# Supplementary material for: Widely accessible method for 3D microflow mapping at high spatial and temporal resolutions
Source: Microsyst Nanoeng. 2022 Jul 1;8:72. doi: 10.1038/s41378-022-00404-z (PMC9246883; doi:10.1038/s41378-022-00404-z)
Supplement: Supplementary file 6 — File S2 [file 41378_2022_404_MOESM6_ESM.xml]

<?xml version="1.0" encoding="UTF-8"?>
<Tracks nTracks="271" spaceUnits="micron" frameInterval="1.0" timeUnits="sec" generationDateTime="Tue, 14 Dec 2021 14:49:46" from="TrackMate v7.2.0">
  <particle nSpots="48">
    <detection t="931" x="16.36" y="77.177" z="7.5114" />
    <detection t="932" x="29.921" y="76.937" z="9.4835" />
    <detection t="933" x="42.925" y="75.705" z="10.0693" />
    <detection t="934" x="56.246" y="74.06" z="9.8009" />
    <detection t="935" x="68.181" y="69.387" z="7.296" />
    <detection t="936" x="80.759" y="63.26" z="7.9653" />
    <detection t="937" x="95.114" y="56.774" z="6.958" />
    <detection t="938" x="111.759" y="56.172" z="6.9495" />
    <detection t="939" x="125.751" y="60.083" z="7.8167" />
    <detection t="940" x="138.817" y="59.658" z="7.7754" />
    <detection t="941" x="152.482" y="55.344" z="5.8891" />
    <detection t="942" x="167.687" y="52.677" z="1.6258" />
    <detection t="943" x="181.973" y="55.923" z="7.1605" />
    <detection t="944" x="195.005" y="57.907" z="7.7452" />
    <detection t="945" x="208.549" y="55.17" z="6.2915" />
    <detection t="946" x="222.084" y="52.642" z="0.9056" />
    <detection t="947" x="235.372" y="52.919" z="1.0663" />
    <detection t="948" x="247.468" y="55.569" z="7.1687" />
    <detection t="949" x="259.605" y="55.988" z="8.2657" />
    <detection t="950" x="272.406" y="53.729" z="2.1894" />
    <detection t="951" x="285.218" y="53.825" z="0.3587" />
    <detection t="952" x="297.546" y="54.123" z="1.3038" />
    <detection t="953" x="309.384" y="55.239" z="-4.3343" />
    <detection t="954" x="320.108" y="56.143" z="8.7343" />
    <detection t="955" x="331.135" y="55.318" z="2.1562" />
    <detection t="956" x="343.217" y="56.344" z="1.1181" />
    <detection t="957" x="355.191" y="57.043" z="0.1832" />
    <detection t="958" x="367.193" y="56.499" z="0.8138" />
    <detection t="959" x="377.128" y="56.737" z="-4.1601" />
    <detection t="960" x="386.646" y="57.16" z="-1.1574" />
    <detection t="961" x="397.944" y="59.24" z="0.928" />
    <detection t="962" x="409.951" y="60.484" z="1.1041" />
    <detection t="963" x="422.371" y="60.44" z="1.284" />
    <detection t="964" x="434.903" y="60.717" z="-2.9828" />
    <detection t="965" x="444.94" y="65.014" z="7.6823" />
    <detection t="966" x="455.061" y="69.84" z="13.2143" />
    <detection t="967" x="465.76" y="73.109" z="12.686" />
    <detection t="968" x="477.254" y="74.945" z="13.833" />
    <detection t="969" x="489.364" y="75.933" z="12.8002" />
    <detection t="970" x="501.775" y="76.45" z="13.1784" />
    <detection t="971" x="514.503" y="76.744" z="12.9857" />
    <detection t="972" x="527.353" y="76.995" z="12.2552" />
    <detection t="973" x="540.214" y="77.101" z="12.6568" />
    <detection t="974" x="553.106" y="77.174" z="13.0695" />
    <detection t="975" x="566.03" y="77.203" z="13.2059" />
    <detection t="976" x="579.001" y="77.258" z="13.203" />
    <detection t="977" x="591.946" y="77.126" z="12.6591" />
    <detection t="978" x="604.974" y="77.09" z="12.682" />
  </particle>
  <particle nSpots="110">
    <detection t="8130" x="16.445" y="86.605" z="13.0264" />
    <detection t="8131" x="24.703" y="86.387" z="13.6981" />
    <detection t="8132" x="32.78" y="86.047" z="13.63" />
    <detection t="8133" x="40.727" y="85.69" z="13.6251" />
    <detection t="8134" x="48.302" y="85.056" z="13.4564" />
    <detection t="8135" x="55.315" y="83.888" z="12.7976" />
    <detection t="8136" x="61.979" y="81.958" z="13.8658" />
    <detection t="8137" x="68.286" y="79.158" z="11.9121" />
    <detection t="8138" x="74.233" y="75.586" z="7.6979" />
    <detection t="8139" x="80.094" y="71.537" z="8.2183" />
    <detection t="8140" x="85.717" y="67.505" z="7.6689" />
    <detection t="8141" x="91.151" y="64.682" z="4.5238" />
    <detection t="8142" x="96.697" y="63.518" z="2.2119" />
    <detection t="8143" x="101.865" y="63.263" z="1.6048" />
    <detection t="8144" x="106.832" y="63.181" z="2.0504" />
    <detection t="8145" x="112.139" y="63.281" z="2.303" />
    <detection t="8146" x="116.684" y="64.804" z="7.6304" />
    <detection t="8147" x="120.982" y="66.909" z="7.99" />
    <detection t="8148" x="125.867" y="68.496" z="8.3779" />
    <detection t="8149" x="131.272" y="68.867" z="9.6001" />
    <detection t="8150" x="137.024" y="67.867" z="7.7805" />
    <detection t="8151" x="142.741" y="65.692" z="7.6603" />
    <detection t="8152" x="148.291" y="62.838" z="7.3732" />
    <detection t="8153" x="153.677" y="60.631" z="-3.2452" />
    <detection t="8154" x="159.398" y="60.231" z="2.0028" />
    <detection t="8155" x="164.79" y="60.259" z="1.6337" />
    <detection t="8156" x="170.143" y="60.395" z="1.9676" />
    <detection t="8157" x="175.677" y="60.493" z="2.6301" />
    <detection t="8158" x="180.318" y="61.997" z="7.7345" />
    <detection t="8159" x="184.719" y="63.909" z="7.9218" />
    <detection t="8160" x="189.705" y="65.057" z="7.5509" />
    <detection t="8161" x="195.183" y="64.952" z="12.8776" />
    <detection t="8162" x="200.72" y="63.417" z="7.9033" />
    <detection t="8163" x="205.754" y="60.973" z="7.8912" />
    <detection t="8164" x="210.658" y="59.102" z="7.2893" />
    <detection t="8165" x="215.189" y="58.09" z="2.7149" />
    <detection t="8166" x="219.937" y="58.414" z="1.2267" />
    <detection t="8167" x="224.365" y="58.614" z="1.6502" />
    <detection t="8168" x="228.74" y="58.811" z="1.6805" />
    <detection t="8169" x="233.195" y="58.808" z="1.9342" />
    <detection t="8170" x="237.937" y="58.685" z="1.522" />
    <detection t="8171" x="241.867" y="59.277" z="8.3908" />
    <detection t="8172" x="244.663" y="60.643" z="7.8659" />
    <detection t="8173" x="248.122" y="61.877" z="7.5989" />
    <detection t="8174" x="252.092" y="62.456" z="14.5554" />
    <detection t="8175" x="256.491" y="62.103" z="13.8187" />
    <detection t="8176" x="261.02" y="60.773" z="14.2714" />
    <detection t="8177" x="265.696" y="58.508" z="7.8224" />
    <detection t="8178" x="270.226" y="55.841" z="7.8423" />
    <detection t="8179" x="274.128" y="53.46" z="7.6573" />
    <detection t="8180" x="277.868" y="51.856" z="-3.5788" />
    <detection t="8181" x="282.332" y="51.828" z="2.0798" />
    <detection t="8182" x="286.833" y="51.982" z="1.4346" />
    <detection t="8183" x="291.33" y="52.195" z="1.3123" />
    <detection t="8184" x="295.874" y="52.32" z="1.2768" />
    <detection t="8185" x="300.773" y="52.397" z="-3.1639" />
    <detection t="8186" x="304.524" y="54.002" z="7.7194" />
    <detection t="8187" x="308.065" y="56.163" z="7.8977" />
    <detection t="8188" x="312.292" y="57.899" z="13.8547" />
    <detection t="8189" x="317.131" y="58.508" z="14.5656" />
    <detection t="8190" x="322.325" y="57.733" z="14.7275" />
    <detection t="8191" x="327.479" y="55.941" z="7.5096" />
    <detection t="8192" x="331.976" y="53.406" z="7.6493" />
    <detection t="8193" x="336.121" y="50.522" z="7.5569" />
    <detection t="8194" x="340.998" y="49.085" z="2.2895" />
    <detection t="8195" x="346.603" y="49.447" z="1.6899" />
    <detection t="8196" x="351.804" y="49.795" z="1.8562" />
    <detection t="8197" x="357.052" y="49.898" z="1.8013" />
    <detection t="8198" x="362.6" y="49.806" z="2.0907" />
    <detection t="8199" x="366.893" y="51.024" z="7.7655" />
    <detection t="8200" x="370.414" y="53.056" z="7.8598" />
    <detection t="8201" x="374.645" y="54.661" z="13.8087" />
    <detection t="8202" x="379.373" y="55.102" z="14.7213" />
    <detection t="8203" x="384.187" y="54.362" z="12.776" />
    <detection t="8204" x="388.648" y="52.692" z="8.1471" />
    <detection t="8205" x="392.279" y="50.434" z="8.2646" />
    <detection t="8206" x="396.401" y="49.33" z="1.7641" />
    <detection t="8207" x="401.97" y="49.976" z="1.2188" />
    <detection t="8208" x="407.365" y="50.633" z="2.2378" />
    <detection t="8209" x="412.693" y="51.051" z="1.5309" />
    <detection t="8210" x="418.063" y="51.234" z="2.0249" />
    <detection t="8211" x="423.831" y="51.39" z="1.4985" />
    <detection t="8212" x="429.434" y="52.401" z="8.1658" />
    <detection t="8213" x="433.016" y="55.991" z="7.9251" />
    <detection t="8214" x="437.115" y="60.27" z="12.9613" />
    <detection t="8215" x="441.669" y="64.59" z="13.7719" />
    <detection t="8216" x="446.58" y="68.591" z="13.2562" />
    <detection t="8217" x="451.744" y="71.89" z="13.8783" />
    <detection t="8218" x="457.155" y="74.581" z="13.8269" />
    <detection t="8219" x="462.814" y="76.473" z="14.4854" />
    <detection t="8220" x="468.738" y="77.776" z="14.7027" />
    <detection t="8221" x="475.003" y="78.69" z="14.693" />
    <detection t="8222" x="481.578" y="79.243" z="14.786" />
    <detection t="8223" x="488.316" y="79.667" z="14.7043" />
    <detection t="8224" x="495.142" y="79.919" z="15.0717" />
    <detection t="8225" x="502.046" y="80.071" z="14.7167" />
    <detection t="8226" x="509.082" y="80.212" z="14.7806" />
    <detection t="8227" x="516.145" y="80.34" z="15.0272" />
    <detection t="8228" x="523.251" y="80.476" z="14.765" />
    <detection t="8229" x="530.376" y="80.553" z="14.8118" />
    <detection t="8230" x="537.478" y="80.613" z="15.2025" />
    <detection t="8231" x="544.666" y="80.652" z="15.1384" />
    <detection t="8232" x="551.831" y="80.652" z="15.0888" />
    <detection t="8233" x="559.044" y="80.695" z="15.2871" />
    <detection t="8234" x="566.194" y="80.744" z="15.143" />
    <detection t="8235" x="573.35" y="80.688" z="15.1384" />
    <detection t="8236" x="580.554" y="80.724" z="15.5366" />
    <detection t="8237" x="587.73" y="80.632" z="15.3301" />
    <detection t="8238" x="594.918" y="80.641" z="15.3136" />
    <detection t="8239" x="602.125" y="80.647" z="15.7107" />
  </particle>
  <particle nSpots="204">
    <detection t="0" x="264.914" y="97.665" z="0.3126" />
    <detection t="1" x="266.437" y="97.656" z="0.1428" />
    <detection t="2" x="268.121" y="97.595" z="0.02115" />
    <detection t="3" x="269.761" y="97.694" z="0.3733" />
    <detection t="4" x="271.34" y="97.808" z="0.6836" />
    <detection t="5" x="272.9" y="97.777" z="0.7268" />
    <detection t="6" x="274.451" y="97.822" z="1.0419" />
    <detection t="7" x="276.135" y="97.815" z="0.7062" />
    <detection t="8" x="277.76" y="97.889" z="-0.1638" />
    <detection t="9" x="279.363" y="97.994" z="0.1908" />
    <detection t="10" x="280.966" y="97.991" z="0.1512" />
    <detection t="11" x="282.556" y="98.006" z="0.1773" />
    <detection t="12" x="284.161" y="97.987" z="0.09671" />
    <detection t="13" x="285.776" y="97.932" z="-0.1026" />
    <detection t="14" x="287.501" y="97.941" z="0.03782" />
    <detection t="15" x="289.187" y="97.881" z="-0.09111" />
    <detection t="16" x="290.88" y="97.889" z="0.9748" />
    <detection t="17" x="292.51" y="97.923" z="1.3372" />
    <detection t="18" x="294.202" y="97.881" z="0.6713" />
    <detection t="19" x="295.92" y="97.87" z="0.6088" />
    <detection t="20" x="297.616" y="97.782" z="0.2689" />
    <detection t="21" x="299.363" y="97.873" z="0.814" />
    <detection t="22" x="301.013" y="97.955" z="0.05714" />
    <detection t="23" x="302.569" y="98.032" z="0.2447" />
    <detection t="24" x="304.151" y="98.04" z="0.1816" />
    <detection t="25" x="305.794" y="97.941" z="-0.1309" />
    <detection t="26" x="307.426" y="97.881" z="0.894" />
    <detection t="27" x="309.153" y="97.805" z="0.4548" />
    <detection t="28" x="310.824" y="97.833" z="0.6954" />
    <detection t="29" x="312.446" y="97.835" z="0.8032" />
    <detection t="30" x="314.149" y="97.791" z="0.606" />
    <detection t="31" x="315.786" y="97.87" z="0.9359" />
    <detection t="32" x="317.348" y="97.859" z="0.7651" />
    <detection t="33" x="318.989" y="97.791" z="0.4731" />
    <detection t="34" x="320.665" y="97.919" z="-0.2531" />
    <detection t="35" x="322.163" y="97.969" z="-0.1264" />
    <detection t="36" x="323.696" y="97.972" z="-0.3007" />
    <detection t="37" x="325.268" y="97.903" z="0.6694" />
    <detection t="38" x="326.932" y="97.788" z="0.575" />
    <detection t="39" x="328.668" y="97.835" z="0.453" />
    <detection t="40" x="330.346" y="97.879" z="0.693" />
    <detection t="41" x="331.9" y="97.941" z="-0.185" />
    <detection t="42" x="333.602" y="97.792" z="0.3259" />
    <detection t="43" x="335.354" y="97.744" z="0.3496" />
    <detection t="44" x="337.04" y="97.765" z="0.2874" />
    <detection t="45" x="338.813" y="97.695" z="0.008351" />
    <detection t="46" x="340.591" y="97.794" z="0.3035" />
    <detection t="47" x="342.329" y="97.764" z="0.1479" />
    <detection t="48" x="344.135" y="97.71" z="0.1429" />
    <detection t="49" x="345.998" y="97.727" z="0.125" />
    <detection t="50" x="347.869" y="97.667" z="0.008571" />
    <detection t="51" x="349.677" y="97.66" z="-0.09247" />
    <detection t="52" x="351.518" y="97.617" z="-0.1606" />
    <detection t="53" x="353.402" y="97.595" z="0.8153" />
    <detection t="54" x="355.304" y="97.617" z="1.069" />
    <detection t="55" x="357.196" y="97.551" z="0.7973" />
    <detection t="56" x="359.107" y="97.568" z="0.6922" />
    <detection t="57" x="361.009" y="97.442" z="0.2047" />
    <detection t="58" x="363.016" y="97.43" z="0.1352" />
    <detection t="59" x="365.007" y="97.415" z="0.2007" />
    <detection t="60" x="367.101" y="97.301" z="-0.1113" />
    <detection t="61" x="369.157" y="97.301" z="-0.1819" />
    <detection t="62" x="371.237" y="97.373" z="0.03943" />
    <detection t="63" x="373.262" y="97.448" z="0.1547" />
    <detection t="64" x="375.202" y="97.505" z="0.4545" />
    <detection t="65" x="377.241" y="97.377" z="0.07258" />
    <detection t="66" x="379.373" y="97.471" z="0.3341" />
    <detection t="67" x="381.378" y="97.517" z="0.5489" />
    <detection t="68" x="383.465" y="97.591" z="0.9464" />
    <detection t="69" x="385.538" y="97.639" z="-0.196" />
    <detection t="70" x="387.634" y="97.607" z="-0.3172" />
    <detection t="71" x="389.71" y="97.645" z="-0.2334" />
    <detection t="72" x="391.931" y="97.635" z="-0.2781" />
    <detection t="73" x="394.116" y="97.701" z="-0.1271" />
    <detection t="74" x="396.211" y="97.745" z="0.1723" />
    <detection t="75" x="398.416" y="97.69" z="0.01157" />
    <detection t="76" x="400.593" y="97.755" z="0.2157" />
    <detection t="77" x="402.725" y="97.664" z="-0.039" />
    <detection t="78" x="404.944" y="97.633" z="-0.04852" />
    <detection t="79" x="407.255" y="97.539" z="0.6637" />
    <detection t="80" x="409.495" y="97.525" z="0.4073" />
    <detection t="81" x="411.774" y="97.525" z="0.6446" />
    <detection t="82" x="414.099" y="97.592" z="0.9849" />
    <detection t="83" x="416.25" y="97.517" z="0.6346" />
    <detection t="84" x="418.632" y="97.46" z="0.3521" />
    <detection t="85" x="420.854" y="97.499" z="0.4713" />
    <detection t="86" x="423.108" y="97.523" z="0.7307" />
    <detection t="87" x="425.318" y="97.483" z="0.5685" />
    <detection t="88" x="427.522" y="97.42" z="0.2276" />
    <detection t="89" x="429.755" y="97.479" z="0.4028" />
    <detection t="90" x="431.886" y="97.508" z="0.4357" />
    <detection t="91" x="433.97" y="97.503" z="0.5936" />
    <detection t="92" x="436.068" y="97.47" z="0.3196" />
    <detection t="93" x="438.101" y="97.481" z="0.3224" />
    <detection t="94" x="440.114" y="97.493" z="0.5294" />
    <detection t="95" x="442.102" y="97.501" z="0.5621" />
    <detection t="96" x="443.963" y="97.587" z="0.9682" />
    <detection t="97" x="445.776" y="97.527" z="0.4226" />
    <detection t="98" x="447.617" y="97.46" z="0.4023" />
    <detection t="99" x="449.329" y="97.467" z="0.1206" />
    <detection t="100" x="451.044" y="97.327" z="-0.1918" />
    <detection t="101" x="452.722" y="97.312" z="-0.1323" />
    <detection t="102" x="454.32" y="97.259" z="1.1634" />
    <detection t="103" x="455.89" y="97.149" z="0.4565" />
    <detection t="104" x="457.399" y="97.155" z="0.3094" />
    <detection t="105" x="458.856" y="97.11" z="0.1874" />
    <detection t="106" x="460.303" y="97.124" z="0.1629" />
    <detection t="107" x="461.687" y="97.069" z="-0.07233" />
    <detection t="108" x="463.089" y="97.089" z="0.02336" />
    <detection t="109" x="464.463" y="97.1" z="0.008908" />
    <detection t="110" x="465.823" y="97.071" z="-0.4401" />
    <detection t="111" x="467.183" y="97.107" z="-0.08093" />
    <detection t="112" x="468.492" y="97.114" z="0.01046" />
    <detection t="113" x="469.757" y="97.127" z="0.02771" />
    <detection t="114" x="471.054" y="97.15" z="0.1533" />
    <detection t="115" x="472.368" y="97.104" z="-0.09995" />
    <detection t="116" x="473.713" y="97.084" z="-0.06594" />
    <detection t="117" x="475.073" y="97.074" z="-0.04722" />
    <detection t="118" x="476.465" y="97.114" z="-0.03211" />
    <detection t="119" x="477.849" y="97.169" z="0.2692" />
    <detection t="120" x="479.214" y="97.189" z="0.2526" />
    <detection t="121" x="480.534" y="97.248" z="0.3994" />
    <detection t="122" x="481.889" y="97.203" z="0.3463" />
    <detection t="123" x="483.271" y="97.183" z="0.07967" />
    <detection t="124" x="484.663" y="97.208" z="0.3463" />
    <detection t="125" x="486.083" y="97.16" z="0.1595" />
    <detection t="126" x="487.511" y="97.214" z="0.2309" />
    <detection t="127" x="488.926" y="97.216" z="0.3205" />
    <detection t="128" x="490.324" y="97.215" z="0.2081" />
    <detection t="129" x="491.74" y="97.261" z="0.5931" />
    <detection t="130" x="493.192" y="97.21" z="0.3493" />
    <detection t="131" x="494.651" y="97.258" z="0.6231" />
    <detection t="132" x="496.079" y="97.239" z="0.386" />
    <detection t="133" x="497.485" y="97.249" z="0.5495" />
    <detection t="134" x="498.962" y="97.293" z="0.5362" />
    <detection t="135" x="500.419" y="97.238" z="0.4802" />
    <detection t="136" x="501.871" y="97.281" z="0.5197" />
    <detection t="137" x="503.316" y="97.256" z="0.6185" />
    <detection t="138" x="504.78" y="97.254" z="0.3371" />
    <detection t="139" x="506.241" y="97.225" z="0.4" />
    <detection t="140" x="507.777" y="97.177" z="-0.02593" />
    <detection t="141" x="509.298" y="97.23" z="0.1472" />
    <detection t="142" x="510.793" y="97.227" z="0.2142" />
    <detection t="143" x="512.346" y="97.225" z="0.169" />
    <detection t="144" x="513.832" y="97.235" z="0.1029" />
    <detection t="145" x="515.366" y="97.204" z="0.08669" />
    <detection t="146" x="516.87" y="97.238" z="0.2576" />
    <detection t="147" x="518.325" y="97.23" z="0.04288" />
    <detection t="148" x="519.814" y="97.213" z="0.2341" />
    <detection t="149" x="521.342" y="97.241" z="0.1528" />
    <detection t="150" x="522.831" y="97.213" z="0.1129" />
    <detection t="151" x="524.302" y="97.232" z="0.2546" />
    <detection t="152" x="525.834" y="97.206" z="0.06165" />
    <detection t="153" x="527.34" y="97.192" z="-0.04264" />
    <detection t="154" x="528.868" y="97.223" z="0.06382" />
    <detection t="155" x="530.385" y="97.184" z="0.1446" />
    <detection t="156" x="531.883" y="97.185" z="-0.006966" />
    <detection t="157" x="533.395" y="97.13" z="-0.5078" />
    <detection t="158" x="534.934" y="97.115" z="-0.7127" />
    <detection t="159" x="536.522" y="97.088" z="-0.5321" />
    <detection t="160" x="538.08" y="97.08" z="0.7264" />
    <detection t="161" x="539.598" y="97.118" z="-0.5496" />
    <detection t="162" x="541.132" y="97.112" z="-0.7379" />
    <detection t="163" x="542.674" y="97.088" z="-0.7425" />
    <detection t="164" x="544.216" y="97.096" z="-0.48" />
    <detection t="165" x="545.796" y="97.111" z="-0.4923" />
    <detection t="166" x="547.333" y="97.171" z="-0.03699" />
    <detection t="167" x="548.896" y="97.204" z="-0.1028" />
    <detection t="168" x="550.361" y="97.21" z="0.04898" />
    <detection t="169" x="551.92" y="97.194" z="0.1545" />
    <detection t="170" x="553.447" y="97.192" z="-0.05477" />
    <detection t="171" x="555.011" y="97.228" z="0.06688" />
    <detection t="172" x="556.582" y="97.22" z="0.001033" />
    <detection t="173" x="558.082" y="97.275" z="0.2473" />
    <detection t="174" x="559.575" y="97.305" z="0.4325" />
    <detection t="175" x="561.119" y="97.265" z="0.2" />
    <detection t="176" x="562.655" y="97.281" z="0.1766" />
    <detection t="177" x="564.2" y="97.261" z="0.2317" />
    <detection t="178" x="565.785" y="97.267" z="0.2118" />
    <detection t="179" x="567.334" y="97.314" z="0.4143" />
    <detection t="180" x="568.859" y="97.332" z="0.4936" />
    <detection t="181" x="570.362" y="97.375" z="0.9995" />
    <detection t="182" x="571.855" y="97.381" z="0.7692" />
    <detection t="183" x="573.356" y="97.371" z="0.8607" />
    <detection t="184" x="574.876" y="97.394" z="0.9931" />
    <detection t="185" x="576.41" y="97.367" z="0.6376" />
    <detection t="186" x="577.9" y="97.392" z="0.8456" />
    <detection t="187" x="579.421" y="97.364" z="0.9663" />
    <detection t="188" x="580.92" y="97.34" z="0.5808" />
    <detection t="189" x="582.448" y="97.312" z="0.6424" />
    <detection t="190" x="583.957" y="97.294" z="0.6335" />
    <detection t="191" x="585.529" y="97.286" z="0.56" />
    <detection t="192" x="587.038" y="97.273" z="0.4539" />
    <detection t="193" x="588.619" y="97.265" z="0.434" />
    <detection t="194" x="590.18" y="97.329" z="0.6529" />
    <detection t="195" x="591.681" y="97.3" z="0.5632" />
    <detection t="196" x="593.211" y="97.296" z="0.6616" />
    <detection t="197" x="594.749" y="97.282" z="0.4614" />
    <detection t="198" x="596.315" y="97.261" z="0.3735" />
    <detection t="199" x="597.865" y="97.27" z="0.5949" />
    <detection t="200" x="599.41" y="97.23" z="0.273" />
    <detection t="201" x="600.979" y="97.29" z="0.4911" />
    <detection t="202" x="602.525" y="97.27" z="0.2857" />
    <detection t="203" x="604.117" y="97.283" z="0.3535" />
  </particle>
  <particle nSpots="51">
    <detection t="2488" x="17.953" y="78.538" z="14.8937" />
    <detection t="2489" x="27.133" y="78.215" z="14.6439" />
    <detection t="2490" x="36.144" y="77.604" z="14.6247" />
    <detection t="2491" x="44.942" y="76.8" z="14.4436" />
    <detection t="2492" x="53.312" y="75.394" z="14.2917" />
    <detection t="2493" x="61.489" y="73.022" z="14.4277" />
    <detection t="2494" x="69.603" y="69.548" z="14.0516" />
    <detection t="2495" x="78.077" y="64.698" z="13.5038" />
    <detection t="2496" x="87.654" y="58.65" z="13.6152" />
    <detection t="2497" x="100.865" y="53.392" z="13.0335" />
    <detection t="2498" x="115.542" y="55.567" z="13.064" />
    <detection t="2499" x="125.685" y="59.424" z="13.0872" />
    <detection t="2500" x="135.006" y="59.727" z="13.1481" />
    <detection t="2501" x="144.633" y="56.886" z="13.184" />
    <detection t="2502" x="156.02" y="51.198" z="13.3983" />
    <detection t="2503" x="172.045" y="49.356" z="13.3225" />
    <detection t="2504" x="184.248" y="54.633" z="13.3848" />
    <detection t="2505" x="194.256" y="56.381" z="13.8209" />
    <detection t="2506" x="204.742" y="54.021" z="13.4882" />
    <detection t="2507" x="216.701" y="48.362" z="13.7995" />
    <detection t="2508" x="233.182" y="45.493" z="14.7445" />
    <detection t="2509" x="246.246" y="51.212" z="13.6372" />
    <detection t="2510" x="257.153" y="52.785" z="13.6662" />
    <detection t="2511" x="268.862" y="49.595" z="13.8688" />
    <detection t="2512" x="282.487" y="42.946" z="7.639" />
    <detection t="2513" x="300.145" y="43.786" z="7.2839" />
    <detection t="2514" x="312.411" y="49.73" z="14.0692" />
    <detection t="2515" x="324.227" y="49.913" z="14.2177" />
    <detection t="2516" x="336.615" y="44.777" z="7.5619" />
    <detection t="2517" x="351.155" y="38.675" z="7.7228" />
    <detection t="2518" x="366.108" y="43.244" z="7.5013" />
    <detection t="2519" x="377.838" y="47.568" z="13.3096" />
    <detection t="2520" x="389.876" y="45.573" z="7.733" />
    <detection t="2521" x="401.834" y="39.94" z="7.269" />
    <detection t="2522" x="414.014" y="38.807" z="2.1522" />
    <detection t="2523" x="425.519" y="42.003" z="7.3233" />
    <detection t="2524" x="435.105" y="50.008" z="12.2657" />
    <detection t="2525" x="445.037" y="57.021" z="13.136" />
    <detection t="2526" x="455.486" y="62.19" z="13.1605" />
    <detection t="2527" x="466.295" y="65.541" z="13.6883" />
    <detection t="2528" x="477.429" y="67.552" z="13.1035" />
    <detection t="2529" x="488.908" y="68.73" z="13.6882" />
    <detection t="2530" x="500.617" y="69.398" z="13.6318" />
    <detection t="2531" x="512.433" y="69.783" z="13.7909" />
    <detection t="2532" x="524.46" y="69.968" z="13.4565" />
    <detection t="2533" x="536.498" y="70.121" z="13.6953" />
    <detection t="2534" x="548.531" y="70.231" z="13.1404" />
    <detection t="2535" x="560.619" y="70.248" z="13.2403" />
    <detection t="2536" x="572.684" y="70.32" z="13.3605" />
    <detection t="2537" x="584.789" y="70.26" z="13.2384" />
    <detection t="2538" x="596.904" y="70.199" z="13.2869" />
  </particle>
  <particle nSpots="57">
    <detection t="2015" x="15.117" y="80.742" z="13.6402" />
    <detection t="2016" x="25.617" y="80.361" z="13.5261" />
    <detection t="2017" x="35.828" y="79.812" z="13.6151" />
    <detection t="2018" x="45.739" y="78.861" z="13.7628" />
    <detection t="2019" x="55.144" y="77.166" z="13.3797" />
    <detection t="2020" x="64.299" y="74.085" z="13.9113" />
    <detection t="2021" x="73.198" y="69.488" z="13.1483" />
    <detection t="2022" x="82.844" y="63.835" z="13.6663" />
    <detection t="2023" x="93.676" y="57.487" z="6.8774" />
    <detection t="2024" x="107.703" y="55.207" z="8.4228" />
    <detection t="2025" x="119.698" y="59.635" z="14.7167" />
    <detection t="2026" x="129.445" y="62.188" z="13.5519" />
    <detection t="2027" x="139.329" y="60.988" z="14.0842" />
    <detection t="2028" x="149.683" y="56.563" z="8.1293" />
    <detection t="2029" x="161.74" y="51.23" z="7.7334" />
    <detection t="2030" x="175.464" y="52.792" z="7.4914" />
    <detection t="2031" x="185.833" y="57.608" z="13.9253" />
    <detection t="2032" x="196.124" y="58.5" z="14.6524" />
    <detection t="2033" x="206.975" y="55.339" z="7.4809" />
    <detection t="2034" x="218.256" y="50.381" z="7.878" />
    <detection t="2035" x="230.389" y="48.055" z="6.0861" />
    <detection t="2036" x="241.504" y="52.044" z="7.619" />
    <detection t="2037" x="251.747" y="55.417" z="7.0504" />
    <detection t="2038" x="262.88" y="54.37" z="7.1939" />
    <detection t="2039" x="274.376" y="50.406" z="8.1337" />
    <detection t="2040" x="285.566" y="48.103" z="1.6439" />
    <detection t="2041" x="296.378" y="48.509" z="1.8336" />
    <detection t="2042" x="306.613" y="51.53" z="8.0572" />
    <detection t="2043" x="316.841" y="54.132" z="7.6054" />
    <detection t="2044" x="327.682" y="52.819" z="8.2316" />
    <detection t="2045" x="338.281" y="49.885" z="-2.7134" />
    <detection t="2046" x="349.222" y="50.339" z="1.218" />
    <detection t="2047" x="359.737" y="50.54" z="1.7984" />
    <detection t="2048" x="369.517" y="51.482" z="7.5639" />
    <detection t="2049" x="378.088" y="53.092" z="7.5637" />
    <detection t="2050" x="386.889" y="52.35" z="8.3878" />
    <detection t="2051" x="396.116" y="52.05" z="1.564" />
    <detection t="2052" x="406.378" y="53.466" z="2.0535" />
    <detection t="2053" x="416.555" y="54.026" z="1.7163" />
    <detection t="2054" x="427.421" y="54.16" z="2.3491" />
    <detection t="2055" x="436.157" y="57.565" z="7.622" />
    <detection t="2056" x="444.241" y="63.059" z="14.2713" />
    <detection t="2057" x="452.869" y="67.809" z="13.6293" />
    <detection t="2058" x="462.028" y="71.25" z="13.6601" />
    <detection t="2059" x="471.724" y="73.418" z="13.2256" />
    <detection t="2060" x="481.915" y="74.654" z="13.1571" />
    <detection t="2061" x="492.504" y="75.39" z="13.3989" />
    <detection t="2062" x="503.363" y="75.803" z="13.7439" />
    <detection t="2063" x="514.32" y="76.053" z="13.3248" />
    <detection t="2064" x="525.493" y="76.263" z="13.1412" />
    <detection t="2065" x="536.636" y="76.406" z="13.4315" />
    <detection t="2066" x="547.794" y="76.535" z="13.6574" />
    <detection t="2067" x="558.977" y="76.571" z="13.5713" />
    <detection t="2068" x="570.153" y="76.598" z="13.1407" />
    <detection t="2069" x="581.256" y="76.561" z="13.2166" />
    <detection t="2070" x="592.436" y="76.538" z="13.8884" />
    <detection t="2071" x="603.651" y="76.506" z="13.9511" />
  </particle>
  <particle nSpots="124">
    <detection t="646" x="13.067" y="87.645" z="12.2948" />
    <detection t="647" x="21.177" y="87.454" z="13.8356" />
    <detection t="648" x="29.257" y="87.136" z="13.9694" />
    <detection t="649" x="37.262" y="86.87" z="12.066" />
    <detection t="650" x="45.029" y="86.431" z="13.2173" />
    <detection t="651" x="52.525" y="85.697" z="14.2569" />
    <detection t="652" x="56.48" y="82.534" z="7.6799" />
    <detection t="653" x="64.758" y="80.107" z="7.4852" />
    <detection t="654" x="72.416" y="76.885" z="8.2406" />
    <detection t="655" x="76.855" y="75.645" z="7.6892" />
    <detection t="656" x="81.742" y="72.586" z="5.9245" />
    <detection t="657" x="87.241" y="70.951" z="2.4738" />
    <detection t="658" x="92.658" y="70.8" z="1.3889" />
    <detection t="659" x="97.562" y="70.881" z="2.0197" />
    <detection t="660" x="102.321" y="70.796" z="1.8866" />
    <detection t="661" x="107.044" y="70.595" z="1.5414" />
    <detection t="662" x="112.037" y="70.282" z="1.4752" />
    <detection t="663" x="116.989" y="70.045" z="3.2462" />
    <detection t="664" x="120.552" y="70.722" z="7.2959" />
    <detection t="665" x="124.201" y="71.52" z="8.0423" />
    <detection t="666" x="128.064" y="72.049" z="8.1729" />
    <detection t="667" x="132.159" y="71.98" z="7.2948" />
    <detection t="668" x="136.333" y="71.165" z="7.5412" />
    <detection t="669" x="140.471" y="69.754" z="7.8346" />
    <detection t="670" x="144.332" y="67.879" z="7.6367" />
    <detection t="671" x="148.13" y="66.509" z="-3.9537" />
    <detection t="672" x="152.621" y="66.488" z="1.8586" />
    <detection t="673" x="157.227" y="66.986" z="1.4757" />
    <detection t="674" x="161.525" y="67.238" z="1.2881" />
    <detection t="675" x="165.783" y="67.295" z="1.5385" />
    <detection t="676" x="169.972" y="67.332" z="1.5097" />
    <detection t="677" x="174.309" y="67.092" z="1.5877" />
    <detection t="678" x="178.848" y="66.676" z="1.5696" />
    <detection t="679" x="182.186" y="67.24" z="7.5094" />
    <detection t="680" x="185.053" y="67.968" z="7.6613" />
    <detection t="681" x="188.203" y="68.579" z="8.231" />
    <detection t="682" x="191.608" y="68.687" z="7.651" />
    <detection t="683" x="195.047" y="68.316" z="7.7949" />
    <detection t="684" x="198.597" y="67.454" z="7.9211" />
    <detection t="685" x="201.906" y="66.067" z="7.8389" />
    <detection t="686" x="204.869" y="64.517" z="7.6008" />
    <detection t="687" x="207.714" y="62.987" z="7.0247" />
    <detection t="688" x="211.572" y="63.001" z="1.6866" />
    <detection t="689" x="215.681" y="63.659" z="1.5746" />
    <detection t="690" x="219.426" y="64.022" z="1.9881" />
    <detection t="691" x="223.073" y="64.316" z="1.536" />
    <detection t="692" x="226.74" y="64.429" z="1.5691" />
    <detection t="693" x="230.399" y="64.442" z="1.3731" />
    <detection t="694" x="234.081" y="64.419" z="1.5955" />
    <detection t="695" x="238.07" y="64.107" z="0.5297" />
    <detection t="696" x="242.046" y="63.803" z="-3.8062" />
    <detection t="697" x="244.241" y="64.225" z="7.7468" />
    <detection t="698" x="246.127" y="64.827" z="8.1522" />
    <detection t="699" x="248.329" y="65.292" z="7.5213" />
    <detection t="700" x="250.752" y="65.537" z="12.962" />
    <detection t="701" x="253.301" y="65.494" z="14.7703" />
    <detection t="702" x="255.944" y="65.106" z="13.8579" />
    <detection t="703" x="258.675" y="64.335" z="14.6546" />
    <detection t="704" x="261.311" y="63.144" z="14.5938" />
    <detection t="705" x="263.882" y="61.508" z="14.4233" />
    <detection t="706" x="266.436" y="59.712" z="13.0786" />
    <detection t="707" x="268.973" y="57.636" z="8.0004" />
    <detection t="708" x="271.55" y="55.977" z="7.6946" />
    <detection t="709" x="273.469" y="54.3" z="7.6861" />
    <detection t="710" x="275.352" y="52.542" z="7.6169" />
    <detection t="711" x="278.074" y="51.338" z="-3.6522" />
    <detection t="712" x="283.501" y="51.199" z="1.3486" />
    <detection t="713" x="288.969" y="51.496" z="2.0505" />
    <detection t="714" x="294.261" y="51.665" z="0.9025" />
    <detection t="715" x="300.119" y="51.708" z="0.957" />
    <detection t="716" x="304.647" y="53.604" z="7.8199" />
    <detection t="717" x="309.271" y="56.045" z="8.1321" />
    <detection t="718" x="314.718" y="57.493" z="13.435" />
    <detection t="719" x="320.688" y="57.431" z="13.3282" />
    <detection t="720" x="326.867" y="55.808" z="7.7458" />
    <detection t="721" x="332.224" y="53.071" z="7.851" />
    <detection t="722" x="337.324" y="50.46" z="-4.2484" />
    <detection t="723" x="343.371" y="50.462" z="1.6741" />
    <detection t="724" x="348.926" y="50.937" z="1.1586" />
    <detection t="725" x="354.254" y="51.143" z="1.9514" />
    <detection t="726" x="359.743" y="51.148" z="1.7135" />
    <detection t="727" x="365.489" y="51.182" z="-4.4981" />
    <detection t="728" x="368.9" y="52.878" z="7.9864" />
    <detection t="729" x="372.891" y="54.569" z="7.5419" />
    <detection t="730" x="377.452" y="55.347" z="13.4029" />
    <detection t="731" x="382.266" y="55.168" z="13.2868" />
    <detection t="732" x="386.882" y="53.951" z="7.5737" />
    <detection t="733" x="390.703" y="51.953" z="7.6355" />
    <detection t="734" x="394.269" y="50.647" z="-2.1966" />
    <detection t="735" x="399.444" y="51.354" z="0.4409" />
    <detection t="736" x="404.234" y="52.043" z="1.5468" />
    <detection t="737" x="409.036" y="52.495" z="2.0269" />
    <detection t="738" x="413.893" y="52.777" z="2.0246" />
    <detection t="739" x="418.755" y="52.907" z="1.22" />
    <detection t="740" x="424.069" y="52.882" z="2.1659" />
    <detection t="741" x="429.613" y="53.593" z="7.7294" />
    <detection t="742" x="432.836" y="56.681" z="7.7091" />
    <detection t="743" x="436.592" y="60.664" z="12.4552" />
    <detection t="744" x="440.855" y="64.757" z="13.1782" />
    <detection t="745" x="445.404" y="68.595" z="13.201" />
    <detection t="746" x="450.2" y="72.001" z="13.7965" />
    <detection t="747" x="455.216" y="74.77" z="14.216" />
    <detection t="748" x="460.432" y="76.909" z="14.158" />
    <detection t="749" x="465.968" y="78.403" z="14.6353" />
    <detection t="750" x="471.84" y="79.31" z="14.6937" />
    <detection t="751" x="477.926" y="79.977" z="14.7683" />
    <detection t="752" x="484.325" y="80.386" z="14.6863" />
    <detection t="753" x="490.782" y="80.724" z="14.6271" />
    <detection t="754" x="497.438" y="80.925" z="15.0468" />
    <detection t="755" x="504.217" y="81.047" z="14.8123" />
    <detection t="756" x="511.089" y="81.197" z="14.7684" />
    <detection t="757" x="518.032" y="81.425" z="15.153" />
    <detection t="758" x="525.177" y="80.262" z="14.6592" />
    <detection t="759" x="531.454" y="81.625" z="14.7081" />
    <detection t="760" x="538.517" y="81.528" z="15.081" />
    <detection t="761" x="545.416" y="81.578" z="14.8543" />
    <detection t="762" x="552.364" y="81.588" z="15.1484" />
    <detection t="763" x="559.286" y="81.633" z="14.9524" />
    <detection t="764" x="566.163" y="81.73" z="15.1622" />
    <detection t="765" x="573.09" y="81.623" z="15.1884" />
    <detection t="766" x="580.034" y="81.635" z="15.3011" />
    <detection t="767" x="586.988" y="81.568" z="15.3642" />
    <detection t="768" x="593.984" y="81.516" z="15.1399" />
    <detection t="769" x="601.007" y="81.549" z="15.2463" />
  </particle>
  <particle nSpots="85">
    <detection t="0" x="266.048" y="61.172" z="7.7631" />
    <detection t="1" x="267.399" y="60.813" z="7.2676" />
    <detection t="2" x="269.465" y="60.824" z="-2.4019" />
    <detection t="3" x="273.045" y="61.249" z="1.6519" />
    <detection t="4" x="276.656" y="61.929" z="1.3998" />
    <detection t="5" x="280.478" y="62.423" z="1.5421" />
    <detection t="6" x="284.194" y="62.914" z="1.635" />
    <detection t="7" x="287.956" y="63.019" z="1.4636" />
    <detection t="8" x="291.785" y="63.072" z="1.6696" />
    <detection t="9" x="295.66" y="63.049" z="1.5013" />
    <detection t="10" x="299.531" y="62.781" z="-1.7151" />
    <detection t="11" x="303.733" y="62.277" z="1.8351" />
    <detection t="12" x="307.156" y="62.091" z="8.0865" />
    <detection t="13" x="309.257" y="62.556" z="7.8629" />
    <detection t="14" x="311.39" y="63.162" z="8.0465" />
    <detection t="15" x="313.709" y="63.464" z="7.3147" />
    <detection t="16" x="316.111" y="63.626" z="13.4648" />
    <detection t="17" x="318.555" y="63.422" z="13.0159" />
    <detection t="18" x="320.957" y="62.936" z="13.2791" />
    <detection t="19" x="323.217" y="62.148" z="7.5445" />
    <detection t="20" x="325.257" y="60.909" z="7.9268" />
    <detection t="21" x="327.144" y="59.666" z="7.7038" />
    <detection t="22" x="328.849" y="58.394" z="7.7775" />
    <detection t="23" x="330.442" y="57.384" z="8.287" />
    <detection t="24" x="332.707" y="57.151" z="-2.6588" />
    <detection t="25" x="337.202" y="57.879" z="2.0863" />
    <detection t="26" x="341.649" y="58.637" z="1.5596" />
    <detection t="27" x="345.946" y="59.127" z="1.9253" />
    <detection t="28" x="350.188" y="59.411" z="1.7586" />
    <detection t="29" x="354.454" y="59.594" z="2.0223" />
    <detection t="30" x="358.753" y="59.501" z="2.1227" />
    <detection t="31" x="363.134" y="59.292" z="1.8455" />
    <detection t="32" x="367.64" y="58.717" z="-2.2609" />
    <detection t="33" x="370.924" y="58.895" z="8.2625" />
    <detection t="34" x="373.434" y="59.534" z="7.7696" />
    <detection t="35" x="376.123" y="59.858" z="7.859" />
    <detection t="36" x="378.836" y="60.024" z="7.9819" />
    <detection t="37" x="381.491" y="59.785" z="8.1049" />
    <detection t="38" x="383.946" y="59.181" z="7.7808" />
    <detection t="39" x="386.173" y="58.526" z="7.9223" />
    <detection t="40" x="388.406" y="58.066" z="-4.3587" />
    <detection t="41" x="391.869" y="58.823" z="2.2506" />
    <detection t="42" x="395.523" y="59.671" z="2.111" />
    <detection t="43" x="399.675" y="60.308" z="2.1852" />
    <detection t="44" x="403.857" y="60.83" z="2.0732" />
    <detection t="45" x="408.082" y="61.136" z="2.0605" />
    <detection t="46" x="412.394" y="61.363" z="1.8995" />
    <detection t="47" x="416.774" y="61.412" z="1.8314" />
    <detection t="48" x="421.279" y="61.222" z="2.1762" />
    <detection t="49" x="426.039" y="60.928" z="1.6585" />
    <detection t="50" x="431.091" y="60.682" z="-3.263" />
    <detection t="51" x="434.425" y="62.082" z="7.8799" />
    <detection t="52" x="436.929" y="64.789" z="7.9911" />
    <detection t="53" x="439.826" y="67.742" z="12.7436" />
    <detection t="54" x="443.02" y="70.848" z="13.0878" />
    <detection t="55" x="446.449" y="73.754" z="13.1458" />
    <detection t="56" x="450.095" y="76.523" z="13.5555" />
    <detection t="57" x="453.835" y="78.866" z="13.3367" />
    <detection t="58" x="457.808" y="80.736" z="13.5257" />
    <detection t="59" x="461.963" y="82.198" z="14.3999" />
    <detection t="60" x="466.43" y="83.137" z="14.1661" />
    <detection t="61" x="471.256" y="83.85" z="14.291" />
    <detection t="62" x="476.333" y="84.256" z="14.2296" />
    <detection t="63" x="481.621" y="84.566" z="14.6449" />
    <detection t="64" x="487.002" y="84.85" z="14.5529" />
    <detection t="65" x="492.483" y="84.951" z="14.3668" />
    <detection t="66" x="498.072" y="85.07" z="14.6403" />
    <detection t="67" x="503.715" y="85.15" z="14.3545" />
    <detection t="68" x="509.49" y="85.168" z="14.6011" />
    <detection t="69" x="515.254" y="85.309" z="14.343" />
    <detection t="70" x="521.023" y="85.357" z="14.4683" />
    <detection t="71" x="526.857" y="85.432" z="14.4257" />
    <detection t="72" x="532.6" y="85.463" z="14.4209" />
    <detection t="73" x="538.481" y="85.501" z="15.0153" />
    <detection t="74" x="544.38" y="85.537" z="14.6566" />
    <detection t="75" x="550.291" y="85.541" z="14.393" />
    <detection t="76" x="556.235" y="85.632" z="14.7086" />
    <detection t="77" x="562.064" y="85.655" z="14.6469" />
    <detection t="78" x="567.926" y="85.68" z="14.6495" />
    <detection t="79" x="573.843" y="85.641" z="14.7849" />
    <detection t="80" x="579.727" y="85.595" z="14.7822" />
    <detection t="81" x="585.628" y="85.598" z="14.6384" />
    <detection t="82" x="591.523" y="85.521" z="15.1124" />
    <detection t="83" x="597.468" y="85.539" z="14.8881" />
    <detection t="84" x="603.411" y="85.538" z="14.9412" />
  </particle>
  <particle nSpots="97">
    <detection t="2032" x="12.697" y="18.385" z="21.2037" />
    <detection t="2033" x="17.162" y="18.312" z="21.2957" />
    <detection t="2034" x="21.537" y="18.354" z="21.6669" />
    <detection t="2035" x="26.074" y="18.326" z="22.0322" />
    <detection t="2036" x="30.66" y="18.44" z="21.6932" />
    <detection t="2037" x="35.358" y="18.53" z="21.1393" />
    <detection t="2038" x="40.238" y="18.563" z="21.1759" />
    <detection t="2039" x="45.205" y="18.504" z="21.1343" />
    <detection t="2040" x="50.186" y="18.309" z="21.2899" />
    <detection t="2041" x="55.225" y="18.242" z="21.0971" />
    <detection t="2042" x="60.383" y="18.113" z="21.2903" />
    <detection t="2043" x="65.656" y="17.972" z="21.8761" />
    <detection t="2044" x="70.885" y="17.732" z="21.3393" />
    <detection t="2045" x="76.171" y="17.419" z="21.7844" />
    <detection t="2046" x="81.487" y="17.277" z="21.7292" />
    <detection t="2047" x="86.962" y="17.09" z="21.628" />
    <detection t="2048" x="92.71" y="17.017" z="21.2764" />
    <detection t="2049" x="98.641" y="17.201" z="21.583" />
    <detection t="2050" x="104.925" y="17.184" z="21.5787" />
    <detection t="2051" x="111.227" y="17.289" z="21.4435" />
    <detection t="2052" x="117.784" y="17.294" z="21.5039" />
    <detection t="2053" x="124.155" y="17.314" z="21.5014" />
    <detection t="2054" x="130.565" y="17.226" z="21.5125" />
    <detection t="2055" x="136.853" y="16.994" z="21.5741" />
    <detection t="2056" x="142.982" y="16.727" z="21.5844" />
    <detection t="2057" x="149.041" y="16.456" z="21.7512" />
    <detection t="2058" x="155.369" y="16.463" z="21.7913" />
    <detection t="2059" x="161.862" y="16.537" z="21.9619" />
    <detection t="2060" x="168.559" y="16.673" z="21.8689" />
    <detection t="2061" x="175.565" y="17.052" z="21.3516" />
    <detection t="2062" x="182.681" y="17.087" z="21.5002" />
    <detection t="2063" x="189.488" y="17.025" z="21.6437" />
    <detection t="2064" x="196.2" y="16.923" z="21.5932" />
    <detection t="2065" x="202.849" y="16.654" z="21.4157" />
    <detection t="2066" x="209.342" y="16.5" z="22.0068" />
    <detection t="2067" x="216.109" y="16.423" z="21.8649" />
    <detection t="2068" x="223.241" y="16.423" z="21.954" />
    <detection t="2069" x="230.634" y="16.519" z="21.6071" />
    <detection t="2070" x="238.365" y="16.661" z="21.3803" />
    <detection t="2071" x="245.829" y="16.539" z="20.9386" />
    <detection t="2072" x="253.062" y="16.343" z="21.7566" />
    <detection t="2073" x="260.009" y="16.122" z="21.8103" />
    <detection t="2074" x="266.868" y="15.889" z="21.5913" />
    <detection t="2075" x="273.955" y="15.709" z="21.907" />
    <detection t="2076" x="281.428" y="15.649" z="21.9245" />
    <detection t="2077" x="289.46" y="16.087" z="21.8219" />
    <detection t="2078" x="297.983" y="16.227" z="21.6747" />
    <detection t="2079" x="306.128" y="16.151" z="21.5772" />
    <detection t="2080" x="313.608" y="16.0" z="21.5943" />
    <detection t="2081" x="320.694" y="15.959" z="21.5925" />
    <detection t="2082" x="327.754" y="15.922" z="21.5758" />
    <detection t="2083" x="335.309" y="15.881" z="21.9099" />
    <detection t="2084" x="343.754" y="15.945" z="21.6283" />
    <detection t="2085" x="353.133" y="15.882" z="21.6301" />
    <detection t="2086" x="362.35" y="15.674" z="21.5865" />
    <detection t="2087" x="370.493" y="15.439" z="21.7551" />
    <detection t="2088" x="378.014" y="15.546" z="21.9004" />
    <detection t="2089" x="385.494" y="15.652" z="21.7333" />
    <detection t="2090" x="393.453" y="15.602" z="21.5452" />
    <detection t="2091" x="402.637" y="15.732" z="21.3076" />
    <detection t="2092" x="412.534" y="15.533" z="21.2026" />
    <detection t="2093" x="422.112" y="15.281" z="21.44" />
    <detection t="2094" x="430.214" y="15.53" z="21.597" />
    <detection t="2095" x="437.605" y="15.931" z="21.4606" />
    <detection t="2096" x="444.522" y="16.491" z="21.3079" />
    <detection t="2097" x="451.021" y="16.9" z="21.3508" />
    <detection t="2098" x="457.207" y="17.115" z="21.5581" />
    <detection t="2099" x="462.826" y="17.24" z="21.5139" />
    <detection t="2100" x="468.314" y="17.344" z="21.7361" />
    <detection t="2101" x="473.673" y="17.408" z="21.5197" />
    <detection t="2102" x="478.756" y="17.348" z="21.5851" />
    <detection t="2103" x="483.72" y="17.361" z="21.5307" />
    <detection t="2104" x="488.387" y="17.39" z="21.5899" />
    <detection t="2105" x="492.982" y="17.448" z="21.7668" />
    <detection t="2106" x="497.822" y="17.567" z="21.5879" />
    <detection t="2107" x="502.528" y="17.694" z="21.5385" />
    <detection t="2108" x="507.272" y="17.806" z="21.4794" />
    <detection t="2109" x="512.019" y="17.962" z="21.2493" />
    <detection t="2110" x="516.809" y="18.181" z="21.5972" />
    <detection t="2111" x="521.703" y="18.272" z="21.3267" />
    <detection t="2112" x="526.584" y="18.314" z="21.498" />
    <detection t="2113" x="531.479" y="18.31" z="21.4857" />
    <detection t="2114" x="536.273" y="18.205" z="21.5337" />
    <detection t="2115" x="541.017" y="18.095" z="21.8001" />
    <detection t="2116" x="545.797" y="18.062" z="21.779" />
    <detection t="2117" x="550.479" y="18.046" z="21.6211" />
    <detection t="2118" x="555.152" y="17.896" z="21.5141" />
    <detection t="2119" x="559.78" y="17.862" z="21.8046" />
    <detection t="2120" x="564.275" y="17.777" z="21.855" />
    <detection t="2121" x="568.768" y="17.79" z="21.8466" />
    <detection t="2122" x="573.393" y="17.907" z="21.4431" />
    <detection t="2123" x="578.036" y="17.958" z="21.4684" />
    <detection t="2124" x="582.723" y="17.968" z="21.2761" />
    <detection t="2125" x="587.418" y="17.988" z="21.493" />
    <detection t="2126" x="592.139" y="18.078" z="21.4948" />
    <detection t="2127" x="596.905" y="18.077" z="21.4654" />
    <detection t="2128" x="601.683" y="18.152" z="21.44" />
  </particle>
  <particle nSpots="78">
    <detection t="4418" x="14.474" y="82.658" z="12.6249" />
    <detection t="4419" x="25.635" y="82.28" z="12.6136" />
    <detection t="4420" x="36.587" y="81.699" z="12.7932" />
    <detection t="4421" x="47.116" y="80.753" z="12.8062" />
    <detection t="4422" x="56.967" y="78.89" z="12.6581" />
    <detection t="4423" x="66.389" y="75.66" z="14.5545" />
    <detection t="4424" x="75.471" y="70.913" z="8.2111" />
    <detection t="4425" x="84.646" y="65.385" z="7.9384" />
    <detection t="4426" x="93.996" y="60.86" z="4.8356" />
    <detection t="4427" x="103.645" y="59.363" z="2.3926" />
    <detection t="4428" x="113.182" y="60.259" z="5.0186" />
    <detection t="4429" x="121.681" y="63.587" z="7.684" />
    <detection t="4430" x="130.541" y="65.085" z="7.5132" />
    <detection t="4431" x="139.799" y="63.759" z="7.6121" />
    <detection t="4432" x="149.068" y="60.407" z="6.7071" />
    <detection t="4433" x="158.678" y="58.387" z="1.88" />
    <detection t="4434" x="167.939" y="58.278" z="0.9014" />
    <detection t="4435" x="177.122" y="58.912" z="-3.1616" />
    <detection t="4436" x="185.186" y="61.44" z="7.7277" />
    <detection t="4437" x="193.736" y="62.416" z="7.8516" />
    <detection t="4438" x="202.561" y="60.735" z="7.9281" />
    <detection t="4439" x="211.64" y="58.435" z="4.0328" />
    <detection t="4440" x="220.51" y="58.449" z="1.1801" />
    <detection t="4441" x="228.937" y="58.798" z="1.6705" />
    <detection t="4442" x="237.406" y="58.745" z="1.3794" />
    <detection t="4443" x="245.022" y="59.61" z="7.6322" />
    <detection t="4444" x="251.811" y="60.783" z="7.7952" />
    <detection t="4445" x="259.258" y="60.13" z="7.5529" />
    <detection t="4446" x="266.835" y="58.163" z="7.3837" />
    <detection t="4447" x="274.673" y="57.712" z="2.1038" />
    <detection t="4448" x="282.436" y="58.481" z="1.3563" />
    <detection t="4449" x="290.045" y="59.013" z="1.3551" />
    <detection t="4450" x="297.725" y="58.886" z="1.5182" />
    <detection t="4451" x="305.508" y="58.566" z="-3.4204" />
    <detection t="4452" x="311.528" y="59.448" z="8.0532" />
    <detection t="4453" x="317.42" y="59.871" z="7.8469" />
    <detection t="4454" x="323.556" y="59.054" z="8.0171" />
    <detection t="4455" x="329.424" y="57.807" z="-4.3178" />
    <detection t="4456" x="335.989" y="58.57" z="1.0282" />
    <detection t="4457" x="343.04" y="59.754" z="1.7855" />
    <detection t="4458" x="349.962" y="60.389" z="1.4324" />
    <detection t="4459" x="356.968" y="60.515" z="1.9119" />
    <detection t="4460" x="363.95" y="60.133" z="1.7599" />
    <detection t="4461" x="370.547" y="59.491" z="-3.9271" />
    <detection t="4462" x="375.342" y="59.704" z="7.7638" />
    <detection t="4463" x="379.802" y="59.865" z="7.8595" />
    <detection t="4464" x="384.227" y="59.693" z="7.2314" />
    <detection t="4465" x="389.446" y="60.412" z="1.964" />
    <detection t="4466" x="395.357" y="61.685" z="1.5453" />
    <detection t="4467" x="401.563" y="62.614" z="1.5976" />
    <detection t="4468" x="408.071" y="63.183" z="1.2698" />
    <detection t="4469" x="414.579" y="63.453" z="2.0288" />
    <detection t="4470" x="421.143" y="63.254" z="1.8832" />
    <detection t="4471" x="428.249" y="62.731" z="2.0787" />
    <detection t="4472" x="434.777" y="63.07" z="8.5464" />
    <detection t="4473" x="439.272" y="66.052" z="7.9244" />
    <detection t="4474" x="444.066" y="69.743" z="13.609" />
    <detection t="4475" x="449.149" y="73.406" z="13.0439" />
    <detection t="4476" x="454.548" y="76.525" z="13.7868" />
    <detection t="4477" x="460.344" y="78.807" z="13.0771" />
    <detection t="4478" x="466.577" y="80.39" z="13.1711" />
    <detection t="4479" x="473.291" y="81.347" z="13.2011" />
    <detection t="4480" x="480.352" y="81.909" z="14.2072" />
    <detection t="4481" x="487.665" y="82.322" z="13.4581" />
    <detection t="4482" x="495.186" y="82.578" z="14.1701" />
    <detection t="4483" x="502.888" y="82.727" z="13.5302" />
    <detection t="4484" x="510.897" y="82.762" z="13.7164" />
    <detection t="4485" x="518.929" y="82.9" z="14.0396" />
    <detection t="4486" x="522.637" y="82.686" z="1.1681" />
    <detection t="4487" x="532.868" y="82.762" z="-0.4217" />
    <detection t="4488" x="542.493" y="82.858" z="14.9818" />
    <detection t="4489" x="551.965" y="82.86" z="0.4488" />
    <detection t="4490" x="562.251" y="82.915" z="0.5906" />
    <detection t="4491" x="566.195" y="83.297" z="14.3798" />
    <detection t="4492" x="574.322" y="83.218" z="13.888" />
    <detection t="4493" x="582.572" y="83.196" z="13.8482" />
    <detection t="4494" x="590.571" y="83.211" z="14.0911" />
    <detection t="4495" x="598.64" y="83.117" z="14.0427" />
  </particle>
  <particle nSpots="146">
    <detection t="5717" x="11.245" y="90.036" z="7.3622" />
    <detection t="5718" x="17.446" y="89.948" z="13.0878" />
    <detection t="5719" x="23.61" y="89.807" z="14.4728" />
    <detection t="5720" x="29.72" y="89.516" z="12.4161" />
    <detection t="5721" x="35.904" y="89.376" z="13.9741" />
    <detection t="5722" x="41.849" y="89.157" z="14.3229" />
    <detection t="5723" x="47.611" y="88.87" z="14.5158" />
    <detection t="5724" x="53.024" y="88.259" z="14.6198" />
    <detection t="5725" x="58.037" y="87.231" z="9.5962" />
    <detection t="5726" x="62.795" y="85.705" z="9.0148" />
    <detection t="5727" x="67.333" y="83.727" z="8.4006" />
    <detection t="5728" x="71.52" y="81.609" z="8.1725" />
    <detection t="5729" x="75.287" y="79.297" z="7.8101" />
    <detection t="5730" x="78.868" y="77.311" z="5.3274" />
    <detection t="5731" x="82.709" y="76.509" z="2.3115" />
    <detection t="5732" x="86.563" y="76.461" z="1.4497" />
    <detection t="5733" x="90.117" y="76.647" z="1.5002" />
    <detection t="5734" x="93.691" y="76.85" z="1.7455" />
    <detection t="5735" x="97.325" y="76.903" z="1.7819" />
    <detection t="5736" x="100.86" y="76.93" z="1.8923" />
    <detection t="5737" x="104.433" y="76.781" z="1.4086" />
    <detection t="5738" x="108.006" y="76.65" z="1.5002" />
    <detection t="5739" x="111.666" y="76.317" z="1.5158" />
    <detection t="5740" x="115.369" y="75.803" z="1.775" />
    <detection t="5741" x="118.877" y="75.379" z="3.2449" />
    <detection t="5742" x="121.422" y="75.337" z="7.0232" />
    <detection t="5743" x="123.577" y="75.629" z="7.6947" />
    <detection t="5744" x="125.656" y="75.877" z="7.5927" />
    <detection t="5745" x="127.769" y="75.988" z="7.9849" />
    <detection t="5746" x="129.892" y="76.008" z="7.9688" />
    <detection t="5747" x="132.121" y="75.761" z="7.586" />
    <detection t="5748" x="134.329" y="75.315" z="8.1038" />
    <detection t="5749" x="136.48" y="74.615" z="8.1861" />
    <detection t="5750" x="138.483" y="73.687" z="8.1067" />
    <detection t="5751" x="140.363" y="72.638" z="7.9537" />
    <detection t="5752" x="142.159" y="71.506" z="7.603" />
    <detection t="5753" x="143.825" y="70.44" z="7.6737" />
    <detection t="5754" x="145.553" y="69.6" z="5.4546" />
    <detection t="5755" x="148.483" y="69.504" z="2.2472" />
    <detection t="5756" x="151.634" y="69.972" z="1.6659" />
    <detection t="5757" x="154.931" y="70.328" z="1.661" />
    <detection t="5758" x="158.211" y="70.686" z="1.6062" />
    <detection t="5759" x="161.433" y="70.907" z="1.5437" />
    <detection t="5760" x="164.651" y="70.949" z="1.5955" />
    <detection t="5761" x="167.867" y="71.021" z="1.5187" />
    <detection t="5762" x="171.145" y="70.894" z="1.8897" />
    <detection t="5763" x="174.388" y="70.655" z="1.9307" />
    <detection t="5764" x="177.819" y="70.325" z="1.6474" />
    <detection t="5765" x="181.058" y="69.924" z="-3.3549" />
    <detection t="5766" x="183.265" y="70.213" z="7.9636" />
    <detection t="5767" x="185.092" y="70.621" z="7.6664" />
    <detection t="5768" x="186.983" y="70.971" z="7.913" />
    <detection t="5769" x="188.967" y="71.198" z="7.8308" />
    <detection t="5770" x="190.98" y="71.201" z="7.1744" />
    <detection t="5771" x="193.063" y="71.042" z="7.0467" />
    <detection t="5772" x="195.2" y="70.613" z="12.8121" />
    <detection t="5773" x="197.294" y="69.961" z="8.5848" />
    <detection t="5774" x="199.292" y="69.099" z="8.0206" />
    <detection t="5775" x="201.155" y="67.958" z="8.3722" />
    <detection t="5776" x="202.913" y="66.887" z="7.5779" />
    <detection t="5777" x="204.49" y="65.795" z="7.654" />
    <detection t="5778" x="205.865" y="64.905" z="7.9456" />
    <detection t="5779" x="207.32" y="64.511" z="3.0051" />
    <detection t="5780" x="210.191" y="63.847" z="2.7981" />
    <detection t="5781" x="212.667" y="64.048" z="2.2796" />
    <detection t="5782" x="215.695" y="64.483" z="1.3304" />
    <detection t="5783" x="219.057" y="64.863" z="1.9342" />
    <detection t="5784" x="222.607" y="65.174" z="1.7139" />
    <detection t="5785" x="226.14" y="65.319" z="1.4589" />
    <detection t="5786" x="229.7" y="65.378" z="1.586" />
    <detection t="5787" x="233.22" y="65.296" z="1.8215" />
    <detection t="5788" x="236.965" y="65.093" z="1.5359" />
    <detection t="5789" x="240.953" y="64.665" z="2.3457" />
    <detection t="5790" x="243.941" y="64.683" z="8.0786" />
    <detection t="5791" x="245.854" y="65.221" z="7.9067" />
    <detection t="5792" x="247.963" y="65.624" z="7.9373" />
    <detection t="5793" x="250.174" y="65.951" z="12.6875" />
    <detection t="5794" x="252.525" y="66.003" z="13.8349" />
    <detection t="5795" x="254.937" y="65.653" z="14.7467" />
    <detection t="5796" x="257.406" y="65.103" z="14.2724" />
    <detection t="5797" x="259.91" y="64.128" z="14.6989" />
    <detection t="5798" x="262.309" y="62.861" z="8.7462" />
    <detection t="5799" x="264.597" y="61.254" z="14.0131" />
    <detection t="5800" x="266.885" y="59.516" z="12.618" />
    <detection t="5801" x="269.147" y="57.64" z="7.2584" />
    <detection t="5802" x="271.52" y="56.137" z="7.8758" />
    <detection t="5803" x="273.236" y="54.634" z="7.5874" />
    <detection t="5804" x="274.875" y="53.15" z="8.0828" />
    <detection t="5805" x="276.721" y="51.993" z="20.4125" />
    <detection t="5806" x="280.699" y="51.309" z="1.8697" />
    <detection t="5807" x="286.05" y="51.48" z="1.941" />
    <detection t="5808" x="291.15" y="51.691" z="1.2354" />
    <detection t="5809" x="296.372" y="51.839" z="2.0119" />
    <detection t="5810" x="301.836" y="52.217" z="-4.3833" />
    <detection t="5811" x="305.661" y="54.339" z="8.0101" />
    <detection t="5812" x="310.025" y="56.6" z="7.7386" />
    <detection t="5813" x="315.143" y="57.891" z="14.344" />
    <detection t="5814" x="320.803" y="57.655" z="14.5918" />
    <detection t="5815" x="326.512" y="55.967" z="7.3498" />
    <detection t="5816" x="331.682" y="53.404" z="7.9397" />
    <detection t="5817" x="336.407" y="50.454" z="7.3072" />
    <detection t="5818" x="341.89" y="49.684" z="2.1288" />
    <detection t="5819" x="347.235" y="50.083" z="1.8381" />
    <detection t="5820" x="352.356" y="50.389" z="1.722" />
    <detection t="5821" x="357.509" y="50.509" z="2.012" />
    <detection t="5822" x="362.994" y="50.29" z="2.179" />
    <detection t="5823" x="367.16" y="51.485" z="7.7711" />
    <detection t="5824" x="370.675" y="53.433" z="7.6196" />
    <detection t="5825" x="374.834" y="54.882" z="13.5911" />
    <detection t="5826" x="379.487" y="55.366" z="14.2494" />
    <detection t="5827" x="384.16" y="54.596" z="13.5793" />
    <detection t="5828" x="388.525" y="52.945" z="8.132" />
    <detection t="5829" x="392.044" y="50.853" z="8.5186" />
    <detection t="5830" x="395.914" y="49.82" z="-1.8475" />
    <detection t="5831" x="400.995" y="50.529" z="1.9332" />
    <detection t="5832" x="406.748" y="51.196" z="2.0345" />
    <detection t="5833" x="412.426" y="51.695" z="8.5135" />
    <detection t="5834" x="418.221" y="51.899" z="2.0081" />
    <detection t="5835" x="424.325" y="51.957" z="2.2325" />
    <detection t="5836" x="429.961" y="53.149" z="7.6501" />
    <detection t="5837" x="433.767" y="56.813" z="8.1372" />
    <detection t="5838" x="438.108" y="61.214" z="12.7754" />
    <detection t="5839" x="442.905" y="65.538" z="13.5791" />
    <detection t="5840" x="448.053" y="69.407" z="13.6645" />
    <detection t="5841" x="453.466" y="72.687" z="13.4533" />
    <detection t="5842" x="459.091" y="75.089" z="14.2275" />
    <detection t="5843" x="465.033" y="76.772" z="14.2336" />
    <detection t="5844" x="471.332" y="77.921" z="14.6233" />
    <detection t="5845" x="477.887" y="78.663" z="14.6988" />
    <detection t="5846" x="484.719" y="79.258" z="14.7352" />
    <detection t="5847" x="491.681" y="79.612" z="14.6601" />
    <detection t="5848" x="498.828" y="79.851" z="14.4793" />
    <detection t="5849" x="506.043" y="80.05" z="14.7477" />
    <detection t="5850" x="513.361" y="80.125" z="14.6286" />
    <detection t="5851" x="520.713" y="80.319" z="14.6727" />
    <detection t="5852" x="528.12" y="80.432" z="14.6231" />
    <detection t="5853" x="535.522" y="80.521" z="14.5018" />
    <detection t="5854" x="542.975" y="80.559" z="14.8196" />
    <detection t="5855" x="550.436" y="80.582" z="14.9174" />
    <detection t="5856" x="557.899" y="80.668" z="15.0346" />
    <detection t="5857" x="565.335" y="80.668" z="15.035" />
    <detection t="5858" x="572.775" y="80.661" z="14.8833" />
    <detection t="5859" x="580.217" y="80.635" z="14.8564" />
    <detection t="5860" x="587.699" y="80.547" z="15.1772" />
    <detection t="5861" x="595.183" y="80.568" z="15.1492" />
    <detection t="5862" x="602.696" y="80.5" z="15.0579" />
  </particle>
  <particle nSpots="54">
    <detection t="53" x="11.968" y="80.774" z="3.6222" />
    <detection t="54" x="25.438" y="80.355" z="3.902" />
    <detection t="55" x="38.673" y="79.549" z="3.7184" />
    <detection t="56" x="51.229" y="78.094" z="3.6852" />
    <detection t="57" x="63.205" y="75.178" z="2.7148" />
    <detection t="58" x="74.742" y="71.039" z="1.7212" />
    <detection t="59" x="86.472" y="67.668" z="0.7346" />
    <detection t="60" x="97.74" y="66.568" z="-0.9497" />
    <detection t="61" x="108.637" y="66.316" z="-0.3293" />
    <detection t="62" x="119.436" y="66.523" z="0.3654" />
    <detection t="63" x="129.322" y="67.249" z="1.991" />
    <detection t="64" x="139.214" y="66.663" z="0.4893" />
    <detection t="65" x="149.646" y="66.184" z="-0.3968" />
    <detection t="66" x="160.228" y="66.795" z="-0.8768" />
    <detection t="67" x="170.572" y="66.913" z="-1.4217" />
    <detection t="68" x="181.003" y="66.433" z="0.08004" />
    <detection t="69" x="190.333" y="66.484" z="1.0206" />
    <detection t="70" x="199.455" y="66.335" z="0.06967" />
    <detection t="71" x="209.225" y="67.007" z="-0.9986" />
    <detection t="72" x="219.339" y="68.225" z="-1.0916" />
    <detection t="73" x="229.66" y="68.654" z="-0.6092" />
    <detection t="74" x="240.058" y="68.047" z="-0.808" />
    <detection t="75" x="249.596" y="67.07" z="0.6538" />
    <detection t="76" x="258.032" y="67.107" z="0.491" />
    <detection t="77" x="267.11" y="68.135" z="0.09127" />
    <detection t="78" x="276.897" y="69.639" z="-0.1646" />
    <detection t="79" x="287.117" y="70.533" z="-0.3394" />
    <detection t="80" x="297.585" y="70.406" z="0.6421" />
    <detection t="81" x="307.591" y="69.534" z="0.705" />
    <detection t="82" x="316.591" y="69.043" z="-0.3472" />
    <detection t="83" x="325.51" y="70.02" z="-0.3891" />
    <detection t="84" x="335.446" y="71.61" z="-0.3141" />
    <detection t="85" x="346.286" y="72.652" z="0.0506" />
    <detection t="86" x="357.483" y="72.988" z="0.1582" />
    <detection t="87" x="368.467" y="72.678" z="0.09033" />
    <detection t="88" x="378.922" y="72.724" z="0.1312" />
    <detection t="89" x="389.635" y="73.71" z="0.227" />
    <detection t="90" x="401.333" y="74.682" z="-0.05738" />
    <detection t="91" x="413.709" y="75.111" z="-0.5654" />
    <detection t="92" x="426.327" y="74.614" z="-0.5006" />
    <detection t="93" x="438.592" y="72.993" z="0.278" />
    <detection t="94" x="449.416" y="74.193" z="2.112" />
    <detection t="95" x="459.465" y="77.145" z="6.9202" />
    <detection t="96" x="470.234" y="79.28" z="7.5328" />
    <detection t="97" x="481.875" y="80.382" z="7.9954" />
    <detection t="98" x="494.065" y="80.977" z="7.7928" />
    <detection t="99" x="506.555" y="81.279" z="7.7379" />
    <detection t="100" x="519.281" y="81.464" z="7.303" />
    <detection t="101" x="532.088" y="81.654" z="7.321" />
    <detection t="102" x="544.998" y="81.718" z="7.4954" />
    <detection t="103" x="557.933" y="81.808" z="7.2238" />
    <detection t="104" x="570.83" y="81.855" z="7.1666" />
    <detection t="105" x="583.83" y="81.732" z="7.2133" />
    <detection t="106" x="596.788" y="81.734" z="7.2845" />
  </particle>
  <particle nSpots="69">
    <detection t="2701" x="15.944" y="82.253" z="17.6762" />
    <detection t="2702" x="22.413" y="82.009" z="16.807" />
    <detection t="2703" x="28.738" y="81.748" z="16.799" />
    <detection t="2704" x="35.107" y="81.403" z="17.0221" />
    <detection t="2705" x="41.283" y="80.998" z="16.9456" />
    <detection t="2706" x="47.216" y="80.419" z="17.1075" />
    <detection t="2707" x="53.008" y="79.453" z="17.5517" />
    <detection t="2708" x="55.489" y="80.254" z="1.3904" />
    <detection t="2709" x="63.141" y="78.127" z="1.1898" />
    <detection t="2710" x="70.493" y="75.923" z="0.2295" />
    <detection t="2711" x="72.945" y="70.839" z="16.4312" />
    <detection t="2712" x="78.623" y="67.149" z="15.4539" />
    <detection t="2713" x="84.701" y="62.571" z="15.0231" />
    <detection t="2714" x="92.259" y="57.397" z="14.7997" />
    <detection t="2715" x="102.972" y="54.02" z="14.5491" />
    <detection t="2716" x="113.997" y="56.242" z="14.569" />
    <detection t="2717" x="121.192" y="60.246" z="14.955" />
    <detection t="2718" x="126.974" y="62.388" z="15.2374" />
    <detection t="2719" x="132.627" y="62.825" z="15.8563" />
    <detection t="2720" x="138.461" y="61.667" z="15.2904" />
    <detection t="2721" x="144.59" y="59.037" z="14.7185" />
    <detection t="2722" x="151.559" y="54.735" z="14.3916" />
    <detection t="2723" x="161.4" y="49.943" z="13.8676" />
    <detection t="2724" x="174.258" y="50.573" z="13.9474" />
    <detection t="2725" x="182.675" y="55.301" z="14.125" />
    <detection t="2726" x="189.373" y="57.925" z="14.5865" />
    <detection t="2727" x="195.973" y="58.198" z="14.4096" />
    <detection t="2728" x="202.917" y="56.335" z="14.6091" />
    <detection t="2729" x="210.597" y="52.561" z="13.9619" />
    <detection t="2730" x="220.164" y="47.24" z="13.3638" />
    <detection t="2731" x="233.772" y="45.807" z="13.6201" />
    <detection t="2732" x="244.066" y="50.822" z="13.5773" />
    <detection t="2733" x="251.728" y="53.659" z="13.6473" />
    <detection t="2734" x="259.542" y="53.411" z="13.7514" />
    <detection t="2735" x="268.148" y="50.365" z="13.4068" />
    <detection t="2736" x="278.076" y="44.944" z="14.0351" />
    <detection t="2737" x="292.49" y="41.576" z="13.3071" />
    <detection t="2738" x="305.095" y="46.815" z="13.882" />
    <detection t="2739" x="313.541" y="50.685" z="13.8836" />
    <detection t="2740" x="322.133" y="50.808" z="13.1495" />
    <detection t="2741" x="331.36" y="47.293" z="13.2902" />
    <detection t="2742" x="342.376" y="40.757" z="13.8751" />
    <detection t="2743" x="358.391" y="38.509" z="13.6594" />
    <detection t="2744" x="369.493" y="45.133" z="13.3178" />
    <detection t="2745" x="378.29" y="47.911" z="13.1507" />
    <detection t="2746" x="387.447" y="46.399" z="13.4142" />
    <detection t="2747" x="397.461" y="40.714" z="13.5717" />
    <detection t="2748" x="412.46" y="35.284" z="14.0342" />
    <detection t="2749" x="426.934" y="41.234" z="13.8038" />
    <detection t="2750" x="434.893" y="49.495" z="13.573" />
    <detection t="2751" x="442.3" y="55.891" z="13.7418" />
    <detection t="2752" x="450.015" y="60.668" z="14.6638" />
    <detection t="2753" x="457.954" y="64.162" z="14.9181" />
    <detection t="2754" x="466.011" y="66.607" z="15.2426" />
    <detection t="2755" x="474.333" y="68.197" z="15.2765" />
    <detection t="2756" x="482.806" y="69.231" z="15.2653" />
    <detection t="2757" x="491.534" y="69.868" z="15.1778" />
    <detection t="2758" x="500.431" y="70.307" z="15.2118" />
    <detection t="2759" x="509.458" y="70.59" z="15.1939" />
    <detection t="2760" x="518.569" y="70.773" z="15.2215" />
    <detection t="2761" x="527.709" y="70.957" z="15.5813" />
    <detection t="2762" x="536.71" y="71.116" z="15.4923" />
    <detection t="2763" x="545.662" y="71.144" z="15.521" />
    <detection t="2764" x="554.697" y="71.183" z="15.8154" />
    <detection t="2765" x="563.627" y="71.139" z="15.8587" />
    <detection t="2766" x="572.691" y="71.233" z="15.7522" />
    <detection t="2767" x="581.831" y="71.177" z="15.9208" />
    <detection t="2768" x="591.015" y="71.135" z="15.4968" />
    <detection t="2769" x="600.203" y="71.117" z="15.8528" />
  </particle>
  <particle nSpots="69">
    <detection t="3400" x="20.494" y="81.832" z="12.6533" />
    <detection t="3401" x="31.725" y="81.4" z="12.2796" />
    <detection t="3402" x="42.632" y="80.601" z="13.5676" />
    <detection t="3403" x="52.924" y="79.176" z="12.4849" />
    <detection t="3404" x="62.684" y="76.49" z="13.4569" />
    <detection t="3405" x="72.051" y="72.196" z="8.7476" />
    <detection t="3406" x="81.441" y="66.686" z="8.0712" />
    <detection t="3407" x="91.129" y="61.131" z="6.3231" />
    <detection t="3408" x="101.635" y="58.208" z="2.743" />
    <detection t="3409" x="112.244" y="59.006" z="4.928" />
    <detection t="3410" x="121.532" y="62.666" z="7.7472" />
    <detection t="3411" x="130.968" y="64.333" z="7.9482" />
    <detection t="3412" x="140.744" y="62.636" z="7.6231" />
    <detection t="3413" x="150.631" y="58.922" z="5.4448" />
    <detection t="3414" x="160.981" y="56.806" z="1.9912" />
    <detection t="3415" x="170.918" y="56.83" z="0.3841" />
    <detection t="3416" x="180.515" y="58.844" z="5.9802" />
    <detection t="3417" x="189.4" y="61.25" z="7.7891" />
    <detection t="3418" x="199.017" y="60.798" z="8.1058" />
    <detection t="3419" x="208.761" y="58.128" z="-4.2348" />
    <detection t="3420" x="218.414" y="56.887" z="1.0997" />
    <detection t="3421" x="227.637" y="57.227" z="1.5409" />
    <detection t="3422" x="236.845" y="57.277" z="1.4977" />
    <detection t="3423" x="245.234" y="58.492" z="6.9513" />
    <detection t="3424" x="253.103" y="59.751" z="7.6634" />
    <detection t="3425" x="261.616" y="58.676" z="7.7476" />
    <detection t="3426" x="270.386" y="56.75" z="-2.615" />
    <detection t="3427" x="279.344" y="57.138" z="1.1711" />
    <detection t="3428" x="287.956" y="57.803" z="1.4093" />
    <detection t="3429" x="296.554" y="57.919" z="1.1663" />
    <detection t="3430" x="305.25" y="57.634" z="-2.0724" />
    <detection t="3431" x="312.09" y="58.705" z="7.7222" />
    <detection t="3432" x="318.98" y="59.039" z="7.8363" />
    <detection t="3433" x="326.052" y="57.886" z="7.7653" />
    <detection t="3434" x="333.022" y="57.467" z="1.4339" />
    <detection t="3435" x="341.101" y="58.767" z="1.2798" />
    <detection t="3436" x="349.098" y="59.723" z="1.038" />
    <detection t="3437" x="357.077" y="59.853" z="1.2835" />
    <detection t="3438" x="365.029" y="59.375" z="1.2419" />
    <detection t="3439" x="372.024" y="58.96" z="-4.0783" />
    <detection t="3440" x="377.469" y="59.205" z="7.6745" />
    <detection t="3441" x="382.742" y="59.283" z="6.3319" />
    <detection t="3442" x="388.564" y="59.717" z="1.5459" />
    <detection t="3443" x="395.548" y="61.205" z="1.6273" />
    <detection t="3444" x="402.95" y="62.343" z="1.1414" />
    <detection t="3445" x="410.586" y="62.838" z="2.0608" />
    <detection t="3446" x="418.242" y="62.931" z="0.8452" />
    <detection t="3447" x="426.441" y="62.342" z="1.9229" />
    <detection t="3448" x="434.407" y="62.511" z="-4.3267" />
    <detection t="3449" x="440.055" y="65.742" z="7.7303" />
    <detection t="3450" x="445.817" y="69.785" z="12.9065" />
    <detection t="3451" x="452.299" y="73.599" z="13.6515" />
    <detection t="3452" x="458.204" y="76.419" z="13.5456" />
    <detection t="3453" x="464.174" y="78.214" z="13.0738" />
    <detection t="3454" x="473.408" y="79.718" z="12.1299" />
    <detection t="3455" x="483.295" y="80.495" z="13.078" />
    <detection t="3456" x="489.874" y="80.934" z="13.4375" />
    <detection t="3457" x="498.434" y="81.154" z="13.3056" />
    <detection t="3458" x="507.427" y="81.256" z="13.8743" />
    <detection t="3459" x="516.231" y="81.476" z="13.2879" />
    <detection t="3460" x="525.237" y="81.577" z="13.5691" />
    <detection t="3461" x="534.189" y="81.721" z="13.1329" />
    <detection t="3462" x="543.226" y="81.782" z="13.1722" />
    <detection t="3463" x="552.243" y="81.805" z="13.2901" />
    <detection t="3464" x="561.299" y="81.922" z="13.4127" />
    <detection t="3465" x="570.33" y="81.883" z="13.4169" />
    <detection t="3466" x="579.366" y="81.88" z="13.387" />
    <detection t="3467" x="588.429" y="81.79" z="13.2117" />
    <detection t="3468" x="597.575" y="81.788" z="13.33" />
  </particle>
  <particle nSpots="57">
    <detection t="5266" x="15.986" y="28.667" z="24.0629" />
    <detection t="5267" x="23.524" y="28.495" z="22.3901" />
    <detection t="5268" x="31.148" y="28.336" z="23.8648" />
    <detection t="5269" x="38.909" y="28.086" z="116.4542" />
    <detection t="5270" x="46.876" y="27.711" z="23.5442" />
    <detection t="5271" x="55.184" y="27.313" z="24.1039" />
    <detection t="5272" x="63.684" y="26.758" z="24.3852" />
    <detection t="5273" x="72.759" y="26.106" z="24.0096" />
    <detection t="5274" x="82.497" y="25.416" z="23.4516" />
    <detection t="5275" x="92.795" y="24.77" z="23.1971" />
    <detection t="5276" x="103.764" y="24.459" z="23.487" />
    <detection t="5277" x="114.76" y="24.33" z="23.9042" />
    <detection t="5278" x="125.596" y="24.352" z="23.4057" />
    <detection t="5279" x="136.376" y="24.211" z="22.8115" />
    <detection t="5280" x="147.461" y="23.762" z="23.9568" />
    <detection t="5281" x="159.157" y="23.393" z="23.0149" />
    <detection t="5282" x="171.258" y="23.317" z="23.5424" />
    <detection t="5283" x="183.213" y="23.637" z="22.7824" />
    <detection t="5284" x="194.85" y="23.731" z="23.9332" />
    <detection t="5285" x="206.712" y="23.323" z="22.65" />
    <detection t="5286" x="219.323" y="22.703" z="23.5336" />
    <detection t="5287" x="232.598" y="22.458" z="22.6" />
    <detection t="5288" x="245.575" y="22.709" z="23.7994" />
    <detection t="5289" x="257.855" y="22.743" z="23.5803" />
    <detection t="5290" x="270.346" y="22.042" z="23.5814" />
    <detection t="5291" x="283.954" y="21.353" z="23.1981" />
    <detection t="5292" x="298.47" y="21.559" z="22.568" />
    <detection t="5293" x="312.182" y="22.178" z="23.1926" />
    <detection t="5294" x="325.103" y="22.163" z="22.7074" />
    <detection t="5295" x="338.827" y="21.199" z="22.7161" />
    <detection t="5296" x="354.619" y="20.614" z="22.6036" />
    <detection t="5297" x="370.048" y="21.114" z="22.527" />
    <detection t="5298" x="383.836" y="21.328" z="22.6012" />
    <detection t="5299" x="398.286" y="20.56" z="22.5152" />
    <detection t="5300" x="415.62" y="20.067" z="22.4041" />
    <detection t="5301" x="431.654" y="21.21" z="22.5021" />
    <detection t="5302" x="444.053" y="22.923" z="22.6972" />
    <detection t="5303" x="454.54" y="24.24" z="23.3554" />
    <detection t="5304" x="463.901" y="25.17" z="23.0712" />
    <detection t="5305" x="472.619" y="25.72" z="22.627" />
    <detection t="5306" x="480.947" y="26.128" z="23.176" />
    <detection t="5307" x="488.964" y="26.355" z="22.5861" />
    <detection t="5308" x="496.844" y="26.636" z="22.6065" />
    <detection t="5309" x="504.599" y="26.833" z="23.3779" />
    <detection t="5310" x="512.301" y="26.937" z="22.625" />
    <detection t="5311" x="519.962" y="27.133" z="22.9481" />
    <detection t="5312" x="527.647" y="27.163" z="23.304" />
    <detection t="5313" x="535.339" y="27.198" z="23.3672" />
    <detection t="5314" x="543.008" y="27.278" z="22.6283" />
    <detection t="5315" x="550.632" y="27.232" z="23.41" />
    <detection t="5316" x="558.248" y="27.262" z="22.1078" />
    <detection t="5317" x="565.783" y="27.147" z="23.7085" />
    <detection t="5318" x="573.362" y="27.179" z="22.2073" />
    <detection t="5319" x="580.915" y="27.205" z="22.9537" />
    <detection t="5320" x="588.532" y="27.186" z="22.3412" />
    <detection t="5321" x="596.126" y="27.211" z="22.1761" />
    <detection t="5322" x="603.707" y="27.157" z="22.545" />
  </particle>
  <particle nSpots="125">
    <detection t="3100" x="13.33" y="87.058" z="13.5629" />
    <detection t="3101" x="21.831" y="86.86" z="12.6399" />
    <detection t="3102" x="30.253" y="86.514" z="12.6284" />
    <detection t="3103" x="38.544" y="86.211" z="12.7057" />
    <detection t="3104" x="46.434" y="85.677" z="13.2481" />
    <detection t="3105" x="53.86" y="84.617" z="12.694" />
    <detection t="3106" x="60.826" y="82.821" z="12.9931" />
    <detection t="3107" x="67.41" y="80.178" z="9.1701" />
    <detection t="3108" x="73.538" y="76.787" z="8.0009" />
    <detection t="3109" x="79.436" y="73.103" z="7.6751" />
    <detection t="3110" x="85.0" y="69.969" z="5.5027" />
    <detection t="3111" x="90.67" y="68.732" z="2.2318" />
    <detection t="3112" x="96.13" y="68.542" z="2.233" />
    <detection t="3113" x="101.344" y="68.551" z="2.1163" />
    <detection t="3114" x="106.493" y="68.385" z="1.6607" />
    <detection t="3115" x="111.843" y="68.08" z="1.8808" />
    <detection t="3116" x="116.99" y="68.185" z="5.0396" />
    <detection t="3117" x="120.916" y="69.304" z="8.1493" />
    <detection t="3118" x="124.986" y="70.422" z="7.7332" />
    <detection t="3119" x="129.444" y="70.887" z="7.6817" />
    <detection t="3120" x="134.3" y="70.479" z="8.0347" />
    <detection t="3121" x="139.123" y="69.082" z="7.8145" />
    <detection t="3122" x="143.863" y="67.072" z="8.2964" />
    <detection t="3123" x="148.353" y="65.138" z="6.3142" />
    <detection t="3124" x="153.355" y="64.701" z="2.25" />
    <detection t="3125" x="158.496" y="65.061" z="1.4724" />
    <detection t="3126" x="163.365" y="65.311" z="1.7814" />
    <detection t="3127" x="168.143" y="65.348" z="1.4941" />
    <detection t="3128" x="173.016" y="65.213" z="1.9683" />
    <detection t="3129" x="178.083" y="65.226" z="2.3479" />
    <detection t="3130" x="182.202" y="65.699" z="8.1012" />
    <detection t="3131" x="185.9" y="66.774" z="7.7753" />
    <detection t="3132" x="189.895" y="67.398" z="7.9373" />
    <detection t="3133" x="194.183" y="67.282" z="7.492" />
    <detection t="3134" x="198.565" y="66.297" z="8.1373" />
    <detection t="3135" x="202.722" y="64.715" z="7.9935" />
    <detection t="3136" x="205.906" y="63.269" z="14.1708" />
    <detection t="3137" x="211.202" y="62.239" z="-2.73" />
    <detection t="3138" x="215.712" y="62.603" z="1.6807" />
    <detection t="3139" x="220.118" y="63.035" z="1.8983" />
    <detection t="3140" x="224.418" y="63.298" z="2.1144" />
    <detection t="3141" x="228.686" y="63.447" z="1.6387" />
    <detection t="3142" x="232.99" y="63.381" z="1.8597" />
    <detection t="3143" x="237.563" y="63.173" z="1.5709" />
    <detection t="3144" x="242.18" y="62.901" z="-4.4174" />
    <detection t="3145" x="244.89" y="63.462" z="8.1521" />
    <detection t="3146" x="247.555" y="64.197" z="7.8754" />
    <detection t="3147" x="250.456" y="64.649" z="12.8101" />
    <detection t="3148" x="253.596" y="64.676" z="8.8086" />
    <detection t="3149" x="256.875" y="64.111" z="14.7778" />
    <detection t="3150" x="260.219" y="62.99" z="14.4045" />
    <detection t="3151" x="263.48" y="61.399" z="13.4237" />
    <detection t="3152" x="266.482" y="59.34" z="7.4836" />
    <detection t="3153" x="269.446" y="57.179" z="7.9563" />
    <detection t="3154" x="272.457" y="55.842" z="7.8637" />
    <detection t="3155" x="275.029" y="55.323" z="-4.0391" />
    <detection t="3156" x="278.528" y="55.527" z="1.9396" />
    <detection t="3157" x="282.795" y="55.877" z="1.1582" />
    <detection t="3158" x="287.032" y="56.182" z="2.1122" />
    <detection t="3159" x="291.175" y="56.383" z="1.6253" />
    <detection t="3160" x="295.349" y="56.332" z="1.7075" />
    <detection t="3161" x="299.837" y="56.164" z="1.8613" />
    <detection t="3162" x="304.052" y="56.173" z="8.7817" />
    <detection t="3163" x="306.987" y="57.438" z="7.8742" />
    <detection t="3164" x="310.077" y="58.863" z="7.823" />
    <detection t="3165" x="313.698" y="59.864" z="14.5697" />
    <detection t="3166" x="317.719" y="60.045" z="13.6492" />
    <detection t="3167" x="321.819" y="59.327" z="14.319" />
    <detection t="3168" x="325.987" y="57.862" z="12.5981" />
    <detection t="3169" x="329.709" y="55.962" z="7.6991" />
    <detection t="3170" x="332.802" y="53.798" z="7.7914" />
    <detection t="3171" x="336.202" y="52.146" z="6.1592" />
    <detection t="3172" x="340.443" y="52.146" z="2.4138" />
    <detection t="3173" x="344.356" y="52.549" z="1.7293" />
    <detection t="3174" x="348.424" y="52.928" z="1.6433" />
    <detection t="3175" x="352.572" y="53.097" z="1.9954" />
    <detection t="3176" x="356.776" y="53.191" z="1.7492" />
    <detection t="3177" x="361.042" y="53.047" z="1.8541" />
    <detection t="3178" x="365.821" y="52.836" z="-4.4336" />
    <detection t="3179" x="369.057" y="54.037" z="7.8808" />
    <detection t="3180" x="372.372" y="55.378" z="7.7638" />
    <detection t="3181" x="376.047" y="56.346" z="13.7671" />
    <detection t="3182" x="380.028" y="56.481" z="14.6081" />
    <detection t="3183" x="384.045" y="55.826" z="13.0626" />
    <detection t="3184" x="387.68" y="54.543" z="7.993" />
    <detection t="3185" x="390.643" y="52.774" z="7.8367" />
    <detection t="3186" x="393.873" y="52.126" z="-2.9255" />
    <detection t="3187" x="398.543" y="52.792" z="2.1426" />
    <detection t="3188" x="403.027" y="53.425" z="2.2032" />
    <detection t="3189" x="407.43" y="53.949" z="2.03" />
    <detection t="3190" x="411.955" y="54.224" z="1.7339" />
    <detection t="3191" x="416.615" y="54.363" z="2.1718" />
    <detection t="3192" x="421.427" y="54.355" z="2.0696" />
    <detection t="3193" x="426.605" y="54.241" z="2.1273" />
    <detection t="3194" x="430.895" y="55.465" z="7.87" />
    <detection t="3195" x="433.905" y="58.5" z="7.7993" />
    <detection t="3196" x="437.285" y="62.248" z="13.1769" />
    <detection t="3197" x="441.043" y="65.95" z="12.9799" />
    <detection t="3198" x="445.134" y="69.544" z="13.2157" />
    <detection t="3199" x="449.433" y="72.829" z="13.8327" />
    <detection t="3200" x="453.871" y="75.463" z="13.9709" />
    <detection t="3201" x="458.464" y="77.605" z="14.6995" />
    <detection t="3202" x="463.34" y="79.137" z="14.8134" />
    <detection t="3203" x="468.497" y="80.178" z="15.1409" />
    <detection t="3204" x="473.938" y="80.897" z="15.5139" />
    <detection t="3205" x="479.648" y="81.321" z="15.3659" />
    <detection t="3206" x="485.603" y="81.689" z="15.1393" />
    <detection t="3207" x="491.707" y="81.919" z="15.1583" />
    <detection t="3208" x="497.841" y="82.081" z="15.322" />
    <detection t="3209" x="504.015" y="82.222" z="15.5734" />
    <detection t="3210" x="510.365" y="82.25" z="15.2948" />
    <detection t="3211" x="516.684" y="82.426" z="15.3529" />
    <detection t="3212" x="523.018" y="82.497" z="15.6989" />
    <detection t="3213" x="529.381" y="82.589" z="15.5875" />
    <detection t="3214" x="535.722" y="82.613" z="15.2965" />
    <detection t="3215" x="542.179" y="82.627" z="15.338" />
    <detection t="3216" x="548.526" y="82.664" z="15.3539" />
    <detection t="3217" x="554.978" y="82.642" z="15.3533" />
    <detection t="3218" x="561.432" y="82.724" z="15.5679" />
    <detection t="3219" x="567.732" y="82.778" z="15.8007" />
    <detection t="3220" x="574.078" y="82.731" z="15.9248" />
    <detection t="3221" x="580.446" y="82.726" z="15.6045" />
    <detection t="3222" x="586.777" y="82.669" z="15.7209" />
    <detection t="3223" x="593.139" y="82.665" z="15.8135" />
    <detection t="3224" x="599.517" y="82.647" z="16.1639" />
  </particle>
  <particle nSpots="52">
    <detection t="148" x="58.82" y="76.344" z="1.3439" />
    <detection t="149" x="69.45" y="73.425" z="0.8242" />
    <detection t="150" x="79.709" y="70.715" z="-0.7193" />
    <detection t="151" x="89.873" y="69.446" z="-3.0166" />
    <detection t="152" x="99.702" y="69.157" z="-2.9752" />
    <detection t="153" x="109.423" y="68.866" z="-3.2316" />
    <detection t="154" x="118.956" y="68.626" z="-1.9941" />
    <detection t="155" x="128.083" y="68.727" z="-0.1509" />
    <detection t="156" x="136.875" y="68.651" z="-0.6446" />
    <detection t="157" x="146.085" y="68.711" z="-1.7176" />
    <detection t="158" x="155.458" y="69.489" z="-3.0468" />
    <detection t="159" x="164.948" y="70.066" z="-3.0402" />
    <detection t="160" x="174.454" y="69.735" z="-2.5705" />
    <detection t="161" x="183.656" y="69.053" z="-1.3968" />
    <detection t="162" x="192.231" y="68.734" z="-0.1454" />
    <detection t="163" x="200.774" y="69.1" z="-0.7521" />
    <detection t="164" x="209.743" y="70.27" z="-2.3062" />
    <detection t="165" x="219.109" y="71.44" z="-2.8513" />
    <detection t="166" x="228.885" y="71.904" z="-2.3171" />
    <detection t="167" x="238.623" y="71.388" z="-2.8645" />
    <detection t="168" x="247.819" y="70.382" z="-1.1455" />
    <detection t="169" x="256.382" y="70.197" z="-0.7197" />
    <detection t="170" x="265.015" y="71.104" z="-2.5161" />
    <detection t="171" x="274.502" y="72.57" z="-1.9625" />
    <detection t="172" x="284.635" y="73.462" z="-2.4615" />
    <detection t="173" x="295.054" y="73.632" z="-2.2284" />
    <detection t="174" x="305.144" y="73.088" z="-2.4764" />
    <detection t="175" x="314.536" y="72.512" z="-2.5189" />
    <detection t="176" x="323.665" y="73.103" z="-2.3389" />
    <detection t="177" x="333.639" y="74.401" z="-2.3706" />
    <detection t="178" x="344.602" y="75.415" z="-2.3616" />
    <detection t="179" x="356.016" y="75.803" z="-2.512" />
    <detection t="180" x="367.412" y="75.627" z="-1.935" />
    <detection t="181" x="378.356" y="75.729" z="-2.356" />
    <detection t="182" x="389.548" y="76.561" z="-2.0687" />
    <detection t="183" x="401.564" y="77.385" z="-2.3847" />
    <detection t="184" x="414.19" y="77.679" z="-2.5343" />
    <detection t="185" x="427.008" y="77.166" z="-2.3169" />
    <detection t="186" x="439.267" y="75.463" z="-2.3535" />
    <detection t="187" x="450.362" y="75.508" z="0.1894" />
    <detection t="188" x="460.684" y="77.454" z="1.0114" />
    <detection t="189" x="471.489" y="79.164" z="1.8037" />
    <detection t="190" x="482.95" y="80.12" z="1.8992" />
    <detection t="191" x="494.855" y="80.748" z="1.6344" />
    <detection t="192" x="507.084" y="81.038" z="1.4588" />
    <detection t="193" x="519.534" y="81.248" z="1.3936" />
    <detection t="194" x="532.081" y="81.431" z="1.7275" />
    <detection t="195" x="544.712" y="81.453" z="1.7326" />
    <detection t="196" x="557.388" y="81.54" z="2.1343" />
    <detection t="197" x="569.985" y="81.578" z="2.1933" />
    <detection t="198" x="582.643" y="81.547" z="2.1787" />
    <detection t="199" x="595.322" y="81.538" z="2.125" />
  </particle>
  <particle nSpots="87">
    <detection t="3409" x="15.151" y="88.014" z="13.3586" />
    <detection t="3410" x="21.526" y="87.876" z="13.7646" />
    <detection t="3411" x="27.863" y="87.673" z="13.2958" />
    <detection t="3412" x="34.293" y="87.537" z="13.5026" />
    <detection t="3413" x="40.341" y="87.396" z="13.8186" />
    <detection t="3414" x="46.041" y="87.153" z="13.6363" />
    <detection t="3415" x="51.739" y="86.271" z="13.4991" />
    <detection t="3416" x="56.967" y="85.234" z="13.5587" />
    <detection t="3417" x="61.962" y="83.611" z="13.2008" />
    <detection t="3418" x="66.758" y="81.47" z="13.3808" />
    <detection t="3419" x="71.277" y="78.832" z="13.0631" />
    <detection t="3420" x="75.681" y="75.613" z="12.9486" />
    <detection t="3421" x="80.121" y="72.064" z="13.5798" />
    <detection t="3422" x="84.487" y="68.271" z="9.9392" />
    <detection t="3423" x="88.811" y="64.475" z="7.6687" />
    <detection t="3424" x="93.28" y="60.674" z="7.6165" />
    <detection t="3425" x="98.61" y="57.587" z="7.9639" />
    <detection t="3426" x="105.074" y="56.865" z="7.6416" />
    <detection t="3427" x="111.277" y="58.438" z="8.136" />
    <detection t="3428" x="115.628" y="62.013" z="8.1411" />
    <detection t="3429" x="119.662" y="65.053" z="14.2298" />
    <detection t="3430" x="124.05" y="67.141" z="13.8386" />
    <detection t="3431" x="128.894" y="68.137" z="13.0236" />
    <detection t="3432" x="134.108" y="67.858" z="13.2162" />
    <detection t="3433" x="139.438" y="66.259" z="13.2906" />
    <detection t="3434" x="144.9" y="63.555" z="14.6435" />
    <detection t="3435" x="150.257" y="59.983" z="7.7083" />
    <detection t="3436" x="155.535" y="56.046" z="7.9766" />
    <detection t="3437" x="161.525" y="52.883" z="8.0308" />
    <detection t="3438" x="168.449" y="52.122" z="7.3953" />
    <detection t="3439" x="174.844" y="54.771" z="8.1321" />
    <detection t="3440" x="179.623" y="58.617" z="7.8513" />
    <detection t="3441" x="184.692" y="61.581" z="14.5831" />
    <detection t="3442" x="190.388" y="63.041" z="13.4066" />
    <detection t="3443" x="196.637" y="62.737" z="13.2612" />
    <detection t="3444" x="202.931" y="60.526" z="14.7733" />
    <detection t="3445" x="209.533" y="57.141" z="7.8707" />
    <detection t="3446" x="215.626" y="53.55" z="7.7998" />
    <detection t="3447" x="221.573" y="50.067" z="8.1366" />
    <detection t="3448" x="227.892" y="49.095" z="-2.7823" />
    <detection t="3449" x="235.111" y="49.939" z="20.7059" />
    <detection t="3450" x="242.1" y="53.919" z="7.7195" />
    <detection t="3451" x="249.36" y="57.087" z="7.1314" />
    <detection t="3452" x="257.69" y="57.331" z="13.8655" />
    <detection t="3453" x="266.631" y="54.617" z="7.7164" />
    <detection t="3454" x="275.333" y="50.632" z="7.8046" />
    <detection t="3455" x="283.719" y="48.454" z="-0.5323" />
    <detection t="3456" x="291.65" y="48.627" z="1.5569" />
    <detection t="3457" x="299.64" y="49.364" z="-3.2803" />
    <detection t="3458" x="306.873" y="52.625" z="7.6293" />
    <detection t="3459" x="314.715" y="55.188" z="7.4643" />
    <detection t="3460" x="323.471" y="54.816" z="7.2963" />
    <detection t="3461" x="331.762" y="52.122" z="7.9423" />
    <detection t="3462" x="340.064" y="49.56" z="-5.3339" />
    <detection t="3463" x="348.471" y="49.999" z="1.2211" />
    <detection t="3464" x="356.521" y="50.341" z="1.0861" />
    <detection t="3465" x="364.701" y="50.369" z="-3.1967" />
    <detection t="3466" x="371.0" y="52.383" z="7.7644" />
    <detection t="3467" x="377.591" y="53.825" z="7.7528" />
    <detection t="3468" x="384.586" y="53.281" z="7.8603" />
    <detection t="3469" x="390.953" y="51.485" z="8.7327" />
    <detection t="3470" x="398.286" y="51.582" z="1.9433" />
    <detection t="3471" x="405.81" y="52.645" z="1.2198" />
    <detection t="3472" x="413.261" y="53.208" z="2.114" />
    <detection t="3473" x="421.03" y="53.369" z="1.6144" />
    <detection t="3474" x="429.062" y="53.793" z="-3.7241" />
    <detection t="3475" x="434.776" y="57.315" z="7.8984" />
    <detection t="3476" x="440.442" y="62.239" z="13.0376" />
    <detection t="3477" x="446.709" y="66.816" z="13.5917" />
    <detection t="3478" x="453.41" y="70.689" z="13.7646" />
    <detection t="3479" x="460.483" y="73.522" z="13.8138" />
    <detection t="3480" x="467.97" y="75.409" z="13.6787" />
    <detection t="3481" x="475.867" y="76.639" z="13.7968" />
    <detection t="3482" x="484.108" y="77.374" z="13.878" />
    <detection t="3483" x="492.594" y="77.854" z="13.6202" />
    <detection t="3484" x="501.249" y="78.131" z="13.4626" />
    <detection t="3485" x="510.067" y="78.292" z="13.8733" />
    <detection t="3486" x="518.919" y="78.475" z="13.5367" />
    <detection t="3487" x="527.936" y="78.647" z="13.64" />
    <detection t="3488" x="536.848" y="78.692" z="13.7955" />
    <detection t="3489" x="545.874" y="78.774" z="14.2121" />
    <detection t="3490" x="554.881" y="78.77" z="14.4258" />
    <detection t="3491" x="563.898" y="78.89" z="13.9292" />
    <detection t="3492" x="572.857" y="78.855" z="13.9389" />
    <detection t="3493" x="581.943" y="78.812" z="14.0733" />
    <detection t="3494" x="590.919" y="78.817" z="14.7421" />
    <detection t="3495" x="599.931" y="78.738" z="14.7444" />
  </particle>
  <particle nSpots="49">
    <detection t="2090" x="11.44" y="77.497" z="13.89" />
    <detection t="2091" x="21.431" y="77.177" z="14.3059" />
    <detection t="2092" x="31.357" y="76.717" z="13.8441" />
    <detection t="2093" x="41.033" y="75.954" z="13.9394" />
    <detection t="2094" x="50.369" y="74.666" z="13.7942" />
    <detection t="2095" x="59.446" y="72.326" z="13.8218" />
    <detection t="2096" x="68.466" y="68.876" z="13.7889" />
    <detection t="2097" x="77.753" y="63.857" z="13.9817" />
    <detection t="2098" x="88.545" y="57.501" z="13.0696" />
    <detection t="2099" x="103.542" y="52.831" z="13.0535" />
    <detection t="2100" x="118.446" y="56.175" z="12.9658" />
    <detection t="2101" x="129.203" y="59.04" z="13.5378" />
    <detection t="2102" x="139.583" y="57.932" z="13.4353" />
    <detection t="2103" x="150.847" y="53.164" z="13.6316" />
    <detection t="2104" x="166.497" y="48.424" z="13.1777" />
    <detection t="2105" x="181.637" y="52.926" z="12.801" />
    <detection t="2106" x="192.712" y="55.697" z="13.6746" />
    <detection t="2107" x="204.132" y="53.685" z="13.3778" />
    <detection t="2108" x="217.053" y="47.945" z="14.48" />
    <detection t="2109" x="234.45" y="45.703" z="7.2916" />
    <detection t="2110" x="247.95" y="51.334" z="12.7882" />
    <detection t="2111" x="259.843" y="52.022" z="14.4352" />
    <detection t="2112" x="272.693" y="47.495" z="13.3294" />
    <detection t="2113" x="288.884" y="41.699" z="7.4691" />
    <detection t="2114" x="305.487" y="46.588" z="7.586" />
    <detection t="2115" x="317.929" y="50.238" z="14.7426" />
    <detection t="2116" x="330.837" y="47.463" z="8.0871" />
    <detection t="2117" x="344.678" y="40.712" z="8.0575" />
    <detection t="2118" x="360.918" y="40.486" z="8.1196" />
    <detection t="2119" x="373.535" y="46.699" z="7.5058" />
    <detection t="2120" x="386.377" y="46.693" z="7.5703" />
    <detection t="2121" x="399.013" y="41.787" z="-4.344" />
    <detection t="2122" x="411.421" y="40.552" z="0.7616" />
    <detection t="2123" x="423.264" y="42.041" z="-1.7711" />
    <detection t="2124" x="433.539" y="49.02" z="7.8231" />
    <detection t="2125" x="443.7" y="56.348" z="12.5374" />
    <detection t="2126" x="454.481" y="61.854" z="13.0836" />
    <detection t="2127" x="465.656" y="65.44" z="13.179" />
    <detection t="2128" x="477.254" y="67.586" z="12.9671" />
    <detection t="2129" x="489.129" y="68.783" z="13.6022" />
    <detection t="2130" x="501.226" y="69.38" z="13.4579" />
    <detection t="2131" x="513.482" y="69.829" z="12.7653" />
    <detection t="2132" x="525.875" y="69.976" z="13.298" />
    <detection t="2133" x="538.287" y="70.153" z="13.4745" />
    <detection t="2134" x="550.794" y="70.264" z="13.0244" />
    <detection t="2135" x="563.3" y="70.268" z="12.9077" />
    <detection t="2136" x="575.843" y="70.325" z="13.0933" />
    <detection t="2137" x="588.374" y="70.268" z="13.1276" />
    <detection t="2138" x="600.884" y="70.268" z="13.0697" />
  </particle>
  <particle nSpots="124">
    <detection t="6527" x="14.364" y="87.754" z="12.5731" />
    <detection t="6528" x="22.316" y="87.632" z="13.2913" />
    <detection t="6529" x="30.202" y="87.36" z="13.5404" />
    <detection t="6530" x="37.913" y="87.078" z="13.6908" />
    <detection t="6531" x="45.289" y="86.656" z="13.2737" />
    <detection t="6532" x="52.355" y="85.802" z="13.9363" />
    <detection t="6533" x="58.924" y="84.338" z="12.5393" />
    <detection t="6534" x="65.197" y="82.046" z="9.7454" />
    <detection t="6535" x="70.942" y="79.068" z="7.9144" />
    <detection t="6536" x="76.478" y="75.725" z="7.7582" />
    <detection t="6537" x="81.765" y="72.549" z="7.1542" />
    <detection t="6538" x="87.163" y="71.08" z="2.4754" />
    <detection t="6539" x="92.4" y="70.898" z="2.4649" />
    <detection t="6540" x="97.193" y="70.846" z="1.689" />
    <detection t="6541" x="101.877" y="70.869" z="1.9614" />
    <detection t="6542" x="106.673" y="70.634" z="1.7193" />
    <detection t="6543" x="111.662" y="70.395" z="1.8693" />
    <detection t="6544" x="116.646" y="70.32" z="2.9774" />
    <detection t="6545" x="120.771" y="70.612" z="8.1277" />
    <detection t="6546" x="124.363" y="71.556" z="7.7169" />
    <detection t="6547" x="128.129" y="72.091" z="7.9918" />
    <detection t="6548" x="132.295" y="71.976" z="8.743" />
    <detection t="6549" x="136.443" y="71.145" z="7.9258" />
    <detection t="6550" x="140.553" y="69.698" z="7.7796" />
    <detection t="6551" x="144.358" y="67.948" z="7.6774" />
    <detection t="6552" x="148.094" y="66.65" z="5.6519" />
    <detection t="6553" x="152.402" y="66.567" z="2.3064" />
    <detection t="6554" x="156.88" y="66.884" z="1.8546" />
    <detection t="6555" x="161.526" y="67.198" z="2.2172" />
    <detection t="6556" x="166.068" y="67.4" z="1.8687" />
    <detection t="6557" x="170.574" y="67.28" z="1.6097" />
    <detection t="6558" x="175.021" y="66.876" z="2.1653" />
    <detection t="6559" x="176.493" y="71.87" z="-2.126" />
    <detection t="6560" x="184.476" y="70.523" z="7.9709" />
    <detection t="6561" x="185.569" y="68.034" z="7.8205" />
    <detection t="6562" x="188.496" y="68.427" z="7.6439" />
    <detection t="6563" x="192.25" y="68.532" z="7.5308" />
    <detection t="6564" x="195.822" y="67.972" z="7.2466" />
    <detection t="6565" x="199.463" y="66.876" z="8.0909" />
    <detection t="6566" x="202.864" y="65.583" z="7.6695" />
    <detection t="6567" x="205.73" y="64.307" z="8.4545" />
    <detection t="6568" x="208.93" y="63.368" z="1.7236" />
    <detection t="6569" x="212.475" y="63.619" z="2.2708" />
    <detection t="6570" x="216.03" y="64.044" z="1.9758" />
    <detection t="6571" x="219.73" y="64.41" z="1.8256" />
    <detection t="6572" x="223.87" y="64.693" z="1.4871" />
    <detection t="6573" x="228.02" y="64.85" z="2.0343" />
    <detection t="6574" x="232.028" y="64.833" z="1.8169" />
    <detection t="6575" x="235.837" y="64.682" z="2.0563" />
    <detection t="6576" x="239.674" y="64.349" z="1.5279" />
    <detection t="6577" x="243.034" y="64.173" z="7.6947" />
    <detection t="6578" x="245.264" y="64.618" z="7.8463" />
    <detection t="6579" x="247.74" y="65.029" z="7.7113" />
    <detection t="6580" x="250.345" y="65.331" z="12.9935" />
    <detection t="6581" x="253.068" y="65.414" z="14.5393" />
    <detection t="6582" x="255.918" y="64.962" z="14.6988" />
    <detection t="6583" x="258.823" y="64.15" z="14.7028" />
    <detection t="6584" x="261.713" y="63.0" z="14.2357" />
    <detection t="6585" x="264.296" y="61.441" z="13.055" />
    <detection t="6586" x="266.679" y="59.857" z="7.7" />
    <detection t="6587" x="268.734" y="58.013" z="7.5276" />
    <detection t="6588" x="271.166" y="56.521" z="7.8708" />
    <detection t="6589" x="273.094" y="55.513" z="7.8309" />
    <detection t="6590" x="274.874" y="55.229" z="-4.4098" />
    <detection t="6591" x="279.013" y="55.354" z="2.1507" />
    <detection t="6592" x="283.193" y="55.645" z="1.5947" />
    <detection t="6593" x="287.382" y="55.934" z="2.2675" />
    <detection t="6594" x="291.876" y="56.178" z="2.0568" />
    <detection t="6595" x="296.617" y="56.101" z="1.7364" />
    <detection t="6596" x="301.422" y="55.999" z="-2.7861" />
    <detection t="6597" x="305.369" y="56.592" z="7.9591" />
    <detection t="6598" x="308.596" y="58.101" z="7.856" />
    <detection t="6599" x="312.432" y="59.313" z="13.6693" />
    <detection t="6600" x="316.847" y="59.734" z="14.6898" />
    <detection t="6601" x="321.425" y="59.091" z="14.1635" />
    <detection t="6602" x="326.114" y="57.495" z="7.449" />
    <detection t="6603" x="330.278" y="55.56" z="7.8899" />
    <detection t="6604" x="333.936" y="53.662" z="8.0236" />
    <detection t="6605" x="338.492" y="53.301" z="-1.8343" />
    <detection t="6606" x="343.16" y="53.739" z="2.0614" />
    <detection t="6607" x="347.977" y="54.265" z="1.997" />
    <detection t="6608" x="352.738" y="54.551" z="1.809" />
    <detection t="6609" x="357.611" y="54.586" z="2.0039" />
    <detection t="6610" x="362.84" y="54.409" z="2.3267" />
    <detection t="6611" x="367.682" y="54.386" z="7.808" />
    <detection t="6612" x="370.865" y="55.635" z="7.6862" />
    <detection t="6613" x="374.339" y="56.705" z="7.2478" />
    <detection t="6614" x="378.12" y="57.253" z="12.656" />
    <detection t="6615" x="382.036" y="56.924" z="13.4476" />
    <detection t="6616" x="385.815" y="55.961" z="7.7881" />
    <detection t="6617" x="389.036" y="54.507" z="7.7216" />
    <detection t="6618" x="393.082" y="53.96" z="-2.6531" />
    <detection t="6619" x="398.385" y="54.595" z="1.5742" />
    <detection t="6620" x="403.372" y="55.21" z="2.0291" />
    <detection t="6621" x="408.135" y="55.562" z="1.8161" />
    <detection t="6622" x="413.724" y="56.201" z="1.8887" />
    <detection t="6623" x="420.144" y="56.556" z="1.8404" />
    <detection t="6624" x="426.281" y="56.395" z="1.9497" />
    <detection t="6625" x="431.484" y="57.147" z="7.9583" />
    <detection t="6626" x="435.27" y="60.244" z="7.532" />
    <detection t="6627" x="439.787" y="64.155" z="13.1221" />
    <detection t="6628" x="444.732" y="68.243" z="13.1244" />
    <detection t="6629" x="450.034" y="71.832" z="13.2104" />
    <detection t="6630" x="455.623" y="74.81" z="13.8429" />
    <detection t="6631" x="461.512" y="77.058" z="13.8771" />
    <detection t="6632" x="467.684" y="78.556" z="13.8451" />
    <detection t="6633" x="474.17" y="79.573" z="14.1605" />
    <detection t="6634" x="480.832" y="80.231" z="14.6036" />
    <detection t="6635" x="487.733" y="80.632" z="14.8976" />
    <detection t="6636" x="494.73" y="80.948" z="14.8238" />
    <detection t="6637" x="501.762" y="81.082" z="14.8083" />
    <detection t="6638" x="508.913" y="81.179" z="15.102" />
    <detection t="6639" x="516.288" y="81.288" z="15.0499" />
    <detection t="6640" x="523.89" y="81.329" z="14.7012" />
    <detection t="6641" x="531.529" y="81.409" z="14.5851" />
    <detection t="6642" x="539.231" y="81.418" z="14.5391" />
    <detection t="6643" x="547.088" y="81.438" z="14.2256" />
    <detection t="6644" x="554.85" y="81.519" z="14.6723" />
    <detection t="6645" x="562.521" y="81.589" z="14.6512" />
    <detection t="6646" x="570.007" y="81.657" z="15.1895" />
    <detection t="6647" x="577.439" y="81.616" z="15.3059" />
    <detection t="6648" x="584.906" y="81.654" z="15.3121" />
    <detection t="6649" x="592.215" y="81.607" z="15.5738" />
    <detection t="6650" x="599.657" y="81.515" z="15.3593" />
  </particle>
  <particle nSpots="54">
    <detection t="208" x="23.467" y="80.802" z="2.5601" />
    <detection t="209" x="36.09" y="80.18" z="1.6778" />
    <detection t="210" x="48.216" y="78.954" z="1.6548" />
    <detection t="211" x="59.703" y="76.742" z="1.4289" />
    <detection t="212" x="70.759" y="73.354" z="1.4698" />
    <detection t="213" x="81.793" y="70.279" z="0.3582" />
    <detection t="214" x="92.52" y="69.011" z="-2.3066" />
    <detection t="215" x="102.798" y="68.757" z="-2.127" />
    <detection t="216" x="113.065" y="68.395" z="-2.4301" />
    <detection t="217" x="122.97" y="68.426" z="0.0989" />
    <detection t="218" x="132.066" y="68.573" z="0.2141" />
    <detection t="219" x="141.511" y="68.253" z="0.4926" />
    <detection t="220" x="151.299" y="68.632" z="-2.2543" />
    <detection t="221" x="161.182" y="69.385" z="-1.8506" />
    <detection t="222" x="171.12" y="69.448" z="-1.6005" />
    <detection t="223" x="180.986" y="68.737" z="-0.6385" />
    <detection t="224" x="190.031" y="68.342" z="0.3565" />
    <detection t="225" x="198.649" y="68.454" z="0.2101" />
    <detection t="226" x="207.878" y="69.424" z="-1.2515" />
    <detection t="227" x="217.557" y="70.701" z="-0.8867" />
    <detection t="228" x="227.512" y="71.292" z="-1.0084" />
    <detection t="229" x="237.56" y="70.912" z="-1.3994" />
    <detection t="230" x="247.165" y="69.779" z="-0.03611" />
    <detection t="231" x="255.787" y="69.526" z="0.459" />
    <detection t="232" x="264.51" y="70.429" z="-0.3375" />
    <detection t="233" x="274.08" y="71.893" z="-0.7332" />
    <detection t="234" x="284.297" y="72.963" z="-1.0249" />
    <detection t="235" x="294.761" y="73.083" z="-1.1479" />
    <detection t="236" x="304.984" y="72.496" z="-1.0009" />
    <detection t="237" x="314.438" y="71.863" z="-1.1998" />
    <detection t="238" x="323.577" y="72.455" z="-1.3982" />
    <detection t="239" x="333.57" y="73.863" z="-0.9021" />
    <detection t="240" x="344.597" y="74.916" z="-0.704" />
    <detection t="241" x="356.063" y="75.293" z="-1.1283" />
    <detection t="242" x="367.454" y="75.153" z="-1.089" />
    <detection t="243" x="378.441" y="75.209" z="-0.9155" />
    <detection t="244" x="389.607" y="76.098" z="-1.4555" />
    <detection t="245" x="401.712" y="76.951" z="-1.0253" />
    <detection t="246" x="414.388" y="77.281" z="-0.5828" />
    <detection t="247" x="427.261" y="76.716" z="-0.6171" />
    <detection t="248" x="439.599" y="74.988" z="-0.1482" />
    <detection t="249" x="450.615" y="75.642" z="1.4044" />
    <detection t="250" x="460.936" y="78.02" z="2.4413" />
    <detection t="251" x="471.92" y="79.854" z="-2.607" />
    <detection t="252" x="483.573" y="80.818" z="-3.2131" />
    <detection t="253" x="495.777" y="81.348" z="-3.4049" />
    <detection t="254" x="508.272" y="81.617" z="-3.1322" />
    <detection t="255" x="521.004" y="81.833" z="4.4021" />
    <detection t="256" x="533.733" y="82.04" z="4.3288" />
    <detection t="257" x="546.599" y="82.065" z="4.4548" />
    <detection t="258" x="559.508" y="82.145" z="4.6913" />
    <detection t="259" x="572.359" y="82.214" z="4.4305" />
    <detection t="260" x="585.261" y="82.141" z="4.5493" />
    <detection t="261" x="598.151" y="82.165" z="4.7159" />
  </particle>
  <particle nSpots="66">
    <detection t="78" x="13.321" y="83.117" z="13.6606" />
    <detection t="79" x="22.461" y="82.897" z="13.153" />
    <detection t="80" x="31.515" y="82.473" z="13.9236" />
    <detection t="81" x="40.314" y="81.949" z="13.3899" />
    <detection t="82" x="48.792" y="81.027" z="13.3273" />
    <detection t="83" x="56.691" y="79.418" z="13.3495" />
    <detection t="84" x="64.394" y="76.877" z="13.24" />
    <detection t="85" x="71.81" y="73.059" z="13.193" />
    <detection t="86" x="79.333" y="68.209" z="12.7083" />
    <detection t="87" x="87.334" y="62.569" z="9.8352" />
    <detection t="88" x="96.79" y="56.916" z="8.0376" />
    <detection t="89" x="108.791" y="56.086" z="8.0827" />
    <detection t="90" x="118.396" y="60.549" z="9.7421" />
    <detection t="91" x="126.219" y="63.596" z="13.9312" />
    <detection t="92" x="134.348" y="63.843" z="13.6101" />
    <detection t="93" x="142.74" y="61.38" z="15.0955" />
    <detection t="94" x="151.469" y="56.856" z="7.9465" />
    <detection t="95" x="161.324" y="51.9" z="7.739" />
    <detection t="96" x="173.021" y="52.313" z="8.2167" />
    <detection t="97" x="181.745" y="57.321" z="7.9907" />
    <detection t="98" x="190.149" y="59.993" z="14.6405" />
    <detection t="99" x="199.106" y="59.363" z="14.202" />
    <detection t="100" x="208.524" y="55.78" z="7.9033" />
    <detection t="101" x="217.834" y="51.212" z="7.895" />
    <detection t="102" x="227.597" y="48.55" z="-3.2125" />
    <detection t="103" x="237.369" y="50.427" z="7.6912" />
    <detection t="104" x="245.71" y="54.932" z="7.7232" />
    <detection t="105" x="254.845" y="56.599" z="7.2875" />
    <detection t="106" x="264.846" y="54.661" z="8.0485" />
    <detection t="107" x="274.88" y="50.622" z="8.091" />
    <detection t="108" x="284.499" y="48.461" z="0.7025" />
    <detection t="109" x="293.608" y="48.73" z="0.3219" />
    <detection t="110" x="302.71" y="50.345" z="20.4824" />
    <detection t="111" x="311.048" y="53.887" z="7.9016" />
    <detection t="112" x="320.334" y="54.812" z="7.8357" />
    <detection t="113" x="329.774" y="52.621" z="8.6415" />
    <detection t="114" x="339.027" y="49.869" z="1.5668" />
    <detection t="115" x="348.532" y="50.332" z="0.8591" />
    <detection t="116" x="357.535" y="50.671" z="0.7934" />
    <detection t="117" x="366.559" y="50.914" z="-4.2415" />
    <detection t="118" x="373.669" y="52.933" z="8.1497" />
    <detection t="119" x="381.295" y="53.55" z="7.7189" />
    <detection t="120" x="388.884" y="52.174" z="7.8097" />
    <detection t="121" x="396.948" y="52.015" z="0.9184" />
    <detection t="122" x="405.751" y="53.186" z="2.373" />
    <detection t="123" x="414.426" y="53.829" z="2.0799" />
    <detection t="124" x="423.442" y="53.968" z="1.1054" />
    <detection t="125" x="431.967" y="55.276" z="7.7335" />
    <detection t="126" x="438.544" y="60.007" z="7.4823" />
    <detection t="127" x="445.571" y="65.025" z="12.9644" />
    <detection t="128" x="453.107" y="69.343" z="13.5448" />
    <detection t="129" x="461.054" y="72.486" z="13.4423" />
    <detection t="130" x="469.538" y="74.46" z="13.6476" />
    <detection t="131" x="478.424" y="75.734" z="13.6538" />
    <detection t="132" x="487.711" y="76.445" z="13.6534" />
    <detection t="133" x="497.213" y="76.857" z="13.1369" />
    <detection t="134" x="506.843" y="77.15" z="13.7139" />
    <detection t="135" x="516.63" y="77.313" z="13.489" />
    <detection t="136" x="526.545" y="77.496" z="13.8013" />
    <detection t="137" x="536.381" y="77.555" z="13.2646" />
    <detection t="138" x="546.307" y="77.646" z="13.4464" />
    <detection t="139" x="556.32" y="77.683" z="13.6971" />
    <detection t="140" x="566.235" y="77.69" z="13.7618" />
    <detection t="141" x="576.215" y="77.759" z="13.8611" />
    <detection t="142" x="586.191" y="77.684" z="13.7933" />
    <detection t="143" x="596.135" y="77.671" z="13.7675" />
  </particle>
  <particle nSpots="85">
    <detection t="2875" x="15.822" y="87.585" z="15.0394" />
    <detection t="2876" x="21.315" y="87.469" z="14.7792" />
    <detection t="2877" x="26.806" y="87.281" z="14.9136" />
    <detection t="2878" x="32.266" y="87.076" z="14.7484" />
    <detection t="2879" x="37.647" y="86.879" z="15.0868" />
    <detection t="2880" x="42.846" y="86.618" z="15.0949" />
    <detection t="2881" x="47.848" y="86.227" z="14.6907" />
    <detection t="2882" x="52.642" y="85.558" z="14.6457" />
    <detection t="2883" x="57.121" y="84.601" z="14.3946" />
    <detection t="2884" x="61.499" y="83.207" z="14.3273" />
    <detection t="2885" x="65.72" y="81.351" z="14.13" />
    <detection t="2886" x="69.805" y="79.03" z="13.7" />
    <detection t="2887" x="73.81" y="76.191" z="13.5814" />
    <detection t="2888" x="77.908" y="72.937" z="14.0213" />
    <detection t="2889" x="82.158" y="69.329" z="13.7533" />
    <detection t="2890" x="86.533" y="65.421" z="13.4574" />
    <detection t="2891" x="91.394" y="61.299" z="13.5315" />
    <detection t="2892" x="97.653" y="57.316" z="13.1425" />
    <detection t="2893" x="105.782" y="56.202" z="13.7754" />
    <detection t="2894" x="113.154" y="58.818" z="13.7987" />
    <detection t="2895" x="117.721" y="62.546" z="13.6139" />
    <detection t="2896" x="121.577" y="65.298" z="13.2891" />
    <detection t="2897" x="125.509" y="66.933" z="13.6225" />
    <detection t="2898" x="129.642" y="67.659" z="13.8806" />
    <detection t="2899" x="134.016" y="67.361" z="13.7869" />
    <detection t="2900" x="138.568" y="65.957" z="13.7976" />
    <detection t="2901" x="143.322" y="63.646" z="13.3506" />
    <detection t="2902" x="148.335" y="60.341" z="13.8337" />
    <detection t="2903" x="153.788" y="56.189" z="13.9151" />
    <detection t="2904" x="160.972" y="51.928" z="13.5255" />
    <detection t="2905" x="170.543" y="51.277" z="13.5343" />
    <detection t="2906" x="177.634" y="55.624" z="13.1037" />
    <detection t="2907" x="182.472" y="59.329" z="13.097" />
    <detection t="2908" x="187.197" y="61.601" z="13.1587" />
    <detection t="2909" x="192.256" y="62.442" z="13.7897" />
    <detection t="2910" x="197.645" y="61.721" z="13.3823" />
    <detection t="2911" x="203.168" y="59.48" z="13.6987" />
    <detection t="2912" x="209.507" y="55.923" z="13.3566" />
    <detection t="2913" x="216.24" y="51.497" z="13.3527" />
    <detection t="2914" x="225.004" y="46.975" z="13.3007" />
    <detection t="2915" x="235.829" y="48.239" z="13.2418" />
    <detection t="2916" x="242.644" y="53.306" z="13.1487" />
    <detection t="2917" x="248.336" y="56.429" z="13.5955" />
    <detection t="2918" x="254.521" y="57.419" z="13.2638" />
    <detection t="2919" x="261.282" y="56.231" z="13.374" />
    <detection t="2920" x="268.637" y="52.897" z="14.0353" />
    <detection t="2921" x="276.491" y="48.0" z="13.6731" />
    <detection t="2922" x="286.767" y="42.909" z="14.7801" />
    <detection t="2923" x="299.079" y="44.7" z="14.7659" />
    <detection t="2924" x="306.854" y="50.458" z="13.6637" />
    <detection t="2925" x="313.953" y="53.563" z="13.7912" />
    <detection t="2926" x="321.618" y="53.713" z="13.1998" />
    <detection t="2927" x="329.487" y="51.129" z="13.5324" />
    <detection t="2928" x="337.691" y="45.857" z="13.3359" />
    <detection t="2929" x="347.176" y="40.1" z="7.3258" />
    <detection t="2930" x="359.616" y="40.013" z="7.5507" />
    <detection t="2931" x="367.791" y="46.212" z="14.2687" />
    <detection t="2932" x="375.376" y="49.657" z="13.3155" />
    <detection t="2933" x="383.609" y="49.778" z="13.787" />
    <detection t="2934" x="391.645" y="46.525" z="13.2385" />
    <detection t="2935" x="399.634" y="41.156" z="7.7764" />
    <detection t="2936" x="408.983" y="37.074" z="8.6292" />
    <detection t="2937" x="418.754" y="37.449" z="7.7747" />
    <detection t="2938" x="426.606" y="43.145" z="7.7919" />
    <detection t="2939" x="432.578" y="50.06" z="14.2779" />
    <detection t="2940" x="438.914" y="56.245" z="13.4926" />
    <detection t="2941" x="445.837" y="61.514" z="13.2378" />
    <detection t="2942" x="453.098" y="65.548" z="13.6057" />
    <detection t="2943" x="460.717" y="68.513" z="14.1113" />
    <detection t="2944" x="468.641" y="70.623" z="14.2895" />
    <detection t="2945" x="476.872" y="71.929" z="14.6088" />
    <detection t="2946" x="485.361" y="72.813" z="14.4344" />
    <detection t="2947" x="494.03" y="73.354" z="14.2822" />
    <detection t="2948" x="502.84" y="73.723" z="14.6244" />
    <detection t="2949" x="511.733" y="73.932" z="14.5111" />
    <detection t="2950" x="520.684" y="74.071" z="14.357" />
    <detection t="2951" x="529.755" y="74.247" z="14.4885" />
    <detection t="2952" x="538.799" y="74.306" z="14.7477" />
    <detection t="2953" x="547.88" y="74.386" z="14.6656" />
    <detection t="2954" x="556.944" y="74.459" z="14.6603" />
    <detection t="2955" x="566.035" y="74.397" z="14.6793" />
    <detection t="2956" x="575.12" y="74.428" z="14.8864" />
    <detection t="2957" x="584.263" y="74.377" z="14.7918" />
    <detection t="2958" x="593.38" y="74.335" z="14.7937" />
    <detection t="2959" x="602.533" y="74.315" z="14.9726" />
  </particle>
  <particle nSpots="99">
    <detection t="807" x="12.998" y="87.637" z="13.5029" />
    <detection t="808" x="20.585" y="87.457" z="12.8826" />
    <detection t="809" x="28.13" y="87.212" z="13.1438" />
    <detection t="810" x="35.65" y="86.895" z="13.3149" />
    <detection t="811" x="42.865" y="86.544" z="13.2032" />
    <detection t="812" x="49.766" y="85.899" z="13.3077" />
    <detection t="813" x="56.202" y="84.784" z="13.8482" />
    <detection t="814" x="62.29" y="82.979" z="12.7405" />
    <detection t="815" x="68.029" y="80.422" z="13.7804" />
    <detection t="816" x="73.446" y="77.262" z="9.182" />
    <detection t="817" x="78.637" y="73.607" z="8.4922" />
    <detection t="818" x="83.601" y="69.959" z="7.6992" />
    <detection t="819" x="88.22" y="67.081" z="6.1743" />
    <detection t="820" x="93.062" y="65.799" z="2.4241" />
    <detection t="821" x="97.906" y="65.734" z="2.215" />
    <detection t="822" x="102.278" y="65.594" z="2.2075" />
    <detection t="823" x="106.537" y="65.458" z="1.9583" />
    <detection t="824" x="111.237" y="65.31" z="1.4656" />
    <detection t="825" x="115.584" y="65.738" z="6.1624" />
    <detection t="826" x="118.725" y="67.322" z="7.8805" />
    <detection t="827" x="122.437" y="68.878" z="7.6327" />
    <detection t="828" x="126.574" y="69.9" z="14.5197" />
    <detection t="829" x="131.047" y="70.172" z="13.1273" />
    <detection t="830" x="135.838" y="69.429" z="14.5354" />
    <detection t="831" x="140.651" y="68.128" z="7.5246" />
    <detection t="832" x="145.236" y="65.633" z="8.2841" />
    <detection t="833" x="149.495" y="62.901" z="7.7777" />
    <detection t="834" x="153.845" y="61.272" z="-2.8601" />
    <detection t="835" x="158.746" y="61.169" z="2.2365" />
    <detection t="836" x="163.357" y="61.404" z="1.8686" />
    <detection t="837" x="167.684" y="61.468" z="2.0168" />
    <detection t="838" x="172.191" y="61.386" z="1.8834" />
    <detection t="839" x="176.938" y="61.424" z="-2.9724" />
    <detection t="840" x="180.209" y="62.85" z="8.0826" />
    <detection t="841" x="183.686" y="64.559" z="7.8603" />
    <detection t="842" x="187.794" y="65.703" z="13.9257" />
    <detection t="843" x="192.227" y="66.097" z="14.2051" />
    <detection t="844" x="196.897" y="65.515" z="14.6091" />
    <detection t="845" x="201.584" y="63.925" z="7.163" />
    <detection t="846" x="205.554" y="61.568" z="7.9072" />
    <detection t="847" x="209.192" y="59.665" z="7.9139" />
    <detection t="848" x="212.395" y="58.069" z="7.6723" />
    <detection t="849" x="216.034" y="57.384" z="-2.3271" />
    <detection t="850" x="219.866" y="57.746" z="1.7714" />
    <detection t="851" x="223.492" y="58.013" z="1.7379" />
    <detection t="852" x="226.889" y="58.152" z="1.8671" />
    <detection t="853" x="230.207" y="58.213" z="2.1116" />
    <detection t="854" x="233.684" y="58.237" z="2.1366" />
    <detection t="855" x="237.756" y="57.997" z="0.5483" />
    <detection t="856" x="240.926" y="58.5" z="7.3901" />
    <detection t="857" x="242.718" y="59.777" z="7.7089" />
    <detection t="858" x="244.887" y="61.12" z="7.8829" />
    <detection t="859" x="247.693" y="62.228" z="14.2695" />
    <detection t="860" x="250.93" y="62.803" z="14.0601" />
    <detection t="861" x="254.521" y="62.829" z="13.9844" />
    <detection t="862" x="258.359" y="62.069" z="13.5445" />
    <detection t="863" x="262.409" y="60.501" z="13.4935" />
    <detection t="864" x="266.48" y="58.249" z="14.5821" />
    <detection t="865" x="270.598" y="55.483" z="13.1935" />
    <detection t="866" x="274.206" y="52.76" z="7.3729" />
    <detection t="867" x="277.5" y="49.811" z="7.9239" />
    <detection t="868" x="280.739" y="47.04" z="7.8707" />
    <detection t="869" x="285.354" y="45.093" z="9.1344" />
    <detection t="870" x="293.194" y="44.535" z="-4.0679" />
    <detection t="871" x="302.102" y="48.193" z="7.774" />
    <detection t="872" x="310.547" y="52.631" z="7.4389" />
    <detection t="873" x="319.965" y="53.91" z="13.1551" />
    <detection t="874" x="329.7" y="51.615" z="7.8281" />
    <detection t="875" x="338.933" y="47.13" z="6.2324" />
    <detection t="876" x="348.232" y="46.414" z="1.9561" />
    <detection t="877" x="356.758" y="46.708" z="1.8716" />
    <detection t="878" x="365.287" y="47.802" z="8.1334" />
    <detection t="879" x="372.494" y="50.931" z="7.6743" />
    <detection t="880" x="380.72" y="51.963" z="12.2851" />
    <detection t="881" x="389.033" y="50.288" z="7.6889" />
    <detection t="882" x="396.675" y="48.2" z="-1.5958" />
    <detection t="883" x="405.231" y="49.118" z="0.638" />
    <detection t="884" x="413.337" y="49.723" z="1.0859" />
    <detection t="885" x="421.653" y="50.065" z="1.7952" />
    <detection t="886" x="429.873" y="51.59" z="7.6156" />
    <detection t="887" x="435.965" y="56.563" z="12.6347" />
    <detection t="888" x="442.666" y="61.912" z="13.303" />
    <detection t="889" x="449.919" y="66.585" z="13.1546" />
    <detection t="890" x="457.498" y="70.12" z="13.1193" />
    <detection t="891" x="465.517" y="72.608" z="14.1981" />
    <detection t="892" x="473.941" y="74.139" z="13.9746" />
    <detection t="893" x="482.719" y="75.069" z="13.8244" />
    <detection t="894" x="491.798" y="75.693" z="13.6685" />
    <detection t="895" x="501.0" y="76.006" z="13.7422" />
    <detection t="896" x="510.426" y="76.257" z="13.688" />
    <detection t="897" x="519.89" y="76.439" z="14.111" />
    <detection t="898" x="529.479" y="76.585" z="13.5523" />
    <detection t="899" x="539.047" y="76.677" z="13.759" />
    <detection t="900" x="548.673" y="76.7" z="13.8126" />
    <detection t="901" x="558.27" y="76.826" z="14.1661" />
    <detection t="902" x="567.935" y="76.732" z="14.198" />
    <detection t="903" x="577.633" y="76.74" z="14.1374" />
    <detection t="904" x="587.277" y="76.805" z="14.1095" />
    <detection t="905" x="596.973" y="76.745" z="14.1593" />
  </particle>
  <particle nSpots="63">
    <detection t="230" x="11.27" y="84.197" z="0.9767" />
    <detection t="231" x="22.936" y="83.908" z="-2.7186" />
    <detection t="232" x="34.431" y="83.393" z="0.6037" />
    <detection t="233" x="45.495" y="82.57" z="1.6041" />
    <detection t="234" x="55.89" y="81.101" z="1.9056" />
    <detection t="235" x="65.818" y="78.658" z="1.4824" />
    <detection t="236" x="75.33" y="76.177" z="1.5091" />
    <detection t="237" x="84.664" y="74.976" z="0.1812" />
    <detection t="238" x="93.548" y="75.023" z="-1.7505" />
    <detection t="239" x="102.365" y="75.107" z="-0.8944" />
    <detection t="240" x="111.135" y="74.599" z="-1.8515" />
    <detection t="241" x="119.75" y="73.718" z="-0.5572" />
    <detection t="242" x="127.495" y="73.325" z="0.7496" />
    <detection t="243" x="134.854" y="73.106" z="0.5148" />
    <detection t="244" x="142.635" y="73.484" z="1.453" />
    <detection t="245" x="150.778" y="74.423" z="-1.9243" />
    <detection t="246" x="159.224" y="75.327" z="-0.6856" />
    <detection t="247" x="167.799" y="75.508" z="-1.3252" />
    <detection t="248" x="176.296" y="74.989" z="-0.7303" />
    <detection t="249" x="184.51" y="74.038" z="0.6381" />
    <detection t="250" x="191.718" y="73.5" z="1.47" />
    <detection t="251" x="198.874" y="73.887" z="1.4487" />
    <detection t="252" x="206.353" y="74.916" z="0.3752" />
    <detection t="253" x="214.462" y="75.923" z="0.2319" />
    <detection t="254" x="222.806" y="76.534" z="0.6725" />
    <detection t="255" x="231.291" y="76.553" z="0.1285" />
    <detection t="256" x="239.799" y="76.17" z="2.2579" />
    <detection t="257" x="247.859" y="75.314" z="15.1378" />
    <detection t="258" x="255.301" y="75.011" z="0.2652" />
    <detection t="259" x="262.947" y="75.69" z="0.2137" />
    <detection t="260" x="271.255" y="76.747" z="-1.2752" />
    <detection t="261" x="280.241" y="77.614" z="-1.1931" />
    <detection t="262" x="289.556" y="77.963" z="-1.8197" />
    <detection t="263" x="298.948" y="77.844" z="-0.9512" />
    <detection t="264" x="308.006" y="77.463" z="-1.6692" />
    <detection t="265" x="316.624" y="77.26" z="-1.3722" />
    <detection t="266" x="325.261" y="77.888" z="-1.3091" />
    <detection t="267" x="334.543" y="78.731" z="1.2818" />
    <detection t="268" x="344.41" y="79.432" z="15.1742" />
    <detection t="269" x="354.553" y="79.728" z="15.3135" />
    <detection t="270" x="364.757" y="79.746" z="15.1069" />
    <detection t="271" x="374.9" y="79.769" z="0.5502" />
    <detection t="272" x="385.16" y="80.187" z="-0.6766" />
    <detection t="273" x="395.904" y="80.802" z="-1.4422" />
    <detection t="274" x="407.224" y="81.249" z="-1.1886" />
    <detection t="275" x="418.757" y="81.145" z="-1.8964" />
    <detection t="276" x="430.229" y="80.357" z="-0.8025" />
    <detection t="277" x="440.972" y="78.918" z="0.9838" />
    <detection t="278" x="450.633" y="78.876" z="-1.5565" />
    <detection t="279" x="459.428" y="80.706" z="1.5982" />
    <detection t="280" x="468.787" y="82.26" z="2.6669" />
    <detection t="281" x="478.859" y="83.227" z="17.2065" />
    <detection t="282" x="489.325" y="83.736" z="18.9125" />
    <detection t="283" x="500.055" y="83.981" z="18.8841" />
    <detection t="284" x="511.148" y="84.15" z="14.6032" />
    <detection t="285" x="522.437" y="84.265" z="14.475" />
    <detection t="286" x="533.774" y="84.384" z="14.8334" />
    <detection t="287" x="545.126" y="84.445" z="3.303" />
    <detection t="288" x="556.583" y="84.53" z="3.4041" />
    <detection t="289" x="567.849" y="84.639" z="3.4426" />
    <detection t="290" x="579.169" y="84.544" z="3.4291" />
    <detection t="291" x="590.479" y="84.529" z="3.2276" />
    <detection t="292" x="601.849" y="84.466" z="2.9248" />
  </particle>
  <particle nSpots="90">
    <detection t="102" x="11.593" y="87.244" z="13.6505" />
    <detection t="103" x="18.782" y="87.075" z="13.1132" />
    <detection t="104" x="25.965" y="86.929" z="13.7555" />
    <detection t="105" x="33.049" y="86.624" z="13.7952" />
    <detection t="106" x="39.987" y="86.386" z="13.1239" />
    <detection t="107" x="46.626" y="85.901" z="13.5162" />
    <detection t="108" x="52.885" y="85.05" z="13.7429" />
    <detection t="109" x="58.756" y="83.671" z="13.4925" />
    <detection t="110" x="64.404" y="81.595" z="13.6997" />
    <detection t="111" x="69.761" y="78.82" z="13.0495" />
    <detection t="112" x="74.907" y="75.411" z="12.8841" />
    <detection t="113" x="80.073" y="71.553" z="9.6602" />
    <detection t="114" x="85.168" y="67.53" z="8.1842" />
    <detection t="115" x="89.976" y="63.561" z="7.7354" />
    <detection t="116" x="94.792" y="60.122" z="7.551" />
    <detection t="117" x="100.422" y="57.962" z="6.0179" />
    <detection t="118" x="106.574" y="57.781" z="6.2599" />
    <detection t="119" x="112.724" y="59.386" z="7.7299" />
    <detection t="120" x="118.67" y="62.991" z="7.9584" />
    <detection t="121" x="125.219" y="65.621" z="9.053" />
    <detection t="122" x="132.314" y="66.154" z="14.4245" />
    <detection t="123" x="139.745" y="64.571" z="8.4805" />
    <detection t="124" x="147.321" y="61.29" z="7.7503" />
    <detection t="125" x="154.443" y="57.378" z="6.7217" />
    <detection t="126" x="161.929" y="55.678" z="2.4187" />
    <detection t="127" x="169.09" y="55.647" z="1.6936" />
    <detection t="128" x="176.255" y="57.012" z="6.2563" />
    <detection t="129" x="182.297" y="60.248" z="7.8402" />
    <detection t="130" x="189.139" y="62.36" z="7.2891" />
    <detection t="131" x="196.631" y="62.265" z="7.8024" />
    <detection t="132" x="204.294" y="59.86" z="8.1232" />
    <detection t="133" x="211.765" y="56.762" z="7.7601" />
    <detection t="134" x="218.683" y="55.156" z="1.9803" />
    <detection t="135" x="225.691" y="55.26" z="1.5424" />
    <detection t="136" x="232.396" y="55.426" z="0.1416" />
    <detection t="137" x="239.388" y="55.803" z="-3.4988" />
    <detection t="138" x="244.829" y="58.016" z="8.3956" />
    <detection t="139" x="251.106" y="59.618" z="7.8873" />
    <detection t="140" x="258.209" y="59.256" z="7.6926" />
    <detection t="141" x="265.638" y="57.078" z="8.13" />
    <detection t="142" x="272.777" y="54.264" z="20.3207" />
    <detection t="143" x="279.794" y="53.603" z="1.4335" />
    <detection t="144" x="286.667" y="54.066" z="1.2609" />
    <detection t="145" x="293.183" y="54.236" z="1.4404" />
    <detection t="146" x="300.315" y="54.126" z="0.8089" />
    <detection t="147" x="306.205" y="55.396" z="7.923" />
    <detection t="148" x="311.835" y="57.294" z="7.3292" />
    <detection t="149" x="318.105" y="57.883" z="7.682" />
    <detection t="150" x="324.765" y="56.781" z="7.4884" />
    <detection t="151" x="330.81" y="54.745" z="7.9119" />
    <detection t="152" x="336.964" y="53.35" z="0.1153" />
    <detection t="153" x="344.16" y="54.087" z="1.6255" />
    <detection t="154" x="350.711" y="54.651" z="1.7019" />
    <detection t="155" x="357.267" y="54.734" z="1.7783" />
    <detection t="156" x="364.281" y="54.392" z="1.9065" />
    <detection t="157" x="369.673" y="54.862" z="7.765" />
    <detection t="158" x="374.34" y="56.059" z="7.9342" />
    <detection t="159" x="379.251" y="56.548" z="7.718" />
    <detection t="160" x="384.231" y="56.009" z="7.6752" />
    <detection t="161" x="388.655" y="54.874" z="7.6178" />
    <detection t="162" x="394.0" y="54.957" z="0.2758" />
    <detection t="163" x="400.455" y="56.117" z="1.9337" />
    <detection t="164" x="406.792" y="56.934" z="1.5514" />
    <detection t="165" x="413.144" y="57.283" z="1.8474" />
    <detection t="166" x="419.72" y="57.356" z="2.0181" />
    <detection t="167" x="426.907" y="57.104" z="1.1055" />
    <detection t="168" x="432.974" y="58.426" z="7.8621" />
    <detection t="169" x="437.509" y="62.151" z="7.5701" />
    <detection t="170" x="442.448" y="66.246" z="12.988" />
    <detection t="171" x="447.764" y="70.291" z="13.2403" />
    <detection t="172" x="453.382" y="73.626" z="13.2952" />
    <detection t="173" x="459.316" y="76.169" z="13.5323" />
    <detection t="174" x="465.64" y="77.966" z="13.8287" />
    <detection t="175" x="472.377" y="79.066" z="13.5003" />
    <detection t="176" x="479.454" y="79.844" z="13.8816" />
    <detection t="177" x="486.856" y="80.296" z="14.2194" />
    <detection t="178" x="494.407" y="80.622" z="13.9632" />
    <detection t="179" x="502.111" y="80.81" z="13.7675" />
    <detection t="180" x="509.864" y="80.901" z="14.1723" />
    <detection t="181" x="517.765" y="81.064" z="13.7569" />
    <detection t="182" x="525.728" y="81.144" z="13.9236" />
    <detection t="183" x="533.615" y="81.217" z="13.8513" />
    <detection t="184" x="541.595" y="81.321" z="14.2259" />
    <detection t="185" x="549.583" y="81.344" z="14.3223" />
    <detection t="186" x="557.613" y="81.402" z="14.0327" />
    <detection t="187" x="565.525" y="81.413" z="13.7789" />
    <detection t="188" x="573.546" y="81.358" z="14.1543" />
    <detection t="189" x="581.549" y="81.364" z="14.3845" />
    <detection t="190" x="589.577" y="81.297" z="14.2937" />
    <detection t="191" x="597.599" y="81.339" z="14.3648" />
  </particle>
  <particle nSpots="51">
    <detection t="4827" x="17.917" y="23.494" z="22.0777" />
    <detection t="4828" x="26.632" y="23.409" z="21.9136" />
    <detection t="4829" x="35.481" y="23.31" z="22.4143" />
    <detection t="4830" x="44.519" y="23.01" z="22.384" />
    <detection t="4831" x="53.78" y="22.704" z="22.105" />
    <detection t="4832" x="63.485" y="22.282" z="22.0408" />
    <detection t="4833" x="73.798" y="21.779" z="22.0333" />
    <detection t="4834" x="84.744" y="21.237" z="22.2436" />
    <detection t="4835" x="96.316" y="20.845" z="22.1272" />
    <detection t="4836" x="108.42" y="20.703" z="22.3941" />
    <detection t="4837" x="120.515" y="20.705" z="22.0864" />
    <detection t="4838" x="132.559" y="20.702" z="22.5204" />
    <detection t="4839" x="144.706" y="20.355" z="22.3285" />
    <detection t="4840" x="157.311" y="19.972" z="22.1424" />
    <detection t="4841" x="170.372" y="19.909" z="21.7617" />
    <detection t="4842" x="183.423" y="20.091" z="22.1912" />
    <detection t="4843" x="196.124" y="20.125" z="22.4561" />
    <detection t="4844" x="209.181" y="19.837" z="22.1764" />
    <detection t="4845" x="223.084" y="19.416" z="22.0924" />
    <detection t="4846" x="237.44" y="19.398" z="22.2252" />
    <detection t="4847" x="251.129" y="19.374" z="22.3673" />
    <detection t="4848" x="264.502" y="19.134" z="22.0574" />
    <detection t="4849" x="278.689" y="18.479" z="22.2432" />
    <detection t="4850" x="293.892" y="18.473" z="22.1465" />
    <detection t="4851" x="309.057" y="18.936" z="21.9967" />
    <detection t="4852" x="323.182" y="19.037" z="22.3821" />
    <detection t="4853" x="337.871" y="18.431" z="22.2606" />
    <detection t="4854" x="354.466" y="18.062" z="21.833" />
    <detection t="4855" x="370.853" y="18.268" z="22.0316" />
    <detection t="4856" x="385.651" y="18.359" z="21.9914" />
    <detection t="4857" x="401.69" y="17.834" z="21.7829" />
    <detection t="4858" x="420.13" y="17.739" z="21.893" />
    <detection t="4859" x="435.841" y="18.699" z="21.9136" />
    <detection t="4860" x="448.727" y="19.845" z="22.0761" />
    <detection t="4861" x="459.838" y="20.562" z="21.9532" />
    <detection t="4862" x="469.927" y="21.071" z="21.8828" />
    <detection t="4863" x="479.495" y="21.346" z="22.1092" />
    <detection t="4864" x="488.653" y="21.534" z="22.2277" />
    <detection t="4865" x="497.657" y="21.721" z="22.3007" />
    <detection t="4866" x="506.498" y="21.883" z="22.1341" />
    <detection t="4867" x="515.332" y="22.09" z="22.4003" />
    <detection t="4868" x="524.188" y="22.281" z="21.9166" />
    <detection t="4869" x="533.078" y="22.349" z="22.0529" />
    <detection t="4870" x="541.856" y="22.338" z="22.2619" />
    <detection t="4871" x="550.575" y="22.376" z="22.2436" />
    <detection t="4872" x="559.243" y="22.298" z="22.0571" />
    <detection t="4873" x="567.899" y="22.284" z="21.9115" />
    <detection t="4874" x="576.634" y="22.277" z="21.9482" />
    <detection t="4875" x="585.385" y="22.18" z="21.9289" />
    <detection t="4876" x="594.105" y="22.182" z="22.0361" />
    <detection t="4877" x="602.774" y="22.148" z="22.1746" />
  </particle>
  <particle nSpots="130">
    <detection t="3969" x="13.73" y="90.505" z="13.4323" />
    <detection t="3970" x="18.822" y="90.468" z="13.1956" />
    <detection t="3971" x="23.968" y="90.437" z="13.0597" />
    <detection t="3972" x="29.085" y="90.209" z="13.2154" />
    <detection t="3973" x="34.237" y="90.075" z="12.9466" />
    <detection t="3974" x="39.272" y="89.979" z="13.7716" />
    <detection t="3975" x="44.115" y="89.768" z="13.1326" />
    <detection t="3976" x="48.807" y="89.502" z="13.1616" />
    <detection t="3977" x="53.255" y="88.911" z="13.3003" />
    <detection t="3978" x="57.425" y="88.114" z="12.9062" />
    <detection t="3979" x="61.36" y="86.863" z="12.8812" />
    <detection t="3980" x="65.205" y="85.223" z="13.9049" />
    <detection t="3981" x="68.824" y="83.434" z="12.0227" />
    <detection t="3982" x="72.223" y="81.322" z="9.2858" />
    <detection t="3983" x="75.316" y="78.979" z="7.6808" />
    <detection t="3984" x="78.188" y="76.551" z="7.7795" />
    <detection t="3985" x="80.863" y="74.155" z="8.0208" />
    <detection t="3986" x="83.546" y="72.311" z="7.468" />
    <detection t="3987" x="86.236" y="71.215" z="4.0981" />
    <detection t="3988" x="89.273" y="70.815" z="2.3422" />
    <detection t="3989" x="92.446" y="70.875" z="2.331" />
    <detection t="3990" x="95.408" y="70.826" z="2.0205" />
    <detection t="3991" x="98.388" y="70.917" z="2.2065" />
    <detection t="3992" x="101.303" y="70.892" z="2.171" />
    <detection t="3993" x="104.238" y="70.791" z="2.3738" />
    <detection t="3994" x="107.245" y="70.709" z="2.1077" />
    <detection t="3995" x="110.357" y="70.417" z="2.2621" />
    <detection t="3996" x="113.692" y="70.12" z="1.3726" />
    <detection t="3997" x="116.873" y="69.965" z="4.6335" />
    <detection t="3998" x="119.197" y="70.615" z="8.0326" />
    <detection t="3999" x="121.336" y="71.553" z="7.8513" />
    <detection t="4000" x="123.781" y="72.292" z="7.3427" />
    <detection t="4001" x="126.472" y="72.904" z="14.4289" />
    <detection t="4002" x="129.589" y="73.041" z="14.4808" />
    <detection t="4003" x="132.915" y="72.738" z="12.9862" />
    <detection t="4004" x="135.982" y="71.957" z="12.5997" />
    <detection t="4005" x="138.849" y="70.731" z="15.0127" />
    <detection t="4006" x="141.615" y="69.407" z="7.1888" />
    <detection t="4007" x="144.069" y="68.105" z="7.97" />
    <detection t="4008" x="147.567" y="65.685" z="8.2861" />
    <detection t="4009" x="150.337" y="63.188" z="7.8206" />
    <detection t="4010" x="153.428" y="62.629" z="2.8452" />
    <detection t="4011" x="156.794" y="62.83" z="2.3264" />
    <detection t="4012" x="160.095" y="63.075" z="2.3011" />
    <detection t="4013" x="163.398" y="63.279" z="1.7834" />
    <detection t="4014" x="166.796" y="63.418" z="1.7178" />
    <detection t="4015" x="170.191" y="63.386" z="1.9011" />
    <detection t="4016" x="173.645" y="63.322" z="2.1478" />
    <detection t="4017" x="177.288" y="63.206" z="-3.3746" />
    <detection t="4018" x="179.974" y="64.024" z="8.0171" />
    <detection t="4019" x="182.139" y="65.394" z="7.7272" />
    <detection t="4020" x="184.753" y="66.48" z="8.1763" />
    <detection t="4021" x="187.613" y="67.422" z="14.5966" />
    <detection t="4022" x="190.888" y="67.735" z="14.5258" />
    <detection t="4023" x="194.321" y="67.526" z="13.331" />
    <detection t="4024" x="197.8" y="66.669" z="13.652" />
    <detection t="4025" x="201.264" y="65.196" z="14.2458" />
    <detection t="4026" x="204.48" y="63.432" z="12.5865" />
    <detection t="4027" x="205.955" y="61.135" z="7.1545" />
    <detection t="4028" x="208.613" y="59.477" z="7.9811" />
    <detection t="4029" x="211.681" y="57.973" z="7.5514" />
    <detection t="4030" x="214.64" y="56.026" z="7.8724" />
    <detection t="4031" x="217.227" y="54.902" z="6.1105" />
    <detection t="4032" x="220.901" y="54.458" z="2.2593" />
    <detection t="4033" x="224.945" y="54.593" z="1.7639" />
    <detection t="4034" x="229.354" y="54.64" z="2.0957" />
    <detection t="4035" x="233.781" y="54.772" z="2.0052" />
    <detection t="4036" x="238.572" y="55.108" z="-3.7998" />
    <detection t="4037" x="241.965" y="57.093" z="8.3065" />
    <detection t="4038" x="245.656" y="59.189" z="7.2884" />
    <detection t="4039" x="250.063" y="60.508" z="14.7341" />
    <detection t="4040" x="255.273" y="60.479" z="14.5161" />
    <detection t="4041" x="260.977" y="59.059" z="14.8272" />
    <detection t="4042" x="266.917" y="56.651" z="12.5549" />
    <detection t="4043" x="272.549" y="53.602" z="7.7166" />
    <detection t="4044" x="277.353" y="50.549" z="7.6381" />
    <detection t="4045" x="282.789" y="49.462" z="1.8894" />
    <detection t="4046" x="288.089" y="49.638" z="2.1587" />
    <detection t="4047" x="293.122" y="49.796" z="1.7002" />
    <detection t="4048" x="298.674" y="50.022" z="-1.3262" />
    <detection t="4049" x="303.725" y="52.014" z="7.8338" />
    <detection t="4050" x="308.633" y="54.964" z="7.4276" />
    <detection t="4051" x="314.462" y="56.807" z="14.5713" />
    <detection t="4052" x="320.985" y="56.749" z="14.6488" />
    <detection t="4053" x="327.531" y="54.839" z="7.531" />
    <detection t="4054" x="333.489" y="51.671" z="7.8139" />
    <detection t="4055" x="339.399" y="49.08" z="-3.7828" />
    <detection t="4056" x="345.66" y="49.251" z="2.0385" />
    <detection t="4057" x="351.465" y="49.537" z="2.0539" />
    <detection t="4058" x="357.412" y="49.688" z="1.3935" />
    <detection t="4059" x="363.689" y="49.698" z="-3.1796" />
    <detection t="4060" x="368.303" y="51.441" z="7.7676" />
    <detection t="4061" x="372.938" y="53.542" z="7.4942" />
    <detection t="4062" x="378.306" y="54.503" z="14.229" />
    <detection t="4063" x="383.948" y="53.898" z="12.954" />
    <detection t="4064" x="389.118" y="52.029" z="7.6711" />
    <detection t="4065" x="393.481" y="49.925" z="6.8727" />
    <detection t="4066" x="399.098" y="50.142" z="1.0331" />
    <detection t="4067" x="404.645" y="50.866" z="1.9222" />
    <detection t="4068" x="410.213" y="51.426" z="1.8342" />
    <detection t="4069" x="415.769" y="51.748" z="1.7913" />
    <detection t="4070" x="421.525" y="51.81" z="1.8791" />
    <detection t="4071" x="427.534" y="52.124" z="-3.5512" />
    <detection t="4072" x="431.722" y="54.776" z="7.8824" />
    <detection t="4073" x="435.562" y="58.832" z="14.2971" />
    <detection t="4074" x="439.92" y="63.169" z="13.3075" />
    <detection t="4075" x="444.68" y="67.289" z="13.2075" />
    <detection t="4076" x="449.798" y="70.884" z="13.8585" />
    <detection t="4077" x="455.032" y="73.768" z="14.0894" />
    <detection t="4078" x="460.598" y="75.982" z="14.1955" />
    <detection t="4079" x="466.451" y="77.534" z="14.6754" />
    <detection t="4080" x="472.707" y="78.539" z="14.7047" />
    <detection t="4081" x="479.242" y="79.239" z="14.6348" />
    <detection t="4082" x="486.105" y="79.661" z="14.5987" />
    <detection t="4083" x="493.037" y="79.974" z="14.831" />
    <detection t="4084" x="500.128" y="80.161" z="14.7319" />
    <detection t="4085" x="507.314" y="80.27" z="15.1961" />
    <detection t="4086" x="514.543" y="80.452" z="14.7603" />
    <detection t="4087" x="521.835" y="80.497" z="15.0525" />
    <detection t="4088" x="529.082" y="80.652" z="15.0606" />
    <detection t="4089" x="536.362" y="80.706" z="14.9861" />
    <detection t="4090" x="543.698" y="80.743" z="15.1583" />
    <detection t="4091" x="551.048" y="80.783" z="14.9293" />
    <detection t="4092" x="558.404" y="80.812" z="15.172" />
    <detection t="4093" x="565.782" y="80.927" z="15.1919" />
    <detection t="4094" x="573.184" y="80.856" z="15.1909" />
    <detection t="4095" x="580.583" y="80.83" z="15.3187" />
    <detection t="4096" x="587.96" y="80.828" z="15.3068" />
    <detection t="4097" x="595.303" y="80.767" z="15.2549" />
    <detection t="4098" x="602.725" y="80.775" z="15.2913" />
  </particle>
  <particle nSpots="87">
    <detection t="239" x="11.547" y="89.794" z="-2.7276" />
    <detection t="240" x="18.459" y="89.592" z="14.6378" />
    <detection t="241" x="25.3" y="89.396" z="-3.5937" />
    <detection t="242" x="32.112" y="89.081" z="-3.7976" />
    <detection t="243" x="38.911" y="88.73" z="20.527" />
    <detection t="244" x="45.528" y="88.381" z="1.2018" />
    <detection t="245" x="51.869" y="87.845" z="-0.04587" />
    <detection t="246" x="57.859" y="87.426" z="-0.9121" />
    <detection t="247" x="63.662" y="87.041" z="-0.1097" />
    <detection t="248" x="69.219" y="86.783" z="-1.2691" />
    <detection t="249" x="74.774" y="87.147" z="-2.6398" />
    <detection t="250" x="80.445" y="87.542" z="-1.9559" />
    <detection t="251" x="86.269" y="88.019" z="-2.1761" />
    <detection t="252" x="92.293" y="88.269" z="12.9784" />
    <detection t="253" x="98.481" y="88.415" z="-1.9905" />
    <detection t="254" x="104.701" y="88.352" z="-1.183" />
    <detection t="255" x="110.86" y="87.995" z="-1.4087" />
    <detection t="256" x="116.8" y="87.469" z="10.7813" />
    <detection t="257" x="122.43" y="86.792" z="10.4875" />
    <detection t="258" x="127.679" y="86.338" z="11.3099" />
    <detection t="259" x="132.784" y="86.265" z="12.1805" />
    <detection t="260" x="137.887" y="86.483" z="13.6806" />
    <detection t="261" x="143.261" y="87.014" z="11.0441" />
    <detection t="262" x="148.97" y="87.474" z="10.6349" />
    <detection t="263" x="154.944" y="87.84" z="10.5298" />
    <detection t="264" x="161.099" y="88.126" z="11.7989" />
    <detection t="265" x="167.384" y="88.163" z="12.4868" />
    <detection t="266" x="173.729" y="88.039" z="12.7317" />
    <detection t="267" x="179.949" y="87.689" z="12.6611" />
    <detection t="268" x="185.924" y="87.309" z="12.6861" />
    <detection t="269" x="191.762" y="87.132" z="12.4781" />
    <detection t="270" x="197.568" y="87.226" z="12.5672" />
    <detection t="271" x="203.587" y="87.633" z="12.4973" />
    <detection t="272" x="209.878" y="87.98" z="12.6837" />
    <detection t="273" x="216.472" y="88.25" z="12.7076" />
    <detection t="274" x="223.262" y="88.433" z="12.5685" />
    <detection t="275" x="230.153" y="88.4" z="12.4234" />
    <detection t="276" x="236.986" y="88.236" z="-1.8968" />
    <detection t="277" x="243.755" y="87.923" z="-1.5836" />
    <detection t="278" x="250.332" y="87.703" z="-1.9674" />
    <detection t="279" x="256.817" y="87.735" z="-2.3381" />
    <detection t="280" x="263.396" y="87.94" z="-1.406" />
    <detection t="281" x="270.268" y="88.329" z="-2.3713" />
    <detection t="282" x="277.327" y="88.67" z="-2.502" />
    <detection t="283" x="284.564" y="88.854" z="-1.9556" />
    <detection t="284" x="291.957" y="88.928" z="-1.5858" />
    <detection t="285" x="299.428" y="88.912" z="-1.4876" />
    <detection t="286" x="306.806" y="88.86" z="-1.3536" />
    <detection t="287" x="314.117" y="88.767" z="10.3966" />
    <detection t="288" x="321.489" y="88.799" z="10.4879" />
    <detection t="289" x="328.993" y="89.086" z="11.2193" />
    <detection t="290" x="336.853" y="89.337" z="12.7407" />
    <detection t="291" x="344.806" y="89.491" z="10.8064" />
    <detection t="292" x="352.984" y="89.505" z="10.3894" />
    <detection t="293" x="361.246" y="89.608" z="11.9474" />
    <detection t="294" x="369.676" y="89.617" z="12.461" />
    <detection t="295" x="378.211" y="89.653" z="12.6674" />
    <detection t="296" x="386.846" y="89.892" z="12.6416" />
    <detection t="297" x="395.628" y="90.102" z="12.5863" />
    <detection t="298" x="404.636" y="90.129" z="12.673" />
    <detection t="299" x="413.847" y="90.063" z="12.7062" />
    <detection t="300" x="422.969" y="89.867" z="-2.1138" />
    <detection t="301" x="431.776" y="89.475" z="-1.571" />
    <detection t="302" x="439.928" y="88.759" z="-1.6301" />
    <detection t="303" x="447.349" y="87.829" z="-2.0909" />
    <detection t="304" x="454.05" y="87.137" z="-1.3623" />
    <detection t="305" x="460.263" y="86.955" z="-0.4679" />
    <detection t="306" x="466.351" y="87.255" z="-3.1784" />
    <detection t="307" x="472.582" y="87.577" z="-3.2115" />
    <detection t="308" x="478.993" y="87.848" z="-3.4244" />
    <detection t="309" x="485.6" y="88.076" z="-0.2026" />
    <detection t="310" x="492.408" y="88.124" z="0.8927" />
    <detection t="311" x="499.345" y="88.202" z="0.5726" />
    <detection t="312" x="506.386" y="88.224" z="-0.3577" />
    <detection t="313" x="513.613" y="88.304" z="0.3738" />
    <detection t="314" x="520.824" y="88.507" z="15.4483" />
    <detection t="315" x="528.084" y="88.556" z="15.5036" />
    <detection t="316" x="535.308" y="88.658" z="15.6587" />
    <detection t="317" x="542.487" y="88.709" z="-2.4292" />
    <detection t="318" x="549.659" y="88.705" z="-2.6824" />
    <detection t="319" x="556.878" y="88.772" z="-2.8924" />
    <detection t="320" x="564.038" y="88.655" z="-2.9001" />
    <detection t="321" x="571.314" y="88.666" z="0.6281" />
    <detection t="322" x="578.572" y="88.65" z="0.5104" />
    <detection t="323" x="585.833" y="88.72" z="2.1519" />
    <detection t="324" x="593.036" y="88.827" z="15.6788" />
    <detection t="325" x="600.191" y="88.816" z="15.8535" />
  </particle>
  <particle nSpots="51">
    <detection t="2058" x="18.132" y="78.483" z="14.338" />
    <detection t="2059" x="27.68" y="78.118" z="14.3807" />
    <detection t="2060" x="37.053" y="77.516" z="14.3375" />
    <detection t="2061" x="46.137" y="76.621" z="14.3425" />
    <detection t="2062" x="54.801" y="74.969" z="14.1465" />
    <detection t="2063" x="63.316" y="72.311" z="13.9206" />
    <detection t="2064" x="71.769" y="68.384" z="13.4822" />
    <detection t="2065" x="80.785" y="62.999" z="13.2813" />
    <detection t="2066" x="91.553" y="56.567" z="13.0463" />
    <detection t="2067" x="106.531" y="53.422" z="12.9046" />
    <detection t="2068" x="119.755" y="57.482" z="13.047" />
    <detection t="2069" x="129.558" y="60.066" z="13.0612" />
    <detection t="2070" x="139.252" y="58.904" z="13.6122" />
    <detection t="2071" x="149.663" y="54.515" z="13.7331" />
    <detection t="2072" x="163.508" y="48.972" z="13.2603" />
    <detection t="2073" x="178.967" y="52.277" z="13.7371" />
    <detection t="2074" x="189.555" y="56.176" z="13.1078" />
    <detection t="2075" x="200.054" y="55.553" z="13.2875" />
    <detection t="2076" x="211.517" y="51.101" z="13.4459" />
    <detection t="2077" x="226.04" y="45.301" z="14.1076" />
    <detection t="2078" x="241.752" y="49.232" z="14.7949" />
    <detection t="2079" x="252.997" y="52.991" z="13.1697" />
    <detection t="2080" x="264.593" y="51.278" z="13.8825" />
    <detection t="2081" x="277.369" y="45.566" z="7.2534" />
    <detection t="2082" x="294.224" y="42.087" z="7.402" />
    <detection t="2083" x="308.349" y="48.418" z="13.8296" />
    <detection t="2084" x="320.349" y="50.714" z="14.5756" />
    <detection t="2085" x="332.802" y="46.941" z="7.6759" />
    <detection t="2086" x="346.094" y="40.494" z="7.7422" />
    <detection t="2087" x="361.271" y="40.922" z="7.6932" />
    <detection t="2088" x="369.289" y="36.149" z="18.0113" />
    <detection t="2089" x="389.069" y="36.789" z="17.7873" />
    <detection t="2090" x="397.422" y="42.749" z="8.1748" />
    <detection t="2091" x="409.222" y="41.107" z="0.5546" />
    <detection t="2092" x="420.236" y="41.971" z="2.0031" />
    <detection t="2093" x="430.525" y="47.046" z="7.8158" />
    <detection t="2094" x="439.97" y="54.57" z="12.9976" />
    <detection t="2095" x="450.049" y="60.569" z="13.078" />
    <detection t="2096" x="460.63" y="64.825" z="13.3225" />
    <detection t="2097" x="471.63" y="67.459" z="13.5348" />
    <detection t="2098" x="482.929" y="68.979" z="13.2034" />
    <detection t="2099" x="494.517" y="69.83" z="13.0069" />
    <detection t="2100" x="506.304" y="70.282" z="13.3165" />
    <detection t="2101" x="518.253" y="70.59" z="13.258" />
    <detection t="2102" x="530.312" y="70.76" z="13.135" />
    <detection t="2103" x="542.384" y="70.931" z="13.2334" />
    <detection t="2104" x="554.476" y="71.026" z="13.5465" />
    <detection t="2105" x="566.606" y="71.031" z="13.6579" />
    <detection t="2106" x="578.719" y="71.038" z="13.7101" />
    <detection t="2107" x="590.903" y="70.989" z="13.4336" />
    <detection t="2108" x="603.058" y="70.928" z="13.4256" />
  </particle>
  <particle nSpots="77">
    <detection t="1714" x="16.297" y="18.784" z="19.5136" />
    <detection t="1715" x="22.331" y="18.708" z="19.6753" />
    <detection t="1716" x="28.383" y="18.721" z="19.8613" />
    <detection t="1717" x="34.52" y="18.709" z="19.7455" />
    <detection t="1718" x="40.8" y="18.615" z="19.4931" />
    <detection t="1719" x="47.147" y="18.51" z="19.5209" />
    <detection t="1720" x="53.575" y="18.309" z="19.5995" />
    <detection t="1721" x="60.177" y="18.187" z="19.7192" />
    <detection t="1722" x="67.032" y="18.006" z="19.7179" />
    <detection t="1723" x="74.11" y="17.799" z="19.6111" />
    <detection t="1724" x="81.431" y="17.664" z="19.8461" />
    <detection t="1725" x="89.064" y="17.388" z="19.7809" />
    <detection t="1726" x="96.941" y="17.293" z="19.6841" />
    <detection t="1727" x="105.172" y="17.201" z="19.5391" />
    <detection t="1728" x="113.216" y="17.105" z="19.747" />
    <detection t="1729" x="121.314" y="17.131" z="19.6925" />
    <detection t="1730" x="129.343" y="17.105" z="19.722" />
    <detection t="1731" x="137.393" y="16.991" z="19.6178" />
    <detection t="1732" x="145.549" y="16.792" z="19.766" />
    <detection t="1733" x="153.834" y="16.628" z="19.6551" />
    <detection t="1734" x="162.42" y="16.565" z="19.7237" />
    <detection t="1735" x="171.044" y="16.602" z="19.4347" />
    <detection t="1736" x="179.857" y="16.84" z="19.7661" />
    <detection t="1737" x="188.41" y="16.818" z="19.6183" />
    <detection t="1738" x="196.876" y="16.777" z="19.7661" />
    <detection t="1739" x="205.538" y="16.69" z="19.4701" />
    <detection t="1740" x="214.34" y="16.453" z="19.6" />
    <detection t="1741" x="223.611" y="16.343" z="19.4924" />
    <detection t="1742" x="232.964" y="16.225" z="19.4294" />
    <detection t="1743" x="242.265" y="16.185" z="19.0905" />
    <detection t="1744" x="251.093" y="16.127" z="19.7931" />
    <detection t="1745" x="259.804" y="15.947" z="19.495" />
    <detection t="1746" x="268.679" y="15.734" z="19.4627" />
    <detection t="1747" x="277.885" y="15.387" z="19.5878" />
    <detection t="1748" x="287.393" y="15.531" z="19.624" />
    <detection t="1749" x="297.324" y="15.717" z="19.8196" />
    <detection t="1750" x="306.978" y="15.709" z="19.6097" />
    <detection t="1751" x="316.049" y="15.831" z="19.4432" />
    <detection t="1752" x="325.077" y="15.765" z="19.7358" />
    <detection t="1753" x="334.381" y="15.53" z="19.4295" />
    <detection t="1754" x="344.39" y="15.377" z="19.4975" />
    <detection t="1755" x="355.052" y="15.33" z="19.3428" />
    <detection t="1756" x="365.54" y="15.175" z="19.3981" />
    <detection t="1757" x="375.268" y="15.29" z="19.4597" />
    <detection t="1758" x="384.563" y="15.26" z="19.3955" />
    <detection t="1759" x="394.113" y="15.099" z="19.5698" />
    <detection t="1760" x="404.688" y="15.095" z="19.3321" />
    <detection t="1761" x="416.217" y="15.27" z="17.4641" />
    <detection t="1762" x="427.031" y="15.102" z="17.6531" />
    <detection t="1763" x="436.432" y="15.425" z="17.4148" />
    <detection t="1764" x="444.866" y="15.856" z="17.5402" />
    <detection t="1765" x="452.551" y="16.122" z="17.4957" />
    <detection t="1766" x="459.657" y="16.399" z="17.4419" />
    <detection t="1767" x="466.314" y="16.654" z="17.6687" />
    <detection t="1768" x="472.97" y="16.835" z="17.5516" />
    <detection t="1769" x="479.229" y="16.878" z="17.1219" />
    <detection t="1770" x="485.455" y="16.868" z="17.1095" />
    <detection t="1771" x="491.343" y="16.98" z="17.5127" />
    <detection t="1772" x="497.442" y="16.955" z="17.6444" />
    <detection t="1773" x="503.349" y="17.052" z="17.5936" />
    <detection t="1774" x="509.219" y="17.209" z="17.1833" />
    <detection t="1775" x="515.121" y="17.284" z="17.5958" />
    <detection t="1776" x="521.065" y="17.427" z="17.2191" />
    <detection t="1777" x="526.948" y="17.46" z="17.3526" />
    <detection t="1778" x="532.873" y="17.512" z="17.1436" />
    <detection t="1779" x="538.819" y="17.485" z="17.3713" />
    <detection t="1780" x="544.753" y="17.45" z="17.188" />
    <detection t="1781" x="550.733" y="17.514" z="17.2519" />
    <detection t="1782" x="556.65" y="17.445" z="17.1827" />
    <detection t="1783" x="562.558" y="17.381" z="17.3147" />
    <detection t="1784" x="568.476" y="17.425" z="18.03" />
    <detection t="1785" x="574.382" y="17.403" z="17.0301" />
    <detection t="1786" x="580.359" y="17.388" z="17.451" />
    <detection t="1787" x="586.329" y="17.38" z="17.1153" />
    <detection t="1788" x="592.305" y="17.39" z="17.4073" />
    <detection t="1789" x="598.292" y="17.427" z="17.2042" />
    <detection t="1790" x="604.167" y="17.355" z="17.3091" />
  </particle>
  <particle nSpots="115">
    <detection t="1593" x="16.555" y="88.565" z="13.7474" />
    <detection t="1594" x="23.106" y="88.455" z="13.2593" />
    <detection t="1595" x="29.619" y="88.168" z="13.4287" />
    <detection t="1596" x="36.05" y="88.005" z="13.1237" />
    <detection t="1597" x="42.359" y="87.753" z="13.1899" />
    <detection t="1598" x="48.621" y="87.304" z="13.8151" />
    <detection t="1599" x="50.81" y="86.04" z="13.474" />
    <detection t="1600" x="57.957" y="84.785" z="13.219" />
    <detection t="1601" x="64.568" y="83.011" z="16.0788" />
    <detection t="1602" x="71.295" y="81.04" z="1.0019" />
    <detection t="1603" x="73.441" y="78.215" z="13.8238" />
    <detection t="1604" x="77.602" y="74.912" z="9.6265" />
    <detection t="1605" x="81.974" y="71.559" z="8.335" />
    <detection t="1606" x="85.867" y="68.357" z="7.833" />
    <detection t="1607" x="89.513" y="65.704" z="7.6164" />
    <detection t="1608" x="93.379" y="64.379" z="3.8458" />
    <detection t="1609" x="97.359" y="63.991" z="2.9686" />
    <detection t="1610" x="101.158" y="63.902" z="2.729" />
    <detection t="1611" x="104.782" y="63.849" z="2.9264" />
    <detection t="1612" x="108.571" y="63.727" z="2.6454" />
    <detection t="1613" x="112.781" y="63.794" z="4.3582" />
    <detection t="1614" x="116.035" y="65.089" z="7.9004" />
    <detection t="1615" x="118.847" y="66.943" z="8.033" />
    <detection t="1616" x="122.418" y="68.659" z="14.5436" />
    <detection t="1617" x="126.309" y="69.754" z="13.0085" />
    <detection t="1618" x="130.574" y="70.085" z="13.1997" />
    <detection t="1619" x="135.122" y="69.493" z="13.3529" />
    <detection t="1620" x="139.777" y="67.884" z="13.2503" />
    <detection t="1621" x="144.434" y="65.655" z="8.8313" />
    <detection t="1622" x="148.718" y="62.86" z="8.3122" />
    <detection t="1623" x="152.582" y="60.175" z="7.8135" />
    <detection t="1624" x="156.874" y="58.901" z="3.9941" />
    <detection t="1625" x="161.476" y="58.861" z="2.7196" />
    <detection t="1626" x="165.645" y="58.993" z="2.5424" />
    <detection t="1627" x="169.716" y="59.026" z="2.4407" />
    <detection t="1628" x="174.272" y="58.988" z="3.3408" />
    <detection t="1629" x="178.248" y="60.373" z="7.5822" />
    <detection t="1630" x="181.797" y="62.521" z="7.7485" />
    <detection t="1631" x="186.135" y="64.341" z="9.0154" />
    <detection t="1632" x="190.997" y="65.131" z="14.1853" />
    <detection t="1633" x="196.187" y="64.721" z="13.8321" />
    <detection t="1634" x="201.437" y="63.112" z="14.7239" />
    <detection t="1635" x="206.174" y="60.32" z="7.8103" />
    <detection t="1636" x="210.895" y="58.336" z="8.1273" />
    <detection t="1637" x="214.862" y="56.229" z="7.8327" />
    <detection t="1638" x="219.098" y="55.783" z="2.6129" />
    <detection t="1639" x="223.668" y="56.064" z="2.8084" />
    <detection t="1640" x="227.699" y="56.15" z="2.3513" />
    <detection t="1641" x="231.676" y="56.278" z="2.3298" />
    <detection t="1642" x="236.125" y="56.172" z="2.286" />
    <detection t="1643" x="240.368" y="56.814" z="8.6963" />
    <detection t="1644" x="243.226" y="58.691" z="7.9568" />
    <detection t="1645" x="246.769" y="60.375" z="13.2359" />
    <detection t="1646" x="251.086" y="61.348" z="13.8227" />
    <detection t="1647" x="255.943" y="61.266" z="13.4389" />
    <detection t="1648" x="261.103" y="59.872" z="13.9022" />
    <detection t="1649" x="266.464" y="57.469" z="14.6771" />
    <detection t="1650" x="271.674" y="54.457" z="7.491" />
    <detection t="1651" x="276.011" y="51.475" z="7.6803" />
    <detection t="1652" x="280.427" y="49.585" z="-4.2895" />
    <detection t="1653" x="285.974" y="49.52" z="2.2344" />
    <detection t="1654" x="291.657" y="49.826" z="1.8913" />
    <detection t="1655" x="297.771" y="49.909" z="2.856" />
    <detection t="1656" x="303.136" y="51.693" z="7.9486" />
    <detection t="1657" x="308.075" y="54.611" z="7.5428" />
    <detection t="1658" x="314.054" y="56.502" z="14.5862" />
    <detection t="1659" x="320.708" y="56.586" z="14.6406" />
    <detection t="1660" x="327.516" y="54.835" z="12.9757" />
    <detection t="1661" x="333.624" y="51.655" z="8.0317" />
    <detection t="1662" x="339.601" y="49.173" z="-3.8878" />
    <detection t="1663" x="346.052" y="49.461" z="2.1522" />
    <detection t="1664" x="351.92" y="49.87" z="2.1256" />
    <detection t="1665" x="357.802" y="49.963" z="2.8346" />
    <detection t="1666" x="364.008" y="49.932" z="-4.2005" />
    <detection t="1667" x="368.266" y="51.708" z="8.2929" />
    <detection t="1668" x="372.829" y="53.666" z="13.073" />
    <detection t="1669" x="377.99" y="54.658" z="14.5738" />
    <detection t="1670" x="383.458" y="54.197" z="14.6168" />
    <detection t="1671" x="388.589" y="52.559" z="7.9494" />
    <detection t="1672" x="392.699" y="50.348" z="7.9021" />
    <detection t="1673" x="397.81" y="50.024" z="-1.7432" />
    <detection t="1674" x="403.37" y="50.918" z="2.6353" />
    <detection t="1675" x="408.705" y="51.397" z="2.4158" />
    <detection t="1676" x="413.95" y="51.814" z="2.5122" />
    <detection t="1677" x="419.29" y="51.951" z="1.9415" />
    <detection t="1678" x="425.287" y="51.956" z="2.7836" />
    <detection t="1679" x="430.176" y="53.466" z="7.9576" />
    <detection t="1680" x="433.508" y="57.049" z="6.8305" />
    <detection t="1681" x="437.486" y="61.186" z="13.1364" />
    <detection t="1682" x="441.937" y="65.306" z="13.1261" />
    <detection t="1683" x="446.715" y="69.105" z="13.3446" />
    <detection t="1684" x="451.706" y="72.462" z="14.0937" />
    <detection t="1685" x="456.893" y="75.024" z="14.742" />
    <detection t="1686" x="462.347" y="77.009" z="15.1986" />
    <detection t="1687" x="468.062" y="78.311" z="15.6737" />
    <detection t="1688" x="474.081" y="79.195" z="15.8332" />
    <detection t="1689" x="480.41" y="79.806" z="15.7003" />
    <detection t="1690" x="486.884" y="80.116" z="15.8345" />
    <detection t="1691" x="493.5" y="80.457" z="15.766" />
    <detection t="1692" x="500.184" y="80.662" z="16.1205" />
    <detection t="1693" x="506.967" y="80.81" z="16.0629" />
    <detection t="1694" x="513.823" y="80.918" z="15.8662" />
    <detection t="1695" x="520.779" y="81.009" z="16.0806" />
    <detection t="1696" x="527.774" y="81.136" z="15.4325" />
    <detection t="1697" x="534.687" y="81.184" z="15.7283" />
    <detection t="1698" x="541.707" y="81.23" z="15.8051" />
    <detection t="1699" x="548.683" y="81.307" z="16.1772" />
    <detection t="1700" x="555.686" y="81.28" z="16.0485" />
    <detection t="1701" x="562.654" y="81.365" z="15.9775" />
    <detection t="1702" x="569.646" y="81.361" z="16.1572" />
    <detection t="1703" x="576.634" y="81.329" z="16.2271" />
    <detection t="1704" x="583.679" y="81.325" z="16.2973" />
    <detection t="1705" x="590.682" y="81.245" z="15.9446" />
    <detection t="1706" x="597.757" y="81.221" z="16.2254" />
    <detection t="1707" x="604.86" y="81.176" z="16.0192" />
  </particle>
  <particle nSpots="71">
    <detection t="301" x="22.579" y="81.897" z="8.732" />
    <detection t="302" x="34.471" y="81.373" z="9.0604" />
    <detection t="303" x="45.842" y="80.388" z="8.7904" />
    <detection t="304" x="56.525" y="78.556" z="7.8141" />
    <detection t="305" x="66.746" y="75.062" z="7.8524" />
    <detection t="306" x="76.624" y="70.21" z="7.7765" />
    <detection t="307" x="86.628" y="65.129" z="4.3768" />
    <detection t="308" x="96.661" y="62.051" z="1.1204" />
    <detection t="309" x="106.66" y="61.538" z="1.4144" />
    <detection t="310" x="116.428" y="62.754" z="3.1025" />
    <detection t="311" x="125.429" y="65.194" z="8.2261" />
    <detection t="312" x="134.675" y="65.439" z="7.5754" />
    <detection t="313" x="144.058" y="63.279" z="6.043" />
    <detection t="314" x="153.575" y="61.193" z="2.0343" />
    <detection t="315" x="163.195" y="61.11" z="1.1554" />
    <detection t="316" x="172.469" y="61.2" z="0.3857" />
    <detection t="317" x="181.617" y="61.977" z="3.6455" />
    <detection t="318" x="190.013" y="63.364" z="7.8524" />
    <detection t="319" x="198.7" y="62.867" z="8.5954" />
    <detection t="320" x="207.442" y="60.769" z="2.1966" />
    <detection t="321" x="217.105" y="61.271" z="0.389" />
    <detection t="322" x="225.956" y="61.872" z="0.5315" />
    <detection t="323" x="234.723" y="61.868" z="0.5727" />
    <detection t="324" x="243.394" y="61.712" z="1.9221" />
    <detection t="325" x="250.402" y="62.299" z="7.7076" />
    <detection t="326" x="257.463" y="62.083" z="7.7877" />
    <detection t="327" x="264.732" y="60.849" z="-3.2496" />
    <detection t="328" x="272.537" y="61.079" z="0.9837" />
    <detection t="329" x="280.501" y="62.261" z="0.7116" />
    <detection t="330" x="288.419" y="62.829" z="0.7199" />
    <detection t="331" x="296.24" y="62.84" z="0.8005" />
    <detection t="332" x="304.281" y="62.16" z="1.2818" />
    <detection t="333" x="311.132" y="62.245" z="-4.401" />
    <detection t="334" x="316.016" y="59.563" z="8.6395" />
    <detection t="335" x="323.563" y="60.182" z="-1.4056" />
    <detection t="336" x="328.173" y="61.721" z="1.9156" />
    <detection t="337" x="335.275" y="63.057" z="0.4055" />
    <detection t="338" x="342.259" y="64.193" z="0.8609" />
    <detection t="339" x="349.314" y="64.866" z="1.0693" />
    <detection t="340" x="356.513" y="64.948" z="1.3349" />
    <detection t="341" x="363.844" y="64.718" z="1.5605" />
    <detection t="342" x="370.938" y="63.863" z="1.9603" />
    <detection t="343" x="376.933" y="63.488" z="2.1502" />
    <detection t="344" x="382.42" y="64.063" z="0.913" />
    <detection t="345" x="388.592" y="65.173" z="1.1465" />
    <detection t="346" x="395.389" y="66.338" z="0.9235" />
    <detection t="347" x="402.779" y="67.306" z="1.5081" />
    <detection t="348" x="410.491" y="67.741" z="0.9752" />
    <detection t="349" x="418.086" y="67.768" z="1.1775" />
    <detection t="350" x="425.906" y="67.124" z="1.5716" />
    <detection t="351" x="434.038" y="66.438" z="1.402" />
    <detection t="352" x="440.481" y="68.279" z="7.6722" />
    <detection t="353" x="446.346" y="71.795" z="7.9176" />
    <detection t="354" x="452.497" y="75.399" z="12.7289" />
    <detection t="355" x="459.021" y="78.194" z="12.9987" />
    <detection t="356" x="466.14" y="80.083" z="13.0137" />
    <detection t="357" x="473.795" y="81.207" z="13.2849" />
    <detection t="358" x="481.963" y="81.844" z="13.2772" />
    <detection t="359" x="490.378" y="82.278" z="13.8101" />
    <detection t="360" x="499.049" y="82.46" z="13.2597" />
    <detection t="361" x="507.88" y="82.626" z="13.7017" />
    <detection t="362" x="516.864" y="82.731" z="13.1002" />
    <detection t="363" x="525.864" y="82.846" z="13.2544" />
    <detection t="364" x="534.892" y="82.945" z="13.5687" />
    <detection t="365" x="544.005" y="82.941" z="13.67" />
    <detection t="366" x="553.147" y="83.047" z="12.9676" />
    <detection t="367" x="562.316" y="83.107" z="13.0715" />
    <detection t="368" x="571.456" y="83.097" z="12.9596" />
    <detection t="369" x="580.579" y="83.044" z="13.0125" />
    <detection t="370" x="589.734" y="83.011" z="12.7286" />
    <detection t="371" x="598.854" y="83.053" z="13.0265" />
  </particle>
  <particle nSpots="76">
    <detection t="4586" x="14.003" y="86.243" z="13.7844" />
    <detection t="4587" x="21.413" y="86.022" z="14.2032" />
    <detection t="4588" x="28.781" y="85.773" z="13.4073" />
    <detection t="4589" x="36.007" y="85.486" z="13.6776" />
    <detection t="4590" x="42.963" y="85.108" z="13.3146" />
    <detection t="4591" x="49.634" y="84.434" z="13.317" />
    <detection t="4592" x="55.824" y="83.276" z="13.4888" />
    <detection t="4593" x="61.785" y="81.532" z="13.9028" />
    <detection t="4594" x="67.412" y="79.016" z="13.1638" />
    <detection t="4595" x="72.795" y="75.643" z="13.2444" />
    <detection t="4596" x="78.247" y="71.655" z="12.863" />
    <detection t="4597" x="83.915" y="67.245" z="13.6684" />
    <detection t="4598" x="89.697" y="62.578" z="9.5895" />
    <detection t="4599" x="96.431" y="57.998" z="8.1852" />
    <detection t="4600" x="105.21" y="56.224" z="8.2789" />
    <detection t="4601" x="113.337" y="59.027" z="8.3451" />
    <detection t="4602" x="118.902" y="62.99" z="15.0055" />
    <detection t="4603" x="124.261" y="65.59" z="13.0032" />
    <detection t="4604" x="130.062" y="66.623" z="13.1276" />
    <detection t="4605" x="136.305" y="65.834" z="13.0349" />
    <detection t="4606" x="142.625" y="63.478" z="13.8424" />
    <detection t="4607" x="149.102" y="59.698" z="9.0718" />
    <detection t="4608" x="155.757" y="55.15" z="7.7222" />
    <detection t="4609" x="163.596" y="51.654" z="8.0655" />
    <detection t="4610" x="172.657" y="52.526" z="7.6978" />
    <detection t="4611" x="178.972" y="57.159" z="7.8248" />
    <detection t="4612" x="184.771" y="60.574" z="13.7469" />
    <detection t="4613" x="191.181" y="62.172" z="13.5486" />
    <detection t="4614" x="197.984" y="61.537" z="13.9654" />
    <detection t="4615" x="205.019" y="58.673" z="14.2086" />
    <detection t="4616" x="212.447" y="54.906" z="7.9345" />
    <detection t="4617" x="219.419" y="50.403" z="7.9061" />
    <detection t="4618" x="227.252" y="47.498" z="7.4949" />
    <detection t="4619" x="236.547" y="49.668" z="8.1193" />
    <detection t="4620" x="244.037" y="54.357" z="8.0617" />
    <detection t="4621" x="252.044" y="56.927" z="13.6589" />
    <detection t="4622" x="260.974" y="56.117" z="13.8355" />
    <detection t="4623" x="270.329" y="52.471" z="8.212" />
    <detection t="4624" x="279.172" y="48.117" z="7.0347" />
    <detection t="4625" x="288.117" y="46.688" z="1.7162" />
    <detection t="4626" x="296.875" y="47.274" z="0.03976" />
    <detection t="4627" x="305.103" y="50.78" z="7.7979" />
    <detection t="4628" x="313.597" y="54.119" z="7.9921" />
    <detection t="4629" x="323.134" y="54.103" z="7.4934" />
    <detection t="4630" x="332.329" y="50.984" z="8.2225" />
    <detection t="4631" x="341.652" y="48.286" z="1.4918" />
    <detection t="4632" x="350.659" y="48.613" z="0.2283" />
    <detection t="4633" x="359.423" y="48.881" z="1.3589" />
    <detection t="4634" x="367.607" y="50.05" z="8.1268" />
    <detection t="4635" x="374.825" y="52.392" z="7.571" />
    <detection t="4636" x="382.785" y="52.7" z="7.7338" />
    <detection t="4637" x="390.401" y="50.742" z="8.2199" />
    <detection t="4638" x="398.318" y="50.344" z="1.898" />
    <detection t="4639" x="406.667" y="51.465" z="1.5248" />
    <detection t="4640" x="415.028" y="52.01" z="0.822" />
    <detection t="4641" x="423.793" y="52.198" z="1.8644" />
    <detection t="4642" x="431.728" y="54.005" z="8.2306" />
    <detection t="4643" x="437.929" y="58.926" z="12.4683" />
    <detection t="4644" x="444.705" y="64.13" z="13.1906" />
    <detection t="4645" x="452.142" y="68.444" z="13.6398" />
    <detection t="4646" x="459.99" y="71.703" z="13.134" />
    <detection t="4647" x="468.239" y="73.831" z="13.7651" />
    <detection t="4648" x="476.98" y="75.184" z="13.8384" />
    <detection t="4649" x="486.073" y="75.995" z="13.3986" />
    <detection t="4650" x="495.425" y="76.429" z="13.6916" />
    <detection t="4651" x="504.875" y="76.78" z="13.9208" />
    <detection t="4652" x="514.458" y="76.903" z="13.4925" />
    <detection t="4653" x="524.213" y="77.117" z="13.8879" />
    <detection t="4654" x="533.941" y="77.272" z="13.2985" />
    <detection t="4655" x="543.72" y="77.275" z="13.4812" />
    <detection t="4656" x="553.541" y="77.359" z="13.6243" />
    <detection t="4657" x="563.346" y="77.391" z="13.9123" />
    <detection t="4658" x="573.205" y="77.43" z="13.8042" />
    <detection t="4659" x="583.067" y="77.362" z="13.804" />
    <detection t="4660" x="592.954" y="77.299" z="13.8149" />
    <detection t="4661" x="602.884" y="77.293" z="14.0501" />
  </particle>
  <particle nSpots="56">
    <detection t="4977" x="12.62" y="21.791" z="21.9738" />
    <detection t="4978" x="20.974" y="21.844" z="21.7045" />
    <detection t="4979" x="29.54" y="21.829" z="21.8977" />
    <detection t="4980" x="38.251" y="21.594" z="21.9757" />
    <detection t="4981" x="46.926" y="21.26" z="22.0491" />
    <detection t="4982" x="55.629" y="20.871" z="22.0353" />
    <detection t="4983" x="64.77" y="20.57" z="22.4913" />
    <detection t="4984" x="74.465" y="20.065" z="22.6358" />
    <detection t="4985" x="84.494" y="19.437" z="22.5008" />
    <detection t="4986" x="94.642" y="19.005" z="22.9386" />
    <detection t="4987" x="105.196" y="18.951" z="22.9363" />
    <detection t="4988" x="116.227" y="19.137" z="22.8624" />
    <detection t="4989" x="127.15" y="19.258" z="22.7342" />
    <detection t="4990" x="138.227" y="19.31" z="22.3642" />
    <detection t="4991" x="150.008" y="19.282" z="22.5209" />
    <detection t="4992" x="162.464" y="18.844" z="23.1548" />
    <detection t="4993" x="174.446" y="18.722" z="22.546" />
    <detection t="4994" x="186.55" y="18.732" z="22.8819" />
    <detection t="4995" x="197.997" y="18.4" z="22.5066" />
    <detection t="4996" x="209.193" y="18.069" z="22.6712" />
    <detection t="4997" x="221.417" y="18.023" z="22.5384" />
    <detection t="4998" x="234.271" y="18.037" z="22.3786" />
    <detection t="4999" x="247.07" y="18.475" z="22.1623" />
    <detection t="5000" x="260.078" y="18.342" z="22.5558" />
    <detection t="5001" x="272.789" y="17.537" z="22.1754" />
    <detection t="5002" x="286.074" y="17.099" z="22.8901" />
    <detection t="5003" x="299.589" y="16.984" z="22.8922" />
    <detection t="5004" x="312.18" y="17.425" z="22.9431" />
    <detection t="5005" x="324.996" y="17.564" z="22.5765" />
    <detection t="5006" x="338.389" y="17.392" z="22.5069" />
    <detection t="5007" x="354.363" y="17.345" z="21.9362" />
    <detection t="5008" x="369.405" y="17.023" z="22.2137" />
    <detection t="5009" x="383.106" y="16.953" z="22.3634" />
    <detection t="5010" x="396.371" y="16.275" z="22.0567" />
    <detection t="5011" x="411.506" y="16.607" z="21.6841" />
    <detection t="5012" x="427.312" y="17.053" z="21.6571" />
    <detection t="5013" x="441.158" y="18.259" z="21.8927" />
    <detection t="5014" x="452.749" y="18.801" z="22.0362" />
    <detection t="5015" x="462.678" y="19.128" z="22.1651" />
    <detection t="5016" x="472.1" y="19.5" z="22.1285" />
    <detection t="5017" x="481.039" y="19.441" z="22.2743" />
    <detection t="5018" x="489.481" y="19.457" z="22.1526" />
    <detection t="5019" x="497.72" y="19.413" z="22.357" />
    <detection t="5020" x="505.602" y="19.412" z="22.3165" />
    <detection t="5021" x="513.436" y="19.712" z="22.2525" />
    <detection t="5022" x="521.461" y="19.997" z="22.2537" />
    <detection t="5023" x="529.684" y="20.202" z="22.5097" />
    <detection t="5024" x="537.934" y="20.341" z="22.0763" />
    <detection t="5025" x="546.17" y="20.406" z="22.1297" />
    <detection t="5026" x="554.35" y="20.437" z="22.2331" />
    <detection t="5027" x="562.56" y="20.433" z="22.1846" />
    <detection t="5028" x="570.819" y="20.551" z="21.6002" />
    <detection t="5029" x="579.298" y="20.68" z="22.0334" />
    <detection t="5030" x="587.885" y="20.685" z="21.9872" />
    <detection t="5031" x="596.473" y="20.621" z="21.6495" />
    <detection t="5032" x="604.79" y="20.432" z="22.1011" />
  </particle>
  <particle nSpots="217">
    <detection t="2420" x="11.434" y="92.191" z="14.0507" />
    <detection t="2421" x="15.469" y="92.173" z="7.2882" />
    <detection t="2422" x="19.472" y="92.077" z="13.6749" />
    <detection t="2423" x="23.416" y="92.031" z="13.3782" />
    <detection t="2424" x="27.312" y="91.939" z="14.3113" />
    <detection t="2425" x="31.288" y="91.641" z="13.0503" />
    <detection t="2426" x="35.283" y="91.676" z="12.8935" />
    <detection t="2427" x="39.102" y="91.645" z="14.6543" />
    <detection t="2428" x="42.883" y="91.568" z="14.348" />
    <detection t="2429" x="46.588" y="91.463" z="13.6079" />
    <detection t="2430" x="50.178" y="91.168" z="13.8971" />
    <detection t="2431" x="53.609" y="90.851" z="13.9133" />
    <detection t="2432" x="56.854" y="90.3" z="9.593" />
    <detection t="2433" x="59.912" y="89.441" z="9.2333" />
    <detection t="2434" x="62.75" y="88.309" z="7.8342" />
    <detection t="2435" x="65.79" y="87.011" z="7.5625" />
    <detection t="2436" x="68.542" y="86.05" z="8.2593" />
    <detection t="2437" x="70.684" y="84.727" z="7.7528" />
    <detection t="2438" x="72.944" y="83.067" z="7.7171" />
    <detection t="2439" x="75.131" y="81.886" z="7.2858" />
    <detection t="2440" x="77.392" y="81.246" z="4.4826" />
    <detection t="2441" x="79.831" y="81.1" z="2.2963" />
    <detection t="2442" x="82.395" y="81.274" z="1.8674" />
    <detection t="2443" x="84.82" y="81.473" z="2.2416" />
    <detection t="2444" x="87.271" y="81.653" z="2.3171" />
    <detection t="2445" x="89.651" y="81.798" z="2.041" />
    <detection t="2446" x="92.115" y="81.985" z="2.2007" />
    <detection t="2447" x="94.55" y="82.05" z="2.5733" />
    <detection t="2448" x="97.024" y="82.1" z="2.0865" />
    <detection t="2449" x="99.491" y="82.175" z="2.0234" />
    <detection t="2450" x="101.968" y="82.098" z="2.7452" />
    <detection t="2451" x="104.428" y="82.053" z="2.0657" />
    <detection t="2452" x="106.9" y="81.908" z="2.2" />
    <detection t="2453" x="109.366" y="81.723" z="2.5847" />
    <detection t="2454" x="111.83" y="81.539" z="1.8186" />
    <detection t="2455" x="114.266" y="81.19" z="2.1037" />
    <detection t="2456" x="116.693" y="80.857" z="2.1065" />
    <detection t="2457" x="119.187" y="80.308" z="1.5001" />
    <detection t="2458" x="121.479" y="79.86" z="3.6356" />
    <detection t="2459" x="123.299" y="79.604" z="6.3378" />
    <detection t="2460" x="124.678" y="79.56" z="7.7507" />
    <detection t="2461" x="126.012" y="79.689" z="8.1165" />
    <detection t="2462" x="127.256" y="79.744" z="8.2039" />
    <detection t="2463" x="128.514" y="79.772" z="7.6898" />
    <detection t="2464" x="129.677" y="79.699" z="8.0454" />
    <detection t="2465" x="130.813" y="79.474" z="7.8123" />
    <detection t="2466" x="131.932" y="79.293" z="8.1784" />
    <detection t="2467" x="133.022" y="78.998" z="8.0574" />
    <detection t="2468" x="134.04" y="78.629" z="7.7861" />
    <detection t="2469" x="135.02" y="78.301" z="7.7906" />
    <detection t="2470" x="135.949" y="77.814" z="7.9" />
    <detection t="2471" x="136.852" y="77.399" z="8.2707" />
    <detection t="2472" x="137.832" y="76.723" z="7.715" />
    <detection t="2473" x="138.449" y="76.115" z="8.3359" />
    <detection t="2474" x="138.949" y="75.55" z="7.9335" />
    <detection t="2475" x="139.589" y="75.284" z="7.9385" />
    <detection t="2476" x="140.363" y="74.974" z="7.6705" />
    <detection t="2477" x="141.119" y="74.613" z="7.0157" />
    <detection t="2478" x="142.197" y="74.61" z="-4.0338" />
    <detection t="2479" x="143.4" y="74.737" z="3.015" />
    <detection t="2480" x="145.031" y="74.992" z="2.5461" />
    <detection t="2481" x="147.134" y="75.496" z="2.223" />
    <detection t="2482" x="149.139" y="75.769" z="2.0343" />
    <detection t="2483" x="151.142" y="76.072" z="1.8868" />
    <detection t="2484" x="153.14" y="76.369" z="2.2692" />
    <detection t="2485" x="155.19" y="76.559" z="2.5319" />
    <detection t="2486" x="157.342" y="76.793" z="2.4137" />
    <detection t="2487" x="159.543" y="76.909" z="2.1197" />
    <detection t="2488" x="161.802" y="77.019" z="2.0792" />
    <detection t="2489" x="164.018" y="77.095" z="2.1218" />
    <detection t="2490" x="166.287" y="77.121" z="2.0191" />
    <detection t="2491" x="168.524" y="77.105" z="1.9" />
    <detection t="2492" x="170.784" y="77.023" z="2.29" />
    <detection t="2493" x="173.017" y="76.894" z="2.0563" />
    <detection t="2494" x="175.245" y="76.716" z="1.8838" />
    <detection t="2495" x="177.488" y="76.443" z="1.9944" />
    <detection t="2496" x="179.765" y="76.163" z="2.2032" />
    <detection t="2497" x="182.09" y="75.624" z="2.2645" />
    <detection t="2498" x="184.161" y="75.284" z="-4.0379" />
    <detection t="2499" x="185.737" y="75.157" z="8.1624" />
    <detection t="2500" x="187.064" y="75.102" z="8.0978" />
    <detection t="2501" x="188.224" y="75.278" z="7.8263" />
    <detection t="2502" x="189.35" y="75.273" z="7.9342" />
    <detection t="2503" x="190.436" y="75.275" z="8.0085" />
    <detection t="2504" x="191.484" y="75.271" z="8.0783" />
    <detection t="2505" x="192.46" y="75.039" z="7.9285" />
    <detection t="2506" x="193.406" y="74.932" z="7.9405" />
    <detection t="2507" x="194.323" y="74.612" z="8.0692" />
    <detection t="2508" x="195.182" y="74.339" z="7.6815" />
    <detection t="2509" x="195.989" y="74.049" z="8.1622" />
    <detection t="2510" x="196.702" y="73.64" z="7.8767" />
    <detection t="2511" x="197.361" y="73.346" z="7.8365" />
    <detection t="2512" x="197.981" y="72.916" z="7.8509" />
    <detection t="2513" x="198.534" y="72.481" z="8.0764" />
    <detection t="2514" x="199.082" y="71.98" z="7.6163" />
    <detection t="2515" x="199.636" y="71.404" z="7.7246" />
    <detection t="2516" x="200.251" y="70.995" z="7.8841" />
    <detection t="2517" x="201.021" y="70.485" z="7.7335" />
    <detection t="2518" x="202.151" y="70.267" z="6.0267" />
    <detection t="2519" x="203.808" y="70.416" z="-3.0065" />
    <detection t="2520" x="205.476" y="70.747" z="2.2979" />
    <detection t="2521" x="207.275" y="71.171" z="3.5341" />
    <detection t="2522" x="208.968" y="71.478" z="2.0842" />
    <detection t="2523" x="210.417" y="71.719" z="2.5068" />
    <detection t="2524" x="212.017" y="71.989" z="2.365" />
    <detection t="2525" x="213.318" y="72.223" z="2.1987" />
    <detection t="2526" x="215.049" y="72.454" z="1.8561" />
    <detection t="2527" x="217.007" y="72.61" z="1.9595" />
    <detection t="2528" x="218.884" y="72.799" z="1.6616" />
    <detection t="2529" x="220.712" y="72.983" z="2.2712" />
    <detection t="2530" x="222.426" y="73.092" z="2.1304" />
    <detection t="2531" x="224.02" y="73.188" z="2.1018" />
    <detection t="2532" x="225.545" y="73.233" z="2.2221" />
    <detection t="2533" x="226.991" y="73.247" z="1.8869" />
    <detection t="2534" x="228.673" y="73.333" z="2.5273" />
    <detection t="2535" x="230.717" y="73.286" z="2.0436" />
    <detection t="2536" x="232.748" y="73.209" z="2.3807" />
    <detection t="2537" x="234.771" y="73.112" z="1.8859" />
    <detection t="2538" x="236.808" y="72.991" z="2.1332" />
    <detection t="2539" x="238.73" y="72.79" z="1.952" />
    <detection t="2540" x="240.568" y="72.539" z="2.017" />
    <detection t="2541" x="242.146" y="72.303" z="1.9162" />
    <detection t="2542" x="244.427" y="71.839" z="2.4114" />
    <detection t="2543" x="246.452" y="71.455" z="5.2557" />
    <detection t="2544" x="247.977" y="71.312" z="8.8364" />
    <detection t="2545" x="249.113" y="71.412" z="8.0806" />
    <detection t="2546" x="250.137" y="71.525" z="8.1053" />
    <detection t="2547" x="251.072" y="71.519" z="8.1214" />
    <detection t="2548" x="252.017" y="71.419" z="7.9864" />
    <detection t="2549" x="252.896" y="71.419" z="7.7702" />
    <detection t="2550" x="253.675" y="71.235" z="7.2668" />
    <detection t="2551" x="254.373" y="71.135" z="8.1067" />
    <detection t="2552" x="255.011" y="70.903" z="7.1665" />
    <detection t="2553" x="255.623" y="70.678" z="7.7454" />
    <detection t="2554" x="256.198" y="70.436" z="7.1172" />
    <detection t="2555" x="256.728" y="70.138" z="12.9475" />
    <detection t="2556" x="257.33" y="69.9" z="13.5987" />
    <detection t="2557" x="257.805" y="69.595" z="14.3355" />
    <detection t="2558" x="258.316" y="69.274" z="14.6572" />
    <detection t="2559" x="258.732" y="69.026" z="14.7045" />
    <detection t="2560" x="259.179" y="68.671" z="14.6878" />
    <detection t="2561" x="259.623" y="68.422" z="14.6474" />
    <detection t="2562" x="260.058" y="68.047" z="14.3414" />
    <detection t="2563" x="260.459" y="67.72" z="14.1712" />
    <detection t="2564" x="260.845" y="67.409" z="14.109" />
    <detection t="2565" x="261.259" y="66.984" z="13.9159" />
    <detection t="2566" x="261.662" y="66.678" z="13.7434" />
    <detection t="2567" x="261.987" y="66.293" z="13.6387" />
    <detection t="2568" x="262.396" y="65.851" z="14.1849" />
    <detection t="2569" x="262.822" y="65.506" z="13.8651" />
    <detection t="2570" x="263.201" y="65.111" z="13.7634" />
    <detection t="2571" x="263.604" y="64.842" z="13.9474" />
    <detection t="2572" x="263.879" y="64.496" z="13.8988" />
    <detection t="2573" x="264.16" y="64.213" z="14.0694" />
    <detection t="2574" x="264.382" y="63.934" z="13.9716" />
    <detection t="2575" x="264.455" y="63.71" z="13.3852" />
    <detection t="2576" x="264.575" y="63.495" z="13.7028" />
    <detection t="2577" x="264.767" y="63.029" z="13.4502" />
    <detection t="2578" x="265.3" y="62.288" z="13.9098" />
    <detection t="2579" x="266.04" y="61.735" z="13.7008" />
    <detection t="2580" x="266.738" y="61.076" z="14.2043" />
    <detection t="2581" x="267.452" y="60.518" z="13.4018" />
    <detection t="2582" x="267.939" y="59.746" z="13.7574" />
    <detection t="2583" x="268.697" y="58.779" z="14.2303" />
    <detection t="2584" x="269.94" y="57.703" z="13.6687" />
    <detection t="2585" x="271.232" y="56.916" z="14.4902" />
    <detection t="2586" x="272.165" y="56.281" z="14.6447" />
    <detection t="2587" x="272.971" y="55.354" z="14.5157" />
    <detection t="2588" x="273.862" y="54.38" z="14.7097" />
    <detection t="2589" x="274.545" y="53.52" z="14.6984" />
    <detection t="2590" x="275.621" y="52.273" z="14.3564" />
    <detection t="2591" x="276.812" y="50.964" z="13.2721" />
    <detection t="2592" x="278.185" y="49.371" z="12.7295" />
    <detection t="2593" x="280.324" y="47.325" z="7.3466" />
    <detection t="2594" x="283.55" y="45.112" z="7.535" />
    <detection t="2595" x="288.775" y="43.584" z="8.1434" />
    <detection t="2596" x="295.087" y="44.01" z="7.8058" />
    <detection t="2597" x="300.543" y="47.469" z="8.1503" />
    <detection t="2598" x="304.195" y="51.471" z="12.9323" />
    <detection t="2599" x="308.322" y="54.646" z="14.0408" />
    <detection t="2600" x="313.036" y="56.506" z="13.9519" />
    <detection t="2601" x="318.289" y="57.063" z="13.7431" />
    <detection t="2602" x="323.882" y="56.052" z="13.5655" />
    <detection t="2603" x="329.337" y="53.758" z="14.368" />
    <detection t="2604" x="334.704" y="50.116" z="13.3903" />
    <detection t="2605" x="339.951" y="45.681" z="7.7978" />
    <detection t="2606" x="345.438" y="41.803" z="8.0116" />
    <detection t="2607" x="352.64" y="39.527" z="8.457" />
    <detection t="2608" x="360.732" y="41.472" z="7.7664" />
    <detection t="2609" x="366.189" y="46.576" z="12.2759" />
    <detection t="2610" x="372.242" y="50.208" z="13.6971" />
    <detection t="2611" x="379.124" y="51.716" z="13.7877" />
    <detection t="2612" x="386.347" y="50.427" z="14.0899" />
    <detection t="2613" x="393.046" y="47.036" z="7.7503" />
    <detection t="2614" x="399.141" y="42.765" z="8.1752" />
    <detection t="2615" x="405.429" y="40.575" z="-2.13" />
    <detection t="2616" x="412.32" y="40.93" z="1.9796" />
    <detection t="2617" x="419.501" y="41.514" z="-0.916" />
    <detection t="2618" x="427.367" y="45.073" z="7.7913" />
    <detection t="2619" x="434.21" y="51.707" z="14.1568" />
    <detection t="2620" x="441.766" y="58.02" z="13.1993" />
    <detection t="2621" x="449.916" y="63.151" z="13.3185" />
    <detection t="2622" x="458.498" y="66.887" z="13.146" />
    <detection t="2623" x="467.355" y="69.426" z="13.7796" />
    <detection t="2624" x="476.62" y="71.055" z="14.2384" />
    <detection t="2625" x="486.2" y="71.943" z="14.4799" />
    <detection t="2626" x="495.951" y="72.569" z="13.9855" />
    <detection t="2627" x="505.887" y="72.842" z="14.1651" />
    <detection t="2628" x="515.988" y="73.08" z="13.7846" />
    <detection t="2629" x="526.125" y="73.232" z="14.3193" />
    <detection t="2630" x="536.29" y="73.358" z="13.7408" />
    <detection t="2631" x="546.513" y="73.493" z="13.8276" />
    <detection t="2632" x="556.779" y="73.506" z="14.1059" />
    <detection t="2633" x="567.002" y="73.565" z="14.2902" />
    <detection t="2634" x="577.247" y="73.582" z="14.3915" />
    <detection t="2635" x="587.527" y="73.491" z="14.3389" />
    <detection t="2636" x="597.84" y="73.471" z="14.352" />
  </particle>
  <particle nSpots="100">
    <detection t="314" x="14.662" y="92.382" z="-0.6405" />
    <detection t="315" x="20.157" y="92.22" z="-1.2318" />
    <detection t="316" x="25.638" y="92.1" z="-0.3736" />
    <detection t="317" x="31.083" y="91.862" z="-1.2294" />
    <detection t="318" x="36.52" y="91.677" z="-0.6407" />
    <detection t="319" x="41.864" y="91.528" z="0.2333" />
    <detection t="320" x="46.995" y="91.3" z="-0.9004" />
    <detection t="321" x="51.989" y="91.07" z="-0.5455" />
    <detection t="322" x="56.812" y="90.822" z="-0.4906" />
    <detection t="323" x="61.487" y="90.587" z="-0.282" />
    <detection t="324" x="66.087" y="90.582" z="-2.4272" />
    <detection t="325" x="70.715" y="90.696" z="-2.7723" />
    <detection t="326" x="75.513" y="91.057" z="-2.9602" />
    <detection t="327" x="80.482" y="91.403" z="-2.7781" />
    <detection t="328" x="85.721" y="91.684" z="-2.8974" />
    <detection t="329" x="91.14" y="91.891" z="-2.4116" />
    <detection t="330" x="96.721" y="91.943" z="-1.97" />
    <detection t="331" x="102.325" y="91.998" z="-2.8686" />
    <detection t="332" x="107.871" y="91.867" z="-2.6314" />
    <detection t="333" x="113.318" y="91.597" z="-2.4813" />
    <detection t="334" x="118.562" y="91.26" z="-2.2494" />
    <detection t="335" x="123.569" y="90.813" z="-2.7079" />
    <detection t="336" x="128.36" y="90.575" z="-2.5831" />
    <detection t="337" x="133.032" y="90.503" z="-2.7749" />
    <detection t="338" x="137.764" y="90.638" z="-2.8489" />
    <detection t="339" x="142.719" y="90.98" z="-2.903" />
    <detection t="340" x="147.869" y="91.228" z="-2.4171" />
    <detection t="341" x="153.286" y="91.48" z="-2.6851" />
    <detection t="342" x="158.871" y="91.603" z="-2.095" />
    <detection t="343" x="164.592" y="91.664" z="-2.9087" />
    <detection t="344" x="170.283" y="91.669" z="-2.8138" />
    <detection t="345" x="175.922" y="91.474" z="-2.4721" />
    <detection t="346" x="181.436" y="91.321" z="-2.6434" />
    <detection t="347" x="186.788" y="91.04" z="-2.6675" />
    <detection t="348" x="192.139" y="90.937" z="-2.4236" />
    <detection t="349" x="197.438" y="91.024" z="-2.7343" />
    <detection t="350" x="202.905" y="91.176" z="-2.3739" />
    <detection t="351" x="208.541" y="91.449" z="-2.8203" />
    <detection t="352" x="214.352" y="91.614" z="-2.0386" />
    <detection t="353" x="220.34" y="91.755" z="-2.6095" />
    <detection t="354" x="226.452" y="91.791" z="-2.7189" />
    <detection t="355" x="232.597" y="91.701" z="-2.8381" />
    <detection t="356" x="238.736" y="91.617" z="-2.1001" />
    <detection t="357" x="244.784" y="91.427" z="-2.8564" />
    <detection t="358" x="250.731" y="91.288" z="-2.08" />
    <detection t="359" x="256.633" y="91.293" z="-2.9395" />
    <detection t="360" x="262.662" y="91.359" z="-2.7509" />
    <detection t="361" x="268.891" y="91.559" z="-2.3995" />
    <detection t="362" x="275.278" y="91.775" z="-2.8122" />
    <detection t="363" x="281.795" y="91.95" z="3.9691" />
    <detection t="364" x="288.39" y="92.031" z="-2.7741" />
    <detection t="365" x="295.1" y="91.97" z="3.9195" />
    <detection t="366" x="301.821" y="92.023" z="-2.7517" />
    <detection t="367" x="308.4" y="91.963" z="-2.6145" />
    <detection t="368" x="315.023" y="91.912" z="-2.061" />
    <detection t="369" x="321.699" y="91.98" z="-2.2123" />
    <detection t="370" x="328.454" y="92.074" z="-2.5494" />
    <detection t="371" x="335.41" y="92.215" z="-2.5025" />
    <detection t="372" x="342.605" y="92.31" z="-2.0791" />
    <detection t="373" x="349.86" y="92.338" z="-2.4509" />
    <detection t="374" x="357.319" y="92.266" z="-2.7158" />
    <detection t="375" x="364.876" y="92.213" z="-2.4055" />
    <detection t="376" x="372.474" y="92.256" z="-2.778" />
    <detection t="377" x="380.035" y="92.382" z="-2.5334" />
    <detection t="378" x="387.689" y="92.568" z="-2.3625" />
    <detection t="379" x="395.445" y="92.737" z="-2.7985" />
    <detection t="380" x="403.354" y="92.746" z="-2.807" />
    <detection t="381" x="411.44" y="92.751" z="-2.6818" />
    <detection t="382" x="419.534" y="92.642" z="-2.182" />
    <detection t="383" x="427.437" y="92.448" z="-2.8131" />
    <detection t="384" x="435.021" y="92.147" z="-2.7269" />
    <detection t="385" x="442.08" y="91.639" z="-2.4224" />
    <detection t="386" x="448.415" y="90.95" z="-2.5967" />
    <detection t="387" x="454.14" y="90.236" z="-2.1154" />
    <detection t="388" x="459.393" y="89.971" z="-0.9649" />
    <detection t="389" x="464.509" y="89.946" z="0.6457" />
    <detection t="390" x="469.638" y="90.05" z="-0.4843" />
    <detection t="391" x="474.894" y="90.251" z="0.7071" />
    <detection t="392" x="480.24" y="90.43" z="-0.3123" />
    <detection t="393" x="485.693" y="90.584" z="0.318" />
    <detection t="394" x="491.247" y="90.682" z="-0.7231" />
    <detection t="395" x="496.88" y="90.713" z="-0.4938" />
    <detection t="396" x="502.545" y="90.843" z="0.1238" />
    <detection t="397" x="508.288" y="90.81" z="-0.06885" />
    <detection t="398" x="514.132" y="90.854" z="0.08766" />
    <detection t="399" x="519.935" y="90.966" z="0.5264" />
    <detection t="400" x="525.796" y="90.876" z="0.3477" />
    <detection t="401" x="531.679" y="90.963" z="0.3119" />
    <detection t="402" x="537.624" y="90.95" z="0.699" />
    <detection t="403" x="543.566" y="90.984" z="0.42" />
    <detection t="404" x="549.546" y="91.025" z="0.6566" />
    <detection t="405" x="555.5" y="91.029" z="-1.0005" />
    <detection t="406" x="561.406" y="91.099" z="-0.4861" />
    <detection t="407" x="567.348" y="91.113" z="-0.5534" />
    <detection t="408" x="573.278" y="91.126" z="-0.4536" />
    <detection t="409" x="579.228" y="91.127" z="-0.5677" />
    <detection t="410" x="585.204" y="91.076" z="-0.6684" />
    <detection t="411" x="591.111" y="91.152" z="-0.4752" />
    <detection t="412" x="597.052" y="91.113" z="-0.5141" />
    <detection t="413" x="603.004" y="91.12" z="-0.6207" />
  </particle>
  <particle nSpots="70">
    <detection t="176" x="14.861" y="84.464" z="14.0078" />
    <detection t="177" x="22.526" y="84.206" z="14.0336" />
    <detection t="178" x="30.152" y="83.936" z="13.8141" />
    <detection t="179" x="37.668" y="83.596" z="14.1421" />
    <detection t="180" x="44.848" y="83.021" z="14.113" />
    <detection t="181" x="51.691" y="82.157" z="14.0263" />
    <detection t="182" x="58.141" y="80.651" z="13.416" />
    <detection t="183" x="64.429" y="78.334" z="13.9859" />
    <detection t="184" x="70.503" y="75.215" z="13.3365" />
    <detection t="185" x="76.537" y="71.137" z="13.4369" />
    <detection t="186" x="82.944" y="66.419" z="13.5004" />
    <detection t="187" x="89.855" y="61.185" z="13.6921" />
    <detection t="188" x="98.701" y="56.306" z="13.357" />
    <detection t="189" x="109.657" y="56.39" z="12.1402" />
    <detection t="190" x="117.854" y="60.727" z="13.9101" />
    <detection t="191" x="124.182" y="63.912" z="13.0101" />
    <detection t="192" x="130.592" y="65.02" z="13.3519" />
    <detection t="193" x="137.361" y="64.023" z="13.3675" />
    <detection t="194" x="144.363" y="61.161" z="13.4896" />
    <detection t="195" x="151.819" y="56.678" z="13.8685" />
    <detection t="196" x="160.891" y="51.662" z="7.8303" />
    <detection t="197" x="172.412" y="51.677" z="7.5569" />
    <detection t="198" x="180.429" y="56.754" z="14.7656" />
    <detection t="199" x="187.352" y="59.991" z="13.0668" />
    <detection t="200" x="194.652" y="60.614" z="13.6965" />
    <detection t="201" x="202.374" y="58.648" z="13.9364" />
    <detection t="202" x="210.75" y="54.698" z="13.1591" />
    <detection t="203" x="219.43" y="49.425" z="7.9335" />
    <detection t="204" x="230.571" y="46.725" z="7.8511" />
    <detection t="205" x="240.325" y="51.344" z="7.784" />
    <detection t="206" x="248.049" y="55.497" z="14.7153" />
    <detection t="207" x="256.365" y="56.379" z="13.9452" />
    <detection t="208" x="265.555" y="53.999" z="14.231" />
    <detection t="209" x="274.972" y="49.348" z="8.2546" />
    <detection t="210" x="284.738" y="44.151" z="8.058" />
    <detection t="211" x="296.2" y="44.191" z="7.5812" />
    <detection t="212" x="305.347" y="49.699" z="7.3185" />
    <detection t="213" x="314.316" y="53.211" z="13.7563" />
    <detection t="214" x="324.188" y="52.945" z="12.5907" />
    <detection t="215" x="333.879" y="48.976" z="7.9005" />
    <detection t="216" x="343.157" y="44.709" z="-3.2488" />
    <detection t="217" x="352.113" y="44.349" z="1.2013" />
    <detection t="218" x="360.923" y="44.803" z="2.6158" />
    <detection t="219" x="368.591" y="48.344" z="7.589" />
    <detection t="220" x="377.11" y="50.947" z="7.5923" />
    <detection t="221" x="386.158" y="50.264" z="7.6239" />
    <detection t="222" x="394.383" y="47.164" z="3.4881" />
    <detection t="223" x="403.259" y="46.844" z="0.1839" />
    <detection t="224" x="411.615" y="47.582" z="1.2528" />
    <detection t="225" x="419.917" y="48.019" z="1.7444" />
    <detection t="226" x="428.488" y="49.442" z="6.7439" />
    <detection t="227" x="434.68" y="54.547" z="7.5495" />
    <detection t="228" x="441.48" y="60.229" z="13.0602" />
    <detection t="229" x="448.915" y="65.167" z="13.5377" />
    <detection t="230" x="456.816" y="68.886" z="13.1979" />
    <detection t="231" x="465.036" y="71.533" z="13.6598" />
    <detection t="232" x="473.682" y="73.187" z="13.8622" />
    <detection t="233" x="482.714" y="74.183" z="14.0292" />
    <detection t="234" x="492.008" y="74.824" z="14.0412" />
    <detection t="235" x="501.48" y="75.14" z="13.8275" />
    <detection t="236" x="511.114" y="75.427" z="13.757" />
    <detection t="237" x="520.809" y="75.622" z="13.4474" />
    <detection t="238" x="530.576" y="75.754" z="13.9078" />
    <detection t="239" x="540.311" y="75.856" z="13.9474" />
    <detection t="240" x="550.126" y="75.9" z="14.2212" />
    <detection t="241" x="559.916" y="75.971" z="13.7216" />
    <detection t="242" x="569.729" y="75.956" z="13.6928" />
    <detection t="243" x="579.502" y="75.929" z="13.8122" />
    <detection t="244" x="589.36" y="75.913" z="13.8723" />
    <detection t="245" x="599.198" y="75.823" z="14.2188" />
  </particle>
  <particle nSpots="55">
    <detection t="5041" x="18.259" y="23.729" z="21.2418" />
    <detection t="5042" x="26.045" y="23.593" z="21.2106" />
    <detection t="5043" x="33.878" y="23.518" z="21.4678" />
    <detection t="5044" x="41.947" y="23.31" z="21.3924" />
    <detection t="5045" x="50.247" y="23.018" z="21.2604" />
    <detection t="5046" x="58.757" y="22.716" z="21.3124" />
    <detection t="5047" x="67.684" y="22.325" z="21.3415" />
    <detection t="5048" x="77.212" y="21.83" z="21.3523" />
    <detection t="5049" x="87.329" y="21.384" z="21.3775" />
    <detection t="5050" x="98.0" y="21.053" z="21.3764" />
    <detection t="5051" x="108.952" y="20.879" z="21.2608" />
    <detection t="5052" x="119.86" y="20.857" z="21.2339" />
    <detection t="5053" x="130.667" y="20.805" z="21.3153" />
    <detection t="5054" x="141.615" y="20.555" z="21.4435" />
    <detection t="5055" x="152.879" y="20.235" z="21.4744" />
    <detection t="5056" x="164.646" y="20.094" z="21.1121" />
    <detection t="5057" x="176.667" y="20.271" z="21.3247" />
    <detection t="5058" x="188.507" y="20.388" z="21.379" />
    <detection t="5059" x="200.149" y="20.384" z="21.2945" />
    <detection t="5060" x="212.264" y="19.928" z="21.3761" />
    <detection t="5061" x="225.179" y="19.635" z="21.2198" />
    <detection t="5062" x="238.359" y="19.588" z="21.0902" />
    <detection t="5063" x="251.057" y="19.698" z="21.2588" />
    <detection t="5064" x="263.477" y="19.48" z="20.9516" />
    <detection t="5065" x="276.53" y="18.848" z="21.1464" />
    <detection t="5066" x="290.591" y="18.742" z="21.2183" />
    <detection t="5067" x="304.911" y="19.071" z="20.9605" />
    <detection t="5068" x="318.165" y="19.322" z="21.0765" />
    <detection t="5069" x="331.412" y="19.047" z="21.2753" />
    <detection t="5070" x="346.141" y="18.363" z="21.0716" />
    <detection t="5071" x="362.123" y="18.361" z="20.8816" />
    <detection t="5072" x="376.638" y="18.664" z="21.1138" />
    <detection t="5073" x="390.343" y="18.462" z="20.9624" />
    <detection t="5074" x="406.073" y="17.926" z="20.7217" />
    <detection t="5075" x="423.341" y="18.082" z="20.7684" />
    <detection t="5076" x="437.594" y="19.165" z="20.9628" />
    <detection t="5077" x="449.348" y="20.201" z="20.965" />
    <detection t="5078" x="459.638" y="20.895" z="21.043" />
    <detection t="5079" x="468.99" y="21.454" z="20.8467" />
    <detection t="5080" x="477.938" y="21.685" z="20.9105" />
    <detection t="5081" x="486.467" y="21.825" z="21.1715" />
    <detection t="5082" x="494.688" y="22.019" z="21.073" />
    <detection t="5083" x="502.834" y="22.2" z="21.0723" />
    <detection t="5084" x="510.901" y="22.382" z="21.0496" />
    <detection t="5085" x="518.957" y="22.563" z="21.1795" />
    <detection t="5086" x="527.004" y="22.665" z="21.1994" />
    <detection t="5087" x="535.039" y="22.586" z="21.1928" />
    <detection t="5088" x="543.057" y="22.593" z="21.3264" />
    <detection t="5089" x="551.046" y="22.612" z="21.3473" />
    <detection t="5090" x="559.028" y="22.518" z="21.1687" />
    <detection t="5091" x="566.916" y="22.541" z="21.2788" />
    <detection t="5092" x="574.896" y="22.468" z="21.2146" />
    <detection t="5093" x="582.846" y="22.49" z="21.2386" />
    <detection t="5094" x="590.779" y="22.521" z="21.226" />
    <detection t="5095" x="598.753" y="22.508" z="21.1626" />
  </particle>
  <particle nSpots="63">
    <detection t="336" x="14.312" y="83.518" z="5.5539" />
    <detection t="337" x="26.553" y="83.091" z="5.7915" />
    <detection t="338" x="38.498" y="82.459" z="5.6769" />
    <detection t="339" x="49.892" y="81.34" z="5.015" />
    <detection t="340" x="60.552" y="79.106" z="4.2407" />
    <detection t="341" x="70.687" y="75.919" z="2.1807" />
    <detection t="342" x="80.685" y="73.025" z="0.967" />
    <detection t="343" x="90.38" y="72.111" z="-0.02495" />
    <detection t="344" x="99.625" y="72.157" z="-1.1432" />
    <detection t="345" x="108.755" y="71.814" z="-0.955" />
    <detection t="346" x="117.986" y="71.221" z="-0.06047" />
    <detection t="347" x="126.371" y="71.299" z="1.5552" />
    <detection t="348" x="134.087" y="71.213" z="2.0378" />
    <detection t="349" x="141.573" y="70.232" z="1.217" />
    <detection t="350" x="150.691" y="71.591" z="0.5059" />
    <detection t="351" x="159.368" y="72.654" z="0.1469" />
    <detection t="352" x="168.167" y="72.896" z="-0.248" />
    <detection t="353" x="176.897" y="72.305" z="-0.08597" />
    <detection t="354" x="185.25" y="71.331" z="1.2363" />
    <detection t="355" x="192.488" y="70.969" z="1.7559" />
    <detection t="356" x="199.865" y="71.008" z="0.7694" />
    <detection t="357" x="207.948" y="72.097" z="0.7144" />
    <detection t="358" x="216.323" y="73.183" z="0.5872" />
    <detection t="359" x="224.969" y="73.834" z="0.4089" />
    <detection t="360" x="233.698" y="73.725" z="-0.2046" />
    <detection t="361" x="242.349" y="72.933" z="0.5523" />
    <detection t="362" x="250.188" y="71.991" z="0.8621" />
    <detection t="363" x="257.224" y="71.907" z="0.385" />
    <detection t="364" x="264.651" y="72.899" z="0.5067" />
    <detection t="365" x="272.747" y="74.033" z="0.07801" />
    <detection t="366" x="281.382" y="74.94" z="-0.04734" />
    <detection t="367" x="290.242" y="75.294" z="-0.1309" />
    <detection t="368" x="299.119" y="75.085" z="0.2836" />
    <detection t="369" x="307.652" y="74.584" z="0.7538" />
    <detection t="370" x="315.701" y="74.206" z="0.5609" />
    <detection t="371" x="323.584" y="74.814" z="0.2898" />
    <detection t="372" x="332.144" y="75.82" z="0.5152" />
    <detection t="373" x="341.389" y="76.732" z="0.1463" />
    <detection t="374" x="351.128" y="77.212" z="0.7295" />
    <detection t="375" x="360.985" y="77.239" z="0.9504" />
    <detection t="376" x="370.642" y="77.178" z="0.6034" />
    <detection t="377" x="380.192" y="77.337" z="-0.09595" />
    <detection t="378" x="389.961" y="78.007" z="-0.2087" />
    <detection t="379" x="400.318" y="78.717" z="0.2336" />
    <detection t="380" x="411.131" y="79.012" z="-0.06788" />
    <detection t="381" x="422.075" y="78.888" z="0.5748" />
    <detection t="382" x="432.975" y="77.775" z="0.1545" />
    <detection t="383" x="443.265" y="76.535" z="1.0242" />
    <detection t="384" x="451.99" y="78.08" z="-4.083" />
    <detection t="385" x="460.548" y="80.388" z="7.563" />
    <detection t="386" x="469.809" y="82.023" z="7.5386" />
    <detection t="387" x="479.867" y="82.943" z="8.2442" />
    <detection t="388" x="490.445" y="83.428" z="7.6413" />
    <detection t="389" x="501.254" y="83.672" z="7.7492" />
    <detection t="390" x="512.306" y="83.827" z="7.7655" />
    <detection t="391" x="523.505" y="84.009" z="7.646" />
    <detection t="392" x="534.702" y="84.072" z="7.7326" />
    <detection t="393" x="545.969" y="84.164" z="7.7488" />
    <detection t="394" x="557.331" y="84.238" z="7.7949" />
    <detection t="395" x="568.56" y="84.252" z="7.7428" />
    <detection t="396" x="579.907" y="84.197" z="8.1161" />
    <detection t="397" x="591.211" y="84.132" z="7.9052" />
    <detection t="398" x="602.666" y="84.105" z="7.7332" />
  </particle>
  <particle nSpots="53">
    <detection t="1002" x="13.891" y="79.765" z="13.7313" />
    <detection t="1003" x="23.667" y="79.439" z="13.5598" />
    <detection t="1004" x="33.324" y="78.975" z="13.8034" />
    <detection t="1005" x="42.762" y="78.16" z="13.757" />
    <detection t="1006" x="51.785" y="76.873" z="13.6826" />
    <detection t="1007" x="60.44" y="74.548" z="13.1791" />
    <detection t="1008" x="68.911" y="71.008" z="13.2314" />
    <detection t="1009" x="77.624" y="66.068" z="13.393" />
    <detection t="1010" x="87.311" y="59.866" z="12.923" />
    <detection t="1011" x="100.234" y="54.355" z="12.7709" />
    <detection t="1012" x="114.86" y="56.243" z="12.5117" />
    <detection t="1013" x="125.173" y="60.331" z="13.6689" />
    <detection t="1014" x="134.679" y="60.869" z="13.3426" />
    <detection t="1015" x="144.494" y="57.839" z="12.993" />
    <detection t="1016" x="155.837" y="52.273" z="14.1462" />
    <detection t="1017" x="171.144" y="49.93" z="8.6848" />
    <detection t="1018" x="183.346" y="55.277" z="12.6864" />
    <detection t="1019" x="193.51" y="57.428" z="13.0612" />
    <detection t="1020" x="204.214" y="55.157" z="13.8467" />
    <detection t="1021" x="215.959" y="49.86" z="7.9944" />
    <detection t="1022" x="230.783" y="45.882" z="7.8708" />
    <detection t="1023" x="244.002" y="51.303" z="7.7268" />
    <detection t="1024" x="254.946" y="53.987" z="14.7865" />
    <detection t="1025" x="266.632" y="51.52" z="12.4818" />
    <detection t="1026" x="279.049" y="45.717" z="7.9415" />
    <detection t="1027" x="294.107" y="42.992" z="7.8335" />
    <detection t="1028" x="307.176" y="48.839" z="7.6133" />
    <detection t="1029" x="318.953" y="51.669" z="7.1497" />
    <detection t="1030" x="331.194" y="48.784" z="7.9634" />
    <detection t="1031" x="343.293" y="43.466" z="-3.6406" />
    <detection t="1032" x="355.256" y="42.631" z="0.2402" />
    <detection t="1033" x="366.238" y="45.77" z="7.7093" />
    <detection t="1034" x="377.063" y="49.29" z="7.601" />
    <detection t="1035" x="388.418" y="48.095" z="8.2227" />
    <detection t="1036" x="399.346" y="45.305" z="0.8044" />
    <detection t="1037" x="410.349" y="46.089" z="1.3727" />
    <detection t="1038" x="421.055" y="46.735" z="1.3021" />
    <detection t="1039" x="431.206" y="50.03" z="7.5555" />
    <detection t="1040" x="439.974" y="56.505" z="12.8752" />
    <detection t="1041" x="449.506" y="62.398" z="13.5401" />
    <detection t="1042" x="459.543" y="66.599" z="13.0628" />
    <detection t="1043" x="470.057" y="69.271" z="13.0973" />
    <detection t="1044" x="481.009" y="70.87" z="13.1318" />
    <detection t="1045" x="492.332" y="71.708" z="13.0011" />
    <detection t="1046" x="503.895" y="72.201" z="13.4018" />
    <detection t="1047" x="515.556" y="72.521" z="13.2405" />
    <detection t="1048" x="527.421" y="72.705" z="12.9693" />
    <detection t="1049" x="539.27" y="72.89" z="13.3217" />
    <detection t="1050" x="551.188" y="72.934" z="13.3768" />
    <detection t="1051" x="563.03" y="72.997" z="13.7337" />
    <detection t="1052" x="574.921" y="72.997" z="13.674" />
    <detection t="1053" x="586.88" y="72.943" z="13.5623" />
    <detection t="1054" x="598.879" y="72.934" z="13.5158" />
  </particle>
  <particle nSpots="60">
    <detection t="5417" x="16.146" y="23.064" z="24.7477" />
    <detection t="5418" x="23.442" y="23.021" z="24.8158" />
    <detection t="5419" x="30.782" y="22.969" z="24.7641" />
    <detection t="5420" x="38.329" y="22.843" z="24.8126" />
    <detection t="5421" x="46.114" y="22.664" z="24.8214" />
    <detection t="5422" x="54.023" y="22.364" z="24.6208" />
    <detection t="5423" x="62.232" y="22.075" z="24.6945" />
    <detection t="5424" x="70.854" y="21.694" z="24.8191" />
    <detection t="5425" x="79.922" y="21.235" z="24.6895" />
    <detection t="5426" x="89.433" y="20.825" z="24.7031" />
    <detection t="5427" x="99.449" y="20.594" z="24.6095" />
    <detection t="5428" x="109.784" y="20.425" z="24.6666" />
    <detection t="5429" x="120.0" y="20.47" z="24.6503" />
    <detection t="5430" x="130.194" y="20.446" z="24.6114" />
    <detection t="5431" x="140.553" y="20.259" z="24.4773" />
    <detection t="5432" x="151.095" y="19.876" z="24.5493" />
    <detection t="5433" x="162.061" y="19.649" z="24.4288" />
    <detection t="5434" x="173.134" y="19.689" z="24.5245" />
    <detection t="5435" x="184.184" y="19.869" z="24.2469" />
    <detection t="5436" x="195.033" y="19.948" z="24.3259" />
    <detection t="5437" x="205.965" y="19.732" z="24.4282" />
    <detection t="5438" x="217.495" y="19.382" z="24.3325" />
    <detection t="5439" x="229.645" y="19.151" z="24.412" />
    <detection t="5440" x="241.728" y="19.219" z="24.5234" />
    <detection t="5441" x="253.23" y="19.233" z="24.0946" />
    <detection t="5442" x="264.622" y="18.968" z="24.2627" />
    <detection t="5443" x="276.645" y="18.411" z="24.2843" />
    <detection t="5444" x="289.386" y="18.38" z="24.3116" />
    <detection t="5445" x="302.668" y="18.693" z="24.2756" />
    <detection t="5446" x="315.037" y="18.998" z="24.4694" />
    <detection t="5447" x="327.104" y="18.795" z="24.2981" />
    <detection t="5448" x="339.926" y="18.215" z="24.137" />
    <detection t="5449" x="354.346" y="17.939" z="24.2225" />
    <detection t="5450" x="368.518" y="18.143" z="24.2239" />
    <detection t="5451" x="381.494" y="18.401" z="24.1535" />
    <detection t="5452" x="394.388" y="17.96" z="24.2402" />
    <detection t="5453" x="409.303" y="17.539" z="23.574" />
    <detection t="5454" x="424.933" y="17.823" z="23.778" />
    <detection t="5455" x="437.789" y="18.755" z="24.2019" />
    <detection t="5456" x="448.675" y="19.771" z="24.2557" />
    <detection t="5457" x="458.212" y="20.333" z="24.3512" />
    <detection t="5458" x="466.974" y="20.854" z="24.1648" />
    <detection t="5459" x="475.327" y="21.175" z="24.0489" />
    <detection t="5460" x="483.303" y="21.245" z="24.1448" />
    <detection t="5461" x="490.861" y="21.387" z="24.2232" />
    <detection t="5462" x="498.412" y="21.461" z="24.2816" />
    <detection t="5463" x="505.815" y="21.602" z="24.3462" />
    <detection t="5464" x="513.236" y="21.813" z="24.2938" />
    <detection t="5465" x="520.69" y="21.931" z="24.3683" />
    <detection t="5466" x="528.111" y="22.018" z="24.4411" />
    <detection t="5467" x="535.451" y="22.006" z="24.5474" />
    <detection t="5468" x="542.87" y="22.045" z="24.4861" />
    <detection t="5469" x="550.296" y="22.057" z="24.5775" />
    <detection t="5470" x="557.664" y="22.007" z="24.4303" />
    <detection t="5471" x="564.981" y="21.995" z="24.4213" />
    <detection t="5472" x="572.354" y="21.971" z="24.3015" />
    <detection t="5473" x="579.724" y="21.979" z="24.5492" />
    <detection t="5474" x="587.055" y="21.968" z="24.6185" />
    <detection t="5475" x="594.373" y="21.915" z="24.5997" />
    <detection t="5476" x="601.661" y="21.932" z="24.6244" />
  </particle>
  <particle nSpots="56">
    <detection t="339" x="20.276" y="80.237" z="14.669" />
    <detection t="340" x="33.766" y="79.565" z="14.5866" />
    <detection t="341" x="46.794" y="78.387" z="9.3455" />
    <detection t="342" x="59.088" y="75.936" z="14.5205" />
    <detection t="343" x="70.88" y="71.833" z="8.4503" />
    <detection t="344" x="82.729" y="67.038" z="2.1291" />
    <detection t="345" x="94.603" y="64.356" z="-0.9868" />
    <detection t="346" x="106.019" y="63.708" z="-0.2393" />
    <detection t="347" x="117.216" y="64.134" z="0.6014" />
    <detection t="348" x="127.549" y="65.57" z="1.0687" />
    <detection t="349" x="138.342" y="65.75" z="1.39" />
    <detection t="350" x="148.609" y="63.525" z="0.7382" />
    <detection t="351" x="159.681" y="63.542" z="-1.3151" />
    <detection t="352" x="170.359" y="63.664" z="-0.782" />
    <detection t="353" x="181.065" y="63.633" z="0.06007" />
    <detection t="354" x="190.694" y="64.402" z="2.2734" />
    <detection t="355" x="200.234" y="63.945" z="0.7966" />
    <detection t="356" x="210.362" y="64.028" z="-0.663" />
    <detection t="357" x="220.55" y="65.146" z="-0.05764" />
    <detection t="358" x="230.818" y="65.49" z="0.8561" />
    <detection t="359" x="241.253" y="64.946" z="1.1286" />
    <detection t="360" x="250.381" y="64.549" z="1.6662" />
    <detection t="361" x="258.655" y="64.477" z="0.6017" />
    <detection t="362" x="267.45" y="65.021" z="0.4599" />
    <detection t="363" x="276.992" y="66.44" z="15.6095" />
    <detection t="364" x="286.706" y="67.363" z="15.646" />
    <detection t="365" x="296.515" y="67.348" z="-0.1745" />
    <detection t="366" x="306.18" y="66.534" z="-0.3891" />
    <detection t="367" x="314.715" y="65.802" z="0.004246" />
    <detection t="368" x="322.56" y="66.175" z="0.2148" />
    <detection t="369" x="331.312" y="67.785" z="0.2724" />
    <detection t="370" x="340.808" y="69.244" z="1.8401" />
    <detection t="371" x="350.798" y="70.005" z="-0.3037" />
    <detection t="372" x="360.95" y="70.01" z="-0.3689" />
    <detection t="373" x="370.661" y="69.581" z="1.3074" />
    <detection t="374" x="379.697" y="69.606" z="15.7096" />
    <detection t="375" x="389.127" y="70.743" z="-0.008651" />
    <detection t="376" x="399.403" y="71.914" z="-0.7472" />
    <detection t="377" x="410.357" y="72.519" z="-0.466" />
    <detection t="378" x="421.371" y="72.331" z="0.09474" />
    <detection t="379" x="433.063" y="71.209" z="1.2928" />
    <detection t="380" x="443.22" y="71.394" z="2.3126" />
    <detection t="381" x="452.137" y="74.605" z="6.4907" />
    <detection t="382" x="461.271" y="77.691" z="7.6248" />
    <detection t="383" x="471.212" y="79.521" z="8.0893" />
    <detection t="384" x="481.901" y="80.483" z="7.9615" />
    <detection t="385" x="493.167" y="80.979" z="7.6393" />
    <detection t="386" x="504.76" y="81.311" z="7.4536" />
    <detection t="387" x="516.685" y="81.485" z="7.729" />
    <detection t="388" x="528.677" y="81.69" z="7.9129" />
    <detection t="389" x="540.564" y="81.815" z="8.492" />
    <detection t="390" x="552.545" y="81.833" z="8.6165" />
    <detection t="391" x="564.595" y="81.936" z="8.6194" />
    <detection t="392" x="576.61" y="81.925" z="8.2703" />
    <detection t="393" x="588.646" y="81.879" z="7.7907" />
    <detection t="394" x="600.723" y="81.853" z="8.2641" />
  </particle>
  <particle nSpots="64">
    <detection t="5931" x="13.326" y="83.827" z="14.2301" />
    <detection t="5932" x="21.095" y="83.603" z="14.037" />
    <detection t="5933" x="28.815" y="83.329" z="14.1294" />
    <detection t="5934" x="36.377" y="82.988" z="14.2528" />
    <detection t="5935" x="43.723" y="82.421" z="14.1745" />
    <detection t="5936" x="50.719" y="81.571" z="13.9579" />
    <detection t="5937" x="57.299" y="80.099" z="14.0361" />
    <detection t="5938" x="63.653" y="77.904" z="13.643" />
    <detection t="5939" x="69.878" y="74.812" z="14.0123" />
    <detection t="5940" x="76.087" y="70.718" z="13.2097" />
    <detection t="5941" x="82.66" y="65.935" z="13.1723" />
    <detection t="5942" x="89.966" y="60.456" z="12.8083" />
    <detection t="5943" x="99.678" y="55.696" z="12.7796" />
    <detection t="5944" x="111.248" y="56.479" z="13.1096" />
    <detection t="5945" x="119.446" y="60.946" z="13.5069" />
    <detection t="5946" x="126.139" y="63.751" z="13.357" />
    <detection t="5947" x="132.881" y="64.224" z="13.1247" />
    <detection t="5948" x="139.803" y="62.667" z="13.1013" />
    <detection t="5949" x="147.071" y="59.076" z="13.0422" />
    <detection t="5950" x="155.291" y="53.998" z="14.1472" />
    <detection t="5951" x="166.423" y="50.319" z="14.6092" />
    <detection t="5952" x="177.587" y="53.96" z="12.6545" />
    <detection t="5953" x="185.082" y="58.248" z="13.6647" />
    <detection t="5954" x="192.701" y="59.783" z="13.3398" />
    <detection t="5955" x="200.721" y="58.436" z="13.1734" />
    <detection t="5956" x="209.239" y="54.618" z="13.2368" />
    <detection t="5957" x="218.627" y="49.29" z="12.6995" />
    <detection t="5958" x="230.805" y="46.388" z="7.2835" />
    <detection t="5959" x="241.318" y="51.307" z="7.6721" />
    <detection t="5960" x="249.373" y="55.106" z="13.9323" />
    <detection t="5961" x="258.26" y="55.366" z="13.5631" />
    <detection t="5962" x="267.969" y="52.103" z="14.349" />
    <detection t="5963" x="278.171" y="46.543" z="7.9416" />
    <detection t="5964" x="290.714" y="42.846" z="7.7521" />
    <detection t="5965" x="302.776" y="47.127" z="8.0865" />
    <detection t="5966" x="312.159" y="51.972" z="14.2733" />
    <detection t="5967" x="322.199" y="52.587" z="14.5097" />
    <detection t="5968" x="332.331" y="49.071" z="7.4708" />
    <detection t="5969" x="342.269" y="43.552" z="7.5727" />
    <detection t="5970" x="352.52" y="41.25" z="-1.9762" />
    <detection t="5971" x="363.359" y="43.65" z="8.5852" />
    <detection t="5972" x="372.816" y="48.498" z="7.5579" />
    <detection t="5973" x="383.424" y="49.374" z="8.0926" />
    <detection t="5974" x="393.552" y="46.003" z="8.5975" />
    <detection t="5975" x="403.718" y="44.079" z="0.6181" />
    <detection t="5976" x="413.414" y="44.8" z="1.4889" />
    <detection t="5977" x="423.061" y="45.478" z="1.8813" />
    <detection t="5978" x="431.756" y="49.889" z="7.5679" />
    <detection t="5979" x="439.843" y="56.529" z="14.7766" />
    <detection t="5980" x="448.744" y="62.233" z="13.1071" />
    <detection t="5981" x="458.16" y="66.467" z="13.6669" />
    <detection t="5982" x="467.946" y="69.162" z="13.1438" />
    <detection t="5983" x="478.139" y="70.857" z="13.39" />
    <detection t="5984" x="488.678" y="71.829" z="13.3106" />
    <detection t="5985" x="499.431" y="72.387" z="13.1473" />
    <detection t="5986" x="510.32" y="72.726" z="13.0692" />
    <detection t="5987" x="521.317" y="72.89" z="13.6406" />
    <detection t="5988" x="532.414" y="73.065" z="13.1386" />
    <detection t="5989" x="543.495" y="73.176" z="13.4648" />
    <detection t="5990" x="554.645" y="73.225" z="13.5991" />
    <detection t="5991" x="565.832" y="73.27" z="13.5367" />
    <detection t="5992" x="577.048" y="73.296" z="13.6045" />
    <detection t="5993" x="588.255" y="73.274" z="13.6007" />
    <detection t="5994" x="599.473" y="73.22" z="13.7042" />
  </particle>
  <particle nSpots="102">
    <detection t="395" x="15.89" y="92.615" z="0.4881" />
    <detection t="396" x="21.429" y="92.647" z="1.2053" />
    <detection t="397" x="26.837" y="92.526" z="0.7572" />
    <detection t="398" x="32.281" y="92.122" z="1.005" />
    <detection t="399" x="37.728" y="91.985" z="0.5706" />
    <detection t="400" x="43.003" y="91.738" z="0.9181" />
    <detection t="401" x="48.155" y="91.585" z="0.1446" />
    <detection t="402" x="53.136" y="91.297" z="-0.02392" />
    <detection t="403" x="57.947" y="91.023" z="0.3866" />
    <detection t="404" x="62.518" y="90.808" z="0.7539" />
    <detection t="405" x="67.112" y="90.823" z="-0.0795" />
    <detection t="406" x="71.708" y="91.151" z="-1.506" />
    <detection t="407" x="76.467" y="91.491" z="-1.2315" />
    <detection t="408" x="81.413" y="91.846" z="-0.9255" />
    <detection t="409" x="86.605" y="92.172" z="-1.0724" />
    <detection t="410" x="91.934" y="92.255" z="-0.4602" />
    <detection t="411" x="97.371" y="92.379" z="-1.407" />
    <detection t="412" x="102.851" y="92.374" z="-1.4257" />
    <detection t="413" x="108.312" y="92.235" z="-0.721" />
    <detection t="414" x="113.643" y="91.998" z="-1.3255" />
    <detection t="415" x="118.776" y="91.636" z="-0.6926" />
    <detection t="416" x="123.696" y="91.266" z="-0.9096" />
    <detection t="417" x="128.419" y="90.984" z="-0.6336" />
    <detection t="418" x="132.999" y="90.925" z="-0.9264" />
    <detection t="419" x="137.675" y="91.115" z="-1.1688" />
    <detection t="420" x="142.551" y="91.294" z="-0.9308" />
    <detection t="421" x="147.655" y="91.64" z="-1.0337" />
    <detection t="422" x="152.95" y="91.868" z="-0.8638" />
    <detection t="423" x="158.399" y="91.985" z="-1.4542" />
    <detection t="424" x="164.007" y="92.079" z="-1.3374" />
    <detection t="425" x="169.577" y="91.995" z="-1.3387" />
    <detection t="426" x="175.091" y="91.914" z="-0.6709" />
    <detection t="427" x="180.509" y="91.711" z="-1.4588" />
    <detection t="428" x="185.798" y="91.467" z="-1.1059" />
    <detection t="429" x="191.048" y="91.369" z="-1.4058" />
    <detection t="430" x="196.243" y="91.359" z="-1.3949" />
    <detection t="431" x="201.572" y="91.585" z="-0.6299" />
    <detection t="432" x="207.024" y="91.748" z="-1.1543" />
    <detection t="433" x="212.681" y="91.961" z="-0.8176" />
    <detection t="434" x="218.499" y="92.128" z="-1.1391" />
    <detection t="435" x="224.338" y="92.154" z="-0.7601" />
    <detection t="436" x="230.312" y="92.16" z="-1.0277" />
    <detection t="437" x="236.3" y="92.035" z="-1.1617" />
    <detection t="438" x="242.254" y="91.884" z="-0.8043" />
    <detection t="439" x="248.082" y="91.772" z="-1.3308" />
    <detection t="440" x="253.843" y="91.681" z="-0.1974" />
    <detection t="441" x="259.677" y="91.716" z="-1.1896" />
    <detection t="442" x="265.676" y="91.831" z="-1.1308" />
    <detection t="443" x="271.85" y="92.001" z="0.2849" />
    <detection t="444" x="278.123" y="92.268" z="-0.6562" />
    <detection t="445" x="284.486" y="92.348" z="-1.2304" />
    <detection t="446" x="290.946" y="92.424" z="-0.9575" />
    <detection t="447" x="297.48" y="92.396" z="-1.1842" />
    <detection t="448" x="303.949" y="92.376" z="-1.2024" />
    <detection t="449" x="310.382" y="92.336" z="-1.3635" />
    <detection t="450" x="316.834" y="92.327" z="-0.1215" />
    <detection t="451" x="323.339" y="92.425" z="-1.1886" />
    <detection t="452" x="329.93" y="92.519" z="-0.8938" />
    <detection t="453" x="336.75" y="92.578" z="-0.9661" />
    <detection t="454" x="343.763" y="92.66" z="-0.7455" />
    <detection t="455" x="350.904" y="92.604" z="-0.9699" />
    <detection t="456" x="358.19" y="92.554" z="-1.003" />
    <detection t="457" x="365.554" y="92.476" z="-1.285" />
    <detection t="458" x="372.996" y="92.466" z="-1.246" />
    <detection t="459" x="380.416" y="92.665" z="-0.8578" />
    <detection t="460" x="387.886" y="92.831" z="-1.4316" />
    <detection t="461" x="395.498" y="92.998" z="-0.7347" />
    <detection t="462" x="403.231" y="93.022" z="-1.6403" />
    <detection t="463" x="411.096" y="93.013" z="-0.2737" />
    <detection t="464" x="418.974" y="92.991" z="-0.7957" />
    <detection t="465" x="426.663" y="92.813" z="-1.0447" />
    <detection t="466" x="434.078" y="92.589" z="-0.8482" />
    <detection t="467" x="440.969" y="92.12" z="-1.4177" />
    <detection t="468" x="447.261" y="91.514" z="-1.3112" />
    <detection t="469" x="452.929" y="90.877" z="0.309" />
    <detection t="470" x="458.106" y="90.422" z="0.2389" />
    <detection t="471" x="463.046" y="90.4" z="0.3321" />
    <detection t="472" x="467.99" y="90.49" z="0.955" />
    <detection t="473" x="473.019" y="90.645" z="0.08343" />
    <detection t="474" x="478.177" y="90.839" z="1.006" />
    <detection t="475" x="483.44" y="90.882" z="1.2443" />
    <detection t="476" x="488.796" y="91.054" z="0.4408" />
    <detection t="477" x="494.245" y="91.08" z="0.7558" />
    <detection t="478" x="499.777" y="91.107" z="0.9481" />
    <detection t="479" x="505.319" y="91.196" z="1.0456" />
    <detection t="480" x="510.951" y="91.122" z="1.0487" />
    <detection t="481" x="516.572" y="91.278" z="1.2313" />
    <detection t="482" x="522.258" y="91.284" z="1.4033" />
    <detection t="483" x="527.973" y="91.313" z="1.6785" />
    <detection t="484" x="533.703" y="91.39" z="0.4275" />
    <detection t="485" x="539.478" y="91.406" z="0.5287" />
    <detection t="486" x="545.229" y="91.475" z="0.6985" />
    <detection t="487" x="550.997" y="91.468" z="0.7292" />
    <detection t="488" x="556.804" y="91.502" z="1.0013" />
    <detection t="489" x="562.53" y="91.62" z="1.1248" />
    <detection t="490" x="568.279" y="91.547" z="1.122" />
    <detection t="491" x="574.027" y="91.577" z="1.0673" />
    <detection t="492" x="579.813" y="91.466" z="0.8016" />
    <detection t="493" x="585.63" y="91.454" z="0.6949" />
    <detection t="494" x="591.412" y="91.48" z="0.8032" />
    <detection t="495" x="597.212" y="91.41" z="0.5148" />
    <detection t="496" x="602.978" y="91.447" z="0.5778" />
  </particle>
  <particle nSpots="96">
    <detection t="2416" x="11.713" y="88.617" z="1.2536" />
    <detection t="2418" x="14.881" y="88.868" z="14.2656" />
    <detection t="2419" x="20.073" y="88.782" z="14.3182" />
    <detection t="2420" x="25.044" y="88.637" z="14.1303" />
    <detection t="2421" x="29.958" y="88.516" z="14.4496" />
    <detection t="2422" x="34.891" y="88.341" z="14.1129" />
    <detection t="2423" x="39.702" y="88.222" z="14.3563" />
    <detection t="2424" x="44.367" y="87.995" z="14.2072" />
    <detection t="2425" x="48.903" y="87.618" z="13.8927" />
    <detection t="2426" x="53.166" y="87.102" z="14.1299" />
    <detection t="2427" x="57.152" y="86.244" z="13.8709" />
    <detection t="2428" x="61.013" y="85.033" z="13.9599" />
    <detection t="2429" x="64.78" y="83.457" z="13.9754" />
    <detection t="2430" x="68.357" y="81.535" z="13.8444" />
    <detection t="2431" x="71.875" y="79.244" z="13.7095" />
    <detection t="2432" x="75.282" y="76.569" z="13.2318" />
    <detection t="2433" x="78.786" y="73.491" z="13.2187" />
    <detection t="2434" x="82.415" y="70.346" z="13.7063" />
    <detection t="2435" x="86.023" y="66.951" z="13.0576" />
    <detection t="2436" x="89.816" y="63.455" z="13.0531" />
    <detection t="2437" x="94.182" y="59.802" z="13.9785" />
    <detection t="2438" x="100.0" y="56.927" z="13.7301" />
    <detection t="2439" x="106.767" y="56.733" z="13.09" />
    <detection t="2440" x="112.803" y="59.241" z="13.2319" />
    <detection t="2441" x="116.536" y="62.612" z="13.0353" />
    <detection t="2442" x="118.878" y="66.059" z="13.1094" />
    <detection t="2443" x="122.558" y="68.742" z="13.2835" />
    <detection t="2444" x="127.371" y="69.592" z="13.1345" />
    <detection t="2445" x="130.303" y="69.192" z="13.1298" />
    <detection t="2446" x="133.011" y="68.833" z="13.5116" />
    <detection t="2447" x="137.186" y="67.783" z="13.1758" />
    <detection t="2448" x="141.329" y="65.931" z="13.4222" />
    <detection t="2449" x="145.59" y="63.428" z="13.2416" />
    <detection t="2450" x="149.922" y="60.102" z="13.5984" />
    <detection t="2451" x="154.613" y="56.185" z="13.4864" />
    <detection t="2452" x="160.752" y="52.358" z="14.0757" />
    <detection t="2453" x="168.9" y="51.264" z="13.2572" />
    <detection t="2454" x="175.668" y="54.712" z="12.9698" />
    <detection t="2455" x="179.723" y="58.518" z="13.2139" />
    <detection t="2456" x="183.576" y="61.338" z="13.1795" />
    <detection t="2457" x="187.634" y="63.064" z="13.5313" />
    <detection t="2458" x="192.024" y="63.688" z="13.6187" />
    <detection t="2459" x="196.65" y="63.16" z="13.6684" />
    <detection t="2460" x="201.445" y="61.393" z="13.3146" />
    <detection t="2461" x="206.637" y="58.531" z="13.3134" />
    <detection t="2462" x="212.407" y="54.945" z="13.6338" />
    <detection t="2463" x="218.415" y="50.516" z="13.1991" />
    <detection t="2464" x="226.568" y="46.856" z="14.1454" />
    <detection t="2465" x="235.989" y="48.7" z="13.6219" />
    <detection t="2466" x="241.774" y="53.434" z="13.2909" />
    <detection t="2467" x="246.631" y="56.665" z="13.6049" />
    <detection t="2468" x="251.836" y="58.22" z="13.3555" />
    <detection t="2469" x="257.635" y="58.012" z="13.3004" />
    <detection t="2470" x="263.953" y="55.925" z="13.5014" />
    <detection t="2471" x="270.747" y="52.34" z="13.2123" />
    <detection t="2472" x="277.889" y="47.371" z="14.6814" />
    <detection t="2473" x="287.633" y="42.948" z="14.7852" />
    <detection t="2474" x="298.788" y="44.83" z="14.6599" />
    <detection t="2475" x="305.753" y="50.319" z="13.7633" />
    <detection t="2476" x="311.936" y="53.761" z="13.4218" />
    <detection t="2477" x="318.582" y="54.751" z="13.4433" />
    <detection t="2478" x="325.651" y="53.42" z="13.9265" />
    <detection t="2479" x="332.686" y="49.749" z="14.3194" />
    <detection t="2480" x="340.224" y="44.207" z="12.5782" />
    <detection t="2481" x="349.881" y="39.343" z="7.9074" />
    <detection t="2482" x="361.266" y="41.08" z="7.4941" />
    <detection t="2483" x="368.195" y="46.862" z="14.1478" />
    <detection t="2484" x="375.083" y="50.114" z="13.9206" />
    <detection t="2485" x="382.579" y="50.377" z="13.6377" />
    <detection t="2486" x="390.001" y="47.701" z="14.4451" />
    <detection t="2487" x="397.37" y="42.844" z="7.7731" />
    <detection t="2488" x="405.789" y="37.739" z="7.7869" />
    <detection t="2489" x="415.965" y="36.663" z="7.7012" />
    <detection t="2490" x="425.001" y="41.238" z="7.7641" />
    <detection t="2491" x="430.989" y="48.257" z="13.1466" />
    <detection t="2492" x="436.955" y="54.609" z="13.6907" />
    <detection t="2493" x="443.433" y="60.048" z="13.7578" />
    <detection t="2494" x="450.317" y="64.343" z="13.4354" />
    <detection t="2495" x="457.505" y="67.591" z="14.2416" />
    <detection t="2496" x="464.962" y="69.977" z="14.5485" />
    <detection t="2497" x="472.689" y="71.516" z="14.455" />
    <detection t="2498" x="480.752" y="72.548" z="14.683" />
    <detection t="2499" x="488.972" y="73.252" z="14.3811" />
    <detection t="2500" x="497.381" y="73.655" z="14.6435" />
    <detection t="2501" x="505.952" y="73.976" z="14.5723" />
    <detection t="2502" x="514.528" y="74.121" z="14.5578" />
    <detection t="2503" x="523.183" y="74.269" z="14.5913" />
    <detection t="2504" x="531.881" y="74.417" z="14.582" />
    <detection t="2505" x="540.591" y="74.48" z="14.6283" />
    <detection t="2506" x="549.347" y="74.577" z="14.6092" />
    <detection t="2507" x="558.067" y="74.6" z="14.9045" />
    <detection t="2508" x="566.831" y="74.636" z="14.7619" />
    <detection t="2509" x="575.565" y="74.657" z="14.7798" />
    <detection t="2510" x="584.348" y="74.603" z="14.7914" />
    <detection t="2511" x="593.168" y="74.642" z="14.9533" />
    <detection t="2512" x="601.971" y="74.609" z="14.9321" />
  </particle>
  <particle nSpots="94">
    <detection t="2114" x="13.066" y="89.912" z="14.383" />
    <detection t="2115" x="18.145" y="89.805" z="13.8233" />
    <detection t="2116" x="23.164" y="89.719" z="13.9754" />
    <detection t="2117" x="28.213" y="89.501" z="13.838" />
    <detection t="2118" x="33.165" y="89.377" z="13.9644" />
    <detection t="2119" x="38.047" y="89.299" z="14.0668" />
    <detection t="2120" x="42.806" y="89.083" z="13.8812" />
    <detection t="2121" x="47.381" y="88.839" z="13.8685" />
    <detection t="2122" x="51.757" y="88.355" z="13.4372" />
    <detection t="2123" x="55.877" y="87.647" z="13.7925" />
    <detection t="2124" x="59.741" y="86.617" z="13.5151" />
    <detection t="2125" x="63.573" y="85.145" z="13.664" />
    <detection t="2126" x="67.196" y="83.379" z="13.5397" />
    <detection t="2127" x="70.684" y="81.264" z="13.5361" />
    <detection t="2128" x="74.028" y="78.864" z="13.0602" />
    <detection t="2129" x="77.265" y="76.186" z="13.6756" />
    <detection t="2130" x="80.43" y="73.214" z="13.2666" />
    <detection t="2131" x="83.64" y="70.302" z="13.1807" />
    <detection t="2132" x="86.711" y="67.275" z="14.2668" />
    <detection t="2133" x="89.779" y="64.386" z="9.3187" />
    <detection t="2134" x="92.888" y="61.505" z="8.2323" />
    <detection t="2135" x="96.454" y="58.753" z="7.7772" />
    <detection t="2136" x="102.167" y="56.902" z="7.8882" />
    <detection t="2137" x="108.182" y="57.359" z="7.812" />
    <detection t="2138" x="113.396" y="60.177" z="7.2994" />
    <detection t="2139" x="116.962" y="63.521" z="6.7261" />
    <detection t="2140" x="120.881" y="66.053" z="13.4237" />
    <detection t="2141" x="125.163" y="67.819" z="13.1532" />
    <detection t="2142" x="129.784" y="68.478" z="13.125" />
    <detection t="2143" x="134.773" y="67.984" z="13.773" />
    <detection t="2144" x="139.884" y="66.347" z="13.7457" />
    <detection t="2145" x="145.161" y="63.694" z="13.1233" />
    <detection t="2146" x="150.225" y="60.295" z="13.8696" />
    <detection t="2147" x="155.169" y="56.288" z="8.1723" />
    <detection t="2148" x="160.847" y="53.029" z="7.8327" />
    <detection t="2149" x="167.551" y="51.844" z="7.6938" />
    <detection t="2150" x="174.272" y="54.198" z="8.3838" />
    <detection t="2151" x="178.923" y="58.211" z="7.3021" />
    <detection t="2152" x="183.841" y="61.256" z="14.4101" />
    <detection t="2153" x="189.332" y="62.964" z="13.2581" />
    <detection t="2154" x="195.25" y="62.966" z="13.3542" />
    <detection t="2155" x="201.417" y="61.205" z="14.0837" />
    <detection t="2156" x="207.832" y="58.081" z="14.6519" />
    <detection t="2157" x="214.134" y="54.509" z="7.8497" />
    <detection t="2158" x="219.909" y="50.583" z="7.6905" />
    <detection t="2159" x="226.12" y="48.323" z="7.951" />
    <detection t="2160" x="233.752" y="48.907" z="7.7886" />
    <detection t="2161" x="240.791" y="53.04" z="7.7231" />
    <detection t="2162" x="247.676" y="56.57" z="14.0199" />
    <detection t="2163" x="255.663" y="57.493" z="14.7111" />
    <detection t="2164" x="264.315" y="55.518" z="13.1035" />
    <detection t="2165" x="273.17" y="51.592" z="7.7571" />
    <detection t="2166" x="281.402" y="48.029" z="-4.4699" />
    <detection t="2167" x="289.519" y="47.537" z="2.1367" />
    <detection t="2168" x="297.529" y="48.039" z="-3.3626" />
    <detection t="2169" x="304.741" y="51.295" z="7.8505" />
    <detection t="2170" x="312.33" y="54.487" z="13.0039" />
    <detection t="2171" x="320.843" y="55.045" z="13.6636" />
    <detection t="2172" x="329.471" y="52.767" z="7.546" />
    <detection t="2173" x="337.506" y="49.145" z="7.2025" />
    <detection t="2174" x="346.127" y="48.833" z="2.0015" />
    <detection t="2175" x="353.906" y="49.208" z="1.814" />
    <detection t="2176" x="361.881" y="49.272" z="12.4789" />
    <detection t="2177" x="368.477" y="50.937" z="7.719" />
    <detection t="2178" x="374.794" y="53.042" z="7.185" />
    <detection t="2179" x="381.746" y="53.416" z="12.614" />
    <detection t="2180" x="388.5" y="51.817" z="7.8929" />
    <detection t="2181" x="394.705" y="50.248" z="-3.8328" />
    <detection t="2182" x="402.144" y="51.096" z="2.2492" />
    <detection t="2183" x="409.393" y="51.903" z="2.4969" />
    <detection t="2184" x="416.569" y="52.304" z="2.2033" />
    <detection t="2185" x="424.115" y="52.388" z="2.2138" />
    <detection t="2186" x="431.059" y="53.973" z="8.2871" />
    <detection t="2187" x="436.366" y="58.439" z="14.1735" />
    <detection t="2188" x="442.164" y="63.374" z="13.1579" />
    <detection t="2189" x="448.436" y="67.777" z="13.8049" />
    <detection t="2190" x="455.078" y="71.308" z="13.9084" />
    <detection t="2191" x="462.026" y="73.864" z="14.408" />
    <detection t="2192" x="469.352" y="75.589" z="14.0286" />
    <detection t="2193" x="477.126" y="76.631" z="14.575" />
    <detection t="2194" x="485.214" y="77.322" z="14.6688" />
    <detection t="2195" x="493.466" y="77.718" z="14.2505" />
    <detection t="2196" x="501.928" y="78.022" z="14.5652" />
    <detection t="2197" x="510.508" y="78.154" z="14.6331" />
    <detection t="2198" x="519.11" y="78.333" z="14.3773" />
    <detection t="2199" x="527.838" y="78.515" z="14.6086" />
    <detection t="2200" x="536.467" y="78.547" z="14.6111" />
    <detection t="2201" x="545.215" y="78.609" z="14.6973" />
    <detection t="2202" x="553.956" y="78.635" z="14.8112" />
    <detection t="2203" x="562.657" y="78.688" z="15.0904" />
    <detection t="2204" x="571.418" y="78.695" z="15.0407" />
    <detection t="2205" x="580.175" y="78.65" z="14.7542" />
    <detection t="2206" x="588.973" y="78.664" z="15.1601" />
    <detection t="2207" x="597.823" y="78.594" z="14.8337" />
  </particle>
  <particle nSpots="63">
    <detection t="396" x="15.34" y="81.732" z="7.822" />
    <detection t="397" x="28.085" y="81.147" z="7.8585" />
    <detection t="398" x="40.417" y="80.632" z="7.5474" />
    <detection t="399" x="52.101" y="79.245" z="8.0971" />
    <detection t="400" x="63.16" y="76.309" z="7.7801" />
    <detection t="401" x="73.669" y="71.935" z="6.653" />
    <detection t="402" x="84.303" y="67.295" z="2.6593" />
    <detection t="403" x="94.758" y="64.892" z="0.4079" />
    <detection t="404" x="104.829" y="64.427" z="1.3771" />
    <detection t="405" x="114.963" y="64.596" z="1.1826" />
    <detection t="406" x="124.03" y="66.225" z="-4.3634" />
    <detection t="407" x="133.031" y="66.675" z="7.6865" />
    <detection t="408" x="142.393" y="65.152" z="-3.4571" />
    <detection t="409" x="152.102" y="63.984" z="0.7737" />
    <detection t="410" x="161.964" y="64.227" z="0.6744" />
    <detection t="411" x="171.493" y="64.32" z="1.0103" />
    <detection t="412" x="181.019" y="64.22" z="1.7546" />
    <detection t="413" x="189.382" y="65.048" z="-4.2741" />
    <detection t="414" x="197.6" y="64.824" z="-4.2125" />
    <detection t="415" x="206.052" y="64.05" z="1.6871" />
    <detection t="416" x="215.642" y="64.682" z="1.1288" />
    <detection t="417" x="224.791" y="65.42" z="0.5783" />
    <detection t="418" x="233.99" y="65.437" z="0.3395" />
    <detection t="419" x="243.342" y="64.719" z="0.6159" />
    <detection t="420" x="250.728" y="64.657" z="-3.8221" />
    <detection t="421" x="257.615" y="64.434" z="-4.0645" />
    <detection t="422" x="264.759" y="64.231" z="1.2767" />
    <detection t="423" x="272.778" y="65.382" z="0.3786" />
    <detection t="424" x="280.861" y="66.498" z="1.4293" />
    <detection t="425" x="289.066" y="66.982" z="0.5469" />
    <detection t="426" x="297.355" y="66.826" z="1.1366" />
    <detection t="427" x="305.625" y="65.972" z="1.5726" />
    <detection t="428" x="312.64" y="65.346" z="2.2154" />
    <detection t="429" x="318.654" y="65.294" z="-2.769" />
    <detection t="430" x="324.828" y="65.61" z="1.4146" />
    <detection t="431" x="331.78" y="67.075" z="0.8292" />
    <detection t="432" x="339.222" y="68.291" z="1.4514" />
    <detection t="433" x="346.971" y="69.05" z="0.9734" />
    <detection t="434" x="354.781" y="69.357" z="0.8366" />
    <detection t="435" x="362.633" y="69.161" z="1.34" />
    <detection t="436" x="370.159" y="68.83" z="1.1303" />
    <detection t="437" x="377.187" y="68.632" z="1.4278" />
    <detection t="438" x="384.288" y="69.255" z="1.6803" />
    <detection t="439" x="391.925" y="70.355" z="1.0062" />
    <detection t="440" x="400.083" y="71.23" z="0.5723" />
    <detection t="441" x="408.615" y="71.838" z="1.7512" />
    <detection t="442" x="417.349" y="71.803" z="1.6175" />
    <detection t="443" x="426.557" y="71.134" z="0.409" />
    <detection t="444" x="435.4" y="70.18" z="1.5887" />
    <detection t="445" x="442.458" y="72.962" z="-1.439" />
    <detection t="446" x="451.349" y="74.907" z="-0.367" />
    <detection t="447" x="457.294" y="77.841" z="12.8244" />
    <detection t="448" x="463.832" y="80.183" z="12.572" />
    <detection t="449" x="472.471" y="81.481" z="12.8875" />
    <detection t="450" x="481.441" y="82.205" z="13.0877" />
    <detection t="451" x="510.359" y="80.357" z="0.8213" />
    <detection t="452" x="522.873" y="80.535" z="1.6944" />
    <detection t="453" x="535.474" y="80.678" z="0.8757" />
    <detection t="454" x="548.115" y="80.757" z="1.348" />
    <detection t="455" x="560.773" y="80.807" z="1.563" />
    <detection t="456" x="573.451" y="80.87" z="1.6243" />
    <detection t="457" x="586.153" y="80.783" z="1.3922" />
    <detection t="458" x="598.903" y="80.76" z="1.3456" />
  </particle>
  <particle nSpots="68">
    <detection t="3272" x="16.911" y="27.07" z="25.4995" />
    <detection t="3273" x="23.06" y="26.952" z="20.868" />
    <detection t="3274" x="29.236" y="26.86" z="25.3501" />
    <detection t="3275" x="35.518" y="26.741" z="25.3088" />
    <detection t="3276" x="41.922" y="26.556" z="25.3186" />
    <detection t="3277" x="48.477" y="26.261" z="25.0381" />
    <detection t="3278" x="55.239" y="25.94" z="25.0833" />
    <detection t="3279" x="62.258" y="25.593" z="25.0778" />
    <detection t="3280" x="69.562" y="25.131" z="25.1619" />
    <detection t="3281" x="77.294" y="24.642" z="25.1932" />
    <detection t="3282" x="85.402" y="24.095" z="24.9773" />
    <detection t="3283" x="94.0" y="23.717" z="24.9122" />
    <detection t="3284" x="102.992" y="23.5" z="24.8762" />
    <detection t="3285" x="112.094" y="23.38" z="24.8223" />
    <detection t="3286" x="121.114" y="23.454" z="24.7158" />
    <detection t="3287" x="130.085" y="23.408" z="24.7948" />
    <detection t="3288" x="139.108" y="23.215" z="24.7886" />
    <detection t="3289" x="148.319" y="22.823" z="24.8356" />
    <detection t="3290" x="157.899" y="22.416" z="24.5075" />
    <detection t="3291" x="167.811" y="22.366" z="24.686" />
    <detection t="3292" x="177.777" y="22.541" z="24.4664" />
    <detection t="3293" x="187.554" y="22.746" z="24.8256" />
    <detection t="3294" x="197.143" y="22.745" z="24.9409" />
    <detection t="3295" x="206.96" y="22.403" z="24.5524" />
    <detection t="3296" x="217.295" y="21.93" z="24.4205" />
    <detection t="3297" x="228.097" y="21.578" z="24.2988" />
    <detection t="3298" x="239.051" y="21.696" z="24.3795" />
    <detection t="3299" x="249.463" y="21.888" z="24.6534" />
    <detection t="3300" x="259.572" y="21.762" z="24.2343" />
    <detection t="3301" x="270.012" y="21.29" z="24.5747" />
    <detection t="3302" x="281.131" y="20.644" z="24.2687" />
    <detection t="3303" x="293.069" y="20.638" z="24.2355" />
    <detection t="3304" x="304.949" y="21.065" z="23.818" />
    <detection t="3305" x="315.869" y="21.393" z="24.5909" />
    <detection t="3306" x="326.645" y="21.253" z="24.5282" />
    <detection t="3307" x="338.097" y="20.531" z="24.3554" />
    <detection t="3308" x="351.085" y="19.937" z="23.9431" />
    <detection t="3309" x="364.307" y="20.093" z="23.9213" />
    <detection t="3310" x="376.216" y="20.528" z="24.1679" />
    <detection t="3311" x="387.409" y="20.392" z="11.4367" />
    <detection t="3312" x="399.702" y="19.734" z="22.9401" />
    <detection t="3313" x="414.033" y="19.36" z="23.111" />
    <detection t="3314" x="427.831" y="20.004" z="23.9968" />
    <detection t="3315" x="438.897" y="21.204" z="23.9206" />
    <detection t="3316" x="448.282" y="22.369" z="24.2743" />
    <detection t="3317" x="456.557" y="23.157" z="24.2544" />
    <detection t="3318" x="464.191" y="23.776" z="24.4312" />
    <detection t="3319" x="471.39" y="24.237" z="24.5469" />
    <detection t="3320" x="478.337" y="24.489" z="24.5961" />
    <detection t="3321" x="485.062" y="24.71" z="24.3051" />
    <detection t="3322" x="491.514" y="24.862" z="24.3838" />
    <detection t="3323" x="498.017" y="25.03" z="24.4269" />
    <detection t="3324" x="504.415" y="25.21" z="24.6492" />
    <detection t="3325" x="510.755" y="25.346" z="24.4823" />
    <detection t="3326" x="517.162" y="25.503" z="24.652" />
    <detection t="3327" x="523.484" y="25.582" z="24.7035" />
    <detection t="3328" x="529.845" y="25.61" z="24.7297" />
    <detection t="3329" x="536.118" y="25.639" z="24.4819" />
    <detection t="3330" x="542.497" y="25.6" z="20.9108" />
    <detection t="3331" x="548.822" y="25.698" z="24.6008" />
    <detection t="3332" x="555.119" y="25.669" z="24.5174" />
    <detection t="3333" x="561.458" y="25.638" z="24.4022" />
    <detection t="3334" x="567.767" y="25.624" z="24.4897" />
    <detection t="3335" x="574.13" y="25.583" z="24.6332" />
    <detection t="3336" x="580.453" y="25.634" z="24.3142" />
    <detection t="3337" x="586.789" y="25.606" z="20.9282" />
    <detection t="3338" x="593.132" y="25.624" z="24.7764" />
    <detection t="3339" x="599.422" y="25.661" z="24.4164" />
  </particle>
  <particle nSpots="68">
    <detection t="3773" x="14.433" y="82.167" z="13.2192" />
    <detection t="3774" x="25.232" y="81.776" z="13.3327" />
    <detection t="3775" x="35.809" y="81.212" z="13.4914" />
    <detection t="3776" x="46.021" y="80.35" z="12.883" />
    <detection t="3777" x="55.599" y="78.648" z="13.5499" />
    <detection t="3778" x="64.809" y="75.663" z="12.8799" />
    <detection t="3779" x="73.67" y="71.191" z="9.9942" />
    <detection t="3780" x="82.75" y="65.518" z="8.048" />
    <detection t="3781" x="92.399" y="59.741" z="7.8387" />
    <detection t="3782" x="103.484" y="56.516" z="7.1374" />
    <detection t="3783" x="114.577" y="58.952" z="7.4525" />
    <detection t="3784" x="123.782" y="62.836" z="7.6062" />
    <detection t="3785" x="133.124" y="63.748" z="7.5813" />
    <detection t="3786" x="142.77" y="61.435" z="8.1469" />
    <detection t="3787" x="152.577" y="57.077" z="7.2428" />
    <detection t="3788" x="162.971" y="54.48" z="2.1266" />
    <detection t="3789" x="173.096" y="54.915" z="-1.3286" />
    <detection t="3790" x="182.23" y="58.399" z="7.5474" />
    <detection t="3791" x="191.354" y="60.698" z="7.9039" />
    <detection t="3792" x="201.12" y="59.453" z="7.7582" />
    <detection t="3793" x="211.102" y="56.096" z="6.8884" />
    <detection t="3794" x="220.705" y="54.354" z="1.3293" />
    <detection t="3795" x="229.727" y="54.383" z="1.3566" />
    <detection t="3796" x="238.882" y="54.99" z="2.0387" />
    <detection t="3797" x="246.84" y="57.495" z="7.8164" />
    <detection t="3798" x="255.404" y="58.49" z="7.5958" />
    <detection t="3799" x="264.613" y="56.615" z="7.7493" />
    <detection t="3800" x="273.823" y="54.223" z="-2.2898" />
    <detection t="3801" x="283.094" y="54.408" z="0.3596" />
    <detection t="3802" x="291.938" y="54.791" z="0.9329" />
    <detection t="3803" x="300.962" y="54.777" z="0.589" />
    <detection t="3804" x="308.831" y="56.169" z="7.5366" />
    <detection t="3805" x="316.209" y="57.455" z="7.6153" />
    <detection t="3806" x="324.208" y="56.679" z="7.9162" />
    <detection t="3807" x="331.676" y="55.142" z="-3.1928" />
    <detection t="3808" x="340.216" y="55.512" z="0.7986" />
    <detection t="3809" x="348.688" y="56.434" z="0.6821" />
    <detection t="3810" x="356.987" y="56.616" z="1.4188" />
    <detection t="3811" x="365.396" y="56.167" z="0.9674" />
    <detection t="3812" x="372.306" y="56.451" z="7.7144" />
    <detection t="3813" x="378.123" y="57.044" z="8.1199" />
    <detection t="3814" x="384.009" y="56.851" z="8.0709" />
    <detection t="3815" x="390.189" y="56.791" z="1.6211" />
    <detection t="3816" x="397.755" y="58.219" z="1.1561" />
    <detection t="3817" x="405.751" y="59.184" z="1.5854" />
    <detection t="3818" x="413.779" y="59.681" z="0.4435" />
    <detection t="3819" x="422.103" y="59.539" z="1.6217" />
    <detection t="3820" x="430.739" y="59.305" z="2.5613" />
    <detection t="3821" x="437.251" y="62.082" z="7.7876" />
    <detection t="3822" x="443.115" y="66.458" z="14.7357" />
    <detection t="3823" x="449.487" y="70.649" z="13.5171" />
    <detection t="3824" x="456.308" y="74.09" z="13.2368" />
    <detection t="3825" x="463.564" y="76.49" z="13.6172" />
    <detection t="3826" x="471.282" y="78.036" z="13.5071" />
    <detection t="3827" x="479.465" y="78.931" z="13.5371" />
    <detection t="3828" x="488.037" y="79.469" z="13.2138" />
    <detection t="3829" x="496.806" y="79.795" z="13.3571" />
    <detection t="3830" x="505.69" y="79.997" z="13.6379" />
    <detection t="3831" x="514.737" y="80.162" z="13.215" />
    <detection t="3832" x="523.912" y="80.256" z="13.5926" />
    <detection t="3833" x="533.057" y="80.362" z="13.9891" />
    <detection t="3834" x="542.239" y="80.44" z="13.1836" />
    <detection t="3835" x="551.462" y="80.453" z="13.2057" />
    <detection t="3836" x="560.712" y="80.576" z="13.5487" />
    <detection t="3837" x="569.973" y="80.546" z="13.3997" />
    <detection t="3838" x="579.255" y="80.54" z="13.4631" />
    <detection t="3839" x="588.558" y="80.521" z="13.4832" />
    <detection t="3840" x="597.876" y="80.434" z="13.4403" />
  </particle>
  <particle nSpots="58">
    <detection t="403" x="12.126" y="79.919" z="0.1666" />
    <detection t="404" x="24.159" y="79.531" z="-0.02082" />
    <detection t="405" x="35.992" y="78.835" z="-0.01006" />
    <detection t="406" x="47.406" y="77.758" z="0.6521" />
    <detection t="407" x="58.282" y="75.731" z="-0.01509" />
    <detection t="408" x="68.903" y="72.764" z="0.6805" />
    <detection t="409" x="79.476" y="69.711" z="-1.5377" />
    <detection t="410" x="89.924" y="68.06" z="-3.2668" />
    <detection t="411" x="99.991" y="67.651" z="-3.6214" />
    <detection t="412" x="109.853" y="67.377" z="-3.5641" />
    <detection t="413" x="119.629" y="67.289" z="-2.3774" />
    <detection t="414" x="128.851" y="67.613" z="-1.1821" />
    <detection t="415" x="137.907" y="67.359" z="-1.0839" />
    <detection t="416" x="147.355" y="67.465" z="-2.3067" />
    <detection t="417" x="156.854" y="68.168" z="-3.7054" />
    <detection t="418" x="166.402" y="68.534" z="-3.5771" />
    <detection t="419" x="175.954" y="68.222" z="-3.6185" />
    <detection t="420" x="185.208" y="67.614" z="-1.9745" />
    <detection t="421" x="193.773" y="67.54" z="-1.5367" />
    <detection t="422" x="202.587" y="67.975" z="-1.9657" />
    <detection t="423" x="211.754" y="69.159" z="-3.381" />
    <detection t="424" x="221.314" y="70.252" z="-3.1981" />
    <detection t="425" x="231.109" y="70.47" z="-3.2077" />
    <detection t="426" x="240.874" y="69.758" z="-3.4656" />
    <detection t="427" x="249.928" y="68.868" z="-1.2019" />
    <detection t="428" x="258.475" y="68.942" z="-1.8046" />
    <detection t="429" x="267.417" y="70.162" z="-2.9053" />
    <detection t="430" x="277.139" y="71.568" z="-2.8904" />
    <detection t="431" x="287.395" y="72.385" z="-3.0851" />
    <detection t="432" x="297.847" y="72.217" z="-2.7415" />
    <detection t="433" x="307.784" y="71.492" z="-2.9183" />
    <detection t="434" x="316.973" y="71.151" z="4.1819" />
    <detection t="435" x="326.253" y="72.087" z="-2.574" />
    <detection t="436" x="336.506" y="73.532" z="-2.6262" />
    <detection t="437" x="347.646" y="74.442" z="-3.0379" />
    <detection t="438" x="359.104" y="74.643" z="-2.6229" />
    <detection t="439" x="370.29" y="74.459" z="-2.8976" />
    <detection t="440" x="381.136" y="74.635" z="-2.9396" />
    <detection t="441" x="392.418" y="75.667" z="-3.2156" />
    <detection t="442" x="404.525" y="76.501" z="-2.928" />
    <detection t="443" x="416.942" y="76.761" z="-2.556" />
    <detection t="444" x="430.108" y="75.809" z="-2.0443" />
    <detection t="447" x="462.92" y="77.186" z="0.9354" />
    <detection t="448" x="474.625" y="78.644" z="0.6666" />
    <detection t="449" x="486.027" y="79.62" z="0.4116" />
    <detection t="450" x="498.038" y="80.059" z="1.1665" />
    <detection t="451" x="490.784" y="82.658" z="13.6458" />
    <detection t="452" x="500.348" y="82.846" z="13.0191" />
    <detection t="453" x="510.084" y="82.979" z="13.6261" />
    <detection t="454" x="519.952" y="83.188" z="12.9171" />
    <detection t="455" x="529.849" y="83.252" z="12.9656" />
    <detection t="456" x="539.766" y="83.372" z="12.6342" />
    <detection t="457" x="549.786" y="83.358" z="12.2111" />
    <detection t="458" x="559.84" y="83.478" z="12.5474" />
    <detection t="459" x="569.767" y="83.503" z="12.5401" />
    <detection t="460" x="579.805" y="83.389" z="12.1791" />
    <detection t="461" x="589.809" y="83.371" z="12.2057" />
    <detection t="462" x="599.879" y="83.316" z="13.1304" />
  </particle>
  <particle nSpots="44">
    <detection t="312" x="19.976" y="77.06" z="8.0197" />
    <detection t="313" x="34.052" y="76.357" z="8.0145" />
    <detection t="314" x="47.57" y="75.019" z="7.6645" />
    <detection t="315" x="60.526" y="72.018" z="8.177" />
    <detection t="316" x="73.329" y="67.032" z="8.0933" />
    <detection t="317" x="86.911" y="60.357" z="6.5225" />
    <detection t="318" x="102.785" y="55.829" z="3.129" />
    <detection t="319" x="118.657" y="58.463" z="5.7258" />
    <detection t="320" x="132.121" y="60.614" z="8.0999" />
    <detection t="321" x="145.627" y="57.975" z="5.5137" />
    <detection t="322" x="160.302" y="54.155" z="1.9979" />
    <detection t="323" x="175.345" y="54.705" z="1.7758" />
    <detection t="324" x="188.613" y="58.028" z="6.328" />
    <detection t="325" x="201.874" y="57.344" z="-4.4312" />
    <detection t="326" x="215.545" y="54.597" z="1.1989" />
    <detection t="327" x="229.039" y="54.383" z="0.6892" />
    <detection t="328" x="242.126" y="55.328" z="1.4846" />
    <detection t="329" x="254.01" y="57.096" z="-4.542" />
    <detection t="330" x="266.436" y="55.745" z="-1.1713" />
    <detection t="331" x="279.28" y="55.402" z="1.2649" />
    <detection t="332" x="291.727" y="56.051" z="-0.1155" />
    <detection t="333" x="304.158" y="55.802" z="1.6156" />
    <detection t="336" x="338.086" y="57.571" z="0.1053" />
    <detection t="337" x="350.031" y="59.067" z="0.3776" />
    <detection t="338" x="362.198" y="58.935" z="1.2022" />
    <detection t="339" x="373.464" y="58.315" z="2.0106" />
    <detection t="340" x="383.025" y="58.699" z="1.9811" />
    <detection t="341" x="393.87" y="60.687" z="1.2162" />
    <detection t="342" x="406.085" y="62.307" z="0.2559" />
    <detection t="343" x="418.694" y="62.646" z="0.4431" />
    <detection t="344" x="432.031" y="61.963" z="0.7171" />
    <detection t="345" x="443.021" y="64.925" z="8.0989" />
    <detection t="346" x="453.218" y="69.677" z="8.0537" />
    <detection t="347" x="464.13" y="73.255" z="7.7617" />
    <detection t="348" x="475.746" y="75.291" z="8.7279" />
    <detection t="349" x="488.102" y="76.376" z="9.2657" />
    <detection t="350" x="500.782" y="76.856" z="9.3226" />
    <detection t="351" x="513.809" y="77.172" z="9.7304" />
    <detection t="352" x="527.075" y="77.414" z="9.6016" />
    <detection t="353" x="540.271" y="77.523" z="9.8718" />
    <detection t="354" x="553.559" y="77.642" z="9.6588" />
    <detection t="355" x="566.86" y="77.717" z="10.2043" />
    <detection t="356" x="580.151" y="77.721" z="9.7135" />
    <detection t="357" x="593.473" y="77.616" z="9.7601" />
  </particle>
  <particle nSpots="157">
    <detection t="449" x="13.765" y="95.918" z="-2.8233" />
    <detection t="450" x="16.831" y="95.822" z="-2.5436" />
    <detection t="451" x="19.927" y="95.785" z="-2.6335" />
    <detection t="452" x="23.024" y="95.696" z="-2.8234" />
    <detection t="453" x="26.095" y="95.626" z="-2.8351" />
    <detection t="454" x="29.152" y="95.561" z="-2.9579" />
    <detection t="455" x="32.209" y="95.411" z="-2.6905" />
    <detection t="456" x="35.271" y="95.36" z="-2.9149" />
    <detection t="457" x="38.326" y="95.281" z="-2.2836" />
    <detection t="458" x="41.289" y="95.232" z="-2.0882" />
    <detection t="459" x="44.192" y="95.201" z="-2.271" />
    <detection t="460" x="47.09" y="95.131" z="-2.4151" />
    <detection t="461" x="49.881" y="95.118" z="-2.388" />
    <detection t="462" x="52.634" y="95.036" z="-2.5233" />
    <detection t="463" x="55.402" y="95.014" z="-2.7813" />
    <detection t="464" x="58.137" y="95.028" z="-3.0544" />
    <detection t="465" x="60.886" y="95.069" z="-3.218" />
    <detection t="466" x="63.642" y="95.18" z="-2.9343" />
    <detection t="467" x="66.459" y="95.323" z="-2.9936" />
    <detection t="468" x="69.355" y="95.448" z="-2.7519" />
    <detection t="469" x="72.32" y="95.629" z="-3.0926" />
    <detection t="470" x="75.493" y="95.686" z="-2.8739" />
    <detection t="471" x="78.784" y="95.833" z="-2.4776" />
    <detection t="472" x="82.18" y="95.927" z="-3.0127" />
    <detection t="473" x="85.76" y="96.024" z="-2.8391" />
    <detection t="474" x="89.386" y="96.098" z="-2.5203" />
    <detection t="475" x="93.077" y="96.055" z="-2.5876" />
    <detection t="476" x="96.855" y="96.11" z="-2.4203" />
    <detection t="477" x="100.592" y="96.097" z="-2.3963" />
    <detection t="478" x="104.349" y="96.073" z="-2.6941" />
    <detection t="479" x="108.11" y="96.064" z="-2.5452" />
    <detection t="480" x="111.809" y="95.953" z="-2.9582" />
    <detection t="481" x="115.407" y="95.838" z="-2.3449" />
    <detection t="482" x="118.9" y="95.655" z="-3.0096" />
    <detection t="483" x="122.352" y="95.465" z="-2.6262" />
    <detection t="484" x="125.743" y="95.351" z="-2.6381" />
    <detection t="485" x="129.081" y="95.219" z="-3.0059" />
    <detection t="486" x="132.366" y="95.224" z="-3.0401" />
    <detection t="487" x="135.651" y="95.296" z="-2.7518" />
    <detection t="488" x="139.008" y="95.352" z="-2.642" />
    <detection t="489" x="142.436" y="95.474" z="-2.3683" />
    <detection t="490" x="145.968" y="95.476" z="-2.3154" />
    <detection t="491" x="149.547" y="95.62" z="-2.8243" />
    <detection t="492" x="153.246" y="95.628" z="-2.838" />
    <detection t="493" x="157.02" y="95.637" z="-2.7753" />
    <detection t="494" x="160.855" y="95.651" z="-2.6502" />
    <detection t="495" x="164.735" y="95.615" z="-2.6233" />
    <detection t="496" x="168.589" y="95.669" z="-2.618" />
    <detection t="497" x="172.45" y="95.592" z="-2.7526" />
    <detection t="498" x="176.309" y="95.5" z="-2.2712" />
    <detection t="499" x="180.096" y="95.42" z="-2.4451" />
    <detection t="500" x="183.769" y="95.286" z="-2.8869" />
    <detection t="501" x="187.518" y="95.198" z="-2.1292" />
    <detection t="502" x="191.188" y="95.104" z="-2.6702" />
    <detection t="503" x="194.906" y="95.072" z="-2.3725" />
    <detection t="504" x="198.616" y="95.172" z="-2.1549" />
    <detection t="505" x="202.411" y="95.236" z="-2.9069" />
    <detection t="506" x="206.245" y="95.369" z="-2.6931" />
    <detection t="507" x="210.155" y="95.383" z="-2.7591" />
    <detection t="508" x="214.186" y="95.419" z="-2.4024" />
    <detection t="509" x="218.285" y="95.51" z="-2.1514" />
    <detection t="510" x="222.378" y="95.475" z="-2.2162" />
    <detection t="511" x="226.547" y="95.438" z="-2.3468" />
    <detection t="512" x="230.751" y="95.386" z="-2.5737" />
    <detection t="513" x="235.02" y="95.448" z="-2.7024" />
    <detection t="514" x="239.14" y="95.521" z="-2.703" />
    <detection t="515" x="243.223" y="95.355" z="-2.3127" />
    <detection t="516" x="247.33" y="95.255" z="-2.8619" />
    <detection t="517" x="251.439" y="95.107" z="-2.6434" />
    <detection t="518" x="255.55" y="95.043" z="-2.571" />
    <detection t="519" x="259.666" y="95.053" z="-2.4796" />
    <detection t="520" x="263.842" y="95.034" z="-2.53" />
    <detection t="521" x="268.112" y="95.058" z="-2.5667" />
    <detection t="522" x="272.443" y="95.189" z="-2.2254" />
    <detection t="523" x="276.808" y="95.34" z="-2.71" />
    <detection t="524" x="281.223" y="95.462" z="-2.3273" />
    <detection t="525" x="285.684" y="95.4" z="-2.8067" />
    <detection t="526" x="290.169" y="95.401" z="-2.7529" />
    <detection t="527" x="294.715" y="95.36" z="-2.6703" />
    <detection t="528" x="299.326" y="95.363" z="-2.5992" />
    <detection t="529" x="303.803" y="95.442" z="-2.5637" />
    <detection t="530" x="308.303" y="95.31" z="-2.6969" />
    <detection t="531" x="312.817" y="95.348" z="-2.6334" />
    <detection t="532" x="317.369" y="95.318" z="-2.6241" />
    <detection t="533" x="321.9" y="95.34" z="-2.7091" />
    <detection t="534" x="326.462" y="95.405" z="-2.7061" />
    <detection t="535" x="331.098" y="95.421" z="-2.4882" />
    <detection t="536" x="335.784" y="95.472" z="-2.7037" />
    <detection t="537" x="340.578" y="95.492" z="-2.5853" />
    <detection t="538" x="345.393" y="95.473" z="-2.5987" />
    <detection t="539" x="350.26" y="95.518" z="-2.7285" />
    <detection t="540" x="355.211" y="95.355" z="-2.4637" />
    <detection t="541" x="360.205" y="95.325" z="-2.7994" />
    <detection t="542" x="365.197" y="95.254" z="-2.2228" />
    <detection t="543" x="370.276" y="95.225" z="-2.2956" />
    <detection t="544" x="375.319" y="95.356" z="-2.9008" />
    <detection t="545" x="380.417" y="95.402" z="-2.6392" />
    <detection t="546" x="385.466" y="95.602" z="-2.1946" />
    <detection t="547" x="390.573" y="95.646" z="-2.0629" />
    <detection t="548" x="395.714" y="95.718" z="-2.6279" />
    <detection t="549" x="400.895" y="95.825" z="-2.4972" />
    <detection t="550" x="406.078" y="95.665" z="-2.7584" />
    <detection t="551" x="411.384" y="95.679" z="-3.0436" />
    <detection t="552" x="416.639" y="95.621" z="-2.2418" />
    <detection t="553" x="421.929" y="95.541" z="-2.5497" />
    <detection t="554" x="427.052" y="95.528" z="-2.6883" />
    <detection t="555" x="432.122" y="95.361" z="-2.6167" />
    <detection t="556" x="436.993" y="95.281" z="-2.5204" />
    <detection t="557" x="441.646" y="95.146" z="-2.5738" />
    <detection t="558" x="445.968" y="94.911" z="-2.3703" />
    <detection t="559" x="450.002" y="94.624" z="-2.1183" />
    <detection t="560" x="453.708" y="94.288" z="-2.663" />
    <detection t="561" x="457.19" y="94.041" z="-2.6442" />
    <detection t="562" x="460.451" y="93.834" z="-2.3765" />
    <detection t="563" x="463.603" y="93.755" z="-2.3038" />
    <detection t="564" x="466.668" y="93.753" z="-2.366" />
    <detection t="565" x="469.671" y="93.725" z="-2.3853" />
    <detection t="566" x="472.711" y="93.792" z="-2.2309" />
    <detection t="567" x="475.755" y="93.829" z="-2.2585" />
    <detection t="568" x="478.878" y="93.871" z="-1.9605" />
    <detection t="569" x="481.992" y="93.944" z="-1.7406" />
    <detection t="570" x="485.193" y="93.92" z="-2.096" />
    <detection t="571" x="488.373" y="93.978" z="-1.9924" />
    <detection t="572" x="491.596" y="94.004" z="-1.909" />
    <detection t="573" x="494.858" y="94.029" z="-2.4191" />
    <detection t="574" x="498.119" y="94.113" z="-2.3416" />
    <detection t="575" x="501.383" y="94.085" z="-2.4502" />
    <detection t="576" x="504.698" y="94.136" z="-2.253" />
    <detection t="577" x="507.997" y="94.126" z="-2.3937" />
    <detection t="578" x="511.382" y="94.163" z="-2.4983" />
    <detection t="579" x="514.725" y="94.207" z="-2.209" />
    <detection t="580" x="518.072" y="94.161" z="-2.1485" />
    <detection t="581" x="521.436" y="94.187" z="-2.2935" />
    <detection t="582" x="524.817" y="94.156" z="-2.2046" />
    <detection t="583" x="528.226" y="94.134" z="-2.4698" />
    <detection t="584" x="531.649" y="94.179" z="-2.2362" />
    <detection t="585" x="535.045" y="94.153" z="-2.1647" />
    <detection t="586" x="538.493" y="94.126" z="-2.4266" />
    <detection t="587" x="541.927" y="94.121" z="-2.3129" />
    <detection t="588" x="545.381" y="94.14" z="-2.3401" />
    <detection t="589" x="548.835" y="94.202" z="-2.31" />
    <detection t="590" x="552.25" y="94.226" z="-2.2343" />
    <detection t="591" x="555.739" y="94.262" z="-2.0615" />
    <detection t="592" x="559.154" y="94.275" z="-1.8265" />
    <detection t="593" x="562.581" y="94.291" z="-2.07" />
    <detection t="594" x="565.996" y="94.323" z="-1.7261" />
    <detection t="595" x="569.437" y="94.328" z="-1.6469" />
    <detection t="596" x="572.84" y="94.38" z="-1.8828" />
    <detection t="597" x="576.222" y="94.352" z="-1.6537" />
    <detection t="598" x="579.641" y="94.364" z="-2.1013" />
    <detection t="599" x="583.025" y="94.349" z="-1.8373" />
    <detection t="600" x="586.433" y="94.291" z="-1.7889" />
    <detection t="601" x="589.881" y="94.331" z="-1.9523" />
    <detection t="602" x="593.279" y="94.385" z="-1.6206" />
    <detection t="603" x="596.65" y="94.339" z="-2.08" />
    <detection t="604" x="600.065" y="94.369" z="-1.7066" />
    <detection t="605" x="603.437" y="94.407" z="-1.9389" />
  </particle>
  <particle nSpots="58">
    <detection t="3889" x="14.399" y="80.963" z="13.0296" />
    <detection t="3890" x="24.838" y="80.553" z="13.7433" />
    <detection t="3891" x="35.08" y="80.051" z="13.2379" />
    <detection t="3892" x="44.941" y="79.169" z="13.6167" />
    <detection t="3893" x="54.317" y="77.662" z="13.7053" />
    <detection t="3894" x="63.385" y="74.897" z="13.1098" />
    <detection t="3895" x="72.18" y="70.649" z="12.8822" />
    <detection t="3896" x="81.276" y="65.069" z="12.0762" />
    <detection t="3897" x="91.452" y="58.536" z="8.7227" />
    <detection t="3898" x="104.995" y="54.873" z="7.8268" />
    <detection t="3899" x="117.673" y="58.811" z="7.6976" />
    <detection t="3900" x="127.236" y="62.087" z="12.45" />
    <detection t="3901" x="136.941" y="61.799" z="12.4623" />
    <detection t="3902" x="146.898" y="58.1" z="7.6442" />
    <detection t="3903" x="158.007" y="52.544" z="8.1462" />
    <detection t="3904" x="171.698" y="51.3" z="7.39" />
    <detection t="3905" x="182.525" y="56.548" z="7.6631" />
    <detection t="3906" x="192.462" y="58.859" z="6.8475" />
    <detection t="3907" x="202.961" y="57.006" z="7.9157" />
    <detection t="3908" x="214.004" y="52.456" z="7.887" />
    <detection t="3909" x="225.333" y="48.267" z="-3.9567" />
    <detection t="3910" x="237.127" y="49.777" z="8.8329" />
    <detection t="3911" x="247.016" y="54.528" z="7.6481" />
    <detection t="3912" x="257.62" y="55.56" z="7.6761" />
    <detection t="3913" x="268.915" y="52.469" z="8.22" />
    <detection t="3914" x="280.127" y="48.552" z="-2.467" />
    <detection t="3915" x="290.982" y="48.063" z="1.3682" />
    <detection t="3916" x="301.682" y="49.435" z="-3.5143" />
    <detection t="3917" x="311.399" y="53.179" z="7.6157" />
    <detection t="3918" x="322.055" y="53.919" z="7.6156" />
    <detection t="3919" x="332.62" y="51.169" z="6.2915" />
    <detection t="3920" x="343.536" y="49.768" z="0.7001" />
    <detection t="3921" x="353.977" y="50.331" z="0.8077" />
    <detection t="3922" x="364.393" y="50.413" z="0.9853" />
    <detection t="3923" x="373.003" y="52.35" z="8.2252" />
    <detection t="3924" x="381.624" y="53.082" z="7.8323" />
    <detection t="3925" x="390.126" y="51.676" z="-3.8424" />
    <detection t="3926" x="399.869" y="52.368" z="1.0389" />
    <detection t="3927" x="409.787" y="53.483" z="1.4237" />
    <detection t="3928" x="419.778" y="53.852" z="0.6255" />
    <detection t="3929" x="430.156" y="54.427" z="-3.0601" />
    <detection t="3930" x="437.941" y="58.838" z="7.7128" />
    <detection t="3931" x="445.781" y="64.308" z="13.3203" />
    <detection t="3932" x="454.274" y="68.738" z="13.6348" />
    <detection t="3933" x="463.298" y="71.908" z="13.6057" />
    <detection t="3934" x="472.802" y="73.868" z="13.6203" />
    <detection t="3935" x="482.792" y="75.01" z="13.1523" />
    <detection t="3936" x="493.204" y="75.631" z="13.0907" />
    <detection t="3937" x="503.847" y="75.99" z="13.1917" />
    <detection t="3938" x="514.575" y="76.222" z="13.086" />
    <detection t="3939" x="525.463" y="76.42" z="13.476" />
    <detection t="3940" x="536.376" y="76.6" z="13.727" />
    <detection t="3941" x="547.32" y="76.655" z="13.0603" />
    <detection t="3942" x="558.308" y="76.67" z="13.1907" />
    <detection t="3943" x="569.254" y="76.722" z="13.2731" />
    <detection t="3944" x="580.155" y="76.695" z="13.3478" />
    <detection t="3945" x="591.092" y="76.644" z="13.213" />
    <detection t="3946" x="602.101" y="76.613" z="13.1969" />
  </particle>
  <particle nSpots="75">
    <detection t="482" x="14.568" y="87.411" z="-0.08306" />
    <detection t="483" x="22.977" y="87.163" z="0.3913" />
    <detection t="484" x="31.294" y="86.862" z="-0.991" />
    <detection t="485" x="39.458" y="86.435" z="0.1765" />
    <detection t="486" x="47.298" y="85.977" z="-0.7316" />
    <detection t="487" x="54.735" y="85.142" z="-0.1683" />
    <detection t="488" x="61.938" y="84.126" z="-1.0189" />
    <detection t="489" x="68.893" y="83.342" z="-1.9748" />
    <detection t="490" x="75.645" y="83.028" z="-2.7828" />
    <detection t="491" x="82.341" y="83.365" z="-3.6041" />
    <detection t="492" x="89.118" y="83.806" z="-4.0755" />
    <detection t="493" x="95.97" y="84.109" z="-4.1138" />
    <detection t="494" x="102.913" y="84.143" z="-3.9099" />
    <detection t="495" x="109.802" y="83.714" z="-4.0949" />
    <detection t="496" x="116.478" y="83.039" z="-4.0479" />
    <detection t="497" x="122.802" y="82.115" z="-3.8454" />
    <detection t="498" x="128.635" y="81.449" z="4.0084" />
    <detection t="499" x="134.297" y="81.505" z="-3.2257" />
    <detection t="500" x="140.087" y="81.991" z="-3.5886" />
    <detection t="501" x="146.369" y="82.808" z="-3.6728" />
    <detection t="502" x="152.985" y="83.498" z="-3.6098" />
    <detection t="503" x="159.969" y="83.906" z="-3.7427" />
    <detection t="504" x="167.067" y="84.024" z="-4.036" />
    <detection t="505" x="174.167" y="83.731" z="-4.0307" />
    <detection t="506" x="181.026" y="83.257" z="4.6303" />
    <detection t="507" x="187.484" y="82.711" z="4.5112" />
    <detection t="508" x="193.672" y="82.533" z="-3.9154" />
    <detection t="509" x="199.923" y="82.95" z="4.4423" />
    <detection t="510" x="206.6" y="83.53" z="4.4153" />
    <detection t="511" x="213.694" y="84.206" z="4.4287" />
    <detection t="512" x="221.105" y="84.521" z="4.3587" />
    <detection t="513" x="228.63" y="84.513" z="-3.8201" />
    <detection t="514" x="236.218" y="84.267" z="-3.3675" />
    <detection t="515" x="243.731" y="83.836" z="-3.6325" />
    <detection t="516" x="250.889" y="83.644" z="-3.6491" />
    <detection t="517" x="257.888" y="83.726" z="-3.6845" />
    <detection t="518" x="265.092" y="84.187" z="4.3591" />
    <detection t="519" x="272.743" y="84.804" z="4.4583" />
    <detection t="520" x="280.778" y="85.165" z="4.4782" />
    <detection t="521" x="289.012" y="85.393" z="-3.8236" />
    <detection t="522" x="297.339" y="85.373" z="4.5148" />
    <detection t="523" x="305.529" y="85.248" z="4.407" />
    <detection t="524" x="313.59" y="85.179" z="4.4132" />
    <detection t="525" x="321.614" y="85.27" z="-3.8849" />
    <detection t="526" x="329.883" y="85.632" z="-3.6371" />
    <detection t="527" x="338.565" y="85.996" z="-3.6284" />
    <detection t="528" x="347.656" y="86.258" z="4.4466" />
    <detection t="529" x="356.939" y="86.345" z="-3.9278" />
    <detection t="530" x="366.336" y="86.313" z="-4.0823" />
    <detection t="531" x="375.758" y="86.443" z="4.616" />
    <detection t="532" x="385.23" y="86.686" z="-4.3208" />
    <detection t="533" x="394.949" y="87.004" z="-4.2963" />
    <detection t="534" x="404.998" y="87.251" z="4.6191" />
    <detection t="535" x="415.24" y="87.215" z="4.4448" />
    <detection t="536" x="425.423" y="86.917" z="-3.9244" />
    <detection t="537" x="435.153" y="86.101" z="-3.7919" />
    <detection t="538" x="444.017" y="84.927" z="-3.8256" />
    <detection t="539" x="451.987" y="84.141" z="-2.4686" />
    <detection t="540" x="459.497" y="84.145" z="-0.6954" />
    <detection t="541" x="466.908" y="84.795" z="-0.3463" />
    <detection t="542" x="474.644" y="85.324" z="0.8474" />
    <detection t="543" x="482.75" y="85.707" z="-0.341" />
    <detection t="544" x="491.065" y="86.071" z="-0.3099" />
    <detection t="545" x="499.559" y="86.193" z="0.2381" />
    <detection t="546" x="508.134" y="86.315" z="0.7345" />
    <detection t="547" x="516.836" y="86.402" z="-0.4066" />
    <detection t="548" x="525.617" y="86.456" z="-0.2511" />
    <detection t="549" x="534.41" y="86.528" z="0.3038" />
    <detection t="550" x="543.266" y="86.525" z="-0.04074" />
    <detection t="551" x="552.169" y="86.622" z="0.4618" />
    <detection t="552" x="561.026" y="86.651" z="0.9068" />
    <detection t="553" x="569.917" y="86.684" z="0.6242" />
    <detection t="554" x="578.833" y="86.65" z="0.6517" />
    <detection t="555" x="587.761" y="86.597" z="0.4372" />
    <detection t="556" x="596.699" y="86.596" z="0.2533" />
  </particle>
  <particle nSpots="55">
    <detection t="4935" x="11.492" y="79.749" z="7.3241" />
    <detection t="4936" x="24.485" y="79.339" z="7.2755" />
    <detection t="4937" x="37.238" y="78.552" z="14.5279" />
    <detection t="4938" x="49.402" y="77.22" z="13.8575" />
    <detection t="4939" x="60.978" y="74.441" z="9.5849" />
    <detection t="4940" x="72.252" y="69.741" z="7.7472" />
    <detection t="4941" x="83.776" y="63.523" z="7.7287" />
    <detection t="4942" x="96.466" y="57.908" z="4.6465" />
    <detection t="4943" x="110.456" y="57.397" z="4.8553" />
    <detection t="4944" x="122.672" y="61.309" z="7.6008" />
    <detection t="4945" x="134.296" y="62.293" z="7.7103" />
    <detection t="4946" x="146.113" y="59.351" z="7.5282" />
    <detection t="4947" x="158.639" y="55.985" z="1.7517" />
    <detection t="4948" x="171.057" y="55.667" z="1.3794" />
    <detection t="4949" x="182.775" y="58.311" z="6.7719" />
    <detection t="4950" x="193.865" y="59.948" z="7.7554" />
    <detection t="4951" x="205.467" y="57.875" z="7.1114" />
    <detection t="4952" x="217.441" y="56.06" z="1.1919" />
    <detection t="4953" x="228.747" y="56.088" z="0.8659" />
    <detection t="4954" x="240.009" y="56.533" z="1.1949" />
    <detection t="4955" x="249.854" y="58.337" z="7.7551" />
    <detection t="4956" x="260.104" y="58.132" z="7.6427" />
    <detection t="4957" x="270.875" y="56.361" z="2.2768" />
    <detection t="4958" x="281.799" y="56.954" z="0.5932" />
    <detection t="4959" x="292.54" y="57.525" z="1.2845" />
    <detection t="4960" x="303.292" y="57.305" z="1.7975" />
    <detection t="4961" x="312.695" y="58.132" z="7.2227" />
    <detection t="4962" x="321.583" y="58.109" z="7.3521" />
    <detection t="4963" x="330.698" y="57.567" z="2.0081" />
    <detection t="4964" x="340.917" y="59.172" z="1.7368" />
    <detection t="4965" x="351.268" y="60.142" z="1.4281" />
    <detection t="4966" x="361.739" y="60.0" z="0.7622" />
    <detection t="4967" x="371.567" y="59.18" z="2.4993" />
    <detection t="4968" x="379.299" y="59.329" z="-3.9045" />
    <detection t="4969" x="387.48" y="60.252" z="0.8452" />
    <detection t="4970" x="396.856" y="62.111" z="1.129" />
    <detection t="4971" x="407.238" y="63.289" z="1.0045" />
    <detection t="4972" x="417.798" y="63.516" z="0.552" />
    <detection t="4973" x="429.047" y="62.807" z="0.6291" />
    <detection t="4974" x="438.853" y="64.185" z="7.9758" />
    <detection t="4975" x="446.965" y="68.562" z="7.2892" />
    <detection t="4976" x="455.565" y="72.763" z="13.859" />
    <detection t="4977" x="464.813" y="75.629" z="12.9927" />
    <detection t="4978" x="474.782" y="77.318" z="13.1024" />
    <detection t="4979" x="485.415" y="78.233" z="13.0483" />
    <detection t="4980" x="496.392" y="78.74" z="13.5527" />
    <detection t="4981" x="507.606" y="79.037" z="13.2797" />
    <detection t="4982" x="519.015" y="79.206" z="12.7823" />
    <detection t="4983" x="530.529" y="79.394" z="13.149" />
    <detection t="4984" x="542.044" y="79.485" z="13.525" />
    <detection t="4985" x="553.595" y="79.483" z="12.9482" />
    <detection t="4986" x="565.109" y="79.619" z="12.9487" />
    <detection t="4987" x="576.686" y="79.537" z="12.8297" />
    <detection t="4988" x="588.281" y="79.56" z="12.7502" />
    <detection t="4989" x="599.856" y="79.52" z="12.7434" />
  </particle>
  <particle nSpots="60">
    <detection t="512" x="32.819" y="80.359" z="-1.1468" />
    <detection t="513" x="43.531" y="79.212" z="-0.5766" />
    <detection t="514" x="53.256" y="77.989" z="-0.8781" />
    <detection t="515" x="62.801" y="75.826" z="-0.8583" />
    <detection t="516" x="72.103" y="73.315" z="-1.6813" />
    <detection t="517" x="81.453" y="71.332" z="-3.3308" />
    <detection t="518" x="90.36" y="70.479" z="-4.7799" />
    <detection t="519" x="99.074" y="70.424" z="-4.5425" />
    <detection t="520" x="107.626" y="70.128" z="-4.316" />
    <detection t="521" x="116.183" y="69.697" z="-4.3332" />
    <detection t="522" x="124.483" y="69.484" z="-2.916" />
    <detection t="523" x="132.264" y="69.497" z="-2.4474" />
    <detection t="524" x="140.268" y="69.543" z="-3.2537" />
    <detection t="525" x="148.493" y="70.049" z="-4.6068" />
    <detection t="526" x="156.918" y="70.934" z="-4.2836" />
    <detection t="527" x="165.431" y="71.316" z="-4.4016" />
    <detection t="528" x="173.985" y="71.07" z="-4.3971" />
    <detection t="529" x="182.34" y="70.303" z="-3.4282" />
    <detection t="530" x="190.238" y="69.774" z="-3.0661" />
    <detection t="531" x="197.943" y="70.103" z="-2.7291" />
    <detection t="532" x="205.844" y="70.943" z="-4.2745" />
    <detection t="533" x="214.267" y="72.217" z="-4.1547" />
    <detection t="534" x="222.998" y="73.072" z="-4.2435" />
    <detection t="535" x="231.99" y="73.084" z="-4.2046" />
    <detection t="536" x="240.825" y="72.451" z="-4.2187" />
    <detection t="537" x="249.209" y="71.527" z="4.1745" />
    <detection t="538" x="256.939" y="71.444" z="4.1734" />
    <detection t="539" x="264.974" y="72.412" z="-4.127" />
    <detection t="540" x="273.728" y="73.685" z="-4.0713" />
    <detection t="541" x="283.096" y="74.619" z="4.4701" />
    <detection t="542" x="292.664" y="74.866" z="4.4258" />
    <detection t="543" x="302.17" y="74.469" z="-3.8713" />
    <detection t="544" x="311.14" y="73.915" z="-3.6694" />
    <detection t="545" x="319.678" y="73.954" z="-3.7109" />
    <detection t="546" x="328.535" y="74.962" z="4.4559" />
    <detection t="547" x="338.314" y="76.049" z="-4.1675" />
    <detection t="548" x="348.728" y="76.718" z="-3.9894" />
    <detection t="549" x="359.413" y="76.913" z="4.6263" />
    <detection t="550" x="369.939" y="76.727" z="-3.9465" />
    <detection t="551" x="380.242" y="76.953" z="4.5077" />
    <detection t="552" x="390.778" y="77.719" z="-4.2532" />
    <detection t="553" x="402.104" y="78.434" z="-3.8139" />
    <detection t="554" x="413.885" y="78.699" z="-4.2175" />
    <detection t="555" x="425.749" y="78.258" z="-4.0308" />
    <detection t="556" x="437.249" y="76.703" z="-4.0689" />
    <detection t="557" x="447.788" y="75.926" z="-1.764" />
    <detection t="558" x="457.498" y="77.141" z="-0.1223" />
    <detection t="559" x="467.245" y="78.774" z="0.3861" />
    <detection t="560" x="477.52" y="79.862" z="1.144" />
    <detection t="561" x="488.326" y="80.547" z="0.03248" />
    <detection t="562" x="499.48" y="80.919" z="0.05593" />
    <detection t="563" x="510.825" y="81.155" z="0.8316" />
    <detection t="564" x="522.335" y="81.36" z="0.4241" />
    <detection t="565" x="533.869" y="81.434" z="0.5757" />
    <detection t="566" x="545.482" y="81.509" z="0.9687" />
    <detection t="567" x="557.166" y="81.582" z="-0.194" />
    <detection t="568" x="568.729" y="81.618" z="-0.08603" />
    <detection t="569" x="580.363" y="81.649" z="-0.2356" />
    <detection t="570" x="591.965" y="81.566" z="1.396" />
    <detection t="571" x="603.689" y="81.608" z="-0.2669" />
  </particle>
  <particle nSpots="64">
    <detection t="4939" x="15.052" y="82.7" z="13.5747" />
    <detection t="4940" x="24.408" y="82.347" z="13.5281" />
    <detection t="4941" x="33.588" y="81.958" z="13.2266" />
    <detection t="4942" x="42.568" y="81.272" z="13.1883" />
    <detection t="4943" x="51.118" y="80.18" z="13.7773" />
    <detection t="4944" x="59.212" y="78.288" z="13.6621" />
    <detection t="4945" x="67.006" y="75.174" z="13.046" />
    <detection t="4946" x="74.629" y="70.908" z="13.3963" />
    <detection t="4947" x="82.582" y="65.481" z="12.6647" />
    <detection t="4948" x="91.401" y="59.458" z="9.1309" />
    <detection t="4949" x="102.897" y="55.355" z="8.2032" />
    <detection t="4950" x="114.743" y="58.155" z="7.3682" />
    <detection t="4951" x="123.176" y="62.365" z="11.9875" />
    <detection t="4952" x="131.449" y="63.663" z="12.8631" />
    <detection t="4953" x="140.035" y="62.082" z="12.1908" />
    <detection t="4954" x="148.838" y="57.95" z="7.5966" />
    <detection t="4955" x="158.739" y="52.547" z="7.8627" />
    <detection t="4956" x="170.964" y="51.435" z="7.6436" />
    <detection t="4957" x="180.53" y="56.425" z="7.8619" />
    <detection t="4958" x="188.874" y="59.624" z="14.2583" />
    <detection t="4959" x="197.978" y="59.413" z="14.5278" />
    <detection t="4960" x="207.46" y="55.96" z="8.0895" />
    <detection t="4961" x="217.16" y="51.25" z="7.954" />
    <detection t="4962" x="227.363" y="47.958" z="-4.0277" />
    <detection t="4963" x="237.452" y="50.229" z="7.7142" />
    <detection t="4964" x="246.088" y="54.838" z="7.5902" />
    <detection t="4965" x="255.484" y="56.37" z="7.6024" />
    <detection t="4966" x="265.665" y="54.135" z="7.6794" />
    <detection t="4967" x="275.808" y="49.823" z="7.5521" />
    <detection t="4968" x="285.698" y="47.8" z="1.694" />
    <detection t="4969" x="295.194" y="48.082" z="1.3366" />
    <detection t="4970" x="304.474" y="50.657" z="7.6783" />
    <detection t="4971" x="313.418" y="54.079" z="7.5334" />
    <detection t="4972" x="323.386" y="54.017" z="7.6013" />
    <detection t="4973" x="333.026" y="50.962" z="8.583" />
    <detection t="4974" x="343.074" y="49.29" z="1.5877" />
    <detection t="4975" x="352.686" y="49.84" z="1.3921" />
    <detection t="4976" x="362.282" y="49.952" z="1.5844" />
    <detection t="4977" x="370.446" y="51.558" z="7.7698" />
    <detection t="4978" x="378.27" y="53.147" z="7.7456" />
    <detection t="4979" x="386.395" y="52.293" z="8.2974" />
    <detection t="4980" x="394.535" y="51.143" z="2.1524" />
    <detection t="4981" x="403.606" y="52.291" z="0.9297" />
    <detection t="4982" x="412.413" y="53.081" z="1.2047" />
    <detection t="4983" x="421.529" y="53.259" z="0.7494" />
    <detection t="4984" x="430.746" y="54.18" z="-4.1352" />
    <detection t="4985" x="437.467" y="58.711" z="7.8051" />
    <detection t="4986" x="444.525" y="64.033" z="13.089" />
    <detection t="4987" x="452.15" y="68.478" z="13.7098" />
    <detection t="4988" x="460.258" y="71.751" z="13.1366" />
    <detection t="4989" x="468.826" y="73.908" z="13.8623" />
    <detection t="4990" x="477.899" y="75.143" z="13.7946" />
    <detection t="4991" x="487.35" y="75.959" z="13.2922" />
    <detection t="4992" x="497.037" y="76.422" z="13.512" />
    <detection t="4993" x="506.943" y="76.682" z="13.3912" />
    <detection t="4994" x="516.969" y="76.844" z="14.0567" />
    <detection t="4995" x="527.145" y="76.991" z="13.4008" />
    <detection t="4996" x="537.272" y="77.12" z="13.855" />
    <detection t="4997" x="547.41" y="77.16" z="13.7127" />
    <detection t="4998" x="557.635" y="77.241" z="13.1743" />
    <detection t="4999" x="567.809" y="77.259" z="13.1695" />
    <detection t="5000" x="577.989" y="77.224" z="13.3131" />
    <detection t="5001" x="588.285" y="77.195" z="13.2418" />
    <detection t="5002" x="598.518" y="77.125" z="13.8666" />
  </particle>
  <particle nSpots="147">
    <detection t="604" x="12.256" y="95.58" z="-0.2475" />
    <detection t="605" x="15.876" y="95.527" z="-0.5077" />
    <detection t="606" x="19.454" y="95.426" z="-0.8645" />
    <detection t="607" x="23.07" y="95.327" z="0.3633" />
    <detection t="608" x="26.616" y="95.264" z="-0.003099" />
    <detection t="609" x="30.161" y="95.158" z="-0.7929" />
    <detection t="610" x="33.727" y="95.019" z="0.4229" />
    <detection t="611" x="37.253" y="94.968" z="0.05133" />
    <detection t="612" x="40.738" y="94.893" z="-0.1997" />
    <detection t="613" x="44.153" y="94.801" z="-0.686" />
    <detection t="614" x="47.5" y="94.765" z="0.5896" />
    <detection t="615" x="50.73" y="94.654" z="0.1855" />
    <detection t="616" x="53.904" y="94.616" z="-0.05032" />
    <detection t="617" x="57.049" y="94.537" z="-0.542" />
    <detection t="618" x="60.157" y="94.531" z="-0.8665" />
    <detection t="619" x="63.248" y="94.622" z="-0.4698" />
    <detection t="620" x="66.429" y="94.8" z="-1.1424" />
    <detection t="621" x="69.652" y="94.974" z="-0.5233" />
    <detection t="622" x="72.973" y="95.165" z="-0.7183" />
    <detection t="623" x="76.465" y="95.319" z="-1.245" />
    <detection t="624" x="80.133" y="95.498" z="-0.6433" />
    <detection t="625" x="83.953" y="95.592" z="-0.2978" />
    <detection t="626" x="87.813" y="95.705" z="-0.9578" />
    <detection t="627" x="91.816" y="95.728" z="-0.9345" />
    <detection t="628" x="95.854" y="95.754" z="-0.845" />
    <detection t="629" x="99.956" y="95.783" z="-0.912" />
    <detection t="630" x="103.983" y="95.734" z="-0.8604" />
    <detection t="631" x="108.031" y="95.752" z="-0.856" />
    <detection t="632" x="112.026" y="95.594" z="-1.3118" />
    <detection t="633" x="115.884" y="95.461" z="-0.7739" />
    <detection t="634" x="119.701" y="95.299" z="-1.3307" />
    <detection t="635" x="123.376" y="95.063" z="-1.1921" />
    <detection t="636" x="127.018" y="94.954" z="-0.2469" />
    <detection t="637" x="130.533" y="94.868" z="-0.4448" />
    <detection t="638" x="134.105" y="94.85" z="-0.5663" />
    <detection t="639" x="137.7" y="94.975" z="-1.2393" />
    <detection t="640" x="141.368" y="94.987" z="-1.2899" />
    <detection t="641" x="145.161" y="95.146" z="-0.6973" />
    <detection t="642" x="149.046" y="95.251" z="-0.8153" />
    <detection t="643" x="153.012" y="95.297" z="-1.2545" />
    <detection t="644" x="157.076" y="95.379" z="-0.8891" />
    <detection t="645" x="161.18" y="95.31" z="-1.1237" />
    <detection t="646" x="165.381" y="95.393" z="-0.9731" />
    <detection t="647" x="169.53" y="95.356" z="-1.109" />
    <detection t="648" x="173.625" y="95.253" z="0.2901" />
    <detection t="649" x="177.724" y="95.252" z="-0.6844" />
    <detection t="650" x="181.717" y="95.072" z="-0.9092" />
    <detection t="651" x="185.686" y="95.006" z="-1.1218" />
    <detection t="652" x="189.611" y="94.917" z="-0.1644" />
    <detection t="653" x="193.566" y="94.853" z="-0.3695" />
    <detection t="654" x="197.509" y="94.935" z="-1.1544" />
    <detection t="655" x="201.483" y="95.002" z="-1.2186" />
    <detection t="656" x="205.543" y="95.115" z="-0.7325" />
    <detection t="657" x="209.647" y="95.186" z="-0.5762" />
    <detection t="658" x="213.856" y="95.264" z="-0.5224" />
    <detection t="659" x="218.141" y="95.346" z="-1.2151" />
    <detection t="660" x="222.488" y="95.355" z="-0.9895" />
    <detection t="661" x="226.863" y="95.363" z="-1.2417" />
    <detection t="662" x="231.243" y="95.325" z="-1.1702" />
    <detection t="663" x="235.637" y="95.253" z="-0.2869" />
    <detection t="664" x="239.966" y="95.222" z="-0.8155" />
    <detection t="665" x="244.288" y="95.078" z="-0.9863" />
    <detection t="666" x="248.61" y="95.037" z="-1.223" />
    <detection t="667" x="252.854" y="94.992" z="-1.2588" />
    <detection t="668" x="257.162" y="94.989" z="-1.236" />
    <detection t="669" x="261.44" y="95.003" z="-1.3244" />
    <detection t="670" x="265.855" y="94.967" z="-0.1249" />
    <detection t="671" x="270.392" y="95.108" z="-0.8934" />
    <detection t="672" x="274.902" y="95.202" z="-0.6736" />
    <detection t="673" x="279.512" y="95.348" z="-1.2821" />
    <detection t="674" x="284.119" y="95.449" z="-0.8884" />
    <detection t="675" x="288.782" y="95.361" z="-1.1033" />
    <detection t="676" x="293.507" y="95.402" z="-1.1661" />
    <detection t="677" x="298.294" y="95.372" z="-1.3396" />
    <detection t="678" x="302.992" y="95.415" z="-1.1395" />
    <detection t="679" x="307.646" y="95.421" z="-1.128" />
    <detection t="680" x="312.326" y="95.299" z="-0.8337" />
    <detection t="681" x="317.066" y="95.36" z="-1.2835" />
    <detection t="682" x="321.786" y="95.379" z="-0.09341" />
    <detection t="683" x="326.505" y="95.39" z="-1.3613" />
    <detection t="684" x="331.308" y="95.484" z="-1.1877" />
    <detection t="685" x="336.192" y="95.442" z="-1.1935" />
    <detection t="686" x="341.196" y="95.484" z="-1.0626" />
    <detection t="687" x="346.247" y="95.477" z="-1.102" />
    <detection t="688" x="351.353" y="95.46" z="-1.2191" />
    <detection t="689" x="356.518" y="95.422" z="-1.2019" />
    <detection t="690" x="361.765" y="95.315" z="-0.7446" />
    <detection t="691" x="367.008" y="95.281" z="-1.0734" />
    <detection t="692" x="372.29" y="95.287" z="-0.6549" />
    <detection t="693" x="377.536" y="95.346" z="-0.7368" />
    <detection t="694" x="382.83" y="95.508" z="-1.02" />
    <detection t="695" x="388.122" y="95.609" z="-0.7902" />
    <detection t="696" x="393.458" y="95.705" z="-0.2162" />
    <detection t="697" x="398.86" y="95.737" z="-0.1365" />
    <detection t="698" x="404.321" y="95.673" z="-0.3621" />
    <detection t="699" x="409.885" y="95.683" z="-0.3549" />
    <detection t="700" x="415.421" y="95.621" z="-0.7005" />
    <detection t="701" x="420.917" y="95.568" z="-0.8525" />
    <detection t="702" x="426.353" y="95.519" z="-0.9967" />
    <detection t="703" x="431.625" y="95.406" z="-1.4236" />
    <detection t="704" x="436.702" y="95.28" z="-0.9782" />
    <detection t="705" x="441.589" y="95.092" z="-1.4917" />
    <detection t="706" x="446.093" y="94.869" z="-1.3459" />
    <detection t="707" x="450.333" y="94.51" z="-1.1383" />
    <detection t="708" x="454.229" y="94.155" z="-1.4025" />
    <detection t="709" x="457.804" y="93.846" z="-1.2777" />
    <detection t="710" x="461.21" y="93.656" z="-0.4285" />
    <detection t="711" x="464.558" y="93.629" z="-0.2873" />
    <detection t="712" x="467.808" y="93.603" z="-0.3704" />
    <detection t="713" x="471.084" y="93.664" z="-0.07052" />
    <detection t="714" x="474.32" y="93.71" z="0.103" />
    <detection t="715" x="477.665" y="93.738" z="0.414" />
    <detection t="716" x="481.044" y="93.846" z="-0.7964" />
    <detection t="717" x="484.436" y="93.906" z="-0.3803" />
    <detection t="718" x="487.862" y="93.951" z="-0.1705" />
    <detection t="719" x="491.352" y="94.029" z="0.04672" />
    <detection t="720" x="494.796" y="94.042" z="0.06132" />
    <detection t="721" x="498.316" y="94.086" z="0.2695" />
    <detection t="722" x="501.836" y="94.101" z="0.3857" />
    <detection t="723" x="505.362" y="94.135" z="0.3755" />
    <detection t="724" x="508.916" y="94.138" z="2.1562" />
    <detection t="725" x="512.504" y="94.105" z="0.2855" />
    <detection t="726" x="516.082" y="94.166" z="-0.9073" />
    <detection t="727" x="519.653" y="94.199" z="7.2953" />
    <detection t="728" x="523.254" y="94.174" z="-0.6547" />
    <detection t="729" x="526.905" y="94.192" z="-0.7882" />
    <detection t="730" x="530.546" y="94.212" z="-0.9201" />
    <detection t="731" x="534.161" y="94.237" z="-0.5966" />
    <detection t="732" x="537.823" y="94.228" z="-0.7933" />
    <detection t="733" x="541.469" y="94.24" z="-0.8711" />
    <detection t="734" x="545.133" y="94.286" z="-0.5725" />
    <detection t="735" x="548.824" y="94.267" z="-0.8092" />
    <detection t="736" x="552.444" y="94.318" z="-0.4104" />
    <detection t="737" x="556.111" y="94.337" z="-0.2215" />
    <detection t="738" x="559.715" y="94.389" z="-0.0744" />
    <detection t="739" x="563.368" y="94.448" z="0.1517" />
    <detection t="740" x="566.995" y="94.468" z="0.3065" />
    <detection t="741" x="570.581" y="94.483" z="0.4818" />
    <detection t="742" x="574.138" y="94.469" z="0.2745" />
    <detection t="743" x="577.749" y="94.434" z="0.05632" />
    <detection t="744" x="581.373" y="94.479" z="0.4731" />
    <detection t="745" x="584.943" y="94.412" z="0.1381" />
    <detection t="746" x="588.562" y="94.426" z="0.1423" />
    <detection t="747" x="592.174" y="94.422" z="-0.04314" />
    <detection t="748" x="595.821" y="94.413" z="-0.1687" />
    <detection t="749" x="599.427" y="94.452" z="0.3671" />
    <detection t="750" x="603.041" y="94.39" z="-0.04572" />
  </particle>
  <particle nSpots="61">
    <detection t="392" x="11.582" y="80.903" z="13.4889" />
    <detection t="393" x="22.77" y="80.599" z="13.6402" />
    <detection t="394" x="33.788" y="80.06" z="12.8717" />
    <detection t="395" x="44.459" y="79.125" z="12.9775" />
    <detection t="396" x="54.553" y="77.523" z="12.8291" />
    <detection t="397" x="64.238" y="74.468" z="13.3678" />
    <detection t="398" x="73.679" y="69.885" z="14.4274" />
    <detection t="399" x="83.535" y="63.959" z="7.9926" />
    <detection t="400" x="94.592" y="57.688" z="7.5879" />
    <detection t="401" x="108.043" y="55.914" z="7.6108" />
    <detection t="402" x="119.739" y="60.181" z="7.9084" />
    <detection t="403" x="129.709" y="62.584" z="8.5912" />
    <detection t="404" x="140.064" y="61.225" z="7.8846" />
    <detection t="405" x="150.703" y="56.859" z="7.8657" />
    <detection t="406" x="162.354" y="52.531" z="4.9889" />
    <detection t="407" x="174.633" y="53.672" z="6.2004" />
    <detection t="408" x="184.754" y="58.069" z="7.6525" />
    <detection t="409" x="195.107" y="59.381" z="7.6126" />
    <detection t="410" x="206.003" y="56.672" z="7.7293" />
    <detection t="411" x="216.784" y="52.883" z="-3.208" />
    <detection t="412" x="227.325" y="51.796" z="1.4322" />
    <detection t="413" x="237.684" y="52.59" z="-1.5429" />
    <detection t="414" x="246.797" y="55.988" z="7.8317" />
    <detection t="415" x="256.696" y="56.95" z="7.5756" />
    <detection t="416" x="267.325" y="54.629" z="7.5546" />
    <detection t="417" x="277.822" y="52.148" z="1.302" />
    <detection t="418" x="288.044" y="52.392" z="1.2495" />
    <detection t="419" x="298.1" y="52.642" z="0.8344" />
    <detection t="420" x="307.426" y="54.214" z="7.1576" />
    <detection t="421" x="316.311" y="55.998" z="7.5622" />
    <detection t="422" x="325.761" y="55.133" z="7.9064" />
    <detection t="423" x="334.757" y="53.379" z="2.0368" />
    <detection t="424" x="344.951" y="54.119" z="0.383" />
    <detection t="425" x="354.544" y="54.612" z="1.2281" />
    <detection t="426" x="364.436" y="54.309" z="1.0957" />
    <detection t="427" x="372.465" y="54.954" z="8.6624" />
    <detection t="428" x="379.715" y="55.573" z="7.7444" />
    <detection t="429" x="387.003" y="55.199" z="-4.3334" />
    <detection t="430" x="395.388" y="55.921" z="0.7019" />
    <detection t="431" x="404.631" y="57.354" z="1.3638" />
    <detection t="432" x="414.022" y="57.961" z="1.3748" />
    <detection t="433" x="423.668" y="57.847" z="1.1768" />
    <detection t="434" x="433.087" y="58.529" z="-4.3817" />
    <detection t="435" x="440.191" y="62.687" z="7.6863" />
    <detection t="436" x="447.53" y="67.503" z="13.6248" />
    <detection t="437" x="455.315" y="71.491" z="13.1171" />
    <detection t="438" x="463.641" y="74.312" z="13.0243" />
    <detection t="439" x="472.516" y="76.056" z="13.4585" />
    <detection t="440" x="481.899" y="77.043" z="13.5145" />
    <detection t="441" x="491.552" y="77.683" z="13.2902" />
    <detection t="442" x="501.496" y="78.003" z="13.296" />
    <detection t="443" x="511.645" y="78.21" z="13.0884" />
    <detection t="444" x="521.89" y="78.412" z="13.6951" />
    <detection t="445" x="532.157" y="78.56" z="12.9624" />
    <detection t="446" x="542.492" y="78.65" z="13.2447" />
    <detection t="447" x="552.835" y="78.656" z="13.3878" />
    <detection t="448" x="563.191" y="78.703" z="13.4295" />
    <detection t="449" x="573.521" y="78.724" z="13.4855" />
    <detection t="450" x="583.865" y="78.671" z="13.2969" />
    <detection t="451" x="594.247" y="78.626" z="13.342" />
    <detection t="452" x="604.632" y="78.608" z="13.3156" />
  </particle>
  <particle nSpots="61">
    <detection t="631" x="12.928" y="83.634" z="3.3372" />
    <detection t="632" x="24.998" y="83.229" z="3.3942" />
    <detection t="633" x="36.82" y="82.66" z="3.592" />
    <detection t="634" x="48.169" y="81.68" z="3.4298" />
    <detection t="635" x="58.744" y="79.727" z="2.7842" />
    <detection t="636" x="68.83" y="76.9" z="2.3466" />
    <detection t="637" x="78.741" y="74.227" z="0.3405" />
    <detection t="638" x="88.325" y="73.276" z="-0.8691" />
    <detection t="639" x="97.582" y="73.401" z="-1.4466" />
    <detection t="640" x="106.655" y="73.158" z="-1.2442" />
    <detection t="641" x="115.832" y="72.476" z="-1.1617" />
    <detection t="642" x="124.255" y="71.996" z="1.1765" />
    <detection t="643" x="131.945" y="71.918" z="1.5363" />
    <detection t="644" x="139.908" y="71.814" z="1.0537" />
    <detection t="645" x="148.269" y="72.392" z="0.4857" />
    <detection t="646" x="157.044" y="73.44" z="-0.6218" />
    <detection t="647" x="165.868" y="73.842" z="-0.46" />
    <detection t="648" x="174.728" y="73.447" z="-0.6488" />
    <detection t="649" x="183.374" y="72.538" z="0.05687" />
    <detection t="650" x="191.0" y="71.954" z="1.0664" />
    <detection t="651" x="198.325" y="72.164" z="0.2755" />
    <detection t="652" x="206.264" y="73.253" z="-0.06522" />
    <detection t="653" x="214.717" y="74.414" z="-0.2865" />
    <detection t="654" x="223.553" y="75.136" z="0.04812" />
    <detection t="655" x="232.558" y="75.123" z="0.02253" />
    <detection t="656" x="241.439" y="74.471" z="-0.379" />
    <detection t="657" x="249.715" y="73.488" z="-0.1691" />
    <detection t="658" x="257.205" y="73.382" z="0.9367" />
    <detection t="659" x="265.147" y="74.448" z="-0.3058" />
    <detection t="660" x="273.782" y="75.565" z="1.0301" />
    <detection t="661" x="283.027" y="76.392" z="0.0166" />
    <detection t="662" x="292.489" y="76.63" z="-0.1649" />
    <detection t="663" x="301.844" y="76.338" z="-0.07126" />
    <detection t="664" x="310.782" y="75.89" z="0.6206" />
    <detection t="665" x="319.284" y="75.931" z="0.5879" />
    <detection t="666" x="328.075" y="76.754" z="0.02188" />
    <detection t="667" x="337.711" y="77.707" z="-0.3031" />
    <detection t="668" x="347.986" y="78.335" z="-0.4623" />
    <detection t="669" x="358.541" y="78.483" z="0.3558" />
    <detection t="670" x="369.009" y="78.365" z="-0.2712" />
    <detection t="671" x="379.213" y="78.552" z="0.4001" />
    <detection t="672" x="389.671" y="79.18" z="0.6542" />
    <detection t="673" x="400.726" y="79.851" z="-0.4344" />
    <detection t="674" x="412.278" y="80.137" z="0.4441" />
    <detection t="675" x="423.885" y="79.787" z="-0.1196" />
    <detection t="676" x="435.206" y="78.453" z="0.04418" />
    <detection t="677" x="445.763" y="77.456" z="0.3117" />
    <detection t="678" x="455.075" y="78.992" z="-2.8622" />
    <detection t="679" x="464.346" y="81.032" z="6.2777" />
    <detection t="680" x="474.439" y="82.235" z="7.6776" />
    <detection t="681" x="485.18" y="82.973" z="7.2181" />
    <detection t="682" x="496.291" y="83.409" z="7.2883" />
    <detection t="683" x="507.65" y="83.553" z="7.5866" />
    <detection t="684" x="519.199" y="83.765" z="7.2902" />
    <detection t="685" x="530.798" y="83.841" z="7.2371" />
    <detection t="686" x="542.501" y="83.989" z="7.2309" />
    <detection t="687" x="554.193" y="84.055" z="7.1203" />
    <detection t="688" x="565.908" y="84.135" z="7.2893" />
    <detection t="689" x="577.637" y="84.118" z="7.2088" />
    <detection t="690" x="589.409" y="84.031" z="7.1159" />
    <detection t="691" x="601.203" y="83.994" z="6.7804" />
  </particle>
  <particle nSpots="108">
    <detection t="4945" x="19.164" y="86.198" z="14.0629" />
    <detection t="4946" x="27.376" y="85.991" z="13.1081" />
    <detection t="4947" x="35.503" y="85.608" z="12.7988" />
    <detection t="4948" x="43.319" y="85.212" z="12.4801" />
    <detection t="4949" x="50.762" y="84.386" z="13.2243" />
    <detection t="4950" x="57.676" y="82.875" z="12.1081" />
    <detection t="4951" x="64.298" y="80.671" z="11.6745" />
    <detection t="4952" x="70.49" y="77.508" z="13.7969" />
    <detection t="4953" x="76.445" y="73.612" z="7.7521" />
    <detection t="4954" x="82.389" y="69.323" z="8.1721" />
    <detection t="4955" x="88.086" y="65.172" z="7.0183" />
    <detection t="4956" x="93.59" y="62.021" z="15.0996" />
    <detection t="4957" x="99.244" y="60.598" z="1.6448" />
    <detection t="4958" x="104.599" y="60.436" z="1.7037" />
    <detection t="4959" x="110.194" y="60.662" z="2.6146" />
    <detection t="4960" x="115.249" y="62.6" z="8.199" />
    <detection t="4961" x="120.044" y="65.353" z="7.7853" />
    <detection t="4962" x="125.448" y="67.276" z="8.9911" />
    <detection t="4963" x="131.434" y="67.784" z="8.7973" />
    <detection t="4964" x="137.806" y="66.655" z="7.9402" />
    <detection t="4965" x="144.139" y="64.097" z="7.5273" />
    <detection t="4966" x="150.2" y="60.851" z="6.6602" />
    <detection t="4967" x="156.329" y="58.591" z="2.6953" />
    <detection t="4968" x="162.518" y="58.239" z="0.6691" />
    <detection t="4969" x="168.364" y="58.288" z="1.2735" />
    <detection t="4970" x="174.412" y="58.473" z="1.3261" />
    <detection t="4971" x="179.606" y="60.384" z="6.9813" />
    <detection t="4972" x="184.646" y="62.743" z="7.6354" />
    <detection t="4973" x="190.352" y="64.086" z="12.5213" />
    <detection t="4974" x="196.551" y="63.787" z="12.7615" />
    <detection t="4975" x="202.655" y="61.769" z="8.3785" />
    <detection t="4976" x="208.705" y="58.919" z="7.5816" />
    <detection t="4977" x="214.023" y="56.846" z="2.0906" />
    <detection t="4978" x="219.668" y="56.804" z="0.9301" />
    <detection t="4979" x="224.98" y="56.941" z="0.4789" />
    <detection t="4980" x="230.138" y="57.131" z="1.4929" />
    <detection t="4981" x="235.48" y="57.159" z="0.5686" />
    <detection t="4982" x="240.779" y="57.578" z="4.7509" />
    <detection t="4983" x="244.468" y="59.286" z="7.1927" />
    <detection t="4984" x="248.899" y="60.851" z="7.5201" />
    <detection t="4985" x="254.036" y="61.236" z="12.968" />
    <detection t="4986" x="259.643" y="60.321" z="12.9065" />
    <detection t="4987" x="265.36" y="57.949" z="8.0821" />
    <detection t="4988" x="270.92" y="55.126" z="8.0052" />
    <detection t="4989" x="275.853" y="53.009" z="2.4735" />
    <detection t="4990" x="281.389" y="53.046" z="1.7445" />
    <detection t="4991" x="286.478" y="53.307" z="1.3241" />
    <detection t="4992" x="291.407" y="53.539" z="0.9198" />
    <detection t="4993" x="296.469" y="53.564" z="1.2034" />
    <detection t="4994" x="301.855" y="53.733" z="3.6858" />
    <detection t="4995" x="305.76" y="55.201" z="7.2445" />
    <detection t="4996" x="309.764" y="57.17" z="7.9204" />
    <detection t="4997" x="314.471" y="58.441" z="13.5142" />
    <detection t="4998" x="319.69" y="58.418" z="12.9652" />
    <detection t="4999" x="325.04" y="57.037" z="7.9428" />
    <detection t="5000" x="329.948" y="54.966" z="7.4846" />
    <detection t="5001" x="334.213" y="52.272" z="6.7368" />
    <detection t="5002" x="339.102" y="51.142" z="-24.2619" />
    <detection t="5003" x="344.329" y="51.496" z="1.5037" />
    <detection t="5004" x="349.201" y="51.943" z="1.2641" />
    <detection t="5005" x="353.992" y="52.07" z="1.7542" />
    <detection t="5006" x="359.009" y="52.142" z="1.3585" />
    <detection t="5007" x="364.304" y="51.825" z="2.0979" />
    <detection t="5008" x="367.942" y="52.887" z="7.4906" />
    <detection t="5009" x="371.131" y="54.478" z="7.6525" />
    <detection t="5010" x="374.941" y="55.702" z="8.7203" />
    <detection t="5011" x="379.115" y="56.129" z="9.3957" />
    <detection t="5012" x="383.39" y="55.567" z="12.253" />
    <detection t="5013" x="387.311" y="54.289" z="8.0889" />
    <detection t="5014" x="390.607" y="52.485" z="7.8242" />
    <detection t="5015" x="393.66" y="51.461" z="3.4756" />
    <detection t="5016" x="398.422" y="52.056" z="1.0762" />
    <detection t="5017" x="402.637" y="52.693" z="1.4477" />
    <detection t="5018" x="407.15" y="53.192" z="1.8802" />
    <detection t="5019" x="411.614" y="53.583" z="1.2308" />
    <detection t="5020" x="416.031" y="53.689" z="1.1577" />
    <detection t="5021" x="420.769" y="53.804" z="1.757" />
    <detection t="5022" x="425.868" y="53.686" z="1.079" />
    <detection t="5023" x="430.558" y="54.819" z="6.4346" />
    <detection t="5024" x="433.498" y="57.875" z="7.94" />
    <detection t="5025" x="437.045" y="61.614" z="13.6017" />
    <detection t="5026" x="440.956" y="65.537" z="13.6872" />
    <detection t="5027" x="445.235" y="69.224" z="13.0363" />
    <detection t="5028" x="449.785" y="72.513" z="13.7314" />
    <detection t="5029" x="454.441" y="75.274" z="13.6702" />
    <detection t="5030" x="459.244" y="77.357" z="13.9467" />
    <detection t="5031" x="464.418" y="78.921" z="13.5449" />
    <detection t="5032" x="469.789" y="79.898" z="13.7623" />
    <detection t="5033" x="475.6" y="80.618" z="14.675" />
    <detection t="5034" x="481.625" y="81.092" z="14.8012" />
    <detection t="5035" x="487.809" y="81.388" z="14.7496" />
    <detection t="5036" x="494.02" y="81.656" z="14.5711" />
    <detection t="5037" x="500.358" y="81.711" z="13.7708" />
    <detection t="5038" x="506.871" y="81.837" z="14.1431" />
    <detection t="5039" x="513.442" y="81.978" z="14.7122" />
    <detection t="5040" x="520.062" y="82.047" z="15.0457" />
    <detection t="5041" x="526.727" y="82.229" z="14.7669" />
    <detection t="5042" x="533.262" y="82.252" z="14.1989" />
    <detection t="5043" x="539.936" y="82.311" z="13.7127" />
    <detection t="5044" x="546.655" y="82.368" z="14.6211" />
    <detection t="5045" x="553.351" y="82.392" z="15.1398" />
    <detection t="5046" x="560.058" y="82.477" z="14.8824" />
    <detection t="5047" x="566.548" y="82.467" z="14.6342" />
    <detection t="5048" x="573.142" y="82.441" z="13.8858" />
    <detection t="5049" x="579.872" y="82.439" z="14.3609" />
    <detection t="5050" x="586.458" y="82.366" z="15.3116" />
    <detection t="5051" x="593.172" y="82.385" z="15.5148" />
    <detection t="5052" x="599.762" y="82.36" z="14.7328" />
  </particle>
  <particle nSpots="3">
    <detection t="649" x="20.475" y="83.762" z="8.0898" />
    <detection t="650" x="32.126" y="83.201" z="7.6477" />
    <detection t="651" x="43.288" y="82.447" z="7.5987" />
  </particle>
  <particle nSpots="56">
    <detection t="5009" x="16.214" y="80.443" z="13.2353" />
    <detection t="5010" x="26.713" y="80.047" z="13.1933" />
    <detection t="5011" x="37.045" y="79.474" z="13.4526" />
    <detection t="5012" x="46.987" y="78.48" z="13.2856" />
    <detection t="5013" x="56.425" y="76.611" z="13.2667" />
    <detection t="5014" x="65.604" y="73.473" z="13.6459" />
    <detection t="5015" x="74.659" y="68.803" z="12.8935" />
    <detection t="5016" x="84.213" y="62.755" z="14.2166" />
    <detection t="5017" x="95.624" y="56.29" z="8.5154" />
    <detection t="5018" x="110.323" y="55.476" z="8.2952" />
    <detection t="5019" x="121.629" y="60.237" z="14.5951" />
    <detection t="5020" x="131.426" y="62.059" z="12.7486" />
    <detection t="5021" x="141.481" y="60.177" z="14.7964" />
    <detection t="5022" x="151.995" y="55.117" z="7.8538" />
    <detection t="5023" x="165.152" y="50.415" z="7.5679" />
    <detection t="5024" x="178.503" y="54.14" z="7.8064" />
    <detection t="5025" x="188.597" y="58.101" z="8.7455" />
    <detection t="5026" x="199.229" y="57.841" z="7.1734" />
    <detection t="5027" x="210.313" y="53.851" z="7.8647" />
    <detection t="5028" x="221.926" y="48.656" z="7.6439" />
    <detection t="5029" x="234.408" y="48.471" z="7.0181" />
    <detection t="5030" x="245.036" y="53.44" z="7.7862" />
    <detection t="5031" x="255.736" y="55.471" z="7.515" />
    <detection t="5032" x="267.211" y="52.814" z="7.8763" />
    <detection t="5033" x="278.605" y="48.467" z="-3.5689" />
    <detection t="5034" x="289.924" y="47.516" z="0.3182" />
    <detection t="5035" x="300.868" y="48.762" z="-3.7232" />
    <detection t="5036" x="310.749" y="52.81" z="7.5785" />
    <detection t="5037" x="321.587" y="53.691" z="7.7623" />
    <detection t="5038" x="332.42" y="50.951" z="7.2913" />
    <detection t="5039" x="343.616" y="49.367" z="0.521" />
    <detection t="5040" x="354.266" y="49.936" z="0.272" />
    <detection t="5041" x="364.763" y="50.167" z="1.8689" />
    <detection t="5042" x="373.473" y="52.179" z="7.6349" />
    <detection t="5043" x="382.384" y="52.787" z="7.8403" />
    <detection t="5044" x="391.119" y="51.32" z="-3.0323" />
    <detection t="5045" x="401.187" y="52.157" z="1.6337" />
    <detection t="5046" x="411.232" y="53.284" z="0.6231" />
    <detection t="5047" x="421.533" y="53.502" z="2.0613" />
    <detection t="5048" x="431.811" y="54.721" z="-4.4408" />
    <detection t="5049" x="439.646" y="59.795" z="7.6552" />
    <detection t="5050" x="447.993" y="65.177" z="13.1619" />
    <detection t="5051" x="456.936" y="69.441" z="13.7325" />
    <detection t="5052" x="466.375" y="72.204" z="13.3627" />
    <detection t="5053" x="476.32" y="73.896" z="13.7001" />
    <detection t="5054" x="486.761" y="74.817" z="13.498" />
    <detection t="5055" x="497.477" y="75.336" z="13.191" />
    <detection t="5056" x="508.422" y="75.713" z="13.1893" />
    <detection t="5057" x="519.52" y="75.88" z="13.6426" />
    <detection t="5058" x="530.719" y="76.089" z="13.2264" />
    <detection t="5059" x="541.888" y="76.17" z="13.6296" />
    <detection t="5060" x="553.115" y="76.233" z="13.7621" />
    <detection t="5061" x="564.318" y="76.301" z="13.0314" />
    <detection t="5062" x="575.555" y="76.27" z="13.7062" />
    <detection t="5063" x="586.834" y="76.273" z="13.684" />
    <detection t="5064" x="598.115" y="76.208" z="13.8034" />
  </particle>
  <particle nSpots="63">
    <detection t="721" x="11.909" y="75.882" z="8.8017" />
    <detection t="723" x="13.502" y="81.96" z="0.04604" />
    <detection t="724" x="24.179" y="81.662" z="-0.03336" />
    <detection t="725" x="34.749" y="81.131" z="-0.9095" />
    <detection t="726" x="44.97" y="80.298" z="-0.2459" />
    <detection t="727" x="54.683" y="78.951" z="-0.819" />
    <detection t="728" x="64.044" y="76.81" z="-0.6322" />
    <detection t="729" x="73.116" y="74.517" z="-2.0899" />
    <detection t="730" x="82.121" y="72.922" z="-3.1583" />
    <detection t="731" x="90.78" y="72.61" z="-4.5539" />
    <detection t="732" x="99.197" y="72.659" z="-4.5662" />
    <detection t="733" x="107.519" y="72.414" z="-4.7449" />
    <detection t="734" x="115.916" y="71.81" z="-4.693" />
    <detection t="735" x="123.948" y="71.274" z="-2.5752" />
    <detection t="736" x="131.463" y="71.166" z="-1.9659" />
    <detection t="737" x="139.2" y="71.308" z="-2.8238" />
    <detection t="738" x="147.087" y="71.906" z="-4.5734" />
    <detection t="739" x="155.359" y="72.916" z="-4.0654" />
    <detection t="740" x="163.689" y="73.433" z="-4.2728" />
    <detection t="741" x="172.171" y="73.29" z="-4.1533" />
    <detection t="742" x="180.514" y="72.499" z="-4.3806" />
    <detection t="743" x="188.248" y="71.778" z="-3.1964" />
    <detection t="744" x="195.756" y="71.781" z="-2.48" />
    <detection t="745" x="203.278" y="72.513" z="-4.1345" />
    <detection t="746" x="211.407" y="73.781" z="-4.1048" />
    <detection t="747" x="220.015" y="74.692" z="-4.1116" />
    <detection t="748" x="228.941" y="74.95" z="-4.202" />
    <detection t="749" x="237.865" y="74.55" z="-3.7947" />
    <detection t="750" x="246.477" y="73.549" z="4.4253" />
    <detection t="751" x="254.463" y="73.111" z="4.2845" />
    <detection t="752" x="262.377" y="73.817" z="-3.724" />
    <detection t="753" x="271.001" y="75.077" z="-3.6314" />
    <detection t="754" x="280.237" y="76.099" z="4.3786" />
    <detection t="755" x="289.798" y="76.546" z="4.3207" />
    <detection t="756" x="299.444" y="76.383" z="4.3059" />
    <detection t="757" x="308.61" y="75.906" z="4.3672" />
    <detection t="758" x="317.307" y="75.769" z="-3.6126" />
    <detection t="759" x="326.09" y="76.507" z="-3.7779" />
    <detection t="760" x="335.632" y="77.473" z="4.4738" />
    <detection t="761" x="345.917" y="78.211" z="4.4811" />
    <detection t="762" x="356.597" y="78.42" z="-3.7319" />
    <detection t="763" x="367.276" y="78.38" z="-3.8642" />
    <detection t="764" x="377.624" y="78.514" z="4.4469" />
    <detection t="765" x="388.147" y="79.064" z="-3.8254" />
    <detection t="766" x="399.248" y="79.824" z="-3.3862" />
    <detection t="767" x="410.872" y="80.131" z="-3.6322" />
    <detection t="768" x="422.641" y="79.882" z="-3.4635" />
    <detection t="769" x="434.142" y="78.659" z="-4.4043" />
    <detection t="770" x="444.8" y="77.328" z="-1.9053" />
    <detection t="771" x="454.551" y="77.873" z="-0.05307" />
    <detection t="772" x="463.985" y="79.33" z="-0.002189" />
    <detection t="773" x="473.868" y="80.533" z="0.1592" />
    <detection t="774" x="484.336" y="81.312" z="0.5376" />
    <detection t="775" x="495.116" y="81.759" z="0.7638" />
    <detection t="776" x="506.2" y="81.965" z="0.4562" />
    <detection t="777" x="517.431" y="82.161" z="1.284" />
    <detection t="778" x="528.791" y="82.307" z="0.32" />
    <detection t="779" x="540.166" y="82.382" z="0.7679" />
    <detection t="780" x="551.647" y="82.401" z="0.7557" />
    <detection t="781" x="563.156" y="82.504" z="1.1864" />
    <detection t="782" x="574.637" y="82.491" z="1.1658" />
    <detection t="783" x="586.083" y="82.442" z="0.9028" />
    <detection t="784" x="597.618" y="82.461" z="1.0451" />
  </particle>
  <particle nSpots="94">
    <detection t="7463" x="13.814" y="87.299" z="13.9878" />
    <detection t="7464" x="20.888" y="87.151" z="13.5494" />
    <detection t="7465" x="27.858" y="86.908" z="13.851" />
    <detection t="7466" x="34.811" y="86.709" z="13.4146" />
    <detection t="7467" x="41.51" y="86.365" z="13.5459" />
    <detection t="7468" x="47.944" y="85.869" z="13.724" />
    <detection t="7469" x="54.036" y="85.006" z="13.8458" />
    <detection t="7470" x="59.723" y="83.513" z="13.231" />
    <detection t="7471" x="65.197" y="81.408" z="13.2524" />
    <detection t="7472" x="70.304" y="78.578" z="13.5271" />
    <detection t="7473" x="75.331" y="75.127" z="13.6348" />
    <detection t="7474" x="80.305" y="71.224" z="13.0949" />
    <detection t="7475" x="85.353" y="67.179" z="9.5381" />
    <detection t="7476" x="90.249" y="63.086" z="8.2094" />
    <detection t="7477" x="95.472" y="59.343" z="7.7025" />
    <detection t="7478" x="101.587" y="57.149" z="8.0209" />
    <detection t="7479" x="108.094" y="57.524" z="8.089" />
    <detection t="7480" x="113.786" y="60.207" z="8.0238" />
    <detection t="7481" x="118.704" y="64.0" z="8.5247" />
    <detection t="7482" x="123.326" y="63.811" z="13.4453" />
    <detection t="7483" x="129.651" y="66.687" z="13.0664" />
    <detection t="7484" x="134.852" y="67.211" z="13.8346" />
    <detection t="7485" x="141.105" y="65.005" z="13.5697" />
    <detection t="7486" x="147.249" y="61.818" z="7.7288" />
    <detection t="7487" x="153.057" y="57.87" z="7.784" />
    <detection t="7488" x="159.242" y="54.672" z="8.2389" />
    <detection t="7489" x="165.691" y="53.601" z="-4.2743" />
    <detection t="7490" x="172.046" y="54.088" z="6.4384" />
    <detection t="7491" x="177.463" y="57.284" z="8.044" />
    <detection t="7492" x="182.645" y="60.529" z="7.322" />
    <detection t="7493" x="188.414" y="62.708" z="13.4298" />
    <detection t="7494" x="194.847" y="62.977" z="13.2591" />
    <detection t="7495" x="201.436" y="61.174" z="14.6003" />
    <detection t="7496" x="208.229" y="58.045" z="7.8192" />
    <detection t="7497" x="214.613" y="54.657" z="7.9524" />
    <detection t="7498" x="220.373" y="52.097" z="-4.4067" />
    <detection t="7499" x="226.305" y="51.802" z="2.4144" />
    <detection t="7500" x="232.032" y="51.894" z="3.2487" />
    <detection t="7501" x="238.025" y="52.889" z="8.6033" />
    <detection t="7502" x="242.958" y="56.007" z="7.6018" />
    <detection t="7503" x="248.566" y="58.489" z="13.9979" />
    <detection t="7504" x="255.218" y="59.134" z="13.9824" />
    <detection t="7505" x="262.416" y="57.487" z="14.4255" />
    <detection t="7506" x="269.891" y="54.282" z="7.6255" />
    <detection t="7507" x="276.572" y="50.863" z="7.817" />
    <detection t="7508" x="283.368" y="49.797" z="2.3621" />
    <detection t="7509" x="289.562" y="49.904" z="1.6946" />
    <detection t="7510" x="295.694" y="50.144" z="2.021" />
    <detection t="7511" x="302.169" y="51.124" z="7.7834" />
    <detection t="7512" x="307.45" y="54.075" z="7.9277" />
    <detection t="7513" x="313.642" y="56.293" z="14.531" />
    <detection t="7514" x="320.662" y="56.397" z="14.7069" />
    <detection t="7515" x="327.755" y="54.493" z="7.6137" />
    <detection t="7516" x="334.238" y="51.348" z="7.9924" />
    <detection t="7517" x="341.109" y="49.672" z="2.6132" />
    <detection t="7518" x="347.919" y="50.079" z="2.1681" />
    <detection t="7519" x="354.521" y="50.414" z="2.0297" />
    <detection t="7520" x="361.278" y="50.355" z="2.0868" />
    <detection t="7521" x="367.284" y="51.284" z="7.9738" />
    <detection t="7522" x="372.078" y="53.294" z="12.2239" />
    <detection t="7523" x="377.569" y="54.522" z="14.2366" />
    <detection t="7524" x="383.415" y="54.071" z="12.6566" />
    <detection t="7525" x="388.934" y="52.303" z="8.0348" />
    <detection t="7526" x="393.965" y="50.746" z="-4.4578" />
    <detection t="7527" x="400.243" y="51.363" z="2.0492" />
    <detection t="7528" x="406.357" y="52.164" z="2.2679" />
    <detection t="7529" x="412.44" y="52.653" z="2.2772" />
    <detection t="7530" x="418.588" y="52.793" z="2.2889" />
    <detection t="7531" x="425.222" y="52.898" z="2.4281" />
    <detection t="7532" x="430.956" y="54.378" z="7.8278" />
    <detection t="7533" x="435.271" y="58.331" z="12.8945" />
    <detection t="7534" x="439.943" y="62.832" z="13.3176" />
    <detection t="7535" x="445.123" y="67.077" z="13.513" />
    <detection t="7536" x="450.669" y="70.818" z="13.262" />
    <detection t="7537" x="456.48" y="73.753" z="14.211" />
    <detection t="7538" x="462.613" y="75.921" z="14.7048" />
    <detection t="7539" x="469.084" y="77.343" z="14.8369" />
    <detection t="7540" x="475.891" y="78.26" z="14.8585" />
    <detection t="7541" x="483.036" y="78.883" z="14.904" />
    <detection t="7542" x="490.38" y="79.278" z="15.0834" />
    <detection t="7543" x="497.871" y="79.56" z="14.825" />
    <detection t="7544" x="505.435" y="79.729" z="15.0424" />
    <detection t="7545" x="513.079" y="79.82" z="15.1819" />
    <detection t="7546" x="520.792" y="79.985" z="15.2937" />
    <detection t="7547" x="528.605" y="80.084" z="15.1911" />
    <detection t="7548" x="536.362" y="80.207" z="14.8732" />
    <detection t="7549" x="544.174" y="80.242" z="15.0337" />
    <detection t="7550" x="552.033" y="80.228" z="15.1916" />
    <detection t="7551" x="559.854" y="80.363" z="15.2157" />
    <detection t="7552" x="567.662" y="80.332" z="15.5138" />
    <detection t="7553" x="575.517" y="80.332" z="15.3851" />
    <detection t="7554" x="583.374" y="80.314" z="15.3003" />
    <detection t="7555" x="591.186" y="80.259" z="15.6566" />
    <detection t="7556" x="599.097" y="80.255" z="15.4341" />
  </particle>
  <particle nSpots="63">
    <detection t="729" x="15.329" y="83.198" z="0.2412" />
    <detection t="730" x="25.96" y="82.828" z="0.09649" />
    <detection t="731" x="36.356" y="82.316" z="0.7053" />
    <detection t="732" x="46.486" y="81.457" z="-0.2893" />
    <detection t="733" x="56.007" y="80.074" z="0.4288" />
    <detection t="734" x="65.196" y="77.998" z="-0.6213" />
    <detection t="735" x="74.08" y="75.959" z="-1.1661" />
    <detection t="736" x="82.837" y="74.984" z="-3.0144" />
    <detection t="737" x="91.249" y="74.961" z="-3.5988" />
    <detection t="738" x="99.581" y="75.097" z="-4.0618" />
    <detection t="739" x="107.818" y="74.838" z="-3.9832" />
    <detection t="740" x="116.172" y="74.035" z="-4.1688" />
    <detection t="741" x="123.964" y="73.332" z="-2.4565" />
    <detection t="742" x="131.254" y="73.052" z="-1.5194" />
    <detection t="743" x="138.721" y="73.271" z="-1.8338" />
    <detection t="744" x="146.366" y="74.008" z="-3.8406" />
    <detection t="745" x="154.51" y="75.024" z="-3.7275" />
    <detection t="746" x="162.892" y="75.605" z="-3.8063" />
    <detection t="747" x="171.481" y="75.452" z="-3.3636" />
    <detection t="748" x="179.896" y="74.671" z="-3.8581" />
    <detection t="749" x="187.581" y="73.942" z="-2.4822" />
    <detection t="750" x="195.01" y="73.788" z="-2.2225" />
    <detection t="751" x="202.381" y="74.536" z="-3.2154" />
    <detection t="752" x="210.335" y="75.732" z="-3.267" />
    <detection t="753" x="218.831" y="76.666" z="-3.2822" />
    <detection t="754" x="227.651" y="77.024" z="-3.2225" />
    <detection t="755" x="236.483" y="76.682" z="-3.1621" />
    <detection t="756" x="245.02" y="75.874" z="4.2387" />
    <detection t="757" x="252.939" y="75.313" z="4.2644" />
    <detection t="758" x="260.664" y="75.705" z="-3.1741" />
    <detection t="759" x="268.961" y="76.77" z="4.2794" />
    <detection t="760" x="277.986" y="77.73" z="4.2892" />
    <detection t="761" x="287.418" y="78.238" z="-3.3737" />
    <detection t="762" x="296.973" y="78.199" z="-3.1998" />
    <detection t="763" x="306.243" y="77.809" z="4.2115" />
    <detection t="764" x="315.094" y="77.618" z="-3.2152" />
    <detection t="765" x="323.891" y="78.034" z="-3.2523" />
    <detection t="766" x="333.282" y="78.917" z="-3.094" />
    <detection t="767" x="343.44" y="79.636" z="-3.2865" />
    <detection t="768" x="354.051" y="79.983" z="-3.1283" />
    <detection t="769" x="364.762" y="79.964" z="-3.4031" />
    <detection t="770" x="375.227" y="79.969" z="-3.251" />
    <detection t="771" x="385.757" y="80.446" z="4.311" />
    <detection t="772" x="396.779" y="81.086" z="-2.9792" />
    <detection t="773" x="408.363" y="81.467" z="-3.365" />
    <detection t="774" x="420.164" y="81.346" z="-3.1712" />
    <detection t="775" x="431.781" y="80.315" z="-3.2299" />
    <detection t="776" x="442.616" y="78.868" z="-2.4799" />
    <detection t="777" x="452.398" y="78.73" z="-0.5908" />
    <detection t="778" x="461.632" y="80.039" z="0.479" />
    <detection t="779" x="471.214" y="81.322" z="0.7395" />
    <detection t="780" x="481.343" y="82.109" z="1.4972" />
    <detection t="781" x="491.896" y="82.612" z="0.8368" />
    <detection t="782" x="502.689" y="82.879" z="0.5077" />
    <detection t="783" x="513.713" y="83.062" z="1.0386" />
    <detection t="784" x="524.873" y="83.231" z="0.5224" />
    <detection t="785" x="535.957" y="83.289" z="0.8036" />
    <detection t="786" x="547.139" y="83.358" z="1.086" />
    <detection t="787" x="558.436" y="83.397" z="1.1826" />
    <detection t="788" x="569.649" y="83.421" z="1.2338" />
    <detection t="789" x="580.906" y="83.43" z="1.2182" />
    <detection t="790" x="592.185" y="83.349" z="1.1122" />
    <detection t="791" x="603.455" y="83.377" z="1.1068" />
  </particle>
  <particle nSpots="58">
    <detection t="7472" x="18.331" y="80.779" z="13.4174" />
    <detection t="7473" x="29.018" y="80.362" z="13.168" />
    <detection t="7474" x="39.457" y="79.737" z="13.0705" />
    <detection t="7475" x="49.382" y="78.537" z="13.1588" />
    <detection t="7476" x="58.922" y="76.4" z="13.7443" />
    <detection t="7477" x="68.087" y="72.852" z="13.4239" />
    <detection t="7478" x="77.237" y="67.759" z="13.568" />
    <detection t="7479" x="86.966" y="61.506" z="8.8444" />
    <detection t="7480" x="98.855" y="55.743" z="7.8763" />
    <detection t="7481" x="112.579" y="56.536" z="7.4622" />
    <detection t="7483" x="132.361" y="63.302" z="13.724" />
    <detection t="7484" x="143.326" y="59.77" z="8.6245" />
    <detection t="7485" x="153.723" y="54.844" z="8.4123" />
    <detection t="7486" x="166.376" y="51.219" z="7.5833" />
    <detection t="7487" x="178.418" y="54.79" z="7.5386" />
    <detection t="7488" x="188.304" y="58.679" z="7.831" />
    <detection t="7489" x="198.774" y="58.517" z="7.1478" />
    <detection t="7490" x="209.658" y="54.762" z="7.929" />
    <detection t="7491" x="220.522" y="50.392" z="-4.1936" />
    <detection t="7492" x="231.403" y="49.806" z="2.0484" />
    <detection t="7493" x="241.513" y="52.798" z="7.5771" />
    <detection t="7494" x="251.115" y="56.099" z="7.6515" />
    <detection t="7495" x="261.852" y="55.366" z="7.5926" />
    <detection t="7496" x="272.848" y="51.813" z="7.5859" />
    <detection t="7497" x="283.691" y="50.126" z="1.2224" />
    <detection t="7498" x="293.788" y="50.382" z="1.3998" />
    <detection t="7499" x="303.931" y="51.723" z="-4.4212" />
    <detection t="7500" x="313.144" y="54.609" z="7.7794" />
    <detection t="7501" x="323.182" y="54.706" z="7.7952" />
    <detection t="7502" x="332.86" y="52.232" z="-4.05" />
    <detection t="7503" x="343.392" y="51.921" z="0.8023" />
    <detection t="7504" x="353.432" y="52.643" z="1.045" />
    <detection t="7505" x="363.606" y="52.474" z="1.5035" />
    <detection t="7506" x="372.251" y="53.532" z="7.3974" />
    <detection t="7507" x="380.067" y="54.39" z="7.8792" />
    <detection t="7508" x="387.893" y="53.599" z="7.1023" />
    <detection t="7509" x="396.855" y="54.246" z="1.7013" />
    <detection t="7510" x="406.482" y="55.548" z="0.9622" />
    <detection t="7511" x="416.163" y="56.071" z="1.7281" />
    <detection t="7512" x="426.411" y="55.942" z="1.441" />
    <detection t="7513" x="435.251" y="58.245" z="7.615" />
    <detection t="7514" x="442.526" y="63.31" z="13.901" />
    <detection t="7515" x="450.417" y="68.085" z="13.564" />
    <detection t="7516" x="458.777" y="71.801" z="13.1474" />
    <detection t="7517" x="467.691" y="74.176" z="13.5618" />
    <detection t="7518" x="477.164" y="75.625" z="13.0738" />
    <detection t="7519" x="487.151" y="76.427" z="13.7367" />
    <detection t="7520" x="497.343" y="76.89" z="13.1314" />
    <detection t="7521" x="507.781" y="77.178" z="13.0256" />
    <detection t="7522" x="518.32" y="77.383" z="13.6348" />
    <detection t="7523" x="528.95" y="77.576" z="12.9657" />
    <detection t="7524" x="539.549" y="77.661" z="13.337" />
    <detection t="7525" x="550.259" y="77.677" z="13.4368" />
    <detection t="7526" x="560.946" y="77.831" z="13.63" />
    <detection t="7527" x="571.675" y="77.783" z="13.7986" />
    <detection t="7528" x="582.406" y="77.756" z="13.7248" />
    <detection t="7529" x="593.095" y="77.726" z="13.5616" />
    <detection t="7530" x="603.905" y="77.656" z="13.4809" />
  </particle>
  <particle nSpots="130">
    <detection t="780" x="13.278" y="90.74" z="-4.5408" />
    <detection t="781" x="17.759" y="90.686" z="-4.5829" />
    <detection t="782" x="22.221" y="90.547" z="-4.6397" />
    <detection t="783" x="26.509" y="90.35" z="-4.4389" />
    <detection t="784" x="30.653" y="89.952" z="-4.7334" />
    <detection t="785" x="34.978" y="89.518" z="-4.6686" />
    <detection t="786" x="39.583" y="89.423" z="-4.7461" />
    <detection t="787" x="44.017" y="89.355" z="-4.5759" />
    <detection t="788" x="48.25" y="89.112" z="-4.0809" />
    <detection t="789" x="52.222" y="89.038" z="-4.6815" />
    <detection t="790" x="55.943" y="88.959" z="-4.6259" />
    <detection t="791" x="59.688" y="88.902" z="-4.874" />
    <detection t="792" x="63.437" y="88.798" z="-4.9816" />
    <detection t="793" x="67.114" y="88.707" z="-5.1414" />
    <detection t="794" x="70.743" y="88.887" z="-6.062" />
    <detection t="795" x="74.494" y="89.1" z="-5.7552" />
    <detection t="796" x="78.301" y="89.469" z="-5.9109" />
    <detection t="797" x="82.212" y="89.774" z="-6.0735" />
    <detection t="798" x="86.318" y="90.038" z="-5.9995" />
    <detection t="799" x="90.505" y="90.246" z="-5.7426" />
    <detection t="800" x="94.795" y="90.317" z="-5.7614" />
    <detection t="801" x="99.068" y="90.377" z="-6.0524" />
    <detection t="802" x="103.401" y="90.325" z="-5.8547" />
    <detection t="803" x="107.669" y="90.165" z="-5.7078" />
    <detection t="804" x="111.891" y="90.017" z="-5.6768" />
    <detection t="805" x="116.008" y="89.651" z="-5.9739" />
    <detection t="806" x="119.939" y="89.324" z="-5.5391" />
    <detection t="807" x="123.697" y="88.933" z="-6.1756" />
    <detection t="808" x="127.389" y="88.668" z="-5.7751" />
    <detection t="809" x="130.906" y="88.566" z="-5.8774" />
    <detection t="810" x="134.387" y="88.589" z="-6.001" />
    <detection t="811" x="137.974" y="88.797" z="-6.0449" />
    <detection t="812" x="141.661" y="89.029" z="-6.2762" />
    <detection t="813" x="145.469" y="89.322" z="-5.85" />
    <detection t="814" x="149.47" y="89.614" z="-6.1145" />
    <detection t="815" x="153.6" y="89.786" z="-6.1178" />
    <detection t="816" x="157.811" y="89.943" z="-6.1755" />
    <detection t="817" x="162.172" y="90.028" z="-5.885" />
    <detection t="818" x="166.599" y="90.079" z="-5.7503" />
    <detection t="819" x="170.902" y="90.044" z="-5.9983" />
    <detection t="820" x="175.228" y="89.841" z="-6.0393" />
    <detection t="821" x="179.448" y="89.671" z="-6.0389" />
    <detection t="822" x="183.554" y="89.456" z="-6.2537" />
    <detection t="823" x="187.558" y="89.269" z="-5.6947" />
    <detection t="824" x="191.529" y="89.204" z="-5.9702" />
    <detection t="825" x="195.515" y="89.149" z="-5.7565" />
    <detection t="826" x="199.605" y="89.363" z="-6.2449" />
    <detection t="827" x="203.806" y="89.55" z="-5.6254" />
    <detection t="828" x="208.082" y="89.781" z="-5.8782" />
    <detection t="829" x="212.501" y="89.997" z="-5.8358" />
    <detection t="830" x="217.056" y="90.151" z="-5.6374" />
    <detection t="831" x="221.668" y="90.266" z="-5.7517" />
    <detection t="832" x="226.343" y="90.273" z="-5.4737" />
    <detection t="833" x="231.012" y="90.235" z="-5.9014" />
    <detection t="834" x="235.689" y="90.16" z="-5.7382" />
    <detection t="835" x="240.254" y="90.037" z="-6.0538" />
    <detection t="836" x="244.833" y="89.916" z="-6.0362" />
    <detection t="837" x="249.273" y="89.782" z="-6.0695" />
    <detection t="838" x="253.664" y="89.721" z="-5.957" />
    <detection t="839" x="258.143" y="89.763" z="-5.9094" />
    <detection t="840" x="262.651" y="89.812" z="-5.7447" />
    <detection t="841" x="267.323" y="90.015" z="-6.2774" />
    <detection t="842" x="272.104" y="90.214" z="-6.0123" />
    <detection t="843" x="276.928" y="90.372" z="-6.1891" />
    <detection t="844" x="281.87" y="90.557" z="-5.5087" />
    <detection t="845" x="286.807" y="90.598" z="-5.7123" />
    <detection t="846" x="291.905" y="90.629" z="-5.7133" />
    <detection t="847" x="297.018" y="90.588" z="-5.3785" />
    <detection t="848" x="302.054" y="90.582" z="-5.973" />
    <detection t="849" x="307.111" y="90.551" z="-5.776" />
    <detection t="850" x="312.176" y="90.496" z="-5.5778" />
    <detection t="851" x="317.222" y="90.525" z="-5.3257" />
    <detection t="852" x="322.336" y="90.592" z="-5.8255" />
    <detection t="853" x="327.45" y="90.704" z="-6.0268" />
    <detection t="854" x="332.732" y="90.875" z="-5.6069" />
    <detection t="855" x="338.118" y="90.973" z="-5.2932" />
    <detection t="856" x="343.674" y="91.1" z="-5.849" />
    <detection t="857" x="349.294" y="91.125" z="-6.0673" />
    <detection t="858" x="354.994" y="91.082" z="-6.0357" />
    <detection t="859" x="360.721" y="91.063" z="-6.0432" />
    <detection t="860" x="366.485" y="90.994" z="-5.4837" />
    <detection t="861" x="372.271" y="91.079" z="-5.9484" />
    <detection t="862" x="378.069" y="91.172" z="-5.7961" />
    <detection t="863" x="383.867" y="91.31" z="-5.5772" />
    <detection t="864" x="389.754" y="91.508" z="-5.9037" />
    <detection t="865" x="395.766" y="91.589" z="-5.6732" />
    <detection t="866" x="401.876" y="91.693" z="-5.454" />
    <detection t="867" x="408.117" y="91.647" z="-5.8211" />
    <detection t="868" x="414.398" y="91.61" z="-5.456" />
    <detection t="869" x="420.624" y="91.53" z="-5.8622" />
    <detection t="870" x="426.743" y="91.388" z="-6.1041" />
    <detection t="871" x="432.624" y="91.122" z="-6.1976" />
    <detection t="872" x="438.239" y="90.703" z="-5.8823" />
    <detection t="873" x="443.417" y="90.265" z="-6.0181" />
    <detection t="874" x="448.274" y="89.679" z="-6.2392" />
    <detection t="875" x="452.696" y="89.032" z="-5.6383" />
    <detection t="876" x="456.774" y="88.796" z="-5.158" />
    <detection t="877" x="460.798" y="88.551" z="-4.8903" />
    <detection t="878" x="464.727" y="88.551" z="-4.6809" />
    <detection t="879" x="468.651" y="88.701" z="-4.9786" />
    <detection t="880" x="472.653" y="88.822" z="-4.3702" />
    <detection t="881" x="476.693" y="89.014" z="-4.9509" />
    <detection t="882" x="480.842" y="89.112" z="-4.6647" />
    <detection t="883" x="485.015" y="89.213" z="-4.3952" />
    <detection t="884" x="489.325" y="89.318" z="-5.0031" />
    <detection t="885" x="493.611" y="89.368" z="-4.7255" />
    <detection t="886" x="498.01" y="89.457" z="-4.8337" />
    <detection t="887" x="502.373" y="89.501" z="-4.5479" />
    <detection t="888" x="506.808" y="89.511" z="-4.4292" />
    <detection t="889" x="511.228" y="89.568" z="-4.2428" />
    <detection t="890" x="515.748" y="89.573" z="-4.124" />
    <detection t="891" x="520.284" y="89.621" z="-4.6688" />
    <detection t="892" x="524.771" y="89.652" z="-4.5835" />
    <detection t="893" x="529.308" y="89.616" z="-4.7618" />
    <detection t="894" x="533.845" y="89.702" z="-4.8769" />
    <detection t="895" x="538.419" y="89.647" z="-4.7981" />
    <detection t="896" x="542.996" y="89.721" z="-4.7903" />
    <detection t="897" x="547.6" y="89.712" z="-4.7711" />
    <detection t="898" x="552.198" y="89.752" z="-4.8709" />
    <detection t="899" x="556.795" y="89.824" z="-4.8825" />
    <detection t="900" x="561.301" y="89.802" z="-4.4701" />
    <detection t="901" x="565.896" y="89.862" z="-4.1102" />
    <detection t="902" x="570.445" y="89.943" z="-4.3527" />
    <detection t="903" x="574.957" y="89.94" z="-4.3616" />
    <detection t="904" x="579.528" y="89.905" z="-4.4995" />
    <detection t="905" x="584.079" y="89.833" z="-4.7233" />
    <detection t="906" x="588.618" y="89.843" z="-4.1992" />
    <detection t="907" x="593.192" y="89.839" z="-4.2384" />
    <detection t="908" x="597.778" y="89.846" z="-4.438" />
    <detection t="909" x="602.357" y="89.866" z="-4.5297" />
  </particle>
  <particle nSpots="66">
    <detection t="7646" x="11.397" y="83.412" z="13.8038" />
    <detection t="7647" x="20.202" y="83.149" z="14.1648" />
    <detection t="7648" x="28.945" y="82.833" z="13.5886" />
    <detection t="7649" x="37.493" y="82.414" z="13.7186" />
    <detection t="7650" x="45.739" y="81.678" z="13.6467" />
    <detection t="7651" x="53.531" y="80.52" z="13.7325" />
    <detection t="7652" x="60.995" y="78.415" z="13.1808" />
    <detection t="7653" x="68.178" y="75.329" z="13.4795" />
    <detection t="7654" x="75.228" y="71.089" z="13.2111" />
    <detection t="7655" x="82.573" y="65.892" z="12.7968" />
    <detection t="7656" x="90.645" y="60.163" z="15.0352" />
    <detection t="7657" x="101.171" y="55.501" z="9.28" />
    <detection t="7658" x="112.953" y="57.373" z="9.7001" />
    <detection t="7659" x="121.09" y="61.933" z="13.5573" />
    <detection t="7660" x="128.651" y="63.989" z="13.1126" />
    <detection t="7661" x="136.575" y="63.496" z="13.7973" />
    <detection t="7662" x="144.666" y="60.38" z="12.547" />
    <detection t="7663" x="153.256" y="55.479" z="8.2745" />
    <detection t="7664" x="163.919" y="50.937" z="8.0926" />
    <detection t="7665" x="175.603" y="53.314" z="7.9182" />
    <detection t="7666" x="183.745" y="58.154" z="14.364" />
    <detection t="7667" x="192.081" y="60.051" z="13.0208" />
    <detection t="7668" x="200.897" y="58.71" z="14.2908" />
    <detection t="7669" x="210.165" y="54.726" z="7.8715" />
    <detection t="7670" x="219.669" y="49.561" z="8.0966" />
    <detection t="7671" x="230.59" y="47.341" z="7.8761" />
    <detection t="7672" x="240.42" y="51.6" z="8.103" />
    <detection t="7673" x="248.944" y="55.591" z="7.2583" />
    <detection t="7674" x="258.407" y="56.048" z="13.986" />
    <detection t="7675" x="268.433" y="52.785" z="8.0101" />
    <detection t="7676" x="278.298" y="48.225" z="7.6086" />
    <detection t="7677" x="288.214" y="46.274" z="2.4349" />
    <detection t="7678" x="297.684" y="47.077" z="-3.1461" />
    <detection t="7679" x="306.643" y="51.167" z="7.4062" />
    <detection t="7680" x="316.014" y="53.98" z="7.2388" />
    <detection t="7681" x="326.211" y="52.986" z="7.7588" />
    <detection t="7682" x="335.88" y="49.147" z="7.7065" />
    <detection t="7683" x="345.91" y="48.053" z="0.6428" />
    <detection t="7684" x="355.136" y="48.416" z="1.0909" />
    <detection t="7685" x="364.435" y="48.851" z="-3.5212" />
    <detection t="7686" x="371.91" y="51.383" z="7.514" />
    <detection t="7687" x="380.034" y="52.62" z="7.5336" />
    <detection t="7688" x="388.115" y="51.175" z="7.916" />
    <detection t="7689" x="396.141" y="49.881" z="1.169" />
    <detection t="7690" x="404.924" y="50.901" z="1.8366" />
    <detection t="7691" x="413.477" y="51.697" z="1.0166" />
    <detection t="7692" x="422.362" y="51.908" z="1.5859" />
    <detection t="7693" x="430.951" y="53.323" z="7.3938" />
    <detection t="7694" x="437.415" y="58.228" z="7.7462" />
    <detection t="7695" x="444.387" y="63.571" z="13.4473" />
    <detection t="7696" x="451.935" y="68.044" z="13.2967" />
    <detection t="7697" x="459.91" y="71.335" z="13.7088" />
    <detection t="7698" x="468.377" y="73.535" z="13.6336" />
    <detection t="7699" x="477.29" y="74.864" z="13.6489" />
    <detection t="7700" x="486.604" y="75.685" z="13.5689" />
    <detection t="7701" x="496.113" y="76.188" z="13.9647" />
    <detection t="7702" x="505.799" y="76.411" z="13.907" />
    <detection t="7703" x="515.664" y="76.674" z="13.4474" />
    <detection t="7704" x="525.558" y="76.824" z="13.8634" />
    <detection t="7705" x="535.521" y="76.904" z="13.3869" />
    <detection t="7706" x="545.47" y="77.013" z="13.6406" />
    <detection t="7707" x="555.505" y="77.066" z="13.6474" />
    <detection t="7708" x="565.514" y="77.105" z="13.9209" />
    <detection t="7709" x="575.536" y="77.122" z="13.9684" />
    <detection t="7710" x="585.602" y="77.027" z="13.741" />
    <detection t="7711" x="595.739" y="76.991" z="13.6679" />
  </particle>
  <particle nSpots="56">
    <detection t="899" x="17.554" y="78.195" z="-0.9707" />
    <detection t="900" x="29.235" y="77.706" z="-0.4967" />
    <detection t="901" x="40.612" y="76.894" z="0.2485" />
    <detection t="902" x="51.547" y="75.418" z="-0.8326" />
    <detection t="903" x="62.161" y="72.968" z="-0.4124" />
    <detection t="904" x="72.641" y="69.771" z="-1.3" />
    <detection t="905" x="83.307" y="66.836" z="-2.8685" />
    <detection t="906" x="93.765" y="65.286" z="-4.6519" />
    <detection t="907" x="103.95" y="64.825" z="-4.7088" />
    <detection t="908" x="114.108" y="64.74" z="-4.2006" />
    <detection t="909" x="123.954" y="65.303" z="-2.5517" />
    <detection t="910" x="133.222" y="65.484" z="-1.6021" />
    <detection t="911" x="142.671" y="65.095" z="-2.9507" />
    <detection t="912" x="152.286" y="65.121" z="-4.6982" />
    <detection t="913" x="161.957" y="65.639" z="-4.9558" />
    <detection t="914" x="171.41" y="65.697" z="-4.9289" />
    <detection t="915" x="180.813" y="65.324" z="4.2771" />
    <detection t="916" x="189.905" y="65.267" z="-2.7323" />
    <detection t="917" x="198.634" y="65.396" z="-2.9803" />
    <detection t="918" x="207.719" y="66.038" z="-3.8985" />
    <detection t="919" x="217.073" y="67.171" z="-4.3576" />
    <detection t="920" x="226.611" y="67.8" z="4.6372" />
    <detection t="921" x="236.224" y="67.588" z="-4.6452" />
    <detection t="922" x="245.568" y="66.732" z="-3.2863" />
    <detection t="923" x="254.378" y="66.345" z="-3.0511" />
    <detection t="924" x="263.0" y="67.077" z="-3.4562" />
    <detection t="925" x="272.274" y="68.445" z="4.5194" />
    <detection t="926" x="282.101" y="69.718" z="4.4831" />
    <detection t="927" x="292.262" y="70.113" z="-4.3809" />
    <detection t="928" x="302.306" y="69.603" z="-4.0578" />
    <detection t="929" x="311.762" y="68.762" z="4.6096" />
    <detection t="930" x="320.553" y="68.912" z="4.6581" />
    <detection t="931" x="329.872" y="70.327" z="-4.017" />
    <detection t="932" x="340.155" y="71.759" z="-4.467" />
    <detection t="933" x="351.166" y="72.533" z="-4.2839" />
    <detection t="934" x="362.325" y="72.54" z="-4.3075" />
    <detection t="935" x="372.954" y="72.253" z="-4.202" />
    <detection t="936" x="383.326" y="72.729" z="-4.073" />
    <detection t="937" x="394.336" y="73.827" z="-4.4992" />
    <detection t="938" x="406.274" y="74.707" z="-3.9839" />
    <detection t="939" x="418.564" y="74.818" z="-4.495" />
    <detection t="940" x="431.313" y="73.735" z="-3.8332" />
    <detection t="941" x="442.852" y="72.561" z="-2.9398" />
    <detection t="942" x="453.621" y="73.702" z="-0.02661" />
    <detection t="943" x="464.083" y="75.803" z="-0.2319" />
    <detection t="944" x="474.969" y="77.363" z="-0.2298" />
    <detection t="945" x="486.413" y="78.26" z="0.7887" />
    <detection t="946" x="498.255" y="78.839" z="0.5167" />
    <detection t="947" x="510.362" y="79.11" z="0.2946" />
    <detection t="948" x="522.687" y="79.269" z="1.8293" />
    <detection t="949" x="534.994" y="79.422" z="0.1289" />
    <detection t="950" x="547.456" y="79.452" z="0.3067" />
    <detection t="951" x="559.894" y="79.517" z="0.7283" />
    <detection t="952" x="572.357" y="79.53" z="0.497" />
    <detection t="953" x="584.839" y="79.449" z="0.34" />
    <detection t="954" x="597.348" y="79.469" z="0.3253" />
  </particle>
  <particle nSpots="49">
    <detection t="554" x="23.324" y="77.886" z="7.575" />
    <detection t="555" x="37.377" y="76.998" z="7.9187" />
    <detection t="556" x="50.821" y="75.411" z="8.1026" />
    <detection t="557" x="63.705" y="71.972" z="7.7351" />
    <detection t="558" x="76.431" y="66.519" z="6.8514" />
    <detection t="559" x="90.074" y="60.6" z="2.7825" />
    <detection t="560" x="104.726" y="57.905" z="0.7047" />
    <detection t="561" x="118.97" y="60.147" z="3.8898" />
    <detection t="562" x="131.689" y="61.989" z="6.535" />
    <detection t="563" x="144.525" y="59.827" z="3.8092" />
    <detection t="564" x="158.113" y="57.143" z="0.2323" />
    <detection t="565" x="171.649" y="56.967" z="0.5426" />
    <detection t="566" x="184.358" y="59.124" z="3.3454" />
    <detection t="567" x="196.301" y="59.96" z="-4.1935" />
    <detection t="568" x="208.851" y="58.044" z="1.3623" />
    <detection t="569" x="221.487" y="57.812" z="0.2102" />
    <detection t="570" x="233.613" y="58.043" z="0.1217" />
    <detection t="571" x="245.512" y="58.619" z="1.5845" />
    <detection t="572" x="256.128" y="59.308" z="-3.8069" />
    <detection t="573" x="267.33" y="58.417" z="0.9383" />
    <detection t="574" x="278.999" y="59.296" z="0.007017" />
    <detection t="575" x="290.478" y="60.051" z="0.9154" />
    <detection t="576" x="302.247" y="59.735" z="0.529" />
    <detection t="577" x="312.706" y="59.62" z="1.8291" />
    <detection t="578" x="322.238" y="59.705" z="2.6812" />
    <detection t="579" x="332.354" y="60.456" z="0.4898" />
    <detection t="580" x="343.55" y="62.447" z="1.3425" />
    <detection t="581" x="354.94" y="63.155" z="0.1059" />
    <detection t="582" x="366.274" y="62.61" z="0.2523" />
    <detection t="583" x="376.322" y="61.918" z="1.4432" />
    <detection t="584" x="385.747" y="62.829" z="1.0788" />
    <detection t="585" x="396.534" y="64.815" z="0.4053" />
    <detection t="586" x="408.389" y="66.065" z="0.01351" />
    <detection t="587" x="420.499" y="66.042" z="0.236" />
    <detection t="588" x="433.324" y="65.043" z="1.6666" />
    <detection t="589" x="443.936" y="67.403" z="7.2643" />
    <detection t="590" x="453.745" y="71.597" z="7.5572" />
    <detection t="591" x="464.228" y="74.997" z="8.1806" />
    <detection t="592" x="475.297" y="76.935" z="7.3438" />
    <detection t="593" x="487.271" y="77.941" z="7.3578" />
    <detection t="594" x="499.655" y="78.458" z="8.6131" />
    <detection t="595" x="512.314" y="78.712" z="9.0386" />
    <detection t="596" x="525.164" y="78.966" z="9.4626" />
    <detection t="597" x="538.032" y="79.065" z="9.0825" />
    <detection t="598" x="550.997" y="79.136" z="9.1389" />
    <detection t="599" x="563.928" y="79.252" z="9.3151" />
    <detection t="600" x="576.889" y="79.225" z="9.677" />
    <detection t="601" x="589.898" y="79.194" z="9.5997" />
    <detection t="602" x="602.969" y="79.095" z="9.8405" />
  </particle>
  <particle nSpots="74">
    <detection t="929" x="19.646" y="82.596" z="-2.5025" />
    <detection t="930" x="28.181" y="82.303" z="-2.6472" />
    <detection t="931" x="36.677" y="81.895" z="-2.2308" />
    <detection t="932" x="44.859" y="81.181" z="-2.3923" />
    <detection t="933" x="52.968" y="80.321" z="-2.565" />
    <detection t="934" x="60.139" y="78.577" z="-3.1634" />
    <detection t="935" x="67.653" y="77.214" z="-3.5129" />
    <detection t="936" x="74.992" y="75.866" z="-4.1426" />
    <detection t="937" x="82.104" y="75.066" z="-5.1253" />
    <detection t="938" x="89.014" y="75.052" z="-5.866" />
    <detection t="939" x="95.834" y="75.281" z="-5.3089" />
    <detection t="940" x="102.643" y="75.225" z="-5.3253" />
    <detection t="941" x="109.38" y="74.936" z="-5.4356" />
    <detection t="942" x="116.169" y="74.22" z="-5.748" />
    <detection t="943" x="122.543" y="73.548" z="-4.6195" />
    <detection t="944" x="128.819" y="73.188" z="-4.0662" />
    <detection t="945" x="134.911" y="73.216" z="-4.0187" />
    <detection t="946" x="141.14" y="73.703" z="4.4258" />
    <detection t="947" x="147.651" y="74.507" z="-5.0534" />
    <detection t="948" x="154.363" y="75.333" z="-5.2335" />
    <detection t="949" x="161.314" y="75.924" z="-5.6152" />
    <detection t="950" x="168.376" y="75.96" z="-5.4388" />
    <detection t="951" x="175.325" y="75.597" z="-5.5037" />
    <detection t="952" x="182.094" y="74.801" z="-5.3313" />
    <detection t="953" x="188.393" y="74.207" z="-4.64" />
    <detection t="954" x="194.635" y="74.175" z="4.4642" />
    <detection t="955" x="200.749" y="74.577" z="-4.9117" />
    <detection t="956" x="207.341" y="75.663" z="-5.1069" />
    <detection t="957" x="214.323" y="76.574" z="-5.4626" />
    <detection t="958" x="221.662" y="77.148" z="-5.5099" />
    <detection t="959" x="229.153" y="77.328" z="-4.9124" />
    <detection t="960" x="236.613" y="76.96" z="-5.0956" />
    <detection t="961" x="243.824" y="76.363" z="-5.1398" />
    <detection t="962" x="250.647" y="75.746" z="-5.1662" />
    <detection t="963" x="257.178" y="75.757" z="-5.1235" />
    <detection t="964" x="263.955" y="76.508" z="-4.752" />
    <detection t="965" x="271.283" y="77.337" z="-4.7598" />
    <detection t="966" x="279.099" y="78.123" z="-5.2968" />
    <detection t="967" x="287.185" y="78.519" z="-5.1353" />
    <detection t="968" x="295.346" y="78.549" z="-4.7562" />
    <detection t="969" x="303.361" y="78.265" z="-4.8671" />
    <detection t="970" x="311.036" y="77.913" z="-5.0503" />
    <detection t="971" x="318.525" y="78.011" z="-4.9797" />
    <detection t="972" x="326.113" y="78.512" z="-5.3891" />
    <detection t="973" x="334.307" y="79.237" z="-5.0451" />
    <detection t="974" x="343.025" y="79.862" z="-5.0618" />
    <detection t="975" x="352.044" y="80.214" z="-5.0845" />
    <detection t="976" x="361.201" y="80.25" z="-5.3085" />
    <detection t="977" x="370.265" y="80.214" z="-5.2412" />
    <detection t="978" x="379.241" y="80.417" z="-4.7548" />
    <detection t="979" x="388.405" y="80.89" z="-5.1828" />
    <detection t="980" x="397.923" y="81.429" z="-4.6326" />
    <detection t="981" x="407.849" y="81.761" z="-5.5387" />
    <detection t="982" x="417.968" y="81.659" z="-4.8665" />
    <detection t="983" x="427.948" y="81.082" z="-4.8669" />
    <detection t="984" x="437.479" y="79.87" z="-4.7114" />
    <detection t="985" x="446.29" y="78.816" z="-3.79" />
    <detection t="986" x="454.606" y="78.932" z="-2.8841" />
    <detection t="987" x="462.568" y="79.885" z="-2.2007" />
    <detection t="988" x="470.778" y="80.854" z="-1.645" />
    <detection t="989" x="479.371" y="81.558" z="-1.2507" />
    <detection t="990" x="488.301" y="82.042" z="-1.0979" />
    <detection t="991" x="497.454" y="82.366" z="-0.704" />
    <detection t="992" x="506.753" y="82.527" z="-1.4124" />
    <detection t="993" x="516.226" y="82.669" z="-1.0355" />
    <detection t="994" x="525.792" y="82.856" z="-1.6821" />
    <detection t="995" x="535.264" y="82.876" z="-1.4211" />
    <detection t="996" x="544.931" y="82.965" z="-1.0153" />
    <detection t="997" x="554.604" y="83.001" z="-0.7374" />
    <detection t="998" x="564.304" y="83.051" z="-0.4879" />
    <detection t="999" x="573.939" y="83.056" z="-0.499" />
    <detection t="1000" x="583.653" y="83.036" z="-0.9054" />
    <detection t="1001" x="593.355" y="83.015" z="-0.9884" />
    <detection t="1002" x="603.084" y="82.963" z="-1.2541" />
  </particle>
  <particle nSpots="79">
    <detection t="5128" x="16.406" y="85.468" z="13.4021" />
    <detection t="5129" x="24.164" y="85.25" z="13.6499" />
    <detection t="5130" x="31.855" y="84.945" z="13.6341" />
    <detection t="5131" x="39.401" y="84.562" z="13.4876" />
    <detection t="5132" x="46.659" y="83.96" z="13.6899" />
    <detection t="5133" x="53.49" y="82.987" z="13.5032" />
    <detection t="5134" x="59.969" y="81.324" z="13.1708" />
    <detection t="5135" x="66.16" y="78.796" z="13.1162" />
    <detection t="5136" x="72.103" y="75.437" z="13.7072" />
    <detection t="5137" x="77.992" y="71.208" z="13.4017" />
    <detection t="5138" x="84.147" y="66.475" z="12.6897" />
    <detection t="5139" x="90.559" y="61.551" z="9.0527" />
    <detection t="5140" x="98.325" y="56.958" z="8.075" />
    <detection t="5141" x="107.907" y="56.537" z="8.2592" />
    <detection t="5142" x="115.712" y="60.372" z="8.6135" />
    <detection t="5143" x="121.576" y="64.012" z="12.0451" />
    <detection t="5144" x="127.69" y="65.899" z="12.9408" />
    <detection t="5145" x="134.259" y="65.793" z="13.4188" />
    <detection t="5146" x="141.042" y="63.799" z="13.8008" />
    <detection t="5147" x="147.898" y="60.179" z="8.1693" />
    <detection t="5148" x="154.961" y="55.54" z="7.8475" />
    <detection t="5149" x="163.287" y="51.767" z="7.7949" />
    <detection t="5150" x="172.695" y="52.59" z="8.2124" />
    <detection t="5151" x="179.44" y="57.287" z="7.5088" />
    <detection t="5152" x="185.711" y="60.606" z="14.2433" />
    <detection t="5153" x="192.695" y="61.816" z="13.375" />
    <detection t="5154" x="200.11" y="60.572" z="14.8756" />
    <detection t="5155" x="207.736" y="57.155" z="7.2866" />
    <detection t="5156" x="215.319" y="53.164" z="7.794" />
    <detection t="5157" x="222.942" y="49.212" z="7.6852" />
    <detection t="5158" x="230.905" y="48.558" z="-3.9288" />
    <detection t="5159" x="238.615" y="51.478" z="7.6652" />
    <detection t="5160" x="245.335" y="55.598" z="7.9171" />
    <detection t="5161" x="252.913" y="57.589" z="13.5537" />
    <detection t="5162" x="261.445" y="56.503" z="7.1767" />
    <detection t="5163" x="270.34" y="52.968" z="7.8723" />
    <detection t="5164" x="278.579" y="48.957" z="6.0027" />
    <detection t="5165" x="286.796" y="47.807" z="1.9749" />
    <detection t="5166" x="294.502" y="48.075" z="1.4597" />
    <detection t="5167" x="302.215" y="49.85" z="7.2694" />
    <detection t="5168" x="309.184" y="53.537" z="7.6421" />
    <detection t="5169" x="317.271" y="55.307" z="7.2028" />
    <detection t="5170" x="326.012" y="54.066" z="7.5156" />
    <detection t="5171" x="334.136" y="50.676" z="7.6964" />
    <detection t="5172" x="342.413" y="48.819" z="1.2038" />
    <detection t="5173" x="350.387" y="49.277" z="0.4419" />
    <detection t="5174" x="358.269" y="49.561" z="1.4641" />
    <detection t="5175" x="366.055" y="50.009" z="6.2186" />
    <detection t="5176" x="371.99" y="52.378" z="7.8361" />
    <detection t="5177" x="378.689" y="53.627" z="7.7583" />
    <detection t="5178" x="385.612" y="52.76" z="7.7569" />
    <detection t="5179" x="391.894" y="50.752" z="3.2692" />
    <detection t="5180" x="399.165" y="50.865" z="1.4829" />
    <detection t="5181" x="406.43" y="51.838" z="1.7873" />
    <detection t="5182" x="413.516" y="52.356" z="1.3475" />
    <detection t="5183" x="420.882" y="52.529" z="2.0811" />
    <detection t="5184" x="428.548" y="52.942" z="-3.195" />
    <detection t="5185" x="433.972" y="56.39" z="7.6817" />
    <detection t="5186" x="439.419" y="61.282" z="12.6818" />
    <detection t="5187" x="445.413" y="65.95" z="13.0551" />
    <detection t="5188" x="451.864" y="69.951" z="13.4612" />
    <detection t="5189" x="458.657" y="72.934" z="13.8193" />
    <detection t="5190" x="465.792" y="75.01" z="13.4892" />
    <detection t="5191" x="473.378" y="76.409" z="13.9233" />
    <detection t="5192" x="481.288" y="77.21" z="13.5171" />
    <detection t="5193" x="489.486" y="77.745" z="14.1855" />
    <detection t="5194" x="497.907" y="78.044" z="14.031" />
    <detection t="5195" x="506.409" y="78.25" z="13.9513" />
    <detection t="5196" x="514.988" y="78.435" z="14.3285" />
    <detection t="5197" x="523.636" y="78.543" z="13.9429" />
    <detection t="5198" x="532.341" y="78.657" z="13.771" />
    <detection t="5199" x="541.108" y="78.705" z="14.3557" />
    <detection t="5200" x="549.86" y="78.743" z="14.2672" />
    <detection t="5201" x="558.719" y="78.818" z="13.9863" />
    <detection t="5202" x="567.426" y="78.845" z="14.197" />
    <detection t="5203" x="576.2" y="78.853" z="14.062" />
    <detection t="5204" x="584.99" y="78.8" z="14.1793" />
    <detection t="5205" x="593.778" y="78.76" z="14.6531" />
    <detection t="5206" x="602.632" y="78.736" z="14.6378" />
  </particle>
  <particle nSpots="183">
    <detection t="930" x="11.42" y="88.054" z="-6.4759" />
    <detection t="931" x="14.7" y="88.186" z="-6.6521" />
    <detection t="932" x="18.041" y="87.867" z="-6.6585" />
    <detection t="933" x="21.343" y="87.808" z="-6.6915" />
    <detection t="934" x="24.634" y="87.677" z="-6.4802" />
    <detection t="935" x="27.849" y="87.574" z="-6.6215" />
    <detection t="936" x="31.11" y="87.49" z="-6.7436" />
    <detection t="937" x="34.296" y="87.372" z="-6.5675" />
    <detection t="938" x="37.491" y="87.255" z="-6.5931" />
    <detection t="939" x="40.614" y="87.091" z="-6.226" />
    <detection t="940" x="43.706" y="86.872" z="-6.6737" />
    <detection t="941" x="46.729" y="86.738" z="-6.1605" />
    <detection t="942" x="49.75" y="86.484" z="-6.7468" />
    <detection t="943" x="52.681" y="86.216" z="-6.6968" />
    <detection t="944" x="55.513" y="85.939" z="-6.7051" />
    <detection t="945" x="58.316" y="85.671" z="-6.5171" />
    <detection t="946" x="61.101" y="85.479" z="-6.7627" />
    <detection t="947" x="63.864" y="85.265" z="-6.4549" />
    <detection t="948" x="66.606" y="85.137" z="-6.9939" />
    <detection t="949" x="69.339" y="85.131" z="-6.9191" />
    <detection t="950" x="71.939" y="85.06" z="-7.0316" />
    <detection t="951" x="74.614" y="85.19" z="-7.195" />
    <detection t="952" x="77.285" y="85.365" z="-7.3331" />
    <detection t="953" x="80.005" y="85.631" z="-7.1935" />
    <detection t="954" x="82.753" y="85.907" z="-7.2504" />
    <detection t="955" x="85.512" y="86.081" z="-7.148" />
    <detection t="956" x="88.334" y="86.314" z="-7.1711" />
    <detection t="957" x="91.199" y="86.458" z="-6.9844" />
    <detection t="958" x="94.115" y="86.572" z="-7.1861" />
    <detection t="959" x="97.075" y="86.668" z="-7.168" />
    <detection t="960" x="100.03" y="86.626" z="-7.0211" />
    <detection t="961" x="103.036" y="86.647" z="-7.0822" />
    <detection t="962" x="106.003" y="86.519" z="-7.2072" />
    <detection t="963" x="108.951" y="86.367" z="-7.2009" />
    <detection t="964" x="111.845" y="86.167" z="-7.2518" />
    <detection t="965" x="114.643" y="85.835" z="-7.1536" />
    <detection t="966" x="117.428" y="85.549" z="-7.1135" />
    <detection t="967" x="120.115" y="85.146" z="-7.0667" />
    <detection t="968" x="122.719" y="84.756" z="-7.2334" />
    <detection t="969" x="125.28" y="84.427" z="-7.3444" />
    <detection t="970" x="127.732" y="84.174" z="-6.9646" />
    <detection t="971" x="130.15" y="84.085" z="-7.3046" />
    <detection t="972" x="132.548" y="84.062" z="-7.2924" />
    <detection t="973" x="134.97" y="84.178" z="-7.2586" />
    <detection t="974" x="137.518" y="84.424" z="-7.1282" />
    <detection t="975" x="140.061" y="84.646" z="-7.2082" />
    <detection t="976" x="142.714" y="85.01" z="-7.1418" />
    <detection t="977" x="145.45" y="85.279" z="-7.1284" />
    <detection t="978" x="148.273" y="85.569" z="-7.3496" />
    <detection t="979" x="151.147" y="85.827" z="-7.3067" />
    <detection t="980" x="154.118" y="86.007" z="-6.8972" />
    <detection t="981" x="157.171" y="86.192" z="-7.1557" />
    <detection t="982" x="160.288" y="86.262" z="-7.0015" />
    <detection t="983" x="163.436" y="86.354" z="-6.7903" />
    <detection t="984" x="166.569" y="86.388" z="-7.1447" />
    <detection t="985" x="169.667" y="86.319" z="-7.0555" />
    <detection t="986" x="172.758" y="86.237" z="-7.0157" />
    <detection t="987" x="175.76" y="86.057" z="-6.9447" />
    <detection t="988" x="178.75" y="85.846" z="-7.237" />
    <detection t="989" x="181.647" y="85.667" z="-7.2002" />
    <detection t="990" x="184.54" y="85.428" z="-7.1368" />
    <detection t="991" x="187.295" y="85.251" z="-7.1626" />
    <detection t="992" x="190.004" y="85.143" z="-7.1936" />
    <detection t="993" x="192.741" y="85.084" z="-6.9001" />
    <detection t="994" x="195.442" y="85.185" z="-7.1291" />
    <detection t="995" x="198.16" y="85.245" z="-7.1716" />
    <detection t="996" x="200.965" y="85.479" z="-7.0404" />
    <detection t="997" x="203.801" y="85.647" z="-7.2111" />
    <detection t="998" x="206.726" y="85.909" z="-7.1597" />
    <detection t="999" x="209.771" y="86.142" z="-7.1468" />
    <detection t="1000" x="212.865" y="86.308" z="-6.8941" />
    <detection t="1001" x="216.042" y="86.522" z="-7.0699" />
    <detection t="1002" x="219.24" y="86.632" z="-7.1737" />
    <detection t="1003" x="222.459" y="86.721" z="-6.72" />
    <detection t="1004" x="225.712" y="86.795" z="-7.0914" />
    <detection t="1005" x="228.926" y="86.76" z="-6.8651" />
    <detection t="1006" x="232.123" y="86.72" z="-6.8501" />
    <detection t="1007" x="235.349" y="86.614" z="-7.0027" />
    <detection t="1008" x="238.533" y="86.494" z="-7.0804" />
    <detection t="1009" x="241.686" y="86.394" z="-7.178" />
    <detection t="1010" x="244.774" y="86.185" z="-7.1537" />
    <detection t="1011" x="247.796" y="86.114" z="-7.3878" />
    <detection t="1012" x="250.759" y="86.005" z="-6.9304" />
    <detection t="1013" x="253.707" y="85.982" z="-7.0503" />
    <detection t="1014" x="256.701" y="86.017" z="-7.1658" />
    <detection t="1015" x="259.666" y="86.068" z="-6.758" />
    <detection t="1016" x="262.766" y="86.246" z="-7.1361" />
    <detection t="1017" x="265.913" y="86.37" z="-6.9225" />
    <detection t="1018" x="269.103" y="86.565" z="-7.0887" />
    <detection t="1019" x="272.391" y="86.82" z="-7.1417" />
    <detection t="1020" x="275.711" y="86.932" z="-6.9719" />
    <detection t="1021" x="279.091" y="87.093" z="-7.1229" />
    <detection t="1022" x="282.511" y="87.188" z="-7.0097" />
    <detection t="1023" x="286.121" y="87.308" z="-7.1034" />
    <detection t="1024" x="289.698" y="87.553" z="-6.9153" />
    <detection t="1025" x="291.983" y="82.721" z="-0.9357" />
    <detection t="1026" x="300.364" y="81.814" z="-0.6557" />
    <detection t="1027" x="299.485" y="87.468" z="-7.0715" />
    <detection t="1028" x="303.322" y="87.237" z="-7.1223" />
    <detection t="1029" x="306.832" y="87.179" z="-7.1751" />
    <detection t="1030" x="310.232" y="87.137" z="-7.053" />
    <detection t="1031" x="313.697" y="87.156" z="-6.9406" />
    <detection t="1032" x="317.193" y="87.16" z="-7.1691" />
    <detection t="1033" x="320.709" y="87.221" z="-7.082" />
    <detection t="1034" x="324.243" y="87.353" z="-7.1422" />
    <detection t="1035" x="327.852" y="87.477" z="-6.8315" />
    <detection t="1036" x="331.505" y="87.657" z="-6.9291" />
    <detection t="1037" x="335.203" y="87.742" z="-6.8604" />
    <detection t="1038" x="339.02" y="87.866" z="-7.1202" />
    <detection t="1039" x="342.907" y="87.965" z="-7.0932" />
    <detection t="1040" x="346.793" y="87.99" z="-7.1525" />
    <detection t="1041" x="350.711" y="88.082" z="-6.7141" />
    <detection t="1042" x="354.675" y="88.065" z="-6.8176" />
    <detection t="1043" x="358.714" y="88.038" z="-7.1165" />
    <detection t="1044" x="362.686" y="88.051" z="-6.8542" />
    <detection t="1045" x="366.713" y="88.021" z="-7.0605" />
    <detection t="1046" x="370.716" y="88.094" z="-6.7905" />
    <detection t="1047" x="374.751" y="88.179" z="-7.043" />
    <detection t="1048" x="378.752" y="88.331" z="-7.0769" />
    <detection t="1049" x="382.725" y="88.52" z="-7.0808" />
    <detection t="1050" x="386.715" y="88.643" z="-6.6887" />
    <detection t="1051" x="390.73" y="88.858" z="-7.165" />
    <detection t="1052" x="394.834" y="88.917" z="-6.9136" />
    <detection t="1053" x="399.015" y="88.927" z="-7.0186" />
    <detection t="1054" x="403.301" y="88.937" z="-7.1981" />
    <detection t="1055" x="407.624" y="88.874" z="-7.1854" />
    <detection t="1056" x="411.877" y="88.873" z="-7.0332" />
    <detection t="1057" x="416.093" y="88.811" z="-7.1072" />
    <detection t="1058" x="420.349" y="88.743" z="-6.9175" />
    <detection t="1059" x="424.532" y="88.62" z="-7.1248" />
    <detection t="1060" x="428.638" y="88.403" z="-6.882" />
    <detection t="1061" x="432.658" y="88.146" z="-7.3383" />
    <detection t="1062" x="436.531" y="87.753" z="-7.2188" />
    <detection t="1063" x="440.171" y="87.357" z="-7.0719" />
    <detection t="1064" x="443.686" y="86.847" z="-6.8484" />
    <detection t="1065" x="447.083" y="86.326" z="-7.5409" />
    <detection t="1066" x="450.284" y="85.915" z="-6.9644" />
    <detection t="1067" x="453.355" y="85.649" z="-6.8122" />
    <detection t="1068" x="456.425" y="85.408" z="-6.9433" />
    <detection t="1069" x="459.341" y="85.413" z="-6.9219" />
    <detection t="1070" x="462.306" y="85.408" z="-6.801" />
    <detection t="1071" x="465.253" y="85.536" z="-6.0571" />
    <detection t="1072" x="468.216" y="85.69" z="-6.4442" />
    <detection t="1073" x="471.259" y="85.855" z="-6.4924" />
    <detection t="1074" x="474.354" y="86.027" z="-6.4055" />
    <detection t="1075" x="477.484" y="86.156" z="-5.9664" />
    <detection t="1076" x="480.668" y="86.293" z="-6.8409" />
    <detection t="1077" x="483.871" y="86.402" z="-6.6395" />
    <detection t="1078" x="487.148" y="86.462" z="-6.6611" />
    <detection t="1079" x="490.415" y="86.593" z="-6.0441" />
    <detection t="1080" x="493.701" y="86.624" z="-6.6359" />
    <detection t="1081" x="497.036" y="86.705" z="-6.6987" />
    <detection t="1082" x="500.706" y="86.79" z="-6.2775" />
    <detection t="1083" x="501.369" y="85.804" z="0.1204" />
    <detection t="1084" x="508.149" y="85.961" z="0.4345" />
    <detection t="1085" x="510.499" y="86.792" z="-6.1935" />
    <detection t="1086" x="514.072" y="86.629" z="-6.072" />
    <detection t="1087" x="517.503" y="86.519" z="-5.8885" />
    <detection t="1088" x="521.056" y="86.498" z="-6.3275" />
    <detection t="1089" x="524.747" y="86.348" z="-6.4538" />
    <detection t="1090" x="528.329" y="86.257" z="-6.669" />
    <detection t="1091" x="531.946" y="86.383" z="-6.8746" />
    <detection t="1092" x="535.501" y="86.512" z="-6.6619" />
    <detection t="1093" x="538.978" y="86.662" z="-6.7456" />
    <detection t="1094" x="542.405" y="86.889" z="-6.7165" />
    <detection t="1095" x="545.824" y="86.985" z="-6.586" />
    <detection t="1096" x="549.314" y="87.1" z="-6.4093" />
    <detection t="1097" x="552.847" y="87.124" z="-6.3596" />
    <detection t="1098" x="556.373" y="87.17" z="-6.2466" />
    <detection t="1099" x="559.856" y="87.19" z="-6.1503" />
    <detection t="1100" x="563.356" y="87.189" z="-6.0246" />
    <detection t="1101" x="566.823" y="87.217" z="-6.3817" />
    <detection t="1102" x="570.3" y="87.196" z="-6.4682" />
    <detection t="1103" x="573.794" y="87.194" z="-6.2763" />
    <detection t="1104" x="577.231" y="87.19" z="-6.1558" />
    <detection t="1105" x="580.702" y="87.157" z="-6.6135" />
    <detection t="1106" x="584.183" y="87.165" z="-6.6204" />
    <detection t="1107" x="587.628" y="87.149" z="-6.3992" />
    <detection t="1108" x="591.106" y="87.133" z="-6.2773" />
    <detection t="1109" x="594.572" y="87.122" z="-6.1851" />
    <detection t="1110" x="598.067" y="87.126" z="-6.7376" />
    <detection t="1111" x="601.516" y="87.129" z="-6.5767" />
    <detection t="1112" x="604.95" y="87.158" z="-6.293" />
  </particle>
  <particle nSpots="106">
    <detection t="6366" x="13.22" y="91.772" z="13.6244" />
    <detection t="6367" x="16.936" y="91.666" z="13.244" />
    <detection t="6368" x="20.59" y="91.624" z="13.9457" />
    <detection t="6369" x="24.3" y="91.538" z="13.717" />
    <detection t="6370" x="27.919" y="91.398" z="13.5254" />
    <detection t="6371" x="31.568" y="91.313" z="13.8416" />
    <detection t="6372" x="35.199" y="91.234" z="13.7807" />
    <detection t="6373" x="38.774" y="91.189" z="13.7043" />
    <detection t="6374" x="42.221" y="91.11" z="13.6237" />
    <detection t="6375" x="45.64" y="90.95" z="14.2016" />
    <detection t="6376" x="48.942" y="90.801" z="13.582" />
    <detection t="6377" x="52.115" y="90.45" z="13.4999" />
    <detection t="6378" x="55.129" y="90.024" z="13.2793" />
    <detection t="6379" x="57.978" y="89.43" z="13.2206" />
    <detection t="6380" x="60.741" y="88.497" z="13.212" />
    <detection t="6381" x="63.398" y="87.42" z="13.9801" />
    <detection t="6382" x="65.999" y="86.135" z="13.8593" />
    <detection t="6383" x="68.502" y="84.798" z="13.661" />
    <detection t="6384" x="71.093" y="83.315" z="13.7025" />
    <detection t="6385" x="72.298" y="80.177" z="13.2421" />
    <detection t="6386" x="75.152" y="79.825" z="13.52" />
    <detection t="6387" x="77.204" y="77.656" z="13.0609" />
    <detection t="6388" x="79.344" y="75.512" z="13.7204" />
    <detection t="6389" x="81.437" y="73.441" z="12.8844" />
    <detection t="6390" x="83.542" y="71.384" z="13.8492" />
    <detection t="6391" x="85.508" y="69.403" z="14.4614" />
    <detection t="6392" x="87.482" y="67.297" z="14.3801" />
    <detection t="6393" x="89.434" y="65.328" z="7.8014" />
    <detection t="6394" x="91.297" y="63.396" z="8.1987" />
    <detection t="6395" x="93.245" y="61.288" z="7.6849" />
    <detection t="6396" x="95.532" y="59.694" z="7.6645" />
    <detection t="6397" x="98.459" y="57.801" z="8.2272" />
    <detection t="6398" x="102.568" y="56.945" z="8.5309" />
    <detection t="6399" x="107.904" y="57.343" z="7.7231" />
    <detection t="6400" x="112.933" y="59.817" z="7.9464" />
    <detection t="6401" x="116.193" y="63.039" z="7.9354" />
    <detection t="6402" x="119.545" y="65.676" z="14.5827" />
    <detection t="6403" x="123.272" y="67.677" z="13.227" />
    <detection t="6404" x="127.418" y="68.697" z="13.6046" />
    <detection t="6405" x="131.978" y="68.817" z="13.1886" />
    <detection t="6406" x="136.699" y="67.92" z="13.52" />
    <detection t="6407" x="141.465" y="65.869" z="13.1804" />
    <detection t="6408" x="146.379" y="63.039" z="12.7634" />
    <detection t="6409" x="151.105" y="59.545" z="8.6455" />
    <detection t="6410" x="155.941" y="55.697" z="7.8838" />
    <detection t="6411" x="161.664" y="52.651" z="8.0358" />
    <detection t="6412" x="168.391" y="51.708" z="7.996" />
    <detection t="6413" x="174.568" y="54.438" z="8.1503" />
    <detection t="6414" x="178.587" y="58.215" z="7.9581" />
    <detection t="6415" x="182.749" y="61.213" z="13.8519" />
    <detection t="6416" x="187.263" y="63.253" z="13.1665" />
    <detection t="6417" x="192.368" y="63.867" z="13.1413" />
    <detection t="6418" x="197.765" y="63.083" z="13.6248" />
    <detection t="6419" x="203.245" y="60.808" z="13.6801" />
    <detection t="6420" x="209.081" y="57.502" z="14.6396" />
    <detection t="6421" x="214.838" y="53.973" z="7.3316" />
    <detection t="6422" x="220.574" y="49.845" z="7.609" />
    <detection t="6423" x="227.376" y="47.059" z="7.9893" />
    <detection t="6424" x="234.935" y="48.908" z="7.8916" />
    <detection t="6425" x="240.599" y="53.182" z="7.6872" />
    <detection t="6426" x="245.807" y="56.733" z="14.49" />
    <detection t="6427" x="251.83" y="58.473" z="13.449" />
    <detection t="6428" x="258.627" y="58.032" z="14.074" />
    <detection t="6429" x="265.925" y="55.38" z="14.7357" />
    <detection t="6430" x="273.359" y="51.384" z="7.7937" />
    <detection t="6431" x="280.371" y="46.803" z="8.1611" />
    <detection t="6432" x="288.335" y="44.16" z="7.954" />
    <detection t="6433" x="296.87" y="44.967" z="8.4704" />
    <detection t="6434" x="304.31" y="49.832" z="7.8029" />
    <detection t="6435" x="311.979" y="53.667" z="13.9935" />
    <detection t="6436" x="320.576" y="54.473" z="14.8023" />
    <detection t="6437" x="329.261" y="52.002" z="7.6641" />
    <detection t="6438" x="337.701" y="47.463" z="7.9423" />
    <detection t="6439" x="345.864" y="45.266" z="2.5183" />
    <detection t="6440" x="353.6" y="45.435" z="-0.4947" />
    <detection t="6441" x="361.408" y="45.942" z="-2.5277" />
    <detection t="6442" x="368.02" y="48.813" z="7.8813" />
    <detection t="6443" x="375.128" y="51.62" z="12.6972" />
    <detection t="6444" x="383.126" y="51.79" z="7.2018" />
    <detection t="6445" x="390.645" y="49.307" z="7.6235" />
    <detection t="6446" x="397.797" y="47.272" z="-2.011" />
    <detection t="6447" x="405.436" y="47.858" z="1.7481" />
    <detection t="6448" x="412.791" y="48.527" z="1.5145" />
    <detection t="6449" x="420.24" y="48.83" z="1.3814" />
    <detection t="6450" x="427.941" y="49.793" z="7.0941" />
    <detection t="6451" x="433.296" y="54.13" z="7.7986" />
    <detection t="6452" x="438.974" y="59.418" z="13.6272" />
    <detection t="6453" x="445.288" y="64.411" z="13.176" />
    <detection t="6454" x="452.029" y="68.476" z="13.0928" />
    <detection t="6455" x="459.181" y="71.516" z="13.8123" />
    <detection t="6456" x="466.59" y="73.638" z="13.67" />
    <detection t="6457" x="474.442" y="74.943" z="13.936" />
    <detection t="6458" x="482.585" y="75.816" z="14.7281" />
    <detection t="6459" x="491.013" y="76.368" z="14.3666" />
    <detection t="6460" x="499.585" y="76.678" z="14.0443" />
    <detection t="6461" x="508.322" y="76.897" z="14.2437" />
    <detection t="6462" x="517.124" y="77.085" z="14.4135" />
    <detection t="6463" x="525.972" y="77.211" z="14.1223" />
    <detection t="6464" x="534.869" y="77.332" z="14.1452" />
    <detection t="6465" x="543.825" y="77.369" z="14.3778" />
    <detection t="6466" x="552.775" y="77.473" z="14.6331" />
    <detection t="6467" x="561.696" y="77.442" z="14.8112" />
    <detection t="6468" x="570.745" y="77.472" z="14.875" />
    <detection t="6469" x="579.726" y="77.45" z="14.8276" />
    <detection t="6470" x="588.723" y="77.398" z="14.9091" />
    <detection t="6471" x="597.742" y="77.426" z="14.9496" />
  </particle>
  <particle nSpots="48">
    <detection t="948" x="18.872" y="77.524" z="8.1262" />
    <detection t="949" x="33.271" y="76.891" z="7.7358" />
    <detection t="950" x="47.134" y="75.476" z="7.7691" />
    <detection t="951" x="60.358" y="72.58" z="7.7255" />
    <detection t="952" x="73.405" y="67.578" z="7.631" />
    <detection t="953" x="87.158" y="61.382" z="4.3386" />
    <detection t="954" x="102.312" y="57.766" z="2.3738" />
    <detection t="955" x="117.264" y="59.407" z="3.3791" />
    <detection t="956" x="130.421" y="61.717" z="6.9297" />
    <detection t="957" x="143.517" y="59.861" z="4.6925" />
    <detection t="958" x="157.36" y="56.981" z="1.3954" />
    <detection t="959" x="171.348" y="56.707" z="-0.09487" />
    <detection t="960" x="184.35" y="58.901" z="-3.3279" />
    <detection t="961" x="196.574" y="59.793" z="-4.4327" />
    <detection t="962" x="209.461" y="57.896" z="2.06" />
    <detection t="963" x="222.339" y="57.672" z="-0.363" />
    <detection t="964" x="234.767" y="57.913" z="-0.08599" />
    <detection t="965" x="246.741" y="58.654" z="2.3214" />
    <detection t="966" x="257.625" y="59.097" z="-4.2239" />
    <detection t="967" x="269.081" y="58.237" z="1.8816" />
    <detection t="968" x="281.083" y="59.345" z="0.3707" />
    <detection t="969" x="292.976" y="59.939" z="0.2802" />
    <detection t="970" x="304.975" y="59.37" z="1.14" />
    <detection t="971" x="315.349" y="59.539" z="-3.5465" />
    <detection t="972" x="325.407" y="59.606" z="1.8371" />
    <detection t="973" x="336.235" y="61.201" z="0.3465" />
    <detection t="974" x="347.889" y="62.793" z="1.2437" />
    <detection t="975" x="359.684" y="62.939" z="0.4759" />
    <detection t="976" x="370.975" y="62.044" z="0.9885" />
    <detection t="977" x="380.654" y="62.039" z="-0.02026" />
    <detection t="978" x="391.032" y="63.779" z="-0.3025" />
    <detection t="979" x="402.692" y="65.604" z="0.8682" />
    <detection t="980" x="415.206" y="66.21" z="0.7983" />
    <detection t="981" x="428.288" y="65.39" z="0.8053" />
    <detection t="982" x="440.307" y="66.046" z="-4.2119" />
    <detection t="983" x="450.464" y="70.109" z="7.6065" />
    <detection t="984" x="460.931" y="73.941" z="7.8097" />
    <detection t="985" x="472.266" y="76.205" z="6.646" />
    <detection t="986" x="484.399" y="77.463" z="12.2159" />
    <detection t="987" x="496.992" y="78.049" z="6.5778" />
    <detection t="988" x="509.923" y="78.364" z="6.6955" />
    <detection t="989" x="523.094" y="78.586" z="9.2051" />
    <detection t="990" x="536.288" y="78.707" z="9.2548" />
    <detection t="991" x="549.596" y="78.805" z="9.6893" />
    <detection t="992" x="562.905" y="78.891" z="9.4425" />
    <detection t="993" x="576.265" y="78.869" z="9.7239" />
    <detection t="994" x="589.603" y="78.84" z="9.0064" />
    <detection t="995" x="603.007" y="78.717" z="7.801" />
  </particle>
  <particle nSpots="54">
    <detection t="1444" x="22.288" y="79.367" z="9.6147" />
    <detection t="1445" x="35.033" y="78.699" z="9.6854" />
    <detection t="1446" x="47.293" y="77.49" z="9.2746" />
    <detection t="1447" x="58.873" y="75.018" z="9.0119" />
    <detection t="1448" x="70.119" y="70.718" z="8.1857" />
    <detection t="1449" x="81.554" y="64.826" z="7.6773" />
    <detection t="1450" x="93.841" y="58.807" z="4.7309" />
    <detection t="1451" x="107.578" y="56.998" z="3.1529" />
    <detection t="1452" x="120.25" y="60.553" z="7.4949" />
    <detection t="1453" x="131.77" y="62.425" z="7.5711" />
    <detection t="1454" x="143.49" y="60.165" z="7.6442" />
    <detection t="1455" x="155.73" y="56.232" z="2.3249" />
    <detection t="1456" x="168.398" y="55.339" z="1.2308" />
    <detection t="1457" x="180.28" y="57.535" z="-3.7856" />
    <detection t="1458" x="191.302" y="59.915" z="8.1629" />
    <detection t="1459" x="202.799" y="58.592" z="7.4728" />
    <detection t="1460" x="214.544" y="55.909" z="2.0189" />
    <detection t="1461" x="226.097" y="55.974" z="1.0531" />
    <detection t="1462" x="237.329" y="56.136" z="0.6796" />
    <detection t="1463" x="247.469" y="57.871" z="6.1329" />
    <detection t="1464" x="257.551" y="58.374" z="7.6632" />
    <detection t="1465" x="268.191" y="56.607" z="2.8549" />
    <detection t="1466" x="279.101" y="56.713" z="0.2253" />
    <detection t="1467" x="289.748" y="57.354" z="0.5863" />
    <detection t="1468" x="300.597" y="57.245" z="1.1344" />
    <detection t="1469" x="310.322" y="57.775" z="-4.1839" />
    <detection t="1470" x="319.095" y="58.216" z="8.0115" />
    <detection t="1471" x="328.181" y="57.486" z="2.3025" />
    <detection t="1472" x="337.989" y="58.572" z="-0.07702" />
    <detection t="1473" x="348.345" y="59.85" z="1.0386" />
    <detection t="1474" x="358.672" y="60.087" z="0.8994" />
    <detection t="1475" x="368.848" y="59.224" z="1.2619" />
    <detection t="1476" x="377.04" y="59.268" z="-3.6733" />
    <detection t="1477" x="384.733" y="59.584" z="1.8648" />
    <detection t="1478" x="393.873" y="61.407" z="0.4001" />
    <detection t="1479" x="403.924" y="62.854" z="1.2918" />
    <detection t="1480" x="414.402" y="63.369" z="1.1451" />
    <detection t="1481" x="425.063" y="62.869" z="1.0474" />
    <detection t="1482" x="435.536" y="62.765" z="-3.3178" />
    <detection t="1483" x="443.974" y="66.667" z="7.6995" />
    <detection t="1484" x="451.984" y="72.675" z="13.6307" />
    <detection t="1485" x="461.335" y="74.533" z="13.7025" />
    <detection t="1486" x="471.108" y="76.681" z="13.2701" />
    <detection t="1487" x="481.256" y="77.887" z="12.9276" />
    <detection t="1488" x="492.018" y="78.506" z="12.6839" />
    <detection t="1489" x="503.078" y="78.898" z="12.8671" />
    <detection t="1490" x="514.348" y="79.066" z="13.2554" />
    <detection t="1491" x="525.765" y="79.31" z="12.7136" />
    <detection t="1492" x="537.1" y="79.386" z="13.084" />
    <detection t="1493" x="548.552" y="79.449" z="13.2246" />
    <detection t="1494" x="560.006" y="79.562" z="12.8181" />
    <detection t="1495" x="571.457" y="79.511" z="13.5748" />
    <detection t="1496" x="582.851" y="79.488" z="13.4709" />
    <detection t="1497" x="594.044" y="79.448" z="13.1813" />
  </particle>
  <particle nSpots="114">
    <detection t="972" x="13.23" y="80.294" z="-4.6878" />
    <detection t="973" x="18.804" y="80.16" z="-4.9684" />
    <detection t="974" x="24.392" y="79.998" z="-4.6708" />
    <detection t="975" x="29.882" y="79.715" z="-4.5728" />
    <detection t="976" x="35.359" y="79.421" z="-4.9266" />
    <detection t="977" x="40.678" y="78.996" z="-4.9346" />
    <detection t="978" x="45.933" y="78.482" z="-5.1216" />
    <detection t="979" x="50.953" y="77.847" z="-5.0129" />
    <detection t="980" x="55.924" y="76.893" z="-5.2461" />
    <detection t="981" x="60.815" y="75.867" z="-4.7635" />
    <detection t="982" x="65.656" y="74.635" z="-5.3937" />
    <detection t="983" x="70.457" y="73.401" z="-5.4123" />
    <detection t="984" x="75.247" y="72.3" z="-5.3904" />
    <detection t="985" x="80.097" y="71.45" z="-6.0848" />
    <detection t="986" x="85.009" y="70.935" z="-6.0347" />
    <detection t="987" x="88.78" y="69.85" z="-6.4519" />
    <detection t="988" x="93.577" y="70.963" z="-6.3432" />
    <detection t="989" x="98.064" y="70.704" z="-6.6365" />
    <detection t="990" x="102.535" y="70.613" z="-6.7621" />
    <detection t="991" x="106.917" y="70.547" z="-6.6693" />
    <detection t="992" x="111.415" y="70.208" z="-6.7042" />
    <detection t="993" x="115.853" y="69.921" z="-6.5435" />
    <detection t="994" x="120.038" y="69.801" z="-6.1959" />
    <detection t="995" x="124.371" y="69.536" z="-6.0247" />
    <detection t="996" x="128.445" y="69.52" z="-5.6911" />
    <detection t="997" x="132.468" y="69.497" z="-5.6012" />
    <detection t="998" x="136.627" y="69.536" z="-5.9365" />
    <detection t="999" x="140.918" y="69.78" z="-6.2085" />
    <detection t="1000" x="145.151" y="70.035" z="-5.7729" />
    <detection t="1001" x="149.479" y="70.508" z="-6.7947" />
    <detection t="1002" x="153.895" y="71.017" z="-6.1173" />
    <detection t="1003" x="158.285" y="71.432" z="-6.3623" />
    <detection t="1004" x="162.741" y="71.712" z="-6.7763" />
    <detection t="1005" x="167.208" y="71.75" z="-6.7207" />
    <detection t="1006" x="171.681" y="71.642" z="-6.6257" />
    <detection t="1007" x="176.125" y="71.295" z="-6.2605" />
    <detection t="1008" x="180.505" y="70.805" z="-6.6068" />
    <detection t="1009" x="184.649" y="70.455" z="-6.1244" />
    <detection t="1010" x="188.954" y="70.001" z="-5.8482" />
    <detection t="1011" x="193.114" y="69.729" z="-5.9836" />
    <detection t="1012" x="197.192" y="69.874" z="-5.8998" />
    <detection t="1013" x="201.1" y="70.43" z="-5.4126" />
    <detection t="1014" x="205.253" y="71.12" z="-6.4499" />
    <detection t="1015" x="209.619" y="71.657" z="-5.8678" />
    <detection t="1016" x="214.057" y="72.252" z="-6.5377" />
    <detection t="1017" x="218.762" y="72.961" z="-6.1368" />
    <detection t="1018" x="223.691" y="73.387" z="-5.9756" />
    <detection t="1019" x="228.552" y="73.531" z="-5.8017" />
    <detection t="1020" x="233.314" y="73.302" z="-6.5864" />
    <detection t="1021" x="238.011" y="73.014" z="-6.6047" />
    <detection t="1022" x="242.669" y="72.444" z="-6.5156" />
    <detection t="1023" x="247.154" y="71.938" z="-6.6248" />
    <detection t="1024" x="251.381" y="71.722" z="-5.3129" />
    <detection t="1025" x="255.58" y="71.619" z="-5.1865" />
    <detection t="1026" x="259.741" y="71.913" z="-6.0261" />
    <detection t="1027" x="264.149" y="72.545" z="-6.2807" />
    <detection t="1028" x="268.776" y="73.247" z="-6.2634" />
    <detection t="1029" x="273.655" y="73.973" z="-6.217" />
    <detection t="1030" x="278.77" y="74.523" z="-6.1932" />
    <detection t="1031" x="284.021" y="74.919" z="-6.3205" />
    <detection t="1032" x="289.253" y="75.105" z="-5.7901" />
    <detection t="1033" x="294.527" y="75.085" z="-5.9787" />
    <detection t="1034" x="299.733" y="74.885" z="-6.1621" />
    <detection t="1035" x="304.805" y="74.561" z="-6.2163" />
    <detection t="1036" x="309.668" y="74.289" z="-6.1547" />
    <detection t="1037" x="314.424" y="74.078" z="-6.0805" />
    <detection t="1038" x="319.119" y="74.197" z="-5.9552" />
    <detection t="1039" x="323.921" y="74.695" z="-6.3859" />
    <detection t="1040" x="328.896" y="75.204" z="-5.9377" />
    <detection t="1041" x="334.219" y="75.85" z="-5.8476" />
    <detection t="1042" x="339.759" y="76.421" z="-5.9497" />
    <detection t="1043" x="345.539" y="76.782" z="-5.6814" />
    <detection t="1044" x="351.429" y="77.009" z="-6.1014" />
    <detection t="1045" x="357.364" y="76.979" z="-6.2532" />
    <detection t="1046" x="363.215" y="76.929" z="-6.0168" />
    <detection t="1047" x="369.036" y="76.775" z="-6.2293" />
    <detection t="1048" x="374.791" y="76.747" z="-5.8845" />
    <detection t="1049" x="380.513" y="76.883" z="-6.4782" />
    <detection t="1050" x="386.403" y="77.175" z="-5.6407" />
    <detection t="1051" x="392.47" y="77.709" z="-6.4532" />
    <detection t="1052" x="398.767" y="78.104" z="-6.0076" />
    <detection t="1053" x="405.226" y="78.487" z="-5.9903" />
    <detection t="1054" x="411.799" y="78.746" z="-6.4195" />
    <detection t="1055" x="418.329" y="78.713" z="-6.0956" />
    <detection t="1056" x="424.938" y="78.468" z="-6.124" />
    <detection t="1057" x="431.402" y="77.697" z="-6.5146" />
    <detection t="1058" x="437.456" y="76.759" z="-6.1" />
    <detection t="1059" x="443.326" y="76.068" z="-5.6476" />
    <detection t="1060" x="448.98" y="75.845" z="-5.4798" />
    <detection t="1061" x="454.429" y="76.212" z="-4.8655" />
    <detection t="1062" x="459.801" y="76.985" z="-4.8378" />
    <detection t="1063" x="465.149" y="77.806" z="-4.3607" />
    <detection t="1064" x="470.661" y="78.519" z="-3.8125" />
    <detection t="1065" x="476.295" y="79.06" z="-4.2361" />
    <detection t="1066" x="482.134" y="79.514" z="-4.5778" />
    <detection t="1067" x="488.158" y="79.839" z="-4.031" />
    <detection t="1068" x="494.274" y="80.095" z="-4.0633" />
    <detection t="1069" x="500.512" y="80.288" z="-4.4908" />
    <detection t="1070" x="506.787" y="80.41" z="-4.0465" />
    <detection t="1071" x="513.2" y="80.493" z="-3.8122" />
    <detection t="1072" x="519.616" y="80.572" z="-4.2615" />
    <detection t="1073" x="526.124" y="80.685" z="-4.0732" />
    <detection t="1074" x="532.523" y="80.757" z="-3.9727" />
    <detection t="1075" x="538.977" y="80.778" z="-4.0634" />
    <detection t="1076" x="545.52" y="80.8" z="-3.8051" />
    <detection t="1077" x="552.036" y="80.836" z="-3.5292" />
    <detection t="1078" x="558.575" y="80.856" z="-4.2099" />
    <detection t="1079" x="565.083" y="80.948" z="-4.4703" />
    <detection t="1080" x="571.6" y="80.894" z="-3.4911" />
    <detection t="1081" x="578.102" y="80.913" z="-3.7565" />
    <detection t="1082" x="584.598" y="80.88" z="-3.6825" />
    <detection t="1083" x="591.016" y="80.879" z="-3.5997" />
    <detection t="1084" x="597.489" y="80.87" z="-3.7157" />
    <detection t="1085" x="603.93" y="80.816" z="-3.7441" />
  </particle>
  <particle nSpots="54">
    <detection t="2602" x="17.092" y="79.907" z="13.5811" />
    <detection t="2603" x="27.994" y="79.498" z="13.3366" />
    <detection t="2604" x="38.639" y="78.852" z="13.5419" />
    <detection t="2605" x="48.875" y="77.69" z="13.7952" />
    <detection t="2606" x="58.611" y="75.515" z="13.0384" />
    <detection t="2607" x="67.988" y="71.912" z="13.5487" />
    <detection t="2608" x="77.494" y="66.687" z="12.9315" />
    <detection t="2609" x="87.867" y="60.198" z="9.2213" />
    <detection t="2610" x="101.158" y="54.807" z="7.9197" />
    <detection t="2611" x="115.611" y="57.311" z="7.8399" />
    <detection t="2612" x="126.203" y="61.217" z="14.6235" />
    <detection t="2613" x="136.527" y="61.161" z="14.6612" />
    <detection t="2614" x="147.196" y="57.428" z="7.9038" />
    <detection t="2615" x="159.313" y="51.722" z="7.8342" />
    <detection t="2616" x="173.925" y="51.872" z="7.7813" />
    <detection t="2617" x="185.094" y="56.902" z="7.8513" />
    <detection t="2618" x="195.882" y="58.125" z="12.5292" />
    <detection t="2619" x="207.23" y="54.956" z="7.8228" />
    <detection t="2620" x="218.985" y="49.815" z="7.4492" />
    <detection t="2621" x="231.722" y="48.113" z="-3.8008" />
    <detection t="2622" x="243.23" y="52.555" z="7.3191" />
    <detection t="2623" x="254.102" y="55.28" z="7.5824" />
    <detection t="2624" x="265.884" y="53.185" z="7.7369" />
    <detection t="2625" x="277.728" y="48.926" z="-3.7396" />
    <detection t="2626" x="289.459" y="47.907" z="1.0056" />
    <detection t="2627" x="300.854" y="49.038" z="-3.0647" />
    <detection t="2628" x="311.157" y="52.869" z="8.0802" />
    <detection t="2629" x="322.335" y="53.59" z="7.6778" />
    <detection t="2630" x="333.415" y="50.772" z="-4.1007" />
    <detection t="2631" x="344.944" y="49.977" z="0.3095" />
    <detection t="2632" x="355.965" y="50.483" z="1.2844" />
    <detection t="2633" x="366.824" y="50.805" z="-3.3566" />
    <detection t="2634" x="375.777" y="52.706" z="7.5771" />
    <detection t="2635" x="384.931" y="52.462" z="7.8549" />
    <detection t="2636" x="394.349" y="51.668" z="0.2055" />
    <detection t="2637" x="405.104" y="53.015" z="1.8577" />
    <detection t="2638" x="415.643" y="53.927" z="1.0056" />
    <detection t="2639" x="426.642" y="54.069" z="1.4919" />
    <detection t="2640" x="435.986" y="57.243" z="7.784" />
    <detection t="2641" x="444.298" y="62.842" z="14.781" />
    <detection t="2642" x="453.233" y="67.667" z="13.0733" />
    <detection t="2643" x="462.781" y="71.08" z="12.994" />
    <detection t="2644" x="472.842" y="73.23" z="13.432" />
    <detection t="2645" x="483.437" y="74.359" z="13.1142" />
    <detection t="2646" x="494.375" y="75.074" z="13.2112" />
    <detection t="2647" x="505.584" y="75.384" z="13.2082" />
    <detection t="2648" x="516.958" y="75.674" z="13.0997" />
    <detection t="2649" x="528.411" y="75.824" z="13.5899" />
    <detection t="2650" x="539.901" y="75.937" z="12.8078" />
    <detection t="2651" x="551.437" y="76.05" z="13.0297" />
    <detection t="2652" x="562.969" y="76.039" z="12.9858" />
    <detection t="2653" x="574.499" y="76.056" z="13.095" />
    <detection t="2654" x="586.066" y="75.994" z="13.0762" />
    <detection t="2655" x="597.656" y="75.963" z="13.0657" />
  </particle>
  <particle nSpots="60">
    <detection t="981" x="13.206" y="80.72" z="7.9141" />
    <detection t="982" x="26.421" y="80.239" z="8.1253" />
    <detection t="983" x="39.316" y="79.421" z="7.8117" />
    <detection t="984" x="51.612" y="77.924" z="7.7529" />
    <detection t="985" x="63.339" y="74.8" z="8.2414" />
    <detection t="986" x="74.317" y="70.014" z="7.5371" />
    <detection t="987" x="86.587" y="65.48" z="2.8115" />
    <detection t="988" x="98.059" y="61.63" z="1.3183" />
    <detection t="989" x="109.566" y="61.607" z="0.2507" />
    <detection t="990" x="120.358" y="63.543" z="3.4327" />
    <detection t="991" x="130.579" y="65.017" z="7.0876" />
    <detection t="992" x="141.098" y="63.67" z="-4.0125" />
    <detection t="993" x="151.869" y="61.508" z="0.3958" />
    <detection t="994" x="162.998" y="61.492" z="0.8073" />
    <detection t="995" x="173.827" y="61.47" z="0.677" />
    <detection t="996" x="184.06" y="62.43" z="2.5671" />
    <detection t="997" x="193.53" y="63.246" z="-4.4635" />
    <detection t="998" x="203.429" y="62.128" z="3.0573" />
    <detection t="999" x="213.728" y="61.717" z="0.7614" />
    <detection t="1000" x="224.14" y="62.528" z="0.2867" />
    <detection t="1001" x="234.342" y="62.675" z="0.8366" />
    <detection t="1002" x="244.393" y="62.331" z="1.0553" />
    <detection t="1003" x="252.776" y="62.578" z="-4.1399" />
    <detection t="1004" x="261.139" y="62.258" z="-2.894" />
    <detection t="1005" x="269.908" y="62.373" z="0.9883" />
    <detection t="1006" x="279.212" y="63.745" z="0.3345" />
    <detection t="1007" x="288.637" y="64.494" z="0.7889" />
    <detection t="1008" x="298.136" y="64.341" z="1.1409" />
    <detection t="1009" x="307.556" y="63.418" z="1.7865" />
    <detection t="1010" x="315.14" y="63.258" z="-3.2443" />
    <detection t="1011" x="322.211" y="63.301" z="1.9659" />
    <detection t="1012" x="329.784" y="64.199" z="0.8854" />
    <detection t="1013" x="338.309" y="65.9" z="1.0438" />
    <detection t="1014" x="347.151" y="66.916" z="1.3797" />
    <detection t="1015" x="356.219" y="67.163" z="1.0538" />
    <detection t="1016" x="365.1" y="66.886" z="1.0135" />
    <detection t="1017" x="373.505" y="66.135" z="0.2683" />
    <detection t="1018" x="381.175" y="66.386" z="1.3367" />
    <detection t="1019" x="389.448" y="67.763" z="0.8079" />
    <detection t="1020" x="398.454" y="68.971" z="0.6188" />
    <detection t="1021" x="408.071" y="69.767" z="1.0718" />
    <detection t="1022" x="417.826" y="69.825" z="1.4141" />
    <detection t="1023" x="428.174" y="69.04" z="0.985" />
    <detection t="1024" x="438.095" y="68.548" z="2.3026" />
    <detection t="1025" x="445.963" y="71.32" z="8.1164" />
    <detection t="1026" x="453.691" y="75.041" z="7.7124" />
    <detection t="1027" x="461.944" y="77.954" z="12.3177" />
    <detection t="1028" x="471.065" y="79.664" z="12.7272" />
    <detection t="1029" x="480.842" y="80.649" z="12.9821" />
    <detection t="1030" x="491.065" y="81.194" z="12.5071" />
    <detection t="1031" x="501.573" y="81.485" z="12.1149" />
    <detection t="1032" x="512.298" y="81.618" z="12.8439" />
    <detection t="1033" x="523.153" y="81.787" z="12.0111" />
    <detection t="1034" x="534.018" y="81.983" z="12.2445" />
    <detection t="1035" x="544.949" y="81.999" z="12.3367" />
    <detection t="1036" x="555.918" y="82.078" z="11.7249" />
    <detection t="1037" x="566.835" y="82.123" z="11.6678" />
    <detection t="1038" x="577.786" y="82.074" z="11.7171" />
    <detection t="1039" x="588.795" y="82.072" z="12.4764" />
    <detection t="1040" x="599.828" y="81.972" z="12.504" />
  </particle>
  <particle nSpots="97">
    <detection t="1020" x="11.114" y="92.427" z="0.3386" />
    <detection t="1021" x="16.845" y="92.339" z="-0.02738" />
    <detection t="1022" x="22.51" y="92.197" z="0.9479" />
    <detection t="1023" x="28.145" y="92.015" z="0.2282" />
    <detection t="1024" x="33.801" y="91.838" z="0.8938" />
    <detection t="1025" x="39.324" y="91.651" z="0.03779" />
    <detection t="1026" x="44.745" y="91.462" z="0.5445" />
    <detection t="1027" x="49.992" y="91.22" z="0.8918" />
    <detection t="1028" x="55.196" y="90.991" z="0.9918" />
    <detection t="1029" x="60.173" y="90.858" z="0.8546" />
    <detection t="1030" x="64.762" y="90.78" z="-0.2743" />
    <detection t="1031" x="69.367" y="90.862" z="-1.7405" />
    <detection t="1032" x="74.165" y="91.119" z="-1.6368" />
    <detection t="1033" x="79.184" y="91.394" z="-1.3397" />
    <detection t="1034" x="84.454" y="91.662" z="-1.3427" />
    <detection t="1035" x="89.972" y="91.819" z="-1.7319" />
    <detection t="1036" x="95.614" y="91.927" z="-1.2516" />
    <detection t="1037" x="101.267" y="91.917" z="-1.3288" />
    <detection t="1038" x="106.918" y="91.817" z="-1.6336" />
    <detection t="1039" x="112.496" y="91.64" z="-1.0313" />
    <detection t="1040" x="117.829" y="91.27" z="-1.4447" />
    <detection t="1041" x="122.91" y="90.896" z="-1.4555" />
    <detection t="1042" x="127.835" y="90.592" z="-1.6371" />
    <detection t="1043" x="132.552" y="90.505" z="-1.7751" />
    <detection t="1044" x="137.341" y="90.657" z="-1.275" />
    <detection t="1045" x="142.313" y="90.899" z="-1.4646" />
    <detection t="1046" x="147.499" y="91.245" z="-1.3496" />
    <detection t="1047" x="152.97" y="91.478" z="-1.5964" />
    <detection t="1048" x="158.61" y="91.604" z="-1.3248" />
    <detection t="1049" x="164.423" y="91.683" z="-1.894" />
    <detection t="1050" x="170.185" y="91.653" z="-1.0603" />
    <detection t="1051" x="175.842" y="91.518" z="-1.4245" />
    <detection t="1052" x="181.434" y="91.277" z="-1.2176" />
    <detection t="1053" x="186.88" y="91.039" z="-1.8347" />
    <detection t="1054" x="192.253" y="90.938" z="-1.0619" />
    <detection t="1055" x="197.603" y="91.004" z="-2.1076" />
    <detection t="1056" x="203.136" y="91.255" z="-1.2589" />
    <detection t="1057" x="208.78" y="91.473" z="-1.6434" />
    <detection t="1058" x="214.696" y="91.648" z="-0.85" />
    <detection t="1059" x="220.752" y="91.796" z="-1.5953" />
    <detection t="1060" x="226.913" y="91.768" z="-1.5695" />
    <detection t="1061" x="233.121" y="91.737" z="-1.754" />
    <detection t="1062" x="239.29" y="91.6" z="-1.3623" />
    <detection t="1063" x="245.364" y="91.441" z="-1.6623" />
    <detection t="1064" x="251.354" y="91.32" z="-1.0698" />
    <detection t="1065" x="257.322" y="91.307" z="-0.9074" />
    <detection t="1066" x="263.435" y="91.441" z="-1.9151" />
    <detection t="1067" x="269.742" y="91.586" z="-1.2792" />
    <detection t="1068" x="276.175" y="91.813" z="-1.6418" />
    <detection t="1069" x="282.775" y="91.984" z="-0.7706" />
    <detection t="1070" x="289.464" y="91.985" z="-2.1576" />
    <detection t="1071" x="296.266" y="92.014" z="-2.0305" />
    <detection t="1072" x="303.031" y="91.974" z="-0.8174" />
    <detection t="1073" x="309.731" y="91.893" z="-1.4654" />
    <detection t="1074" x="316.43" y="91.96" z="-1.2547" />
    <detection t="1075" x="323.162" y="92.034" z="-1.5643" />
    <detection t="1076" x="330.008" y="92.179" z="-1.7561" />
    <detection t="1077" x="337.077" y="92.289" z="-1.5118" />
    <detection t="1078" x="344.349" y="92.329" z="-1.0518" />
    <detection t="1079" x="351.72" y="92.326" z="-1.2694" />
    <detection t="1080" x="359.299" y="92.262" z="-1.5972" />
    <detection t="1081" x="366.917" y="92.24" z="-1.5798" />
    <detection t="1082" x="374.561" y="92.273" z="-1.3657" />
    <detection t="1083" x="382.266" y="92.411" z="-1.9152" />
    <detection t="1084" x="390.02" y="92.664" z="-1.3587" />
    <detection t="1085" x="397.903" y="92.758" z="-1.9589" />
    <detection t="1086" x="405.966" y="92.828" z="-1.5747" />
    <detection t="1087" x="414.086" y="92.756" z="-1.8166" />
    <detection t="1088" x="422.199" y="92.652" z="-1.3128" />
    <detection t="1089" x="430.043" y="92.427" z="-1.8163" />
    <detection t="1090" x="437.532" y="91.974" z="-1.2622" />
    <detection t="1091" x="444.365" y="91.476" z="-1.9343" />
    <detection t="1092" x="450.578" y="90.715" z="-1.8707" />
    <detection t="1093" x="456.135" y="90.117" z="0.1031" />
    <detection t="1094" x="461.273" y="90.08" z="-0.3378" />
    <detection t="1095" x="466.438" y="90.086" z="0.2988" />
    <detection t="1096" x="471.652" y="90.292" z="1.1843" />
    <detection t="1097" x="477.036" y="90.439" z="0.3386" />
    <detection t="1098" x="482.473" y="90.594" z="0.9558" />
    <detection t="1099" x="488.038" y="90.751" z="0.3144" />
    <detection t="1100" x="493.691" y="90.793" z="0.6089" />
    <detection t="1101" x="499.421" y="90.923" z="0.9952" />
    <detection t="1102" x="505.135" y="90.933" z="1.1094" />
    <detection t="1103" x="510.953" y="90.887" z="1.052" />
    <detection t="1104" x="516.844" y="91.058" z="-0.0393" />
    <detection t="1105" x="522.746" y="91.044" z="0.1111" />
    <detection t="1106" x="528.666" y="91.115" z="0.1557" />
    <detection t="1107" x="534.654" y="91.104" z="0.2569" />
    <detection t="1108" x="540.429" y="91.019" z="0.07423" />
    <detection t="1109" x="546.183" y="90.809" z="0.02046" />
    <detection t="1112" x="564.804" y="91.27" z="0.7979" />
    <detection t="1113" x="570.941" y="91.26" z="0.7873" />
    <detection t="1114" x="576.783" y="91.26" z="0.7586" />
    <detection t="1115" x="582.783" y="91.173" z="0.5473" />
[truncated: 996,697 more chars]
