# Supplementary material for: Widely accessible method for 3D microflow mapping at high spatial and temporal resolutions
Source: Microsyst Nanoeng. 2022 Jul 1;8:72. doi: 10.1038/s41378-022-00404-z (PMC9246883; doi:10.1038/s41378-022-00404-z)
Supplement: Supplementary file 7 — File S3 [file 41378_2022_404_MOESM7_ESM.xml]

<?xml version="1.0" encoding="UTF-8"?>
<Tracks nTracks="370" spaceUnits="micron" frameInterval="1.0" timeUnits="sec" generationDateTime="Mon, 6 Dec 2021 12:12:07" from="TrackMate v7.2.0">
  <particle nSpots="79">
    <detection t="0" x="188.38141336995153" y="33.06300846413017" z="-12.607" />
    <detection t="1" x="189.43775747334413" y="34.02600871065823" z="-12.6528" />
    <detection t="2" x="190.49410157673668" y="34.98900895718629" z="-12.704" />
    <detection t="3" x="191.19833207592893" y="35.631009121538334" z="-12.9653" />
    <detection t="4" x="191.90256147819062" y="36.5940093680664" z="-12.9528" />
    <detection t="5" x="192.60679088045234" y="37.55700961459446" z="-13.0272" />
    <detection t="6" x="192.9589055815832" y="38.520009861122524" z="-13.0921" />
    <detection t="7" x="193.31102028271408" y="39.162010025474565" z="-13.5043" />
    <detection t="8" x="194.0152496849758" y="40.12501027200263" z="-13.5507" />
    <detection t="9" x="194.36736438610663" y="40.767010436354674" z="-13.5315" />
    <detection t="10" x="195.07159488529888" y="41.730010682882735" z="-13.6267" />
    <detection t="11" x="195.07159488529888" y="42.372010847234776" z="-13.836" />
    <detection t="12" x="195.07159488529888" y="43.014011011586824" z="-14.0662" />
    <detection t="13" x="195.7758242875606" y="43.656011175938865" z="-14.1002" />
    <detection t="14" x="195.7758242875606" y="44.619011422466926" z="-14.2269" />
    <detection t="15" x="195.7758242875606" y="45.26101158681897" z="-14.5159" />
    <detection t="16" x="195.42370958642974" y="45.58201166899499" z="-14.7661" />
    <detection t="17" x="195.7758242875606" y="46.224011833347035" z="-14.2989" />
    <detection t="18" x="195.42370958642974" y="46.866011997699076" z="-14.7538" />
    <detection t="19" x="195.7758242875606" y="47.508012162051116" z="-15.0575" />
    <detection t="20" x="195.42370958642974" y="47.82901224422714" z="-15.0212" />
    <detection t="21" x="195.07159488529888" y="48.47101240857918" z="-15.4483" />
    <detection t="22" x="194.7194790872375" y="48.7920124907552" z="-15.3996" />
    <detection t="23" x="194.7194790872375" y="49.11301257293122" z="-15.4009" />
    <detection t="24" x="194.36736438610663" y="49.43401265510724" z="-15.92" />
    <detection t="25" x="194.36736438610663" y="49.755012737283266" z="-15.913" />
    <detection t="26" x="193.66313498384494" y="50.07601281945929" z="-16.1449" />
    <detection t="27" x="193.31102028271408" y="50.39701290163531" z="-16.3631" />
    <detection t="28" x="193.31102028271408" y="50.71801298381133" z="-16.716" />
    <detection t="29" x="192.60679088045234" y="50.71801298381133" z="-16.6258" />
    <detection t="30" x="191.90256147819062" y="51.03901306598735" z="-16.935" />
    <detection t="31" x="191.90256147819062" y="51.36001314816337" z="-17.0969" />
    <detection t="32" x="191.19833207592893" y="51.36001314816337" z="-17.1562" />
    <detection t="33" x="190.49410157673668" y="51.36001314816337" z="-17.4942" />
    <detection t="34" x="190.14198687560582" y="51.68101323033939" z="-17.3159" />
    <detection t="35" x="189.43775747334413" y="51.68101323033939" z="-17.3059" />
    <detection t="36" x="188.73352807108242" y="52.00201331251541" z="-17.6358" />
    <detection t="37" x="188.38141336995153" y="52.00201331251541" z="-17.4829" />
    <detection t="38" x="187.6771839676898" y="52.00201331251541" z="-17.284" />
    <detection t="39" x="186.97295456542813" y="52.00201331251541" z="-17.1213" />
    <detection t="40" x="186.26872406623588" y="52.00201331251541" z="-17.6764" />
    <detection t="41" x="185.91660936510502" y="52.32301339469143" z="-17.8314" />
    <detection t="42" x="185.21237996284333" y="52.32301339469143" z="-17.6977" />
    <detection t="43" x="184.5081505605816" y="52.32301339469143" z="-17.6655" />
    <detection t="44" x="183.80392115831987" y="52.32301339469143" z="-17.5906" />
    <detection t="45" x="183.09969175605815" y="52.32301339469143" z="-17.7191" />
    <detection t="46" x="182.39546235379646" y="52.32301339469143" z="-17.7961" />
    <detection t="47" x="181.6912318546042" y="52.32301339469143" z="-17.6576" />
    <detection t="48" x="180.9870024523425" y="52.32301339469143" z="-17.8588" />
    <detection t="49" x="180.2827730500808" y="52.32301339469143" z="-17.6655" />
    <detection t="50" x="179.57854364781906" y="52.32301339469143" z="-17.4685" />
    <detection t="51" x="178.87431424555734" y="52.32301339469143" z="-17.4461" />
    <detection t="52" x="178.17008484329565" y="52.32301339469143" z="-17.7568" />
    <detection t="53" x="177.4658543441034" y="52.32301339469143" z="-17.9973" />
    <detection t="54" x="176.7616249418417" y="52.32301339469143" z="-17.7239" />
    <detection t="55" x="176.05739553958" y="52.00201331251541" z="-17.6394" />
    <detection t="56" x="175.35316613731825" y="52.00201331251541" z="-17.2456" />
    <detection t="57" x="175.0010514361874" y="52.00201331251541" z="-17.4111" />
    <detection t="58" x="173.94470733279482" y="52.00201331251541" z="-17.3166" />
    <detection t="59" x="173.592592631664" y="52.00201331251541" z="-17.713" />
    <detection t="60" x="172.53624743134088" y="52.00201331251541" z="-17.5903" />
    <detection t="61" x="171.83201802907917" y="52.00201331251541" z="-17.0854" />
    <detection t="62" x="171.47990332794834" y="51.68101323033939" z="-17.2672" />
    <detection t="63" x="170.7756739256866" y="51.68101323033939" z="-17.6943" />
    <detection t="64" x="170.07144452342487" y="51.36001314816337" z="-17.1723" />
    <detection t="65" x="169.36721512116316" y="51.36001314816337" z="-17.343" />
    <detection t="66" x="168.31086992084008" y="51.36001314816337" z="-17.686" />
    <detection t="67" x="167.95875521970922" y="51.03901306598735" z="-16.9444" />
    <detection t="68" x="167.60664051857836" y="51.03901306598735" z="-17.2285" />
    <detection t="69" x="166.90241111631667" y="50.71801298381133" z="-17.4289" />
    <detection t="70" x="166.19818171405493" y="50.71801298381133" z="-17.2627" />
    <detection t="71" x="165.4939523117932" y="50.39701290163531" z="-17.2854" />
    <detection t="72" x="165.14183761066235" y="50.39701290163531" z="-16.9401" />
    <detection t="73" x="164.43760711147013" y="50.07601281945929" z="-16.8133" />
    <detection t="74" x="164.08549241033927" y="50.07601281945929" z="-16.6338" />
    <detection t="75" x="163.38126300807755" y="49.755012737283266" z="-16.7577" />
    <detection t="76" x="162.67703360581586" y="49.43401265510724" z="-16.9598" />
    <detection t="77" x="161.97280420355412" y="49.43401265510724" z="-16.6232" />
    <detection t="78" x="161.62068950242326" y="49.11301257293122" z="-16.8889" />
  </particle>
  <particle nSpots="74">
    <detection t="0" x="54.66274734444444" y="79.92902046182924" z="-8.3613" />
    <detection t="1" x="54.66274734444444" y="79.92902046182924" z="-8.4543" />
    <detection t="2" x="54.31678067777778" y="79.92902046182924" z="-8.3372" />
    <detection t="3" x="54.31678067777778" y="79.92902046182924" z="-8.3047" />
    <detection t="4" x="53.62484734444444" y="79.60802037965323" z="-8.3409" />
    <detection t="5" x="53.27888067777778" y="79.60802037965323" z="-8.5949" />
    <detection t="6" x="52.93291401111111" y="79.60802037965323" z="-8.5857" />
    <detection t="7" x="52.93291401111111" y="79.60802037965323" z="-8.5968" />
    <detection t="8" x="52.240979599999996" y="79.2870202974772" z="-8.6146" />
    <detection t="9" x="51.89501293333333" y="78.96602021530119" z="-8.6773" />
    <detection t="10" x="51.549046266666664" y="78.96602021530119" z="-8.5309" />
    <detection t="11" x="51.203079599999995" y="79.2870202974772" z="-8.6952" />
    <detection t="12" x="50.85711293333333" y="79.2870202974772" z="-8.5277" />
    <detection t="13" x="50.511146266666664" y="78.96602021530119" z="-8.4921" />
    <detection t="14" x="50.165179599999995" y="78.96602021530119" z="-8.5673" />
    <detection t="15" x="49.81921293333333" y="78.96602021530119" z="-8.6887" />
    <detection t="16" x="49.127279599999994" y="78.64502013312516" z="-8.4742" />
    <detection t="17" x="48.78131293333333" y="78.64502013312516" z="-8.6711" />
    <detection t="18" x="48.08937852222222" y="78.64502013312516" z="-8.7284" />
    <detection t="19" x="47.39744518888888" y="78.64502013312516" z="-8.7596" />
    <detection t="20" x="47.05147852222222" y="78.32402005094913" z="-8.5099" />
    <detection t="21" x="46.70551185555556" y="78.32402005094913" z="-8.587" />
    <detection t="22" x="46.35954518888889" y="78.32402005094913" z="-8.6809" />
    <detection t="23" x="46.01357852222222" y="78.32402005094913" z="-8.7042" />
    <detection t="24" x="45.32164518888889" y="78.32402005094913" z="-8.7767" />
    <detection t="25" x="44.97567852222222" y="78.32402005094913" z="-8.7384" />
    <detection t="26" x="44.629711855555556" y="78.32402005094913" z="-8.7839" />
    <detection t="27" x="43.93777744444444" y="78.32402005094913" z="-8.709" />
    <detection t="28" x="43.59181077777777" y="78.32402005094913" z="-8.7344" />
    <detection t="29" x="43.24584411111111" y="78.00301996877312" z="-8.6214" />
    <detection t="30" x="42.89987744444444" y="78.32402005094913" z="-8.615" />
    <detection t="31" x="42.55391077777777" y="78.00301996877312" z="-8.6696" />
    <detection t="32" x="42.20794411111111" y="78.32402005094913" z="-8.6107" />
    <detection t="33" x="41.51601077777777" y="78.00301996877312" z="-8.7105" />
    <detection t="34" x="41.17004411111111" y="78.32402005094913" z="-8.6433" />
    <detection t="35" x="40.82407744444445" y="78.32402005094913" z="-8.6139" />
    <detection t="36" x="40.47811077777777" y="78.32402005094913" z="-8.7295" />
    <detection t="37" x="40.13214411111111" y="78.00301996877312" z="-8.7793" />
    <detection t="38" x="39.4402097" y="78.00301996877312" z="-8.9007" />
    <detection t="39" x="39.4402097" y="77.68201988659709" z="-8.7922" />
    <detection t="40" x="39.094243033333335" y="77.68201988659709" z="-8.7147" />
    <detection t="41" x="38.402309699999996" y="78.00301996877312" z="-8.8638" />
    <detection t="42" x="38.056343033333334" y="77.68201988659709" z="-8.8263" />
    <detection t="43" x="37.710376366666665" y="77.68201988659709" z="-8.9369" />
    <detection t="44" x="37.710376366666665" y="77.68201988659709" z="-8.7988" />
    <detection t="45" x="37.018443033333334" y="77.68201988659709" z="-8.8832" />
    <detection t="46" x="36.672476366666665" y="77.68201988659709" z="-8.8793" />
    <detection t="47" x="36.326509699999995" y="78.00301996877312" z="-8.8936" />
    <detection t="48" x="36.326509699999995" y="78.00301996877312" z="-9.1766" />
    <detection t="49" x="35.98054303333333" y="78.00301996877312" z="-9.0929" />
    <detection t="50" x="35.28860862222222" y="78.32402005094913" z="-9.15" />
    <detection t="51" x="35.28860862222222" y="78.64502013312516" z="-9.0137" />
    <detection t="52" x="34.94264195555555" y="78.64502013312516" z="-9.0126" />
    <detection t="53" x="34.25070862222222" y="78.64502013312516" z="-9.1678" />
    <detection t="54" x="34.25070862222222" y="78.96602021530119" z="-9.2226" />
    <detection t="55" x="33.90474195555555" y="78.96602021530119" z="-9.1122" />
    <detection t="56" x="33.55877528888889" y="79.2870202974772" z="-9.2973" />
    <detection t="57" x="33.21280862222222" y="79.60802037965323" z="-9.0928" />
    <detection t="58" x="32.86684195555555" y="79.60802037965323" z="-9.183" />
    <detection t="59" x="32.86684195555555" y="79.92902046182924" z="-9.3668" />
    <detection t="60" x="32.17490862222222" y="79.92902046182924" z="-9.2971" />
    <detection t="61" x="32.17490862222222" y="80.25002054400527" z="-9.2538" />
    <detection t="62" x="32.17490862222222" y="80.25002054400527" z="-9.2528" />
    <detection t="63" x="31.828941955555557" y="80.57102062618128" z="-9.1955" />
    <detection t="64" x="31.48297421111111" y="80.57102062618128" z="-9.1759" />
    <detection t="65" x="31.48297421111111" y="80.89202070835731" z="-9.3402" />
    <detection t="66" x="31.137007544444444" y="81.21302079053332" z="-9.1945" />
    <detection t="67" x="30.791040877777775" y="81.21302079053332" z="-9.3299" />
    <detection t="68" x="30.445074211111113" y="81.53402087270935" z="-9.4124" />
    <detection t="69" x="30.445074211111113" y="81.85502095488536" z="-9.418" />
    <detection t="70" x="30.099107544444443" y="82.17602103706139" z="-9.5944" />
    <detection t="71" x="30.099107544444443" y="82.49702111923742" z="-9.7908" />
    <detection t="72" x="29.753140877777778" y="82.81802120141343" z="-9.5744" />
    <detection t="73" x="29.753140877777778" y="83.13902128358946" z="-9.6754" />
  </particle>
  <particle nSpots="76">
    <detection t="0" x="195.35339565325077" y="68.05201742131646" z="-3.3905" />
    <detection t="1" x="194.6785989365325" y="67.73101733914044" z="-3.4815" />
    <detection t="2" x="194.34120110371518" y="67.73101733914044" z="-3.5341" />
    <detection t="3" x="194.00380327089783" y="67.41001725696442" z="-3.3769" />
    <detection t="4" x="193.32900760526314" y="67.41001725696442" z="-3.4362" />
    <detection t="5" x="192.9916097724458" y="67.41001725696442" z="-3.5421" />
    <detection t="6" x="192.65421193962845" y="67.0890171747884" z="-3.2045" />
    <detection t="7" x="191.9794162739938" y="67.0890171747884" z="-3.3032" />
    <detection t="8" x="191.64201844117645" y="67.0890171747884" z="-3.3523" />
    <detection t="9" x="191.30462060835913" y="67.0890171747884" z="-3.4037" />
    <detection t="10" x="190.96722277554179" y="67.0890171747884" z="-3.2693" />
    <detection t="11" x="190.29242605882354" y="66.76801709261238" z="-3.0204" />
    <detection t="12" x="189.9550282260062" y="66.76801709261238" z="-3.2523" />
    <detection t="13" x="189.61763039318885" y="66.76801709261238" z="-3.308" />
    <detection t="14" x="188.94283472755416" y="66.76801709261238" z="-3.2739" />
    <detection t="15" x="188.6054368947368" y="66.76801709261238" z="-3.3027" />
    <detection t="16" x="187.93064122910215" y="66.76801709261238" z="-3.3537" />
    <detection t="17" x="187.93064122910215" y="66.76801709261238" z="-3.3006" />
    <detection t="18" x="187.2558455634675" y="66.76801709261238" z="-3.439" />
    <detection t="19" x="186.91844773065014" y="66.76801709261238" z="-3.3106" />
    <detection t="20" x="185.90625318111455" y="66.76801709261238" z="-3.489" />
    <detection t="21" x="185.90625318111455" y="66.76801709261238" z="-3.4172" />
    <detection t="22" x="184.89405968266252" y="66.76801709261238" z="-3.1768" />
    <detection t="23" x="184.89405968266252" y="66.76801709261238" z="-3.0547" />
    <detection t="24" x="184.21926401702785" y="66.76801709261238" z="-3.3134" />
    <detection t="25" x="183.8818661842105" y="66.44701701043635" z="-3.3513" />
    <detection t="26" x="183.20707051857585" y="66.44701701043635" z="-3.5373" />
    <detection t="27" x="182.8696726857585" y="66.44701701043635" z="-3.7737" />
    <detection t="28" x="181.8574781362229" y="66.44701701043635" z="-3.8478" />
    <detection t="29" x="181.52008030340556" y="66.44701701043635" z="-3.6142" />
    <detection t="30" x="181.18268247058825" y="66.12601692826034" z="-3.529" />
    <detection t="31" x="180.50788680495353" y="66.12601692826034" z="-3.7669" />
    <detection t="32" x="180.1704889721362" y="66.12601692826034" z="-3.8615" />
    <detection t="33" x="179.83309113931887" y="66.12601692826034" z="-3.9152" />
    <detection t="34" x="179.1582954736842" y="66.12601692826034" z="-4.029" />
    <detection t="35" x="178.82089764086686" y="66.12601692826034" z="-3.5656" />
    <detection t="36" x="178.48349875696593" y="66.12601692826034" z="-3.6753" />
    <detection t="37" x="178.1461009241486" y="65.80501684608431" z="-3.7667" />
    <detection t="38" x="177.80870309133127" y="65.80501684608431" z="-3.8877" />
    <detection t="39" x="177.47130525851392" y="65.80501684608431" z="-3.9437" />
    <detection t="40" x="176.79650959287926" y="65.80501684608431" z="-4.1265" />
    <detection t="41" x="176.79650959287926" y="65.80501684608431" z="-4.2183" />
    <detection t="42" x="176.12171392724457" y="65.80501684608431" z="-4.29" />
    <detection t="43" x="175.78431609442723" y="65.80501684608431" z="-4.4145" />
    <detection t="44" x="175.44691826160988" y="65.80501684608431" z="-4.4439" />
    <detection t="45" x="175.10952042879256" y="65.80501684608431" z="-4.4276" />
    <detection t="46" x="174.77212259597522" y="65.80501684608431" z="-4.4979" />
    <detection t="47" x="174.77212259597522" y="65.80501684608431" z="-4.5895" />
    <detection t="48" x="174.09732587925697" y="65.80501684608431" z="-4.4862" />
    <detection t="49" x="173.75992804643963" y="66.12601692826034" z="-4.4688" />
    <detection t="50" x="173.42253021362228" y="65.80501684608431" z="-4.6487" />
    <detection t="51" x="173.08513238080496" y="65.80501684608431" z="-4.6933" />
    <detection t="52" x="172.74773454798762" y="65.80501684608431" z="-4.6908" />
    <detection t="53" x="172.41033671517027" y="65.80501684608431" z="-4.6745" />
    <detection t="54" x="172.07293888235293" y="66.12601692826034" z="-4.8799" />
    <detection t="55" x="171.73554104953558" y="66.12601692826034" z="-5.2572" />
    <detection t="56" x="171.39814321671824" y="66.12601692826034" z="-5.4338" />
    <detection t="57" x="170.72334755108358" y="66.12601692826034" z="-5.4733" />
    <detection t="58" x="170.38594866718265" y="66.12601692826034" z="-5.5271" />
    <detection t="59" x="170.0485508343653" y="66.12601692826034" z="-5.514" />
    <detection t="60" x="169.71115300154798" y="66.12601692826034" z="-5.6659" />
    <detection t="61" x="169.37375516873064" y="66.12601692826034" z="-5.6815" />
    <detection t="62" x="169.03635733591332" y="66.12601692826034" z="-5.6523" />
    <detection t="63" x="168.36156167027863" y="66.12601692826034" z="-5.8452" />
    <detection t="64" x="168.36156167027863" y="66.12601692826034" z="-5.744" />
    <detection t="65" x="167.68676600464394" y="66.12601692826034" z="-5.9266" />
    <detection t="66" x="167.68676600464394" y="66.12601692826034" z="-6.0686" />
    <detection t="67" x="167.01197033900928" y="66.12601692826034" z="-5.9322" />
    <detection t="68" x="166.67457250619194" y="66.12601692826034" z="-6.0172" />
    <detection t="69" x="166.3371746733746" y="66.12601692826034" z="-6.3371" />
    <detection t="70" x="165.99977578947366" y="66.44701701043635" z="-6.5297" />
    <detection t="71" x="165.99977578947366" y="66.44701701043635" z="-6.4976" />
    <detection t="72" x="165.66237795665634" y="66.44701701043635" z="-6.6327" />
    <detection t="73" x="164.98758229102168" y="66.44701701043635" z="-6.4376" />
    <detection t="74" x="164.65018445820434" y="66.44701701043635" z="-6.5553" />
    <detection t="75" x="163.97538879256967" y="66.44701701043635" z="-6.5603" />
  </particle>
  <particle nSpots="80">
    <detection t="0" x="80.4087565164835" y="83.13902128358946" z="0.1273" />
    <detection t="1" x="82.11958175824175" y="83.13902128358946" z="0.952" />
    <detection t="2" x="81.43525208791209" y="83.13902128358946" z="0.7103" />
    <detection t="3" x="80.75092135164834" y="82.81802120141343" z="0.6069" />
    <detection t="4" x="80.06659168131868" y="82.81802120141343" z="0.3906" />
    <detection t="5" x="79.72442684615385" y="82.81802120141343" z="0.274" />
    <detection t="6" x="79.04009717582419" y="82.81802120141343" z="0.1741" />
    <detection t="7" x="78.69793234065934" y="83.13902128358946" z="-0.07268" />
    <detection t="8" x="78.3557675054945" y="82.81802120141343" z="-0.3837" />
    <detection t="9" x="77.329273" y="82.81802120141343" z="0.6268" />
    <detection t="10" x="76.9871070989011" y="82.49702111923742" z="0.4428" />
    <detection t="11" x="76.64494226373625" y="82.49702111923742" z="0.04838" />
    <detection t="12" x="75.9606125934066" y="82.49702111923742" z="-0.4187" />
    <detection t="13" x="75.61844775824176" y="82.49702111923742" z="-0.6013" />
    <detection t="14" x="74.9341180879121" y="82.49702111923742" z="-0.5138" />
    <detection t="15" x="74.24978841758241" y="82.49702111923742" z="0.2627" />
    <detection t="16" x="73.90762358241757" y="82.17602103706139" z="-0.07778" />
    <detection t="17" x="73.22329391208791" y="82.17602103706139" z="-0.693" />
    <detection t="18" x="72.88112907692307" y="82.17602103706139" z="-0.0968" />
    <detection t="19" x="72.53896317582418" y="81.85502095488536" z="-0.5403" />
    <detection t="20" x="71.8546335054945" y="81.85502095488536" z="-0.5867" />
    <detection t="21" x="71.17030383516483" y="81.53402087270935" z="-0.5578" />
    <detection t="22" x="70.82813900000001" y="81.53402087270935" z="-1.0079" />
    <detection t="23" x="70.14380932967033" y="81.53402087270935" z="-0.2963" />
    <detection t="24" x="69.80164449450548" y="81.21302079053332" z="-0.4797" />
    <detection t="25" x="69.11731482417582" y="81.21302079053332" z="-0.9637" />
    <detection t="26" x="68.43298408791209" y="81.21302079053332" z="-1.1644" />
    <detection t="27" x="68.09081925274725" y="80.89202070835731" z="-0.7851" />
    <detection t="28" x="67.40648958241758" y="80.89202070835731" z="-1.1065" />
    <detection t="29" x="66.72215991208792" y="80.89202070835731" z="-1.1119" />
    <detection t="30" x="66.37999507692308" y="80.57102062618128" z="-0.91" />
    <detection t="31" x="65.6956654065934" y="80.57102062618128" z="-1.1367" />
    <detection t="32" x="65.35350057142857" y="80.57102062618128" z="-1.3094" />
    <detection t="33" x="64.6691709010989" y="80.57102062618128" z="-0.8819" />
    <detection t="34" x="64.327005" y="80.25002054400527" z="-0.9712" />
    <detection t="35" x="63.98484016483516" y="80.25002054400527" z="-1.3644" />
    <detection t="36" x="63.300510494505495" y="80.25002054400527" z="-1.6159" />
    <detection t="37" x="62.61618082417582" y="79.92902046182924" z="-1.1708" />
    <detection t="38" x="61.589686318681316" y="79.92902046182924" z="-1.3898" />
    <detection t="39" x="61.589686318681316" y="79.92902046182924" z="-1.7059" />
    <detection t="40" x="61.247521483516486" y="79.60802037965323" z="-1.1026" />
    <detection t="41" x="59.87886107692307" y="79.60802037965323" z="-1.3858" />
    <detection t="42" x="59.87886107692307" y="79.60802037965323" z="-1.8323" />
    <detection t="43" x="59.53669624175824" y="79.60802037965323" z="-1.388" />
    <detection t="44" x="58.852366571428576" y="79.2870202974772" z="-1.7534" />
    <detection t="45" x="58.51020173626373" y="79.2870202974772" z="-1.3817" />
    <detection t="46" x="57.48370723076923" y="78.96602021530119" z="-1.8413" />
    <detection t="47" x="56.79937756043956" y="78.96602021530119" z="-1.8282" />
    <detection t="48" x="56.79937756043956" y="78.64502013312516" z="-1.7705" />
    <detection t="49" x="56.11504682417583" y="78.32402005094913" z="-2.146" />
    <detection t="50" x="55.43071715384615" y="78.32402005094913" z="-2.3222" />
    <detection t="51" x="54.746387483516486" y="78.00301996877312" z="-2.2963" />
    <detection t="52" x="54.40422264835164" y="77.68201988659709" z="-2.3926" />
    <detection t="53" x="53.71989297802198" y="77.68201988659709" z="-2.5011" />
    <detection t="54" x="53.377728142857144" y="77.68201988659709" z="-2.6086" />
    <detection t="55" x="53.03556330769231" y="77.68201988659709" z="-2.518" />
    <detection t="56" x="52.35123363736264" y="77.36101980442108" z="-2.7917" />
    <detection t="57" x="51.6669029010989" y="77.36101980442108" z="-2.8557" />
    <detection t="58" x="51.32473806593406" y="77.36101980442108" z="-2.3891" />
    <detection t="59" x="50.298243560439566" y="77.36101980442108" z="-2.9732" />
    <detection t="60" x="49.95607872527472" y="77.36101980442108" z="-2.9534" />
    <detection t="61" x="49.271749054945055" y="77.36101980442108" z="-2.8577" />
    <detection t="62" x="48.58741938461538" y="77.04001972224505" z="-3.0936" />
    <detection t="63" x="47.90308971428572" y="77.04001972224505" z="-3.1926" />
    <detection t="64" x="47.21875897802198" y="77.04001972224505" z="-3.0807" />
    <detection t="65" x="46.19226447252748" y="77.04001972224505" z="-3.4141" />
    <detection t="66" x="45.5079348021978" y="77.04001972224505" z="-3.4947" />
    <detection t="67" x="44.823605131868135" y="76.71901964006904" z="-3.3113" />
    <detection t="68" x="44.13927546153846" y="76.71901964006904" z="-3.5095" />
    <detection t="69" x="43.45494472527472" y="76.71901964006904" z="-3.5992" />
    <detection t="70" x="42.77061505494506" y="76.71901964006904" z="-3.3551" />
    <detection t="71" x="42.08628538461539" y="76.39801955789301" z="-3.5159" />
    <detection t="72" x="41.40195571428571" y="76.39801955789301" z="-3.7774" />
    <detection t="73" x="40.375461208791215" y="76.39801955789301" z="-3.9751" />
    <detection t="74" x="39.69113153846154" y="76.39801955789301" z="-3.5204" />
    <detection t="75" x="39.0068008021978" y="76.39801955789301" z="-3.7536" />
    <detection t="76" x="38.32247113186813" y="76.39801955789301" z="-3.6453" />
    <detection t="77" x="37.63814146153846" y="76.39801955789301" z="-3.6832" />
    <detection t="78" x="36.611646956043955" y="76.39801955789301" z="-3.7379" />
    <detection t="79" x="35.92731728571428" y="76.39801955789301" z="-3.8542" />
  </particle>
  <particle nSpots="85">
    <detection t="0" x="204.89526383438485" y="53.2860136412195" z="0.2285" />
    <detection t="1" x="205.23904774605677" y="53.92801380557154" z="0.05956" />
    <detection t="2" x="204.207696011041" y="54.24901388774756" z="0.7617" />
    <detection t="3" x="203.8639120993691" y="54.57001396992358" z="1.2508" />
    <detection t="4" x="202.8325592933754" y="54.8910140520996" z="1.6027" />
    <detection t="5" x="201.80120755835964" y="55.21201413427562" z="2.6627" />
    <detection t="6" x="200.76985582334385" y="55.21201413427562" z="2.7628" />
    <detection t="7" x="199.39472017665616" y="55.21201413427562" z="2.757" />
    <detection t="8" x="198.01958345899055" y="55.53301421645164" z="3.3333" />
    <detection t="9" x="196.64444781230281" y="55.53301421645164" z="3.2925" />
    <detection t="10" x="194.9255282539432" y="55.53301421645164" z="3.5066" />
    <detection t="11" x="193.20660762460568" y="55.85401429862766" z="3.7218" />
    <detection t="12" x="191.83147197791797" y="55.85401429862766" z="3.8756" />
    <detection t="13" x="190.11255134858044" y="55.85401429862766" z="3.9725" />
    <detection t="14" x="188.3936317902208" y="55.85401429862766" z="3.7612" />
    <detection t="15" x="186.6747122318612" y="55.85401429862766" z="4.0099" />
    <detection t="16" x="184.95579160252368" y="55.85401429862766" z="3.6944" />
    <detection t="17" x="183.58065595583597" y="55.85401429862766" z="3.9855" />
    <detection t="18" x="181.86173532649843" y="55.85401429862766" z="3.6335" />
    <detection t="19" x="180.1428157681388" y="55.85401429862766" z="3.7958" />
    <detection t="20" x="178.42389620977917" y="55.85401429862766" z="3.4485" />
    <detection t="21" x="177.04875949211356" y="55.85401429862766" z="3.801" />
    <detection t="22" x="175.32983993375393" y="55.85401429862766" z="3.7056" />
    <detection t="23" x="173.6109193044164" y="55.85401429862766" z="3.6354" />
    <detection t="24" x="172.23578365772872" y="55.85401429862766" z="3.4613" />
    <detection t="25" x="170.860648011041" y="55.85401429862766" z="3.3597" />
    <detection t="26" x="169.4855123643533" y="55.85401429862766" z="3.1801" />
    <detection t="27" x="168.11037564668771" y="55.85401429862766" z="2.9653" />
    <detection t="28" x="166.73523999999998" y="55.85401429862766" z="3.1736" />
    <detection t="29" x="165.01631937066247" y="55.85401429862766" z="3.1545" />
    <detection t="30" x="163.64118372397476" y="55.53301421645164" z="2.8192" />
    <detection t="31" x="162.609831988959" y="55.53301421645164" z="2.4479" />
    <detection t="32" x="161.2346963422713" y="55.21201413427562" z="2.9607" />
    <detection t="33" x="159.85955962460568" y="55.21201413427562" z="2.3786" />
    <detection t="34" x="158.82820788958992" y="55.21201413427562" z="2.4015" />
    <detection t="35" x="157.79685615457413" y="54.8910140520996" z="2.5698" />
    <detection t="36" x="156.0779355252366" y="54.8910140520996" z="2.2654" />
    <detection t="37" x="155.04658379022084" y="54.8910140520996" z="2.0595" />
    <detection t="38" x="153.6714481435331" y="54.57001396992358" z="2.3614" />
    <detection t="39" x="152.64009533753944" y="54.57001396992358" z="2.0894" />
    <detection t="40" x="151.60874360252367" y="54.57001396992358" z="1.7751" />
    <detection t="41" x="150.57739186750788" y="54.24901388774756" z="2.0944" />
    <detection t="42" x="149.54604013249212" y="54.24901388774756" z="1.7907" />
    <detection t="43" x="148.51468839747633" y="53.92801380557154" z="2.2387" />
    <detection t="44" x="147.48333559148264" y="53.92801380557154" z="1.8073" />
    <detection t="45" x="146.45198385646688" y="53.92801380557154" z="1.6232" />
    <detection t="46" x="145.07684820977917" y="53.60701372339552" z="1.8745" />
    <detection t="47" x="144.04549540378548" y="53.60701372339552" z="1.6258" />
    <detection t="48" x="143.35792758044164" y="53.60701372339552" z="1.3238" />
    <detection t="49" x="141.98279193375396" y="53.60701372339552" z="1.8859" />
    <detection t="50" x="140.9514401987382" y="53.2860136412195" z="1.7635" />
    <detection t="51" x="140.2638723753943" y="53.2860136412195" z="1.1998" />
    <detection t="52" x="138.88873565772872" y="53.2860136412195" z="0.4395" />
    <detection t="53" x="138.20116783438488" y="52.96501355904347" z="1.5548" />
    <detection t="54" x="137.513600011041" y="52.96501355904347" z="1.0579" />
    <detection t="55" x="136.48224827602525" y="52.96501355904347" z="0.883" />
    <detection t="56" x="135.79467938170347" y="52.64401347686745" z="0.05091" />
    <detection t="57" x="135.1071115583596" y="52.64401347686745" z="1.059" />
    <detection t="58" x="134.07575982334384" y="52.64401347686745" z="0.4375" />
    <detection t="59" x="133.388192" y="52.64401347686745" z="0.7675" />
    <detection t="60" x="132.70062417665613" y="52.32301339469143" z="1.1589" />
    <detection t="61" x="132.0130563533123" y="52.32301339469143" z="0.7647" />
    <detection t="62" x="131.32548745899055" y="52.32301339469143" z="0.2941" />
    <detection t="63" x="130.29413572397476" y="52.00201331251541" z="0.9718" />
    <detection t="64" x="129.60656790063092" y="52.00201331251541" z="0.6661" />
    <detection t="65" x="129.262783988959" y="52.00201331251541" z="0.3625" />
    <detection t="66" x="128.2314322539432" y="52.00201331251541" z="-0.2632" />
    <detection t="67" x="127.54386335962145" y="51.68101323033939" z="0.6474" />
    <detection t="68" x="126.8562955362776" y="51.68101323033939" z="0.5008" />
    <detection t="69" x="126.16872771293374" y="51.68101323033939" z="0.2511" />
    <detection t="70" x="125.4811598895899" y="51.68101323033939" z="-0.2879" />
    <detection t="71" x="125.13737597791798" y="51.36001314816337" z="0.8792" />
    <detection t="72" x="124.10602424290221" y="51.36001314816337" z="0.4516" />
    <detection t="73" x="123.41845641955835" y="51.36001314816337" z="-0.06569" />
    <detection t="74" x="122.7308875252366" y="51.36001314816337" z="-0.4241" />
    <detection t="75" x="122.38710361356466" y="51.03901306598735" z="0.6397" />
    <detection t="76" x="121.69953579022082" y="51.03901306598735" z="-0.07986" />
    <detection t="77" x="121.01196796687698" y="51.03901306598735" z="-0.663" />
    <detection t="78" x="120.32440014353313" y="50.71801298381133" z="0.1534" />
    <detection t="79" x="119.98061623186119" y="50.71801298381133" z="-0.3746" />
    <detection t="80" x="119.63683232018927" y="50.71801298381133" z="-0.7173" />
    <detection t="81" x="118.94926342586751" y="50.39701290163531" z="-0.05997" />
    <detection t="82" x="118.26169560252367" y="50.39701290163531" z="-0.5576" />
    <detection t="83" x="117.5741277791798" y="50.07601281945929" z="-0.8997" />
    <detection t="84" x="117.23034386750788" y="50.07601281945929" z="-0.008615" />
  </particle>
  <particle nSpots="81">
    <detection t="0" x="155.68504006521738" y="24.71700632755362" z="-5.1768" />
    <detection t="1" x="157.03882267391305" y="24.3960062453776" z="-5.3023" />
    <detection t="2" x="158.39260528260868" y="23.754006081025558" z="-5.4529" />
    <detection t="3" x="159.40794329347824" y="23.433005998849538" z="-5.3117" />
    <detection t="4" x="160.76172590217394" y="23.112005916673517" z="-5.5557" />
    <detection t="5" x="162.45395416304348" y="23.112005916673517" z="-5.6346" />
    <detection t="6" x="163.80773782608694" y="22.791005834497494" z="-5.8424" />
    <detection t="7" x="165.16152043478263" y="22.791005834497494" z="-5.4227" />
    <detection t="8" x="166.85374975" y="22.791005834497494" z="-5.5603" />
    <detection t="9" x="168.54597801086956" y="22.791005834497494" z="-5.6326" />
    <detection t="10" x="170.23820627173913" y="22.791005834497494" z="-6.0602" />
    <detection t="11" x="171.93043558695652" y="22.791005834497494" z="-5.9343" />
    <detection t="12" x="173.2842181956522" y="23.112005916673517" z="-6.0643" />
    <detection t="13" x="175.31489316304348" y="23.433005998849538" z="-6.0548" />
    <detection t="14" x="177.00712142391302" y="24.07500616320158" z="-5.8822" />
    <detection t="15" x="179.03779533695652" y="24.3960062453776" z="-6.0848" />
    <detection t="16" x="180.7300246521739" y="25.359006491905664" z="-6.0542" />
    <detection t="17" x="182.42225291304348" y="26.001006656257704" z="-5.7969" />
    <detection t="18" x="183.43759092391304" y="26.322006738433725" z="-6.0513" />
    <detection t="19" x="185.1298191847826" y="27.60600706713781" z="-5.6589" />
    <detection t="20" x="186.82204744565217" y="28.24800723148985" z="-5.8032" />
    <detection t="21" x="187.83738545652173" y="29.211007478017915" z="-5.8351" />
    <detection t="22" x="189.1911680652174" y="30.17400772454598" z="-5.7174" />
    <detection t="23" x="190.54495067391306" y="31.13700797107404" z="-5.6436" />
    <detection t="24" x="191.56028868478262" y="32.1000082176021" z="-5.4296" />
    <detection t="25" x="192.57562564130436" y="33.06300846413017" z="-5.0098" />
    <detection t="26" x="193.5909625978261" y="34.02600871065823" z="-4.7278" />
    <detection t="27" x="193.92940825" y="34.98900895718629" z="-4.4123" />
    <detection t="28" x="194.94474520652176" y="35.952009203714354" z="-4.3008" />
    <detection t="29" x="195.28319085869566" y="36.5940093680664" z="-4.3339" />
    <detection t="30" x="195.62163651086956" y="37.55700961459446" z="-4.1349" />
    <detection t="31" x="196.29852886956522" y="38.520009861122524" z="-3.5526" />
    <detection t="32" x="196.29852886956522" y="39.162010025474565" z="-3.5418" />
    <detection t="33" x="196.63697452173912" y="40.12501027200263" z="-3.1432" />
    <detection t="34" x="196.63697452173912" y="40.767010436354674" z="-2.6887" />
    <detection t="35" x="196.63697452173912" y="41.409010600706715" z="-2.4061" />
    <detection t="36" x="196.63697452173912" y="42.051010765058756" z="-2.2621" />
    <detection t="37" x="196.29852886956522" y="42.372010847234776" z="-2.0216" />
    <detection t="38" x="195.96008321739131" y="43.014011011586824" z="-1.4401" />
    <detection t="39" x="195.62163651086956" y="43.335011093762844" z="-1.6661" />
    <detection t="40" x="195.28319085869566" y="43.977011258114885" z="-1.0501" />
    <detection t="41" x="194.94474520652176" y="44.298011340290905" z="-0.7126" />
    <detection t="42" x="194.26785390217393" y="44.619011422466926" z="-0.607" />
    <detection t="43" x="193.5909625978261" y="44.940011504642946" z="-0.4701" />
    <detection t="44" x="192.91407129347826" y="45.26101158681897" z="-0.5219" />
    <detection t="45" x="192.23717998913042" y="45.26101158681897" z="-0.5897" />
    <detection t="46" x="191.56028868478262" y="45.58201166899499" z="0.5384" />
    <detection t="47" x="190.54495067391306" y="45.90301175117101" z="-0.02184" />
    <detection t="48" x="189.8680593695652" y="45.90301175117101" z="0.8006" />
    <detection t="49" x="188.51427676086956" y="46.224011833347035" z="-0.3391" />
    <detection t="50" x="188.17583110869566" y="46.224011833347035" z="-0.03602" />
    <detection t="51" x="187.1604930978261" y="46.224011833347035" z="0.398" />
    <detection t="52" x="186.14515614130437" y="46.224011833347035" z="0.09841" />
    <detection t="53" x="185.4682648369565" y="46.545011915523055" z="-0.3156" />
    <detection t="54" x="184.11448222826087" y="46.545011915523055" z="-0.0893" />
    <detection t="55" x="183.43759092391304" y="46.545011915523055" z="0.03154" />
    <detection t="56" x="182.42225291304348" y="46.545011915523055" z="-0.02408" />
    <detection t="57" x="181.74536160869567" y="46.545011915523055" z="0.1759" />
    <detection t="58" x="180.7300246521739" y="46.545011915523055" z="0.05713" />
    <detection t="59" x="179.71468769565217" y="46.545011915523055" z="-0.41" />
    <detection t="60" x="179.03779533695652" y="46.224011833347035" z="-0.5905" />
    <detection t="61" x="177.34556707608698" y="46.224011833347035" z="-0.09836" />
    <detection t="62" x="176.66867577173912" y="46.224011833347035" z="-0.07824" />
    <detection t="63" x="175.9917844673913" y="46.224011833347035" z="-0.3099" />
    <detection t="64" x="174.97644645652176" y="46.224011833347035" z="-0.7737" />
    <detection t="65" x="174.29955515217392" y="45.90301175117101" z="-1.0249" />
    <detection t="66" x="173.2842181956522" y="45.90301175117101" z="-0.3927" />
    <detection t="67" x="172.60732689130433" y="45.90301175117101" z="-0.9067" />
    <detection t="68" x="171.93043558695652" y="45.58201166899499" z="-0.7043" />
    <detection t="69" x="170.91509757608696" y="45.58201166899499" z="-0.7948" />
    <detection t="70" x="170.23820627173913" y="45.26101158681897" z="-1.299" />
    <detection t="71" x="169.2228693152174" y="45.26101158681897" z="-0.6853" />
    <detection t="72" x="168.20753235869563" y="44.940011504642946" z="-1.1884" />
    <detection t="73" x="167.86908670652173" y="44.940011504642946" z="-0.6898" />
    <detection t="74" x="166.85374975" y="44.940011504642946" z="-1.3133" />
    <detection t="75" x="166.17685739130437" y="44.619011422466926" z="-0.8698" />
    <detection t="76" x="165.49996608695653" y="44.298011340290905" z="-1.4176" />
    <detection t="77" x="165.16152043478263" y="44.298011340290905" z="-1.3418" />
    <detection t="78" x="164.14618347826087" y="43.977011258114885" z="-1.807" />
    <detection t="79" x="163.46929217391303" y="43.977011258114885" z="-1.5613" />
    <detection t="80" x="163.13084652173913" y="43.656011175938865" z="-1.4359" />
  </particle>
  <particle nSpots="43">
    <detection t="0" x="198.9448565977383" y="44.619011422466926" z="-10.1052" />
    <detection t="1" x="201.05754590145395" y="45.58201166899499" z="-10.1151" />
    <detection t="2" x="201.4096606025848" y="46.545011915523055" z="-10.1125" />
    <detection t="3" x="201.76177530371567" y="47.187012079875096" z="-10.1665" />
    <detection t="4" x="202.11389000484655" y="48.15001232640316" z="-10.0422" />
    <detection t="5" x="202.4660047059774" y="48.7920124907552" z="-10.3139" />
    <detection t="6" x="202.81811940710827" y="49.755012737283266" z="-10.374" />
    <detection t="7" x="202.81811940710827" y="50.39701290163531" z="-10.3552" />
    <detection t="8" x="203.17023410823913" y="51.03901306598735" z="-10.433" />
    <detection t="9" x="203.52234880936996" y="52.00201331251541" z="-10.5319" />
    <detection t="10" x="203.52234880936996" y="52.32301339469143" z="-10.5895" />
    <detection t="11" x="203.52234880936996" y="52.96501355904347" z="-10.7081" />
    <detection t="12" x="203.87446460743135" y="53.2860136412195" z="-10.8083" />
    <detection t="13" x="204.2265793085622" y="53.92801380557154" z="-11.0031" />
    <detection t="14" x="203.87446460743135" y="54.57001396992358" z="-11.0338" />
    <detection t="15" x="204.2265793085622" y="54.8910140520996" z="-11.1497" />
    <detection t="16" x="204.2265793085622" y="55.53301421645164" z="-11.1573" />
    <detection t="17" x="204.2265793085622" y="55.85401429862766" z="-11.0882" />
    <detection t="18" x="204.57869400969307" y="56.17501438080368" z="-11.5237" />
    <detection t="19" x="204.57869400969307" y="56.81701454515573" z="-11.6363" />
    <detection t="20" x="204.2265793085622" y="57.13801462733175" z="-11.5885" />
    <detection t="21" x="204.57869400969307" y="57.45901470950777" z="-11.8305" />
    <detection t="22" x="204.2265793085622" y="57.78001479168379" z="-12.0439" />
    <detection t="23" x="204.2265793085622" y="58.10101487385981" z="-12.2867" />
    <detection t="24" x="204.2265793085622" y="58.42201495603583" z="-12.5714" />
    <detection t="25" x="204.57869400969307" y="58.42201495603583" z="-12.4277" />
    <detection t="26" x="204.2265793085622" y="58.74301503821185" z="-12.9809" />
    <detection t="27" x="204.57869400969307" y="58.74301503821185" z="-12.8503" />
    <detection t="28" x="204.57869400969307" y="59.06401512038787" z="-13.4716" />
    <detection t="29" x="204.57869400969307" y="59.06401512038787" z="-13.5834" />
    <detection t="30" x="204.2265793085622" y="59.38501520256389" z="-13.9031" />
    <detection t="31" x="204.2265793085622" y="59.70601528473991" z="-13.99" />
    <detection t="32" x="203.87446460743135" y="59.70601528473991" z="-14.3919" />
    <detection t="33" x="203.87446460743135" y="59.70601528473991" z="-14.4202" />
    <detection t="34" x="203.52234880936996" y="60.02701536691594" z="-14.9317" />
    <detection t="35" x="203.17023410823913" y="60.02701536691594" z="-15.2781" />
    <detection t="36" x="202.81811940710827" y="60.02701536691594" z="-15.4025" />
    <detection t="37" x="202.81811940710827" y="60.02701536691594" z="-15.551" />
    <detection t="38" x="201.76177530371567" y="60.34801544909196" z="-15.9014" />
    <detection t="39" x="201.76177530371567" y="60.34801544909196" z="-16.2536" />
    <detection t="40" x="201.05754590145395" y="60.34801544909196" z="-16.8193" />
    <detection t="41" x="200.35331649919226" y="60.34801544909196" z="-17.1271" />
    <detection t="42" x="200.0012017980614" y="60.02701536691594" z="-17.1696" />
  </particle>
  <particle nSpots="22">
    <detection t="0" x="50.028613782163745" y="13.161003369216862" z="-27.0671" />
    <detection t="1" x="49.709960273391815" y="13.482003451392885" z="-21.8393" />
    <detection t="2" x="48.43534524561404" y="13.803003533568905" z="-27.2383" />
    <detection t="3" x="46.84207770175439" y="14.124003615744925" z="-26.7259" />
    <detection t="4" x="44.93015664912281" y="14.445003697920948" z="-26.8883" />
    <detection t="5" x="42.699581095029245" y="14.766003780096968" z="-26.6194" />
    <detection t="6" x="39.831698523391815" y="15.72900402662503" z="-26.6506" />
    <detection t="7" x="36.963816944444446" y="16.692004273153096" z="5.355" />
    <detection t="8" x="33.77728086403509" y="17.334004437505136" z="-23.2909" />
    <detection t="9" x="31.865358818713453" y="18.2970046840332" z="-29.1483" />
    <detection t="10" x="29.953437766081873" y="19.581005012737283" z="-26.8269" />
    <detection t="11" x="27.722862211988303" y="20.865005341441368" z="-25.8386" />
    <detection t="12" x="26.129594668128654" y="22.149005670145453" z="-27.4796" />
    <detection t="13" x="24.21767262280702" y="23.433005998849538" z="-26.2741" />
    <detection t="14" x="22.9430585877193" y="24.71700632755362" z="-26.8474" />
    <detection t="15" x="21.668444552631577" y="25.680006574081684" z="-26.593" />
    <detection t="16" x="20.71248303362573" y="26.64300682060975" z="-27.0476" />
    <detection t="17" x="19.756522507309942" y="27.28500698496179" z="-24.3031" />
    <detection t="18" x="18.800561980994154" y="27.92700714931383" z="-25.3837" />
    <detection t="19" x="17.844601454678365" y="28.24800723148985" z="-25.3556" />
    <detection t="20" x="17.207293444444446" y="28.24800723148985" z="-25.281" />
    <detection t="21" x="17.207293444444446" y="27.92700714931383" z="-25.2519" />
  </particle>
  <particle nSpots="79">
    <detection t="0" x="47.11761933529412" y="104.32502670720685" z="-10.91" />
    <detection t="1" x="48.079203158823525" y="104.32502670720685" z="-10.8377" />
    <detection t="2" x="49.04078798088236" y="104.64602678938286" z="-11.1244" />
    <detection t="3" x="50.002371804411766" y="104.64602678938286" z="-11.1228" />
    <detection t="4" x="51.28448356911765" y="104.64602678938286" z="-11.0875" />
    <detection t="5" x="52.56659533382353" y="104.64602678938286" z="-11.0539" />
    <detection t="6" x="53.52818015588235" y="104.64602678938286" z="-11.0272" />
    <detection t="7" x="54.48976397941176" y="104.64602678938286" z="-11.0618" />
    <detection t="8" x="55.771875744117644" y="104.64602678938286" z="-11.1876" />
    <detection t="9" x="57.05398850735295" y="104.64602678938286" z="-11.1813" />
    <detection t="10" x="58.01557233088235" y="104.64602678938286" z="-11.2096" />
    <detection t="11" x="59.29768409558824" y="104.64602678938286" z="-11.2509" />
    <detection t="12" x="59.938739977941175" y="104.64602678938286" z="-11.0962" />
    <detection t="13" x="60.9003248" y="104.64602678938286" z="-11.2923" />
    <detection t="14" x="61.86190862352941" y="104.64602678938286" z="-11.1123" />
    <detection t="15" x="63.14402038823529" y="104.64602678938286" z="-11.1215" />
    <detection t="16" x="64.4261331514706" y="104.32502670720685" z="-11.1148" />
    <detection t="17" x="65.06718903382352" y="104.32502670720685" z="-11.3034" />
    <detection t="18" x="66.34930079852941" y="104.32502670720685" z="-11.1037" />
    <detection t="19" x="67.31088462205882" y="104.32502670720685" z="-11.2144" />
    <detection t="20" x="68.27246944411765" y="104.32502670720685" z="-11.2234" />
    <detection t="21" x="69.23405326764706" y="104.32502670720685" z="-11.19" />
    <detection t="22" x="70.19563709117648" y="104.32502670720685" z="-11.3659" />
    <detection t="23" x="71.15722091470587" y="104.32502670720685" z="-11.309" />
    <detection t="24" x="72.43933367794118" y="104.32502670720685" z="-11.3571" />
    <detection t="25" x="73.40091750147059" y="104.32502670720685" z="-11.4241" />
    <detection t="26" x="74.04197338382353" y="104.32502670720685" z="-11.3481" />
    <detection t="27" x="75.00355720735294" y="104.32502670720685" z="-11.2469" />
    <detection t="28" x="76.28566997058824" y="104.32502670720685" z="-11.1839" />
    <detection t="29" x="77.24725379411764" y="104.64602678938286" z="-11.3058" />
    <detection t="30" x="78.20883761764706" y="104.64602678938286" z="-11.4579" />
    <detection t="31" x="78.84989350000001" y="104.96702687155889" z="-11.412" />
    <detection t="32" x="79.8114773235294" y="104.96702687155889" z="-11.5878" />
    <detection t="33" x="80.77306214558824" y="104.96702687155889" z="-11.4626" />
    <detection t="34" x="81.73464596911764" y="104.96702687155889" z="-11.3327" />
    <detection t="35" x="82.69622979264706" y="105.2880269537349" z="-11.2466" />
    <detection t="36" x="83.65781361617647" y="105.2880269537349" z="-11.3981" />
    <detection t="37" x="84.6193984382353" y="104.96702687155889" z="-11.3332" />
    <detection t="38" x="85.90151020294118" y="105.2880269537349" z="-11.2717" />
    <detection t="39" x="86.86309402647059" y="105.2880269537349" z="-11.3678" />
    <detection t="40" x="88.14520678970588" y="104.96702687155889" z="-11.2884" />
    <detection t="41" x="89.10679061323529" y="104.96702687155889" z="-11.3905" />
    <detection t="42" x="90.38890237794118" y="105.2880269537349" z="-11.2544" />
    <detection t="43" x="91.67101514117647" y="104.96702687155889" z="-11.3715" />
    <detection t="44" x="92.63259896470588" y="105.2880269537349" z="-11.4505" />
    <detection t="45" x="93.59418278823529" y="104.96702687155889" z="-11.459" />
    <detection t="46" x="94.87629455294118" y="105.2880269537349" z="-11.6002" />
    <detection t="47" x="96.47893525735294" y="105.2880269537349" z="-11.35" />
    <detection t="48" x="97.76104702205882" y="105.60902703591093" z="-11.5236" />
    <detection t="49" x="98.72263084558824" y="105.60902703591093" z="-11.4746" />
    <detection t="50" x="100.00474360882353" y="105.93002711808694" z="-11.4943" />
    <detection t="51" x="100.96632743235294" y="105.93002711808694" z="-11.4498" />
    <detection t="52" x="102.5689671382353" y="106.25102720026297" z="-11.6914" />
    <detection t="53" x="103.85107990147058" y="106.572027282439" z="-11.4947" />
    <detection t="54" x="105.13319166617647" y="106.89302736461501" z="-11.5797" />
    <detection t="55" x="106.41530343088236" y="106.89302736461501" z="-11.6222" />
    <detection t="56" x="107.69741619411764" y="107.21402744679104" z="-11.789" />
    <detection t="57" x="108.97952795882352" y="107.53502752896705" z="-11.7462" />
    <detection t="58" x="110.26163972352941" y="107.53502752896705" z="-11.9609" />
    <detection t="59" x="111.5437524867647" y="107.85602761114308" z="-11.8331" />
    <detection t="60" x="112.82586425147059" y="107.85602761114308" z="-11.8516" />
    <detection t="61" x="114.74903189852941" y="107.85602761114308" z="-11.8992" />
    <detection t="62" x="116.0311446617647" y="108.17702769331909" z="-11.7522" />
    <detection t="63" x="117.31325642647059" y="108.17702769331909" z="-11.9138" />
    <detection t="64" x="118.59536819117648" y="108.49802777549512" z="-12.0431" />
    <detection t="65" x="120.51853683676471" y="108.81902785767113" z="-11.8985" />
    <detection t="66" x="121.80064860147058" y="109.14002793984716" z="-11.9438" />
    <detection t="67" x="123.72381724705882" y="109.14002793984716" z="-12.056" />
    <detection t="68" x="125.32645695294117" y="109.46102802202317" z="-11.9417" />
    <detection t="69" x="126.92909765735294" y="109.7820281041992" z="-12.076" />
    <detection t="70" x="128.85226530441176" y="110.10302818637523" z="-11.971" />
    <detection t="71" x="130.4549050102941" y="110.10302818637523" z="-12.1013" />
    <detection t="72" x="132.37807365588236" y="110.42402826855124" z="-12.0199" />
    <detection t="73" x="134.30124130294118" y="110.42402826855124" z="-12.0579" />
    <detection t="74" x="136.22440994852943" y="111.06602843290328" z="-12.1464" />
    <detection t="75" x="138.14757759558825" y="111.38702851507931" z="-12.1337" />
    <detection t="76" x="140.0707462411765" y="111.38702851507931" z="-12.1523" />
    <detection t="77" x="142.31444182941175" y="111.70802859725532" z="-12.4272" />
    <detection t="78" x="144.237610475" y="112.02902867943135" z="-12.2341" />
  </particle>
  <particle nSpots="43">
    <detection t="0" x="34.86088632708933" y="35.952009203714354" z="-4.7812" />
    <detection t="1" x="34.86088632708933" y="35.952009203714354" z="-5.0068" />
    <detection t="2" x="35.17494828674351" y="35.952009203714354" z="-4.8681" />
    <detection t="3" x="35.17494828674351" y="35.631009121538334" z="-4.984" />
    <detection t="4" x="35.17494828674351" y="35.631009121538334" z="-5.2598" />
    <detection t="5" x="35.17494828674351" y="35.631009121538334" z="-5.45" />
    <detection t="6" x="35.17494828674351" y="35.31000903936231" z="-5.1545" />
    <detection t="7" x="35.17494828674351" y="35.31000903936231" z="-5.3886" />
    <detection t="8" x="35.4890102463977" y="35.31000903936231" z="-4.9321" />
    <detection t="9" x="35.17494828674351" y="34.98900895718629" z="-5.4215" />
    <detection t="10" x="35.4890102463977" y="34.66800887501027" z="-5.3089" />
    <detection t="11" x="35.17494828674351" y="34.66800887501027" z="-5.4263" />
    <detection t="12" x="35.17494828674351" y="34.66800887501027" z="-5.7511" />
    <detection t="13" x="35.17494828674351" y="34.34700879283425" z="-5.1756" />
    <detection t="14" x="35.4890102463977" y="34.02600871065823" z="-5.4467" />
    <detection t="15" x="35.4890102463977" y="34.02600871065823" z="-5.7049" />
    <detection t="16" x="35.4890102463977" y="34.02600871065823" z="-5.4108" />
    <detection t="17" x="35.4890102463977" y="34.02600871065823" z="-5.8786" />
    <detection t="18" x="35.4890102463977" y="33.38400854630619" z="-5.5931" />
    <detection t="19" x="35.4890102463977" y="33.38400854630619" z="-5.6097" />
    <detection t="20" x="35.4890102463977" y="33.38400854630619" z="-5.4697" />
    <detection t="21" x="35.80307220605187" y="33.06300846413017" z="-5.6277" />
    <detection t="22" x="35.80307220605187" y="33.06300846413017" z="-5.7782" />
    <detection t="23" x="36.11713416570605" y="33.06300846413017" z="-5.8214" />
    <detection t="24" x="36.4311971037464" y="33.06300846413017" z="-5.7561" />
    <detection t="25" x="36.745259063400574" y="33.06300846413017" z="-5.558" />
    <detection t="26" x="36.745259063400574" y="33.06300846413017" z="-5.436" />
    <detection t="27" x="37.05932102305476" y="32.74200838195415" z="-5.606" />
    <detection t="28" x="37.37338298270893" y="32.74200838195415" z="-5.8353" />
    <detection t="29" x="37.68744494236311" y="32.74200838195415" z="-5.9959" />
    <detection t="30" x="37.68744494236311" y="32.74200838195415" z="-6.0364" />
    <detection t="31" x="37.68744494236311" y="32.42100829977812" z="-5.82" />
    <detection t="32" x="37.68744494236311" y="32.1000082176021" z="-6.0941" />
    <detection t="33" x="38.00150690201728" y="32.1000082176021" z="-5.7339" />
    <detection t="34" x="38.31556886167147" y="32.1000082176021" z="-5.8886" />
    <detection t="35" x="38.62963082132565" y="32.1000082176021" z="-5.854" />
    <detection t="36" x="38.94369278097982" y="32.1000082176021" z="-5.9926" />
    <detection t="37" x="38.94369278097982" y="32.1000082176021" z="-6.0939" />
    <detection t="38" x="39.257754740634006" y="32.1000082176021" z="-6.227" />
    <detection t="39" x="39.257754740634006" y="31.779008135426086" z="-5.9988" />
    <detection t="40" x="39.57181670028818" y="31.779008135426086" z="-5.9963" />
    <detection t="41" x="39.57181670028818" y="31.45800805325006" z="-6.3078" />
    <detection t="42" x="39.57181670028818" y="30.81600788889802" z="-6.3333" />
  </particle>
  <particle nSpots="86">
    <detection t="0" x="101.09285134375" y="89.88002300928589" z="-5.0305" />
    <detection t="1" x="101.09285134375" y="90.20102309146192" z="-5.2847" />
    <detection t="2" x="101.09285134375" y="90.20102309146192" z="-5.0614" />
    <detection t="3" x="101.09285134375" y="90.52202317363793" z="-5.3133" />
    <detection t="4" x="101.45133654111842" y="90.52202317363793" z="-5.0421" />
    <detection t="5" x="101.45133654111842" y="90.84302325581396" z="-5.4289" />
    <detection t="6" x="101.45133654111842" y="90.84302325581396" z="-5.179" />
    <detection t="7" x="101.45133654111842" y="91.16402333798997" z="-5.5472" />
    <detection t="8" x="101.80982173848685" y="91.16402333798997" z="-5.4931" />
    <detection t="9" x="101.80982173848685" y="91.16402333798997" z="-5.3531" />
    <detection t="10" x="101.80982173848685" y="91.485023420166" z="-5.6624" />
    <detection t="11" x="102.16830693585526" y="91.485023420166" z="-5.6321" />
    <detection t="12" x="102.52679325" y="91.485023420166" z="-5.414" />
    <detection t="13" x="102.16830693585526" y="91.80602350234201" z="-5.7416" />
    <detection t="14" x="102.52679325" y="91.80602350234201" z="-5.579" />
    <detection t="15" x="102.52679325" y="92.12702358451804" z="-5.8997" />
    <detection t="16" x="102.88527844736842" y="92.12702358451804" z="-5.8167" />
    <detection t="17" x="102.88527844736842" y="92.44802366669407" z="-5.6736" />
    <detection t="18" x="103.24376364473684" y="92.44802366669407" z="-5.974" />
    <detection t="19" x="103.60224884210527" y="92.76902374887008" z="-5.8981" />
    <detection t="20" x="103.60224884210527" y="92.76902374887008" z="-6.2081" />
    <detection t="21" x="103.96073403947368" y="92.76902374887008" z="-6.0152" />
    <detection t="22" x="103.96073403947368" y="93.09002383104611" z="-6.2111" />
    <detection t="23" x="104.67770443421053" y="93.09002383104611" z="-6.0592" />
    <detection t="24" x="104.67770443421053" y="93.41102391322212" z="-6.3659" />
    <detection t="25" x="105.03618963157894" y="93.73202399539815" z="-6.1665" />
    <detection t="26" x="105.7531600263158" y="93.73202399539815" z="-6.4098" />
    <detection t="27" x="105.7531600263158" y="94.05302407757416" z="-6.6262" />
    <detection t="28" x="106.1116452236842" y="94.37402415975019" z="-6.425" />
    <detection t="29" x="106.1116452236842" y="94.37402415975019" z="-6.5787" />
    <detection t="30" x="106.82861561842105" y="94.6950242419262" z="-6.462" />
    <detection t="31" x="107.18710193256578" y="95.01602432410223" z="-6.4972" />
    <detection t="32" x="107.18710193256578" y="95.01602432410223" z="-6.7329" />
    <detection t="33" x="107.54558712993422" y="95.33702440627825" z="-6.6763" />
    <detection t="34" x="107.90407232730263" y="95.33702440627825" z="-6.5353" />
    <detection t="35" x="108.26255752467105" y="95.33702440627825" z="-6.6909" />
    <detection t="36" x="108.62104272203948" y="95.65802448845427" z="-6.6285" />
    <detection t="37" x="108.97952791940789" y="95.65802448845427" z="-6.7341" />
    <detection t="38" x="109.69649831414475" y="95.65802448845427" z="-6.8484" />
    <detection t="39" x="110.05498351151316" y="95.9790245706303" z="-6.7755" />
    <detection t="40" x="110.41346870888158" y="95.9790245706303" z="-6.8946" />
    <detection t="41" x="110.77195390625" y="96.30002465280631" z="-6.7836" />
    <detection t="42" x="111.48892541776316" y="96.30002465280631" z="-6.8539" />
    <detection t="43" x="112.56438100986843" y="96.30002465280631" z="-6.8525" />
    <detection t="44" x="112.92286620723684" y="96.62102473498234" z="-6.8541" />
    <detection t="45" x="113.63983660197368" y="96.62102473498234" z="-6.943" />
    <detection t="46" x="113.9983217993421" y="96.94202481715836" z="-7.0258" />
    <detection t="47" x="114.71529219407896" y="97.26302489933438" z="-6.8601" />
    <detection t="48" x="115.79074890296052" y="97.26302489933438" z="-7.0375" />
    <detection t="49" x="116.14923410032894" y="97.5840249815104" z="-7.0004" />
    <detection t="50" x="116.86620449506579" y="97.90502506368642" z="-7.1455" />
    <detection t="51" x="117.58317488980263" y="98.22602514586244" z="-6.88" />
    <detection t="52" x="118.30014528453947" y="98.22602514586244" z="-7.1139" />
    <detection t="53" x="119.37560087664474" y="98.54702522803846" z="-7.0894" />
    <detection t="54" x="120.09257238815789" y="98.86802531021448" z="-7.0703" />
    <detection t="55" x="121.16802798026316" y="99.1890253923905" z="-7.2158" />
    <detection t="56" x="121.884998375" y="99.51002547456653" z="-7.1708" />
    <detection t="57" x="122.96045396710525" y="99.83102555674255" z="-7.2135" />
    <detection t="58" x="123.67742436184211" y="100.15202563891857" z="-7.3314" />
    <detection t="59" x="124.39439587335526" y="100.47302572109459" z="-7.1035" />
    <detection t="60" x="125.46985146546054" y="100.79402580327061" z="-7.2367" />
    <detection t="61" x="126.5453070575658" y="101.11502588544663" z="-7.2323" />
    <detection t="62" x="127.26227745230263" y="101.11502588544663" z="-7.2908" />
    <detection t="63" x="128.3377330444079" y="101.43602596762265" z="-7.4337" />
    <detection t="64" x="129.41318975328946" y="101.75702604979867" z="-7.493" />
    <detection t="65" x="130.48864534539473" y="102.0780261319747" z="-7.5184" />
    <detection t="66" x="131.92258613486842" y="102.39902621415071" z="-7.4178" />
    <detection t="67" x="133.35652804111842" y="102.72002629632674" z="-7.4248" />
    <detection t="68" x="134.79046883059212" y="103.04102637850276" z="-7.42" />
    <detection t="69" x="135.86592442269736" y="103.36202646067878" z="-7.4453" />
    <detection t="70" x="137.65835152631578" y="103.6830265428548" z="-7.511" />
    <detection t="71" x="139.09229231578948" y="104.00402662503082" z="-7.5422" />
    <detection t="72" x="140.52623310526315" y="104.00402662503082" z="-7.4902" />
    <detection t="73" x="142.31866020888157" y="104.32502670720685" z="-7.5612" />
    <detection t="74" x="144.1110861957237" y="104.64602678938286" z="-7.7126" />
    <detection t="75" x="145.90351218256578" y="104.96702687155889" z="-7.7026" />
    <detection t="76" x="148.05442448355265" y="105.2880269537349" z="-7.7976" />
    <detection t="77" x="150.20533566776314" y="105.60902703591093" z="-7.7828" />
    <detection t="78" x="152.35624796875" y="105.60902703591093" z="-7.6998" />
    <detection t="79" x="154.86564546710525" y="105.93002711808694" z="-7.8999" />
    <detection t="80" x="157.0165566513158" y="106.25102720026297" z="-7.8401" />
    <detection t="81" x="159.52595414967104" y="106.25102720026297" z="-7.9371" />
    <detection t="82" x="162.03535053125" y="106.25102720026297" z="-7.8899" />
    <detection t="83" x="164.54474802960524" y="106.25102720026297" z="-7.9637" />
    <detection t="84" x="167.41262960855263" y="106.25102720026297" z="-7.9261" />
    <detection t="85" x="170.28051230427633" y="105.93002711808694" z="-8.2749" />
  </particle>
  <particle nSpots="107">
    <detection t="0" x="42.61769294413408" y="84.10202153011751" z="10.3205" />
    <detection t="1" x="41.7044559622905" y="84.42302161229354" z="10.3665" />
    <detection t="2" x="41.40004395111732" y="84.42302161229354" z="10.5058" />
    <detection t="3" x="40.486807917597766" y="84.74402169446955" z="10.339" />
    <detection t="4" x="40.18239590642458" y="84.74402169446955" z="10.3464" />
    <detection t="5" x="39.26915987290503" y="85.06502177664558" z="10.3507" />
    <detection t="6" x="39.26915987290503" y="85.06502177664558" z="10.3346" />
    <detection t="7" x="38.355922891061454" y="85.06502177664558" z="10.2756" />
    <detection t="8" x="37.74709886871508" y="85.3860218588216" z="10.26" />
    <detection t="9" x="37.13827484636872" y="85.3860218588216" z="10.2386" />
    <detection t="10" x="36.52945082402235" y="85.70702194099762" z="10.2343" />
    <detection t="11" x="35.61621479050279" y="85.70702194099762" z="10.1927" />
    <detection t="12" x="35.0073898198324" y="86.02802202317365" z="10.2593" />
    <detection t="13" x="34.398565797486036" y="86.02802202317365" z="10.0402" />
    <detection t="14" x="33.78974177513966" y="86.34902210534966" z="10.1343" />
    <detection t="15" x="33.1809177527933" y="86.34902210534966" z="9.8942" />
    <detection t="16" x="32.57209373044693" y="86.34902210534966" z="10.1009" />
    <detection t="17" x="32.267681719273746" y="86.67002218752569" z="9.8819" />
    <detection t="18" x="31.658857696927374" y="86.9910222697017" z="9.8791" />
    <detection t="19" x="31.05003272625698" y="87.31202235187773" z="9.73" />
    <detection t="20" x="30.7456207150838" y="87.31202235187773" z="9.6535" />
    <detection t="21" x="30.441208703910615" y="87.63302243405374" z="9.3656" />
    <detection t="22" x="29.832384681564246" y="87.95402251622977" z="9.3597" />
    <detection t="23" x="29.527972670391062" y="88.27502259840578" z="9.1306" />
    <detection t="24" x="28.91914864804469" y="88.59602268058181" z="8.9159" />
    <detection t="25" x="28.91914864804469" y="88.91702276275782" z="8.7939" />
    <detection t="26" x="28.61473663687151" y="89.55902292710988" z="8.8589" />
    <detection t="27" x="28.31032462569832" y="89.88002300928589" z="8.9226" />
    <detection t="28" x="27.70149965502793" y="90.52202317363793" z="8.4437" />
    <detection t="29" x="27.39708764385475" y="90.84302325581396" z="8.5378" />
    <detection t="30" x="27.092675632681562" y="91.16402333798997" z="8.1318" />
    <detection t="31" x="27.39708764385475" y="91.80602350234201" z="8.0201" />
    <detection t="32" x="27.092675632681562" y="92.44802366669407" z="8.0473" />
    <detection t="33" x="27.092675632681562" y="93.09002383104611" z="8.3078" />
    <detection t="34" x="27.39708764385475" y="93.73202399539815" z="8.0398" />
    <detection t="35" x="27.39708764385475" y="94.37402415975019" z="7.6749" />
    <detection t="36" x="27.39708764385475" y="95.01602432410223" z="8.0067" />
    <detection t="37" x="27.39708764385475" y="95.65802448845427" z="7.2219" />
    <detection t="38" x="28.00591261452514" y="96.62102473498234" z="7.2588" />
    <detection t="39" x="28.31032462569832" y="97.26302489933438" z="7.1473" />
    <detection t="40" x="28.61473663687151" y="98.22602514586244" z="6.8689" />
    <detection t="41" x="28.91914864804469" y="99.1890253923905" z="6.5528" />
    <detection t="42" x="29.223560659217878" y="100.15202563891857" z="6.4366" />
    <detection t="43" x="29.832384681564246" y="100.79402580327061" z="6.1464" />
    <detection t="44" x="30.7456207150838" y="101.75702604979867" z="5.9094" />
    <detection t="45" x="31.35444473743017" y="102.72002629632674" z="5.4874" />
    <detection t="46" x="32.267681719273746" y="103.36202646067878" z="5.4719" />
    <detection t="47" x="32.87650574162011" y="104.64602678938286" z="5.101" />
    <detection t="48" x="34.094153786312845" y="105.2880269537349" z="4.8927" />
    <detection t="49" x="35.31180277932961" y="106.25102720026297" z="4.7066" />
    <detection t="50" x="36.225038812849164" y="107.21402744679104" z="4.7545" />
    <detection t="51" x="37.4426868575419" y="107.85602761114308" z="4.7911" />
    <detection t="52" x="38.66033490223464" y="108.81902785767113" z="4.5395" />
    <detection t="53" x="39.8779838952514" y="109.46102802202317" z="4.4626" />
    <detection t="54" x="41.40004395111732" y="110.10302818637523" z="4.7593" />
    <detection t="55" x="42.31327998463687" y="110.74502835072727" z="4.6474" />
    <detection t="56" x="44.139753" y="111.06602843290328" z="4.7656" />
    <detection t="57" x="45.05298903351955" y="111.70802859725532" z="5.1372" />
    <detection t="58" x="47.183874060055864" y="112.02902867943135" z="4.9376" />
    <detection t="59" x="48.09711009357542" y="112.35002876160736" z="5.2036" />
    <detection t="60" x="49.92358216061452" y="112.67102884378339" z="5.3143" />
    <detection t="61" x="51.44564316480447" y="112.67102884378339" z="5.4448" />
    <detection t="62" x="52.96770322067039" y="112.67102884378339" z="5.5749" />
    <detection t="63" x="54.18535221368715" y="112.67102884378339" z="5.7004" />
    <detection t="64" x="55.707412269553075" y="112.9920289259594" z="5.7162" />
    <detection t="65" x="57.5338852849162" y="112.9920289259594" z="5.9963" />
    <detection t="66" x="58.447121318435755" y="112.9920289259594" z="6.1738" />
    <detection t="67" x="60.27359338547486" y="112.9920289259594" z="6.2196" />
    <detection t="68" x="61.186830367318436" y="112.9920289259594" z="6.2349" />
    <detection t="69" x="62.708890423184364" y="112.9920289259594" z="6.373" />
    <detection t="70" x="63.92653846787709" y="112.9920289259594" z="6.2828" />
    <detection t="71" x="65.44859947206703" y="112.9920289259594" z="6.4457" />
    <detection t="72" x="66.66624751675978" y="112.9920289259594" z="6.2792" />
    <detection t="73" x="67.57948355027932" y="112.67102884378339" z="6.5843" />
    <detection t="74" x="68.79713254329609" y="112.67102884378339" z="6.5838" />
    <detection t="75" x="70.01478058798882" y="112.67102884378339" z="6.5548" />
    <detection t="76" x="71.23242863268156" y="112.35002876160736" z="6.3247" />
    <detection t="77" x="72.45007762569833" y="112.35002876160736" z="6.6195" />
    <detection t="78" x="73.66772567039105" y="112.02902867943135" z="6.5276" />
    <detection t="79" x="74.27654969273743" y="112.02902867943135" z="6.9208" />
    <detection t="80" x="75.79860974860334" y="111.70802859725532" z="6.6338" />
    <detection t="81" x="76.40743471927374" y="111.70802859725532" z="6.9625" />
    <detection t="82" x="77.62508276396647" y="111.70802859725532" z="6.6138" />
    <detection t="83" x="78.53831879748603" y="111.38702851507931" z="6.644" />
    <detection t="84" x="79.45155483100558" y="111.38702851507931" z="6.6696" />
    <detection t="85" x="80.36479181284916" y="111.38702851507931" z="6.7515" />
    <detection t="86" x="81.5824398575419" y="111.38702851507931" z="6.6965" />
    <detection t="87" x="82.49567589106145" y="111.38702851507931" z="6.5621" />
    <detection t="88" x="83.40891287290503" y="111.06602843290328" z="6.5558" />
    <detection t="89" x="84.32214890642457" y="111.06602843290328" z="6.6601" />
    <detection t="90" x="85.23538493994413" y="111.06602843290328" z="6.8009" />
    <detection t="91" x="85.84420896229051" y="111.06602843290328" z="6.9314" />
    <detection t="92" x="86.75744499581005" y="111.06602843290328" z="6.6703" />
    <detection t="93" x="87.36626996648044" y="110.74502835072727" z="6.5395" />
    <detection t="94" x="87.97509398882681" y="110.74502835072727" z="6.9099" />
    <detection t="95" x="88.88833002234637" y="110.42402826855124" z="6.658" />
    <detection t="96" x="89.80156605586592" y="110.42402826855124" z="6.7845" />
    <detection t="97" x="90.41039007821229" y="110.10302818637523" z="6.5809" />
    <detection t="98" x="91.01921504888267" y="110.10302818637523" z="6.8611" />
    <detection t="99" x="91.93245108240224" y="110.10302818637523" z="6.7055" />
    <detection t="100" x="92.54127510474859" y="110.10302818637523" z="6.7282" />
    <detection t="101" x="93.75892314944134" y="110.10302818637523" z="6.8724" />
    <detection t="102" x="94.67216013128491" y="110.10302818637523" z="6.6141" />
    <detection t="103" x="95.2809841536313" y="110.10302818637523" z="6.537" />
    <detection t="104" x="96.19422018715083" y="110.10302818637523" z="6.492" />
    <detection t="105" x="96.8030442094972" y="110.42402826855124" z="6.5115" />
    <detection t="106" x="98.32510521368715" y="110.10302818637523" z="6.4827" />
  </particle>
  <particle nSpots="98">
    <detection t="0" x="155.8607073596615" y="28.890007395841895" z="3.6415" />
    <detection t="1" x="156.1681248490832" y="28.569007313665875" z="3.5509" />
    <detection t="2" x="156.1681248490832" y="28.569007313665875" z="3.5247" />
    <detection t="3" x="156.78295982792665" y="28.569007313665875" z="3.6456" />
    <detection t="4" x="156.78295982792665" y="28.24800723148985" z="3.475" />
    <detection t="5" x="157.3977948067701" y="28.24800723148985" z="3.3983" />
    <detection t="6" x="157.3977948067701" y="28.24800723148985" z="3.5022" />
    <detection t="7" x="157.3977948067701" y="27.92700714931383" z="3.3209" />
    <detection t="8" x="157.70521229619183" y="27.92700714931383" z="3.2688" />
    <detection t="9" x="158.627464764457" y="27.92700714931383" z="3.3882" />
    <detection t="10" x="158.9348822538787" y="27.92700714931383" z="3.4021" />
    <detection t="11" x="159.2423007009873" y="27.92700714931383" z="3.2429" />
    <detection t="12" x="159.549718190409" y="27.92700714931383" z="2.9678" />
    <detection t="13" x="160.16455316925246" y="27.60600706713781" z="3.0059" />
    <detection t="14" x="160.47197065867417" y="27.60600706713781" z="2.8834" />
    <detection t="15" x="161.08680563751764" y="27.60600706713781" z="3.0108" />
    <detection t="16" x="161.08680563751764" y="27.92700714931383" z="2.8843" />
    <detection t="17" x="162.0090581057828" y="27.60600706713781" z="2.7832" />
    <detection t="18" x="162.3164755952045" y="27.60600706713781" z="2.754" />
    <detection t="19" x="162.62389308462622" y="27.60600706713781" z="2.8676" />
    <detection t="20" x="163.54614651057827" y="27.92700714931383" z="2.1526" />
    <detection t="21" x="163.54614651057827" y="27.92700714931383" z="2.2329" />
    <detection t="22" x="163.85356399999998" y="27.92700714931383" z="2.4774" />
    <detection t="23" x="164.77581646826516" y="28.24800723148985" z="2.8219" />
    <detection t="24" x="165.0832339576869" y="28.24800723148985" z="2.3603" />
    <detection t="25" x="165.69806893653032" y="28.24800723148985" z="2.466" />
    <detection t="26" x="166.31290391537377" y="28.24800723148985" z="2.858" />
    <detection t="27" x="166.62032236248237" y="28.569007313665875" z="2.3354" />
    <detection t="28" x="167.2351573413258" y="28.890007395841895" z="2.5389" />
    <detection t="29" x="167.54257483074753" y="28.890007395841895" z="3.1497" />
    <detection t="30" x="168.15740980959094" y="28.890007395841895" z="2.4696" />
    <detection t="31" x="168.77224478843442" y="29.211007478017915" z="2.4469" />
    <detection t="32" x="168.77224478843442" y="29.211007478017915" z="2.469" />
    <detection t="33" x="169.38707976727787" y="29.532007560193936" z="2.3843" />
    <detection t="34" x="169.69449725669958" y="29.532007560193936" z="2.5061" />
    <detection t="35" x="170.0019147461213" y="29.532007560193936" z="2.1114" />
    <detection t="36" x="170.6167506826516" y="30.17400772454598" z="2.4042" />
    <detection t="37" x="170.92416817207334" y="30.17400772454598" z="2.2596" />
    <detection t="38" x="171.23158566149505" y="30.495007806722" z="3.0401" />
    <detection t="39" x="171.8464206403385" y="30.495007806722" z="2.6811" />
    <detection t="40" x="172.4612556191819" y="30.81600788889802" z="2.4094" />
    <detection t="41" x="172.76867310860368" y="31.13700797107404" z="2.2916" />
    <detection t="42" x="173.0760905980254" y="31.45800805325006" z="3.1105" />
    <detection t="43" x="173.3835080874471" y="31.45800805325006" z="2.7006" />
    <detection t="44" x="173.3835080874471" y="31.779008135426086" z="2.257" />
    <detection t="45" x="173.99834402397744" y="32.1000082176021" z="2.27" />
    <detection t="46" x="174.30576151339915" y="32.42100829977812" z="2.1653" />
    <detection t="47" x="174.30576151339915" y="32.74200838195415" z="2.6471" />
    <detection t="48" x="174.61317900282086" y="32.74200838195415" z="2.4002" />
    <detection t="49" x="174.9205964922426" y="33.06300846413017" z="2.4129" />
    <detection t="50" x="174.9205964922426" y="33.38400854630619" z="2.3652" />
    <detection t="51" x="175.2280139816643" y="33.70500862848221" z="2.669" />
    <detection t="52" x="175.84284896050775" y="33.70500862848221" z="2.5253" />
    <detection t="53" x="175.84284896050775" y="34.02600871065823" z="2.4705" />
    <detection t="54" x="176.15026644992946" y="34.34700879283425" z="2.4426" />
    <detection t="55" x="175.84284896050775" y="34.34700879283425" z="2.8136" />
    <detection t="56" x="175.84284896050775" y="34.66800887501027" z="2.5178" />
    <detection t="57" x="176.15026644992946" y="34.98900895718629" z="2.5407" />
    <detection t="58" x="176.4576839393512" y="34.98900895718629" z="2.8786" />
    <detection t="59" x="176.4576839393512" y="35.31000903936231" z="2.7002" />
    <detection t="60" x="176.4576839393512" y="35.631009121538334" z="2.7319" />
    <detection t="61" x="176.76510142877294" y="35.631009121538334" z="2.8855" />
    <detection t="62" x="176.4576839393512" y="35.952009203714354" z="2.758" />
    <detection t="63" x="176.15026644992946" y="36.27300928589038" z="2.7622" />
    <detection t="64" x="176.4576839393512" y="36.27300928589038" z="3.2014" />
    <detection t="65" x="176.4576839393512" y="36.5940093680664" z="2.758" />
    <detection t="66" x="176.4576839393512" y="36.91500945024242" z="2.9114" />
    <detection t="67" x="176.15026644992946" y="36.91500945024242" z="3.1143" />
    <detection t="68" x="176.4576839393512" y="37.23600953241844" z="2.891" />
    <detection t="69" x="176.15026644992946" y="37.23600953241844" z="3.1922" />
    <detection t="70" x="176.4576839393512" y="37.55700961459446" z="3.0215" />
    <detection t="71" x="176.15026644992946" y="37.878009696770484" z="3.4976" />
    <detection t="72" x="176.4576839393512" y="37.878009696770484" z="3.0571" />
    <detection t="73" x="176.15026644992946" y="38.199009778946504" z="2.9235" />
    <detection t="74" x="175.84284896050775" y="38.199009778946504" z="3.2417" />
    <detection t="75" x="176.15026644992946" y="38.520009861122524" z="2.9692" />
    <detection t="76" x="175.84284896050775" y="38.841009943298545" z="3.2191" />
    <detection t="77" x="175.84284896050775" y="38.841009943298545" z="3.1016" />
    <detection t="78" x="175.84284896050775" y="39.162010025474565" z="3.4823" />
    <detection t="79" x="175.535431471086" y="39.162010025474565" z="3.273" />
    <detection t="80" x="175.535431471086" y="39.48301010765059" z="3.5324" />
    <detection t="81" x="175.2280139816643" y="39.48301010765059" z="3.2412" />
    <detection t="82" x="174.9205964922426" y="39.80401018982661" z="3.4286" />
    <detection t="83" x="174.9205964922426" y="39.80401018982661" z="3.1825" />
    <detection t="84" x="174.61317900282086" y="40.12501027200263" z="3.3738" />
    <detection t="85" x="174.30576151339915" y="40.12501027200263" z="3.3401" />
    <detection t="86" x="174.30576151339915" y="40.12501027200263" z="3.3194" />
    <detection t="87" x="173.99834402397744" y="40.446010354178654" z="3.6534" />
    <detection t="88" x="173.99834402397744" y="40.446010354178654" z="3.1286" />
    <detection t="89" x="173.69092557686884" y="40.446010354178654" z="3.142" />
    <detection t="90" x="173.3835080874471" y="40.767010436354674" z="3.2273" />
    <detection t="91" x="173.0760905980254" y="40.767010436354674" z="3.4779" />
    <detection t="92" x="172.76867310860368" y="40.767010436354674" z="3.0169" />
    <detection t="93" x="172.76867310860368" y="40.767010436354674" z="3.0961" />
    <detection t="94" x="172.1538381297602" y="40.767010436354674" z="3.2681" />
    <detection t="95" x="172.1538381297602" y="40.767010436354674" z="3.2243" />
    <detection t="96" x="171.53900315091676" y="41.088010518530695" z="3.2199" />
    <detection t="97" x="171.53900315091676" y="41.088010518530695" z="3.3187" />
  </particle>
  <particle nSpots="76">
    <detection t="0" x="61.870221706051865" y="55.53301421645164" z="-7.6115" />
    <detection t="1" x="61.870221706051865" y="55.53301421645164" z="-7.5404" />
    <detection t="2" x="61.55615974639769" y="55.53301421645164" z="-7.454" />
    <detection t="3" x="61.242097786743514" y="55.85401429862766" z="-7.4345" />
    <detection t="4" x="61.242097786743514" y="55.53301421645164" z="-7.48" />
    <detection t="5" x="60.92803582708934" y="55.85401429862766" z="-7.7383" />
    <detection t="6" x="60.613973867435156" y="55.85401429862766" z="-7.5758" />
    <detection t="7" x="60.613973867435156" y="55.85401429862766" z="-7.7446" />
    <detection t="8" x="60.299911907780974" y="55.85401429862766" z="-7.7022" />
    <detection t="9" x="60.299911907780974" y="55.85401429862766" z="-7.6616" />
    <detection t="10" x="59.671787988472616" y="55.85401429862766" z="-7.5509" />
    <detection t="11" x="59.671787988472616" y="55.85401429862766" z="-7.7026" />
    <detection t="12" x="59.35772602881844" y="56.17501438080368" z="-7.8582" />
    <detection t="13" x="59.35772602881844" y="56.17501438080368" z="-7.6868" />
    <detection t="14" x="58.729601131123914" y="56.17501438080368" z="-7.6587" />
    <detection t="15" x="58.729601131123914" y="56.17501438080368" z="-7.6379" />
    <detection t="16" x="58.41553917146974" y="56.17501438080368" z="-7.6449" />
    <detection t="17" x="58.10147721181556" y="56.17501438080368" z="-7.7122" />
    <detection t="18" x="58.10147721181556" y="56.17501438080368" z="-7.6041" />
    <detection t="19" x="57.4733532925072" y="56.17501438080368" z="-7.7984" />
    <detection t="20" x="57.4733532925072" y="56.17501438080368" z="-7.9053" />
    <detection t="21" x="57.4733532925072" y="56.17501438080368" z="-7.7086" />
    <detection t="22" x="56.84522937319884" y="56.17501438080368" z="-7.7653" />
    <detection t="23" x="56.84522937319884" y="56.17501438080368" z="-7.7146" />
    <detection t="24" x="56.531167413544665" y="56.17501438080368" z="-7.8692" />
    <detection t="25" x="56.531167413544665" y="56.17501438080368" z="-7.8312" />
    <detection t="26" x="56.21710545389049" y="56.4960144629797" z="-8.0877" />
    <detection t="27" x="55.588981534582125" y="56.4960144629797" z="-7.8731" />
    <detection t="28" x="55.588981534582125" y="56.4960144629797" z="-7.868" />
    <detection t="29" x="55.588981534582125" y="56.4960144629797" z="-7.8092" />
    <detection t="30" x="55.27491859654179" y="56.81701454515573" z="-7.7757" />
    <detection t="31" x="54.960856636887605" y="56.81701454515573" z="-8.0716" />
    <detection t="32" x="54.64679467723342" y="56.81701454515573" z="-7.8943" />
    <detection t="33" x="54.64679467723342" y="56.81701454515573" z="-7.963" />
    <detection t="34" x="54.33273271757925" y="56.81701454515573" z="-7.9363" />
    <detection t="35" x="54.01867075792507" y="56.81701454515573" z="-7.926" />
    <detection t="36" x="53.70460879827089" y="56.81701454515573" z="-7.8802" />
    <detection t="37" x="53.70460879827089" y="57.13801462733175" z="-8.2085" />
    <detection t="38" x="53.390546838616714" y="57.13801462733175" z="-8.0876" />
    <detection t="39" x="53.390546838616714" y="57.13801462733175" z="-8.0179" />
    <detection t="40" x="53.07648487896254" y="57.13801462733175" z="-8.1082" />
    <detection t="41" x="52.76242291930835" y="57.13801462733175" z="-8.0005" />
    <detection t="42" x="52.76242291930835" y="57.13801462733175" z="-8.0054" />
    <detection t="43" x="52.448360959654174" y="57.13801462733175" z="-7.9879" />
    <detection t="44" x="52.134299" y="57.45901470950777" z="-7.9199" />
    <detection t="45" x="52.134299" y="57.13801462733175" z="-8.1291" />
    <detection t="46" x="51.820237040345816" y="56.81701454515573" z="-7.9915" />
    <detection t="47" x="51.50617410230547" y="57.13801462733175" z="-8.1734" />
    <detection t="48" x="51.1921121426513" y="57.13801462733175" z="-8.0701" />
    <detection t="49" x="50.56398822334294" y="57.13801462733175" z="-8.2341" />
    <detection t="50" x="50.56398822334294" y="56.81701454515573" z="-8.0816" />
    <detection t="51" x="50.249926263688764" y="56.81701454515573" z="-8.2525" />
    <detection t="52" x="50.249926263688764" y="57.13801462733175" z="-8.3086" />
    <detection t="53" x="49.6218023443804" y="57.13801462733175" z="-8.2073" />
    <detection t="54" x="49.6218023443804" y="57.45901470950777" z="-8.3891" />
    <detection t="55" x="49.6218023443804" y="57.45901470950777" z="-8.3721" />
    <detection t="56" x="49.30774038472622" y="57.45901470950777" z="-8.5134" />
    <detection t="57" x="48.679616465417865" y="57.45901470950777" z="-8.3243" />
    <detection t="58" x="48.679616465417865" y="57.78001479168379" z="-8.4934" />
    <detection t="59" x="48.36555450576369" y="57.78001479168379" z="-8.5422" />
    <detection t="60" x="48.05149254610951" y="57.78001479168379" z="-8.4048" />
    <detection t="61" x="47.737429608069164" y="57.78001479168379" z="-8.5061" />
    <detection t="62" x="47.42336764841499" y="58.10101487385981" z="-8.6525" />
    <detection t="63" x="47.42336764841499" y="58.10101487385981" z="-8.6132" />
    <detection t="64" x="46.79524372910662" y="58.10101487385981" z="-8.6238" />
    <detection t="65" x="46.79524372910662" y="58.10101487385981" z="-8.4812" />
    <detection t="66" x="46.16711980979827" y="58.10101487385981" z="-8.5533" />
    <detection t="67" x="46.16711980979827" y="58.42201495603583" z="-8.8137" />
    <detection t="68" x="45.85305785014409" y="58.42201495603583" z="-8.7293" />
    <detection t="69" x="45.538995890489915" y="58.42201495603583" z="-8.6823" />
    <detection t="70" x="45.22493393083573" y="58.42201495603583" z="-8.7302" />
    <detection t="71" x="44.596810011527374" y="58.42201495603583" z="-8.7018" />
    <detection t="72" x="44.2827480518732" y="58.42201495603583" z="-8.6587" />
    <detection t="73" x="43.65462315417867" y="58.42201495603583" z="-8.5635" />
    <detection t="74" x="43.3405611945245" y="58.42201495603583" z="-8.7208" />
    <detection t="75" x="43.026499234870315" y="58.74301503821185" z="-8.7856" />
  </particle>
  <particle nSpots="84">
    <detection t="0" x="65.15080526449275" y="43.977011258114885" z="-5.2585" />
    <detection t="1" x="65.15080526449275" y="43.977011258114885" z="-5.2632" />
    <detection t="2" x="64.36109751268117" y="43.977011258114885" z="-5.1765" />
    <detection t="3" x="63.966244251811595" y="44.298011340290905" z="-5.1928" />
    <detection t="4" x="63.57139099094203" y="44.298011340290905" z="-5.205" />
    <detection t="5" x="63.17653773007247" y="44.298011340290905" z="-5.4184" />
    <detection t="6" x="62.781684469202894" y="44.298011340290905" z="-5.4833" />
    <detection t="7" x="61.99197794746377" y="44.298011340290905" z="-5.3898" />
    <detection t="8" x="61.597124686594206" y="44.298011340290905" z="-5.3273" />
    <detection t="9" x="60.80741816485507" y="44.298011340290905" z="-5.2733" />
    <detection t="10" x="60.80741816485507" y="44.298011340290905" z="-5.3744" />
    <detection t="11" x="60.01771041304348" y="44.298011340290905" z="-5.4008" />
    <detection t="12" x="59.22800389130435" y="44.619011422466926" z="-5.6578" />
    <detection t="13" x="59.22800389130435" y="44.619011422466926" z="-5.7355" />
    <detection t="14" x="58.43829736956522" y="44.619011422466926" z="-5.5533" />
    <detection t="15" x="57.253737586956525" y="44.619011422466926" z="-5.6263" />
    <detection t="16" x="56.85888432608696" y="44.619011422466926" z="-5.6394" />
    <detection t="17" x="56.85888432608696" y="44.940011504642946" z="-5.4948" />
    <detection t="18" x="56.46403106521739" y="44.940011504642946" z="-5.2622" />
    <detection t="19" x="55.674324543478264" y="44.940011504642946" z="-5.6036" />
    <detection t="20" x="55.279471282608704" y="44.619011422466926" z="-5.7858" />
    <detection t="21" x="54.884616791666666" y="44.619011422466926" z="-5.6492" />
    <detection t="22" x="54.09491026992753" y="44.940011504642946" z="-5.8684" />
    <detection t="23" x="53.70005700905797" y="44.940011504642946" z="-5.8164" />
    <detection t="24" x="53.30520374818841" y="44.940011504642946" z="-6.0512" />
    <detection t="25" x="52.910350487318844" y="44.940011504642946" z="-5.9784" />
    <detection t="26" x="52.12064396557971" y="44.940011504642946" z="-5.8516" />
    <detection t="27" x="52.12064396557971" y="45.26101158681897" z="-5.7346" />
    <detection t="28" x="51.330937443840575" y="45.26101158681897" z="-6.2855" />
    <detection t="29" x="50.541230922101455" y="45.26101158681897" z="-6.1878" />
    <detection t="30" x="50.541230922101455" y="45.26101158681897" z="-6.0882" />
    <detection t="31" x="49.75152317028986" y="45.26101158681897" z="-6.0502" />
    <detection t="32" x="49.3566699094203" y="45.26101158681897" z="-5.9873" />
    <detection t="33" x="48.96181664855072" y="45.26101158681897" z="-6.062" />
    <detection t="34" x="48.172110126811596" y="45.26101158681897" z="-5.975" />
    <detection t="35" x="47.77725686594203" y="45.26101158681897" z="-6.1879" />
    <detection t="36" x="47.38240360507246" y="45.26101158681897" z="-6.2177" />
    <detection t="37" x="46.9875503442029" y="45.26101158681897" z="-6.2904" />
    <detection t="38" x="46.59269708333334" y="45.26101158681897" z="-6.0633" />
    <detection t="39" x="46.19784382246377" y="45.26101158681897" z="-6.3697" />
    <detection t="40" x="45.40813607065217" y="45.26101158681897" z="-6.5934" />
    <detection t="41" x="45.01328280978261" y="45.26101158681897" z="-6.5192" />
    <detection t="42" x="44.61842954891305" y="45.26101158681897" z="-6.5487" />
    <detection t="43" x="44.61842954891305" y="45.26101158681897" z="-6.2352" />
    <detection t="44" x="43.828723027173915" y="45.26101158681897" z="-6.1769" />
    <detection t="45" x="43.43386976630435" y="44.940011504642946" z="-6.3078" />
    <detection t="46" x="42.64416324456521" y="44.940011504642946" z="-6.6236" />
    <detection t="47" x="42.24930998369565" y="44.619011422466926" z="-6.5866" />
    <detection t="48" x="42.24930998369565" y="44.298011340290905" z="-6.5815" />
    <detection t="49" x="41.85445672282609" y="44.298011340290905" z="-6.4985" />
    <detection t="50" x="41.45960346195652" y="44.619011422466926" z="-6.4042" />
    <detection t="51" x="40.669895710144935" y="43.977011258114885" z="-6.4121" />
    <detection t="52" x="40.27504244927536" y="43.656011175938865" z="-6.7358" />
    <detection t="53" x="39.8801891884058" y="43.335011093762844" z="-6.755" />
    <detection t="54" x="39.8801891884058" y="43.335011093762844" z="-6.5302" />
    <detection t="55" x="39.485335927536234" y="43.335011093762844" z="-6.7215" />
    <detection t="56" x="39.09048266666667" y="43.014011011586824" z="-6.4826" />
    <detection t="57" x="38.30077614492754" y="43.014011011586824" z="-6.8781" />
    <detection t="58" x="37.90592288405797" y="42.6930109294108" z="-6.7482" />
    <detection t="59" x="37.90592288405797" y="42.372010847234776" z="-6.6708" />
    <detection t="60" x="37.511069623188405" y="42.372010847234776" z="-6.9031" />
    <detection t="61" x="37.511069623188405" y="42.051010765058756" z="-6.822" />
    <detection t="62" x="37.116216362318845" y="41.730010682882735" z="-6.7419" />
    <detection t="63" x="37.116216362318845" y="41.409010600706715" z="-6.8227" />
    <detection t="64" x="36.72136310144928" y="41.088010518530695" z="-6.8382" />
    <detection t="65" x="36.72136310144928" y="40.767010436354674" z="-6.9542" />
    <detection t="66" x="36.32650984057971" y="40.446010354178654" z="-6.9397" />
    <detection t="67" x="35.93165534963768" y="40.12501027200263" z="-6.9737" />
    <detection t="68" x="35.93165534963768" y="39.80401018982661" z="-7.0901" />
    <detection t="69" x="35.93165534963768" y="39.162010025474565" z="-6.9902" />
    <detection t="70" x="35.93165534963768" y="38.841009943298545" z="-7.0718" />
    <detection t="71" x="35.93165534963768" y="38.199009778946504" z="-6.9744" />
    <detection t="72" x="36.32650984057971" y="37.878009696770484" z="-7.1968" />
    <detection t="73" x="36.72136310144928" y="37.23600953241844" z="-7.1555" />
    <detection t="74" x="36.72136310144928" y="36.5940093680664" z="-7.1546" />
    <detection t="75" x="37.116216362318845" y="35.952009203714354" z="-6.9889" />
    <detection t="76" x="37.116216362318845" y="35.31000903936231" z="-7.2988" />
    <detection t="77" x="37.116216362318845" y="34.66800887501027" z="-7.1145" />
    <detection t="78" x="37.511069623188405" y="33.70500862848221" z="-7.3114" />
    <detection t="79" x="37.90592288405797" y="33.06300846413017" z="-7.4568" />
    <detection t="80" x="38.30077614492754" y="32.1000082176021" z="-7.3077" />
    <detection t="81" x="39.09048266666667" y="31.45800805325006" z="-7.5207" />
    <detection t="82" x="39.8801891884058" y="30.81600788889802" z="-7.4038" />
    <detection t="83" x="40.669895710144935" y="30.17400772454598" z="-7.6567" />
  </particle>
  <particle nSpots="81">
    <detection t="0" x="33.60330567326733" y="48.15001232640316" z="-5.5455" />
    <detection t="1" x="33.29501854455445" y="48.15001232640316" z="-5.6574" />
    <detection t="2" x="32.67844428712871" y="48.15001232640316" z="-5.807" />
    <detection t="3" x="32.370157158415836" y="48.15001232640316" z="-5.7758" />
    <detection t="4" x="31.75358194059406" y="48.15001232640316" z="-5.8399" />
    <detection t="5" x="31.445294811881187" y="48.15001232640316" z="-5.9375" />
    <detection t="6" x="31.137007683168317" y="48.15001232640316" z="-5.9251" />
    <detection t="7" x="30.828720554455447" y="47.82901224422714" z="-6.0005" />
    <detection t="8" x="30.2121462970297" y="47.82901224422714" z="-6.2619" />
    <detection t="9" x="29.90385916831683" y="47.82901224422714" z="-5.8909" />
    <detection t="10" x="29.28728491089109" y="47.82901224422714" z="-6.17" />
    <detection t="11" x="28.97899778217822" y="47.508012162051116" z="-6.0561" />
    <detection t="12" x="28.670710653465346" y="47.508012162051116" z="-5.7969" />
    <detection t="13" x="28.362423524752476" y="47.508012162051116" z="-6.1786" />
    <detection t="14" x="28.362423524752476" y="47.508012162051116" z="-6.0453" />
    <detection t="15" x="27.745848306930693" y="47.187012079875096" z="-6.0759" />
    <detection t="16" x="27.12927404950495" y="47.187012079875096" z="-6.2419" />
    <detection t="17" x="27.12927404950495" y="46.866011997699076" z="-6.0329" />
    <detection t="18" x="26.512699792079207" y="46.545011915523055" z="-6.2403" />
    <detection t="19" x="25.896125534653464" y="46.224011833347035" z="-6.0882" />
    <detection t="20" x="25.27955127722772" y="46.224011833347035" z="-6.3064" />
    <detection t="21" x="25.587838405940595" y="46.224011833347035" z="-6.286" />
    <detection t="22" x="25.27955127722772" y="45.90301175117101" z="-6.3708" />
    <detection t="23" x="24.66297701980198" y="45.58201166899499" z="-6.1301" />
    <detection t="24" x="24.97126414851485" y="45.26101158681897" z="-6.3777" />
    <detection t="25" x="24.66297701980198" y="45.26101158681897" z="-6.2933" />
    <detection t="26" x="24.66297701980198" y="44.619011422466926" z="-6.398" />
    <detection t="27" x="24.35468893069307" y="44.619011422466926" z="-6.2459" />
    <detection t="28" x="24.046401801980196" y="43.977011258114885" z="-6.022" />
    <detection t="29" x="24.046401801980196" y="43.977011258114885" z="-6.5677" />
    <detection t="30" x="23.738114673267326" y="43.656011175938865" z="-6.593" />
    <detection t="31" x="23.738114673267326" y="43.335011093762844" z="-6.6108" />
    <detection t="32" x="23.738114673267326" y="43.014011011586824" z="-6.661" />
    <detection t="33" x="23.429827544554456" y="42.6930109294108" z="-6.7177" />
    <detection t="34" x="23.429827544554456" y="42.051010765058756" z="-6.3849" />
    <detection t="35" x="23.738114673267326" y="41.730010682882735" z="-6.6888" />
    <detection t="36" x="23.738114673267326" y="41.088010518530695" z="-6.4964" />
    <detection t="37" x="23.738114673267326" y="40.767010436354674" z="-6.6186" />
    <detection t="38" x="23.738114673267326" y="40.12501027200263" z="-6.6674" />
    <detection t="39" x="23.738114673267326" y="39.80401018982661" z="-6.8106" />
    <detection t="40" x="23.738114673267326" y="39.162010025474565" z="-6.6944" />
    <detection t="41" x="24.046401801980196" y="38.841009943298545" z="-6.8795" />
    <detection t="42" x="24.046401801980196" y="38.199009778946504" z="-6.7827" />
    <detection t="43" x="24.66297701980198" y="37.878009696770484" z="-6.8067" />
    <detection t="44" x="24.66297701980198" y="37.23600953241844" z="-6.9633" />
    <detection t="45" x="24.97126414851485" y="36.5940093680664" z="-7.028" />
    <detection t="46" x="25.27955127722772" y="35.631009121538334" z="-6.7798" />
    <detection t="47" x="25.27955127722772" y="34.66800887501027" z="-6.8112" />
    <detection t="48" x="25.896125534653464" y="33.70500862848221" z="-7.0496" />
    <detection t="49" x="26.512699792079207" y="33.38400854630619" z="-7.0069" />
    <detection t="50" x="26.820986920792077" y="32.74200838195415" z="-7.096" />
    <detection t="51" x="26.820986920792077" y="32.74200838195415" z="-6.8694" />
    <detection t="52" x="27.12927404950495" y="31.13700797107404" z="-7.3267" />
    <detection t="53" x="27.43756117821782" y="29.853007642369956" z="-6.9389" />
    <detection t="54" x="28.362423524752476" y="29.853007642369956" z="-7.1393" />
    <detection t="55" x="29.28728491089109" y="29.532007560193936" z="-7.2118" />
    <detection t="56" x="29.595572039603958" y="28.890007395841895" z="-7.1607" />
    <detection t="57" x="30.2121462970297" y="28.24800723148985" z="-7.0567" />
    <detection t="58" x="30.828720554455447" y="27.60600706713781" z="-7.2975" />
    <detection t="59" x="31.75358194059406" y="27.28500698496179" z="-7.2339" />
    <detection t="60" x="32.370157158415836" y="26.64300682060975" z="-7.3629" />
    <detection t="61" x="33.29501854455445" y="26.322006738433725" z="-7.3876" />
    <detection t="62" x="33.9115928019802" y="25.680006574081684" z="-7.1711" />
    <detection t="63" x="35.144741316831684" y="25.038006409729643" z="-7.3881" />
    <detection t="64" x="35.76131653465347" y="24.71700632755362" z="-7.2613" />
    <detection t="65" x="36.686177920792076" y="24.3960062453776" z="-7.2789" />
    <detection t="66" x="37.61103930693069" y="24.07500616320158" z="-7.3656" />
    <detection t="67" x="38.53590069306931" y="23.754006081025558" z="-7.3337" />
    <detection t="68" x="39.46076303960396" y="23.433005998849538" z="-7.3264" />
    <detection t="69" x="40.38562442574258" y="23.112005916673517" z="-7.3713" />
    <detection t="70" x="41.31048581188119" y="22.791005834497494" z="-7.3865" />
    <detection t="71" x="41.927060069306926" y="22.470005752321473" z="-7.1569" />
    <detection t="72" x="43.160209544554455" y="22.149005670145453" z="-7.4416" />
    <detection t="73" x="44.085070930693064" y="22.149005670145453" z="-7.4075" />
    <detection t="74" x="45.31821944554456" y="22.149005670145453" z="-7.2971" />
    <detection t="75" x="45.934793702970296" y="22.149005670145453" z="-7.3568" />
    <detection t="76" x="47.167943178217826" y="21.828005587969432" z="-7.4381" />
    <detection t="77" x="48.092804564356435" y="21.828005587969432" z="-7.25" />
    <detection t="78" x="48.709378821782174" y="21.828005587969432" z="-7.2842" />
    <detection t="79" x="49.63424020792079" y="21.828005587969432" z="-7.3165" />
    <detection t="80" x="50.86738968316831" y="21.828005587969432" z="-7.4095" />
  </particle>
  <particle nSpots="78">
    <detection t="0" x="121.26334787283237" y="105.93002711808694" z="-21.0567" />
    <detection t="1" x="123.15316579190751" y="105.93002711808694" z="-21.2625" />
    <detection t="2" x="123.4681354450867" y="106.25102720026297" z="-21.1846" />
    <detection t="3" x="124.09807475144508" y="106.25102720026297" z="-20.8491" />
    <detection t="4" x="124.41304440462429" y="106.25102720026297" z="-21.209" />
    <detection t="5" x="125.35795434537572" y="106.25102720026297" z="-21.1257" />
    <detection t="6" x="125.67292399855492" y="106.572027282439" z="-20.9289" />
    <detection t="7" x="126.3028633049133" y="106.572027282439" z="-21.1584" />
    <detection t="8" x="126.93280261127168" y="106.572027282439" z="-20.979" />
    <detection t="9" x="127.56274191763005" y="106.89302736461501" z="-21.1278" />
    <detection t="10" x="128.50765185838148" y="106.89302736461501" z="-20.9804" />
    <detection t="11" x="129.1375911647399" y="106.89302736461501" z="-20.8756" />
    <detection t="12" x="130.08250012427746" y="107.21402744679104" z="-21.1552" />
    <detection t="13" x="131.02740908381503" y="107.21402744679104" z="-21.0214" />
    <detection t="14" x="131.9723180433526" y="107.53502752896705" z="-20.7903" />
    <detection t="15" x="132.91722798410404" y="107.53502752896705" z="-21.0843" />
    <detection t="16" x="133.86213694364162" y="107.85602761114308" z="-20.8438" />
    <detection t="17" x="135.12201555635838" y="107.85602761114308" z="-20.9791" />
    <detection t="18" x="136.06692549710982" y="108.17702769331909" z="-21.1144" />
    <detection t="19" x="137.6417737630058" y="108.49802777549512" z="-20.8697" />
    <detection t="20" x="138.90165237572253" y="108.49802777549512" z="-21.1088" />
    <detection t="21" x="139.8465613352601" y="108.81902785767113" z="-20.7745" />
    <detection t="22" x="141.42141058236996" y="108.81902785767113" z="-21.0213" />
    <detection t="23" x="142.68128919508672" y="109.14002793984716" z="-20.8959" />
    <detection t="24" x="144.25613844219652" y="109.14002793984716" z="-21.1112" />
    <detection t="25" x="145.8309867080925" y="109.14002793984716" z="-21.1146" />
    <detection t="26" x="147.40583497398845" y="109.46102802202317" z="-21.0629" />
    <detection t="27" x="149.29565387427746" y="109.46102802202317" z="-21.0051" />
    <detection t="28" x="150.87050214017341" y="109.46102802202317" z="-21.1396" />
    <detection t="29" x="152.7603210404624" y="109.7820281041992" z="-21.1294" />
    <detection t="30" x="154.33516930635838" y="109.7820281041992" z="-20.9183" />
    <detection t="31" x="156.5399578598266" y="109.7820281041992" z="-21.1897" />
    <detection t="32" x="158.42977577890173" y="109.7820281041992" z="-21.0272" />
    <detection t="33" x="160.94953398554915" y="109.7820281041992" z="-21.1312" />
    <detection t="34" x="163.15432253901733" y="110.10302818637523" z="-21.0764" />
    <detection t="35" x="165.3591101112717" y="110.10302818637523" z="-20.8346" />
    <detection t="36" x="167.87886831791906" y="110.10302818637523" z="-21.0975" />
    <detection t="37" x="170.3986255433526" y="109.46102802202317" z="-21.0521" />
    <detection t="38" x="172.91838375" y="109.46102802202317" z="-21.1494" />
    <detection t="39" x="175.4381419566474" y="109.14002793984716" z="-20.9882" />
    <detection t="40" x="177.95789918208092" y="108.81902785767113" z="-20.8051" />
    <detection t="41" x="180.16268773554913" y="108.17702769331909" z="-20.9185" />
    <detection t="42" x="182.36747628901733" y="107.53502752896705" z="-20.9345" />
    <detection t="43" x="184.57226386127167" y="106.572027282439" z="-20.781" />
    <detection t="44" x="186.46208276156068" y="105.2880269537349" z="-21.5032" />
    <detection t="45" x="188.03693102745663" y="104.32502670720685" z="-21.4125" />
    <detection t="46" x="189.6117792933526" y="103.04102637850276" z="-22.0805" />
    <detection t="47" x="190.55668923410406" y="102.0780261319747" z="-22.2652" />
    <detection t="48" x="191.8165678468208" y="100.79402580327061" z="-22.3998" />
    <detection t="49" x="192.7614768063584" y="99.51002547456653" z="-22.8166" />
    <detection t="50" x="192.7614768063584" y="98.54702522803846" z="-23.0408" />
    <detection t="51" x="193.07644645953758" y="97.26302489933438" z="-23.3593" />
    <detection t="52" x="192.7614768063584" y="96.62102473498234" z="-23.8619" />
    <detection t="53" x="192.44650715317917" y="95.65802448845427" z="-24.2947" />
    <detection t="54" x="192.13153749999998" y="95.01602432410223" z="-25.2143" />
    <detection t="55" x="191.18662854046244" y="94.6950242419262" z="-25.8958" />
    <detection t="56" x="189.92674992774567" y="94.05302407757416" z="-26.8876" />
    <detection t="57" x="188.666870333815" y="93.73202399539815" z="-26.9414" />
    <detection t="58" x="187.40699172109825" y="93.73202399539815" z="-26.8839" />
    <detection t="59" x="185.51717282080926" y="93.41102391322212" z="-24.5082" />
    <detection t="60" x="183.94232455491328" y="93.41102391322212" z="-37.2256" />
    <detection t="61" x="182.36747628901733" y="93.41102391322212" z="-34.0636" />
    <detection t="62" x="180.47765738872832" y="93.41102391322212" z="-28.2234" />
    <detection t="63" x="178.58783946965318" y="93.41102391322212" z="-28.145" />
    <detection t="64" x="176.38305091618497" y="93.41102391322212" z="-0.4967" />
    <detection t="65" x="174.17826236271677" y="93.73202399539815" z="-27.766" />
    <detection t="66" x="172.2884444436416" y="93.73202399539815" z="-28.1582" />
    <detection t="67" x="170.08365589017342" y="93.73202399539815" z="-28.2317" />
    <detection t="68" x="168.19383797109825" y="94.05302407757416" z="-27.7599" />
    <detection t="69" x="165.98904941763007" y="94.05302407757416" z="-28.3495" />
    <detection t="70" x="164.0992314985549" y="94.37402415975019" z="-28.5753" />
    <detection t="71" x="161.89444294508672" y="94.37402415975019" z="-27.6977" />
    <detection t="72" x="160.31959467919074" y="94.6950242419262" z="-29.498" />
    <detection t="73" x="158.11480612572254" y="94.6950242419262" z="-27.4317" />
    <detection t="74" x="156.2249882066474" y="94.6950242419262" z="-29.1887" />
    <detection t="75" x="154.33516930635838" y="95.01602432410223" z="-29.2339" />
    <detection t="76" x="152.7603210404624" y="95.01602432410223" z="-28.2916" />
    <detection t="77" x="150.87050214017341" y="95.33702440627825" z="65.835" />
  </particle>
  <particle nSpots="78">
    <detection t="0" x="30.01403402131147" y="57.45901470950777" z="-4.0866" />
    <detection t="1" x="29.299414349180324" y="57.45901470950777" z="-3.4453" />
    <detection t="2" x="28.584794677049178" y="57.13801462733175" z="-3.9009" />
    <detection t="3" x="27.512864055737705" y="57.13801462733175" z="-4.1761" />
    <detection t="4" x="26.798244383606555" y="57.13801462733175" z="-3.6747" />
    <detection t="5" x="26.440934547540984" y="56.81701454515573" z="-3.9925" />
    <detection t="6" x="25.726314875409834" y="56.81701454515573" z="-4.0873" />
    <detection t="7" x="24.654385367213113" y="56.4960144629797" z="-4.2045" />
    <detection t="8" x="23.939765695081967" y="56.4960144629797" z="-3.9716" />
    <detection t="9" x="23.58245474590164" y="56.17501438080368" z="-3.8941" />
    <detection t="10" x="22.86783507377049" y="55.85401429862766" z="-4.5125" />
    <detection t="11" x="22.51052523770492" y="55.85401429862766" z="-4.1319" />
    <detection t="12" x="21.79590556557377" y="55.53301421645164" z="-4.5352" />
    <detection t="13" x="21.081285893442622" y="55.53301421645164" z="-4.0337" />
    <detection t="14" x="20.723976057377048" y="55.21201413427562" z="-4.6157" />
    <detection t="15" x="20.366666221311473" y="54.8910140520996" z="-4.641" />
    <detection t="16" x="19.652046549180326" y="54.8910140520996" z="-4.4755" />
    <detection t="17" x="19.2947356" y="54.24901388774756" z="-4.7875" />
    <detection t="18" x="18.580115927868853" y="53.92801380557154" z="-5.0149" />
    <detection t="19" x="18.580115927868853" y="53.60701372339552" z="-5.0551" />
    <detection t="20" x="17.865496255737707" y="53.2860136412195" z="-5.1505" />
    <detection t="21" x="17.50818641967213" y="53.2860136412195" z="-5.3107" />
    <detection t="22" x="17.150876583606557" y="52.64401347686745" z="-5.3395" />
    <detection t="23" x="16.793566747540982" y="52.00201331251541" z="-5.464" />
    <detection t="24" x="16.078947075409836" y="51.36001314816337" z="-5.626" />
    <detection t="25" x="16.078947075409836" y="50.71801298381133" z="-5.619" />
    <detection t="26" x="16.078947075409836" y="50.07601281945929" z="-5.7273" />
    <detection t="27" x="15.721637239344261" y="49.43401265510724" z="-5.7206" />
    <detection t="28" x="15.364327403278686" y="48.7920124907552" z="-5.8983" />
    <detection t="29" x="15.721637239344261" y="47.82901224422714" z="-6.1896" />
    <detection t="30" x="15.721637239344261" y="47.187012079875096" z="-6.0514" />
    <detection t="31" x="15.721637239344261" y="46.224011833347035" z="-6.3575" />
    <detection t="32" x="16.078947075409836" y="45.26101158681897" z="-6.1542" />
    <detection t="33" x="16.078947075409836" y="44.619011422466926" z="-6.7035" />
    <detection t="34" x="16.43625691147541" y="43.335011093762844" z="-6.7018" />
    <detection t="35" x="16.793566747540982" y="42.372010847234776" z="-6.8195" />
    <detection t="36" x="17.50818641967213" y="41.409010600706715" z="-6.5714" />
    <detection t="37" x="17.865496255737707" y="40.446010354178654" z="-6.8806" />
    <detection t="38" x="18.580115927868853" y="39.162010025474565" z="-6.9389" />
    <detection t="39" x="19.2947356" y="37.878009696770484" z="-6.9968" />
    <detection t="40" x="20.0093563852459" y="35.952009203714354" z="-7.1058" />
    <detection t="41" x="21.081285893442622" y="34.66800887501027" z="-6.9149" />
    <detection t="42" x="22.153215401639343" y="33.06300846413017" z="-6.926" />
    <detection t="43" x="23.225144909836064" y="31.779008135426086" z="-6.9343" />
    <detection t="44" x="24.297075531147538" y="30.495007806722" z="-7.6619" />
    <detection t="45" x="27.15555421967213" y="27.92700714931383" z="-7.3657" />
    <detection t="46" x="27.512864055737705" y="26.96400690278577" z="-7.1326" />
    <detection t="47" x="29.299414349180324" y="25.680006574081684" z="-7.3745" />
    <detection t="48" x="30.728653693442624" y="24.71700632755362" z="-7.2916" />
    <detection t="49" x="32.87251382295082" y="23.112005916673517" z="-7.2883" />
    <detection t="50" x="34.65906300327869" y="22.149005670145453" z="-7.4938" />
    <detection t="51" x="36.80292201967213" y="20.865005341441368" z="-7.1933" />
    <detection t="52" x="38.94678214918033" y="19.902005094913306" z="-7.1594" />
    <detection t="53" x="41.090641165573764" y="19.260004930561262" z="-7.5012" />
    <detection t="54" x="43.23450129508196" y="18.2970046840332" z="-7.0707" />
    <detection t="55" x="45.02105047540984" y="17.655004519681157" z="-7.0239" />
    <detection t="56" x="47.16491060491803" y="17.013004355329116" z="-7.0643" />
    <detection t="57" x="48.951459785245895" y="16.692004273153096" z="-7.1307" />
    <detection t="58" x="51.09531991475409" y="16.371004190977075" z="-7.1162" />
    <detection t="59" x="53.239178931147535" y="16.371004190977075" z="-6.9559" />
    <detection t="60" x="55.38303906065573" y="16.05000410880105" z="-6.7488" />
    <detection t="61" x="57.16958824098361" y="15.72900402662503" z="-6.9498" />
    <detection t="62" x="58.95613853442622" y="16.05000410880105" z="-6.8853" />
    <detection t="63" x="60.7426877147541" y="16.05000410880105" z="-6.8607" />
    <detection t="64" x="62.88654673114754" y="16.05000410880105" z="-6.7887" />
    <detection t="65" x="64.67309702459016" y="16.05000410880105" z="-6.7653" />
    <detection t="66" x="66.8169560409836" y="16.05000410880105" z="-6.6878" />
    <detection t="67" x="68.60350633442623" y="15.72900402662503" z="-6.718" />
    <detection t="68" x="70.3900555147541" y="15.72900402662503" z="-6.7088" />
    <detection t="69" x="72.17660580819671" y="15.72900402662503" z="-6.7607" />
    <detection t="70" x="73.9631549885246" y="15.72900402662503" z="-6.6273" />
    <detection t="71" x="75.74970416885246" y="15.72900402662503" z="-6.2745" />
    <detection t="72" x="77.53625446229508" y="15.72900402662503" z="-6.3056" />
    <detection t="73" x="78.96549380655738" y="15.72900402662503" z="-6.3072" />
    <detection t="74" x="80.75204409999999" y="15.72900402662503" z="-6.4506" />
    <detection t="75" x="82.53859328032787" y="15.72900402662503" z="-6.4846" />
    <detection t="76" x="84.32514246065573" y="15.40800394444901" z="-6.6094" />
    <detection t="77" x="86.11169275409836" y="15.40800394444901" z="-6.3883" />
  </particle>
  <particle nSpots="79">
    <detection t="0" x="163.1084323228477" y="24.07500616320158" z="5.4358" />
    <detection t="1" x="162.02585450827817" y="24.07500616320158" z="5.35" />
    <detection t="2" x="160.9432766937086" y="23.754006081025558" z="5.3961" />
    <detection t="3" x="159.86069775496688" y="23.754006081025558" z="5.382" />
    <detection t="4" x="159.13897921192054" y="23.754006081025558" z="5.2331" />
    <detection t="5" x="158.056401397351" y="23.433005998849538" z="5.097" />
    <detection t="6" x="156.97382358278148" y="23.433005998849538" z="5.1021" />
    <detection t="7" x="155.89124576821192" y="23.433005998849538" z="4.943" />
    <detection t="8" x="155.16952610099338" y="23.112005916673517" z="4.9537" />
    <detection t="9" x="154.08694828642385" y="23.112005916673517" z="4.776" />
    <detection t="10" x="153.36522974337748" y="22.791005834497494" z="4.8062" />
    <detection t="11" x="152.64351120033115" y="22.791005834497494" z="4.6793" />
    <detection t="12" x="151.5609333857616" y="22.791005834497494" z="4.7055" />
    <detection t="13" x="150.83921371854305" y="22.470005752321473" z="4.491" />
    <detection t="14" x="150.11749517549669" y="22.470005752321473" z="4.6857" />
    <detection t="15" x="149.39577663245035" y="22.149005670145453" z="4.3776" />
    <detection t="16" x="149.03491736092715" y="21.828005587969432" z="4.3634" />
    <detection t="17" x="147.95233954635762" y="21.828005587969432" z="4.2645" />
    <detection t="18" x="147.59148027483442" y="21.507005505793412" z="4.2522" />
    <detection t="19" x="147.23062100331126" y="21.507005505793412" z="4.1677" />
    <detection t="20" x="146.8697606076159" y="21.507005505793412" z="4.1929" />
    <detection t="21" x="146.8697606076159" y="21.186005423617388" z="4.1232" />
    <detection t="22" x="146.8697606076159" y="21.186005423617388" z="4.0342" />
    <detection t="23" x="146.50890133609272" y="20.865005341441368" z="3.7888" />
    <detection t="24" x="146.50890133609272" y="20.865005341441368" z="3.8119" />
    <detection t="25" x="146.50890133609272" y="20.544005259265347" z="3.5215" />
    <detection t="26" x="146.50890133609272" y="20.223005177089327" z="3.7447" />
    <detection t="27" x="146.50890133609272" y="19.902005094913306" z="3.6127" />
    <detection t="28" x="146.8697606076159" y="19.902005094913306" z="3.4505" />
    <detection t="29" x="147.23062100331126" y="19.260004930561262" z="3.2011" />
    <detection t="30" x="147.23062100331126" y="19.260004930561262" z="3.3603" />
    <detection t="31" x="147.59148027483442" y="18.939004848385242" z="3.2709" />
    <detection t="32" x="147.59148027483442" y="18.939004848385242" z="3.0006" />
    <detection t="33" x="148.31319881788082" y="18.61800476620922" z="3.1977" />
    <detection t="34" x="149.03491736092715" y="18.2970046840332" z="2.5278" />
    <detection t="35" x="149.39577663245035" y="17.976004601857177" z="2.5616" />
    <detection t="36" x="149.75663590397352" y="17.976004601857177" z="3.3018" />
    <detection t="37" x="150.83921371854305" y="17.976004601857177" z="2.4813" />
    <detection t="38" x="151.20007299006622" y="17.655004519681157" z="3.0312" />
    <detection t="39" x="151.92179265728475" y="17.655004519681157" z="2.7434" />
    <detection t="40" x="153.00437047185432" y="17.334004437505136" z="2.0592" />
    <detection t="41" x="154.08694828642385" y="17.334004437505136" z="2.506" />
    <detection t="42" x="155.16952610099338" y="17.013004355329116" z="2.0947" />
    <detection t="43" x="156.25210503973508" y="17.013004355329116" z="2.1131" />
    <detection t="44" x="158.056401397351" y="17.013004355329116" z="1.9777" />
    <detection t="45" x="159.13897921192054" y="17.013004355329116" z="2.0497" />
    <detection t="46" x="160.22155702649007" y="17.013004355329116" z="2.1501" />
    <detection t="47" x="162.38671377980134" y="17.013004355329116" z="2.3828" />
    <detection t="48" x="164.1910101374172" y="17.334004437505136" z="1.9292" />
    <detection t="49" x="165.6344483476821" y="17.334004437505136" z="2.4004" />
    <detection t="50" x="167.07788543377484" y="17.655004519681157" z="2.0912" />
    <detection t="51" x="168.52132251986757" y="17.655004519681157" z="1.961" />
    <detection t="52" x="169.96476073013244" y="17.976004601857177" z="1.9147" />
    <detection t="53" x="171.047338544702" y="18.2970046840332" z="2.0267" />
    <detection t="54" x="172.4907756307947" y="18.61800476620922" z="2.0759" />
    <detection t="55" x="173.57335456953643" y="19.260004930561262" z="1.6348" />
    <detection t="56" x="174.65593238410594" y="19.581005012737283" z="2.0038" />
    <detection t="57" x="175.7385101986755" y="20.223005177089327" z="1.9408" />
    <detection t="58" x="176.46022874172186" y="20.544005259265347" z="2.1556" />
    <detection t="59" x="176.82108801324503" y="20.865005341441368" z="2.1639" />
    <detection t="60" x="177.18194728476823" y="21.507005505793412" z="2.437" />
    <detection t="61" x="177.18194728476823" y="21.828005587969432" z="3.0834" />
    <detection t="62" x="177.5428065562914" y="22.470005752321473" z="2.6963" />
    <detection t="63" x="177.18194728476823" y="22.791005834497494" z="2.8862" />
    <detection t="64" x="177.18194728476823" y="23.112005916673517" z="3.1574" />
    <detection t="65" x="176.82108801324503" y="23.433005998849538" z="3.4982" />
    <detection t="66" x="176.46022874172186" y="23.754006081025558" z="3.6827" />
    <detection t="67" x="175.37765092715233" y="23.754006081025558" z="3.8202" />
    <detection t="68" x="174.65593238410594" y="24.07500616320158" z="4.0389" />
    <detection t="69" x="173.21249417384107" y="24.3960062453776" z="4.2305" />
    <detection t="70" x="172.4907756307947" y="24.3960062453776" z="4.1038" />
    <detection t="71" x="171.047338544702" y="24.3960062453776" z="4.3039" />
    <detection t="72" x="170.3256200016556" y="24.71700632755362" z="4.342" />
    <detection t="73" x="169.24304218708608" y="24.3960062453776" z="4.3965" />
    <detection t="74" x="167.7996039768212" y="24.3960062453776" z="4.4431" />
    <detection t="75" x="166.71702616225167" y="24.3960062453776" z="4.414" />
    <detection t="76" x="165.6344483476821" y="24.3960062453776" z="4.4616" />
    <detection t="77" x="164.1910101374172" y="24.07500616320158" z="4.5367" />
    <detection t="78" x="162.7475730513245" y="24.07500616320158" z="4.4613" />
  </particle>
  <particle nSpots="76">
    <detection t="0" x="79.08528920029028" y="25.038006409729643" z="-1.2906" />
    <detection t="1" x="79.08528920029028" y="25.038006409729643" z="-1.0782" />
    <detection t="2" x="79.71797134833092" y="24.71700632755362" z="-1.0476" />
    <detection t="3" x="80.03431242235123" y="24.71700632755362" z="-1.2464" />
    <detection t="4" x="80.35065349637155" y="24.71700632755362" z="-1.3943" />
    <detection t="5" x="80.66699457039186" y="24.71700632755362" z="-1.6789" />
    <detection t="6" x="80.9833356444122" y="24.71700632755362" z="-1.7708" />
    <detection t="7" x="81.61601779245284" y="24.71700632755362" z="-1.3804" />
    <detection t="8" x="81.93235886647315" y="24.3960062453776" z="-1.3599" />
    <detection t="9" x="82.24869994049347" y="24.3960062453776" z="-1.7715" />
    <detection t="10" x="82.56504101451378" y="24.3960062453776" z="-1.9577" />
    <detection t="11" x="82.88138307402032" y="24.3960062453776" z="-1.9322" />
    <detection t="12" x="83.51406522206096" y="24.07500616320158" z="-2.1044" />
    <detection t="13" x="83.83040629608128" y="24.07500616320158" z="-1.6251" />
    <detection t="14" x="84.1467473701016" y="24.07500616320158" z="-1.7538" />
    <detection t="15" x="84.46308844412191" y="24.07500616320158" z="-2.0585" />
    <detection t="16" x="84.77942951814224" y="23.754006081025558" z="-2.2112" />
    <detection t="17" x="85.09577059216257" y="23.754006081025558" z="-2.2138" />
    <detection t="18" x="85.41211166618288" y="23.754006081025558" z="-1.8752" />
    <detection t="19" x="85.7284527402032" y="23.754006081025558" z="-1.9393" />
    <detection t="20" x="86.36113488824383" y="23.433005998849538" z="-2.1471" />
    <detection t="21" x="86.99381802177069" y="23.433005998849538" z="-2.2457" />
    <detection t="22" x="86.99381802177069" y="23.433005998849538" z="-2.3369" />
    <detection t="23" x="87.94284124383164" y="23.433005998849538" z="-2.0374" />
    <detection t="24" x="88.25918231785195" y="23.112005916673517" z="-2.3779" />
    <detection t="25" x="88.89186446589261" y="23.112005916673517" z="-2.483" />
    <detection t="26" x="89.52454661393324" y="23.112005916673517" z="-2.5613" />
    <detection t="27" x="90.15722876197387" y="23.112005916673517" z="-2.6273" />
    <detection t="28" x="90.78991189550074" y="23.112005916673517" z="-2.8222" />
    <detection t="29" x="91.73893511756168" y="23.112005916673517" z="-2.4287" />
    <detection t="30" x="92.37161726560232" y="22.791005834497494" z="-2.797" />
    <detection t="31" x="93.00429941364297" y="22.791005834497494" z="-2.5195" />
    <detection t="32" x="93.32064048766328" y="22.470005752321473" z="-2.868" />
    <detection t="33" x="94.26966370972424" y="22.470005752321473" z="-2.498" />
    <detection t="34" x="94.9023468432511" y="22.149005670145453" z="-2.8586" />
    <detection t="35" x="95.53502899129172" y="21.828005587969432" z="-2.5886" />
    <detection t="36" x="95.85137006531204" y="21.828005587969432" z="-2.8473" />
    <detection t="37" x="96.48405221335268" y="21.507005505793412" z="-2.8103" />
    <detection t="38" x="97.11673436139333" y="21.507005505793412" z="-2.9388" />
    <detection t="39" x="97.43307543541364" y="21.186005423617388" z="-2.9046" />
    <detection t="40" x="98.06575758345429" y="21.186005423617388" z="-3.2203" />
    <detection t="41" x="98.69844071698114" y="20.865005341441368" z="-2.9983" />
    <detection t="42" x="99.33112286502177" y="20.865005341441368" z="-3.2408" />
    <detection t="43" x="99.96380501306241" y="20.865005341441368" z="-2.902" />
    <detection t="44" x="100.59648716110304" y="20.544005259265347" z="-3.142" />
    <detection t="45" x="101.54551038316401" y="20.544005259265347" z="-3.4054" />
    <detection t="46" x="102.17819351669085" y="20.223005177089327" z="-3.1372" />
    <detection t="47" x="102.8108756647315" y="20.223005177089327" z="-3.6182" />
    <detection t="48" x="103.75989888679246" y="19.902005094913306" z="-3.1917" />
    <detection t="49" x="104.7089221088534" y="19.902005094913306" z="-3.481" />
    <detection t="50" x="105.65794533091437" y="19.581005012737283" z="-3.2209" />
    <detection t="51" x="106.92331061248187" y="19.260004930561262" z="-3.6476" />
    <detection t="52" x="107.87233383454281" y="19.260004930561262" z="-3.3212" />
    <detection t="53" x="108.50501598258344" y="18.939004848385242" z="-3.6075" />
    <detection t="54" x="109.77038126415094" y="18.939004848385242" z="-3.3374" />
    <detection t="55" x="110.71940448621191" y="18.61800476620922" z="-3.7026" />
    <detection t="56" x="111.66842770827286" y="18.61800476620922" z="-3.5808" />
    <detection t="57" x="112.93379200435415" y="18.2970046840332" z="-3.7095" />
    <detection t="58" x="114.19915728592163" y="18.2970046840332" z="-3.6543" />
    <detection t="59" x="115.14818050798259" y="18.2970046840332" z="-3.5558" />
    <detection t="60" x="116.41354480406386" y="17.976004601857177" z="-3.4513" />
    <detection t="61" x="117.99525115965167" y="17.655004519681157" z="-3.8538" />
    <detection t="62" x="118.94427438171263" y="17.655004519681157" z="-3.5349" />
    <detection t="63" x="120.52597975181422" y="17.334004437505136" z="-3.9652" />
    <detection t="64" x="121.79134503338172" y="17.334004437505136" z="-3.7535" />
    <detection t="65" x="123.37305040348332" y="17.013004355329116" z="-3.3633" />
    <detection t="66" x="124.9547557735849" y="16.692004273153096" z="-3.7522" />
    <detection t="67" x="126.53646212917272" y="16.692004273153096" z="-3.3706" />
    <detection t="68" x="128.1181674992743" y="16.371004190977075" z="-3.8124" />
    <detection t="69" x="129.3835327808418" y="16.05000410880105" z="-3.7235" />
    <detection t="70" x="131.2815792249637" y="16.05000410880105" z="-3.5905" />
    <detection t="71" x="132.86328558055152" y="15.72900402662503" z="-3.4158" />
    <detection t="72" x="134.44499095065314" y="15.40800394444901" z="-3.1512" />
    <detection t="73" x="136.02669632075472" y="15.08700386227299" z="-3.6745" />
    <detection t="74" x="138.24108482438317" y="15.08700386227299" z="-3.353" />
    <detection t="75" x="140.13913126850508" y="14.766003780096968" z="-3.6973" />
  </particle>
  <particle nSpots="77">
    <detection t="0" x="184.8393727814761" y="34.66800887501027" z="-25.9953" />
    <detection t="1" x="182.00054256584662" y="34.66800887501027" z="-25.8447" />
    <detection t="2" x="179.16171333285095" y="34.66800887501027" z="-25.3442" />
    <detection t="3" x="176.3228831172214" y="34.34700879283425" z="-26.1799" />
    <detection t="4" x="173.79947837192475" y="34.34700879283425" z="-25.3391" />
    <detection t="5" x="171.27607460926194" y="34.02600871065823" z="-25.89" />
    <detection t="6" x="168.75266986396525" y="33.70500862848221" z="-25.5798" />
    <detection t="7" x="166.2292651186686" y="33.70500862848221" z="-25.6727" />
    <detection t="8" x="164.02128682633864" y="33.70500862848221" z="-25.8841" />
    <detection t="9" x="161.18245661070912" y="33.38400854630619" z="-25.5969" />
    <detection t="10" x="158.9744773357453" y="33.38400854630619" z="-25.3334" />
    <detection t="11" x="156.76649904341534" y="33.06300846413017" z="-25.6728" />
    <detection t="12" x="154.24309429811868" y="33.06300846413017" z="-25.2867" />
    <detection t="13" x="152.0351160057887" y="32.74200838195415" z="-25.333" />
    <detection t="14" x="150.14256220115774" y="32.74200838195415" z="-25.151" />
    <detection t="15" x="147.9345839088278" y="32.42100829977812" z="-25.3824" />
    <detection t="16" x="146.04203010419684" y="32.42100829977812" z="-25.2338" />
    <detection t="17" x="144.1494772821997" y="32.42100829977812" z="-25.1248" />
    <detection t="18" x="141.9414980072359" y="32.1000082176021" z="-24.7677" />
    <detection t="19" x="140.04894420260493" y="32.1000082176021" z="-25.038" />
    <detection t="20" x="138.47181685094068" y="31.779008135426086" z="-24.9803" />
    <detection t="21" x="136.2638385586107" y="31.779008135426086" z="-24.4071" />
    <detection t="22" x="134.37128475397975" y="31.779008135426086" z="-24.4651" />
    <detection t="23" x="132.79415740231548" y="31.779008135426086" z="-24.8771" />
    <detection t="24" x="130.90160359768453" y="31.45800805325006" z="-24.6119" />
    <detection t="25" x="129.32447624602028" y="31.779008135426086" z="-25.1034" />
    <detection t="26" x="127.74734791172214" y="32.1000082176021" z="-25.0728" />
    <detection t="27" x="125.85479508972504" y="31.45800805325006" z="-24.2165" />
    <detection t="28" x="124.27766675542692" y="31.45800805325006" z="-24.3091" />
    <detection t="29" x="122.38511393342982" y="31.45800805325006" z="-24.4493" />
    <detection t="30" x="120.8079855991317" y="31.45800805325006" z="-24.3637" />
    <detection t="31" x="119.23085824746744" y="31.45800805325006" z="-24.3193" />
    <detection t="32" x="117.33830542547034" y="31.13700797107404" z="-24.3226" />
    <detection t="33" x="115.76117709117221" y="31.45800805325006" z="-24.7098" />
    <detection t="34" x="114.18404973950796" y="31.13700797107404" z="-24.3025" />
    <detection t="35" x="112.60692140520985" y="31.13700797107404" z="-24.2595" />
    <detection t="36" x="111.02979405354559" y="31.13700797107404" z="-24.3423" />
    <detection t="37" x="109.45266670188133" y="31.13700797107404" z="-24.1493" />
    <detection t="38" x="108.19096383791606" y="31.13700797107404" z="-24.0638" />
    <detection t="39" x="106.61383648625181" y="31.13700797107404" z="-24.0076" />
    <detection t="40" x="105.35213362228654" y="31.13700797107404" z="-23.9847" />
    <detection t="41" x="103.45958080028944" y="31.13700797107404" z="-23.8355" />
    <detection t="42" x="101.88245344862518" y="31.13700797107404" z="-23.9279" />
    <detection t="43" x="100.62075058465992" y="31.13700797107404" z="-23.9753" />
    <detection t="44" x="99.35904870332851" y="31.13700797107404" z="-24.0261" />
    <detection t="45" x="98.0973468219971" y="31.13700797107404" z="-23.9361" />
    <detection t="46" x="96.20479301736613" y="31.13700797107404" z="-23.9478" />
    <detection t="47" x="94.62766566570188" y="31.13700797107404" z="-23.7588" />
    <detection t="48" x="93.36596280173661" y="31.13700797107404" z="-23.6812" />
    <detection t="49" x="92.41968639073805" y="31.13700797107404" z="-23.672" />
    <detection t="50" x="91.15798450940666" y="31.13700797107404" z="-23.638" />
    <detection t="51" x="89.89628164544139" y="31.13700797107404" z="-23.6392" />
    <detection t="52" x="88.63457976411" y="31.13700797107404" z="-23.6579" />
    <detection t="53" x="87.05745241244574" y="31.13700797107404" z="-23.7714" />
    <detection t="54" x="85.79574954848046" y="31.45800805325006" z="-23.555" />
    <detection t="55" x="84.53404766714907" y="31.45800805325006" z="-23.5995" />
    <detection t="56" x="83.27234578581766" y="31.45800805325006" z="-23.4205" />
    <detection t="57" x="82.0106429218524" y="31.45800805325006" z="-23.3215" />
    <detection t="58" x="80.74894104052099" y="31.779008135426086" z="-23.171" />
    <detection t="59" x="79.80266462952243" y="32.1000082176021" z="-23.4994" />
    <detection t="60" x="78.54096176555716" y="32.1000082176021" z="-22.9853" />
    <detection t="61" x="77.5946853545586" y="32.1000082176021" z="-23.3408" />
    <detection t="62" x="76.3329834732272" y="32.42100829977812" z="-23.3699" />
    <detection t="63" x="75.38670706222865" y="32.42100829977812" z="-23.1384" />
    <detection t="64" x="74.12500419826338" y="32.42100829977812" z="-23.1661" />
    <detection t="65" x="73.17872778726483" y="32.74200838195415" z="-22.7991" />
    <detection t="66" x="71.91702590593343" y="32.74200838195415" z="-23.2106" />
    <detection t="67" x="70.97074851230101" y="33.06300846413017" z="-22.9141" />
    <detection t="68" x="69.70904663096961" y="33.06300846413017" z="-22.937" />
    <detection t="69" x="69.07819569030391" y="33.38400854630619" z="-22.7398" />
    <detection t="70" x="68.13191927930535" y="33.70500862848221" z="-22.5653" />
    <detection t="71" x="66.8702164153401" y="34.02600871065823" z="-23.0658" />
    <detection t="72" x="66.23936547467439" y="34.02600871065823" z="-22.5092" />
    <detection t="73" x="65.29308906367584" y="34.34700879283425" z="-22.3511" />
    <detection t="74" x="64.34681265267727" y="34.66800887501027" z="-22.3215" />
    <detection t="75" x="63.40053624167873" y="34.66800887501027" z="-22.7743" />
    <detection t="76" x="62.13883337771346" y="34.98900895718629" z="-22.4713" />
  </particle>
  <particle nSpots="53">
    <detection t="31" x="212.06827019077903" y="70.29901799654861" z="-1.6023" />
    <detection t="32" x="211.02872011128773" y="69.65701783219657" z="-0.9149" />
    <detection t="33" x="210.33568672496023" y="69.33601775002055" z="-0.8059" />
    <detection t="34" x="208.94961995230523" y="69.01501766784453" z="1.223" />
    <detection t="35" x="207.91006879332275" y="68.6940175856685" z="1.4842" />
    <detection t="36" x="206.5240020206677" y="68.37301750349248" z="2.186" />
    <detection t="37" x="205.1379352480127" y="68.05201742131646" z="2.8253" />
    <detection t="38" x="203.40535070270272" y="67.73101733914044" z="3.475" />
    <detection t="39" x="201.6727672368839" y="67.73101733914044" z="3.8753" />
    <detection t="40" x="200.2866993847377" y="67.41001725696442" z="4.423" />
    <detection t="41" x="197.86108253259138" y="67.41001725696442" z="4.8123" />
    <detection t="42" x="195.78198129411766" y="67.41001725696442" z="5.229" />
    <detection t="43" x="194.04939782829885" y="67.41001725696442" z="5.4643" />
    <detection t="44" x="191.62377989666138" y="67.0890171747884" z="5.6438" />
    <detection t="45" x="189.54467973767885" y="67.0890171747884" z="5.6375" />
    <detection t="46" x="187.4655784992051" y="67.0890171747884" z="5.59" />
    <detection t="47" x="185.38647834022257" y="67.0890171747884" z="5.605" />
    <detection t="48" x="182.96086040858506" y="67.0890171747884" z="5.5095" />
    <detection t="49" x="180.88176024960254" y="67.0890171747884" z="5.4904" />
    <detection t="50" x="178.45614231796503" y="67.0890171747884" z="5.4083" />
    <detection t="51" x="176.72355885214625" y="67.0890171747884" z="5.3195" />
    <detection t="52" x="174.99097430683625" y="67.0890171747884" z="5.289" />
    <detection t="53" x="172.91187414785375" y="67.0890171747884" z="5.128" />
    <detection t="54" x="170.83277398887122" y="67.0890171747884" z="5.0282" />
    <detection t="55" x="168.75367275039747" y="67.0890171747884" z="5.0034" />
    <detection t="56" x="167.0210892845787" y="67.0890171747884" z="4.9025" />
    <detection t="57" x="165.2885047392687" y="67.0890171747884" z="4.8652" />
    <detection t="58" x="163.20940458028616" y="67.0890171747884" z="4.7074" />
    <detection t="59" x="161.1303033418124" y="67.0890171747884" z="4.7414" />
    <detection t="60" x="159.39771987599363" y="67.0890171747884" z="4.4459" />
    <detection t="61" x="157.66513533068363" y="67.41001725696442" z="4.3616" />
    <detection t="62" x="155.93255186486488" y="67.41001725696442" z="4.3366" />
    <detection t="63" x="154.1999683990461" y="67.41001725696442" z="4.3451" />
    <detection t="64" x="152.4673838537361" y="67.41001725696442" z="4.3472" />
    <detection t="65" x="150.73480038791735" y="67.41001725696442" z="4.2787" />
    <detection t="66" x="149.0022158426073" y="67.41001725696442" z="4.2369" />
    <detection t="67" x="147.61614906995231" y="67.41001725696442" z="4.1719" />
    <detection t="68" x="146.2300822972973" y="67.41001725696442" z="4.1683" />
    <detection t="69" x="144.49749775198728" y="67.41001725696442" z="4.0138" />
    <detection t="70" x="143.45794767249603" y="67.41001725696442" z="3.9721" />
    <detection t="71" x="141.72536420667726" y="67.73101733914044" z="3.7182" />
    <detection t="72" x="140.339296354531" y="67.73101733914044" z="3.8718" />
    <detection t="73" x="139.29974627503975" y="67.73101733914044" z="3.8428" />
    <detection t="74" x="137.91367950238472" y="67.73101733914044" z="3.6227" />
    <detection t="75" x="136.18109495707472" y="67.73101733914044" z="3.605" />
    <detection t="76" x="134.79502818441972" y="67.73101733914044" z="3.5979" />
    <detection t="77" x="133.75547810492844" y="67.73101733914044" z="3.606" />
    <detection t="78" x="132.3694102527822" y="67.73101733914044" z="3.3398" />
    <detection t="79" x="130.9833434801272" y="67.73101733914044" z="3.3908" />
    <detection t="80" x="129.94379340063594" y="67.73101733914044" z="3.3325" />
    <detection t="81" x="128.55772554848966" y="67.73101733914044" z="3.3055" />
    <detection t="82" x="127.17165877583464" y="67.73101733914044" z="3.4161" />
    <detection t="83" x="125.78559200317964" y="67.73101733914044" z="3.3689" />
  </particle>
  <particle nSpots="79">
    <detection t="0" x="170.07144452342487" y="51.03901306598735" z="6.8659" />
    <detection t="1" x="167.60664051857836" y="51.03901306598735" z="6.7537" />
    <detection t="2" x="165.84606701292407" y="51.03901306598735" z="6.652" />
    <detection t="3" x="163.7333777092084" y="51.03901306598735" z="6.9957" />
    <detection t="4" x="161.62068950242326" y="50.71801298381133" z="6.7616" />
    <detection t="5" x="159.5080001987076" y="50.71801298381133" z="6.6338" />
    <detection t="6" x="157.39531199192245" y="50.39701290163531" z="6.9053" />
    <detection t="7" x="155.63473738933766" y="50.39701290163531" z="6.6886" />
    <detection t="8" x="153.87416388368337" y="50.39701290163531" z="6.6081" />
    <detection t="9" x="151.76147457996768" y="50.39701290163531" z="6.4566" />
    <detection t="10" x="150.35301577544428" y="50.07601281945929" z="6.6275" />
    <detection t="11" x="148.24032756865913" y="50.07601281945929" z="6.499" />
    <detection t="12" x="146.47975296607433" y="50.07601281945929" z="6.3985" />
    <detection t="13" x="144.71917946042007" y="50.07601281945929" z="6.2047" />
    <detection t="14" x="142.9586048578352" y="50.07601281945929" z="6.3975" />
    <detection t="15" x="141.19803135218095" y="49.755012737283266" z="6.2154" />
    <detection t="16" x="139.43745784652666" y="49.755012737283266" z="6.0914" />
    <detection t="17" x="138.0289979450727" y="49.755012737283266" z="5.9618" />
    <detection t="18" x="136.26842443941842" y="49.43401265510724" z="6.0455" />
    <detection t="19" x="134.85996453796446" y="49.43401265510724" z="5.9165" />
    <detection t="20" x="133.0993910323102" y="49.43401265510724" z="5.6534" />
    <detection t="21" x="131.69093222778676" y="49.11301257293122" z="5.9139" />
    <detection t="22" x="129.93035762520194" y="49.11301257293122" z="5.5955" />
    <detection t="23" x="128.52189882067853" y="49.11301257293122" z="5.5851" />
    <detection t="24" x="127.1134400161551" y="49.11301257293122" z="5.5469" />
    <detection t="25" x="125.70498011470114" y="49.11301257293122" z="5.2857" />
    <detection t="26" x="124.29652131017771" y="49.11301257293122" z="5.144" />
    <detection t="27" x="122.88806250565428" y="49.11301257293122" z="5.0324" />
    <detection t="28" x="121.83171730533118" y="49.11301257293122" z="5.1968" />
    <detection t="29" x="120.0711437996769" y="48.7920124907552" z="5.1003" />
    <detection t="30" x="118.66268499515348" y="48.7920124907552" z="5.0298" />
    <detection t="31" x="117.95845559289177" y="48.7920124907552" z="4.9114" />
    <detection t="32" x="116.19788099030694" y="48.7920124907552" z="4.815" />
    <detection t="33" x="114.78942218578354" y="48.7920124907552" z="4.7222" />
    <detection t="34" x="113.73307808239096" y="48.7920124907552" z="4.6315" />
    <detection t="35" x="112.32461818093701" y="48.7920124907552" z="4.5101" />
    <detection t="36" x="111.26827407754443" y="48.7920124907552" z="4.434" />
    <detection t="37" x="109.85981527302101" y="48.7920124907552" z="4.2875" />
    <detection t="38" x="108.8034700726979" y="48.47101240857918" z="4.4118" />
    <detection t="39" x="107.39501126817447" y="48.47101240857918" z="4.3014" />
    <detection t="40" x="106.33866716478191" y="48.47101240857918" z="4.2605" />
    <detection t="41" x="105.28232306138933" y="48.47101240857918" z="4.14" />
    <detection t="42" x="103.87386315993538" y="48.47101240857918" z="4.1273" />
    <detection t="43" x="102.8175190565428" y="48.47101240857918" z="3.8928" />
    <detection t="44" x="101.76117495315025" y="48.15001232640316" z="4.0612" />
    <detection t="45" x="100.3527150516963" y="48.15001232640316" z="4.0149" />
    <detection t="46" x="99.29637094830373" y="48.15001232640316" z="3.8793" />
    <detection t="47" x="98.24002684491114" y="48.15001232640316" z="3.7981" />
    <detection t="48" x="96.83156804038774" y="48.15001232640316" z="3.6704" />
    <detection t="49" x="96.12733754119547" y="48.15001232640316" z="3.4832" />
    <detection t="50" x="94.71887873667207" y="48.15001232640316" z="3.5329" />
    <detection t="51" x="93.66253463327948" y="48.15001232640316" z="3.4879" />
    <detection t="52" x="92.60619052988692" y="48.15001232640316" z="3.2766" />
    <detection t="53" x="91.19773062843296" y="48.15001232640316" z="3.2888" />
    <detection t="54" x="90.1413865250404" y="48.15001232640316" z="3.2786" />
    <detection t="55" x="89.08504242164783" y="48.15001232640316" z="3.2423" />
    <detection t="56" x="87.67658252019386" y="48.15001232640316" z="3.2861" />
    <detection t="57" x="86.6202384168013" y="48.47101240857918" z="2.7189" />
    <detection t="58" x="85.21177961227787" y="48.47101240857918" z="2.7214" />
    <detection t="59" x="84.50755021001616" y="48.47101240857918" z="3.1283" />
    <detection t="60" x="83.0990903085622" y="48.7920124907552" z="2.4445" />
    <detection t="61" x="82.04274620516964" y="48.7920124907552" z="2.3506" />
    <detection t="62" x="80.6342874006462" y="48.7920124907552" z="2.3313" />
    <detection t="63" x="79.57794329725364" y="48.7920124907552" z="2.2674" />
    <detection t="64" x="78.52159809693053" y="48.7920124907552" z="2.3277" />
    <detection t="65" x="77.11313929240711" y="49.11301257293122" z="1.8898" />
    <detection t="66" x="75.70468048788368" y="49.11301257293122" z="2.0207" />
    <detection t="67" x="74.6483352875606" y="49.11301257293122" z="2.18" />
    <detection t="68" x="73.59199118416801" y="49.43401265510724" z="1.7146" />
    <detection t="69" x="72.1835323796446" y="49.43401265510724" z="1.8998" />
    <detection t="70" x="70.77507357512117" y="49.755012737283266" z="1.3626" />
    <detection t="71" x="69.3666136736672" y="49.755012737283266" z="1.8528" />
    <detection t="72" x="68.31026957027464" y="50.07601281945929" z="1.5252" />
    <detection t="73" x="66.90181076575121" y="50.07601281945929" z="1.8533" />
    <detection t="74" x="65.49335086429726" y="50.39701290163531" z="1.5059" />
    <detection t="75" x="64.08489205977384" y="50.39701290163531" z="1.9688" />
    <detection t="76" x="62.67643325525041" y="50.71801298381133" z="1.2032" />
    <detection t="77" x="61.26797335379645" y="50.71801298381133" z="1.5431" />
    <detection t="78" x="59.50739984814217" y="50.71801298381133" z="1.4977" />
  </particle>
  <particle nSpots="74">
    <detection t="0" x="169.1777431111111" y="70.29901799654861" z="-2.4269" />
    <detection t="1" x="168.48580977777777" y="70.29901799654861" z="-2.2451" />
    <detection t="2" x="167.7938764444444" y="70.29901799654861" z="-2.4046" />
    <detection t="3" x="167.44790977777777" y="70.62001807872463" z="-2.5381" />
    <detection t="4" x="166.75597644444443" y="70.62001807872463" z="-2.8996" />
    <detection t="5" x="166.06404203333332" y="70.62001807872463" z="-2.8497" />
    <detection t="6" x="165.37210869999998" y="70.62001807872463" z="-2.9084" />
    <detection t="7" x="165.02614203333334" y="70.94101816090065" z="-2.8508" />
    <detection t="8" x="164.3342087" y="70.94101816090065" z="-3.2373" />
    <detection t="9" x="163.64227536666667" y="70.94101816090065" z="-3.1574" />
    <detection t="10" x="162.9503420333333" y="70.94101816090065" z="-3.1446" />
    <detection t="11" x="162.60437536666666" y="71.26201824307667" z="-2.9882" />
    <detection t="12" x="162.2584087" y="71.26201824307667" z="-3.4712" />
    <detection t="13" x="161.56647428888888" y="71.26201824307667" z="-3.3505" />
    <detection t="14" x="161.22050762222221" y="71.5830183252527" z="-3.816" />
    <detection t="15" x="160.52857428888888" y="71.5830183252527" z="-3.659" />
    <detection t="16" x="159.83664095555557" y="71.90401840742871" z="-4.0567" />
    <detection t="17" x="159.4906742888889" y="71.90401840742871" z="-3.8164" />
    <detection t="18" x="158.79874095555553" y="72.22501848960474" z="-4.2442" />
    <detection t="19" x="158.1068076222222" y="72.54601857178076" z="-4.017" />
    <detection t="20" x="157.76083987777776" y="72.54601857178076" z="-4.3719" />
    <detection t="21" x="157.41487321111111" y="72.86701865395678" z="-4.1433" />
    <detection t="22" x="157.06890654444445" y="72.86701865395678" z="-4.5721" />
    <detection t="23" x="156.72293987777778" y="72.86701865395678" z="-4.5622" />
    <detection t="24" x="156.03100654444444" y="73.1880187361328" z="-4.4741" />
    <detection t="25" x="155.68503987777777" y="73.1880187361328" z="-4.9852" />
    <detection t="26" x="155.33907321111113" y="73.1880187361328" z="-4.7662" />
    <detection t="27" x="154.99310654444446" y="73.50901881830882" z="-4.9801" />
    <detection t="28" x="154.64713987777776" y="73.50901881830882" z="-5.2008" />
    <detection t="29" x="154.64713987777776" y="73.50901881830882" z="-5.0131" />
    <detection t="30" x="154.3011732111111" y="73.83001890048484" z="-5.3766" />
    <detection t="31" x="153.95520654444442" y="73.83001890048484" z="-5.2914" />
    <detection t="32" x="153.60923879999999" y="74.15101898266086" z="-5.4731" />
    <detection t="33" x="153.26327213333332" y="74.15101898266086" z="-5.3293" />
    <detection t="34" x="152.91730546666665" y="74.47201906483689" z="-5.6507" />
    <detection t="35" x="152.5713388" y="74.47201906483689" z="-5.4491" />
    <detection t="36" x="152.5713388" y="74.7930191470129" z="-5.758" />
    <detection t="37" x="152.22537213333334" y="75.11401922918893" z="-5.55" />
    <detection t="38" x="151.87940546666667" y="75.11401922918893" z="-5.797" />
    <detection t="39" x="151.87940546666667" y="75.43501931136495" z="-5.9879" />
    <detection t="40" x="151.87940546666667" y="75.75601939354097" z="-5.8067" />
    <detection t="41" x="151.18747213333333" y="75.75601939354097" z="-5.9714" />
    <detection t="42" x="151.18747213333333" y="76.077019475717" z="-6.1617" />
    <detection t="43" x="150.49553880000002" y="76.39801955789301" z="-6.0776" />
    <detection t="44" x="150.49553880000002" y="76.39801955789301" z="-6.1835" />
    <detection t="45" x="150.14957213333332" y="76.71901964006904" z="-6.3582" />
    <detection t="46" x="149.80360546666665" y="77.04001972224505" z="-6.1428" />
    <detection t="47" x="149.80360546666665" y="77.04001972224505" z="-6.4032" />
    <detection t="48" x="149.80360546666665" y="77.36101980442108" z="-6.5992" />
    <detection t="49" x="149.45763879999998" y="77.68201988659709" z="-6.5647" />
    <detection t="50" x="148.76570438888888" y="77.68201988659709" z="-6.5037" />
    <detection t="51" x="148.76570438888888" y="78.00301996877312" z="-6.6554" />
    <detection t="52" x="148.4197377222222" y="78.32402005094913" z="-6.646" />
    <detection t="53" x="148.4197377222222" y="78.64502013312516" z="-6.7575" />
    <detection t="54" x="148.07377105555554" y="78.64502013312516" z="-6.7097" />
    <detection t="55" x="147.7278043888889" y="78.96602021530119" z="-6.8114" />
    <detection t="56" x="147.7278043888889" y="79.2870202974772" z="-6.9287" />
    <detection t="57" x="147.38183772222223" y="79.60802037965323" z="-7.0116" />
    <detection t="58" x="147.38183772222223" y="79.92902046182924" z="-6.913" />
    <detection t="59" x="147.38183772222223" y="79.92902046182924" z="-6.8062" />
    <detection t="60" x="147.03587105555556" y="80.25002054400527" z="-6.9705" />
    <detection t="61" x="147.38183772222223" y="80.57102062618128" z="-7.1111" />
    <detection t="62" x="147.03587105555556" y="80.57102062618128" z="-7.1565" />
    <detection t="63" x="147.03587105555556" y="80.89202070835731" z="-7.0144" />
    <detection t="64" x="147.03587105555556" y="81.21302079053332" z="-7.0477" />
    <detection t="65" x="147.03587105555556" y="81.53402087270935" z="-7.3024" />
    <detection t="66" x="146.6899043888889" y="81.85502095488536" z="-7.2899" />
    <detection t="67" x="146.6899043888889" y="81.85502095488536" z="-7.1999" />
    <detection t="68" x="146.34393772222222" y="82.17602103706139" z="-7.2583" />
    <detection t="69" x="146.34393772222222" y="82.49702111923742" z="-7.1679" />
    <detection t="70" x="146.34393772222222" y="82.81802120141343" z="-7.5028" />
    <detection t="71" x="145.99797105555552" y="83.13902128358946" z="-7.4476" />
    <detection t="72" x="145.99797105555552" y="83.46002136576547" z="-7.5215" />
    <detection t="73" x="145.99797105555552" y="83.46002136576547" z="-7.35" />
  </particle>
  <particle nSpots="71">
    <detection t="0" x="133.67694885578447" y="30.495007806722" z="-18.3238" />
    <detection t="1" x="133.67694885578447" y="30.17400772454598" z="-18.095" />
    <detection t="2" x="134.0223672393027" y="29.853007642369956" z="-17.9326" />
    <detection t="3" x="133.33153047226625" y="29.853007642369956" z="-18.3243" />
    <detection t="4" x="133.33153047226625" y="29.532007560193936" z="-18.3125" />
    <detection t="5" x="133.33153047226625" y="29.211007478017915" z="-17.9651" />
    <detection t="6" x="132.98611208874803" y="28.890007395841895" z="-17.7011" />
    <detection t="7" x="132.98611208874803" y="28.569007313665875" z="-18.2445" />
    <detection t="8" x="132.98611208874803" y="28.569007313665875" z="-17.9646" />
    <detection t="9" x="132.6406937052298" y="28.24800723148985" z="-17.8503" />
    <detection t="10" x="132.6406937052298" y="27.92700714931383" z="-17.455" />
    <detection t="11" x="132.98611208874803" y="27.92700714931383" z="-18.1017" />
    <detection t="12" x="132.98611208874803" y="27.60600706713781" z="-17.8845" />
    <detection t="13" x="132.98611208874803" y="27.28500698496179" z="-17.5309" />
    <detection t="14" x="132.98611208874803" y="27.28500698496179" z="-17.4331" />
    <detection t="15" x="132.98611208874803" y="26.96400690278577" z="-17.9672" />
    <detection t="16" x="133.33153047226625" y="26.64300682060975" z="-17.5952" />
    <detection t="17" x="133.33153047226625" y="26.322006738433725" z="-17.4941" />
    <detection t="18" x="133.67694885578447" y="26.322006738433725" z="-17.2585" />
    <detection t="19" x="134.0223672393027" y="26.001006656257704" z="-17.7573" />
    <detection t="20" x="134.36778562282092" y="25.680006574081684" z="-17.6395" />
    <detection t="21" x="134.71320400633914" y="25.359006491905664" z="-17.3926" />
    <detection t="22" x="135.0586223898574" y="25.359006491905664" z="-17.2451" />
    <detection t="23" x="135.4040407733756" y="25.038006409729643" z="-17.8879" />
    <detection t="24" x="136.44029592393028" y="24.71700632755362" z="-17.527" />
    <detection t="25" x="136.78571538351824" y="24.3960062453776" z="-17.4103" />
    <detection t="26" x="137.47655215055468" y="24.07500616320158" z="-17.1466" />
    <detection t="27" x="138.51280730110938" y="24.07500616320158" z="-17.3555" />
    <detection t="28" x="138.8582256846276" y="23.433005998849538" z="-17.8859" />
    <detection t="29" x="140.2398992187005" y="23.433005998849538" z="-17.8967" />
    <detection t="30" x="140.93073706180664" y="23.112005916673517" z="-17.7801" />
    <detection t="31" x="141.96699221236136" y="22.470005752321473" z="-17.4106" />
    <detection t="32" x="143.00324736291603" y="22.149005670145453" z="-17.5345" />
    <detection t="33" x="144.0395025134707" y="21.828005587969432" z="-17.5922" />
    <detection t="34" x="145.0757587400951" y="21.507005505793412" z="-17.6352" />
    <detection t="35" x="146.457432274168" y="21.186005423617388" z="-17.8305" />
    <detection t="36" x="148.18452419175912" y="20.865005341441368" z="-17.7501" />
    <detection t="37" x="149.56619880190175" y="20.544005259265347" z="-17.7559" />
    <detection t="38" x="150.94787233597467" y="19.902005094913306" z="-17.7062" />
    <detection t="39" x="153.020382637084" y="19.581005012737283" z="-17.0348" />
    <detection t="40" x="154.40205724722662" y="19.260004930561262" z="-17.0453" />
    <detection t="41" x="156.12914916481776" y="18.939004848385242" z="-16.9013" />
    <detection t="42" x="157.8562421584786" y="18.61800476620922" z="-17.6341" />
    <detection t="43" x="160.2741708431062" y="18.2970046840332" z="-17.3446" />
    <detection t="44" x="162.00126383676704" y="18.2970046840332" z="-17.5969" />
    <detection t="45" x="164.41919252139462" y="18.2970046840332" z="-16.9378" />
    <detection t="46" x="166.4917038985737" y="18.2970046840332" z="-17.6604" />
    <detection t="47" x="168.90963258320127" y="18.2970046840332" z="-17.0674" />
    <detection t="48" x="170.98214396038034" y="18.61800476620922" z="-17.5927" />
    <detection t="49" x="173.05465426148973" y="18.939004848385242" z="-17.1285" />
    <detection t="50" x="175.472584022187" y="19.581005012737283" z="-17.9177" />
    <detection t="51" x="177.8905127068146" y="19.902005094913306" z="-16.9524" />
    <detection t="52" x="179.61760570047545" y="20.544005259265347" z="-17.2222" />
    <detection t="53" x="181.6901160015848" y="21.507005505793412" z="-17.2492" />
    <detection t="54" x="183.76262737876388" y="22.470005752321473" z="-17.6914" />
    <detection t="55" x="185.1443009128368" y="23.433005998849538" z="-17.7102" />
    <detection t="56" x="186.8713928304279" y="24.3960062453776" z="-18.0349" />
    <detection t="57" x="188.25306744057053" y="25.359006491905664" z="-18.7245" />
    <detection t="58" x="189.2893225911252" y="26.64300682060975" z="-18.8462" />
    <detection t="59" x="190.3255777416799" y="27.60600706713781" z="-19.1194" />
    <detection t="60" x="191.01641450871634" y="28.569007313665875" z="-19.6522" />
    <detection t="61" x="191.70725235182252" y="29.532007560193936" z="-20.0358" />
    <detection t="62" x="191.70725235182252" y="30.495007806722" z="-20.3914" />
    <detection t="63" x="192.05267073534074" y="31.45800805325006" z="-19.9839" />
    <detection t="64" x="192.05267073534074" y="32.42100829977812" z="-21.1875" />
    <detection t="65" x="191.70725235182252" y="33.06300846413017" z="-21.4378" />
    <detection t="66" x="191.3618339683043" y="33.70500862848221" z="-21.8735" />
    <detection t="67" x="191.01641450871634" y="34.34700879283425" z="-22.3231" />
    <detection t="68" x="189.63474097464345" y="34.66800887501027" z="-22.5416" />
    <detection t="69" x="189.2893225911252" y="35.31000903936231" z="-22.9628" />
    <detection t="70" x="188.59848582408875" y="35.952009203714354" z="-23.0499" />
  </particle>
  <particle nSpots="76">
    <detection t="0" x="162.96319529411764" y="60.34801544909196" z="-18.993" />
    <detection t="1" x="162.28839962848295" y="60.02701536691594" z="-18.6012" />
    <detection t="2" x="161.27620507894736" y="60.02701536691594" z="-18.6576" />
    <detection t="3" x="160.6014094133127" y="60.02701536691594" z="-18.6731" />
    <detection t="4" x="159.92661374767803" y="60.02701536691594" z="-18.7195" />
    <detection t="5" x="158.91442024922597" y="60.02701536691594" z="-18.7815" />
    <detection t="6" x="158.2396245835913" y="60.02701536691594" z="-18.7108" />
    <detection t="7" x="157.56482786687306" y="60.02701536691594" z="-18.7256" />
    <detection t="8" x="156.89003220123837" y="60.02701536691594" z="-18.7575" />
    <detection t="9" x="156.2152365356037" y="59.70601528473991" z="-18.2233" />
    <detection t="10" x="155.54044086996905" y="59.70601528473991" z="-18.1598" />
    <detection t="11" x="154.86564520433433" y="59.70601528473991" z="-18.0827" />
    <detection t="12" x="154.19084953869967" y="59.70601528473991" z="-18.2833" />
    <detection t="13" x="153.51605282198142" y="59.70601528473991" z="-18.292" />
    <detection t="14" x="152.84125715634673" y="59.70601528473991" z="-18.376" />
    <detection t="15" x="152.16646149071207" y="59.70601528473991" z="-18.3159" />
    <detection t="16" x="151.4916658250774" y="59.70601528473991" z="-18.4821" />
    <detection t="17" x="151.15426799226006" y="59.38501520256389" z="-18.1351" />
    <detection t="18" x="150.8168701594427" y="59.38501520256389" z="-17.9133" />
    <detection t="19" x="150.14207449380802" y="59.38501520256389" z="-17.8381" />
    <detection t="20" x="149.46727777708978" y="59.38501520256389" z="-17.8932" />
    <detection t="21" x="149.12987994427243" y="59.38501520256389" z="-17.898" />
    <detection t="22" x="148.11768644582042" y="59.38501520256389" z="-17.9246" />
    <detection t="23" x="148.11768644582042" y="59.38501520256389" z="-18.0277" />
    <detection t="24" x="147.44289078018576" y="59.38501520256389" z="-18.0223" />
    <detection t="25" x="147.10549294736842" y="59.38501520256389" z="-17.9058" />
    <detection t="26" x="146.43069728173373" y="59.38501520256389" z="-18.0578" />
    <detection t="27" x="146.09329944891638" y="59.06401512038787" z="-17.4547" />
    <detection t="28" x="145.41850273219814" y="59.06401512038787" z="-17.6902" />
    <detection t="29" x="145.0811048993808" y="59.06401512038787" z="-17.6513" />
    <detection t="30" x="144.40630923374613" y="59.06401512038787" z="-17.7581" />
    <detection t="31" x="144.06891140092878" y="58.74301503821185" z="-17.1948" />
    <detection t="32" x="143.73151356811144" y="58.74301503821185" z="-17.3679" />
    <detection t="33" x="143.39411573529412" y="58.74301503821185" z="-17.5682" />
    <detection t="34" x="143.05671790247678" y="58.74301503821185" z="-17.684" />
    <detection t="35" x="142.71932006965943" y="58.42201495603583" z="-17.2402" />
    <detection t="36" x="142.3819222368421" y="58.42201495603583" z="-17.2819" />
    <detection t="37" x="142.04452440402474" y="58.42201495603583" z="-17.6129" />
    <detection t="38" x="141.7071265712074" y="58.42201495603583" z="-17.6379" />
    <detection t="39" x="141.7071265712074" y="58.10101487385981" z="-17.0752" />
    <detection t="40" x="141.3697276873065" y="58.10101487385981" z="-17.1593" />
    <detection t="41" x="141.3697276873065" y="58.10101487385981" z="-17.3747" />
    <detection t="42" x="140.6949320216718" y="58.10101487385981" z="-16.9787" />
    <detection t="43" x="140.3575341888545" y="57.78001479168379" z="-17.1117" />
    <detection t="44" x="140.3575341888545" y="57.78001479168379" z="-17.1253" />
    <detection t="45" x="140.3575341888545" y="57.78001479168379" z="-17.1264" />
    <detection t="46" x="140.02013635603714" y="57.45901470950777" z="-16.7833" />
    <detection t="47" x="139.6827385232198" y="57.45901470950777" z="-16.9069" />
    <detection t="48" x="139.6827385232198" y="57.45901470950777" z="-16.8026" />
    <detection t="49" x="139.00794285758514" y="57.45901470950777" z="-16.9644" />
    <detection t="50" x="139.00794285758514" y="57.45901470950777" z="-17.1526" />
    <detection t="51" x="138.6705450247678" y="57.45901470950777" z="-17.0186" />
    <detection t="52" x="138.33314719195047" y="57.13801462733175" z="-16.7225" />
    <detection t="53" x="137.9957493591331" y="57.13801462733175" z="-16.7441" />
    <detection t="54" x="137.9957493591331" y="57.13801462733175" z="-16.8974" />
    <detection t="55" x="137.65835152631576" y="57.13801462733175" z="-17.0681" />
    <detection t="56" x="137.65835152631576" y="56.81701454515573" z="-16.5512" />
    <detection t="57" x="137.32095264241485" y="56.81701454515573" z="-16.664" />
    <detection t="58" x="136.9835548095975" y="56.81701454515573" z="-16.7166" />
    <detection t="59" x="136.64615697678016" y="56.4960144629797" z="-16.6724" />
    <detection t="60" x="136.64615697678016" y="56.4960144629797" z="-16.5035" />
    <detection t="61" x="135.9713613111455" y="56.4960144629797" z="-16.6537" />
    <detection t="62" x="135.63396347832816" y="56.4960144629797" z="-16.7552" />
    <detection t="63" x="135.29656564551084" y="56.17501438080368" z="-16.4051" />
    <detection t="64" x="135.29656564551084" y="56.17501438080368" z="-16.4447" />
    <detection t="65" x="134.62176997987615" y="56.17501438080368" z="-16.6157" />
    <detection t="66" x="134.9591678126935" y="55.85401429862766" z="-16.4522" />
    <detection t="67" x="134.2843721470588" y="55.85401429862766" z="-16.4783" />
    <detection t="68" x="134.2843721470588" y="55.85401429862766" z="-16.6373" />
    <detection t="69" x="133.9469743142415" y="55.53301421645164" z="-16.3166" />
    <detection t="70" x="133.9469743142415" y="55.53301421645164" z="-16.483" />
    <detection t="71" x="133.9469743142415" y="55.21201413427562" z="-16.4478" />
    <detection t="72" x="133.60957648142414" y="55.21201413427562" z="-16.201" />
    <detection t="73" x="133.2721775975232" y="54.8910140520996" z="-16.3575" />
    <detection t="74" x="132.93477976470587" y="54.8910140520996" z="-16.0824" />
    <detection t="75" x="132.59738193188852" y="54.8910140520996" z="-16.2219" />
  </particle>
  <particle nSpots="81">
    <detection t="0" x="199.90521829819278" y="43.656011175938865" z="-6.475" />
    <detection t="1" x="200.23346980421687" y="44.298011340290905" z="-6.5034" />
    <detection t="2" x="200.23346980421687" y="45.26101158681897" z="-6.1754" />
    <detection t="3" x="200.8899728162651" y="45.90301175117101" z="-6.2479" />
    <detection t="4" x="201.2182243222892" y="46.866011997699076" z="-5.9591" />
    <detection t="5" x="200.8899728162651" y="47.508012162051116" z="-5.7646" />
    <detection t="6" x="201.2182243222892" y="48.15001232640316" z="-5.8488" />
    <detection t="7" x="201.2182243222892" y="48.7920124907552" z="-5.7217" />
    <detection t="8" x="201.2182243222892" y="49.43401265510724" z="-5.1431" />
    <detection t="9" x="201.2182243222892" y="50.07601281945929" z="-5.085" />
    <detection t="10" x="201.2182243222892" y="50.39701290163531" z="-5.1523" />
    <detection t="11" x="201.2182243222892" y="51.03901306598735" z="-4.3754" />
    <detection t="12" x="200.56172131024096" y="51.68101323033939" z="-4.5942" />
    <detection t="13" x="200.56172131024096" y="52.00201331251541" z="-4.0221" />
    <detection t="14" x="200.56172131024096" y="52.32301339469143" z="-3.4232" />
    <detection t="15" x="200.23346980421687" y="52.96501355904347" z="-3.8841" />
    <detection t="16" x="199.90521829819278" y="53.2860136412195" z="-3.4955" />
    <detection t="17" x="199.24871528614457" y="53.60701372339552" z="-3.2545" />
    <detection t="18" x="199.24871528614457" y="53.92801380557154" z="-3.1083" />
    <detection t="19" x="198.5922122740964" y="54.24901388774756" z="-2.9917" />
    <detection t="20" x="198.2639607680723" y="54.24901388774756" z="-2.3073" />
    <detection t="21" x="197.93570926204822" y="54.57001396992358" z="-2.4661" />
    <detection t="22" x="197.60745673343376" y="54.8910140520996" z="-2.5906" />
    <detection t="23" x="196.95095372138556" y="54.8910140520996" z="-2.1558" />
    <detection t="24" x="196.29445070933735" y="54.8910140520996" z="-1.7535" />
    <detection t="25" x="195.96619920331327" y="55.21201413427562" z="-2.0749" />
    <detection t="26" x="195.63794769728915" y="55.21201413427562" z="-1.8804" />
    <detection t="27" x="194.98144468524097" y="55.21201413427562" z="-1.5449" />
    <detection t="28" x="194.3249416731928" y="55.21201413427562" z="-1.1152" />
    <detection t="29" x="193.66843763855422" y="55.53301421645164" z="-1.7396" />
    <detection t="30" x="193.01193462650605" y="55.53301421645164" z="-1.4841" />
    <detection t="31" x="192.35543161445784" y="55.53301421645164" z="-1.3719" />
    <detection t="32" x="191.69892860240964" y="55.53301421645164" z="-1.1701" />
    <detection t="33" x="191.04242559036146" y="55.53301421645164" z="-0.9826" />
    <detection t="34" x="190.38592257831326" y="55.53301421645164" z="-1.1519" />
    <detection t="35" x="189.7294185436747" y="55.85401429862766" z="-0.8079" />
    <detection t="36" x="188.74466402560245" y="55.85401429862766" z="-1.5438" />
    <detection t="37" x="188.0881610135542" y="55.85401429862766" z="-1.6656" />
    <detection t="38" x="187.43165800150604" y="55.85401429862766" z="-1.1465" />
    <detection t="39" x="186.44690348343374" y="55.85401429862766" z="-1.5776" />
    <detection t="40" x="185.79040047138557" y="55.85401429862766" z="-1.1724" />
    <detection t="41" x="185.133896436747" y="55.53301421645164" z="-1.1883" />
    <detection t="42" x="184.47739342469882" y="55.53301421645164" z="-1.2612" />
    <detection t="43" x="183.4926389066265" y="55.53301421645164" z="-1.3181" />
    <detection t="44" x="182.83613589457832" y="55.53301421645164" z="-1.3364" />
    <detection t="45" x="182.17963288253014" y="55.53301421645164" z="-1.5009" />
    <detection t="46" x="181.19487734186748" y="55.53301421645164" z="-1.3504" />
    <detection t="47" x="180.21012282379522" y="55.53301421645164" z="-1.5844" />
    <detection t="48" x="179.88187131777107" y="55.53301421645164" z="-1.7796" />
    <detection t="49" x="179.2253683057229" y="55.53301421645164" z="-1.8544" />
    <detection t="50" x="178.5688652936747" y="55.53301421645164" z="-1.9582" />
    <detection t="51" x="177.25585824698797" y="55.53301421645164" z="-2.0586" />
    <detection t="52" x="176.92760674096388" y="55.21201413427562" z="-1.6891" />
    <detection t="53" x="175.9428522228916" y="55.21201413427562" z="-1.8811" />
    <detection t="54" x="175.61460071686747" y="55.21201413427562" z="-2.1324" />
    <detection t="55" x="174.95809770481927" y="55.21201413427562" z="-2.2787" />
    <detection t="56" x="174.3015946927711" y="54.8910140520996" z="-2.3359" />
    <detection t="57" x="173.64509065813255" y="54.8910140520996" z="-2.0038" />
    <detection t="58" x="172.98858764608434" y="54.8910140520996" z="-2.1815" />
    <detection t="59" x="172.33208463403616" y="54.8910140520996" z="-2.4508" />
    <detection t="60" x="171.34733011596384" y="54.8910140520996" z="-2.6141" />
    <detection t="61" x="170.69082710391567" y="54.57001396992358" z="-2.7591" />
    <detection t="62" x="170.0343240918675" y="54.57001396992358" z="-2.4272" />
    <detection t="63" x="169.70607156325303" y="54.57001396992358" z="-2.7165" />
    <detection t="64" x="169.04956855120483" y="54.57001396992358" z="-2.875" />
    <detection t="65" x="168.39306553915665" y="54.57001396992358" z="-3.1768" />
    <detection t="66" x="168.06481403313256" y="54.24901388774756" z="-3.0572" />
    <detection t="67" x="167.73656252710845" y="54.24901388774756" z="-3.0877" />
    <detection t="68" x="167.08005951506024" y="53.92801380557154" z="-3.2983" />
    <detection t="69" x="166.75180800903615" y="53.92801380557154" z="-3.0719" />
    <detection t="70" x="166.09530499698795" y="53.92801380557154" z="-3.3819" />
    <detection t="71" x="165.4388009623494" y="53.60701372339552" z="-3.6097" />
    <detection t="72" x="165.4388009623494" y="53.60701372339552" z="-3.2818" />
    <detection t="73" x="164.78229795030123" y="53.2860136412195" z="-3.5662" />
    <detection t="74" x="164.12579493825302" y="53.2860136412195" z="-3.7537" />
    <detection t="75" x="163.79754343222893" y="53.2860136412195" z="-3.5991" />
    <detection t="76" x="163.46929192620482" y="52.96501355904347" z="-3.8877" />
    <detection t="77" x="163.14104042018073" y="52.96501355904347" z="-3.6417" />
    <detection t="78" x="162.48453740813252" y="52.64401347686745" z="-4.0575" />
    <detection t="79" x="162.15628590210844" y="52.64401347686745" z="-4.3408" />
    <detection t="80" x="161.82803439608435" y="52.64401347686745" z="-3.9689" />
  </particle>
  <particle nSpots="36">
    <detection t="29" x="180.893929987061" y="46.866011997699076" z="5.1968" />
    <detection t="30" x="177.26799342698706" y="46.545011915523055" z="5.0134" />
    <detection t="31" x="174.04493982255082" y="46.545011915523055" z="5.0711" />
    <detection t="32" x="170.8218849630314" y="46.224011833347035" z="4.8369" />
    <detection t="33" x="167.598830103512" y="46.224011833347035" z="4.8006" />
    <detection t="34" x="164.37577649907576" y="46.224011833347035" z="4.5201" />
    <detection t="35" x="161.15272163955638" y="45.90301175117101" z="4.5224" />
    <detection t="36" x="158.735430181146" y="45.58201166899499" z="4.4404" />
    <detection t="37" x="155.91525827726431" y="45.26101158681897" z="4.1649" />
    <detection t="38" x="153.49796681885397" y="45.26101158681897" z="4.1882" />
    <detection t="39" x="150.67779491497225" y="44.940011504642946" z="3.9993" />
    <detection t="40" x="148.2605034565619" y="44.619011422466926" z="3.9941" />
    <detection t="41" x="145.4403315526802" y="44.619011422466926" z="3.8797" />
    <detection t="42" x="143.02304009426985" y="44.298011340290905" z="3.6013" />
    <detection t="43" x="141.00863159149722" y="43.977011258114885" z="3.4674" />
    <detection t="44" x="138.59134013308687" y="43.977011258114885" z="3.3356" />
    <detection t="45" x="136.57693163031422" y="43.656011175938865" z="3.2805" />
    <detection t="46" x="134.5625218724584" y="43.335011093762844" z="3.2861" />
    <detection t="47" x="132.54811336968575" y="43.014011011586824" z="2.8423" />
    <detection t="48" x="130.5337048669131" y="43.014011011586824" z="2.8226" />
    <detection t="49" x="128.9221768096118" y="42.6930109294108" z="2.7946" />
    <detection t="50" x="126.90776830683917" y="42.372010847234776" z="3.1654" />
    <detection t="51" x="125.6991232051756" y="42.372010847234776" z="2.3848" />
    <detection t="52" x="123.68471344731978" y="42.372010847234776" z="2.4244" />
    <detection t="53" x="122.07318664510166" y="41.730010682882735" z="2.7064" />
    <detection t="54" x="120.46165984288353" y="41.730010682882735" z="2.2971" />
    <detection t="55" x="119.25301348613678" y="41.409010600706715" z="2.61" />
    <detection t="56" x="117.64148668391866" y="41.409010600706715" z="2.1254" />
    <detection t="57" x="116.43284158225508" y="41.088010518530695" z="2.237" />
    <detection t="58" x="114.82131352495378" y="40.767010436354674" z="1.7223" />
    <detection t="59" x="113.6126684232902" y="40.767010436354674" z="2.0242" />
    <detection t="60" x="112.40402332162661" y="40.446010354178654" z="2.2759" />
    <detection t="61" x="110.7924965194085" y="40.446010354178654" z="1.8315" />
    <detection t="62" x="109.58385016266173" y="40.12501027200263" z="1.5527" />
    <detection t="63" x="107.97232336044362" y="40.12501027200263" z="1.7526" />
    <detection t="64" x="107.16655995933455" y="40.12501027200263" z="1.4535" />
  </particle>
  <particle nSpots="75">
    <detection t="0" x="100.00060035056543" y="39.162010025474565" z="-9.4025" />
    <detection t="1" x="102.1132896542811" y="38.841009943298545" z="-9.1606" />
    <detection t="2" x="101.76117495315025" y="38.841009943298545" z="-9.2607" />
    <detection t="3" x="101.76117495315025" y="38.841009943298545" z="-9.1017" />
    <detection t="4" x="102.1132896542811" y="38.520009861122524" z="-9.2227" />
    <detection t="5" x="102.1132896542811" y="38.520009861122524" z="-9.3983" />
    <detection t="6" x="102.1132896542811" y="38.199009778946504" z="-9.0714" />
    <detection t="7" x="102.46540435541196" y="38.199009778946504" z="-9.4292" />
    <detection t="8" x="102.8175190565428" y="38.199009778946504" z="-9.4301" />
    <detection t="9" x="103.16963375767367" y="37.878009696770484" z="-9.13" />
    <detection t="10" x="103.16963375767367" y="37.878009696770484" z="-9.4778" />
    <detection t="11" x="103.16963375767367" y="37.55700961459446" z="-9.2982" />
    <detection t="12" x="103.87386315993538" y="37.55700961459446" z="-9.4401" />
    <detection t="13" x="103.87386315993538" y="37.23600953241844" z="-9.245" />
    <detection t="14" x="104.22597786106624" y="37.23600953241844" z="-9.4496" />
    <detection t="15" x="104.5780925621971" y="36.91500945024242" z="-9.1724" />
    <detection t="16" x="104.5780925621971" y="36.91500945024242" z="-9.4969" />
    <detection t="17" x="105.28232306138933" y="36.5940093680664" z="-9.2946" />
    <detection t="18" x="105.63443776252021" y="36.5940093680664" z="-9.4803" />
    <detection t="19" x="105.98655246365107" y="36.27300928589038" z="-9.3499" />
    <detection t="20" x="105.98655246365107" y="36.27300928589038" z="-9.484" />
    <detection t="21" x="106.69078186591277" y="35.952009203714354" z="-9.4329" />
    <detection t="22" x="107.04289656704363" y="35.952009203714354" z="-9.5321" />
    <detection t="23" x="107.39501126817447" y="35.631009121538334" z="-9.3691" />
    <detection t="24" x="107.74712596930534" y="35.631009121538334" z="-9.5847" />
    <detection t="25" x="108.45135537156705" y="35.31000903936231" z="-9.4292" />
    <detection t="26" x="108.8034700726979" y="35.31000903936231" z="-9.6142" />
    <detection t="27" x="109.50770057189014" y="34.98900895718629" z="-9.622" />
    <detection t="28" x="109.85981527302101" y="34.98900895718629" z="-9.7295" />
    <detection t="29" x="110.56404467528272" y="34.66800887501027" z="-9.7257" />
    <detection t="30" x="110.91615937641357" y="34.34700879283425" z="-9.6035" />
    <detection t="31" x="111.62038877867528" y="34.02600871065823" z="-9.535" />
    <detection t="32" x="112.32461818093701" y="33.70500862848221" z="-9.6711" />
    <detection t="33" x="112.67673288206787" y="33.70500862848221" z="-9.9419" />
    <detection t="34" x="113.38096228432957" y="33.38400854630619" z="-9.7386" />
    <detection t="35" x="114.0851927835218" y="32.74200838195415" z="-9.9161" />
    <detection t="36" x="114.0851927835218" y="32.42100829977812" z="-9.7521" />
    <detection t="37" x="115.14153688691438" y="32.1000082176021" z="-9.6125" />
    <detection t="38" x="115.14153688691438" y="31.779008135426086" z="-9.7442" />
    <detection t="39" x="115.8457662891761" y="31.45800805325006" z="-9.7234" />
    <detection t="40" x="116.5499956914378" y="31.13700797107404" z="-9.7615" />
    <detection t="41" x="116.90211039256867" y="30.81600788889802" z="-9.8852" />
    <detection t="42" x="117.25422509369953" y="30.495007806722" z="-9.9907" />
    <detection t="43" x="118.66268499515348" y="30.17400772454598" z="-9.9436" />
    <detection t="44" x="119.01479969628434" y="29.853007642369956" z="-9.7772" />
    <detection t="45" x="119.3669143974152" y="29.532007560193936" z="-10.0902" />
    <detection t="46" x="120.0711437996769" y="29.211007478017915" z="-10.271" />
    <detection t="47" x="120.7753732019386" y="28.890007395841895" z="-10.2842" />
    <detection t="48" x="121.47960260420034" y="28.569007313665875" z="-10.3743" />
    <detection t="49" x="122.18383310339257" y="28.24800723148985" z="-10.4161" />
    <detection t="50" x="123.24017720678515" y="27.60600706713781" z="-10.3844" />
    <detection t="51" x="123.592291907916" y="27.28500698496179" z="-10.258" />
    <detection t="52" x="124.64863601130857" y="27.28500698496179" z="-10.3003" />
    <detection t="53" x="125.35286541357027" y="26.64300682060975" z="-10.2901" />
    <detection t="54" x="126.40921061389338" y="26.322006738433725" z="-10.3682" />
    <detection t="55" x="127.46555471728594" y="26.001006656257704" z="-10.4267" />
    <detection t="56" x="128.52189882067853" y="25.359006491905664" z="-10.4236" />
    <detection t="57" x="129.57824292407108" y="25.038006409729643" z="-10.3496" />
    <detection t="58" x="130.63458702746365" y="24.71700632755362" z="-10.4692" />
    <detection t="59" x="131.69093222778676" y="24.07500616320158" z="-10.4068" />
    <detection t="60" x="133.0993910323102" y="23.754006081025558" z="-10.368" />
    <detection t="61" x="134.15573513570274" y="23.112005916673517" z="-10.4376" />
    <detection t="62" x="135.5641950371567" y="22.791005834497494" z="-10.6571" />
    <detection t="63" x="137.324768542811" y="22.470005752321473" z="-10.3743" />
    <detection t="64" x="138.38111264620355" y="21.828005587969432" z="-10.415" />
    <detection t="65" x="140.14168724878837" y="21.507005505793412" z="-10.5193" />
    <detection t="66" x="141.90226075444266" y="20.865005341441368" z="-10.3421" />
    <detection t="67" x="143.31071955896607" y="20.544005259265347" z="-10.5014" />
    <detection t="68" x="145.0712941615509" y="20.223005177089327" z="-10.6278" />
    <detection t="69" x="146.8318676672052" y="19.581005012737283" z="-10.458" />
    <detection t="70" x="148.94455697092087" y="19.260004930561262" z="-10.4564" />
    <detection t="71" x="150.70513047657514" y="18.939004848385242" z="-10.582" />
    <detection t="72" x="152.8178197802908" y="18.939004848385242" z="-10.4801" />
    <detection t="73" x="154.93050798707594" y="18.61800476620922" z="-10.9427" />
    <detection t="74" x="156.69108258966074" y="18.2970046840332" z="-10.7773" />
  </particle>
  <particle nSpots="79">
    <detection t="0" x="193.27839845588235" y="83.46002136576547" z="-8.3262" />
    <detection t="1" x="193.59892639705882" y="82.81802120141343" z="-8.5348" />
    <detection t="2" x="193.59892639705882" y="82.17602103706139" z="-8.4299" />
    <detection t="3" x="193.91945433823528" y="81.85502095488536" z="-8.1885" />
    <detection t="4" x="194.56051022058824" y="81.21302079053332" z="-8.3787" />
    <detection t="5" x="194.8810381617647" y="80.89202070835731" z="-8.2212" />
    <detection t="6" x="195.20156610294117" y="80.25002054400527" z="-8.3902" />
    <detection t="7" x="195.20156610294117" y="79.92902046182924" z="-8.2755" />
    <detection t="8" x="195.52209404411764" y="79.2870202974772" z="-8.4904" />
    <detection t="9" x="195.8426219852941" y="78.96602021530119" z="-8.2504" />
    <detection t="10" x="195.8426219852941" y="78.64502013312516" z="-8.3137" />
    <detection t="11" x="196.1631499264706" y="78.00301996877312" z="-8.4715" />
    <detection t="12" x="196.1631499264706" y="77.68201988659709" z="-8.2246" />
    <detection t="13" x="196.1631499264706" y="77.04001972224505" z="-8.311" />
    <detection t="14" x="196.48367786764706" y="76.71901964006904" z="-8.3837" />
    <detection t="15" x="196.48367786764706" y="76.39801955789301" z="-8.3959" />
    <detection t="16" x="196.80420580882355" y="76.077019475717" z="-8.1221" />
    <detection t="17" x="196.80420580882355" y="75.75601939354097" z="-8.128" />
    <detection t="18" x="196.80420580882355" y="75.11401922918893" z="-8.2143" />
    <detection t="19" x="196.80420580882355" y="74.7930191470129" z="-8.3177" />
    <detection t="20" x="196.80420580882355" y="74.47201906483689" z="-8.3525" />
    <detection t="21" x="196.80420580882355" y="74.15101898266086" z="-8.0909" />
    <detection t="22" x="197.12473474852942" y="73.83001890048484" z="-8.1801" />
    <detection t="23" x="197.12473474852942" y="73.1880187361328" z="-8.1486" />
    <detection t="24" x="197.44526268970588" y="72.86701865395678" z="-8.3272" />
    <detection t="25" x="197.44526268970588" y="72.54601857178076" z="-8.3793" />
    <detection t="26" x="197.12473474852942" y="72.22501848960474" z="-8.2715" />
    <detection t="27" x="197.12473474852942" y="71.90401840742871" z="-8.2628" />
    <detection t="28" x="197.12473474852942" y="71.5830183252527" z="-8.3154" />
    <detection t="29" x="197.12473474852942" y="71.26201824307667" z="-8.3616" />
    <detection t="30" x="197.44526268970588" y="70.94101816090065" z="-8.2484" />
    <detection t="31" x="196.80420580882355" y="70.94101816090065" z="-8.2038" />
    <detection t="32" x="197.12473474852942" y="70.62001807872463" z="-8.039" />
    <detection t="33" x="197.12473474852942" y="70.29901799654861" z="-8.0545" />
    <detection t="34" x="196.80420580882355" y="69.97801791437259" z="-8.3098" />
    <detection t="35" x="196.80420580882355" y="69.97801791437259" z="-8.2455" />
    <detection t="36" x="196.80420580882355" y="69.65701783219657" z="-8.0843" />
    <detection t="37" x="196.80420580882355" y="69.33601775002055" z="-8.0036" />
    <detection t="38" x="196.80420580882355" y="69.01501766784453" z="-8.2059" />
    <detection t="39" x="196.80420580882355" y="69.01501766784453" z="-7.95" />
    <detection t="40" x="196.80420580882355" y="68.6940175856685" z="-8.184" />
    <detection t="41" x="196.80420580882355" y="68.37301750349248" z="-8.0677" />
    <detection t="42" x="196.80420580882355" y="68.37301750349248" z="-7.9817" />
    <detection t="43" x="196.48367786764706" y="68.05201742131646" z="-8.39" />
    <detection t="44" x="196.48367786764706" y="67.73101733914044" z="-8.2166" />
    <detection t="45" x="196.1631499264706" y="67.73101733914044" z="-8.1709" />
    <detection t="46" x="196.1631499264706" y="67.41001725696442" z="-8.1959" />
    <detection t="47" x="196.1631499264706" y="67.0890171747884" z="-7.9172" />
    <detection t="48" x="196.1631499264706" y="67.0890171747884" z="-7.9126" />
    <detection t="49" x="195.8426219852941" y="66.76801709261238" z="-7.9535" />
    <detection t="50" x="195.8426219852941" y="66.76801709261238" z="-7.9604" />
    <detection t="51" x="195.20156610294117" y="66.44701701043635" z="-7.9706" />
    <detection t="52" x="195.52209404411764" y="66.44701701043635" z="-7.9726" />
    <detection t="53" x="195.20156610294117" y="66.12601692826034" z="-7.9408" />
    <detection t="54" x="195.20156610294117" y="66.12601692826034" z="-8.0094" />
    <detection t="55" x="195.20156610294117" y="66.12601692826034" z="-7.9175" />
    <detection t="56" x="194.8810381617647" y="65.80501684608431" z="-7.9771" />
    <detection t="57" x="194.8810381617647" y="65.80501684608431" z="-7.9644" />
    <detection t="58" x="194.56051022058824" y="65.80501684608431" z="-8.0806" />
    <detection t="59" x="194.56051022058824" y="65.4840167639083" z="-7.9095" />
    <detection t="60" x="194.23998227941178" y="65.4840167639083" z="-8.1053" />
    <detection t="61" x="194.56051022058824" y="65.16301668173227" z="-8.1105" />
    <detection t="62" x="194.56051022058824" y="65.16301668173227" z="-7.8214" />
    <detection t="63" x="194.23998227941178" y="65.16301668173227" z="-8.2391" />
    <detection t="64" x="194.23998227941178" y="64.84201659955625" z="-8.3093" />
    <detection t="65" x="194.23998227941178" y="64.84201659955625" z="-7.8162" />
    <detection t="66" x="193.91945433823528" y="64.52101651738023" z="-7.9207" />
    <detection t="67" x="194.23998227941178" y="64.52101651738023" z="-8.3056" />
    <detection t="68" x="193.91945433823528" y="64.52101651738023" z="-8.2336" />
    <detection t="69" x="193.91945433823528" y="64.52101651738023" z="-7.9024" />
    <detection t="70" x="194.23998227941178" y="64.52101651738023" z="-7.9391" />
    <detection t="71" x="193.91945433823528" y="64.52101651738023" z="-7.9943" />
    <detection t="72" x="193.91945433823528" y="64.2000164352042" z="-7.952" />
    <detection t="73" x="193.91945433823528" y="64.2000164352042" z="-7.9337" />
    <detection t="74" x="193.91945433823528" y="64.2000164352042" z="-7.9218" />
    <detection t="75" x="193.91945433823528" y="64.2000164352042" z="-7.8631" />
    <detection t="76" x="193.91945433823528" y="64.2000164352042" z="-7.8413" />
    <detection t="77" x="193.91945433823528" y="64.2000164352042" z="-8.0363" />
    <detection t="78" x="193.91945433823528" y="64.2000164352042" z="-7.9354" />
  </particle>
  <particle nSpots="38">
    <detection t="0" x="44.91087197118155" y="98.54702522803846" z="-0.8381" />
    <detection t="1" x="44.91087197118155" y="98.54702522803846" z="-1.294" />
    <detection t="2" x="45.22493393083573" y="98.22602514586244" z="-1.4901" />
    <detection t="3" x="45.22493393083573" y="98.22602514586244" z="-1.0082" />
    <detection t="4" x="45.22493393083573" y="98.22602514586244" z="-1.444" />
    <detection t="5" x="44.91087197118155" y="97.90502506368642" z="-1.0886" />
    <detection t="6" x="44.91087197118155" y="97.90502506368642" z="-1.423" />
    <detection t="7" x="44.91087197118155" y="97.5840249815104" z="-1.9257" />
    <detection t="8" x="45.22493393083573" y="97.26302489933438" z="-1.934" />
    <detection t="9" x="44.91087197118155" y="97.26302489933438" z="-1.5147" />
    <detection t="10" x="45.22493393083573" y="96.94202481715836" z="-1.9448" />
    <detection t="11" x="44.91087197118155" y="96.94202481715836" z="-2.1294" />
    <detection t="12" x="44.596810011527374" y="96.94202481715836" z="-2.1535" />
    <detection t="13" x="44.596810011527374" y="96.94202481715836" z="-1.8668" />
    <detection t="14" x="44.596810011527374" y="96.62102473498234" z="-1.8948" />
    <detection t="15" x="44.596810011527374" y="96.30002465280631" z="-2.1503" />
    <detection t="16" x="44.596810011527374" y="96.30002465280631" z="-1.8636" />
    <detection t="17" x="44.2827480518732" y="95.9790245706303" z="-1.7205" />
    <detection t="18" x="44.2827480518732" y="95.65802448845427" z="-2.333" />
    <detection t="19" x="44.2827480518732" y="95.65802448845427" z="-1.9106" />
    <detection t="20" x="43.96868609221902" y="95.65802448845427" z="-2.294" />
    <detection t="21" x="43.96868609221902" y="95.33702440627825" z="-2.4615" />
    <detection t="22" x="43.65462315417867" y="95.33702440627825" z="-2.2995" />
    <detection t="23" x="43.96868609221902" y="95.33702440627825" z="-2.6727" />
    <detection t="24" x="43.65462315417867" y="95.01602432410223" z="-2.3168" />
    <detection t="25" x="43.65462315417867" y="95.01602432410223" z="-2.6048" />
    <detection t="26" x="43.3405611945245" y="95.01602432410223" z="-2.3892" />
    <detection t="27" x="43.3405611945245" y="94.6950242419262" z="-2.6279" />
    <detection t="28" x="43.026499234870315" y="94.6950242419262" z="-2.8255" />
    <detection t="29" x="43.3405611945245" y="94.37402415975019" z="-3.1422" />
    <detection t="30" x="42.71243727521614" y="94.37402415975019" z="-2.7794" />
    <detection t="31" x="42.39837531556196" y="94.37402415975019" z="-3.0822" />
    <detection t="32" x="42.39837531556196" y="94.37402415975019" z="-3.1975" />
    <detection t="33" x="42.39837531556196" y="94.37402415975019" z="-3.2237" />
    <detection t="34" x="42.08431335590778" y="94.05302407757416" z="-3.2968" />
    <detection t="35" x="42.08431335590778" y="94.05302407757416" z="-3.0783" />
    <detection t="36" x="42.08431335590778" y="94.05302407757416" z="-3.2779" />
    <detection t="37" x="41.45618943659942" y="93.73202399539815" z="-3.3983" />
  </particle>
  <particle nSpots="86">
    <detection t="0" x="167.77111480592106" y="39.80401018982661" z="-14.4591" />
    <detection t="1" x="167.41262960855263" y="39.48301010765059" z="-14.2985" />
    <detection t="2" x="167.0541444111842" y="39.48301010765059" z="-14.3796" />
    <detection t="3" x="167.0541444111842" y="39.162010025474565" z="-14.2473" />
    <detection t="4" x="167.0541444111842" y="39.162010025474565" z="-14.2655" />
    <detection t="5" x="167.0541444111842" y="39.162010025474565" z="-14.0515" />
    <detection t="6" x="166.6956592138158" y="38.841009943298545" z="-14.1364" />
    <detection t="7" x="166.33717401644736" y="38.841009943298545" z="-14.2097" />
    <detection t="8" x="166.6956592138158" y="38.520009861122524" z="-14.1905" />
    <detection t="9" x="166.6956592138158" y="38.520009861122524" z="-14.1151" />
    <detection t="10" x="166.33717401644736" y="38.199009778946504" z="-14.1111" />
    <detection t="11" x="166.33717401644736" y="38.199009778946504" z="-14.271" />
    <detection t="12" x="166.33717401644736" y="38.199009778946504" z="-14.1976" />
    <detection t="13" x="165.97868881907897" y="37.878009696770484" z="-14.0501" />
    <detection t="14" x="166.33717401644736" y="37.878009696770484" z="-14.2561" />
    <detection t="15" x="166.33717401644736" y="37.878009696770484" z="-14.1222" />
    <detection t="16" x="165.97868881907897" y="37.55700961459446" z="-14.0782" />
    <detection t="17" x="165.97868881907897" y="37.55700961459446" z="-14.2334" />
    <detection t="18" x="166.33717401644736" y="37.23600953241844" z="-14.101" />
    <detection t="19" x="166.33717401644736" y="37.23600953241844" z="-14.0558" />
    <detection t="20" x="166.33717401644736" y="37.23600953241844" z="-14.3448" />
    <detection t="21" x="166.33717401644736" y="37.23600953241844" z="-14.2533" />
    <detection t="22" x="166.33717401644736" y="36.91500945024242" z="-14.0899" />
    <detection t="23" x="166.6956592138158" y="36.91500945024242" z="-14.1964" />
    <detection t="24" x="166.6956592138158" y="36.91500945024242" z="-14.2586" />
    <detection t="25" x="166.6956592138158" y="36.91500945024242" z="-14.2195" />
    <detection t="26" x="167.0541444111842" y="36.5940093680664" z="-14.0283" />
    <detection t="27" x="167.41262960855263" y="36.5940093680664" z="-14.1379" />
    <detection t="28" x="167.41262960855263" y="36.27300928589038" z="-13.9576" />
    <detection t="29" x="167.41262960855263" y="36.27300928589038" z="-14.1668" />
    <detection t="30" x="167.77111480592106" y="35.952009203714354" z="-14.4712" />
    <detection t="31" x="168.1296011200658" y="35.952009203714354" z="-14.1898" />
    <detection t="32" x="168.1296011200658" y="35.631009121538334" z="-14.5325" />
    <detection t="33" x="168.1296011200658" y="35.631009121538334" z="-14.1939" />
    <detection t="34" x="168.4880863174342" y="35.631009121538334" z="-14.4364" />
    <detection t="35" x="168.4880863174342" y="35.31000903936231" z="-14.611" />
    <detection t="36" x="168.8465715148026" y="35.31000903936231" z="-14.1421" />
    <detection t="37" x="168.8465715148026" y="34.98900895718629" z="-14.556" />
    <detection t="38" x="169.56354190953948" y="34.98900895718629" z="-14.3276" />
    <detection t="39" x="169.56354190953948" y="34.98900895718629" z="-14.2567" />
    <detection t="40" x="169.9220271069079" y="34.98900895718629" z="-14.29" />
    <detection t="41" x="169.9220271069079" y="34.66800887501027" z="-14.5074" />
    <detection t="42" x="170.28051230427633" y="34.66800887501027" z="-14.3679" />
    <detection t="43" x="170.63899750164475" y="34.66800887501027" z="-14.4394" />
    <detection t="44" x="170.99748269901318" y="34.66800887501027" z="-14.3198" />
    <detection t="45" x="170.99748269901318" y="34.66800887501027" z="-14.4839" />
    <detection t="46" x="171.35596789638157" y="34.66800887501027" z="-14.4639" />
    <detection t="47" x="171.35596789638157" y="34.66800887501027" z="-14.4789" />
    <detection t="48" x="172.07293829111842" y="34.66800887501027" z="-14.5671" />
    <detection t="49" x="172.07293829111842" y="34.66800887501027" z="-14.4532" />
    <detection t="50" x="172.43142460526315" y="34.66800887501027" z="-14.578" />
    <detection t="51" x="172.43142460526315" y="34.66800887501027" z="-14.3003" />
    <detection t="52" x="172.78990980263157" y="34.66800887501027" z="-14.4576" />
    <detection t="53" x="173.148395" y="34.66800887501027" z="-14.3317" />
    <detection t="54" x="173.50688019736842" y="34.66800887501027" z="-14.53" />
    <detection t="55" x="173.8653653947368" y="34.66800887501027" z="-14.7204" />
    <detection t="56" x="174.22385059210526" y="34.98900895718629" z="-14.6955" />
    <detection t="57" x="174.5823357894737" y="34.98900895718629" z="-14.7761" />
    <detection t="58" x="174.5823357894737" y="34.98900895718629" z="-14.5799" />
    <detection t="59" x="174.5823357894737" y="34.98900895718629" z="-14.4145" />
    <detection t="60" x="175.29930618421054" y="34.98900895718629" z="-14.8662" />
    <detection t="61" x="175.29930618421054" y="35.31000903936231" z="-14.7366" />
    <detection t="62" x="175.29930618421054" y="35.31000903936231" z="-14.6574" />
    <detection t="63" x="175.65779138157896" y="35.631009121538334" z="-15.0103" />
    <detection t="64" x="175.65779138157896" y="35.631009121538334" z="-15.0004" />
    <detection t="65" x="176.01627657894738" y="35.631009121538334" z="-14.7596" />
    <detection t="66" x="176.37476177631578" y="35.631009121538334" z="-15.1944" />
    <detection t="67" x="176.7332480904605" y="35.952009203714354" z="-15.0698" />
    <detection t="68" x="177.09173328782893" y="35.952009203714354" z="-14.8405" />
    <detection t="69" x="177.09173328782893" y="36.27300928589038" z="-15.0949" />
    <detection t="70" x="177.80870368256578" y="36.27300928589038" z="-14.9465" />
    <detection t="71" x="177.80870368256578" y="36.5940093680664" z="-15.1243" />
    <detection t="72" x="178.1671888799342" y="36.5940093680664" z="-15.0092" />
    <detection t="73" x="178.52567407730263" y="36.91500945024242" z="-15.2891" />
    <detection t="74" x="178.88415927467108" y="36.91500945024242" z="-15.533" />
    <detection t="75" x="178.88415927467108" y="37.23600953241844" z="-15.3" />
    <detection t="76" x="179.6011296694079" y="37.23600953241844" z="-15.5026" />
    <detection t="77" x="179.95961486677632" y="37.55700961459446" z="-15.4226" />
    <detection t="78" x="179.95961486677632" y="37.878009696770484" z="-15.4929" />
    <detection t="79" x="180.31810006414474" y="37.878009696770484" z="-15.5584" />
    <detection t="80" x="180.67658526151317" y="38.199009778946504" z="-15.6811" />
    <detection t="81" x="180.67658526151317" y="38.520009861122524" z="-15.4137" />
    <detection t="82" x="181.03507045888156" y="38.841009943298545" z="-15.5937" />
    <detection t="83" x="181.39355677302632" y="39.162010025474565" z="-15.6429" />
    <detection t="84" x="181.39355677302632" y="39.162010025474565" z="-15.8636" />
    <detection t="85" x="181.7520419703947" y="39.48301010765059" z="-15.9722" />
  </particle>
  <particle nSpots="102">
    <detection t="0" x="93.74226841489362" y="36.91500945024242" z="-17.8716" />
    <detection t="1" x="92.74853437234042" y="36.91500945024242" z="-18.1375" />
    <detection t="2" x="92.0860450106383" y="37.23600953241844" z="-18.613" />
    <detection t="3" x="90.76106628723404" y="37.23600953241844" z="-18.1532" />
    <detection t="4" x="89.76733121276595" y="37.23600953241844" z="-18.2523" />
    <detection t="5" x="88.4423524893617" y="37.23600953241844" z="-18.2412" />
    <detection t="6" x="87.44861844680851" y="37.23600953241844" z="-18.2286" />
    <detection t="7" x="86.78612908510638" y="37.23600953241844" z="-18.1758" />
    <detection t="8" x="85.79239401063829" y="37.23600953241844" z="-18.062" />
    <detection t="9" x="85.12990464893618" y="37.23600953241844" z="-17.8993" />
    <detection t="10" x="83.80492592553192" y="37.23600953241844" z="-18.1546" />
    <detection t="11" x="83.47368124468085" y="37.55700961459446" z="-18.3409" />
    <detection t="12" x="82.47994617021276" y="37.55700961459446" z="-18.1082" />
    <detection t="13" x="81.15496744680851" y="37.55700961459446" z="-18.0567" />
    <detection t="14" x="80.82372276595746" y="37.55700961459446" z="-17.8692" />
    <detection t="15" x="80.16123340425531" y="37.878009696770484" z="-18.2738" />
    <detection t="16" x="79.16749936170213" y="37.878009696770484" z="-18.0834" />
    <detection t="17" x="78.17376428723404" y="37.878009696770484" z="-18.0527" />
    <detection t="18" x="77.18003024468085" y="38.199009778946504" z="-18.2334" />
    <detection t="19" x="76.51754088297872" y="38.199009778946504" z="-17.9863" />
    <detection t="20" x="75.52380684042552" y="38.199009778946504" z="-17.8077" />
    <detection t="21" x="74.86131747872341" y="38.520009861122524" z="-18.0915" />
    <detection t="22" x="73.86758240425532" y="38.520009861122524" z="-17.8561" />
    <detection t="23" x="73.20509304255319" y="38.520009861122524" z="-18.1941" />
    <detection t="24" x="72.211359" y="38.841009943298545" z="-17.9205" />
    <detection t="25" x="71.2176249574468" y="38.841009943298545" z="-17.7655" />
    <detection t="26" x="70.55513559574469" y="39.162010025474565" z="-18.1248" />
    <detection t="27" x="69.89264520212765" y="39.162010025474565" z="-17.9555" />
    <detection t="28" x="68.56766647872341" y="39.162010025474565" z="-17.7169" />
    <detection t="29" x="67.57393243617021" y="39.162010025474565" z="-17.7984" />
    <detection t="30" x="66.91144307446808" y="39.48301010765059" z="-18.0284" />
    <detection t="31" x="65.917708" y="39.48301010765059" z="-17.7192" />
    <detection t="32" x="65.25521863829786" y="39.48301010765059" z="-18.109" />
    <detection t="33" x="64.59272927659575" y="39.80401018982661" z="-17.9182" />
    <detection t="34" x="63.598995234042555" y="39.80401018982661" z="-17.5329" />
    <detection t="35" x="62.60526119148936" y="40.12501027200263" z="-18.1359" />
    <detection t="36" x="61.61152611702128" y="40.12501027200263" z="-17.7881" />
    <detection t="37" x="60.617792074468085" y="40.12501027200263" z="-18.1594" />
    <detection t="38" x="59.955302712765956" y="40.446010354178654" z="-17.9193" />
    <detection t="39" x="59.29281335106383" y="40.767010436354674" z="-18.062" />
    <detection t="40" x="58.29907827659574" y="40.767010436354674" z="-17.7552" />
    <detection t="41" x="57.636588914893615" y="41.088010518530695" z="-18.0619" />
    <detection t="42" x="56.64285487234042" y="41.088010518530695" z="-17.605" />
    <detection t="43" x="55.9803655106383" y="41.409010600706715" z="-17.846" />
    <detection t="44" x="54.655386787234036" y="41.730010682882735" z="-18.2636" />
    <detection t="45" x="53.99289639361702" y="41.730010682882735" z="-17.7092" />
    <detection t="46" x="52.66791767021276" y="42.051010765058756" z="-17.9276" />
    <detection t="47" x="52.00542830851064" y="42.372010847234776" z="-18.2727" />
    <detection t="48" x="51.011694265957445" y="42.372010847234776" z="-17.9477" />
    <detection t="49" x="50.01795919148936" y="42.6930109294108" z="-18.1053" />
    <detection t="50" x="49.02422514893617" y="42.6930109294108" z="-17.9971" />
    <detection t="51" x="48.030491106382975" y="43.014011011586824" z="-17.8563" />
    <detection t="52" x="47.368001744680846" y="43.335011093762844" z="-18.0286" />
    <detection t="53" x="46.043021989361705" y="43.335011093762844" z="-18.0393" />
    <detection t="54" x="45.38053262765957" y="43.335011093762844" z="-17.9995" />
    <detection t="55" x="44.38679858510638" y="43.335011093762844" z="-18.0135" />
    <detection t="56" x="43.061819861702126" y="43.335011093762844" z="-17.8339" />
    <detection t="57" x="42.3993305" y="43.656011175938865" z="-18.1477" />
    <detection t="58" x="41.40559542553192" y="43.656011175938865" z="-17.9028" />
    <detection t="59" x="40.743106063829785" y="43.656011175938865" z="-17.7183" />
    <detection t="60" x="39.74937202127659" y="43.977011258114885" z="-18.0819" />
    <detection t="61" x="38.7556379787234" y="43.656011175938865" z="-17.6151" />
    <detection t="62" x="37.761902904255315" y="43.656011175938865" z="-17.7801" />
    <detection t="63" x="37.43065822340426" y="43.656011175938865" z="-17.7936" />
    <detection t="64" x="36.1056795" y="43.656011175938865" z="-17.9756" />
    <detection t="65" x="35.11194545744681" y="43.656011175938865" z="-17.8894" />
    <detection t="66" x="34.118210382978724" y="43.656011175938865" z="-17.9757" />
    <detection t="67" x="33.455721021276595" y="43.656011175938865" z="-18.0181" />
    <detection t="68" x="32.4619869787234" y="43.335011093762844" z="-17.605" />
    <detection t="69" x="32.130742297872345" y="43.335011093762844" z="-17.6179" />
    <detection t="70" x="30.805763574468084" y="43.014011011586824" z="-17.6306" />
    <detection t="71" x="30.14327318085106" y="43.014011011586824" z="-17.7766" />
    <detection t="72" x="29.8120285" y="42.6930109294108" z="-17.6109" />
    <detection t="73" x="29.14953913829787" y="42.372010847234776" z="-17.3401" />
    <detection t="74" x="28.487049776595747" y="42.051010765058756" z="-17.1911" />
    <detection t="75" x="27.824560414893615" y="41.730010682882735" z="-17.0535" />
    <detection t="76" x="27.493315734042554" y="41.088010518530695" z="-17.0005" />
    <detection t="77" x="26.830826372340425" y="40.767010436354674" z="-16.577" />
    <detection t="78" x="26.49958169148936" y="40.12501027200263" z="-16.1359" />
    <detection t="79" x="26.168335978723405" y="39.48301010765059" z="-16.0667" />
    <detection t="80" x="26.168335978723405" y="38.841009943298545" z="-15.9669" />
    <detection t="81" x="26.168335978723405" y="37.878009696770484" z="-15.5777" />
    <detection t="82" x="26.168335978723405" y="37.23600953241844" z="-15.7511" />
    <detection t="83" x="26.49958169148936" y="36.27300928589038" z="-15.1168" />
    <detection t="84" x="26.168335978723405" y="35.31000903936231" z="-15.2042" />
    <detection t="85" x="26.49958169148936" y="34.34700879283425" z="-15.032" />
    <detection t="86" x="26.830826372340425" y="33.38400854630619" z="-14.7392" />
    <detection t="87" x="27.16207105319149" y="32.42100829977812" z="-14.3278" />
    <detection t="88" x="27.824560414893615" y="31.45800805325006" z="-14.3412" />
    <detection t="89" x="28.487049776595747" y="30.17400772454598" z="-14.1024" />
    <detection t="90" x="29.480783819148936" y="28.890007395841895" z="-13.861" />
    <detection t="91" x="30.14327318085106" y="27.60600706713781" z="-13.8713" />
    <detection t="92" x="31.13700825531915" y="26.64300682060975" z="-13.8972" />
    <detection t="93" x="32.4619869787234" y="25.359006491905664" z="-13.748" />
    <detection t="94" x="33.78696570212766" y="24.07500616320158" z="-13.9889" />
    <detection t="95" x="34.780700776595744" y="23.112005916673517" z="-13.8119" />
    <detection t="96" x="36.436924180851065" y="21.828005587969432" z="-13.5876" />
    <detection t="97" x="37.761902904255315" y="20.865005341441368" z="-13.7417" />
    <detection t="98" x="39.74937202127659" y="19.581005012737283" z="-14.0518" />
    <detection t="99" x="41.07435074468085" y="18.61800476620922" z="-13.9412" />
    <detection t="100" x="42.73057518085106" y="17.976004601857177" z="-14.1701" />
    <detection t="101" x="44.71804326595745" y="17.013004355329116" z="-14.2052" />
  </particle>
  <particle nSpots="76">
    <detection t="0" x="145.4107244985591" y="85.06502177664558" z="-17.4218" />
    <detection t="1" x="145.72478645821326" y="85.3860218588216" z="-16.9447" />
    <detection t="2" x="145.72478645821326" y="85.3860218588216" z="-17.1653" />
    <detection t="3" x="146.03884841786743" y="85.3860218588216" z="-17.0357" />
    <detection t="4" x="146.3529103775216" y="85.06502177664558" z="1.1593" />
    <detection t="5" x="146.03884841786743" y="85.3860218588216" z="2.1134" />
    <detection t="6" x="145.72478645821326" y="85.3860218588216" z="1.5996" />
    <detection t="7" x="145.4107244985591" y="85.70702194099762" z="0.9726" />
    <detection t="8" x="145.0966625389049" y="85.70702194099762" z="1.4492" />
    <detection t="9" x="144.78260057925073" y="86.02802202317365" z="1.1989" />
    <detection t="10" x="144.46853861959653" y="86.02802202317365" z="1.4697" />
    <detection t="11" x="144.15447665994233" y="86.34902210534966" z="1.2791" />
    <detection t="12" x="143.84041470028816" y="86.67002218752569" z="1.3875" />
    <detection t="13" x="143.526352740634" y="86.9910222697017" z="1.3605" />
    <detection t="14" x="142.89822784293946" y="87.31202235187773" z="1.045" />
    <detection t="15" x="142.89822784293946" y="87.63302243405374" z="0.6403" />
    <detection t="16" x="142.5841658832853" y="87.95402251622977" z="0.1483" />
    <detection t="17" x="142.27010392363113" y="88.27502259840578" z="1.1395" />
    <detection t="18" x="142.27010392363113" y="88.59602268058181" z="0.4363" />
    <detection t="19" x="142.27010392363113" y="89.23802284493385" z="0.2005" />
    <detection t="20" x="142.5841658832853" y="89.88002300928589" z="0.9146" />
    <detection t="21" x="143.526352740634" y="90.84302325581396" z="-16.0587" />
    <detection t="22" x="143.526352740634" y="91.16402333798997" z="-15.8066" />
    <detection t="23" x="144.15447665994233" y="91.80602350234201" z="-15.7524" />
    <detection t="24" x="144.46853861959653" y="92.12702358451804" z="-16.0849" />
    <detection t="25" x="144.46853861959653" y="92.12702358451804" z="-15.9861" />
    <detection t="26" x="144.78260057925073" y="92.44802366669407" z="-15.6525" />
    <detection t="27" x="144.78260057925073" y="92.76902374887008" z="-15.7722" />
    <detection t="28" x="145.0966625389049" y="93.09002383104611" z="-15.9542" />
    <detection t="29" x="145.4107244985591" y="93.09002383104611" z="-15.9848" />
    <detection t="30" x="145.72478645821326" y="93.41102391322212" z="-16.0367" />
    <detection t="31" x="145.72478645821326" y="93.73202399539815" z="-15.7348" />
    <detection t="32" x="146.03884841786743" y="94.05302407757416" z="-15.9118" />
    <detection t="33" x="146.3529103775216" y="94.05302407757416" z="-16.0143" />
    <detection t="34" x="146.6669723371758" y="94.37402415975019" z="-16.0032" />
    <detection t="35" x="146.98103429682996" y="94.6950242419262" z="-15.9953" />
    <detection t="36" x="147.2950972348703" y="95.01602432410223" z="-15.9829" />
    <detection t="37" x="147.92322115417866" y="95.33702440627825" z="-15.9436" />
    <detection t="38" x="148.55134507348703" y="95.65802448845427" z="-15.9499" />
    <detection t="39" x="149.1794689927954" y="95.9790245706303" z="-16.0265" />
    <detection t="40" x="149.49353095244956" y="96.30002465280631" z="-15.9403" />
    <detection t="41" x="150.12165487175793" y="96.62102473498234" z="-15.9353" />
    <detection t="42" x="151.06384172910663" y="97.26302489933438" z="-15.8776" />
    <detection t="43" x="151.3779036887608" y="97.5840249815104" z="-16.1469" />
    <detection t="44" x="152.32008956772333" y="97.90502506368642" z="-16.0182" />
    <detection t="45" x="152.9482134870317" y="98.54702522803846" z="-15.9295" />
    <detection t="46" x="153.89039936599423" y="98.86802531021448" z="-16.4693" />
    <detection t="47" x="154.5185232853026" y="99.1890253923905" z="-16.4019" />
    <detection t="48" x="155.4607101426513" y="99.51002547456653" z="-16.3372" />
    <detection t="49" x="156.08883406195963" y="99.83102555674255" z="-16.4142" />
    <detection t="50" x="157.0310199409222" y="100.15202563891857" z="-16.4641" />
    <detection t="51" x="157.97320581988473" y="100.47302572109459" z="-16.7174" />
    <detection t="52" x="159.2294546368876" y="100.79402580327061" z="-15.9201" />
    <detection t="53" x="160.17164051585013" y="101.11502588544663" z="-16.0182" />
    <detection t="54" x="161.42788835446686" y="101.43602596762265" z="-16.1505" />
    <detection t="55" x="162.68413717146973" y="101.43602596762265" z="-16.0487" />
    <detection t="56" x="163.94038501008643" y="101.75702604979867" z="-16.0327" />
    <detection t="57" x="165.19663284870316" y="102.0780261319747" z="-16.2674" />
    <detection t="58" x="166.45288166570603" y="102.0780261319747" z="-15.8942" />
    <detection t="59" x="167.70912950432276" y="102.39902621415071" z="-16.1502" />
    <detection t="60" x="169.27943930259366" y="102.39902621415071" z="-16.0413" />
    <detection t="61" x="170.8497500792507" y="102.39902621415071" z="-15.9972" />
    <detection t="62" x="172.42005987752162" y="102.39902621415071" z="-16.1677" />
    <detection t="63" x="173.99037065417866" y="102.39902621415071" z="-16.4549" />
    <detection t="64" x="175.56068045244956" y="102.0780261319747" z="-16.1755" />
    <detection t="65" x="177.44505221037463" y="101.75702604979867" z="-16.0896" />
    <detection t="66" x="179.32942494668586" y="101.43602596762265" z="-16.4476" />
    <detection t="67" x="181.21379670461096" y="101.11502588544663" z="-16.2666" />
    <detection t="68" x="183.09816944092216" y="100.47302572109459" z="-16.4386" />
    <detection t="69" x="184.6684792391931" y="99.83102555674255" z="-16.527" />
    <detection t="70" x="186.5528519755043" y="98.86802531021448" z="-16.5077" />
    <detection t="71" x="187.80909981412103" y="97.90502506368642" z="-16.3519" />
    <detection t="72" x="189.3794105907781" y="96.94202481715836" z="-16.7096" />
    <detection t="73" x="190.94972038904896" y="95.9790245706303" z="-16.9246" />
    <detection t="74" x="192.20596822766572" y="95.01602432410223" z="-17.3122" />
    <detection t="75" x="193.4622170446686" y="94.05302407757416" z="-17.7267" />
  </particle>
  <particle nSpots="109">
    <detection t="0" x="189.8956580114449" y="98.54702522803846" z="-5.3258" />
    <detection t="1" x="191.14291981402005" y="97.26302489933438" z="-5.6832" />
    <detection t="2" x="191.7665516866953" y="95.9790245706303" z="-5.7067" />
    <detection t="3" x="192.39018258798285" y="94.6950242419262" z="-5.745" />
    <detection t="4" x="193.01381348927038" y="93.73202399539815" z="-5.6898" />
    <detection t="5" x="193.94925984120172" y="92.44802366669407" z="-6.0407" />
    <detection t="6" x="194.57289074248925" y="91.485023420166" z="-5.9659" />
    <detection t="7" x="194.88470619313307" y="90.20102309146192" z="-6.2327" />
    <detection t="8" x="195.50833806580832" y="89.23802284493385" z="-6.0504" />
    <detection t="9" x="196.13196896709584" y="88.27502259840578" z="-6.2601" />
    <detection t="10" x="196.13196896709584" y="87.31202235187773" z="-6.1951" />
    <detection t="11" x="196.7555998683834" y="86.34902210534966" z="-6.3941" />
    <detection t="12" x="196.7555998683834" y="85.3860218588216" z="-6.3101" />
    <detection t="13" x="197.37923076967095" y="84.74402169446955" z="-6.682" />
    <detection t="14" x="197.37923076967095" y="83.7810214479415" z="-6.6807" />
    <detection t="15" x="197.69104622031472" y="82.81802120141343" z="-6.8168" />
    <detection t="16" x="197.69104622031472" y="82.17602103706139" z="-6.7114" />
    <detection t="17" x="198.0028616709585" y="81.53402087270935" z="-6.8347" />
    <detection t="18" x="198.31467712160227" y="80.89202070835731" z="-7.0315" />
    <detection t="19" x="198.0028616709585" y="80.25002054400527" z="-7.0112" />
    <detection t="20" x="198.0028616709585" y="79.60802037965323" z="-7.2369" />
    <detection t="21" x="198.62649257224606" y="78.96602021530119" z="-7.2404" />
    <detection t="22" x="198.31467712160227" y="78.32402005094913" z="-7.2644" />
    <detection t="23" x="198.31467712160227" y="77.68201988659709" z="-7.5201" />
    <detection t="24" x="198.31467712160227" y="77.36101980442108" z="-7.5473" />
    <detection t="25" x="198.0028616709585" y="76.71901964006904" z="-7.6022" />
    <detection t="26" x="198.31467712160227" y="76.39801955789301" z="-7.7483" />
    <detection t="27" x="198.31467712160227" y="75.75601939354097" z="-7.8447" />
    <detection t="28" x="198.31467712160227" y="75.43501931136495" z="-7.7438" />
    <detection t="29" x="198.31467712160227" y="75.11401922918893" z="-8.1373" />
    <detection t="30" x="198.0028616709585" y="74.47201906483689" z="-8.1581" />
    <detection t="31" x="197.69104622031472" y="74.15101898266086" z="-8.0971" />
    <detection t="32" x="197.69104622031472" y="73.83001890048484" z="-8.1368" />
    <detection t="33" x="198.0028616709585" y="73.50901881830882" z="-8.341" />
    <detection t="34" x="197.69104622031472" y="73.1880187361328" z="-8.4008" />
    <detection t="35" x="197.69104622031472" y="72.86701865395678" z="-8.4601" />
    <detection t="36" x="197.0674153190272" y="72.54601857178076" z="-8.5185" />
    <detection t="37" x="197.37923076967095" y="72.22501848960474" z="-8.606" />
    <detection t="38" x="197.0674153190272" y="71.90401840742871" z="-8.8796" />
    <detection t="39" x="196.7555998683834" y="71.90401840742871" z="-8.9376" />
    <detection t="40" x="196.7555998683834" y="71.5830183252527" z="-8.9488" />
    <detection t="41" x="196.44378441773964" y="71.26201824307667" z="-8.9703" />
    <detection t="42" x="196.13196896709584" y="71.26201824307667" z="-9.2383" />
    <detection t="43" x="195.82015351645208" y="70.94101816090065" z="-9.2668" />
    <detection t="44" x="195.82015351645208" y="70.62001807872463" z="-9.4343" />
    <detection t="45" x="195.19652164377683" y="70.62001807872463" z="-9.6073" />
    <detection t="46" x="195.19652164377683" y="70.29901799654861" z="-9.6224" />
    <detection t="47" x="194.88470619313307" y="69.97801791437259" z="-9.9545" />
    <detection t="48" x="194.57289074248925" y="69.97801791437259" z="-9.7593" />
    <detection t="49" x="194.2610752918455" y="69.65701783219657" z="-9.9564" />
    <detection t="50" x="193.94925984120172" y="69.33601775002055" z="-10.2823" />
    <detection t="51" x="193.94925984120172" y="69.33601775002055" z="-10.3751" />
    <detection t="52" x="193.63744439055793" y="69.01501766784453" z="-10.4242" />
    <detection t="53" x="193.32562893991417" y="68.6940175856685" z="-10.5302" />
    <detection t="54" x="193.01381348927038" y="68.6940175856685" z="-10.6557" />
    <detection t="55" x="192.39018258798285" y="68.37301750349248" z="-10.6629" />
    <detection t="56" x="191.7665516866953" y="68.37301750349248" z="-10.8815" />
    <detection t="57" x="191.7665516866953" y="68.05201742131646" z="-10.7516" />
    <detection t="58" x="191.14291981402005" y="68.05201742131646" z="-10.9455" />
    <detection t="59" x="191.14291981402005" y="67.73101733914044" z="-10.6756" />
    <detection t="60" x="190.51928891273246" y="67.73101733914044" z="-10.8976" />
    <detection t="61" x="190.2074734620887" y="67.41001725696442" z="-10.9766" />
    <detection t="62" x="189.58384256080114" y="67.41001725696442" z="-10.9244" />
    <detection t="63" x="189.27202711015735" y="67.0890171747884" z="-11.025" />
    <detection t="64" x="188.64839620886983" y="67.0890171747884" z="-10.8869" />
    <detection t="65" x="188.33658075822603" y="66.76801709261238" z="-11.0659" />
    <detection t="66" x="187.7129488855508" y="66.76801709261238" z="-11.1104" />
    <detection t="67" x="187.40113343490702" y="66.76801709261238" z="-10.9422" />
    <detection t="68" x="186.77750253361944" y="66.44701701043635" z="-11.0501" />
    <detection t="69" x="186.15387163233189" y="66.44701701043635" z="-11.2709" />
    <detection t="70" x="185.53024073104436" y="66.44701701043635" z="-11.1964" />
    <detection t="71" x="184.9066098297568" y="66.44701701043635" z="-11.091" />
    <detection t="72" x="184.594794379113" y="66.12601692826034" z="-11.1755" />
    <detection t="73" x="183.97116250643776" y="66.12601692826034" z="-11.2131" />
    <detection t="74" x="183.659347055794" y="66.12601692826034" z="-11.4278" />
    <detection t="75" x="183.03571615450645" y="66.12601692826034" z="-11.2471" />
    <detection t="76" x="182.72390070386265" y="65.80501684608431" z="-11.4222" />
    <detection t="77" x="182.1002698025751" y="65.80501684608431" z="-11.5019" />
    <detection t="78" x="181.47663890128754" y="65.80501684608431" z="-11.3854" />
    <detection t="79" x="181.16482345064378" y="65.80501684608431" z="-11.2853" />
    <detection t="80" x="180.22937612732477" y="65.4840167639083" z="-11.4259" />
    <detection t="81" x="179.91756067668098" y="65.4840167639083" z="-11.4833" />
    <detection t="82" x="179.29392977539342" y="65.4840167639083" z="-11.5202" />
    <detection t="83" x="178.98211432474966" y="65.4840167639083" z="-11.6488" />
    <detection t="84" x="178.35848342346208" y="65.4840167639083" z="-11.38" />
    <detection t="85" x="177.73485252217452" y="65.4840167639083" z="-11.4364" />
    <detection t="86" x="177.42303707153076" y="65.4840167639083" z="-11.3156" />
    <detection t="87" x="176.48759071959944" y="65.4840167639083" z="-11.4163" />
    <detection t="88" x="176.17577429756795" y="65.4840167639083" z="-11.2781" />
    <detection t="89" x="175.24032794563664" y="65.4840167639083" z="-11.4379" />
    <detection t="90" x="174.92851249499284" y="65.4840167639083" z="-11.3828" />
    <detection t="91" x="173.9930661430615" y="65.4840167639083" z="-11.4177" />
    <detection t="92" x="173.68125069241773" y="65.4840167639083" z="-11.4117" />
    <detection t="93" x="173.05761979113018" y="65.4840167639083" z="-11.4181" />
    <detection t="94" x="172.43398791845493" y="65.4840167639083" z="-11.4692" />
    <detection t="95" x="172.12217246781117" y="65.4840167639083" z="-11.4214" />
    <detection t="96" x="171.18672611587985" y="65.4840167639083" z="-11.41" />
    <detection t="97" x="170.56309521459227" y="65.4840167639083" z="-11.5393" />
    <detection t="98" x="169.9394643133047" y="65.4840167639083" z="-11.5163" />
    <detection t="99" x="169.31583341201716" y="65.4840167639083" z="-11.4227" />
    <detection t="100" x="168.69220153934194" y="65.16301668173227" z="-11.535" />
    <detection t="101" x="168.38038608869815" y="65.16301668173227" z="-11.4802" />
    <detection t="102" x="167.7567551874106" y="65.16301668173227" z="-11.6522" />
    <detection t="103" x="167.13312428612304" y="65.16301668173227" z="-11.5963" />
    <detection t="104" x="166.50949338483548" y="65.16301668173227" z="-11.6827" />
    <detection t="105" x="166.1976779341917" y="65.16301668173227" z="-11.7651" />
    <detection t="106" x="165.26223158226037" y="65.16301668173227" z="-11.7825" />
    <detection t="107" x="164.63859970958512" y="65.16301668173227" z="-11.6526" />
    <detection t="108" x="164.01496880829757" y="65.16301668173227" z="-11.5918" />
  </particle>
  <particle nSpots="102">
    <detection t="0" x="49.624606885416675" y="36.91500945024242" z="13.4881" />
    <detection t="1" x="48.651574625" y="37.23600953241844" z="13.9418" />
    <detection t="2" x="47.354199625" y="37.55700961459446" z="13.8138" />
    <detection t="3" x="46.705512125000006" y="37.55700961459446" z="13.6163" />
    <detection t="4" x="45.408137125" y="37.878009696770484" z="13.3675" />
    <detection t="5" x="44.11076111458333" y="37.878009696770484" z="13.5077" />
    <detection t="6" x="43.46207361458334" y="38.199009778946504" z="13.3677" />
    <detection t="7" x="42.48904236458334" y="38.199009778946504" z="13.9163" />
    <detection t="8" x="41.19166635416667" y="38.520009861122524" z="13.448" />
    <detection t="9" x="39.89429135416667" y="38.841009943298545" z="13.3331" />
    <detection t="10" x="38.92126010416667" y="39.162010025474565" z="13.7635" />
    <detection t="11" x="37.948228854166665" y="39.162010025474565" z="13.3235" />
    <detection t="12" x="36.975196593750006" y="39.162010025474565" z="13.7806" />
    <detection t="13" x="36.00216534375" y="39.162010025474565" z="13.1641" />
    <detection t="14" x="35.02913409375" y="39.162010025474565" z="13.1321" />
    <detection t="15" x="34.05610284375" y="39.48301010765059" z="13.1504" />
    <detection t="16" x="33.08307058333333" y="39.48301010765059" z="13.1172" />
    <detection t="17" x="32.11003933333334" y="39.48301010765059" z="12.9806" />
    <detection t="18" x="31.137008083333335" y="39.162010025474565" z="12.8763" />
    <detection t="19" x="30.488320583333337" y="39.162010025474565" z="12.9262" />
    <detection t="20" x="29.515288322916668" y="38.841009943298545" z="12.5706" />
    <detection t="21" x="28.866600822916666" y="38.841009943298545" z="12.4167" />
    <detection t="22" x="28.21791332291667" y="38.520009861122524" z="12.0708" />
    <detection t="23" x="27.569225822916668" y="38.199009778946504" z="11.7841" />
    <detection t="24" x="26.92053832291667" y="37.878009696770484" z="11.4444" />
    <detection t="25" x="26.27185082291667" y="37.23600953241844" z="11.166" />
    <detection t="26" x="25.947507072916668" y="36.91500945024242" z="10.9286" />
    <detection t="27" x="25.623162312500003" y="36.27300928589038" z="10.3701" />
    <detection t="28" x="25.623162312500003" y="35.631009121538334" z="10.0834" />
    <detection t="29" x="25.623162312500003" y="34.66800887501027" z="9.6305" />
    <detection t="30" x="25.623162312500003" y="34.02600871065823" z="9.3226" />
    <detection t="31" x="25.623162312500003" y="33.06300846413017" z="8.6556" />
    <detection t="32" x="25.947507072916668" y="32.1000082176021" z="8.7048" />
    <detection t="33" x="26.27185082291667" y="30.81600788889802" z="8.6644" />
    <detection t="34" x="26.92053832291667" y="29.853007642369956" z="7.6329" />
    <detection t="35" x="27.569225822916668" y="28.569007313665875" z="7.6871" />
    <detection t="36" x="28.21791332291667" y="27.28500698496179" z="7.9439" />
    <detection t="37" x="29.19094457291667" y="26.001006656257704" z="7.2324" />
    <detection t="38" x="30.488320583333337" y="24.71700632755362" z="6.7818" />
    <detection t="39" x="31.137008083333335" y="23.433005998849538" z="6.4606" />
    <detection t="40" x="32.43438308333334" y="22.149005670145453" z="6.2886" />
    <detection t="41" x="34.38044659375" y="21.186005423617388" z="6.1681" />
    <detection t="42" x="35.677821593750004" y="19.902005094913306" z="6.3815" />
    <detection t="43" x="37.62388510416667" y="18.61800476620922" z="5.7966" />
    <detection t="44" x="38.92126010416667" y="17.655004519681157" z="5.7624" />
    <detection t="45" x="41.19166635416667" y="16.371004190977075" z="5.8269" />
    <detection t="46" x="42.81338611458334" y="15.72900402662503" z="5.6791" />
    <detection t="47" x="45.08379236458334" y="14.766003780096968" z="6.1522" />
    <detection t="48" x="47.354199625" y="14.124003615744925" z="6.1765" />
    <detection t="49" x="49.300262125" y="13.482003451392885" z="6.495" />
    <detection t="50" x="51.570669385416664" y="13.161003369216862" z="6.5031" />
    <detection t="51" x="53.516732895833336" y="12.840003287040842" z="6.7668" />
    <detection t="52" x="56.11148289583334" y="12.840003287040842" z="7.3983" />
    <detection t="53" x="58.38189015625" y="12.840003287040842" z="7.7281" />
    <detection t="54" x="60.327952656250005" y="12.519003204864822" z="7.4594" />
    <detection t="55" x="62.598359916666666" y="12.1980031226888" z="7.922" />
    <detection t="56" x="64.86876616666667" y="12.1980031226888" z="7.5407" />
    <detection t="57" x="67.13917342708334" y="12.1980031226888" z="7.5792" />
    <detection t="58" x="69.08523693750001" y="12.1980031226888" z="7.6499" />
    <detection t="59" x="71.35564318750001" y="12.1980031226888" z="7.7139" />
    <detection t="60" x="73.62605044791667" y="12.1980031226888" z="7.3596" />
    <detection t="61" x="75.57211294791668" y="12.1980031226888" z="8.1338" />
    <detection t="62" x="77.51817645833334" y="12.1980031226888" z="8.3117" />
    <detection t="63" x="79.13989520833334" y="12.519003204864822" z="7.7424" />
    <detection t="64" x="81.08595871875" y="12.519003204864822" z="7.9041" />
    <detection t="65" x="83.03202121875002" y="12.519003204864822" z="7.9103" />
    <detection t="66" x="84.65373996875" y="12.519003204864822" z="8.0331" />
    <detection t="67" x="86.92414722916668" y="12.519003204864822" z="7.9057" />
    <detection t="68" x="88.22152222916667" y="12.519003204864822" z="7.6817" />
    <detection t="69" x="90.16758573958334" y="12.1980031226888" z="7.6873" />
    <detection t="70" x="92.11364823958334" y="12.1980031226888" z="7.7086" />
    <detection t="71" x="93.73536800000001" y="12.840003287040842" z="8.3679" />
    <detection t="72" x="96.00577425" y="12.1980031226888" z="7.8661" />
    <detection t="73" x="97.30315026041669" y="11.877003040512779" z="7.899" />
    <detection t="74" x="99.24921276041668" y="11.877003040512779" z="7.6836" />
    <detection t="75" x="100.87093252083334" y="11.877003040512779" z="7.6062" />
    <detection t="76" x="102.49265127083333" y="11.877003040512779" z="8.1611" />
    <detection t="77" x="104.43871377083335" y="11.877003040512779" z="8.1199" />
    <detection t="78" x="106.06043353125001" y="11.877003040512779" z="7.9258" />
    <detection t="79" x="108.33083978125" y="11.556002958336759" z="7.7108" />
    <detection t="80" x="109.95255954166667" y="11.556002958336759" z="7.633" />
    <detection t="81" x="111.89862204166668" y="11.556002958336759" z="7.6356" />
    <detection t="82" x="114.16902930208335" y="11.556002958336759" z="8.6191" />
    <detection t="83" x="116.11509180208334" y="11.556002958336759" z="7.7931" />
    <detection t="84" x="118.0611553125" y="11.235002876160737" z="7.7353" />
    <detection t="85" x="120.33156156250001" y="11.235002876160737" z="7.6855" />
    <detection t="86" x="122.60196882291667" y="10.914002793984716" z="8.0843" />
    <detection t="87" x="124.87237608333334" y="10.914002793984716" z="7.6595" />
    <detection t="88" x="126.81843858333335" y="10.914002793984716" z="8.5915" />
    <detection t="89" x="129.41318959375002" y="10.593002711808694" z="8.0264" />
    <detection t="90" x="131.68359584375" y="10.593002711808694" z="7.7254" />
    <detection t="91" x="133.62965935416668" y="10.593002711808694" z="7.6712" />
    <detection t="92" x="136.22441036458332" y="10.593002711808694" z="7.5594" />
    <detection t="93" x="138.49481661458336" y="10.593002711808694" z="7.5793" />
    <detection t="94" x="141.08956762500003" y="10.593002711808694" z="7.5692" />
    <detection t="95" x="143.684317625" y="10.593002711808694" z="7.6978" />
    <detection t="96" x="146.60341238541668" y="10.593002711808694" z="7.3478" />
    <detection t="97" x="149.19816339583332" y="10.593002711808694" z="7.0652" />
    <detection t="98" x="151.79291339583335" y="10.272002629632674" z="7.0717" />
    <detection t="99" x="154.06332065625003" y="10.593002711808694" z="6.9233" />
    <detection t="100" x="156.98241541666667" y="10.914002793984716" z="6.7337" />
    <detection t="101" x="159.57716541666667" y="10.914002793984716" z="6.1467" />
  </particle>
  <particle nSpots="84">
    <detection t="0" x="151.22883704528985" y="43.977011258114885" z="-6.929" />
    <detection t="1" x="151.6236915362319" y="43.977011258114885" z="-6.9756" />
    <detection t="2" x="150.8339837844203" y="43.656011175938865" z="-6.9584" />
    <detection t="3" x="150.8339837844203" y="43.335011093762844" z="-6.8699" />
    <detection t="4" x="150.43913052355072" y="43.335011093762844" z="-7.0169" />
    <detection t="5" x="150.43913052355072" y="43.014011011586824" z="-6.8787" />
    <detection t="6" x="150.04427726268116" y="43.014011011586824" z="-7.1692" />
    <detection t="7" x="149.64942400181158" y="42.6930109294108" z="-7.1441" />
    <detection t="8" x="149.64942400181158" y="42.372010847234776" z="-7.046" />
    <detection t="9" x="149.25457074094203" y="42.372010847234776" z="-7.2384" />
    <detection t="10" x="149.25457074094203" y="42.051010765058756" z="-7.2628" />
    <detection t="11" x="148.85971748007248" y="41.730010682882735" z="-7.1311" />
    <detection t="12" x="148.4648642192029" y="41.730010682882735" z="-7.0455" />
    <detection t="13" x="148.07001095833334" y="41.409010600706715" z="-7.1838" />
    <detection t="14" x="148.4648642192029" y="41.088010518530695" z="-7.1568" />
    <detection t="15" x="148.07001095833334" y="41.088010518530695" z="-7.2032" />
    <detection t="16" x="148.07001095833334" y="40.767010436354674" z="-7.3711" />
    <detection t="17" x="147.67515769746376" y="40.446010354178654" z="-7.2385" />
    <detection t="18" x="148.07001095833334" y="40.12501027200263" z="-7.1579" />
    <detection t="19" x="147.67515769746376" y="40.12501027200263" z="-7.3882" />
    <detection t="20" x="147.67515769746376" y="39.80401018982661" z="-7.3835" />
    <detection t="21" x="147.67515769746376" y="39.48301010765059" z="-7.274" />
    <detection t="22" x="147.2803044365942" y="39.48301010765059" z="-7.2503" />
    <detection t="23" x="147.67515769746376" y="39.162010025474565" z="-7.5028" />
    <detection t="24" x="147.2803044365942" y="38.841009943298545" z="-7.3446" />
    <detection t="25" x="147.67515769746376" y="38.520009861122524" z="-7.4451" />
    <detection t="26" x="147.2803044365942" y="38.520009861122524" z="-7.5276" />
    <detection t="27" x="147.67515769746376" y="38.199009778946504" z="-7.4218" />
    <detection t="28" x="147.67515769746376" y="38.199009778946504" z="-7.6384" />
    <detection t="29" x="147.67515769746376" y="37.878009696770484" z="-7.6725" />
    <detection t="30" x="147.67515769746376" y="37.55700961459446" z="-7.4857" />
    <detection t="31" x="147.67515769746376" y="37.55700961459446" z="-7.5303" />
    <detection t="32" x="148.4648642192029" y="37.23600953241844" z="-7.669" />
    <detection t="33" x="148.4648642192029" y="36.91500945024242" z="-7.7045" />
    <detection t="34" x="148.4648642192029" y="36.5940093680664" z="-7.6693" />
    <detection t="35" x="148.85971748007248" y="36.27300928589038" z="-7.706" />
    <detection t="36" x="148.85971748007248" y="35.952009203714354" z="-7.6877" />
    <detection t="37" x="148.85971748007248" y="35.631009121538334" z="-7.7425" />
    <detection t="38" x="149.25457074094203" y="35.31000903936231" z="-7.679" />
    <detection t="39" x="149.25457074094203" y="34.98900895718629" z="-7.7621" />
    <detection t="40" x="149.64942400181158" y="34.66800887501027" z="-7.758" />
    <detection t="41" x="150.04427726268116" y="34.34700879283425" z="-7.7387" />
    <detection t="42" x="150.04427726268116" y="34.02600871065823" z="-7.758" />
    <detection t="43" x="150.43913052355072" y="33.70500862848221" z="-7.9725" />
    <detection t="44" x="150.8339837844203" y="33.70500862848221" z="-7.9858" />
    <detection t="45" x="151.22883704528985" y="33.38400854630619" z="-7.9315" />
    <detection t="46" x="151.22883704528985" y="33.06300846413017" z="-7.8875" />
    <detection t="47" x="151.22883704528985" y="32.74200838195415" z="-7.8916" />
    <detection t="48" x="152.01854479710144" y="32.74200838195415" z="-8.2519" />
    <detection t="49" x="152.80825131884058" y="32.42100829977812" z="-8.132" />
    <detection t="50" x="153.20310457971016" y="32.1000082176021" z="-8.0581" />
    <detection t="51" x="153.5979578405797" y="32.1000082176021" z="-8.3431" />
    <detection t="52" x="153.9928111014493" y="31.779008135426086" z="-8.2834" />
    <detection t="53" x="154.7825176231884" y="31.45800805325006" z="-8.1288" />
    <detection t="54" x="155.57222414492753" y="31.45800805325006" z="-8.3871" />
    <detection t="55" x="156.36193189673912" y="31.13700797107404" z="-8.2141" />
    <detection t="56" x="157.15163841847826" y="31.13700797107404" z="-8.3786" />
    <detection t="57" x="157.9413449402174" y="30.81600788889802" z="-8.2461" />
    <detection t="58" x="158.73105146195653" y="30.81600788889802" z="-8.2882" />
    <detection t="59" x="159.52075798369566" y="30.495007806722" z="-8.1401" />
    <detection t="60" x="160.31046450543477" y="30.495007806722" z="-8.3115" />
    <detection t="61" x="161.49502551811594" y="30.495007806722" z="-8.4105" />
    <detection t="62" x="162.2847320398551" y="30.17400772454598" z="-8.5275" />
    <detection t="63" x="163.4692918224638" y="30.17400772454598" z="-8.6804" />
    <detection t="64" x="164.65385160507248" y="30.17400772454598" z="-8.6262" />
    <detection t="65" x="165.83841261775362" y="30.495007806722" z="-8.6811" />
    <detection t="66" x="167.02297240036233" y="30.495007806722" z="-8.4227" />
    <detection t="67" x="167.81267892210147" y="30.495007806722" z="-8.8382" />
    <detection t="68" x="169.3920919655797" y="30.81600788889802" z="-8.4709" />
    <detection t="69" x="170.57665297826085" y="31.13700797107404" z="-8.5954" />
    <detection t="70" x="171.7612127608696" y="31.45800805325006" z="-8.6994" />
    <detection t="71" x="173.34062580434784" y="31.779008135426086" z="-8.6077" />
    <detection t="72" x="174.92003884782608" y="32.1000082176021" z="-8.5205" />
    <detection t="73" x="176.10459986050725" y="32.42100829977812" z="-8.4624" />
    <detection t="74" x="177.68401290398552" y="33.06300846413017" z="-8.9079" />
    <detection t="75" x="178.8685726865942" y="33.38400854630619" z="-8.9942" />
    <detection t="76" x="180.0531324692029" y="34.02600871065823" z="-8.7905" />
    <detection t="77" x="180.84284022101448" y="34.66800887501027" z="-8.7615" />
    <detection t="78" x="181.63254674275362" y="35.31000903936231" z="-8.8911" />
    <detection t="79" x="182.81710652536233" y="36.27300928589038" z="-8.93" />
    <detection t="80" x="183.60681304710147" y="36.91500945024242" z="-8.7266" />
    <detection t="81" x="184.79137282971016" y="37.55700961459446" z="-8.6829" />
    <detection t="82" x="185.58108058152172" y="38.520009861122524" z="-9.0046" />
    <detection t="83" x="186.37078710326085" y="39.162010025474565" z="-8.6937" />
  </particle>
  <particle nSpots="96">
    <detection t="0" x="75.23006993042291" y="78.64502013312516" z="4.2191" />
    <detection t="1" x="74.63536597407914" y="78.64502013312516" z="4.1981" />
    <detection t="2" x="74.33801399590723" y="78.64502013312516" z="4.1546" />
    <detection t="3" x="74.04066109140518" y="78.96602021530119" z="4.0831" />
    <detection t="4" x="73.44595713506139" y="78.96602021530119" z="4.0466" />
    <detection t="5" x="73.1486051568895" y="78.64502013312516" z="4.026" />
    <detection t="6" x="72.8512531787176" y="78.64502013312516" z="4.0613" />
    <detection t="7" x="72.25654922237382" y="78.64502013312516" z="4.0725" />
    <detection t="8" x="71.9591972442019" y="78.64502013312516" z="4.0539" />
    <detection t="9" x="71.66184526603001" y="78.64502013312516" z="3.9178" />
    <detection t="10" x="71.36449328785812" y="78.32402005094913" z="3.8506" />
    <detection t="11" x="71.36449328785812" y="78.32402005094913" z="3.8518" />
    <detection t="12" x="71.06714130968622" y="78.32402005094913" z="4.0131" />
    <detection t="13" x="70.47243642701228" y="78.32402005094913" z="3.8234" />
    <detection t="14" x="70.17508444884038" y="78.00301996877312" z="3.6183" />
    <detection t="15" x="69.58038049249659" y="78.00301996877312" z="3.6934" />
    <detection t="16" x="69.2830285143247" y="78.00301996877312" z="3.6101" />
    <detection t="17" x="69.2830285143247" y="78.00301996877312" z="3.873" />
    <detection t="18" x="68.6883245579809" y="78.00301996877312" z="3.8923" />
    <detection t="19" x="68.390972579809" y="78.00301996877312" z="3.744" />
    <detection t="20" x="67.79626862346521" y="77.68201988659709" z="3.7115" />
    <detection t="21" x="67.49891664529332" y="77.68201988659709" z="3.689" />
    <detection t="22" x="67.20156466712142" y="77.68201988659709" z="3.5166" />
    <detection t="23" x="66.90421176261938" y="77.68201988659709" z="3.7604" />
    <detection t="24" x="66.60685978444747" y="77.68201988659709" z="3.6216" />
    <detection t="25" x="66.01215582810369" y="77.68201988659709" z="3.6563" />
    <detection t="26" x="66.01215582810369" y="77.68201988659709" z="3.6193" />
    <detection t="27" x="65.71480384993178" y="77.36101980442108" z="3.7664" />
    <detection t="28" x="65.120099893588" y="77.36101980442108" z="3.7322" />
    <detection t="29" x="64.8227479154161" y="77.36101980442108" z="3.6794" />
    <detection t="30" x="64.22804395907231" y="77.04001972224505" z="3.4922" />
    <detection t="31" x="63.930691980900406" y="77.04001972224505" z="3.5779" />
    <detection t="32" x="63.63334000272852" y="77.04001972224505" z="3.7615" />
    <detection t="33" x="63.03863512005458" y="77.04001972224505" z="3.5419" />
    <detection t="34" x="62.74128314188267" y="76.71901964006904" z="3.425" />
    <detection t="35" x="62.14657918553888" y="76.71901964006904" z="3.4459" />
    <detection t="36" x="61.84922720736699" y="76.71901964006904" z="3.6705" />
    <detection t="37" x="61.84922720736699" y="76.71901964006904" z="3.6501" />
    <detection t="38" x="61.55187522919509" y="76.71901964006904" z="3.6" />
    <detection t="39" x="60.957171272851305" y="76.39801955789301" z="3.3694" />
    <detection t="40" x="60.3624673165075" y="76.39801955789301" z="3.6367" />
    <detection t="41" x="60.06511533833561" y="76.39801955789301" z="3.4232" />
    <detection t="42" x="59.47041045566167" y="76.39801955789301" z="3.3375" />
    <detection t="43" x="59.17305847748977" y="76.39801955789301" z="3.5865" />
    <detection t="44" x="58.87570649931787" y="76.077019475717" z="3.5786" />
    <detection t="45" x="58.578354521145975" y="76.077019475717" z="3.58" />
    <detection t="46" x="57.98365056480218" y="76.077019475717" z="3.4157" />
    <detection t="47" x="57.68629858663029" y="76.077019475717" z="3.2379" />
    <detection t="48" x="57.091594630286494" y="75.75601939354097" z="3.3235" />
    <detection t="49" x="56.7942426521146" y="75.75601939354097" z="3.3067" />
    <detection t="50" x="56.4968906739427" y="75.75601939354097" z="3.201" />
    <detection t="51" x="56.199538695770805" y="75.75601939354097" z="3.1037" />
    <detection t="52" x="55.60483381309686" y="75.75601939354097" z="2.9881" />
    <detection t="53" x="55.30748183492497" y="75.43501931136495" z="2.9012" />
    <detection t="54" x="55.010129856753075" y="75.43501931136495" z="3.2382" />
    <detection t="55" x="54.415425900409275" y="75.43501931136495" z="2.9513" />
    <detection t="56" x="54.415425900409275" y="75.11401922918893" z="2.8482" />
    <detection t="57" x="53.523369965893586" y="75.11401922918893" z="3.3681" />
    <detection t="58" x="53.2260179877217" y="75.11401922918893" z="3.2579" />
    <detection t="59" x="52.9286660095498" y="75.11401922918893" z="3.2842" />
    <detection t="60" x="52.03660914870395" y="75.11401922918893" z="3.2085" />
    <detection t="61" x="52.03660914870395" y="75.11401922918893" z="3.2146" />
    <detection t="62" x="51.73925717053206" y="75.11401922918893" z="3.1762" />
    <detection t="63" x="50.84720123601637" y="75.11401922918893" z="3.0278" />
    <detection t="64" x="50.54984925784448" y="75.11401922918893" z="3.1124" />
    <detection t="65" x="50.25249727967258" y="75.11401922918893" z="2.8945" />
    <detection t="66" x="49.95514530150068" y="75.11401922918893" z="3.0106" />
    <detection t="67" x="49.36044134515689" y="75.11401922918893" z="2.7703" />
    <detection t="68" x="48.76573646248295" y="75.11401922918893" z="2.7885" />
    <detection t="69" x="48.46838448431105" y="74.7930191470129" z="2.7007" />
    <detection t="70" x="47.87368052796726" y="74.7930191470129" z="3.1109" />
    <detection t="71" x="47.27897657162347" y="75.11401922918893" z="2.5441" />
    <detection t="72" x="46.684272615279674" y="74.7930191470129" z="2.6307" />
    <detection t="73" x="46.08956865893588" y="74.7930191470129" z="2.5176" />
    <detection t="74" x="46.08956865893588" y="74.7930191470129" z="3.1789" />
    <detection t="75" x="45.19751179809004" y="74.7930191470129" z="3.0291" />
    <detection t="76" x="45.19751179809004" y="74.7930191470129" z="3.0295" />
    <detection t="77" x="44.30545586357435" y="74.7930191470129" z="2.8709" />
    <detection t="78" x="44.008103885402456" y="74.7930191470129" z="2.9147" />
    <detection t="79" x="43.41339992905866" y="74.7930191470129" z="2.8753" />
    <detection t="80" x="42.81869597271487" y="74.7930191470129" z="2.7351" />
    <detection t="81" x="42.22399201637108" y="74.7930191470129" z="2.8301" />
    <detection t="82" x="41.92664003819918" y="74.7930191470129" z="2.8079" />
    <detection t="83" x="41.33193515552524" y="74.7930191470129" z="2.9397" />
    <detection t="84" x="41.03458317735335" y="74.7930191470129" z="3.1392" />
    <detection t="85" x="40.14252724283766" y="74.7930191470129" z="2.5379" />
    <detection t="86" x="39.54782328649386" y="74.7930191470129" z="2.6047" />
    <detection t="87" x="39.25047130832196" y="75.11401922918893" z="2.651" />
    <detection t="88" x="38.65576735197817" y="75.11401922918893" z="2.7815" />
    <detection t="89" x="38.358415373806274" y="75.11401922918893" z="2.9283" />
    <detection t="90" x="37.763710491132336" y="75.11401922918893" z="2.9362" />
    <detection t="91" x="37.169006534788544" y="75.11401922918893" z="2.7485" />
    <detection t="92" x="36.57430257844475" y="75.11401922918893" z="2.5137" />
    <detection t="93" x="36.276950600272855" y="75.43501931136495" z="2.5655" />
    <detection t="94" x="35.68224664392906" y="75.43501931136495" z="2.8128" />
    <detection t="95" x="35.97959862210095" y="75.43501931136495" z="2.9459" />
  </particle>
  <particle nSpots="78">
    <detection t="0" x="136.6968648034682" y="57.45901470950777" z="-1.363" />
    <detection t="1" x="137.6417737630058" y="57.45901470950777" z="-1.3809" />
    <detection t="2" x="137.3268041098266" y="57.45901470950777" z="-1.8194" />
    <detection t="3" x="137.01183445664742" y="57.13801462733175" z="-2.0306" />
    <detection t="4" x="136.6968648034682" y="57.13801462733175" z="-1.8092" />
    <detection t="5" x="136.381895150289" y="57.13801462733175" z="-1.9828" />
    <detection t="6" x="136.06692549710982" y="56.81701454515573" z="-2.2762" />
    <detection t="7" x="135.43698520953757" y="56.81701454515573" z="-1.8639" />
    <detection t="8" x="135.43698520953757" y="56.81701454515573" z="-2.3017" />
    <detection t="9" x="134.8070459031792" y="56.81701454515573" z="-2.3383" />
    <detection t="10" x="134.8070459031792" y="56.4960144629797" z="-1.8036" />
    <detection t="11" x="134.1771065968208" y="56.4960144629797" z="-2.2788" />
    <detection t="12" x="134.1771065968208" y="56.4960144629797" z="-2.3547" />
    <detection t="13" x="133.54716729046243" y="56.4960144629797" z="-2.5972" />
    <detection t="14" x="133.54716729046243" y="56.4960144629797" z="-2.2283" />
    <detection t="15" x="132.91722798410404" y="56.4960144629797" z="-2.3527" />
    <detection t="16" x="132.91722798410404" y="56.4960144629797" z="-2.653" />
    <detection t="17" x="132.60225833092485" y="56.17501438080368" z="-2.8045" />
    <detection t="18" x="132.28728867774566" y="56.17501438080368" z="-3.024" />
    <detection t="19" x="131.9723180433526" y="56.17501438080368" z="-3.1677" />
    <detection t="20" x="131.9723180433526" y="56.17501438080368" z="-2.8944" />
    <detection t="21" x="131.34237873699422" y="56.17501438080368" z="-3.0826" />
    <detection t="22" x="131.34237873699422" y="56.17501438080368" z="-3.2608" />
    <detection t="23" x="131.34237873699422" y="56.17501438080368" z="-3.3825" />
    <detection t="24" x="131.02740908381503" y="56.17501438080368" z="-3.245" />
    <detection t="25" x="131.02740908381503" y="55.85401429862766" z="-3.3198" />
    <detection t="26" x="131.02740908381503" y="55.85401429862766" z="-3.2397" />
    <detection t="27" x="130.71243943063584" y="55.85401429862766" z="-3.4776" />
    <detection t="28" x="130.39746977745665" y="55.85401429862766" z="-3.6559" />
    <detection t="29" x="130.39746977745665" y="55.85401429862766" z="-3.9103" />
    <detection t="30" x="129.76753047109827" y="55.85401429862766" z="-3.5887" />
    <detection t="31" x="129.76753047109827" y="55.53301421645164" z="-4.005" />
    <detection t="32" x="129.45256081791908" y="55.53301421645164" z="-3.8051" />
    <detection t="33" x="129.45256081791908" y="55.53301421645164" z="-3.8201" />
    <detection t="34" x="129.45256081791908" y="55.21201413427562" z="-4.1132" />
    <detection t="35" x="129.1375911647399" y="55.21201413427562" z="-4.3951" />
    <detection t="36" x="128.82262151156067" y="55.21201413427562" z="-3.7687" />
    <detection t="37" x="128.82262151156067" y="54.8910140520996" z="-4.1085" />
    <detection t="38" x="128.82262151156067" y="54.8910140520996" z="-4.455" />
    <detection t="39" x="128.50765185838148" y="54.8910140520996" z="-3.9339" />
    <detection t="40" x="128.50765185838148" y="54.57001396992358" z="-4.3859" />
    <detection t="41" x="128.50765185838148" y="54.57001396992358" z="-4.656" />
    <detection t="42" x="128.19268122398844" y="54.24901388774756" z="-4.3737" />
    <detection t="43" x="128.19268122398844" y="54.24901388774756" z="-4.7637" />
    <detection t="44" x="127.87771157080924" y="54.24901388774756" z="-4.9299" />
    <detection t="45" x="127.56274191763005" y="53.92801380557154" z="-4.4819" />
    <detection t="46" x="127.24777226445086" y="53.92801380557154" z="-4.8429" />
    <detection t="47" x="126.61783295809249" y="53.92801380557154" z="-5.1272" />
    <detection t="48" x="126.93280261127168" y="53.60701372339552" z="-4.8429" />
    <detection t="49" x="126.93280261127168" y="53.60701372339552" z="-4.9993" />
    <detection t="50" x="126.61783295809249" y="53.60701372339552" z="-5.1336" />
    <detection t="51" x="126.61783295809249" y="53.2860136412195" z="-5.3489" />
    <detection t="52" x="126.3028633049133" y="53.2860136412195" z="-5.0576" />
    <detection t="53" x="126.3028633049133" y="53.2860136412195" z="-5.2377" />
    <detection t="54" x="126.61783295809249" y="52.96501355904347" z="-5.4193" />
    <detection t="55" x="126.3028633049133" y="52.96501355904347" z="-5.4971" />
    <detection t="56" x="126.3028633049133" y="52.96501355904347" z="-5.5184" />
    <detection t="57" x="126.3028633049133" y="52.64401347686745" z="-5.3569" />
    <detection t="58" x="126.3028633049133" y="52.64401347686745" z="-5.7518" />
    <detection t="59" x="125.98789365173411" y="52.32301339469143" z="-5.5148" />
    <detection t="60" x="126.3028633049133" y="52.32301339469143" z="-5.4582" />
    <detection t="61" x="126.3028633049133" y="52.00201331251541" z="-5.8124" />
    <detection t="62" x="126.3028633049133" y="52.00201331251541" z="-5.6943" />
    <detection t="63" x="126.61783295809249" y="52.00201331251541" z="-5.6122" />
    <detection t="64" x="126.61783295809249" y="51.68101323033939" z="-5.8327" />
    <detection t="65" x="126.3028633049133" y="51.68101323033939" z="-6.0336" />
    <detection t="66" x="126.61783295809249" y="51.36001314816337" z="-5.7864" />
    <detection t="67" x="126.61783295809249" y="51.36001314816337" z="-5.9852" />
    <detection t="68" x="126.93280261127168" y="51.03901306598735" z="-6.2339" />
    <detection t="69" x="126.93280261127168" y="51.03901306598735" z="-6.073" />
    <detection t="70" x="126.93280261127168" y="51.03901306598735" z="-6.2925" />
    <detection t="71" x="126.93280261127168" y="50.71801298381133" z="-6.4662" />
    <detection t="72" x="127.24777226445086" y="50.71801298381133" z="-6.3115" />
    <detection t="73" x="127.24777226445086" y="50.39701290163531" z="-6.4474" />
    <detection t="74" x="127.24777226445086" y="50.39701290163531" z="-6.2568" />
    <detection t="75" x="126.93280261127168" y="50.07601281945929" z="-6.5171" />
    <detection t="76" x="127.24777226445086" y="50.07601281945929" z="-6.2011" />
    <detection t="77" x="126.93280261127168" y="49.755012737283266" z="-6.4255" />
  </particle>
  <particle nSpots="79">
    <detection t="0" x="142.62313359527326" y="29.532007560193936" z="-10.4897" />
    <detection t="1" x="143.26703120088627" y="29.211007478017915" z="-10.3695" />
    <detection t="2" x="143.91092780354504" y="28.890007395841895" z="-10.5186" />
    <detection t="3" x="144.55482440620386" y="28.569007313665875" z="-10.4838" />
    <detection t="4" x="145.52066931019203" y="28.24800723148985" z="-10.5335" />
    <detection t="5" x="146.1645659128508" y="27.92700714931383" z="-10.4745" />
    <detection t="6" x="147.13041181979318" y="27.60600706713781" z="-10.5878" />
    <detection t="7" x="147.77430842245198" y="27.28500698496179" z="-10.5419" />
    <detection t="8" x="148.41820502511078" y="26.64300682060975" z="-10.3164" />
    <detection t="9" x="149.70599823042835" y="26.322006738433725" z="-10.3472" />
    <detection t="10" x="150.67184313441655" y="26.001006656257704" z="-10.3001" />
    <detection t="11" x="151.63768904135893" y="25.680006574081684" z="-10.486" />
    <detection t="12" x="152.28158564401772" y="25.359006491905664" z="-10.4831" />
    <detection t="13" x="153.5693788493353" y="25.038006409729643" z="-10.6593" />
    <detection t="14" x="154.85717305760707" y="24.71700632755362" z="-10.5522" />
    <detection t="15" x="155.82301796159527" y="24.3960062453776" z="-10.6199" />
    <detection t="16" x="157.11081116691287" y="24.07500616320158" z="-10.6092" />
    <detection t="17" x="158.72055367651402" y="23.754006081025558" z="-10.5208" />
    <detection t="18" x="160.00834688183159" y="23.433005998849538" z="-10.4856" />
    <detection t="19" x="160.9741917858198" y="23.112005916673517" z="-10.7209" />
    <detection t="20" x="162.58393329246675" y="23.112005916673517" z="-10.6594" />
    <detection t="21" x="164.19367580206793" y="22.791005834497494" z="-10.619" />
    <detection t="22" x="165.48146900738553" y="22.470005752321473" z="-10.8407" />
    <detection t="23" x="167.73510811964547" y="22.470005752321473" z="-10.649" />
    <detection t="24" x="169.34484962629247" y="22.470005752321473" z="-10.8431" />
    <detection t="25" x="170.95459213589365" y="22.149005670145453" z="-10.9055" />
    <detection t="26" x="172.56433364254065" y="22.149005670145453" z="-10.9065" />
    <detection t="27" x="174.1740751491876" y="22.470005752321473" z="-10.8859" />
    <detection t="28" x="176.10576596011816" y="22.791005834497494" z="-10.9898" />
    <detection t="29" x="177.71550746676513" y="23.112005916673517" z="-11.0501" />
    <detection t="30" x="179.6471982776957" y="23.433005998849538" z="-11.3229" />
    <detection t="31" x="181.2569397843427" y="24.07500616320158" z="-11.2912" />
    <detection t="32" x="183.18863059527325" y="24.71700632755362" z="-11.118" />
    <detection t="33" x="184.79837210192025" y="25.359006491905664" z="-11.3571" />
    <detection t="34" x="186.40811461152143" y="26.322006738433725" z="-11.3071" />
    <detection t="35" x="188.01785611816837" y="26.96400690278577" z="-11.4857" />
    <detection t="36" x="189.62759762481537" y="27.92700714931383" z="-11.7111" />
    <detection t="37" x="190.91539183308714" y="28.890007395841895" z="-11.6789" />
    <detection t="38" x="192.5251333397341" y="30.17400772454598" z="-11.6475" />
    <detection t="39" x="193.8129265450517" y="31.13700797107404" z="-11.9025" />
    <detection t="40" x="195.1007207533235" y="32.1000082176021" z="-11.861" />
    <detection t="41" x="196.38851395864106" y="33.38400854630619" z="-11.9765" />
    <detection t="42" x="197.35435886262925" y="34.66800887501027" z="-12.1435" />
    <detection t="43" x="198.32020476957163" y="35.631009121538334" z="-12.1816" />
    <detection t="44" x="198.96410137223043" y="36.91500945024242" z="-12.314" />
    <detection t="45" x="199.9299462762186" y="37.878009696770484" z="-12.4435" />
    <detection t="46" x="200.5738428788774" y="39.162010025474565" z="-12.8362" />
    <detection t="47" x="201.2177394815362" y="40.12501027200263" z="-12.5676" />
    <detection t="48" x="201.8616370871492" y="41.088010518530695" z="-12.811" />
    <detection t="49" x="202.50553368980798" y="42.051010765058756" z="-12.7676" />
    <detection t="50" x="202.82748199113738" y="43.014011011586824" z="-13.0119" />
    <detection t="51" x="203.14943029246675" y="43.977011258114885" z="-13.321" />
    <detection t="52" x="203.47137859379615" y="44.940011504642946" z="-13.269" />
    <detection t="53" x="203.79332689512555" y="45.90301175117101" z="-13.4199" />
    <detection t="54" x="204.11527519645495" y="46.545011915523055" z="-13.5536" />
    <detection t="55" x="204.43722349778432" y="47.508012162051116" z="-13.7546" />
    <detection t="56" x="204.75917179911372" y="48.15001232640316" z="-14.231" />
    <detection t="57" x="204.43722349778432" y="49.11301257293122" z="-14.3544" />
    <detection t="58" x="205.08112010044312" y="49.43401265510724" z="-14.5019" />
    <detection t="59" x="205.08112010044312" y="50.39701290163531" z="-14.8187" />
    <detection t="60" x="205.08112010044312" y="50.71801298381133" z="-15.0261" />
    <detection t="61" x="205.40306840177254" y="51.36001314816337" z="-15.49" />
    <detection t="62" x="205.08112010044312" y="51.68101323033939" z="-15.4278" />
    <detection t="63" x="205.08112010044312" y="52.32301339469143" z="-15.9203" />
    <detection t="64" x="205.08112010044312" y="52.96501355904347" z="-15.9522" />
    <detection t="65" x="204.75917179911372" y="53.2860136412195" z="-16.5722" />
    <detection t="66" x="204.43722349778432" y="53.60701372339552" z="-16.827" />
    <detection t="67" x="204.43722349778432" y="54.24901388774756" z="-17.2902" />
    <detection t="68" x="203.79332689512555" y="54.57001396992358" z="-17.1707" />
    <detection t="69" x="203.47137859379615" y="54.8910140520996" z="-17.6294" />
    <detection t="70" x="203.14943029246675" y="55.21201413427562" z="-18.1813" />
    <detection t="71" x="202.82748199113738" y="55.53301421645164" z="-18.8339" />
    <detection t="72" x="202.18358538847858" y="55.85401429862766" z="-19.1713" />
    <detection t="73" x="201.5396877828656" y="56.17501438080368" z="-19.3129" />
    <detection t="74" x="200.89579118020677" y="56.17501438080368" z="-19.7935" />
    <detection t="75" x="200.251894577548" y="56.4960144629797" z="-19.8526" />
    <detection t="76" x="199.6079979748892" y="56.81701454515573" z="-20.8316" />
    <detection t="77" x="198.64215307090103" y="56.81701454515573" z="-20.527" />
    <detection t="78" x="197.99825646824226" y="57.13801462733175" z="-21.1709" />
  </particle>
  <particle nSpots="78">
    <detection t="0" x="210.8128567081967" y="51.68101323033939" z="-22.0259" />
    <detection t="1" x="209.02630752786882" y="52.32301339469143" z="-23.1776" />
    <detection t="2" x="206.8824485114754" y="52.96501355904347" z="-24.0091" />
    <detection t="3" x="204.7385883819672" y="53.2860136412195" z="-25.5565" />
    <detection t="4" x="202.59472936557376" y="53.60701372339552" z="-26.4404" />
    <detection t="5" x="200.45086923606556" y="53.60701372339552" z="-28.3128" />
    <detection t="6" x="197.59238943442622" y="53.60701372339552" z="-27.0354" />
    <detection t="7" x="194.73391074590162" y="53.92801380557154" z="-27.6197" />
    <detection t="8" x="191.51812110819674" y="53.92801380557154" z="-31.6747" />
    <detection t="9" x="188.65964130655738" y="53.92801380557154" z="-22.3928" />
    <detection t="10" x="185.4438527819672" y="53.92801380557154" z="-28.7047" />
    <detection t="11" x="182.22806314426228" y="53.92801380557154" z="-30.6481" />
    <detection t="12" x="179.36958334262295" y="53.92801380557154" z="-28.5457" />
    <detection t="13" x="176.15379481803276" y="53.92801380557154" z="-28.5327" />
    <detection t="14" x="173.652624852459" y="53.92801380557154" z="-27.1626" />
    <detection t="15" x="170.79414505081965" y="53.92801380557154" z="-28.1834" />
    <detection t="16" x="167.93566636229505" y="53.60701372339552" z="-27.3424" />
    <detection t="17" x="165.07718656065575" y="53.60701372339552" z="-28.2306" />
    <detection t="18" x="162.21870675901638" y="53.60701372339552" z="-32.3059" />
    <detection t="19" x="159.71753790655734" y="53.60701372339552" z="-28.6073" />
    <detection t="20" x="157.57367777704917" y="53.60701372339552" z="-28.0306" />
    <detection t="21" x="155.07250892459015" y="53.2860136412195" z="-28.0317" />
    <detection t="22" x="152.21402912295082" y="53.2860136412195" z="-14.2564" />
    <detection t="23" x="150.07017010655736" y="53.2860136412195" z="-27.3549" />
    <detection t="24" x="147.9263099770492" y="53.2860136412195" z="-27.2782" />
    <detection t="25" x="145.4251400114754" y="52.96501355904347" z="-28.6696" />
    <detection t="26" x="143.63859083114752" y="52.96501355904347" z="-27.4602" />
    <detection t="27" x="141.13742086557377" y="52.96501355904347" z="-27.2542" />
    <detection t="28" x="138.9935618491803" y="52.96501355904347" z="-27.0918" />
    <detection t="29" x="136.84970171967214" y="52.64401347686745" z="-31.6188" />
    <detection t="30" x="134.70584270327868" y="52.64401347686745" z="-28.3756" />
    <detection t="31" x="132.91929352295082" y="52.64401347686745" z="-34.1457" />
    <detection t="32" x="131.13274322950818" y="52.64401347686745" z="-27.2689" />
    <detection t="33" x="128.98888421311474" y="52.32301339469143" z="-32.1014" />
    <detection t="34" x="127.20233391967211" y="52.32301339469143" z="-27.0349" />
    <detection t="35" x="125.77309457540983" y="52.32301339469143" z="-27.0682" />
    <detection t="36" x="123.98654539508196" y="52.32301339469143" z="-26.8718" />
    <detection t="37" x="122.19999510163933" y="52.00201331251541" z="-27.2703" />
    <detection t="38" x="120.41344592131148" y="52.00201331251541" z="-27.0517" />
    <detection t="39" x="118.98420546393442" y="52.00201331251541" z="-26.8422" />
    <detection t="40" x="117.19765628360655" y="52.00201331251541" z="-26.8631" />
    <detection t="41" x="115.41110710327868" y="52.00201331251541" z="-26.8154" />
    <detection t="42" x="113.62455680983605" y="51.68101323033939" z="29.995" />
    <detection t="43" x="111.8380076295082" y="51.68101323033939" z="-75.1809" />
    <detection t="44" x="110.40876717213114" y="51.68101323033939" z="-27.8426" />
    <detection t="45" x="108.2649081557377" y="51.68101323033939" z="-17.7338" />
    <detection t="46" x="106.47835786229507" y="51.68101323033939" z="-26.9937" />
    <detection t="47" x="105.04911851803278" y="51.36001314816337" z="-26.6679" />
    <detection t="48" x="103.26256933770492" y="51.36001314816337" z="-26.7935" />
    <detection t="49" x="101.83332888032785" y="51.36001314816337" z="-28.2597" />
    <detection t="50" x="100.76139937213115" y="51.36001314816337" z="-26.9291" />
    <detection t="51" x="98.97485019180327" y="51.36001314816337" z="-26.8939" />
    <detection t="52" x="97.90292068360655" y="51.36001314816337" z="-26.6212" />
    <detection t="53" x="96.4736802262295" y="51.36001314816337" z="-25.4726" />
    <detection t="54" x="95.40175071803277" y="51.36001314816337" z="-32.1751" />
    <detection t="55" x="93.61520153770492" y="51.36001314816337" z="-27.0442" />
    <detection t="56" x="92.54327091639344" y="51.36001314816337" z="-26.6069" />
    <detection t="57" x="91.47134140819672" y="51.36001314816337" z="-55.4628" />
    <detection t="58" x="90.04210206393442" y="51.36001314816337" z="-27.2472" />
    <detection t="59" x="88.97017144262294" y="51.36001314816337" z="-26.5807" />
    <detection t="60" x="87.54093209836066" y="51.36001314816337" z="-26.5751" />
    <detection t="61" x="86.46900259016392" y="51.36001314816337" z="-26.4256" />
    <detection t="62" x="85.03976324590164" y="51.36001314816337" z="-26.7168" />
    <detection t="63" x="83.61052278852458" y="51.36001314816337" z="-26.3894" />
    <detection t="64" x="82.89590311639344" y="51.36001314816337" z="-25.359" />
    <detection t="65" x="81.46666377213114" y="51.68101323033939" z="-26.0473" />
    <detection t="66" x="80.39473315081968" y="51.68101323033939" z="-26.3633" />
    <detection t="67" x="78.96549380655738" y="51.68101323033939" z="-25.7541" />
    <detection t="68" x="78.25087413442623" y="51.68101323033939" z="-25.8328" />
    <detection t="69" x="76.82163479016393" y="51.68101323033939" z="-25.8946" />
    <detection t="70" x="75.74970416885246" y="52.00201331251541" z="-26.0616" />
    <detection t="71" x="74.32046482459016" y="52.00201331251541" z="-25.5734" />
    <detection t="72" x="73.24853531639344" y="52.00201331251541" z="-25.4729" />
    <detection t="73" x="72.17660580819671" y="52.00201331251541" z="-25.6132" />
    <detection t="74" x="71.10467518688525" y="52.32301339469143" z="-25.4223" />
    <detection t="75" x="69.67543584262295" y="52.32301339469143" z="-25.4143" />
    <detection t="76" x="68.60350633442623" y="52.32301339469143" z="-25.5862" />
    <detection t="77" x="67.17426587704917" y="52.64401347686745" z="-25.4957" />
  </particle>
  <particle nSpots="63">
    <detection t="16" x="195.83290950151516" y="32.1000082176021" z="-4.7862" />
    <detection t="17" x="196.8236322287879" y="33.38400854630619" z="-4.2935" />
    <detection t="18" x="197.81435495606058" y="34.66800887501027" z="-4.061" />
    <detection t="19" x="198.80507768333334" y="35.952009203714354" z="-3.5357" />
    <detection t="20" x="199.13531962121212" y="37.23600953241844" z="-2.959" />
    <detection t="21" x="199.46556053030304" y="38.199009778946504" z="-2.1722" />
    <detection t="22" x="200.12604234848484" y="39.162010025474565" z="-2.1404" />
    <detection t="23" x="199.79580143939395" y="40.12501027200263" z="-1.314" />
    <detection t="24" x="199.79580143939395" y="40.767010436354674" z="-1.1483" />
    <detection t="25" x="199.79580143939395" y="41.730010682882735" z="-0.1982" />
    <detection t="26" x="199.46556053030304" y="42.372010847234776" z="0.3071" />
    <detection t="27" x="199.13531962121212" y="43.014011011586824" z="0.4818" />
    <detection t="28" x="198.14459586515153" y="43.656011175938865" z="0.3162" />
    <detection t="29" x="197.81435495606058" y="43.977011258114885" z="1.5748" />
    <detection t="30" x="197.15387313787878" y="44.619011422466926" z="0.2283" />
    <detection t="31" x="196.16315041060605" y="44.940011504642946" z="0.7258" />
    <detection t="32" x="194.84218574545454" y="45.26101158681897" z="0.4164" />
    <detection t="33" x="193.85146301818185" y="45.26101158681897" z="1.5017" />
    <detection t="34" x="192.53049938181817" y="45.58201166899499" z="1.4067" />
    <detection t="35" x="191.87001756363637" y="45.58201166899499" z="1.8954" />
    <detection t="36" x="190.54905289848486" y="45.90301175117101" z="1.2846" />
    <detection t="37" x="189.22808926212122" y="45.90301175117101" z="1.7428" />
    <detection t="38" x="187.90712562575757" y="45.90301175117101" z="1.8346" />
    <detection t="39" x="186.58616096060607" y="45.90301175117101" z="1.791" />
    <detection t="40" x="185.59543823333334" y="45.90301175117101" z="1.9318" />
    <detection t="41" x="184.2744745969697" y="45.90301175117101" z="1.9909" />
    <detection t="42" x="182.62326902272727" y="45.90301175117101" z="1.9035" />
    <detection t="43" x="181.63254629545457" y="45.90301175117101" z="1.9582" />
    <detection t="44" x="180.3115826590909" y="45.90301175117101" z="1.755" />
    <detection t="45" x="178.6603770848485" y="45.90301175117101" z="1.4446" />
    <detection t="46" x="177.33941344848486" y="45.90301175117101" z="1.4247" />
    <detection t="47" x="176.01844981212122" y="45.58201166899499" z="1.9623" />
    <detection t="48" x="174.6974851469697" y="45.58201166899499" z="1.4968" />
    <detection t="49" x="173.706762419697" y="45.58201166899499" z="0.9272" />
    <detection t="50" x="172.3857987833333" y="45.26101158681897" z="1.5747" />
    <detection t="51" x="171.39507605606062" y="45.26101158681897" z="1.1476" />
    <detection t="52" x="170.4043523" y="44.940011504642946" z="1.8306" />
    <detection t="53" x="168.75314775454547" y="44.940011504642946" z="1.0799" />
    <detection t="54" x="167.7624250272727" y="44.619011422466926" z="1.4883" />
    <detection t="55" x="166.4414603621212" y="44.619011422466926" z="0.8599" />
    <detection t="56" x="165.4507376348485" y="44.298011340290905" z="1.2456" />
    <detection t="57" x="164.46001490757575" y="44.298011340290905" z="0.614" />
    <detection t="58" x="163.46929218030303" y="43.977011258114885" z="0.9476" />
    <detection t="59" x="162.80881036212122" y="43.977011258114885" z="0.417" />
    <detection t="60" x="161.4878456969697" y="43.656011175938865" z="0.8668" />
    <detection t="61" x="160.16688206060604" y="43.656011175938865" z="0.49" />
    <detection t="62" x="159.17615933333332" y="43.335011093762844" z="0.5144" />
    <detection t="63" x="158.51567648636365" y="43.014011011586824" z="1.3077" />
    <detection t="64" x="157.52495375909092" y="43.014011011586824" z="0.2125" />
    <detection t="65" x="156.5342310318182" y="42.6930109294108" z="0.4543" />
    <detection t="66" x="156.20399012272728" y="42.372010847234776" z="0.5188" />
    <detection t="67" x="155.21326739545455" y="42.051010765058756" z="-0.2574" />
    <detection t="68" x="154.22254363939393" y="42.051010765058756" z="0.1143" />
    <detection t="69" x="153.56206182121213" y="41.730010682882735" z="0.3882" />
    <detection t="70" x="152.5713390939394" y="41.409010600706715" z="0.4941" />
    <detection t="71" x="152.2410981848485" y="41.088010518530695" z="-0.4114" />
    <detection t="72" x="151.58061636666665" y="41.088010518530695" z="-0.1228" />
    <detection t="73" x="150.58989261060606" y="40.767010436354674" z="0.1102" />
    <detection t="74" x="149.92941079242425" y="40.446010354178654" z="0.7142" />
    <detection t="75" x="149.26892897424244" y="40.12501027200263" z="-0.5976" />
    <detection t="76" x="148.93868806515152" y="40.12501027200263" z="-0.5406" />
    <detection t="77" x="148.27820624696972" y="39.80401018982661" z="-0.3499" />
    <detection t="78" x="147.28748351969696" y="39.48301010765059" z="0.01698" />
  </particle>
  <particle nSpots="77">
    <detection t="0" x="179.87572573634947" y="89.55902292710988" z="-19.88" />
    <detection t="1" x="179.19566645397816" y="89.23802284493385" z="-19.5907" />
    <detection t="2" x="178.8556368127925" y="89.23802284493385" z="-19.8412" />
    <detection t="3" x="177.83554788923556" y="89.23802284493385" z="-19.9001" />
    <detection t="4" x="177.4955182480499" y="89.23802284493385" z="-20.0578" />
    <detection t="5" x="176.81545896567863" y="89.23802284493385" z="-20.0797" />
    <detection t="6" x="176.13539968330733" y="89.23802284493385" z="-20.0909" />
    <detection t="7" x="175.45533934165368" y="89.23802284493385" z="-19.9794" />
    <detection t="8" x="174.77528005928238" y="89.23802284493385" z="-20.0111" />
    <detection t="9" x="174.09522077691108" y="89.23802284493385" z="-19.8872" />
    <detection t="10" x="173.41516149453977" y="89.55902292710988" z="-20.0771" />
    <detection t="11" x="172.73510221216847" y="89.55902292710988" z="-20.0937" />
    <detection t="12" x="172.0550429297972" y="89.55902292710988" z="-19.9507" />
    <detection t="13" x="171.71501222932918" y="89.88002300928589" z="-20.1261" />
    <detection t="14" x="171.03495294695787" y="89.88002300928589" z="-19.8858" />
    <detection t="15" x="170.69492330577225" y="90.20102309146192" z="-20.2452" />
    <detection t="16" x="170.01486402340095" y="90.20102309146192" z="-19.7461" />
    <detection t="17" x="169.33480474102961" y="90.52202317363793" z="-19.9828" />
    <detection t="18" x="168.994775099844" y="90.52202317363793" z="-19.6168" />
    <detection t="19" x="168.3147158174727" y="90.84302325581396" z="-19.8582" />
    <detection t="20" x="167.97468617628704" y="90.84302325581396" z="-19.846" />
    <detection t="21" x="167.2946258346334" y="91.16402333798997" z="-19.9298" />
    <detection t="22" x="166.95459619344774" y="91.16402333798997" z="-19.5877" />
    <detection t="23" x="166.6145665522621" y="91.485023420166" z="-19.792" />
    <detection t="24" x="166.27453691107644" y="91.485023420166" z="-20.0832" />
    <detection t="25" x="165.59447762870516" y="91.80602350234201" z="-19.7477" />
    <detection t="26" x="165.2544479875195" y="91.80602350234201" z="-19.8709" />
    <detection t="27" x="164.91441834633383" y="92.12702358451804" z="-19.5963" />
    <detection t="28" x="164.5743887051482" y="92.44802366669407" z="-19.6855" />
    <detection t="29" x="164.23435906396256" y="92.44802366669407" z="-19.3208" />
    <detection t="30" x="164.23435906396256" y="92.76902374887008" z="-19.5407" />
    <detection t="31" x="163.8943294227769" y="93.09002383104611" z="-19.553" />
    <detection t="32" x="163.55429978159125" y="93.09002383104611" z="-19.6991" />
    <detection t="33" x="163.55429978159125" y="93.41102391322212" z="-19.4663" />
    <detection t="34" x="163.21426908112323" y="93.73202399539815" z="-19.3242" />
    <detection t="35" x="163.55429978159125" y="94.05302407757416" z="-19.4589" />
    <detection t="36" x="163.21426908112323" y="94.37402415975019" z="-19.3141" />
    <detection t="37" x="163.55429978159125" y="94.6950242419262" z="-19.1801" />
    <detection t="38" x="163.21426908112323" y="95.01602432410223" z="-19.0459" />
    <detection t="39" x="163.55429978159125" y="95.01602432410223" z="-19.1628" />
    <detection t="40" x="163.21426908112323" y="95.33702440627825" z="-19.1528" />
    <detection t="41" x="163.55429978159125" y="95.65802448845427" z="-19.3382" />
    <detection t="42" x="163.55429978159125" y="95.9790245706303" z="-19.49" />
    <detection t="43" x="163.55429978159125" y="96.30002465280631" z="-18.8644" />
    <detection t="44" x="163.55429978159125" y="96.30002465280631" z="-19.1725" />
    <detection t="45" x="163.55429978159125" y="96.62102473498234" z="-19.1274" />
    <detection t="46" x="163.8943294227769" y="96.94202481715836" z="-18.9707" />
    <detection t="47" x="164.5743887051482" y="96.94202481715836" z="-19.2023" />
    <detection t="48" x="164.91441834633383" y="97.26302489933438" z="-18.9533" />
    <detection t="49" x="164.91441834633383" y="97.26302489933438" z="-19.3263" />
    <detection t="50" x="165.2544479875195" y="97.5840249815104" z="-19.1579" />
    <detection t="51" x="165.59447762870516" y="97.5840249815104" z="-19.1724" />
    <detection t="52" x="165.59447762870516" y="97.90502506368642" z="-19.1408" />
    <detection t="53" x="165.93450726989082" y="97.90502506368642" z="-19.1662" />
    <detection t="54" x="166.27453691107644" y="98.22602514586244" z="-19.0779" />
    <detection t="55" x="166.6145665522621" y="98.22602514586244" z="-19.2805" />
    <detection t="56" x="167.2946258346334" y="98.22602514586244" z="-19.1678" />
    <detection t="57" x="167.6346565351014" y="98.54702522803846" z="-19.3587" />
    <detection t="58" x="167.97468617628704" y="98.54702522803846" z="-19.1752" />
    <detection t="59" x="168.3147158174727" y="98.54702522803846" z="-19.4085" />
    <detection t="60" x="168.65474545865834" y="98.54702522803846" z="-19.409" />
    <detection t="61" x="169.33480474102961" y="98.54702522803846" z="-19.3288" />
    <detection t="62" x="170.01486402340095" y="98.54702522803846" z="-19.2829" />
    <detection t="63" x="170.3548936645866" y="98.54702522803846" z="-19.3389" />
    <detection t="64" x="170.69492330577225" y="98.54702522803846" z="-19.3524" />
    <detection t="65" x="171.37498258814352" y="98.22602514586244" z="-19.8087" />
    <detection t="66" x="172.0550429297972" y="98.22602514586244" z="-19.6516" />
    <detection t="67" x="172.73510221216847" y="98.22602514586244" z="-19.3082" />
    <detection t="68" x="173.07513185335412" y="98.22602514586244" z="-19.4683" />
    <detection t="69" x="173.41516149453977" y="97.90502506368642" z="-20.1073" />
    <detection t="70" x="174.09522077691108" y="97.90502506368642" z="-19.8803" />
    <detection t="71" x="174.77528005928238" y="97.5840249815104" z="-19.8502" />
    <detection t="72" x="175.11530970046803" y="97.5840249815104" z="-19.9754" />
    <detection t="73" x="175.7953689828393" y="97.26302489933438" z="-20.1517" />
    <detection t="74" x="176.13539968330733" y="97.26302489933438" z="-20.1259" />
    <detection t="75" x="176.13539968330733" y="96.94202481715836" z="-20.1332" />
    <detection t="76" x="176.47542932449298" y="96.94202481715836" z="-20.3715" />
  </particle>
  <particle nSpots="39">
    <detection t="0" x="133.19720115555555" y="88.91702276275782" z="-13.0154" />
    <detection t="1" x="133.54316782222222" y="89.23802284493385" z="-13.0057" />
    <detection t="2" x="133.54316782222222" y="89.55902292710988" z="-13.0996" />
    <detection t="3" x="133.54316782222222" y="89.55902292710988" z="-12.7623" />
    <detection t="4" x="133.88913448888889" y="89.88002300928589" z="-12.784" />
    <detection t="5" x="133.88913448888889" y="90.20102309146192" z="-12.9012" />
    <detection t="6" x="134.23510115555555" y="90.52202317363793" z="-12.9696" />
    <detection t="7" x="134.23510115555555" y="90.84302325581396" z="-12.9715" />
    <detection t="8" x="134.23510115555555" y="90.84302325581396" z="-12.7994" />
    <detection t="9" x="134.58106782222222" y="91.16402333798997" z="-12.5285" />
    <detection t="10" x="134.9270344888889" y="91.485023420166" z="-12.7293" />
    <detection t="11" x="134.9270344888889" y="91.80602350234201" z="-12.7277" />
    <detection t="12" x="135.27300115555556" y="92.12702358451804" z="-12.8441" />
    <detection t="13" x="135.6189678222222" y="92.44802366669407" z="-12.7614" />
    <detection t="14" x="135.96493448888887" y="92.76902374887008" z="-12.7345" />
    <detection t="15" x="136.6568678222222" y="93.09002383104611" z="-12.7692" />
    <detection t="16" x="136.6568678222222" y="93.41102391322212" z="-12.6478" />
    <detection t="17" x="137.34880223333332" y="93.73202399539815" z="-12.6639" />
    <detection t="18" x="137.69476889999999" y="94.05302407757416" z="-12.7854" />
    <detection t="19" x="138.38670223333332" y="94.37402415975019" z="-12.7218" />
    <detection t="20" x="138.7326689" y="94.6950242419262" z="-12.7498" />
    <detection t="21" x="139.7705689" y="95.01602432410223" z="-12.5506" />
    <detection t="22" x="140.4625022333333" y="95.33702440627825" z="-12.5963" />
    <detection t="23" x="140.80846889999998" y="95.65802448845427" z="-12.561" />
    <detection t="24" x="141.84636997777778" y="95.9790245706303" z="-12.5093" />
    <detection t="25" x="142.53830331111112" y="96.62102473498234" z="-12.8089" />
    <detection t="26" x="143.5762033111111" y="96.94202481715836" z="-12.6736" />
    <detection t="27" x="144.26813664444444" y="97.26302489933438" z="-12.5588" />
    <detection t="28" x="145.30603772222221" y="97.5840249815104" z="-12.766" />
    <detection t="29" x="145.99797105555552" y="97.90502506368642" z="-12.8821" />
    <detection t="30" x="147.38183772222223" y="98.22602514586244" z="-12.7312" />
    <detection t="31" x="148.4197377222222" y="98.22602514586244" z="-12.6597" />
    <detection t="32" x="149.80360546666665" y="98.86802531021448" z="-12.6636" />
    <detection t="33" x="150.84150546666666" y="98.86802531021448" z="-12.5932" />
    <detection t="34" x="152.22537213333334" y="99.1890253923905" z="-12.7065" />
    <detection t="35" x="153.95520654444442" y="99.51002547456653" z="-12.6315" />
    <detection t="36" x="154.99310654444446" y="99.83102555674255" z="-12.7122" />
    <detection t="37" x="156.72293987777778" y="100.47302572109459" z="-12.5312" />
    <detection t="38" x="158.1068076222222" y="101.11502588544663" z="-12.9247" />
  </particle>
  <particle nSpots="84">
    <detection t="0" x="189.8911964308426" y="70.94101816090065" z="7.0983" />
    <detection t="1" x="187.4655784992051" y="70.94101816090065" z="7.1081" />
    <detection t="2" x="185.03996164705882" y="70.94101816090065" z="7.0677" />
    <detection t="3" x="182.6143437154213" y="70.94101816090065" z="7.0422" />
    <detection t="4" x="180.18872686327504" y="70.94101816090065" z="7.0519" />
    <detection t="5" x="177.76310893163753" y="70.94101816090065" z="7.0215" />
    <detection t="6" x="174.99097430683625" y="70.94101816090065" z="6.9439" />
    <detection t="7" x="172.91187414785375" y="71.26201824307667" z="6.5835" />
    <detection t="8" x="170.48625621621622" y="71.26201824307667" z="6.5349" />
    <detection t="9" x="168.40715605723372" y="71.26201824307667" z="6.4994" />
    <detection t="10" x="165.9815381255962" y="71.26201824307667" z="6.4778" />
    <detection t="11" x="163.9024379666137" y="71.26201824307667" z="6.5853" />
    <detection t="12" x="161.8233367281399" y="71.5830183252527" z="6.6076" />
    <detection t="13" x="159.7442365691574" y="71.5830183252527" z="6.2809" />
    <detection t="14" x="157.66513533068363" y="71.5830183252527" z="6.2015" />
    <detection t="15" x="155.93255186486488" y="71.5830183252527" z="6.2066" />
    <detection t="16" x="153.8534506263911" y="71.5830183252527" z="6.2369" />
    <detection t="17" x="152.12086716057235" y="71.5830183252527" z="6.2493" />
    <detection t="18" x="150.38828369475357" y="71.90401840742871" z="6.1707" />
    <detection t="19" x="148.3091824562798" y="71.90401840742871" z="6.0545" />
    <detection t="20" x="146.57659899046106" y="71.90401840742871" z="5.8835" />
    <detection t="21" x="144.84401444515103" y="71.90401840742871" z="5.9121" />
    <detection t="22" x="143.45794767249603" y="71.90401840742871" z="5.8509" />
    <detection t="23" x="141.72536420667726" y="71.90401840742871" z="5.758" />
    <detection t="24" x="140.339296354531" y="72.22501848960474" z="5.5955" />
    <detection t="25" x="138.953229581876" y="72.22501848960474" z="5.5178" />
    <detection t="26" x="137.22064611605722" y="72.54601857178076" z="5.4899" />
    <detection t="27" x="135.83457826391097" y="72.54601857178076" z="5.3029" />
    <detection t="28" x="134.1019947980922" y="72.54601857178076" z="5.2608" />
    <detection t="29" x="133.06244471860094" y="72.54601857178076" z="5.1941" />
    <detection t="30" x="131.32986017329094" y="72.54601857178076" z="5.1068" />
    <detection t="31" x="130.2903100937997" y="72.86701865395678" z="5.1863" />
    <detection t="32" x="128.55772554848966" y="72.86701865395678" z="4.8432" />
    <detection t="33" x="127.17165877583464" y="72.86701865395678" z="4.7353" />
    <detection t="34" x="125.78559200317964" y="72.86701865395678" z="4.6499" />
    <detection t="35" x="124.39952523052463" y="72.86701865395678" z="4.5127" />
    <detection t="36" x="123.35997407154211" y="72.86701865395678" z="4.4905" />
    <detection t="37" x="122.32042399205086" y="72.86701865395678" z="4.4528" />
    <detection t="38" x="120.93435721939585" y="72.86701865395678" z="4.3238" />
    <detection t="39" x="119.89480606041334" y="72.86701865395678" z="4.2821" />
    <detection t="40" x="118.85525598092208" y="72.86701865395678" z="4.2079" />
    <detection t="41" x="117.46918920826708" y="72.86701865395678" z="4.1745" />
    <detection t="42" x="116.42963912877582" y="72.86701865395678" z="4.1459" />
    <detection t="43" x="115.39008796979333" y="72.86701865395678" z="4.0095" />
    <detection t="44" x="114.0040211971383" y="72.86701865395678" z="3.8972" />
    <detection t="45" x="112.96447111764705" y="72.86701865395678" z="3.8407" />
    <detection t="46" x="111.92492103815579" y="72.86701865395678" z="3.8288" />
    <detection t="47" x="110.8853698791733" y="72.86701865395678" z="3.9283" />
    <detection t="48" x="109.49930310651827" y="72.86701865395678" z="3.8256" />
    <detection t="49" x="108.45975302702702" y="72.86701865395678" z="3.7612" />
    <detection t="50" x="107.42020186804451" y="72.86701865395678" z="3.7235" />
    <detection t="51" x="106.72716848171702" y="72.86701865395678" z="3.637" />
    <detection t="52" x="105.68761840222574" y="72.86701865395678" z="3.527" />
    <detection t="53" x="104.64806832273449" y="72.86701865395678" z="3.4406" />
    <detection t="54" x="103.60851824324322" y="72.86701865395678" z="3.4489" />
    <detection t="55" x="102.56896708426073" y="72.86701865395678" z="3.3807" />
    <detection t="56" x="101.87593369793323" y="72.86701865395678" z="3.303" />
    <detection t="57" x="100.83638361844196" y="73.1880187361328" z="3.2411" />
    <detection t="58" x="99.79683353895071" y="73.1880187361328" z="3.2076" />
    <detection t="59" x="98.7572823799682" y="73.1880187361328" z="3.1867" />
    <detection t="60" x="97.71773230047695" y="73.1880187361328" z="3.1022" />
    <detection t="61" x="96.67818222098568" y="72.86701865395678" z="2.9015" />
    <detection t="62" x="95.98514883465819" y="72.86701865395678" z="2.9868" />
    <detection t="63" x="94.59908098251192" y="72.86701865395678" z="2.8245" />
    <detection t="64" x="93.90604759618442" y="72.86701865395678" z="2.7535" />
    <detection t="65" x="92.86649751669317" y="72.86701865395678" z="2.6901" />
    <detection t="66" x="91.82694743720191" y="72.86701865395678" z="2.6793" />
    <detection t="67" x="91.13391405087441" y="72.86701865395678" z="2.6556" />
    <detection t="68" x="90.09436289189189" y="72.86701865395678" z="2.4909" />
    <detection t="69" x="89.05481281240064" y="72.86701865395678" z="2.5005" />
    <detection t="70" x="88.36177942607313" y="72.86701865395678" z="2.442" />
    <detection t="71" x="87.32222934658188" y="72.86701865395678" z="2.4627" />
    <detection t="72" x="86.28267818759936" y="72.86701865395678" z="2.3469" />
    <detection t="73" x="85.93616149443561" y="72.86701865395678" z="2.4533" />
    <detection t="74" x="84.89661141494436" y="72.86701865395678" z="2.3247" />
    <detection t="75" x="83.8570613354531" y="72.86701865395678" z="2.2839" />
    <detection t="76" x="82.81751125596185" y="72.86701865395678" z="2.2738" />
    <detection t="77" x="82.12447679014309" y="73.1880187361328" z="2.3983" />
    <detection t="78" x="81.08492671065183" y="73.1880187361328" z="2.4398" />
    <detection t="79" x="80.04537663116058" y="73.1880187361328" z="2.2394" />
    <detection t="80" x="79.35234324483307" y="72.86701865395678" z="2.1765" />
    <detection t="81" x="78.31279316534182" y="72.86701865395678" z="2.0163" />
    <detection t="82" x="77.2732420063593" y="72.86701865395678" z="1.8736" />
    <detection t="83" x="76.23369192686805" y="72.86701865395678" z="1.5852" />
  </particle>
  <particle nSpots="79">
    <detection t="0" x="162.67703360581586" y="81.85502095488536" z="-9.5966" />
    <detection t="1" x="162.324918904685" y="82.17602103706139" z="-9.4397" />
    <detection t="2" x="162.324918904685" y="82.49702111923742" z="-9.6232" />
    <detection t="3" x="162.324918904685" y="82.49702111923742" z="-9.3875" />
    <detection t="4" x="162.324918904685" y="82.81802120141343" z="-9.5447" />
    <detection t="5" x="161.97280420355412" y="82.81802120141343" z="-9.4303" />
    <detection t="6" x="161.97280420355412" y="83.13902128358946" z="-9.6205" />
    <detection t="7" x="161.97280420355412" y="83.13902128358946" z="-9.437" />
    <detection t="8" x="161.97280420355412" y="83.46002136576547" z="-9.5743" />
    <detection t="9" x="161.97280420355412" y="83.46002136576547" z="-9.3962" />
    <detection t="10" x="161.97280420355412" y="83.7810214479415" z="-9.6132" />
    <detection t="11" x="161.97280420355412" y="83.7810214479415" z="-9.7499" />
    <detection t="12" x="161.62068950242326" y="84.10202153011751" z="-9.5481" />
    <detection t="13" x="161.97280420355412" y="84.42302161229354" z="-9.6663" />
    <detection t="14" x="161.97280420355412" y="84.42302161229354" z="-9.6078" />
    <detection t="15" x="161.62068950242326" y="84.74402169446955" z="-9.7275" />
    <detection t="16" x="161.62068950242326" y="85.06502177664558" z="-9.8587" />
    <detection t="17" x="161.97280420355412" y="85.06502177664558" z="-9.5176" />
    <detection t="18" x="161.97280420355412" y="85.3860218588216" z="-9.7947" />
    <detection t="19" x="162.324918904685" y="85.70702194099762" z="-9.687" />
    <detection t="20" x="161.97280420355412" y="85.70702194099762" z="-9.5591" />
    <detection t="21" x="161.97280420355412" y="86.02802202317365" z="-9.671" />
    <detection t="22" x="161.97280420355412" y="86.34902210534966" z="-9.8148" />
    <detection t="23" x="162.324918904685" y="86.67002218752569" z="-9.5998" />
    <detection t="24" x="162.324918904685" y="86.67002218752569" z="-9.7828" />
    <detection t="25" x="162.67703360581586" y="86.9910222697017" z="-9.5363" />
    <detection t="26" x="162.67703360581586" y="87.31202235187773" z="-9.8574" />
    <detection t="27" x="162.67703360581586" y="87.31202235187773" z="-9.7352" />
    <detection t="28" x="163.0291483069467" y="87.31202235187773" z="-9.8947" />
    <detection t="29" x="163.0291483069467" y="87.63302243405374" z="-9.8383" />
    <detection t="30" x="163.38126300807755" y="87.63302243405374" z="-9.8107" />
    <detection t="31" x="163.7333777092084" y="87.63302243405374" z="-9.9595" />
    <detection t="32" x="164.08549241033927" y="87.95402251622977" z="-9.8889" />
    <detection t="33" x="164.08549241033927" y="87.95402251622977" z="-10.0487" />
    <detection t="34" x="164.43760711147013" y="87.95402251622977" z="-9.9851" />
    <detection t="35" x="164.789721812601" y="88.27502259840578" z="-9.898" />
    <detection t="36" x="164.789721812601" y="88.27502259840578" z="-10.2051" />
    <detection t="37" x="165.14183761066235" y="88.59602268058181" z="-10.1813" />
    <detection t="38" x="165.4939523117932" y="88.59602268058181" z="-9.9926" />
    <detection t="39" x="165.84606701292407" y="88.59602268058181" z="-10.2816" />
    <detection t="40" x="166.19818171405493" y="88.91702276275782" z="-10.131" />
    <detection t="41" x="166.5502964151858" y="88.91702276275782" z="-10.1754" />
    <detection t="42" x="166.90241111631667" y="88.91702276275782" z="-10.2309" />
    <detection t="43" x="167.2545258174475" y="89.23802284493385" z="-10.2471" />
    <detection t="44" x="167.60664051857836" y="89.23802284493385" z="-10.1258" />
    <detection t="45" x="167.95875521970922" y="89.23802284493385" z="-10.3629" />
    <detection t="46" x="168.66298462197093" y="89.23802284493385" z="-10.3377" />
    <detection t="47" x="169.0150993231018" y="89.23802284493385" z="-10.3964" />
    <detection t="48" x="169.36721512116316" y="89.55902292710988" z="-10.353" />
    <detection t="49" x="170.07144452342487" y="89.55902292710988" z="-10.5679" />
    <detection t="50" x="170.7756739256866" y="89.55902292710988" z="-10.5022" />
    <detection t="51" x="171.12778862681748" y="89.55902292710988" z="-10.4841" />
    <detection t="52" x="171.83201802907917" y="89.55902292710988" z="-10.5795" />
    <detection t="53" x="172.53624743134088" y="89.55902292710988" z="-10.6623" />
    <detection t="54" x="173.2404768336026" y="89.55902292710988" z="-10.7137" />
    <detection t="55" x="173.94470733279482" y="89.55902292710988" z="-10.8386" />
    <detection t="56" x="174.64893673505654" y="89.23802284493385" z="-10.7559" />
    <detection t="57" x="175.35316613731825" y="89.23802284493385" z="-10.8339" />
    <detection t="58" x="176.05739553958" y="89.23802284493385" z="-10.8892" />
    <detection t="59" x="177.11373964297255" y="88.91702276275782" z="-10.8254" />
    <detection t="60" x="177.4658543441034" y="88.91702276275782" z="-11.0156" />
    <detection t="61" x="178.17008484329565" y="88.59602268058181" z="-11.0141" />
    <detection t="62" x="178.87431424555734" y="88.27502259840578" z="-11.0012" />
    <detection t="63" x="179.93065834894995" y="87.95402251622977" z="-11.3474" />
    <detection t="64" x="180.63488775121166" y="87.63302243405374" z="-11.4164" />
    <detection t="65" x="181.33911715347335" y="87.31202235187773" z="-11.4483" />
    <detection t="66" x="181.6912318546042" y="86.9910222697017" z="-11.319" />
    <detection t="67" x="182.74757705492732" y="86.67002218752569" z="-11.3907" />
    <detection t="68" x="183.80392115831987" y="86.34902210534966" z="-11.5038" />
    <detection t="69" x="184.5081505605816" y="85.70702194099762" z="-11.8064" />
    <detection t="70" x="185.56449466397416" y="85.3860218588216" z="-11.6024" />
    <detection t="71" x="185.91660936510502" y="85.06502177664558" z="-11.6803" />
    <detection t="72" x="186.97295456542813" y="84.42302161229354" z="-11.6405" />
    <detection t="73" x="187.6771839676898" y="84.10202153011751" z="-11.8882" />
    <detection t="74" x="188.38141336995153" y="83.46002136576547" z="-11.7406" />
    <detection t="75" x="189.08564277221328" y="82.81802120141343" z="-11.754" />
    <detection t="76" x="189.43775747334413" y="82.49702111923742" z="-11.9895" />
    <detection t="77" x="190.14198687560582" y="81.85502095488536" z="-12.0158" />
    <detection t="78" x="190.49410157673668" y="81.21302079053332" z="-11.9785" />
  </particle>
  <particle nSpots="51">
    <detection t="26" x="190.04604357901906" y="53.60701372339552" z="-9.3582" />
    <detection t="27" x="189.74909671253405" y="53.60701372339552" z="-9.3099" />
    <detection t="28" x="189.45214892098093" y="53.60701372339552" z="-9.3039" />
    <detection t="29" x="189.45214892098093" y="53.60701372339552" z="-9.283" />
    <detection t="30" x="188.85825518801087" y="53.92801380557154" z="-9.3804" />
    <detection t="31" x="188.85825518801087" y="53.92801380557154" z="-9.4714" />
    <detection t="32" x="188.56130832152587" y="53.92801380557154" z="-9.5103" />
    <detection t="33" x="188.56130832152587" y="53.92801380557154" z="-9.4686" />
    <detection t="34" x="188.56130832152587" y="53.92801380557154" z="-9.7281" />
    <detection t="35" x="187.96741458855584" y="53.92801380557154" z="-9.7307" />
    <detection t="36" x="187.96741458855584" y="53.92801380557154" z="-9.7926" />
    <detection t="37" x="187.96741458855584" y="53.92801380557154" z="-9.8183" />
    <detection t="38" x="187.67046772207084" y="53.92801380557154" z="-9.7892" />
    <detection t="39" x="187.67046772207084" y="53.92801380557154" z="-9.8514" />
    <detection t="40" x="187.0765739891008" y="53.92801380557154" z="-9.8891" />
    <detection t="41" x="187.0765739891008" y="53.92801380557154" z="-10.0405" />
    <detection t="42" x="187.0765739891008" y="53.92801380557154" z="-9.9996" />
    <detection t="43" x="186.7796271226158" y="53.92801380557154" z="-10.0424" />
    <detection t="44" x="186.7796271226158" y="53.92801380557154" z="-10.0703" />
    <detection t="45" x="186.18573338964578" y="53.92801380557154" z="-10.0783" />
    <detection t="46" x="185.88878559809265" y="53.92801380557154" z="-10.0706" />
    <detection t="47" x="186.18573338964578" y="53.92801380557154" z="-10.1028" />
    <detection t="48" x="185.59183873160762" y="53.92801380557154" z="-10.1035" />
    <detection t="49" x="185.59183873160762" y="53.92801380557154" z="-10.1334" />
    <detection t="50" x="185.2948918651226" y="53.92801380557154" z="-10.2431" />
    <detection t="51" x="184.9979449986376" y="54.24901388774756" z="-10.3933" />
    <detection t="52" x="184.9979449986376" y="53.92801380557154" z="-10.4111" />
    <detection t="53" x="184.70099813215256" y="53.92801380557154" z="-10.2984" />
    <detection t="54" x="184.70099813215256" y="53.92801380557154" z="-10.4591" />
    <detection t="55" x="184.40405126566756" y="53.92801380557154" z="-10.5272" />
    <detection t="56" x="184.10710439918256" y="53.92801380557154" z="-10.6211" />
    <detection t="57" x="183.81015753269753" y="53.92801380557154" z="-10.6094" />
    <detection t="58" x="183.81015753269753" y="53.92801380557154" z="-10.8052" />
    <detection t="59" x="183.51321066621253" y="53.92801380557154" z="-10.8232" />
    <detection t="60" x="183.2162637997275" y="53.60701372339552" z="-10.8833" />
    <detection t="61" x="183.51321066621253" y="53.60701372339552" z="-10.7909" />
    <detection t="62" x="182.9193169332425" y="53.60701372339552" z="-10.8681" />
    <detection t="63" x="182.6223700667575" y="53.60701372339552" z="-10.8141" />
    <detection t="64" x="182.6223700667575" y="53.60701372339552" z="-10.7296" />
    <detection t="65" x="182.6223700667575" y="53.60701372339552" z="-10.625" />
    <detection t="66" x="182.02847540871934" y="53.60701372339552" z="-10.7889" />
    <detection t="67" x="182.02847540871934" y="53.2860136412195" z="-10.8598" />
    <detection t="68" x="181.73152854223434" y="53.2860136412195" z="-10.9157" />
    <detection t="69" x="181.73152854223434" y="53.2860136412195" z="-10.8878" />
    <detection t="70" x="181.43458167574929" y="53.2860136412195" z="-10.9939" />
    <detection t="71" x="181.13763480926428" y="53.2860136412195" z="-11.0287" />
    <detection t="72" x="181.13763480926428" y="53.2860136412195" z="-10.9128" />
    <detection t="73" x="180.84068794277928" y="53.2860136412195" z="-10.755" />
    <detection t="74" x="180.54374107629425" y="53.2860136412195" z="-10.8473" />
    <detection t="75" x="180.54374107629425" y="53.2860136412195" z="-10.7638" />
    <detection t="76" x="180.54374107629425" y="52.96501355904347" z="-10.8985" />
  </particle>
  <particle nSpots="74">
    <detection t="0" x="137.34880223333332" y="94.6950242419262" z="-11.4472" />
    <detection t="1" x="138.04073556666668" y="95.01602432410223" z="-11.2864" />
    <detection t="2" x="138.7326689" y="95.65802448845427" z="-11.662" />
    <detection t="3" x="140.11653556666667" y="95.9790245706303" z="-11.582" />
    <detection t="4" x="140.80846889999998" y="96.30002465280631" z="-11.4594" />
    <detection t="5" x="141.84636997777778" y="96.62102473498234" z="-11.3123" />
    <detection t="6" x="142.53830331111112" y="97.26302489933438" z="-11.5602" />
    <detection t="7" x="143.92216997777777" y="97.5840249815104" z="-11.4386" />
    <detection t="8" x="144.96006997777778" y="97.90502506368642" z="-11.4515" />
    <detection t="9" x="146.34393772222222" y="98.54702522803846" z="-11.6228" />
    <detection t="10" x="147.38183772222223" y="98.86802531021448" z="-11.6386" />
    <detection t="11" x="148.4197377222222" y="99.1890253923905" z="-11.3981" />
    <detection t="12" x="150.14957213333332" y="99.83102555674255" z="-11.6842" />
    <detection t="13" x="151.5334388" y="100.15202563891857" z="-11.6236" />
    <detection t="14" x="153.26327213333332" y="100.79402580327061" z="-11.7117" />
    <detection t="15" x="154.64713987777776" y="101.11502588544663" z="-11.6435" />
    <detection t="16" x="156.03100654444444" y="101.75702604979867" z="-11.8839" />
    <detection t="17" x="158.1068076222222" y="102.0780261319747" z="-11.508" />
    <detection t="18" x="159.4906742888889" y="102.39902621415071" z="-11.6509" />
    <detection t="19" x="161.22050762222221" y="102.72002629632674" z="-11.5947" />
    <detection t="20" x="163.29630869999997" y="102.72002629632674" z="-11.5868" />
    <detection t="21" x="165.37210869999998" y="102.72002629632674" z="-11.6146" />
    <detection t="22" x="167.44790977777777" y="102.72002629632674" z="-11.6882" />
    <detection t="23" x="169.52370977777778" y="102.72002629632674" z="-11.8327" />
    <detection t="24" x="171.25354418888887" y="102.39902621415071" z="-11.8075" />
    <detection t="25" x="173.32934418888888" y="102.0780261319747" z="-11.7892" />
    <detection t="26" x="175.40514526666666" y="101.43602596762265" z="-11.9842" />
    <detection t="27" x="177.48094526666668" y="101.11502588544663" z="-11.9452" />
    <detection t="28" x="179.55674634444443" y="100.47302572109459" z="-12.1999" />
    <detection t="29" x="181.97851301111112" y="99.51002547456653" z="-12.3221" />
    <detection t="30" x="183.7083474222222" y="98.54702522803846" z="-12.2181" />
    <detection t="31" x="185.78414742222222" y="97.90502506368642" z="-12.2777" />
    <detection t="32" x="187.8599485" y="96.62102473498234" z="-12.229" />
    <detection t="33" x="189.58978183333332" y="95.33702440627825" z="-12.5288" />
    <detection t="34" x="191.31961516666667" y="94.05302407757416" z="-12.4868" />
    <detection t="35" x="192.7034829111111" y="92.76902374887008" z="-12.6838" />
    <detection t="36" x="194.43331624444446" y="91.485023420166" z="-12.629" />
    <detection t="37" x="195.81718398888887" y="90.20102309146192" z="-12.8337" />
    <detection t="38" x="196.85508398888888" y="88.91702276275782" z="-12.9687" />
    <detection t="39" x="198.23895065555553" y="87.31202235187773" z="-13.211" />
    <detection t="40" x="199.27685065555556" y="86.02802202317365" z="-13.1447" />
    <detection t="41" x="200.31475173333334" y="84.74402169446955" z="-13.2587" />
    <detection t="42" x="200.66071839999998" y="83.46002136576547" z="-13.5893" />
    <detection t="43" x="201.00668506666665" y="82.17602103706139" z="-13.6459" />
    <detection t="44" x="201.6986184" y="80.89202070835731" z="-14.028" />
    <detection t="45" x="202.39055173333333" y="79.92902046182924" z="-13.997" />
    <detection t="46" x="202.73651839999997" y="78.96602021530119" z="-14.2228" />
    <detection t="47" x="203.08248506666666" y="78.00301996877312" z="-14.6479" />
    <detection t="48" x="203.42845173333333" y="77.04001972224505" z="-14.5374" />
    <detection t="49" x="203.42845173333333" y="76.077019475717" z="-15.0863" />
    <detection t="50" x="203.08248506666666" y="75.43501931136495" z="-15.1398" />
    <detection t="51" x="203.42845173333333" y="74.7930191470129" z="-15.4861" />
    <detection t="52" x="203.42845173333333" y="73.83001890048484" z="-15.9247" />
    <detection t="53" x="203.08248506666666" y="73.1880187361328" z="-16.2083" />
    <detection t="54" x="203.08248506666666" y="72.54601857178076" z="-16.4928" />
    <detection t="55" x="202.73651839999997" y="71.90401840742871" z="-16.5375" />
    <detection t="56" x="202.73651839999997" y="71.5830183252527" z="-16.986" />
    <detection t="57" x="202.39055173333333" y="70.94101816090065" z="-17.1669" />
    <detection t="58" x="202.04458506666666" y="70.62001807872463" z="-17.3598" />
    <detection t="59" x="201.6986184" y="70.29901799654861" z="-17.8975" />
    <detection t="60" x="201.00668506666665" y="69.65701783219657" z="-18.4069" />
    <detection t="61" x="201.00668506666665" y="69.33601775002055" z="-18.396" />
    <detection t="62" x="200.66071839999998" y="69.01501766784453" z="-18.8907" />
    <detection t="63" x="199.96878398888887" y="68.6940175856685" z="-18.994" />
    <detection t="64" x="199.62281732222223" y="68.6940175856685" z="-18.9391" />
    <detection t="65" x="198.9308839888889" y="68.37301750349248" z="-19.1158" />
    <detection t="66" x="198.23895065555553" y="68.05201742131646" z="-19.6428" />
    <detection t="67" x="197.54701732222222" y="68.05201742131646" z="-19.6186" />
    <detection t="68" x="196.85508398888888" y="68.05201742131646" z="-19.9242" />
    <detection t="69" x="196.16315065555554" y="67.73101733914044" z="-20.0436" />
    <detection t="70" x="195.47121624444443" y="67.73101733914044" z="-20.4894" />
    <detection t="71" x="194.77928291111112" y="67.73101733914044" z="-20.5878" />
    <detection t="72" x="193.7413829111111" y="67.41001725696442" z="-21.1526" />
    <detection t="73" x="193.39541624444442" y="67.41001725696442" z="-20.808" />
  </particle>
  <particle nSpots="76">
    <detection t="0" x="153.938078820132" y="60.66901553126798" z="-17.0263" />
    <detection t="1" x="153.21874218646866" y="60.66901553126798" z="-17.129" />
    <detection t="2" x="152.85907386963697" y="60.66901553126798" z="-17.1302" />
    <detection t="3" x="152.1397372359736" y="60.34801544909196" z="-16.9184" />
    <detection t="4" x="151.78006891914188" y="60.34801544909196" z="-16.8795" />
    <detection t="5" x="151.06073228547854" y="60.34801544909196" z="-16.7354" />
    <detection t="6" x="150.70106284818482" y="60.34801544909196" z="-16.6983" />
    <detection t="7" x="150.34139453135313" y="60.34801544909196" z="-16.7647" />
    <detection t="8" x="149.62205789768976" y="60.34801544909196" z="-16.7458" />
    <detection t="9" x="148.9027212640264" y="60.34801544909196" z="-16.8303" />
    <detection t="10" x="148.54305294719472" y="60.02701536691594" z="-16.5666" />
    <detection t="11" x="147.82371631353135" y="60.02701536691594" z="-16.3538" />
    <detection t="12" x="147.10437967986798" y="60.02701536691594" z="-16.3706" />
    <detection t="13" x="146.7447113630363" y="60.02701536691594" z="-16.4235" />
    <detection t="14" x="146.38504192574257" y="60.02701536691594" z="-16.5277" />
    <detection t="15" x="145.6657052920792" y="60.02701536691594" z="-16.4571" />
    <detection t="16" x="145.3060369752475" y="60.02701536691594" z="-16.5119" />
    <detection t="17" x="144.58670034158416" y="60.02701536691594" z="-16.5555" />
    <detection t="18" x="144.22703202475248" y="60.02701536691594" z="-16.4023" />
    <detection t="19" x="143.5076953910891" y="60.02701536691594" z="-16.3464" />
    <detection t="20" x="142.78835875742573" y="60.02701536691594" z="-16.4156" />
    <detection t="21" x="142.78835875742573" y="60.02701536691594" z="-16.4634" />
    <detection t="22" x="142.42869044059407" y="60.02701536691594" z="-16.4315" />
    <detection t="23" x="141.70935268646863" y="59.70601528473991" z="-16.008" />
    <detection t="24" x="141.34968436963695" y="59.70601528473991" z="-16.0958" />
    <detection t="25" x="140.99001605280526" y="59.70601528473991" z="-16.0588" />
    <detection t="26" x="140.6303477359736" y="59.70601528473991" z="-16.2186" />
    <detection t="27" x="139.91101110231023" y="59.38501520256389" z="-15.8992" />
    <detection t="28" x="139.55134278547854" y="59.38501520256389" z="-16.0507" />
    <detection t="29" x="139.19167446864685" y="59.38501520256389" z="-16.2921" />
    <detection t="30" x="138.83200615181516" y="59.06401512038787" z="-15.7753" />
    <detection t="31" x="138.47233783498348" y="59.06401512038787" z="-15.9418" />
    <detection t="32" x="138.11266951815182" y="59.06401512038787" z="-16.0039" />
    <detection t="33" x="137.75300008085807" y="58.74301503821185" z="-15.5943" />
    <detection t="34" x="137.3933317640264" y="58.74301503821185" z="-15.7996" />
    <detection t="35" x="137.3933317640264" y="58.74301503821185" z="-15.7873" />
    <detection t="36" x="136.67399513036304" y="58.42201495603583" z="-15.836" />
    <detection t="37" x="136.67399513036304" y="58.42201495603583" z="-15.4971" />
    <detection t="38" x="135.95465849669966" y="58.42201495603583" z="-15.5675" />
    <detection t="39" x="135.59499017986798" y="58.42201495603583" z="-15.6055" />
    <detection t="40" x="135.2353218630363" y="58.42201495603583" z="-15.8314" />
    <detection t="41" x="134.87565354620463" y="58.10101487385981" z="-15.5589" />
    <detection t="42" x="134.51598522937292" y="58.10101487385981" z="-15.3359" />
    <detection t="43" x="134.15631691254126" y="58.10101487385981" z="-15.4984" />
    <detection t="44" x="133.79664859570957" y="58.10101487385981" z="-15.5747" />
    <detection t="45" x="133.43697915841585" y="58.10101487385981" z="-15.7318" />
    <detection t="46" x="133.07731084158416" y="57.78001479168379" z="-15.2982" />
    <detection t="47" x="133.07731084158416" y="57.78001479168379" z="-15.2716" />
    <detection t="48" x="132.71764252475245" y="57.78001479168379" z="-15.4267" />
    <detection t="49" x="132.3579742079208" y="57.45901470950777" z="-15.08" />
    <detection t="50" x="131.9983058910891" y="57.45901470950777" z="-15.1174" />
    <detection t="51" x="131.63863757425742" y="57.45901470950777" z="-15.2609" />
    <detection t="52" x="131.27896925742573" y="57.45901470950777" z="-15.3206" />
    <detection t="53" x="130.91930094059407" y="57.45901470950777" z="-15.4405" />
    <detection t="54" x="130.55963262376238" y="57.13801462733175" z="-15.068" />
    <detection t="55" x="130.55963262376238" y="57.13801462733175" z="-15.1265" />
    <detection t="56" x="130.19996430693067" y="57.13801462733175" z="-15.3798" />
    <detection t="57" x="129.48062767326732" y="57.13801462733175" z="-15.5095" />
    <detection t="58" x="129.48062767326732" y="57.13801462733175" z="-15.348" />
    <detection t="59" x="129.12095935643563" y="56.81701454515573" z="-15.0645" />
    <detection t="60" x="129.12095935643563" y="56.81701454515573" z="-15.2013" />
    <detection t="61" x="128.40162160231023" y="56.81701454515573" z="-15.2143" />
    <detection t="62" x="128.04195328547854" y="56.4960144629797" z="-15.1655" />
    <detection t="63" x="128.04195328547854" y="56.4960144629797" z="-15.0062" />
    <detection t="64" x="127.68228496864685" y="56.4960144629797" z="-15.2919" />
    <detection t="65" x="127.68228496864685" y="56.17501438080368" z="-15.1842" />
    <detection t="66" x="127.32261665181518" y="56.17501438080368" z="-15.2063" />
    <detection t="67" x="127.32261665181518" y="56.17501438080368" z="-15.1384" />
    <detection t="68" x="126.9629483349835" y="55.85401429862766" z="-15.2839" />
    <detection t="69" x="126.9629483349835" y="55.85401429862766" z="-14.9269" />
    <detection t="70" x="126.24361170132013" y="55.85401429862766" z="-15.209" />
    <detection t="71" x="126.24361170132013" y="55.53301421645164" z="-15.2621" />
    <detection t="72" x="125.88394338448845" y="55.53301421645164" z="-14.9147" />
    <detection t="73" x="125.52427506765676" y="55.53301421645164" z="-14.9164" />
    <detection t="74" x="125.16460675082507" y="55.21201413427562" z="-14.9689" />
    <detection t="75" x="125.16460675082507" y="55.21201413427562" z="-14.9181" />
  </particle>
  <particle nSpots="76">
    <detection t="0" x="194.00380327089783" y="35.631009121538334" z="-15.9224" />
    <detection t="1" x="194.34120110371518" y="36.27300928589038" z="-16.2899" />
    <detection t="2" x="195.01599676934984" y="37.23600953241844" z="-16.6896" />
    <detection t="3" x="195.35339565325077" y="38.199009778946504" z="-16.5631" />
    <detection t="4" x="195.35339565325077" y="38.841009943298545" z="-16.96" />
    <detection t="5" x="195.6907934860681" y="39.80401018982661" z="-17.1896" />
    <detection t="6" x="195.6907934860681" y="40.446010354178654" z="-17.7951" />
    <detection t="7" x="195.6907934860681" y="41.088010518530695" z="-17.8629" />
    <detection t="8" x="195.6907934860681" y="41.730010682882735" z="-18.135" />
    <detection t="9" x="195.6907934860681" y="42.372010847234776" z="-18.3866" />
    <detection t="10" x="195.35339565325077" y="43.014011011586824" z="-18.7708" />
    <detection t="11" x="195.01599676934984" y="43.656011175938865" z="-18.5858" />
    <detection t="12" x="194.6785989365325" y="43.977011258114885" z="-19.0997" />
    <detection t="13" x="194.34120110371518" y="44.619011422466926" z="-19.1553" />
    <detection t="14" x="194.00380327089783" y="44.940011504642946" z="-19.081" />
    <detection t="15" x="193.32900760526314" y="45.26101158681897" z="-19.8653" />
    <detection t="16" x="192.65421193962845" y="45.58201166899499" z="-19.9394" />
    <detection t="17" x="192.31681410681114" y="45.90301175117101" z="-19.8985" />
    <detection t="18" x="191.64201844117645" y="46.224011833347035" z="-19.8049" />
    <detection t="19" x="190.96722277554179" y="46.545011915523055" z="-19.939" />
    <detection t="20" x="189.9550282260062" y="46.866011997699076" z="-20.1718" />
    <detection t="21" x="189.2802325603715" y="46.866011997699076" z="-20.104" />
    <detection t="22" x="188.2680390619195" y="47.187012079875096" z="-20.255" />
    <detection t="23" x="187.93064122910215" y="47.187012079875096" z="-20.2989" />
    <detection t="24" x="186.91844773065014" y="47.187012079875096" z="-20.0899" />
    <detection t="25" x="186.2436510139319" y="47.508012162051116" z="-20.5513" />
    <detection t="26" x="185.2314575154799" y="47.508012162051116" z="-20.6384" />
    <detection t="27" x="184.55666184984517" y="47.508012162051116" z="-20.7468" />
    <detection t="28" x="183.20707051857585" y="47.508012162051116" z="-20.6456" />
    <detection t="29" x="182.19487596904025" y="47.508012162051116" z="-20.8105" />
    <detection t="30" x="181.52008030340556" y="47.508012162051116" z="-20.8584" />
    <detection t="31" x="180.50788680495353" y="47.187012079875096" z="-20.3082" />
    <detection t="32" x="179.83309113931887" y="47.187012079875096" z="-20.7056" />
    <detection t="33" x="178.82089764086686" y="47.187012079875096" z="-20.5903" />
    <detection t="34" x="177.80870309133127" y="47.187012079875096" z="-20.6707" />
    <detection t="35" x="176.79650959287926" y="46.866011997699076" z="-20.6307" />
    <detection t="36" x="175.78431609442723" y="46.866011997699076" z="-20.7223" />
    <detection t="37" x="174.77212259597522" y="46.866011997699076" z="-20.7485" />
    <detection t="38" x="174.09732587925697" y="46.545011915523055" z="-20.6766" />
    <detection t="39" x="173.08513238080496" y="46.545011915523055" z="-20.5358" />
    <detection t="40" x="172.07293888235293" y="46.545011915523055" z="-20.6543" />
    <detection t="41" x="171.39814321671824" y="46.224011833347035" z="-20.4251" />
    <detection t="42" x="170.38594866718265" y="46.224011833347035" z="-20.7098" />
    <detection t="43" x="169.37375516873064" y="45.90301175117101" z="-20.1866" />
    <detection t="44" x="168.69895950309598" y="45.90301175117101" z="-20.7287" />
    <detection t="45" x="168.02416383746126" y="45.58201166899499" z="-20.2765" />
    <detection t="46" x="167.01197033900928" y="45.58201166899499" z="-20.5398" />
    <detection t="47" x="166.3371746733746" y="45.26101158681897" z="-20.2284" />
    <detection t="48" x="165.324980123839" y="45.26101158681897" z="-20.1805" />
    <detection t="49" x="164.312786625387" y="44.940011504642946" z="-20.2785" />
    <detection t="50" x="163.6379909597523" y="44.940011504642946" z="-20.6119" />
    <detection t="51" x="162.6257974613003" y="44.619011422466926" z="-20.0971" />
    <detection t="52" x="161.95100074458202" y="44.298011340290905" z="-20.0001" />
    <detection t="53" x="160.93880724613" y="44.298011340290905" z="-20.2354" />
    <detection t="54" x="160.26401158049535" y="43.977011258114885" z="-20.2818" />
    <detection t="55" x="159.5892159148607" y="43.656011175938865" z="-19.9756" />
    <detection t="56" x="158.91442024922597" y="43.335011093762844" z="-19.7436" />
    <detection t="57" x="157.90222569969038" y="43.014011011586824" z="-20.2022" />
    <detection t="58" x="157.22743003405571" y="42.6930109294108" z="-20.2103" />
    <detection t="59" x="156.55263436842105" y="42.372010847234776" z="-19.9234" />
    <detection t="60" x="155.87783870278636" y="42.372010847234776" z="-20.1547" />
    <detection t="61" x="155.20304303715167" y="42.051010765058756" z="-19.8519" />
    <detection t="62" x="154.528247371517" y="41.730010682882735" z="-19.7161" />
    <detection t="63" x="153.51605282198142" y="41.730010682882735" z="-19.4592" />
    <detection t="64" x="153.51605282198142" y="41.088010518530695" z="-19.5583" />
    <detection t="65" x="152.5038593235294" y="40.767010436354674" z="-19.5591" />
    <detection t="66" x="152.16646149071207" y="40.446010354178654" z="-19.4895" />
    <detection t="67" x="151.4916658250774" y="40.12501027200263" z="-19.3781" />
    <detection t="68" x="151.15426799226006" y="39.80401018982661" z="-19.2998" />
    <detection t="69" x="150.8168701594427" y="39.48301010765059" z="-19.2032" />
    <detection t="70" x="150.47947232662537" y="39.162010025474565" z="-19.0773" />
    <detection t="71" x="150.14207449380802" y="38.841009943298545" z="-19.1689" />
    <detection t="72" x="149.8046756099071" y="38.520009861122524" z="-19.1027" />
    <detection t="73" x="149.12987994427243" y="38.199009778946504" z="-18.9638" />
    <detection t="74" x="148.7924821114551" y="37.55700961459446" z="-19.0881" />
    <detection t="75" x="148.45508427863777" y="37.55700961459446" z="-19.0369" />
  </particle>
  <particle nSpots="81">
    <detection t="0" x="187.10340649548192" y="59.06401512038787" z="-1.3168" />
    <detection t="1" x="186.44690348343374" y="59.38501520256389" z="-1.324" />
    <detection t="2" x="185.4621479427711" y="59.06401512038787" z="-1.3709" />
    <detection t="3" x="185.133896436747" y="59.06401512038787" z="-1.3719" />
    <detection t="4" x="184.47739342469882" y="59.06401512038787" z="-1.4607" />
    <detection t="5" x="183.4926389066265" y="59.06401512038787" z="-1.4168" />
    <detection t="6" x="182.83613589457832" y="59.06401512038787" z="-1.4685" />
    <detection t="7" x="182.17963288253014" y="59.38501520256389" z="-1.523" />
    <detection t="8" x="181.52312884789157" y="59.38501520256389" z="-1.5992" />
    <detection t="9" x="180.8666258358434" y="59.06401512038787" z="-1.7052" />
    <detection t="10" x="180.21012282379522" y="59.06401512038787" z="-1.7683" />
    <detection t="11" x="179.55361981174698" y="59.06401512038787" z="-1.9011" />
    <detection t="12" x="178.8971167996988" y="59.06401512038787" z="-2.0772" />
    <detection t="13" x="178.2406137876506" y="59.06401512038787" z="-2.0882" />
    <detection t="14" x="177.58410975301206" y="59.06401512038787" z="-2.1497" />
    <detection t="15" x="176.92760674096388" y="59.06401512038787" z="-2.1773" />
    <detection t="16" x="176.5993552349398" y="59.06401512038787" z="-2.3356" />
    <detection t="17" x="175.61460071686747" y="59.06401512038787" z="-2.4188" />
    <detection t="18" x="174.95809770481927" y="59.06401512038787" z="-2.4616" />
    <detection t="19" x="174.3015946927711" y="59.06401512038787" z="-2.5246" />
    <detection t="20" x="173.973343186747" y="59.06401512038787" z="-2.7026" />
    <detection t="21" x="173.31683915210846" y="59.06401512038787" z="-2.7525" />
    <detection t="22" x="172.98858764608434" y="59.06401512038787" z="-2.8548" />
    <detection t="23" x="172.33208463403616" y="59.06401512038787" z="-2.7186" />
    <detection t="24" x="171.67558162198796" y="59.06401512038787" z="-2.8361" />
    <detection t="25" x="171.34733011596384" y="58.74301503821185" z="-2.9573" />
    <detection t="26" x="171.01907860993975" y="58.74301503821185" z="-3.21" />
    <detection t="27" x="170.36257559789158" y="58.74301503821185" z="-3.3279" />
    <detection t="28" x="170.0343240918675" y="58.74301503821185" z="-3.0313" />
    <detection t="29" x="169.37782005722892" y="58.42201495603583" z="-3.3489" />
    <detection t="30" x="168.72131704518074" y="58.42201495603583" z="-3.5541" />
    <detection t="31" x="168.39306553915665" y="58.42201495603583" z="-2.979" />
    <detection t="32" x="167.73656252710845" y="58.42201495603583" z="-3.2886" />
    <detection t="33" x="167.40831102108433" y="58.10101487385981" z="-3.5836" />
    <detection t="34" x="167.08005951506024" y="58.10101487385981" z="-3.2485" />
    <detection t="35" x="166.42355650301204" y="58.10101487385981" z="-3.335" />
    <detection t="36" x="165.7670524683735" y="57.78001479168379" z="-3.6049" />
    <detection t="37" x="165.4388009623494" y="57.78001479168379" z="-3.8329" />
    <detection t="38" x="165.11054945632532" y="57.78001479168379" z="-3.5826" />
    <detection t="39" x="164.45404644427714" y="57.78001479168379" z="-3.6088" />
    <detection t="40" x="164.12579493825302" y="57.45901470950777" z="-3.8842" />
    <detection t="41" x="163.79754343222893" y="57.45901470950777" z="-4.0829" />
    <detection t="42" x="163.14104042018073" y="57.45901470950777" z="-3.7198" />
    <detection t="43" x="162.8127889141566" y="57.45901470950777" z="-4.0921" />
    <detection t="44" x="162.15628590210844" y="57.13801462733175" z="-4.3293" />
    <detection t="45" x="162.15628590210844" y="57.13801462733175" z="-4.3669" />
    <detection t="46" x="161.1715303614458" y="57.13801462733175" z="-3.9962" />
    <detection t="47" x="160.8432788554217" y="57.13801462733175" z="-4.3397" />
    <detection t="48" x="160.5150273493976" y="56.81701454515573" z="-4.5408" />
    <detection t="49" x="160.5150273493976" y="56.81701454515573" z="-4.7435" />
    <detection t="50" x="159.85852433734942" y="56.81701454515573" z="-4.9078" />
    <detection t="51" x="159.2020213253012" y="56.81701454515573" z="-4.8727" />
    <detection t="52" x="158.8737698192771" y="56.4960144629797" z="-4.6787" />
    <detection t="53" x="158.545518313253" y="56.4960144629797" z="-4.9773" />
    <detection t="54" x="158.545518313253" y="56.4960144629797" z="-5.2452" />
    <detection t="55" x="157.88901530120484" y="56.4960144629797" z="-4.9157" />
    <detection t="56" x="157.88901530120484" y="56.17501438080368" z="-5.1119" />
    <detection t="57" x="157.56076277259038" y="56.17501438080368" z="-5.3031" />
    <detection t="58" x="157.23251126656626" y="55.85401429862766" z="-5.0522" />
    <detection t="59" x="156.90425976054217" y="55.85401429862766" z="-5.2246" />
    <detection t="60" x="156.247756748494" y="55.85401429862766" z="-5.3862" />
    <detection t="61" x="155.9195052424699" y="55.85401429862766" z="-5.5306" />
    <detection t="62" x="155.5912537364458" y="55.53301421645164" z="-5.3458" />
    <detection t="63" x="155.5912537364458" y="55.53301421645164" z="-5.4903" />
    <detection t="64" x="154.9347507243976" y="55.53301421645164" z="-5.716" />
    <detection t="65" x="154.6064992183735" y="55.21201413427562" z="-5.438" />
    <detection t="66" x="154.9347507243976" y="55.21201413427562" z="-5.6361" />
    <detection t="67" x="154.6064992183735" y="55.21201413427562" z="-5.8131" />
    <detection t="68" x="154.2782477123494" y="54.8910140520996" z="-5.6531" />
    <detection t="69" x="154.2782477123494" y="54.8910140520996" z="-5.9176" />
    <detection t="70" x="153.9499962063253" y="54.57001396992358" z="-5.7939" />
    <detection t="71" x="153.62174367771084" y="54.57001396992358" z="-6.0375" />
    <detection t="72" x="153.62174367771084" y="54.24901388774756" z="-5.8516" />
    <detection t="73" x="153.62174367771084" y="54.24901388774756" z="-6.0807" />
    <detection t="74" x="152.96524066566266" y="53.92801380557154" z="-6.2392" />
    <detection t="75" x="152.96524066566266" y="53.92801380557154" z="-6.0958" />
    <detection t="76" x="152.96524066566266" y="53.60701372339552" z="-6.2851" />
    <detection t="77" x="152.96524066566266" y="53.60701372339552" z="-6.1547" />
    <detection t="78" x="152.63698915963857" y="53.60701372339552" z="-6.3424" />
    <detection t="79" x="152.63698915963857" y="53.2860136412195" z="-6.0424" />
    <detection t="80" x="152.63698915963857" y="53.2860136412195" z="-6.3906" />
  </particle>
  <particle nSpots="85">
    <detection t="0" x="15.470280309148267" y="64.2000164352042" z="-12.9811" />
    <detection t="1" x="17.53298377917981" y="64.2000164352042" z="-12.856" />
    <detection t="2" x="16.84541595583596" y="64.2000164352042" z="-12.8635" />
    <detection t="3" x="16.501632044164037" y="64.2000164352042" z="-12.8415" />
    <detection t="4" x="15.81406422082019" y="64.2000164352042" z="-12.5261" />
    <detection t="5" x="15.470280309148267" y="64.2000164352042" z="-12.5304" />
    <detection t="6" x="15.12649639747634" y="64.52101651738023" z="-12.2388" />
    <detection t="7" x="14.438927503154575" y="64.52101651738023" z="-12.4357" />
    <detection t="8" x="14.09514359148265" y="64.52101651738023" z="-12.1813" />
    <detection t="9" x="13.751359679810724" y="64.84201659955625" z="-12.1174" />
    <detection t="10" x="13.4075757681388" y="64.84201659955625" z="-11.9905" />
    <detection t="11" x="13.063791856466876" y="64.84201659955625" z="-11.9499" />
    <detection t="12" x="13.063791856466876" y="64.84201659955625" z="-12.084" />
    <detection t="13" x="12.376224033123028" y="64.84201659955625" z="-11.7811" />
    <detection t="14" x="12.376224033123028" y="65.16301668173227" z="-11.8164" />
    <detection t="15" x="12.032440121451105" y="65.4840167639083" z="-11.7793" />
    <detection t="16" x="11.688656209779179" y="65.80501684608431" z="-11.7255" />
    <detection t="17" x="11.688656209779179" y="66.12601692826034" z="-11.5409" />
    <detection t="18" x="11.688656209779179" y="66.44701701043635" z="-11.3997" />
    <detection t="19" x="11.344872298107255" y="66.76801709261238" z="-11.4098" />
    <detection t="20" x="11.001088386435331" y="67.0890171747884" z="-11.2796" />
    <detection t="21" x="11.001088386435331" y="67.0890171747884" z="-11.2843" />
    <detection t="22" x="10.657304474763407" y="67.73101733914044" z="-11.1419" />
    <detection t="23" x="10.657304474763407" y="68.05201742131646" z="-11.115" />
    <detection t="24" x="10.657304474763407" y="68.6940175856685" z="-11.0361" />
    <detection t="25" x="10.657304474763407" y="69.33601775002055" z="-10.8238" />
    <detection t="26" x="10.657304474763407" y="69.65701783219657" z="-10.8917" />
    <detection t="27" x="10.657304474763407" y="70.29901799654861" z="-10.7849" />
    <detection t="28" x="10.313519492113564" y="70.62001807872463" z="-10.7438" />
    <detection t="29" x="10.313519492113564" y="71.5830183252527" z="-10.6897" />
    <detection t="30" x="10.313519492113564" y="72.22501848960474" z="-10.5623" />
    <detection t="31" x="10.313519492113564" y="72.86701865395678" z="-10.6123" />
    <detection t="32" x="10.657304474763407" y="73.83001890048484" z="-10.5741" />
    <detection t="33" x="10.657304474763407" y="74.47201906483689" z="-10.4479" />
    <detection t="34" x="11.001088386435331" y="75.43501931136495" z="-10.4496" />
    <detection t="35" x="11.001088386435331" y="76.39801955789301" z="-10.3884" />
    <detection t="36" x="11.344872298107255" y="77.36101980442108" z="-10.3188" />
    <detection t="37" x="11.688656209779179" y="78.96602021530119" z="-10.2975" />
    <detection t="38" x="12.032440121451105" y="79.92902046182924" z="-10.3698" />
    <detection t="39" x="12.376224033123028" y="81.21302079053332" z="-10.2874" />
    <detection t="40" x="12.720007944794952" y="82.81802120141343" z="-10.1453" />
    <detection t="41" x="13.4075757681388" y="84.10202153011751" z="-10.2491" />
    <detection t="42" x="14.09514359148265" y="85.70702194099762" z="-10.0707" />
    <detection t="43" x="15.12649639747634" y="87.31202235187773" z="-9.9297" />
    <detection t="44" x="16.157848132492113" y="88.91702276275782" z="-10.045" />
    <detection t="45" x="17.189199867507888" y="90.84302325581396" z="-10.0703" />
    <detection t="46" x="18.564335514195584" y="92.44802366669407" z="-10.0576" />
    <detection t="47" x="19.9394722318612" y="94.05302407757416" z="-10.0664" />
    <detection t="48" x="20.970823966876974" y="95.9790245706303" z="-10.1458" />
    <detection t="49" x="22.689743525236594" y="97.5840249815104" z="-10.0037" />
    <detection t="50" x="24.408664154574133" y="99.51002547456653" z="-10.0048" />
    <detection t="51" x="26.47136762460568" y="101.11502588544663" z="-10.0613" />
    <detection t="52" x="28.534072165615143" y="102.72002629632674" z="-10.2768" />
    <detection t="53" x="30.940559547318614" y="104.64602678938286" z="-10.2811" />
    <detection t="54" x="33.00326408832807" y="105.60902703591093" z="-10.2249" />
    <detection t="55" x="35.40975147003155" y="106.89302736461501" z="-10.4201" />
    <detection t="56" x="37.81623992271293" y="108.17702769331909" z="-10.3561" />
    <detection t="57" x="40.22272837539432" y="109.14002793984716" z="-10.2451" />
    <detection t="58" x="42.28543184542587" y="109.7820281041992" z="-10.3359" />
    <detection t="59" x="44.691920298107256" y="110.42402826855124" z="-10.3344" />
    <detection t="60" x="46.7546237681388" y="111.06602843290328" z="-10.3081" />
    <detection t="61" x="48.47354439747634" y="111.38702851507931" z="-10.4312" />
    <detection t="62" x="50.53624786750789" y="112.02902867943135" z="-10.2996" />
    <detection t="63" x="52.598952408517356" y="112.02902867943135" z="-10.291" />
    <detection t="64" x="53.97408805520505" y="112.67102884378339" z="-10.2865" />
    <detection t="65" x="56.036791525236595" y="112.35002876160736" z="-10.3407" />
    <detection t="66" x="57.75571215457413" y="112.35002876160736" z="-10.4126" />
    <detection t="67" x="59.13084780126184" y="112.35002876160736" z="-10.3626" />
    <detection t="68" x="60.50598344794953" y="112.35002876160736" z="-10.3114" />
    <detection t="69" x="62.224904077287064" y="112.35002876160736" z="-10.2784" />
    <detection t="70" x="63.94382363564669" y="112.35002876160736" z="-10.3135" />
    <detection t="71" x="65.66274426498423" y="112.35002876160736" z="-10.3771" />
    <detection t="72" x="67.03787991167192" y="112.35002876160736" z="-10.3722" />
    <detection t="73" x="68.41301555835962" y="112.35002876160736" z="-10.2304" />
    <detection t="74" x="69.78815227602523" y="112.35002876160736" z="-10.2964" />
    <detection t="75" x="71.50707183438486" y="112.35002876160736" z="-10.2432" />
    <detection t="76" x="72.88220748107256" y="112.35002876160736" z="-10.1724" />
    <detection t="77" x="74.25734419873817" y="112.35002876160736" z="-10.2897" />
    <detection t="78" x="75.63247984542586" y="112.35002876160736" z="-10.246" />
    <detection t="79" x="77.35139940378549" y="112.35002876160736" z="-10.2709" />
    <detection t="80" x="78.7265361214511" y="112.35002876160736" z="-10.2234" />
    <detection t="81" x="80.1016717681388" y="112.35002876160736" z="-10.3205" />
    <detection t="82" x="81.47680741482651" y="112.35002876160736" z="-10.3062" />
    <detection t="83" x="82.85194413249211" y="112.67102884378339" z="-10.3829" />
    <detection t="84" x="84.22707977917982" y="112.9920289259594" z="-10.3928" />
  </particle>
  <particle nSpots="82">
    <detection t="0" x="140.73515186754966" y="84.42302161229354" z="-14.6033" />
    <detection t="1" x="140.73515186754966" y="84.74402169446955" z="-14.7827" />
    <detection t="2" x="140.3742925960265" y="85.06502177664558" z="-14.5626" />
    <detection t="3" x="140.01343332450332" y="85.06502177664558" z="-14.7037" />
    <detection t="4" x="140.3742925960265" y="85.3860218588216" z="-14.886" />
    <detection t="5" x="139.65257405298013" y="85.70702194099762" z="-14.2593" />
    <detection t="6" x="139.65257405298013" y="86.02802202317365" z="-14.2649" />
    <detection t="7" x="139.65257405298013" y="86.34902210534966" z="-14.3249" />
    <detection t="8" x="140.01343332450332" y="86.67002218752569" z="-14.1828" />
    <detection t="9" x="139.65257405298013" y="86.9910222697017" z="-14.1527" />
    <detection t="10" x="139.65257405298013" y="87.31202235187773" z="-14.1973" />
    <detection t="11" x="139.65257405298013" y="87.63302243405374" z="-14.3369" />
    <detection t="12" x="139.29171478145696" y="87.95402251622977" z="-14.1121" />
    <detection t="13" x="139.29171478145696" y="88.27502259840578" z="-14.0715" />
    <detection t="14" x="139.29171478145696" y="88.59602268058181" z="-14.1758" />
    <detection t="15" x="139.65257405298013" y="88.91702276275782" z="-14.2156" />
    <detection t="16" x="139.65257405298013" y="89.23802284493385" z="-14.0737" />
    <detection t="17" x="140.01343332450332" y="89.55902292710988" z="-14.0629" />
    <detection t="18" x="140.01343332450332" y="89.88002300928589" z="-13.9652" />
    <detection t="19" x="139.65257405298013" y="90.20102309146192" z="-13.9623" />
    <detection t="20" x="140.01343332450332" y="90.84302325581396" z="-14.0751" />
    <detection t="21" x="140.01343332450332" y="91.16402333798997" z="-14.1629" />
    <detection t="22" x="140.3742925960265" y="91.485023420166" z="-14.1054" />
    <detection t="23" x="140.73515186754966" y="91.80602350234201" z="-14.0051" />
    <detection t="24" x="140.73515186754966" y="92.12702358451804" z="-13.9102" />
    <detection t="25" x="141.09601113907286" y="92.44802366669407" z="-13.8759" />
    <detection t="26" x="141.45687041059603" y="93.09002383104611" z="-13.8755" />
    <detection t="27" x="141.8177296821192" y="93.09002383104611" z="-13.9037" />
    <detection t="28" x="141.8177296821192" y="93.41102391322212" z="-13.856" />
    <detection t="29" x="142.1785889536424" y="93.73202399539815" z="-13.8783" />
    <detection t="30" x="142.90030862086093" y="94.05302407757416" z="-13.8801" />
    <detection t="31" x="143.26116789238412" y="94.37402415975019" z="-13.9603" />
    <detection t="32" x="143.6220271639073" y="94.6950242419262" z="-14.0085" />
    <detection t="33" x="143.9828864354305" y="95.01602432410223" z="-14.1913" />
    <detection t="34" x="144.70460497847682" y="95.33702440627825" z="-13.759" />
    <detection t="35" x="145.4263235215232" y="95.33702440627825" z="-13.8471" />
    <detection t="36" x="145.78718279304636" y="95.65802448845427" z="-13.8944" />
    <detection t="37" x="146.8697606076159" y="95.9790245706303" z="-13.8398" />
    <detection t="38" x="147.59148027483442" y="96.62102473498234" z="-13.8534" />
    <detection t="39" x="148.31319881788082" y="96.94202481715836" z="-14.0041" />
    <detection t="40" x="149.03491736092715" y="97.26302489933438" z="-14.0719" />
    <detection t="41" x="150.11749517549669" y="97.5840249815104" z="-13.9906" />
    <detection t="42" x="150.83921371854305" y="97.90502506368642" z="-14.128" />
    <detection t="43" x="151.92179265728475" y="98.22602514586244" z="-13.9816" />
    <detection t="44" x="153.00437047185432" y="98.54702522803846" z="-14.0181" />
    <detection t="45" x="154.08694828642385" y="98.86802531021448" z="-14.0589" />
    <detection t="46" x="155.16952610099338" y="99.1890253923905" z="-13.859" />
    <detection t="47" x="156.25210503973508" y="99.51002547456653" z="-14.0559" />
    <detection t="48" x="157.33468285430465" y="99.83102555674255" z="-14.0767" />
    <detection t="49" x="158.41726066887418" y="99.83102555674255" z="-14.1493" />
    <detection t="50" x="159.86069775496688" y="100.15202563891857" z="-14.3314" />
    <detection t="51" x="161.30413596523178" y="100.15202563891857" z="-14.1145" />
    <detection t="52" x="162.7475730513245" y="100.47302572109459" z="-14.0798" />
    <detection t="53" x="163.83015086589404" y="100.15202563891857" z="-14.2264" />
    <detection t="54" x="165.27358907615894" y="100.15202563891857" z="-14.1783" />
    <detection t="55" x="166.3561668907285" y="100.15202563891857" z="-14.2307" />
    <detection t="56" x="167.7996039768212" y="100.15202563891857" z="-14.2829" />
    <detection t="57" x="168.88218179139074" y="99.83102555674255" z="-14.3078" />
    <detection t="58" x="170.68647927317883" y="99.83102555674255" z="-14.5385" />
    <detection t="59" x="172.12991635927153" y="99.51002547456653" z="-14.4865" />
    <detection t="60" x="173.21249417384107" y="99.1890253923905" z="-14.7738" />
    <detection t="61" x="174.65593238410594" y="98.86802531021448" z="-14.8297" />
    <detection t="62" x="176.46022874172186" y="98.22602514586244" z="-14.7007" />
    <detection t="63" x="177.5428065562914" y="97.90502506368642" z="-14.6263" />
    <detection t="64" x="178.9862447665563" y="97.26302489933438" z="-14.9342" />
    <detection t="65" x="180.42968185264903" y="96.62102473498234" z="-15.0063" />
    <detection t="66" x="181.51225966721856" y="95.65802448845427" z="-14.7223" />
    <detection t="67" x="182.95569787748343" y="95.01602432410223" z="-14.9086" />
    <detection t="68" x="184.03827569205296" y="94.37402415975019" z="-15.2158" />
    <detection t="69" x="185.12085350662252" y="93.41102391322212" z="-14.9088" />
    <detection t="70" x="186.20343132119206" y="92.76902374887008" z="-15.2746" />
    <detection t="71" x="186.9251509884106" y="91.80602350234201" z="-15.3257" />
    <detection t="72" x="188.00772880298013" y="91.16402333798997" z="-15.5854" />
    <detection t="73" x="188.3685880745033" y="90.20102309146192" z="-15.583" />
    <detection t="74" x="189.0903066175497" y="89.55902292710988" z="-15.9177" />
    <detection t="75" x="189.81202516059605" y="88.59602268058181" z="-16.3237" />
    <detection t="76" x="190.5337437036424" y="87.95402251622977" z="-16.0583" />
    <detection t="77" x="190.5337437036424" y="86.9910222697017" z="-16.239" />
    <detection t="78" x="191.25546337086092" y="86.34902210534966" z="-16.3372" />
    <detection t="79" x="191.25546337086092" y="85.70702194099762" z="-16.3271" />
    <detection t="80" x="191.61632264238412" y="85.06502177664558" z="-16.6028" />
    <detection t="81" x="192.33804118543046" y="84.42302161229354" z="-16.8064" />
  </particle>
  <particle nSpots="24">
    <detection t="38" x="47.89065707612456" y="12.519003204864822" z="-0.3627" />
    <detection t="39" x="51.28448351038062" y="11.877003040512779" z="-0.941" />
    <detection t="40" x="55.809585031141864" y="12.1980031226888" z="-0.1786" />
    <detection t="41" x="61.08886994290657" y="12.1980031226888" z="-0.395" />
    <detection t="42" x="65.99106315916954" y="12.1980031226888" z="-0.3734" />
    <detection t="43" x="70.89325637543251" y="12.1980031226888" z="-0.2196" />
    <detection t="44" x="76.54963415743944" y="12.1980031226888" z="-0.1629" />
    <detection t="45" x="80.32055228719723" y="11.877003040512779" z="0.0696" />
    <detection t="46" x="85.59983719896194" y="12.519003204864822" z="0.09601" />
    <detection t="47" x="90.12493871972318" y="12.519003204864822" z="1.8595" />
    <detection t="48" x="95.40422363148788" y="12.519003204864822" z="1.024" />
    <detection t="49" x="100.30641684775085" y="12.1980031226888" z="0.6278" />
    <detection t="50" x="105.20861006401383" y="12.1980031226888" z="0.07496" />
    <detection t="51" x="110.48789497577853" y="11.877003040512779" z="0.3598" />
    <detection t="52" x="115.76717988754325" y="11.877003040512779" z="0.2821" />
    <detection t="53" x="121.04646479930796" y="11.877003040512779" z="1.8175" />
    <detection t="54" x="126.70284258131487" y="11.556002958336759" z="0.857" />
    <detection t="55" x="132.73631088408303" y="11.235002876160737" z="0.9909" />
    <detection t="56" x="138.7697791868512" y="10.914002793984716" z="2.0133" />
    <detection t="57" x="145.1803403598616" y="10.914002793984716" z="1.2662" />
    <detection t="58" x="151.21380866262976" y="10.914002793984716" z="1.3877" />
    <detection t="59" x="158.00146035640137" y="10.272002629632674" z="-0.2378" />
    <detection t="60" x="164.41202152941176" y="11.556002958336759" z="-0.4215" />
    <detection t="61" x="170.82258152768165" y="11.877003040512779" z="0.5228" />
  </particle>
  <particle nSpots="75">
    <detection t="0" x="164.789721812601" y="74.15101898266086" z="-17.2682" />
    <detection t="1" x="166.19818171405493" y="74.47201906483689" z="-17.5732" />
    <detection t="2" x="165.14183761066235" y="74.47201906483689" z="-17.3217" />
    <detection t="3" x="164.43760711147013" y="74.47201906483689" z="-17.1674" />
    <detection t="4" x="163.7333777092084" y="74.47201906483689" z="-17.03" />
    <detection t="5" x="163.0291483069467" y="74.7930191470129" z="-17.3086" />
    <detection t="6" x="162.324918904685" y="74.7930191470129" z="-17.2337" />
    <detection t="7" x="161.62068950242326" y="74.7930191470129" z="-16.9059" />
    <detection t="8" x="160.91646010016154" y="75.11401922918893" z="-17.2316" />
    <detection t="9" x="160.56434430210015" y="75.11401922918893" z="-16.9681" />
    <detection t="10" x="159.86011489983846" y="75.43501931136495" z="-17.4368" />
    <detection t="11" x="158.8037707964459" y="75.43501931136495" z="-16.9511" />
    <detection t="12" x="158.8037707964459" y="75.43501931136495" z="-16.7265" />
    <detection t="13" x="158.0995413941842" y="75.75601939354097" z="-16.9616" />
    <detection t="14" x="157.39531199192245" y="75.75601939354097" z="-16.7363" />
    <detection t="15" x="156.69108258966074" y="76.077019475717" z="-17.0508" />
    <detection t="16" x="155.9868520904685" y="76.077019475717" z="-16.6974" />
    <detection t="17" x="155.9868520904685" y="76.39801955789301" z="-16.9313" />
    <detection t="18" x="155.2826226882068" y="76.39801955789301" z="-16.6144" />
    <detection t="19" x="154.93050798707594" y="76.71901964006904" z="-16.7389" />
    <detection t="20" x="154.22627858481422" y="77.04001972224505" z="-16.4802" />
    <detection t="21" x="153.87416388368337" y="77.36101980442108" z="-16.4902" />
    <detection t="22" x="153.16993448142168" y="77.36101980442108" z="-16.6171" />
    <detection t="23" x="152.8178197802908" y="77.36101980442108" z="-16.4352" />
    <detection t="24" x="152.11359037802907" y="77.68201988659709" z="-16.5196" />
    <detection t="25" x="151.76147457996768" y="78.00301996877312" z="-16.6765" />
    <detection t="26" x="151.40935987883685" y="78.00301996877312" z="-16.3962" />
    <detection t="27" x="151.057245177706" y="78.32402005094913" z="-16.5479" />
    <detection t="28" x="150.70513047657514" y="78.32402005094913" z="-16.2121" />
    <detection t="29" x="150.35301577544428" y="78.64502013312516" z="-16.5552" />
    <detection t="30" x="150.00090107431342" y="78.96602021530119" z="-16.0864" />
    <detection t="31" x="149.64878637318256" y="78.96602021530119" z="-16.2452" />
    <detection t="32" x="149.2966716720517" y="79.2870202974772" z="-16.3015" />
    <detection t="33" x="148.94455697092087" y="79.2870202974772" z="-16.0475" />
    <detection t="34" x="148.59244226978998" y="79.60802037965323" z="-16.2351" />
    <detection t="35" x="148.24032756865913" y="79.92902046182924" z="-15.9636" />
    <detection t="36" x="147.88821286752827" y="79.92902046182924" z="-15.9639" />
    <detection t="37" x="147.88821286752827" y="80.25002054400527" z="-16.0661" />
    <detection t="38" x="147.18398236833602" y="80.57102062618128" z="-16.0794" />
    <detection t="39" x="147.18398236833602" y="80.89202070835731" z="-16.0489" />
    <detection t="40" x="146.8318676672052" y="81.21302079053332" z="-15.6446" />
    <detection t="41" x="146.47975296607433" y="81.21302079053332" z="-15.6292" />
    <detection t="42" x="146.12763826494347" y="81.53402087270935" z="-15.5419" />
    <detection t="43" x="146.47975296607433" y="81.85502095488536" z="-15.5793" />
    <detection t="44" x="146.12763826494347" y="82.49702111923742" z="-15.4719" />
    <detection t="45" x="145.42340886268175" y="82.49702111923742" z="-15.5133" />
    <detection t="46" x="145.42340886268175" y="82.81802120141343" z="-15.4262" />
    <detection t="47" x="145.0712941615509" y="83.13902128358946" z="-15.3979" />
    <detection t="48" x="144.71917946042007" y="83.46002136576547" z="-15.4124" />
    <detection t="49" x="144.71917946042007" y="83.7810214479415" z="-15.4623" />
    <detection t="50" x="144.71917946042007" y="84.10202153011751" z="-15.4697" />
    <detection t="51" x="144.3670647592892" y="84.42302161229354" z="-15.5036" />
    <detection t="52" x="144.01495005815832" y="84.74402169446955" z="-15.4053" />
    <detection t="53" x="144.01495005815832" y="85.06502177664558" z="-15.295" />
    <detection t="54" x="143.66283535702746" y="85.3860218588216" z="-15.191" />
    <detection t="55" x="144.01495005815832" y="85.70702194099762" z="-15.1312" />
    <detection t="56" x="143.66283535702746" y="86.34902210534966" z="-15.5314" />
    <detection t="57" x="143.66283535702746" y="86.67002218752569" z="-15.3583" />
    <detection t="58" x="143.31071955896607" y="86.9910222697017" z="-15.3933" />
    <detection t="59" x="143.31071955896607" y="87.31202235187773" z="-15.1983" />
    <detection t="60" x="143.31071955896607" y="87.63302243405374" z="-15.1976" />
    <detection t="61" x="143.31071955896607" y="87.95402251622977" z="-15.0999" />
    <detection t="62" x="143.31071955896607" y="88.27502259840578" z="-15.1427" />
    <detection t="63" x="143.66283535702746" y="88.59602268058181" z="-15.1062" />
    <detection t="64" x="143.66283535702746" y="88.91702276275782" z="-15.1225" />
    <detection t="65" x="143.66283535702746" y="89.55902292710988" z="-15.1094" />
    <detection t="66" x="144.01495005815832" y="89.88002300928589" z="-15.306" />
    <detection t="67" x="143.66283535702746" y="90.20102309146192" z="-15.4233" />
    <detection t="68" x="144.01495005815832" y="90.52202317363793" z="-15.3209" />
    <detection t="69" x="144.01495005815832" y="90.84302325581396" z="-15.1553" />
    <detection t="70" x="144.3670647592892" y="91.16402333798997" z="-15.1262" />
    <detection t="71" x="144.3670647592892" y="91.485023420166" z="-15.1412" />
    <detection t="72" x="144.71917946042007" y="91.80602350234201" z="-15.0781" />
    <detection t="73" x="145.0712941615509" y="92.12702358451804" z="-15.0922" />
    <detection t="74" x="145.0712941615509" y="92.44802366669407" z="-15.011" />
  </particle>
  <particle nSpots="75">
    <detection t="0" x="208.2231320835735" y="58.10101487385981" z="-16.6656" />
    <detection t="1" x="207.9090701239193" y="58.42201495603583" z="-17.3926" />
    <detection t="2" x="207.28094620461093" y="58.42201495603583" z="-18.1836" />
    <detection t="3" x="206.96688424495676" y="58.74301503821185" z="-18.0244" />
    <detection t="4" x="206.3387603256484" y="59.06401512038787" z="-18.8546" />
    <detection t="5" x="205.71063640634006" y="59.38501520256389" z="-19.8638" />
    <detection t="6" x="204.76845052737752" y="59.38501520256389" z="-19.9141" />
    <detection t="7" x="204.140325629683" y="59.70601528473991" z="-20.6035" />
    <detection t="8" x="203.51220171037463" y="59.70601528473991" z="-21.0723" />
    <detection t="9" x="202.25595387175792" y="59.70601528473991" z="-21.2181" />
    <detection t="10" x="201.3137679927954" y="60.02701536691594" z="-21.9644" />
    <detection t="11" x="199.7434572161383" y="60.02701536691594" z="-22.0309" />
    <detection t="12" x="198.17314741786743" y="60.02701536691594" z="-22.3803" />
    <detection t="13" x="196.6028366412104" y="60.02701536691594" z="-22.4074" />
    <detection t="14" x="195.34658880259363" y="60.02701536691594" z="-23.0384" />
    <detection t="15" x="193.77627900432276" y="60.34801544909196" z="-23.2341" />
    <detection t="16" x="192.5200301873199" y="60.02701536691594" z="-23.2426" />
    <detection t="17" x="190.6356584293948" y="60.02701536691594" z="-23.2393" />
    <detection t="18" x="189.06534765273776" y="60.02701536691594" z="-22.8501" />
    <detection t="19" x="187.49503785446683" y="60.02701536691594" z="-23.0331" />
    <detection t="20" x="186.23879001585013" y="60.02701536691594" z="-23.1909" />
    <detection t="21" x="184.6684792391931" y="60.02701536691594" z="-23.2065" />
    <detection t="22" x="183.09816944092216" y="60.02701536691594" z="-23.354" />
    <detection t="23" x="181.84192160230546" y="60.02701536691594" z="-23.2719" />
    <detection t="24" x="180.27161082564842" y="59.70601528473991" z="-22.7112" />
    <detection t="25" x="179.0153629870317" y="59.70601528473991" z="-22.6842" />
    <detection t="26" x="177.44505221037463" y="59.70601528473991" z="-22.8168" />
    <detection t="27" x="176.1888043717579" y="59.70601528473991" z="-22.8625" />
    <detection t="28" x="174.9325565331412" y="59.70601528473991" z="-22.8207" />
    <detection t="29" x="173.67630771613833" y="59.70601528473991" z="-22.8034" />
    <detection t="30" x="172.10599791786743" y="59.70601528473991" z="-22.7194" />
    <detection t="31" x="170.8497500792507" y="59.38501520256389" z="-22.7316" />
    <detection t="32" x="169.59350126224783" y="59.38501520256389" z="-23.0052" />
    <detection t="33" x="168.33725342363113" y="59.38501520256389" z="-22.419" />
    <detection t="34" x="167.0810055850144" y="59.38501520256389" z="-22.425" />
    <detection t="35" x="166.1388187276657" y="59.38501520256389" z="-22.5534" />
    <detection t="36" x="164.882570889049" y="59.38501520256389" z="-22.4754" />
    <detection t="37" x="163.62632305043226" y="59.38501520256389" z="-22.7424" />
    <detection t="38" x="162.68413717146973" y="59.06401512038787" z="-22.0534" />
    <detection t="39" x="161.42788835446686" y="59.06401512038787" z="-22.2418" />
    <detection t="40" x="160.48570247550433" y="59.06401512038787" z="-22.0546" />
    <detection t="41" x="159.2294546368876" y="59.06401512038787" z="-22.0192" />
    <detection t="42" x="158.2872677795389" y="59.06401512038787" z="-21.9529" />
    <detection t="43" x="157.65914386023056" y="59.06401512038787" z="-22.1372" />
    <detection t="44" x="156.4028960216138" y="59.06401512038787" z="-22.0066" />
    <detection t="45" x="155.4607101426513" y="58.74301503821185" z="-22.116" />
    <detection t="46" x="154.5185232853026" y="58.74301503821185" z="-21.7172" />
    <detection t="47" x="153.2622754466859" y="58.74301503821185" z="-21.5665" />
    <detection t="48" x="152.63415152737753" y="58.74301503821185" z="-21.6661" />
    <detection t="49" x="152.00602760806913" y="58.74301503821185" z="-21.6982" />
    <detection t="50" x="151.06384172910663" y="58.74301503821185" z="-21.7422" />
    <detection t="51" x="150.4357168314121" y="58.74301503821185" z="-21.7352" />
    <detection t="52" x="149.49353095244956" y="58.42201495603583" z="-21.4278" />
    <detection t="53" x="148.55134507348703" y="58.42201495603583" z="-21.1588" />
    <detection t="54" x="147.6091591945245" y="58.42201495603583" z="-21.1229" />
    <detection t="55" x="147.2950972348703" y="58.42201495603583" z="-21.2699" />
    <detection t="56" x="146.6669723371758" y="58.42201495603583" z="-21.1318" />
    <detection t="57" x="145.72478645821326" y="58.42201495603583" z="-21.3868" />
    <detection t="58" x="145.0966625389049" y="58.10101487385981" z="-21.182" />
    <detection t="59" x="143.84041470028816" y="58.10101487385981" z="-20.7457" />
    <detection t="60" x="143.526352740634" y="58.10101487385981" z="-20.923" />
    <detection t="61" x="142.89822784293946" y="58.10101487385981" z="-20.8867" />
    <detection t="62" x="141.95604196397693" y="58.10101487385981" z="-21.0533" />
    <detection t="63" x="141.3279180446686" y="57.78001479168379" z="-21.2462" />
    <detection t="64" x="140.69979412536023" y="57.78001479168379" z="-20.7775" />
    <detection t="65" x="140.07167020605186" y="57.78001479168379" z="-20.7992" />
    <detection t="66" x="139.75760824639767" y="57.78001479168379" z="-20.7341" />
    <detection t="67" x="139.12948334870316" y="57.78001479168379" z="-21.0765" />
    <detection t="68" x="138.815421389049" y="57.45901470950777" z="-20.7711" />
    <detection t="69" x="138.18729746974063" y="57.45901470950777" z="-20.5323" />
    <detection t="70" x="137.87323551008646" y="57.45901470950777" z="-20.4943" />
    <detection t="71" x="137.2451115907781" y="57.45901470950777" z="-20.662" />
    <detection t="72" x="136.30292571181553" y="57.45901470950777" z="-20.9055" />
    <detection t="73" x="135.98886375216136" y="57.13801462733175" z="-20.2479" />
    <detection t="74" x="135.36073885446686" y="57.13801462733175" z="-20.5581" />
  </particle>
  <particle nSpots="76">
    <detection t="0" x="47.42336764841499" y="85.3860218588216" z="-6.8302" />
    <detection t="1" x="47.42336764841499" y="85.3860218588216" z="-6.6578" />
    <detection t="2" x="47.1093056887608" y="85.06502177664558" z="-6.7692" />
    <detection t="3" x="46.79524372910662" y="85.06502177664558" z="-6.8521" />
    <detection t="4" x="46.48118176945245" y="85.06502177664558" z="-6.8326" />
    <detection t="5" x="46.16711980979827" y="84.74402169446955" z="-6.8382" />
    <detection t="6" x="45.85305785014409" y="84.74402169446955" z="-6.8817" />
    <detection t="7" x="45.85305785014409" y="84.74402169446955" z="-6.9651" />
    <detection t="8" x="45.538995890489915" y="84.42302161229354" z="-6.9393" />
    <detection t="9" x="45.22493393083573" y="84.42302161229354" z="-7.124" />
    <detection t="10" x="44.91087197118155" y="84.42302161229354" z="-6.8271" />
    <detection t="11" x="44.91087197118155" y="84.42302161229354" z="-6.9075" />
    <detection t="12" x="44.596810011527374" y="84.10202153011751" z="-6.8716" />
    <detection t="13" x="44.2827480518732" y="84.10202153011751" z="-6.9056" />
    <detection t="14" x="43.96868609221902" y="84.10202153011751" z="-6.921" />
    <detection t="15" x="43.96868609221902" y="84.10202153011751" z="-7.0595" />
    <detection t="16" x="43.65462315417867" y="84.10202153011751" z="-7.2471" />
    <detection t="17" x="43.3405611945245" y="83.7810214479415" z="-6.9417" />
    <detection t="18" x="43.3405611945245" y="83.7810214479415" z="-7.1045" />
    <detection t="19" x="43.026499234870315" y="83.46002136576547" z="-7.0121" />
    <detection t="20" x="43.026499234870315" y="83.46002136576547" z="-7.1558" />
    <detection t="21" x="42.71243727521614" y="83.46002136576547" z="-7.0134" />
    <detection t="22" x="42.39837531556196" y="83.46002136576547" z="-7.1317" />
    <detection t="23" x="42.08431335590778" y="83.46002136576547" z="-7.1869" />
    <detection t="24" x="42.08431335590778" y="83.46002136576547" z="-7.2063" />
    <detection t="25" x="41.7702513962536" y="83.13902128358946" z="-7.0845" />
    <detection t="26" x="41.45618943659942" y="83.13902128358946" z="-7.0792" />
    <detection t="27" x="41.14212747694525" y="83.13902128358946" z="-7.1855" />
    <detection t="28" x="40.82806551729106" y="83.13902128358946" z="-7.191" />
    <detection t="29" x="40.82806551729106" y="83.13902128358946" z="-7.2907" />
    <detection t="30" x="40.51400355763688" y="83.13902128358946" z="-7.2096" />
    <detection t="31" x="40.19994159798271" y="83.13902128358946" z="-7.2016" />
    <detection t="32" x="39.885878659942364" y="83.13902128358946" z="-7.2525" />
    <detection t="33" x="39.57181670028818" y="83.13902128358946" z="-7.2839" />
    <detection t="34" x="39.57181670028818" y="82.81802120141343" z="-7.1024" />
    <detection t="35" x="38.94369278097982" y="83.13902128358946" z="-7.3863" />
    <detection t="36" x="38.94369278097982" y="83.13902128358946" z="-7.3651" />
    <detection t="37" x="38.62963082132565" y="83.13902128358946" z="-7.3613" />
    <detection t="38" x="38.62963082132565" y="83.13902128358946" z="-7.3806" />
    <detection t="39" x="38.31556886167147" y="83.13902128358946" z="-7.4504" />
    <detection t="40" x="38.00150690201728" y="82.81802120141343" z="-7.2664" />
    <detection t="41" x="37.68744494236311" y="82.81802120141343" z="-7.5405" />
    <detection t="42" x="37.37338298270893" y="82.81802120141343" z="-7.3633" />
    <detection t="43" x="37.37338298270893" y="83.13902128358946" z="-7.4318" />
    <detection t="44" x="37.05932102305476" y="83.13902128358946" z="-7.426" />
    <detection t="45" x="36.745259063400574" y="82.81802120141343" z="-7.4064" />
    <detection t="46" x="36.745259063400574" y="82.49702111923742" z="-7.4736" />
    <detection t="47" x="36.4311971037464" y="82.81802120141343" z="-7.4794" />
    <detection t="48" x="36.11713416570605" y="82.81802120141343" z="-7.3996" />
    <detection t="49" x="35.80307220605187" y="82.81802120141343" z="-7.5273" />
    <detection t="50" x="35.80307220605187" y="82.81802120141343" z="-7.5878" />
    <detection t="51" x="35.80307220605187" y="82.81802120141343" z="-7.5842" />
    <detection t="52" x="35.80307220605187" y="82.81802120141343" z="-7.4323" />
    <detection t="53" x="35.17494828674351" y="82.81802120141343" z="-7.4275" />
    <detection t="54" x="35.4890102463977" y="83.13902128358946" z="-7.5957" />
    <detection t="55" x="35.17494828674351" y="83.13902128358946" z="-7.6579" />
    <detection t="56" x="35.17494828674351" y="83.13902128358946" z="-7.7126" />
    <detection t="57" x="34.86088632708933" y="83.46002136576547" z="-7.7792" />
    <detection t="58" x="34.86088632708933" y="83.7810214479415" z="-7.5056" />
    <detection t="59" x="34.23276240778098" y="84.10202153011751" z="-7.6809" />
    <detection t="60" x="34.54682436743516" y="84.10202153011751" z="-7.8491" />
    <detection t="61" x="34.23276240778098" y="84.10202153011751" z="-7.7789" />
    <detection t="62" x="34.23276240778098" y="84.42302161229354" z="-7.9139" />
    <detection t="63" x="34.23276240778098" y="84.42302161229354" z="-7.7502" />
    <detection t="64" x="33.604638488472624" y="84.74402169446955" z="-7.6315" />
    <detection t="65" x="33.9187004481268" y="85.06502177664558" z="-7.7197" />
    <detection t="66" x="33.604638488472624" y="85.06502177664558" z="-7.9078" />
    <detection t="67" x="33.604638488472624" y="85.3860218588216" z="-7.8167" />
    <detection t="68" x="33.604638488472624" y="85.3860218588216" z="-7.9649" />
    <detection t="69" x="33.29057652881844" y="85.70702194099762" z="-7.8661" />
    <detection t="70" x="33.29057652881844" y="85.70702194099762" z="-7.8454" />
    <detection t="71" x="32.97651456916426" y="85.70702194099762" z="-7.9383" />
    <detection t="72" x="32.97651456916426" y="86.02802202317365" z="-7.9587" />
    <detection t="73" x="32.97651456916426" y="86.02802202317365" z="-8.1476" />
    <detection t="74" x="32.97651456916426" y="86.34902210534966" z="-8.0499" />
    <detection t="75" x="32.66245260951008" y="86.34902210534966" z="-8.1875" />
  </particle>
  <particle nSpots="77">
    <detection t="0" x="186.1665322" y="66.12601692826034" z="-4.5391" />
    <detection t="1" x="185.51101641052634" y="66.12601692826034" z="-4.7391" />
    <detection t="2" x="185.18325749473686" y="66.12601692826034" z="-4.721" />
    <detection t="3" x="184.85549960000003" y="66.12601692826034" z="-4.3019" />
    <detection t="4" x="184.52774170526317" y="66.12601692826034" z="-4.915" />
    <detection t="5" x="183.87222591578947" y="66.12601692826034" z="-4.8266" />
    <detection t="6" x="183.54446802105264" y="66.12601692826034" z="-4.7543" />
    <detection t="7" x="182.88895223157894" y="65.80501684608431" z="-4.5755" />
    <detection t="8" x="182.5611943368421" y="65.80501684608431" z="-4.4947" />
    <detection t="9" x="182.5611943368421" y="65.80501684608431" z="-4.6442" />
    <detection t="10" x="181.90567854736844" y="66.12601692826034" z="-4.643" />
    <detection t="11" x="181.5779206526316" y="66.12601692826034" z="-4.9752" />
    <detection t="12" x="181.25016173684213" y="66.12601692826034" z="-5.2795" />
    <detection t="13" x="180.59464594736843" y="66.12601692826034" z="-5.3426" />
    <detection t="14" x="180.2668880526316" y="66.12601692826034" z="-5.3046" />
    <detection t="15" x="179.93913015789477" y="66.12601692826034" z="-5.2575" />
    <detection t="16" x="179.6113722631579" y="66.12601692826034" z="-5.2763" />
    <detection t="17" x="179.28361436842104" y="66.12601692826034" z="-5.2659" />
    <detection t="18" x="178.9558564736842" y="66.12601692826034" z="-5.3524" />
    <detection t="19" x="178.30034068421054" y="66.12601692826034" z="-5.4381" />
    <detection t="20" x="177.9725827894737" y="66.12601692826034" z="-5.5027" />
    <detection t="21" x="177.64482489473684" y="66.12601692826034" z="-5.6722" />
    <detection t="22" x="177.64482489473684" y="66.12601692826034" z="-5.7787" />
    <detection t="23" x="176.98930808421053" y="66.12601692826034" z="-5.8895" />
    <detection t="24" x="176.6615501894737" y="66.12601692826034" z="-5.5503" />
    <detection t="25" x="176.33379229473687" y="66.12601692826034" z="-5.6931" />
    <detection t="26" x="176.00603440000003" y="65.80501684608431" z="-5.7929" />
    <detection t="27" x="175.67827650526317" y="65.80501684608431" z="-5.8648" />
    <detection t="28" x="175.3505186105263" y="65.80501684608431" z="-5.9892" />
    <detection t="29" x="175.3505186105263" y="65.80501684608431" z="-6.0762" />
    <detection t="30" x="174.69500282105264" y="65.80501684608431" z="-6.0959" />
    <detection t="31" x="174.3672449263158" y="65.80501684608431" z="-6.1926" />
    <detection t="32" x="174.03948703157894" y="65.80501684608431" z="-6.1879" />
    <detection t="33" x="173.7117291368421" y="65.80501684608431" z="-6.3676" />
    <detection t="34" x="173.38397022105264" y="65.80501684608431" z="-6.3313" />
    <detection t="35" x="173.0562123263158" y="65.80501684608431" z="-6.3985" />
    <detection t="36" x="173.0562123263158" y="65.80501684608431" z="-6.4008" />
    <detection t="37" x="172.40069653684213" y="65.80501684608431" z="-6.4727" />
    <detection t="38" x="172.0729386421053" y="65.80501684608431" z="-6.4863" />
    <detection t="39" x="172.0729386421053" y="65.80501684608431" z="-6.4192" />
    <detection t="40" x="171.74518074736844" y="65.80501684608431" z="-6.4193" />
    <detection t="41" x="171.41742285263157" y="65.80501684608431" z="-6.4429" />
    <detection t="42" x="170.7619070631579" y="66.12601692826034" z="-6.5562" />
    <detection t="43" x="170.7619070631579" y="66.12601692826034" z="-6.5297" />
    <detection t="44" x="170.43414916842104" y="66.12601692826034" z="-6.5667" />
    <detection t="45" x="170.1063912736842" y="66.12601692826034" z="-6.7237" />
    <detection t="46" x="169.4508744631579" y="66.12601692826034" z="-6.6186" />
    <detection t="47" x="169.4508744631579" y="66.12601692826034" z="-6.6402" />
    <detection t="48" x="169.12311656842107" y="66.12601692826034" z="-6.9388" />
    <detection t="49" x="168.79535867368423" y="66.12601692826034" z="-6.9389" />
    <detection t="50" x="168.79535867368423" y="66.12601692826034" z="-6.9218" />
    <detection t="51" x="168.4676007789474" y="66.12601692826034" z="-7.1141" />
    <detection t="52" x="167.8120849894737" y="66.12601692826034" z="-7.0097" />
    <detection t="53" x="167.48432709473687" y="66.12601692826034" z="-6.9793" />
    <detection t="54" x="166.82881130526314" y="66.12601692826034" z="-7.07" />
    <detection t="55" x="166.82881130526314" y="66.44701701043635" z="-7.1675" />
    <detection t="56" x="166.5010534105263" y="66.44701701043635" z="-7.2889" />
    <detection t="57" x="166.17329551578948" y="66.44701701043635" z="-7.1567" />
    <detection t="58" x="165.84553762105264" y="66.44701701043635" z="-7.3078" />
    <detection t="59" x="165.51777870526317" y="66.44701701043635" z="-7.393" />
    <detection t="60" x="165.19002081052633" y="66.44701701043635" z="-7.2264" />
    <detection t="61" x="164.8622629157895" y="66.44701701043635" z="-7.3917" />
    <detection t="62" x="164.8622629157895" y="66.44701701043635" z="-7.5521" />
    <detection t="63" x="164.2067471263158" y="66.44701701043635" z="-7.3251" />
    <detection t="64" x="163.87898923157897" y="66.44701701043635" z="-7.4259" />
    <detection t="65" x="163.55123133684214" y="66.44701701043635" z="-7.4635" />
    <detection t="66" x="163.87898923157897" y="66.44701701043635" z="-7.595" />
    <detection t="67" x="163.55123133684214" y="66.44701701043635" z="-7.6446" />
    <detection t="68" x="163.22347344210525" y="66.76801709261238" z="-7.6085" />
    <detection t="69" x="162.8957155473684" y="66.76801709261238" z="-7.8647" />
    <detection t="70" x="162.56795765263158" y="66.76801709261238" z="-7.7634" />
    <detection t="71" x="162.24019975789474" y="66.76801709261238" z="-7.5908" />
    <detection t="72" x="161.9124418631579" y="66.76801709261238" z="-7.5881" />
    <detection t="73" x="161.58468396842105" y="66.76801709261238" z="-7.628" />
    <detection t="74" x="161.2569250526316" y="66.76801709261238" z="-7.9564" />
    <detection t="75" x="160.92916715789474" y="66.76801709261238" z="-8.1029" />
    <detection t="76" x="160.92916715789474" y="67.0890171747884" z="-8.0681" />
  </particle>
  <particle nSpots="14">
    <detection t="4" x="99.77234761290322" y="116.20202974771962" z="-6.2002" />
    <detection t="5" x="101.78118736559139" y="116.52302982989565" z="-6.0728" />
    <detection t="6" x="103.79002607526881" y="116.52302982989565" z="-5.979" />
    <detection t="7" x="105.79886582795699" y="116.52302982989565" z="-5.9723" />
    <detection t="8" x="107.4728980860215" y="116.84402991207166" z="-5.7674" />
    <detection t="9" x="109.81654429032258" y="117.16502999424769" z="-5.7306" />
    <detection t="10" x="111.825383" y="117.16502999424769" z="-5.658" />
    <detection t="11" x="114.16902920430107" y="117.16502999424769" z="-5.6759" />
    <detection t="12" x="115.8430614623656" y="117.16502999424769" z="-5.6118" />
    <detection t="13" x="117.85190121505376" y="117.16502999424769" z="-5.7258" />
    <detection t="14" x="120.19554741935484" y="116.84402991207166" z="-5.7332" />
    <detection t="15" x="122.20438612903226" y="116.52302982989565" z="-5.8118" />
    <detection t="16" x="124.54803233333332" y="117.16502999424769" z="-5.9239" />
    <detection t="17" x="126.22206459139785" y="117.4860300764237" z="-5.842" />
  </particle>
  <particle nSpots="101">
    <detection t="0" x="190.95246686734694" y="93.41102391322212" z="12.1319" />
    <detection t="1" x="190.95246686734694" y="92.76902374887008" z="13.2942" />
    <detection t="2" x="189.68156890816326" y="92.12702358451804" z="12.6674" />
    <detection t="3" x="189.04611992857141" y="91.80602350234201" z="13.2601" />
    <detection t="4" x="187.77522196938776" y="91.16402333798997" z="13.2391" />
    <detection t="5" x="187.139772" y="90.84302325581396" z="13.2358" />
    <detection t="6" x="186.18659853061223" y="90.52202317363793" z="13.4306" />
    <detection t="7" x="185.2334250612245" y="90.20102309146192" z="13.6022" />
    <detection t="8" x="183.9625271020408" y="89.88002300928589" z="13.7918" />
    <detection t="9" x="182.69162815306123" y="89.55902292710988" z="14.0195" />
    <detection t="10" x="181.73845468367347" y="89.55902292710988" z="13.8886" />
    <detection t="11" x="180.7852812142857" y="89.23802284493385" z="13.6527" />
    <detection t="12" x="179.51438226530612" y="89.23802284493385" z="14.1741" />
    <detection t="13" x="178.24348430612244" y="89.23802284493385" z="13.9095" />
    <detection t="14" x="176.97258634693875" y="88.91702276275782" z="14.2467" />
    <detection t="15" x="176.01941287755102" y="88.91702276275782" z="14.3127" />
    <detection t="16" x="174.74851392857144" y="88.91702276275782" z="14.4784" />
    <detection t="17" x="173.47761596938776" y="88.91702276275782" z="14.4456" />
    <detection t="18" x="172.20671801020407" y="88.91702276275782" z="14.1668" />
    <detection t="19" x="170.9358190612245" y="88.91702276275782" z="13.8324" />
    <detection t="20" x="169.6649211020408" y="88.91702276275782" z="13.77" />
    <detection t="21" x="168.39402314285715" y="89.23802284493385" z="14.0334" />
    <detection t="22" x="167.44084868367347" y="89.23802284493385" z="14.0896" />
    <detection t="23" x="165.85222623469386" y="89.23802284493385" z="14.3198" />
    <detection t="24" x="164.89905276530612" y="89.23802284493385" z="14.2463" />
    <detection t="25" x="163.62815381632655" y="89.55902292710988" z="13.8659" />
    <detection t="26" x="162.35725585714286" y="89.55902292710988" z="14.1821" />
    <detection t="27" x="161.4040823877551" y="89.55902292710988" z="14.1961" />
    <detection t="28" x="159.8154589489796" y="89.55902292710988" z="13.6958" />
    <detection t="29" x="158.54456098979594" y="89.88002300928589" z="13.8728" />
    <detection t="30" x="157.90911201020407" y="89.88002300928589" z="14.0364" />
    <detection t="31" x="156.32048857142857" y="89.88002300928589" z="13.7531" />
    <detection t="32" x="155.36731510204083" y="90.20102309146192" z="13.9707" />
    <detection t="33" x="154.41414163265307" y="90.20102309146192" z="14.013" />
    <detection t="34" x="153.14324367346939" y="90.52202317363793" z="13.6922" />
    <detection t="35" x="151.55462023469389" y="90.52202317363793" z="14.0133" />
    <detection t="36" x="150.60144676530612" y="90.52202317363793" z="13.576" />
    <detection t="37" x="149.64827329591836" y="90.84302325581396" z="13.7736" />
    <detection t="38" x="148.6950988367347" y="90.84302325581396" z="14.0577" />
    <detection t="39" x="147.42420087755102" y="91.16402333798997" z="13.71" />
    <detection t="40" x="146.47102740816328" y="91.16402333798997" z="14.1043" />
    <detection t="41" x="145.2001294489796" y="91.485023420166" z="13.6079" />
    <detection t="42" x="144.2469549897959" y="91.485023420166" z="14.0392" />
    <detection t="43" x="142.97605703061225" y="91.80602350234201" z="13.5406" />
    <detection t="44" x="142.02288356122446" y="91.80602350234201" z="13.9915" />
    <detection t="45" x="141.0697091020408" y="91.80602350234201" z="13.4177" />
    <detection t="46" x="139.79881114285715" y="92.12702358451804" z="13.9506" />
    <detection t="47" x="138.84563767346938" y="92.12702358451804" z="13.5616" />
    <detection t="48" x="137.89246420408162" y="92.44802366669407" z="13.7619" />
    <detection t="49" x="136.62156525510204" y="92.44802366669407" z="14.1145" />
    <detection t="50" x="135.9861162755102" y="92.76902374887008" z="13.5436" />
    <detection t="51" x="134.71521831632654" y="92.76902374887008" z="13.9937" />
    <detection t="52" x="133.76204484693875" y="93.09002383104611" z="13.4224" />
    <detection t="53" x="132.8088703877551" y="93.09002383104611" z="13.6856" />
    <detection t="54" x="131.85569691836736" y="93.09002383104611" z="13.8952" />
    <detection t="55" x="130.9025234489796" y="93.41102391322212" z="13.3528" />
    <detection t="56" x="129.94934997959183" y="93.41102391322212" z="13.5347" />
    <detection t="57" x="128.67845103061225" y="93.41102391322212" z="13.8653" />
    <detection t="58" x="128.36072654081633" y="93.41102391322212" z="13.9385" />
    <detection t="59" x="127.08982858163266" y="93.41102391322212" z="13.2384" />
    <detection t="60" x="125.81893062244897" y="93.73202399539815" z="13.2905" />
    <detection t="61" x="125.18348065306122" y="93.73202399539815" z="13.2655" />
    <detection t="62" x="123.91258269387755" y="93.73202399539815" z="13.6913" />
    <detection t="63" x="122.64168473469387" y="93.73202399539815" z="13.7485" />
    <detection t="64" x="122.00623575510204" y="93.73202399539815" z="13.7143" />
    <detection t="65" x="121.05306129591835" y="93.73202399539815" z="13.5318" />
    <detection t="66" x="120.41761231632653" y="93.73202399539815" z="13.1289" />
    <detection t="67" x="119.46443884693878" y="94.05302407757416" z="13.2169" />
    <detection t="68" x="118.1935408877551" y="94.05302407757416" z="13.3473" />
    <detection t="69" x="117.24036642857142" y="94.05302407757416" z="13.5207" />
    <detection t="70" x="116.60491744897959" y="94.05302407757416" z="13.5735" />
    <detection t="71" x="115.65174397959184" y="94.05302407757416" z="13.8993" />
    <detection t="72" x="114.69857051020408" y="94.05302407757416" z="13.4979" />
    <detection t="73" x="113.4276715612245" y="94.05302407757416" z="12.9847" />
    <detection t="74" x="113.10994707142856" y="94.05302407757416" z="13.0456" />
    <detection t="75" x="111.8390491122449" y="94.05302407757416" z="13.0985" />
    <detection t="76" x="111.20360013265307" y="94.05302407757416" z="13.1066" />
    <detection t="77" x="109.93270118367347" y="94.05302407757416" z="13.0998" />
    <detection t="78" x="109.29725220408164" y="94.37402415975019" z="13.077" />
    <detection t="79" x="108.34407873469388" y="94.05302407757416" z="13.0635" />
    <detection t="80" x="107.39090526530613" y="94.37402415975019" z="13.0875" />
    <detection t="81" x="106.43773179591837" y="94.05302407757416" z="13.0595" />
    <detection t="82" x="105.80228182653062" y="94.05302407757416" z="12.88" />
    <detection t="83" x="104.21365937755102" y="94.05302407757416" z="12.9912" />
    <detection t="84" x="103.57821039795918" y="94.05302407757416" z="13.2282" />
    <detection t="85" x="102.94276141836734" y="94.05302407757416" z="13.6337" />
    <detection t="86" x="101.98958695918367" y="94.05302407757416" z="13.2635" />
    <detection t="87" x="101.35413797959184" y="94.05302407757416" z="13.3356" />
    <detection t="88" x="100.08324002040817" y="94.05302407757416" z="13.2" />
    <detection t="89" x="99.44779104081633" y="94.05302407757416" z="13.0708" />
    <detection t="90" x="98.81234206122448" y="94.05302407757416" z="12.9788" />
    <detection t="91" x="97.5414431122449" y="94.05302407757416" z="12.7977" />
    <detection t="92" x="96.90599413265305" y="93.73202399539815" z="12.8626" />
    <detection t="93" x="95.9528206632653" y="93.73202399539815" z="12.8713" />
    <detection t="94" x="94.99964719387755" y="93.73202399539815" z="12.6452" />
    <detection t="95" x="94.3641972244898" y="93.73202399539815" z="12.5699" />
    <detection t="96" x="93.41102375510205" y="93.73202399539815" z="13.2766" />
    <detection t="97" x="92.7755747755102" y="93.73202399539815" z="13.1233" />
    <detection t="98" x="91.82240130612244" y="93.73202399539815" z="12.8946" />
    <detection t="99" x="91.50467681632654" y="93.73202399539815" z="12.6608" />
    <detection t="100" x="90.23377786734694" y="93.41102391322212" z="12.6562" />
  </particle>
  <particle nSpots="81">
    <detection t="0" x="178.80658075247524" y="96.62102473498234" z="-15.3475" />
    <detection t="1" x="179.42315500990097" y="96.30002465280631" z="-15.6059" />
    <detection t="2" x="180.03972926732672" y="95.9790245706303" z="-15.449" />
    <detection t="3" x="180.65630352475245" y="95.9790245706303" z="-15.3376" />
    <detection t="4" x="181.27287778217823" y="95.65802448845427" z="-15.7918" />
    <detection t="5" x="181.88945203960395" y="95.33702440627825" z="-15.6495" />
    <detection t="6" x="182.81431438613862" y="95.33702440627825" z="-15.6452" />
    <detection t="7" x="183.43088864356434" y="95.01602432410223" z="-15.6139" />
    <detection t="8" x="184.04746290099007" y="94.6950242419262" z="-16.0129" />
    <detection t="9" x="184.66403715841582" y="94.37402415975019" z="-16.0781" />
    <detection t="10" x="184.9723242871287" y="94.05302407757416" z="-15.9308" />
    <detection t="11" x="185.58889854455447" y="93.73202399539815" z="-16.0041" />
    <detection t="12" x="185.89718663366335" y="93.41102391322212" z="-16.1919" />
    <detection t="13" x="186.5137608910891" y="93.09002383104611" z="-16.3163" />
    <detection t="14" x="187.13033514851483" y="92.76902374887008" z="-16.6233" />
    <detection t="15" x="187.43862227722772" y="92.12702358451804" z="-16.8441" />
    <detection t="16" x="187.74690940594058" y="91.80602350234201" z="-16.6721" />
    <detection t="17" x="188.05519653465345" y="91.485023420166" z="-16.611" />
    <detection t="18" x="188.3634836633663" y="90.84302325581396" z="-16.8794" />
    <detection t="19" x="188.6717707920792" y="90.52202317363793" z="-17.3622" />
    <detection t="20" x="188.6717707920792" y="90.20102309146192" z="-17.051" />
    <detection t="21" x="189.28834504950495" y="89.55902292710988" z="-17.6032" />
    <detection t="22" x="189.59663313861387" y="89.23802284493385" z="-17.2452" />
    <detection t="23" x="189.59663313861387" y="88.91702276275782" z="-17.5652" />
    <detection t="24" x="189.90492026732673" y="88.27502259840578" z="-17.93" />
    <detection t="25" x="189.90492026732673" y="87.95402251622977" z="-17.7629" />
    <detection t="26" x="190.2132073960396" y="87.63302243405374" z="-17.9686" />
    <detection t="27" x="190.2132073960396" y="86.9910222697017" z="-18.182" />
    <detection t="28" x="190.2132073960396" y="86.67002218752569" z="-18.224" />
    <detection t="29" x="190.2132073960396" y="86.34902210534966" z="-18.3032" />
    <detection t="30" x="189.90492026732673" y="86.02802202317365" z="-18.4744" />
    <detection t="31" x="189.90492026732673" y="85.70702194099762" z="-18.4097" />
    <detection t="32" x="189.59663313861387" y="85.3860218588216" z="-18.6372" />
    <detection t="33" x="189.28834504950495" y="85.3860218588216" z="-18.5632" />
    <detection t="34" x="188.9800579207921" y="85.06502177664558" z="-19.0111" />
    <detection t="35" x="188.9800579207921" y="84.74402169446955" z="-18.8019" />
    <detection t="36" x="188.6717707920792" y="84.42302161229354" z="-18.9881" />
    <detection t="37" x="188.3634836633663" y="84.42302161229354" z="-19.0163" />
    <detection t="38" x="188.05519653465345" y="84.10202153011751" z="-19.2354" />
    <detection t="39" x="187.43862227722772" y="84.10202153011751" z="-19.03" />
    <detection t="40" x="187.43862227722772" y="83.7810214479415" z="-19.351" />
    <detection t="41" x="186.82204801980197" y="83.7810214479415" z="-19.5405" />
    <detection t="42" x="186.5137608910891" y="83.46002136576547" z="-19.35" />
    <detection t="43" x="186.20547376237624" y="83.46002136576547" z="-19.3367" />
    <detection t="44" x="185.89718663366335" y="83.46002136576547" z="-19.6827" />
    <detection t="45" x="185.28061141584158" y="83.46002136576547" z="-19.482" />
    <detection t="46" x="184.66403715841582" y="83.13902128358946" z="-19.3657" />
    <detection t="47" x="184.04746290099007" y="83.13902128358946" z="-19.6102" />
    <detection t="48" x="184.04746290099007" y="83.13902128358946" z="-19.9199" />
    <detection t="49" x="183.7391757722772" y="83.13902128358946" z="-19.6093" />
    <detection t="50" x="183.43088864356434" y="82.81802120141343" z="-19.393" />
    <detection t="51" x="182.50602725742573" y="83.13902128358946" z="-19.4699" />
    <detection t="52" x="181.88945203960395" y="83.13902128358946" z="-19.3643" />
    <detection t="53" x="181.27287778217823" y="83.13902128358946" z="-19.6502" />
    <detection t="54" x="180.96459065346536" y="82.81802120141343" z="-19.7024" />
    <detection t="55" x="180.96459065346536" y="83.13902128358946" z="-19.4631" />
    <detection t="56" x="180.34801639603958" y="83.13902128358946" z="-19.4728" />
    <detection t="57" x="179.73144213861386" y="83.13902128358946" z="-19.5495" />
    <detection t="58" x="179.1148678811881" y="83.13902128358946" z="-19.8339" />
    <detection t="59" x="178.49829362376238" y="83.13902128358946" z="-19.8625" />
    <detection t="60" x="177.8817184059406" y="83.13902128358946" z="-19.7641" />
    <detection t="61" x="177.26514414851485" y="83.13902128358946" z="-19.6379" />
    <detection t="62" x="176.6485698910891" y="83.46002136576547" z="-19.6532" />
    <detection t="63" x="176.34028276237623" y="83.46002136576547" z="-20.0366" />
    <detection t="64" x="175.72370850495048" y="83.46002136576547" z="-19.9331" />
    <detection t="65" x="175.41542137623762" y="83.46002136576547" z="-19.5825" />
    <detection t="66" x="174.79884711881186" y="83.7810214479415" z="-19.7655" />
    <detection t="67" x="174.1822719009901" y="83.7810214479415" z="-19.602" />
    <detection t="68" x="173.87398477227723" y="83.7810214479415" z="-19.6272" />
    <detection t="69" x="173.2574105148515" y="84.10202153011751" z="-19.9087" />
    <detection t="70" x="172.64083625742572" y="84.10202153011751" z="-19.6877" />
    <detection t="71" x="172.33254912871286" y="84.10202153011751" z="-19.2787" />
    <detection t="72" x="172.024262" y="84.42302161229354" z="-19.5987" />
    <detection t="73" x="171.40768774257424" y="84.42302161229354" z="-19.4583" />
    <detection t="74" x="171.40768774257424" y="84.74402169446955" z="-19.4391" />
    <detection t="75" x="170.4828253960396" y="84.74402169446955" z="-19.3477" />
    <detection t="76" x="170.4828253960396" y="85.06502177664558" z="-19.3655" />
    <detection t="77" x="170.17453826732674" y="85.06502177664558" z="-19.2659" />
    <detection t="78" x="169.55796400990099" y="85.3860218588216" z="-19.3537" />
    <detection t="79" x="169.24967688118812" y="85.3860218588216" z="-19.6602" />
    <detection t="80" x="168.94138975247523" y="85.70702194099762" z="-19.2418" />
  </particle>
  <particle nSpots="103">
    <detection t="0" x="197.0767514221557" y="56.4960144629797" z="1.3306" />
    <detection t="1" x="196.4241785494012" y="56.4960144629797" z="1.0263" />
    <detection t="2" x="196.0978926212575" y="56.81701454515573" z="1.6015" />
    <detection t="3" x="196.0978926212575" y="56.81701454515573" z="1.1004" />
    <detection t="4" x="195.44532076497006" y="57.13801462733175" z="2.0475" />
    <detection t="5" x="195.11903483682636" y="57.13801462733175" z="1.6784" />
    <detection t="6" x="194.79274890868263" y="57.45901470950777" z="2.0948" />
    <detection t="7" x="194.46646298053892" y="57.45901470950777" z="1.7074" />
    <detection t="8" x="194.14017705239522" y="57.45901470950777" z="2.0357" />
    <detection t="9" x="193.8138911242515" y="57.78001479168379" z="2.5103" />
    <detection t="10" x="193.48760519610778" y="57.78001479168379" z="2.2692" />
    <detection t="11" x="193.16131926796407" y="58.10101487385981" z="2.5667" />
    <detection t="12" x="193.16131926796407" y="58.10101487385981" z="3.0188" />
    <detection t="13" x="192.50874639520958" y="58.42201495603583" z="2.796" />
    <detection t="14" x="192.18246046706588" y="58.42201495603583" z="3.0587" />
    <detection t="15" x="191.85617453892218" y="58.74301503821185" z="2.9029" />
    <detection t="16" x="191.52988861077847" y="58.74301503821185" z="3.2903" />
    <detection t="17" x="191.20360268263474" y="58.74301503821185" z="2.9009" />
    <detection t="18" x="190.877316754491" y="59.06401512038787" z="3.2188" />
    <detection t="19" x="190.5510308263473" y="59.06401512038787" z="3.3721" />
    <detection t="20" x="190.2247448982036" y="59.06401512038787" z="2.9902" />
    <detection t="21" x="189.5721730419162" y="59.38501520256389" z="3.2264" />
    <detection t="22" x="189.24588711377245" y="59.38501520256389" z="3.3321" />
    <detection t="23" x="188.91960118562875" y="59.38501520256389" z="3.2769" />
    <detection t="24" x="188.26702831287426" y="59.38501520256389" z="3.2381" />
    <detection t="25" x="187.94074238473056" y="59.70601528473991" z="3.4322" />
    <detection t="26" x="187.61445645658685" y="59.70601528473991" z="3.5766" />
    <detection t="27" x="187.28817052844315" y="59.70601528473991" z="3.761" />
    <detection t="28" x="186.63559867215568" y="59.70601528473991" z="3.4445" />
    <detection t="29" x="186.30931274401198" y="59.70601528473991" z="3.5715" />
    <detection t="30" x="185.65674088772457" y="60.02701536691594" z="3.7249" />
    <detection t="31" x="185.65674088772457" y="60.02701536691594" z="3.6187" />
    <detection t="32" x="184.67788310329342" y="60.02701536691594" z="3.7835" />
    <detection t="33" x="184.02531023053893" y="60.02701536691594" z="3.8215" />
    <detection t="34" x="183.69902430239523" y="60.02701536691594" z="3.7147" />
    <detection t="35" x="183.0464524461078" y="60.02701536691594" z="3.7439" />
    <detection t="36" x="182.72016651796406" y="60.02701536691594" z="3.8907" />
    <detection t="37" x="181.74130873353295" y="60.02701536691594" z="3.6788" />
    <detection t="38" x="181.4150228053892" y="60.34801544909196" z="3.7674" />
    <detection t="39" x="180.7624509491018" y="60.34801544909196" z="3.7079" />
    <detection t="40" x="180.43616400449102" y="60.02701536691594" z="3.7886" />
    <detection t="41" x="179.7835921482036" y="60.34801544909196" z="3.7816" />
    <detection t="42" x="179.1310202919162" y="60.34801544909196" z="3.6701" />
    <detection t="43" x="178.80473436377244" y="60.34801544909196" z="3.7907" />
    <detection t="44" x="177.82587657934133" y="60.34801544909196" z="3.7427" />
    <detection t="45" x="177.49959065119762" y="60.34801544909196" z="3.7765" />
    <detection t="46" x="176.52073185029943" y="60.34801544909196" z="3.7327" />
    <detection t="47" x="175.868159994012" y="60.34801544909196" z="3.6404" />
    <detection t="48" x="175.21558813772458" y="60.34801544909196" z="3.4988" />
    <detection t="49" x="174.88930220958085" y="60.34801544909196" z="3.5871" />
    <detection t="50" x="173.9104444251497" y="60.34801544909196" z="3.493" />
    <detection t="51" x="173.25787256886227" y="60.02701536691594" z="3.3825" />
    <detection t="52" x="172.93158664071856" y="60.02701536691594" z="3.2889" />
    <detection t="53" x="172.27901376796407" y="60.02701536691594" z="3.3703" />
    <detection t="54" x="171.62644191167666" y="60.02701536691594" z="3.2902" />
    <detection t="55" x="170.97387005538926" y="60.02701536691594" z="3.3225" />
    <detection t="56" x="169.99501227095809" y="60.02701536691594" z="3.3857" />
    <detection t="57" x="169.66872634281438" y="59.70601528473991" z="3.5062" />
    <detection t="58" x="169.01615448652694" y="59.70601528473991" z="3.3043" />
    <detection t="59" x="168.36358161377245" y="59.70601528473991" z="3.2046" />
    <detection t="60" x="167.71100975748504" y="59.70601528473991" z="3.1482" />
    <detection t="61" x="167.38472382934134" y="59.70601528473991" z="3.0093" />
    <detection t="62" x="166.7321519730539" y="59.70601528473991" z="3.5409" />
    <detection t="63" x="165.75329418862276" y="59.70601528473991" z="3.3559" />
    <detection t="64" x="165.10072233233532" y="59.38501520256389" z="3.167" />
    <detection t="65" x="164.44814945958086" y="59.38501520256389" z="3.0564" />
    <detection t="66" x="163.79557760329342" y="59.38501520256389" z="2.9629" />
    <detection t="67" x="163.46929167514972" y="59.38501520256389" z="2.8832" />
    <detection t="68" x="162.49043389071855" y="59.38501520256389" z="2.892" />
    <detection t="69" x="161.83786203443114" y="59.38501520256389" z="3.3269" />
    <detection t="70" x="161.1852901781437" y="59.38501520256389" z="3.186" />
    <detection t="71" x="160.53271730538924" y="59.06401512038787" z="3.0162" />
    <detection t="72" x="159.8801454491018" y="59.06401512038787" z="2.9142" />
    <detection t="73" x="159.5538595209581" y="59.06401512038787" z="2.8035" />
    <detection t="74" x="158.9012876646707" y="59.06401512038787" z="2.7784" />
    <detection t="75" x="157.92242988023952" y="59.06401512038787" z="2.9005" />
    <detection t="76" x="157.26985802395208" y="58.74301503821185" z="3.1532" />
    <detection t="77" x="156.94357209580838" y="58.74301503821185" z="2.9132" />
    <detection t="78" x="156.2909992230539" y="58.74301503821185" z="2.7391" />
    <detection t="79" x="155.31214143862277" y="58.74301503821185" z="2.7126" />
    <detection t="80" x="155.31214143862277" y="58.74301503821185" z="2.9631" />
    <detection t="81" x="154.65956958233534" y="58.42201495603583" z="2.9626" />
    <detection t="82" x="153.6807117979042" y="58.42201495603583" z="2.7348" />
    <detection t="83" x="153.3544258697605" y="58.42201495603583" z="2.6689" />
    <detection t="84" x="152.3755670688623" y="58.42201495603583" z="2.555" />
    <detection t="85" x="152.3755670688623" y="58.42201495603583" z="2.5301" />
    <detection t="86" x="151.72299521257486" y="58.42201495603583" z="2.4506" />
    <detection t="87" x="151.07042335628745" y="58.42201495603583" z="2.4044" />
    <detection t="88" x="150.4178515" y="58.42201495603583" z="2.5718" />
    <detection t="89" x="149.76527964371257" y="58.42201495603583" z="2.8059" />
    <detection t="90" x="149.11270778742514" y="58.10101487385981" z="2.6807" />
    <detection t="91" x="148.78642084281438" y="58.10101487385981" z="2.4127" />
    <detection t="92" x="147.80756305838324" y="58.10101487385981" z="2.4399" />
    <detection t="93" x="147.48127713023953" y="58.10101487385981" z="2.3681" />
    <detection t="94" x="146.5024193458084" y="58.10101487385981" z="2.2563" />
    <detection t="95" x="146.1761334176647" y="58.10101487385981" z="2.6659" />
    <detection t="96" x="145.84984748952095" y="58.10101487385981" z="2.7228" />
    <detection t="97" x="145.19727563323352" y="58.10101487385981" z="2.6955" />
    <detection t="98" x="144.87098868862276" y="57.78001479168379" z="2.3728" />
    <detection t="99" x="144.54470276047905" y="57.78001479168379" z="2.2831" />
    <detection t="100" x="143.5658449760479" y="57.78001479168379" z="2.3842" />
    <detection t="101" x="143.2395590479042" y="57.78001479168379" z="2.3551" />
    <detection t="102" x="143.2395590479042" y="57.45901470950777" z="2.3194" />
  </particle>
  <particle nSpots="79">
    <detection t="0" x="80.02361497745571" y="105.60902703591093" z="-10.5858" />
    <detection t="1" x="81.42753768276972" y="105.60902703591093" z="-10.6072" />
    <detection t="2" x="82.83146038808373" y="105.60902703591093" z="-10.6436" />
    <detection t="3" x="84.58636486312399" y="105.60902703591093" z="-10.7075" />
    <detection t="4" x="86.34126824476651" y="105.93002711808694" z="-10.7418" />
    <detection t="5" x="87.74519204347827" y="105.93002711808694" z="-10.8149" />
    <detection t="6" x="89.14911474879226" y="106.25102720026297" z="-10.976" />
    <detection t="7" x="90.90401813043478" y="106.572027282439" z="-10.9026" />
    <detection t="8" x="91.95696125281803" y="106.572027282439" z="-10.8606" />
    <detection t="9" x="93.71186463446054" y="106.572027282439" z="-10.8919" />
    <detection t="10" x="95.11578733977456" y="106.89302736461501" z="-10.8563" />
    <detection t="11" x="96.87069181481482" y="106.89302736461501" z="-11.0504" />
    <detection t="12" x="97.92363384380032" y="106.89302736461501" z="-10.8949" />
    <detection t="13" x="99.67853722544284" y="107.21402744679104" z="-11.0725" />
    <detection t="14" x="101.43344170048309" y="107.21402744679104" z="-10.8306" />
    <detection t="15" x="102.83736440579709" y="107.53502752896705" z="-10.9702" />
    <detection t="16" x="104.59226778743961" y="107.85602761114308" z="-10.9489" />
    <detection t="17" x="106.34717226247987" y="107.85602761114308" z="-11.0047" />
    <detection t="18" x="108.10207564412238" y="108.17702769331909" z="-10.8729" />
    <detection t="19" x="109.85698011916264" y="108.17702769331909" z="-11.031" />
    <detection t="20" x="111.61188350080515" y="108.49802777549512" z="-11.0293" />
    <detection t="21" x="113.3667879758454" y="108.81902785767113" z="-10.9043" />
    <detection t="22" x="115.12169135748792" y="109.14002793984716" z="-11.0087" />
    <detection t="23" x="116.87659473913044" y="109.14002793984716" z="-11.1129" />
    <detection t="24" x="118.2805185378422" y="109.46102802202317" z="-11.18" />
    <detection t="25" x="120.03542191948469" y="109.7820281041992" z="-11.1372" />
    <detection t="26" x="121.79032639452495" y="109.7820281041992" z="-11.1468" />
    <detection t="27" x="123.54522977616747" y="110.10302818637523" z="-11.1707" />
    <detection t="28" x="125.30013315780998" y="110.42402826855124" z="-11.3844" />
    <detection t="29" x="127.40601830917875" y="110.42402826855124" z="-11.3218" />
    <detection t="30" x="129.16092169082125" y="110.74502835072727" z="-11.2819" />
    <detection t="31" x="130.91582616586152" y="110.74502835072727" z="-11.409" />
    <detection t="32" x="132.670729547504" y="110.74502835072727" z="-11.378" />
    <detection t="33" x="135.12759537520128" y="111.06602843290328" z="-11.2886" />
    <detection t="34" x="136.8824987568438" y="111.38702851507931" z="-11.5137" />
    <detection t="35" x="139.33936458454104" y="111.70802859725532" z="-11.4883" />
    <detection t="36" x="141.44524864251207" y="111.70802859725532" z="-11.5683" />
    <detection t="37" x="143.5511337938808" y="112.02902867943135" z="-11.6491" />
    <detection t="38" x="145.30603717552336" y="112.35002876160736" z="-10.9196" />
    <detection t="39" x="148.1138836795491" y="112.35002876160736" z="-11.4525" />
    <detection t="40" x="150.57074841384863" y="112.67102884378339" z="-11.4131" />
    <detection t="41" x="152.6766335652174" y="112.67102884378339" z="-11.8372" />
    <detection t="42" x="155.4844789758454" y="112.9920289259594" z="-11.544" />
    <detection t="43" x="158.64330615619969" y="112.9920289259594" z="-11.6432" />
    <detection t="44" x="160.74919130756842" y="112.9920289259594" z="-11.6442" />
    <detection t="45" x="164.25899807085347" y="112.67102884378339" z="-11.7805" />
    <detection t="46" x="166.71586389855074" y="112.67102884378339" z="-11.8815" />
    <detection t="47" x="169.874691078905" y="112.35002876160736" z="-11.9065" />
    <detection t="48" x="173.38449893558774" y="111.70802859725532" z="-11.8929" />
    <detection t="49" x="176.89430569887278" y="110.74502835072727" z="-12.1246" />
    <detection t="50" x="180.40411355555557" y="109.46102802202317" z="-12.1029" />
    <detection t="51" x="183.5629407359098" y="108.17702769331909" z="-12.449" />
    <detection t="52" x="187.07274859259257" y="106.572027282439" z="-12.3993" />
    <detection t="53" x="190.58255644927536" y="104.32502670720685" z="-12.7099" />
    <detection t="54" x="193.3904018599034" y="102.0780261319747" z="-12.5409" />
    <detection t="55" x="196.54922904025764" y="99.83102555674255" z="-12.9737" />
    <detection t="56" x="199.0060948679549" y="97.5840249815104" z="-12.6586" />
    <detection t="57" x="201.1119789259259" y="95.01602432410223" z="-13.0188" />
    <detection t="58" x="202.86688230756843" y="92.44802366669407" z="-13.0802" />
    <detection t="59" x="204.97276745893717" y="90.20102309146192" z="-13.4707" />
    <detection t="60" x="206.0257094879227" y="87.95402251622977" z="-13.5747" />
    <detection t="61" x="207.07865151690822" y="85.70702194099762" z="-13.7331" />
    <detection t="62" x="208.13159463929145" y="83.7810214479415" z="-14.0174" />
    <detection t="63" x="208.83355599194846" y="81.85502095488536" z="-14.2122" />
    <detection t="64" x="209.53551734460547" y="80.25002054400527" z="-14.4678" />
    <detection t="65" x="210.23747869726245" y="78.64502013312516" z="-14.8675" />
    <detection t="66" x="210.23747869726245" y="77.36101980442108" z="-15.1875" />
    <detection t="67" x="210.58845937359098" y="76.077019475717" z="-15.5009" />
    <detection t="68" x="210.93944004991948" y="75.11401922918893" z="-16.5013" />
    <detection t="69" x="210.93944004991948" y="74.15101898266086" z="-17.2133" />
    <detection t="70" x="210.58845937359098" y="73.1880187361328" z="-17.7683" />
    <detection t="71" x="210.58845937359098" y="72.54601857178076" z="-17.7242" />
    <detection t="72" x="210.58845937359098" y="71.5830183252527" z="-18.3446" />
    <detection t="73" x="210.23747869726245" y="71.26201824307667" z="-18.9067" />
    <detection t="74" x="209.88649802093397" y="70.62001807872463" z="-19.6473" />
    <detection t="75" x="209.53551734460547" y="70.29901799654861" z="-20.4505" />
    <detection t="76" x="209.18453666827696" y="69.65701783219657" z="-20.3856" />
    <detection t="77" x="208.13159463929145" y="69.65701783219657" z="-21.4151" />
    <detection t="78" x="207.42963328663447" y="69.01501766784453" z="-21.4897" />
  </particle>
  <particle nSpots="98">
    <detection t="0" x="48.923183923741014" y="22.149005670145453" z="-11.5799" />
    <detection t="1" x="49.86401413956834" y="22.149005670145453" z="-11.7533" />
    <detection t="2" x="50.80484435539568" y="22.149005670145453" z="-11.3785" />
    <detection t="3" x="52.05928562014389" y="21.828005587969432" z="-11.8254" />
    <detection t="4" x="52.68650576402877" y="21.507005505793412" z="-11.8591" />
    <detection t="5" x="53.31372590791367" y="21.186005423617388" z="-11.7064" />
    <detection t="6" x="54.25455612374101" y="21.186005423617388" z="-11.6439" />
    <detection t="7" x="55.19538633956835" y="21.186005423617388" z="-11.7056" />
    <detection t="8" x="56.136217532374104" y="21.507005505793412" z="-11.8834" />
    <detection t="9" x="57.390657820143886" y="21.507005505793412" z="-11.8915" />
    <detection t="10" x="58.01787796402878" y="21.507005505793412" z="-11.981" />
    <detection t="11" x="59.27231922877698" y="21.507005505793412" z="-11.9158" />
    <detection t="12" x="60.21314944460432" y="21.507005505793412" z="-11.9071" />
    <detection t="13" x="61.15397966043166" y="21.507005505793412" z="-11.9266" />
    <detection t="14" x="61.78119980431654" y="21.507005505793412" z="-11.8758" />
    <detection t="15" x="62.72203002014389" y="21.507005505793412" z="-11.9518" />
    <detection t="16" x="63.97647128489208" y="21.828005587969432" z="-12.1012" />
    <detection t="17" x="64.60369142877698" y="21.828005587969432" z="-12.0303" />
    <detection t="18" x="65.23091157266187" y="21.828005587969432" z="-12.0391" />
    <detection t="19" x="66.48535186043166" y="21.828005587969432" z="-12.0005" />
    <detection t="20" x="67.42618305323741" y="22.149005670145453" z="-12.1483" />
    <detection t="21" x="68.0534031971223" y="22.149005670145453" z="-12.136" />
    <detection t="22" x="68.99423341294964" y="22.149005670145453" z="-12.044" />
    <detection t="23" x="69.93506362877697" y="22.149005670145453" z="-11.9209" />
    <detection t="24" x="70.56228377266187" y="22.470005752321473" z="-12.1165" />
    <detection t="25" x="71.50311496546762" y="22.149005670145453" z="-11.9381" />
    <detection t="26" x="72.13033510935252" y="22.470005752321473" z="-11.964" />
    <detection t="27" x="73.07116532517986" y="22.470005752321473" z="-12.0077" />
    <detection t="28" x="73.69838546906475" y="22.470005752321473" z="-12.0447" />
    <detection t="29" x="74.32560561294964" y="22.470005752321473" z="-12.0268" />
    <detection t="30" x="74.95282673381296" y="22.470005752321473" z="-12.1468" />
    <detection t="31" x="75.58004687769784" y="22.470005752321473" z="-12.1626" />
    <detection t="32" x="76.52087709352519" y="22.470005752321473" z="-12.1768" />
    <detection t="33" x="76.83448716546764" y="22.470005752321473" z="-12.1859" />
    <detection t="34" x="77.77531738129495" y="22.791005834497494" z="-12.3907" />
    <detection t="35" x="78.40253850215828" y="22.791005834497494" z="-12.3701" />
    <detection t="36" x="79.34336871798561" y="22.791005834497494" z="-12.4425" />
    <detection t="37" x="80.28419893381296" y="22.791005834497494" z="-12.6196" />
    <detection t="38" x="80.91141907769784" y="22.791005834497494" z="-12.5728" />
    <detection t="39" x="81.53863922158273" y="23.112005916673517" z="-12.6591" />
    <detection t="40" x="82.16586034244605" y="23.112005916673517" z="-12.9392" />
    <detection t="41" x="82.79308048633094" y="23.112005916673517" z="-12.8673" />
    <detection t="42" x="83.10669055827339" y="23.112005916673517" z="-12.8599" />
    <detection t="43" x="84.04752077410073" y="23.112005916673517" z="-12.7928" />
    <detection t="44" x="84.67474091798562" y="23.112005916673517" z="-12.3767" />
    <detection t="45" x="85.3019610618705" y="23.112005916673517" z="-12.2706" />
    <detection t="46" x="85.92918218273383" y="23.112005916673517" z="-12.3798" />
    <detection t="47" x="86.55640232661871" y="23.112005916673517" z="-12.3794" />
    <detection t="48" x="86.87001239856116" y="23.112005916673517" z="-12.4062" />
    <detection t="49" x="87.49723254244604" y="23.112005916673517" z="-12.3449" />
    <detection t="50" x="87.81084261438849" y="23.112005916673517" z="-12.6354" />
    <detection t="51" x="88.43806275827339" y="23.112005916673517" z="-12.6679" />
    <detection t="52" x="88.75167283021582" y="23.112005916673517" z="-12.5884" />
    <detection t="53" x="89.37889297410072" y="22.791005834497494" z="-12.5605" />
    <detection t="54" x="89.69250402302158" y="22.791005834497494" z="-12.3927" />
    <detection t="55" x="90.31972416690648" y="22.791005834497494" z="-12.4662" />
    <detection t="56" x="90.63333423884892" y="22.791005834497494" z="-12.4887" />
    <detection t="57" x="91.26055438273382" y="22.791005834497494" z="-12.5726" />
    <detection t="58" x="91.8877745266187" y="22.791005834497494" z="-12.6401" />
    <detection t="59" x="92.20138459856116" y="22.791005834497494" z="-12.626" />
    <detection t="60" x="92.5149946705036" y="22.791005834497494" z="-12.7506" />
    <detection t="61" x="93.1422148143885" y="22.791005834497494" z="-12.8745" />
    <detection t="62" x="93.45582488633093" y="22.470005752321473" z="-12.6462" />
    <detection t="63" x="94.08304600719426" y="22.470005752321473" z="-12.596" />
    <detection t="64" x="94.39665607913669" y="22.470005752321473" z="-12.5532" />
    <detection t="65" x="95.02387622302159" y="22.470005752321473" z="-12.6603" />
    <detection t="66" x="95.65109636690647" y="22.470005752321473" z="-13.0577" />
    <detection t="67" x="96.27831651079137" y="22.470005752321473" z="-12.8267" />
    <detection t="68" x="96.90553665467625" y="22.470005752321473" z="-12.7704" />
    <detection t="69" x="97.84636784748203" y="22.470005752321473" z="-13.0694" />
    <detection t="70" x="98.15997791942446" y="22.470005752321473" z="-12.8472" />
    <detection t="71" x="99.1008081352518" y="22.149005670145453" z="-12.9596" />
    <detection t="72" x="99.41441820719425" y="22.149005670145453" z="-12.9473" />
    <detection t="73" x="100.35524842302159" y="22.149005670145453" z="-13.2322" />
    <detection t="74" x="100.66885849496403" y="22.149005670145453" z="-13.1084" />
    <detection t="75" x="101.29607961582734" y="21.828005587969432" z="-12.901" />
    <detection t="76" x="101.92329975971224" y="21.828005587969432" z="-13.0184" />
    <detection t="77" x="103.17774004748202" y="21.828005587969432" z="-13.3129" />
    <detection t="78" x="103.49135011942445" y="21.828005587969432" z="-13.2017" />
    <detection t="79" x="103.8049601913669" y="21.507005505793412" z="-12.9358" />
    <detection t="80" x="104.74579040719425" y="21.507005505793412" z="-13.0191" />
    <detection t="81" x="105.37301152805755" y="21.507005505793412" z="-13.0535" />
    <detection t="82" x="106.00023167194246" y="21.507005505793412" z="-13.0674" />
    <detection t="83" x="106.62745181582734" y="21.186005423617388" z="-13.3176" />
    <detection t="84" x="107.56828203165468" y="21.186005423617388" z="-13.1443" />
    <detection t="85" x="108.50911224748202" y="21.186005423617388" z="-13.4164" />
    <detection t="86" x="109.13633336834532" y="20.865005341441368" z="-13.5177" />
    <detection t="87" x="109.44994344028777" y="20.865005341441368" z="-13.1748" />
    <detection t="88" x="110.70438372805755" y="20.865005341441368" z="-13.1542" />
    <detection t="89" x="111.33160387194245" y="20.865005341441368" z="-13.4223" />
    <detection t="90" x="111.95882401582735" y="20.544005259265347" z="-13.5088" />
    <detection t="91" x="112.89965520863309" y="20.544005259265347" z="-13.3134" />
    <detection t="92" x="113.84048542446044" y="20.544005259265347" z="-13.3071" />
    <detection t="93" x="114.46770556834532" y="20.544005259265347" z="-13.3507" />
    <detection t="94" x="115.40853578417266" y="20.544005259265347" z="-13.2524" />
    <detection t="95" x="116.349366" y="20.544005259265347" z="-13.3435" />
    <detection t="96" x="116.97658712086331" y="20.544005259265347" z="-13.3504" />
    <detection t="97" x="118.2310274086331" y="20.223005177089327" z="-13.5043" />
  </particle>
  <particle nSpots="47">
    <detection t="0" x="196.71046225997046" y="52.32301339469143" z="-19.3947" />
    <detection t="1" x="195.74461735598226" y="52.64401347686745" z="-19.8403" />
    <detection t="2" x="194.4568241506647" y="52.64401347686745" z="-19.8074" />
    <detection t="3" x="193.4909782437223" y="52.64401347686745" z="-19.7419" />
    <detection t="4" x="192.5251333397341" y="52.96501355904347" z="-20.3774" />
    <detection t="5" x="191.23734013441654" y="52.96501355904347" z="-20.2325" />
    <detection t="6" x="190.27149523042837" y="52.96501355904347" z="-20.0451" />
    <detection t="7" x="189.30564932348597" y="53.2860136412195" z="-20.6757" />
    <detection t="8" x="188.01785611816837" y="53.2860136412195" z="-20.5716" />
    <detection t="9" x="187.0520112141802" y="53.2860136412195" z="-20.7295" />
    <detection t="10" x="185.76421700590842" y="53.2860136412195" z="-20.4807" />
    <detection t="11" x="184.79837210192025" y="53.2860136412195" z="-20.3551" />
    <detection t="12" x="183.51057889660265" y="53.2860136412195" z="-20.3663" />
    <detection t="13" x="182.22278569128508" y="53.2860136412195" z="-20.1631" />
    <detection t="14" x="181.2569397843427" y="53.2860136412195" z="-20.1854" />
    <detection t="15" x="179.9691465790251" y="53.2860136412195" z="-20.1862" />
    <detection t="16" x="179.0033016750369" y="53.2860136412195" z="-20.0104" />
    <detection t="17" x="178.03745576809453" y="53.2860136412195" z="-20.1275" />
    <detection t="18" x="176.74966256277696" y="53.2860136412195" z="-20.0755" />
    <detection t="19" x="175.46186935745936" y="53.2860136412195" z="-20.3262" />
    <detection t="20" x="174.4960244534712" y="53.2860136412195" z="-20.2946" />
    <detection t="21" x="173.20823024519942" y="53.2860136412195" z="-20.3221" />
    <detection t="22" x="172.24238534121122" y="52.96501355904347" z="-19.8083" />
    <detection t="23" x="171.59848873855242" y="52.96501355904347" z="-20.1264" />
    <detection t="24" x="170.63264383456425" y="52.96501355904347" z="-20.3269" />
    <detection t="25" x="169.34484962629247" y="52.64401347686745" z="-19.8144" />
    <detection t="26" x="168.37900472230427" y="52.64401347686745" z="-19.9916" />
    <detection t="27" x="167.4131598183161" y="52.32301339469143" z="-19.5879" />
    <detection t="28" x="166.4473139113737" y="52.32301339469143" z="-19.9414" />
    <detection t="29" x="165.48146900738553" y="52.00201331251541" z="-19.6079" />
    <detection t="30" x="164.51562410339736" y="52.00201331251541" z="-19.717" />
    <detection t="31" x="163.54977919940916" y="51.68101323033939" z="-20.0985" />
    <detection t="32" x="162.58393329246675" y="51.68101323033939" z="-19.6361" />
    <detection t="33" x="161.94003668980798" y="51.68101323033939" z="-19.9483" />
    <detection t="34" x="160.9741917858198" y="51.36001314816337" z="-19.5807" />
    <detection t="35" x="160.00834688183159" y="51.36001314816337" z="-19.8862" />
    <detection t="36" x="159.04250197784341" y="51.03901306598735" z="-19.5931" />
    <detection t="37" x="158.07665607090104" y="51.03901306598735" z="-19.639" />
    <detection t="38" x="157.43275946824224" y="50.71801298381133" z="-19.3599" />
    <detection t="39" x="156.46691456425407" y="50.71801298381133" z="-19.8434" />
    <detection t="40" x="156.14496626292464" y="50.71801298381133" z="-19.1496" />
    <detection t="41" x="155.17912135893647" y="50.39701290163531" z="-19.3984" />
    <detection t="42" x="154.5352237533235" y="50.07601281945929" z="-19.1137" />
    <detection t="43" x="153.5693788493353" y="50.07601281945929" z="-19.3937" />
    <detection t="44" x="152.92548224667652" y="49.755012737283266" z="-18.9982" />
    <detection t="45" x="152.28158564401772" y="49.755012737283266" z="-19.27" />
    <detection t="46" x="150.67184313441655" y="49.43401265510724" z="-18.8576" />
  </particle>
  <particle nSpots="109">
    <detection t="0" x="101.34004768669529" y="48.7920124907552" z="6.7522" />
    <detection t="1" x="101.0282322360515" y="48.7920124907552" z="6.6671" />
    <detection t="2" x="100.71641678540772" y="48.7920124907552" z="6.6426" />
    <detection t="3" x="100.09278491273248" y="48.7920124907552" z="6.6356" />
    <detection t="4" x="99.46915401144493" y="48.7920124907552" z="6.5387" />
    <detection t="5" x="99.15733856080114" y="48.7920124907552" z="6.468" />
    <detection t="6" x="98.5337076595136" y="48.47101240857918" z="6.281" />
    <detection t="7" x="97.91007675822604" y="48.47101240857918" z="6.1755" />
    <detection t="8" x="97.91007675822604" y="48.47101240857918" z="6.1718" />
    <detection t="9" x="97.59826130758226" y="48.47101240857918" z="6.1467" />
    <detection t="10" x="96.97463040629471" y="48.47101240857918" z="6.1061" />
    <detection t="11" x="96.66281398426324" y="48.47101240857918" z="6.0999" />
    <detection t="12" x="96.03918308297568" y="48.47101240857918" z="6.096" />
    <detection t="13" x="96.03918308297568" y="48.47101240857918" z="6.1866" />
    <detection t="14" x="95.41555218168813" y="48.47101240857918" z="6.3974" />
    <detection t="15" x="95.10373673104435" y="48.47101240857918" z="6.2222" />
[truncated: 1,420,894 more chars]
