# Supplementary material for: Widely accessible method for 3D microflow mapping at high spatial and temporal resolutions
Source: Microsyst Nanoeng. 2022 Jul 1;8:72. doi: 10.1038/s41378-022-00404-z (PMC9246883; doi:10.1038/s41378-022-00404-z)
Supplement: Supplementary file 8 — File S4 [file 41378_2022_404_MOESM8_ESM.xml]

<?xml version="1.0" encoding="UTF-8"?>
<Tracks nTracks="259" spaceUnits="micron" frameInterval="1.0" timeUnits="sec" generationDateTime="Mon, 6 Dec 2021 12:15:20" from="TrackMate v7.2.0">
  <particle nSpots="109">
    <detection t="0" x="189.8956094420601" y="98.547" z="-5.3279" />
    <detection t="1" x="191.1428712446352" y="97.263" z="-5.6834" />
    <detection t="2" x="191.76650214592274" y="95.979" z="-5.6863" />
    <detection t="3" x="192.3901330472103" y="94.695" z="-5.739" />
    <detection t="4" x="193.01376394849788" y="93.732" z="-5.6887" />
    <detection t="5" x="193.9492103004292" y="92.448" z="-6.052" />
    <detection t="6" x="194.57284120171676" y="91.485" z="-5.9731" />
    <detection t="7" x="194.88465665236052" y="90.201" z="-6.2371" />
    <detection t="8" x="195.50828755364807" y="89.238" z="-6.0463" />
    <detection t="9" x="196.13191845493563" y="88.275" z="-6.251" />
    <detection t="10" x="196.13191845493563" y="87.312" z="-6.1789" />
    <detection t="11" x="196.75554935622316" y="86.349" z="-6.3933" />
    <detection t="12" x="196.75554935622316" y="85.386" z="-6.2986" />
    <detection t="13" x="197.37918025751074" y="84.744" z="-6.6844" />
    <detection t="14" x="197.37918025751074" y="83.781" z="-6.6636" />
    <detection t="15" x="197.69099570815453" y="82.818" z="-6.8191" />
    <detection t="16" x="197.69099570815453" y="82.176" z="-6.6935" />
    <detection t="17" x="198.0028111587983" y="81.534" z="-6.8219" />
    <detection t="18" x="198.31462660944206" y="80.892" z="-7.0206" />
    <detection t="19" x="198.0028111587983" y="80.25" z="-7.0022" />
    <detection t="20" x="198.0028111587983" y="79.608" z="-7.2393" />
    <detection t="21" x="198.62644206008585" y="78.966" z="-7.2364" />
    <detection t="22" x="198.31462660944206" y="78.324" z="-7.253" />
    <detection t="23" x="198.31462660944206" y="77.682" z="-7.5044" />
    <detection t="24" x="198.31462660944206" y="77.361" z="-7.5324" />
    <detection t="25" x="198.0028111587983" y="76.719" z="-7.5758" />
    <detection t="26" x="198.31462660944206" y="76.398" z="-7.7266" />
    <detection t="27" x="198.31462660944206" y="75.756" z="-7.8505" />
    <detection t="28" x="198.31462660944206" y="75.435" z="-7.7331" />
    <detection t="29" x="198.31462660944206" y="75.114" z="-8.1333" />
    <detection t="30" x="198.0028111587983" y="74.472" z="-8.1571" />
    <detection t="31" x="197.69099570815453" y="74.151" z="-8.0867" />
    <detection t="32" x="197.69099570815453" y="73.83" z="-8.136" />
    <detection t="33" x="198.0028111587983" y="73.509" z="-8.339" />
    <detection t="34" x="197.69099570815453" y="73.188" z="-8.3785" />
    <detection t="35" x="197.69099570815453" y="72.867" z="-8.4618" />
    <detection t="36" x="197.06736480686698" y="72.546" z="-8.5007" />
    <detection t="37" x="197.37918025751074" y="72.225" z="-8.6036" />
    <detection t="38" x="197.06736480686698" y="71.904" z="-8.853" />
    <detection t="39" x="196.75554935622316" y="71.904" z="-8.9317" />
    <detection t="40" x="196.75554935622316" y="71.583" z="-8.9553" />
    <detection t="41" x="196.4437339055794" y="71.262" z="-8.9711" />
    <detection t="42" x="196.13191845493563" y="71.262" z="-9.2371" />
    <detection t="43" x="195.82010300429184" y="70.941" z="-9.2629" />
    <detection t="44" x="195.82010300429184" y="70.62" z="-9.4194" />
    <detection t="45" x="195.19647210300428" y="70.62" z="-9.6071" />
    <detection t="46" x="195.19647210300428" y="70.299" z="-9.623" />
    <detection t="47" x="194.88465665236052" y="69.978" z="-9.9563" />
    <detection t="48" x="194.57284120171676" y="69.978" z="-9.7606" />
    <detection t="49" x="194.26102575107296" y="69.657" z="-9.9047" />
    <detection t="50" x="193.9492103004292" y="69.336" z="-10.2508" />
    <detection t="51" x="193.9492103004292" y="69.336" z="-10.3762" />
    <detection t="52" x="193.6373948497854" y="69.015" z="-10.4145" />
    <detection t="53" x="193.32557939914165" y="68.694" z="-10.5253" />
    <detection t="54" x="193.01376394849788" y="68.694" z="-10.6529" />
    <detection t="55" x="192.3901330472103" y="68.373" z="-10.6524" />
    <detection t="56" x="191.76650214592274" y="68.373" z="-10.879" />
    <detection t="57" x="191.76650214592274" y="68.052" z="-10.7503" />
    <detection t="58" x="191.1428712446352" y="68.052" z="-10.9443" />
    <detection t="59" x="191.1428712446352" y="67.731" z="-10.6724" />
    <detection t="60" x="190.51924034334763" y="67.731" z="-10.9075" />
    <detection t="61" x="190.20742489270387" y="67.41" z="-10.9776" />
    <detection t="62" x="189.58379399141631" y="67.41" z="-10.9181" />
    <detection t="63" x="189.27197854077255" y="67.089" z="-11.0376" />
    <detection t="64" x="188.648347639485" y="67.089" z="-10.8788" />
    <detection t="65" x="188.3365321888412" y="66.768" z="-11.0695" />
    <detection t="66" x="187.71290128755365" y="66.768" z="-11.1242" />
    <detection t="67" x="187.40108583690986" y="66.768" z="-10.9441" />
    <detection t="68" x="186.77745493562233" y="66.447" z="-11.0603" />
    <detection t="69" x="186.15382403433478" y="66.447" z="-11.284" />
    <detection t="70" x="185.53019313304722" y="66.447" z="-11.225" />
    <detection t="71" x="184.90656223175966" y="66.447" z="-11.0927" />
    <detection t="72" x="184.5947467811159" y="66.126" z="-11.1411" />
    <detection t="73" x="183.97111587982832" y="66.126" z="-11.2291" />
    <detection t="74" x="183.65930042918455" y="66.126" z="-11.4548" />
    <detection t="75" x="183.035669527897" y="66.126" z="-11.2462" />
    <detection t="76" x="182.7238540772532" y="65.805" z="-11.436" />
    <detection t="77" x="182.10022317596565" y="65.805" z="-11.5166" />
    <detection t="78" x="181.47659227467813" y="65.805" z="-11.4227" />
    <detection t="79" x="181.16477682403433" y="65.805" z="-11.2849" />
    <detection t="80" x="180.22933047210302" y="65.484" z="-11.4384" />
    <detection t="81" x="179.91751502145925" y="65.484" z="-11.4982" />
    <detection t="82" x="179.29388412017167" y="65.484" z="-11.5307" />
    <detection t="83" x="178.98206866952788" y="65.484" z="-11.6742" />
    <detection t="84" x="178.35843776824035" y="65.484" z="-11.4012" />
    <detection t="85" x="177.7348068669528" y="65.484" z="-11.4675" />
    <detection t="86" x="177.422991416309" y="65.484" z="-11.3242" />
    <detection t="87" x="176.48754506437768" y="65.484" z="-11.4164" />
    <detection t="88" x="176.17572961373392" y="65.484" z="-11.2707" />
    <detection t="89" x="175.24028326180257" y="65.484" z="-11.4601" />
    <detection t="90" x="174.92846781115878" y="65.484" z="-11.3937" />
    <detection t="91" x="173.99302145922746" y="65.484" z="-11.4234" />
    <detection t="92" x="173.6812060085837" y="65.484" z="-11.4207" />
    <detection t="93" x="173.05757510729615" y="65.484" z="-11.4147" />
    <detection t="94" x="172.4339442060086" y="65.484" z="-11.4813" />
    <detection t="95" x="172.12212875536483" y="65.484" z="-11.4294" />
    <detection t="96" x="171.18668240343348" y="65.484" z="-11.4122" />
    <detection t="97" x="170.56305150214592" y="65.484" z="-11.5679" />
    <detection t="98" x="169.93942060085837" y="65.484" z="-11.5286" />
    <detection t="99" x="169.31578969957081" y="65.484" z="-11.4307" />
    <detection t="100" x="168.69215879828326" y="65.163" z="-11.5411" />
    <detection t="101" x="168.3803433476395" y="65.163" z="-11.508" />
    <detection t="102" x="167.75671244635194" y="65.163" z="-11.6776" />
    <detection t="103" x="167.13308154506439" y="65.163" z="-11.6103" />
    <detection t="104" x="166.5094506437768" y="65.163" z="-11.6944" />
    <detection t="105" x="166.19763519313304" y="65.163" z="-11.803" />
    <detection t="106" x="165.26218884120172" y="65.163" z="-11.8163" />
    <detection t="107" x="164.63855793991416" y="65.163" z="-11.682" />
    <detection t="108" x="164.0149270386266" y="65.163" z="-11.6204" />
  </particle>
  <particle nSpots="76">
    <detection t="0" x="79.08526850507982" y="25.038006409729643" z="-1.2451" />
    <detection t="1" x="79.08526850507982" y="25.038006409729643" z="-1.0745" />
    <detection t="2" x="79.71795065312047" y="24.71700632755362" z="-1.044" />
    <detection t="3" x="80.03429172714078" y="24.71700632755362" z="-1.242" />
    <detection t="4" x="80.35063280116111" y="24.71700632755362" z="-1.3892" />
    <detection t="5" x="80.66697387518143" y="24.71700632755362" z="-1.6784" />
    <detection t="6" x="80.98331494920174" y="24.71700632755362" z="-1.7668" />
    <detection t="7" x="81.61599709724238" y="24.71700632755362" z="-1.383" />
    <detection t="8" x="81.9323381712627" y="24.3960062453776" z="-1.3552" />
    <detection t="9" x="82.24867924528301" y="24.3960062453776" z="-1.7635" />
    <detection t="10" x="82.56502031930334" y="24.3960062453776" z="-1.9593" />
    <detection t="11" x="82.88136139332366" y="24.3960062453776" z="-1.9276" />
    <detection t="12" x="83.5140435413643" y="24.07500616320158" z="-2.1061" />
    <detection t="13" x="83.83038461538462" y="24.07500616320158" z="-1.6252" />
    <detection t="14" x="84.14672568940493" y="24.07500616320158" z="-1.7509" />
    <detection t="15" x="84.46306676342525" y="24.07500616320158" z="-2.0556" />
    <detection t="16" x="84.77940783744558" y="23.754006081025558" z="-2.2089" />
    <detection t="17" x="85.0957489114659" y="23.754006081025558" z="-2.2133" />
    <detection t="18" x="85.41208998548622" y="23.754006081025558" z="-1.8743" />
    <detection t="19" x="85.72843105950653" y="23.754006081025558" z="-1.9392" />
    <detection t="20" x="86.36111320754716" y="23.433005998849538" z="-2.1438" />
    <detection t="21" x="86.99379535558782" y="23.433005998849538" z="-2.2454" />
    <detection t="22" x="86.99379535558782" y="23.433005998849538" z="-2.3309" />
    <detection t="23" x="87.94281857764877" y="23.433005998849538" z="-2.0353" />
    <detection t="24" x="88.25915965166908" y="23.112005916673517" z="-2.3773" />
    <detection t="25" x="88.89184179970972" y="23.112005916673517" z="-2.4807" />
    <detection t="26" x="89.52452394775037" y="23.112005916673517" z="-2.5617" />
    <detection t="27" x="90.157206095791" y="23.112005916673517" z="-2.625" />
    <detection t="28" x="90.78988824383164" y="23.112005916673517" z="-2.8242" />
    <detection t="29" x="91.7389114658926" y="23.112005916673517" z="-2.4269" />
    <detection t="30" x="92.37159361393324" y="22.791005834497494" z="-2.7934" />
    <detection t="31" x="93.00427576197387" y="22.791005834497494" z="-2.5247" />
    <detection t="32" x="93.32061683599419" y="22.470005752321473" z="-2.8636" />
    <detection t="33" x="94.26964005805516" y="22.470005752321473" z="-2.4977" />
    <detection t="34" x="94.90232220609579" y="22.149005670145453" z="-2.8601" />
    <detection t="35" x="95.53500435413642" y="21.828005587969432" z="-2.592" />
    <detection t="36" x="95.85134542815676" y="21.828005587969432" z="-2.8421" />
    <detection t="37" x="96.48402757619739" y="21.507005505793412" z="-2.8085" />
    <detection t="38" x="97.11670972423802" y="21.507005505793412" z="-2.9379" />
    <detection t="39" x="97.43305079825834" y="21.186005423617388" z="-2.9056" />
    <detection t="40" x="98.065732946299" y="21.186005423617388" z="-3.2262" />
    <detection t="41" x="98.69841509433962" y="20.865005341441368" z="-3.0002" />
    <detection t="42" x="99.33109724238025" y="20.865005341441368" z="-3.246" />
    <detection t="43" x="99.96377939042091" y="20.865005341441368" z="-2.9014" />
    <detection t="44" x="100.59646153846154" y="20.544005259265347" z="-3.143" />
    <detection t="45" x="101.5454847605225" y="20.544005259265347" z="-3.4088" />
    <detection t="46" x="102.17816690856314" y="20.223005177089327" z="-3.1361" />
    <detection t="47" x="102.81084905660377" y="20.223005177089327" z="-3.6208" />
    <detection t="48" x="103.75987227866473" y="19.902005094913306" z="-3.196" />
    <detection t="49" x="104.70889550072569" y="19.902005094913306" z="-3.4857" />
    <detection t="50" x="105.65791872278665" y="19.581005012737283" z="-3.2244" />
    <detection t="51" x="106.92328301886793" y="19.260004930561262" z="-3.6471" />
    <detection t="52" x="107.87230624092888" y="19.260004930561262" z="-3.3249" />
    <detection t="53" x="108.50498838896952" y="18.939004848385242" z="-3.6357" />
    <detection t="54" x="109.7703526850508" y="18.939004848385242" z="-3.3379" />
    <detection t="55" x="110.71937590711175" y="18.61800476620922" z="-3.7039" />
    <detection t="56" x="111.66839912917271" y="18.61800476620922" z="-3.5881" />
    <detection t="57" x="112.93376342525399" y="18.2970046840332" z="-3.7136" />
    <detection t="58" x="114.19912772133527" y="18.2970046840332" z="-3.6616" />
    <detection t="59" x="115.14815094339622" y="18.2970046840332" z="-3.5603" />
    <detection t="60" x="116.4135152394775" y="17.976004601857177" z="-3.4542" />
    <detection t="61" x="117.9952206095791" y="17.655004519681157" z="-3.8576" />
    <detection t="62" x="118.94424383164005" y="17.655004519681157" z="-3.5376" />
    <detection t="63" x="120.52594920174165" y="17.334004437505136" z="-3.9732" />
    <detection t="64" x="121.79131349782293" y="17.334004437505136" z="-3.755" />
    <detection t="65" x="123.37301886792453" y="17.013004355329116" z="-3.368" />
    <detection t="66" x="124.95472423802613" y="16.692004273153096" z="-3.7634" />
    <detection t="67" x="126.53642960812773" y="16.692004273153096" z="-3.3801" />
    <detection t="68" x="128.1181349782293" y="16.371004190977075" z="-3.8139" />
    <detection t="69" x="129.3834992743106" y="16.05000410880105" z="-3.7307" />
    <detection t="70" x="131.2815457184325" y="16.05000410880105" z="-3.594" />
    <detection t="71" x="132.8632510885341" y="15.72900402662503" z="-3.4155" />
    <detection t="72" x="134.44495645863572" y="15.40800394444901" z="-3.1608" />
    <detection t="73" x="136.0266618287373" y="15.08700386227299" z="-3.6781" />
    <detection t="74" x="138.24104934687952" y="15.08700386227299" z="-3.3524" />
    <detection t="75" x="140.13909579100147" y="14.766003780096968" z="-3.697" />
  </particle>
  <particle nSpots="86">
    <detection t="0" x="101.09282565789474" y="89.88002300928589" z="-5.0404" />
    <detection t="1" x="101.09282565789474" y="90.20102309146192" z="-5.278" />
    <detection t="2" x="101.09282565789474" y="90.20102309146192" z="-5.053" />
    <detection t="3" x="101.09282565789474" y="90.52202317363793" z="-5.315" />
    <detection t="4" x="101.45131085526316" y="90.52202317363793" z="-5.0365" />
    <detection t="5" x="101.45131085526316" y="90.84302325581396" z="-5.4211" />
    <detection t="6" x="101.45131085526316" y="90.84302325581396" z="-5.1691" />
    <detection t="7" x="101.45131085526316" y="91.16402333798997" z="-5.5451" />
    <detection t="8" x="101.80979605263158" y="91.16402333798997" z="-5.4928" />
    <detection t="9" x="101.80979605263158" y="91.16402333798997" z="-5.3471" />
    <detection t="10" x="101.80979605263158" y="91.485023420166" z="-5.6588" />
    <detection t="11" x="102.16828124999999" y="91.485023420166" z="-5.6315" />
    <detection t="12" x="102.52676644736842" y="91.485023420166" z="-5.4104" />
    <detection t="13" x="102.16828124999999" y="91.80602350234201" z="-5.7407" />
    <detection t="14" x="102.52676644736842" y="91.80602350234201" z="-5.5729" />
    <detection t="15" x="102.52676644736842" y="92.12702358451804" z="-5.8954" />
    <detection t="16" x="102.88525164473684" y="92.12702358451804" z="-5.8159" />
    <detection t="17" x="102.88525164473684" y="92.44802366669407" z="-5.6569" />
    <detection t="18" x="103.24373684210525" y="92.44802366669407" z="-5.973" />
    <detection t="19" x="103.60222203947369" y="92.76902374887008" z="-5.8785" />
    <detection t="20" x="103.60222203947369" y="92.76902374887008" z="-6.2082" />
    <detection t="21" x="103.96070723684211" y="92.76902374887008" z="-6.0152" />
    <detection t="22" x="103.96070723684211" y="93.09002383104611" z="-6.2095" />
    <detection t="23" x="104.67767763157894" y="93.09002383104611" z="-6.058" />
    <detection t="24" x="104.67767763157894" y="93.41102391322212" z="-6.3655" />
    <detection t="25" x="105.03616282894737" y="93.73202399539815" z="-6.1605" />
    <detection t="26" x="105.7531332236842" y="93.73202399539815" z="-6.4076" />
    <detection t="27" x="105.7531332236842" y="94.05302407757416" z="-6.623" />
    <detection t="28" x="106.11161842105264" y="94.37402415975019" z="-6.4162" />
    <detection t="29" x="106.11161842105264" y="94.37402415975019" z="-6.5761" />
    <detection t="30" x="106.82858881578947" y="94.6950242419262" z="-6.4665" />
    <detection t="31" x="107.1870740131579" y="95.01602432410223" z="-6.4967" />
    <detection t="32" x="107.1870740131579" y="95.01602432410223" z="-6.7273" />
    <detection t="33" x="107.5455592105263" y="95.33702440627825" z="-6.6791" />
    <detection t="34" x="107.90404440789473" y="95.33702440627825" z="-6.5332" />
    <detection t="35" x="108.26252960526315" y="95.33702440627825" z="-6.6906" />
    <detection t="36" x="108.62101480263158" y="95.65802448845427" z="-6.6265" />
    <detection t="37" x="108.9795" y="95.65802448845427" z="-6.7333" />
    <detection t="38" x="109.69647039473683" y="95.65802448845427" z="-6.848" />
    <detection t="39" x="110.05495559210526" y="95.9790245706303" z="-6.773" />
    <detection t="40" x="110.41344078947368" y="95.9790245706303" z="-6.8978" />
    <detection t="41" x="110.77192598684209" y="96.30002465280631" z="-6.7842" />
    <detection t="42" x="111.48889638157895" y="96.30002465280631" z="-6.8434" />
    <detection t="43" x="112.56435197368421" y="96.30002465280631" z="-6.8489" />
    <detection t="44" x="112.92283717105262" y="96.62102473498234" z="-6.8451" />
    <detection t="45" x="113.63980756578948" y="96.62102473498234" z="-6.9404" />
    <detection t="46" x="113.99829276315789" y="96.94202481715836" z="-7.0323" />
    <detection t="47" x="114.71526315789474" y="97.26302489933438" z="-6.8675" />
    <detection t="48" x="115.79071875000001" y="97.26302489933438" z="-7.0357" />
    <detection t="49" x="116.14920394736842" y="97.5840249815104" z="-6.9959" />
    <detection t="50" x="116.86617434210527" y="97.90502506368642" z="-7.1433" />
    <detection t="51" x="117.5831447368421" y="98.22602514586244" z="-6.8799" />
    <detection t="52" x="118.30011513157895" y="98.22602514586244" z="-7.1102" />
    <detection t="53" x="119.3755707236842" y="98.54702522803846" z="-7.084" />
    <detection t="54" x="120.09254111842105" y="98.86802531021448" z="-7.0625" />
    <detection t="55" x="121.16799671052632" y="99.1890253923905" z="-7.2117" />
    <detection t="56" x="121.88496710526316" y="99.51002547456653" z="-7.172" />
    <detection t="57" x="122.96042269736841" y="99.83102555674255" z="-7.2198" />
    <detection t="58" x="123.67739309210526" y="100.15202563891857" z="-7.3342" />
    <detection t="59" x="124.39436348684211" y="100.47302572109459" z="-7.1093" />
    <detection t="60" x="125.46981907894737" y="100.79402580327061" z="-7.2328" />
    <detection t="61" x="126.54527467105264" y="101.11502588544663" z="-7.2363" />
    <detection t="62" x="127.26224506578947" y="101.11502588544663" z="-7.2912" />
    <detection t="63" x="128.33770065789474" y="101.43602596762265" z="-7.4301" />
    <detection t="64" x="129.41315625" y="101.75702604979867" z="-7.4922" />
    <detection t="65" x="130.48861184210526" y="102.0780261319747" z="-7.512" />
    <detection t="66" x="131.92255263157895" y="102.39902621415071" z="-7.4229" />
    <detection t="67" x="133.35649342105265" y="102.72002629632674" z="-7.4521" />
    <detection t="68" x="134.7904342105263" y="103.04102637850276" z="-7.4263" />
    <detection t="69" x="135.86588980263159" y="103.36202646067878" z="-7.4444" />
    <detection t="70" x="137.65831578947368" y="103.6830265428548" z="-7.5232" />
    <detection t="71" x="139.09225657894737" y="104.00402662503082" z="-7.5559" />
    <detection t="72" x="140.52619736842104" y="104.00402662503082" z="-7.4836" />
    <detection t="73" x="142.31862335526316" y="104.32502670720685" z="-7.5559" />
    <detection t="74" x="144.11104934210528" y="104.64602678938286" z="-7.708" />
    <detection t="75" x="145.90347532894737" y="104.96702687155889" z="-7.7101" />
    <detection t="76" x="148.0543865131579" y="105.2880269537349" z="-7.8018" />
    <detection t="77" x="150.20529769736842" y="105.60902703591093" z="-7.7941" />
    <detection t="78" x="152.35620888157897" y="105.60902703591093" z="-7.7118" />
    <detection t="79" x="154.8656052631579" y="105.93002711808694" z="-7.9174" />
    <detection t="80" x="157.01651644736845" y="106.25102720026297" z="-7.8446" />
    <detection t="81" x="159.52591282894736" y="106.25102720026297" z="-7.9469" />
    <detection t="82" x="162.03530921052632" y="106.25102720026297" z="-7.9066" />
    <detection t="83" x="164.54470559210526" y="106.25102720026297" z="-7.9988" />
    <detection t="84" x="167.41258717105265" y="106.25102720026297" z="-7.9528" />
    <detection t="85" x="170.28046874999998" y="105.93002711808694" z="-8.2861" />
  </particle>
  <particle nSpots="79">
    <detection t="0" x="188.38136510500811" y="33.06300846413017" z="-12.6199" />
    <detection t="1" x="189.43770920840066" y="34.02600871065823" z="-12.6587" />
    <detection t="2" x="190.49405331179324" y="34.98900895718629" z="-12.7031" />
    <detection t="3" x="191.19828271405493" y="35.631009121538334" z="-12.9676" />
    <detection t="4" x="191.90251211631664" y="36.5940093680664" z="-12.9482" />
    <detection t="5" x="192.60674151857836" y="37.55700961459446" z="-13.0334" />
    <detection t="6" x="192.9588562197092" y="38.520009861122524" z="-13.0876" />
    <detection t="7" x="193.31097092084008" y="39.162010025474565" z="-13.5268" />
    <detection t="8" x="194.0152003231018" y="40.12501027200263" z="-13.5695" />
    <detection t="9" x="194.36731502423265" y="40.767010436354674" z="-13.528" />
    <detection t="10" x="195.07154442649437" y="41.730010682882735" z="-13.6291" />
    <detection t="11" x="195.07154442649437" y="42.372010847234776" z="-13.7826" />
    <detection t="12" x="195.07154442649437" y="43.014011011586824" z="-14.0786" />
    <detection t="13" x="195.77577382875606" y="43.656011175938865" z="-14.1035" />
    <detection t="14" x="195.77577382875606" y="44.619011422466926" z="-14.2344" />
    <detection t="15" x="195.77577382875606" y="45.26101158681897" z="-14.5215" />
    <detection t="16" x="195.4236591276252" y="45.58201166899499" z="-14.7778" />
    <detection t="17" x="195.77577382875606" y="46.224011833347035" z="-14.3005" />
    <detection t="18" x="195.4236591276252" y="46.866011997699076" z="-14.7743" />
    <detection t="19" x="195.77577382875606" y="47.508012162051116" z="-15.0622" />
    <detection t="20" x="195.4236591276252" y="47.82901224422714" z="-15.0206" />
    <detection t="21" x="195.07154442649437" y="48.47101240857918" z="-15.4659" />
    <detection t="22" x="194.7194297253635" y="48.7920124907552" z="-15.4056" />
    <detection t="23" x="194.7194297253635" y="49.11301257293122" z="-15.4065" />
    <detection t="24" x="194.36731502423265" y="49.43401265510724" z="-15.9445" />
    <detection t="25" x="194.36731502423265" y="49.755012737283266" z="-15.9068" />
    <detection t="26" x="193.66308562197094" y="50.07601281945929" z="-16.1494" />
    <detection t="27" x="193.31097092084008" y="50.39701290163531" z="-16.3675" />
    <detection t="28" x="193.31097092084008" y="50.71801298381133" z="-16.7175" />
    <detection t="29" x="192.60674151857836" y="50.71801298381133" z="-16.6439" />
    <detection t="30" x="191.90251211631664" y="51.03901306598735" z="-16.9319" />
    <detection t="31" x="191.90251211631664" y="51.36001314816337" z="-17.1075" />
    <detection t="32" x="191.19828271405493" y="51.36001314816337" z="-17.1573" />
    <detection t="33" x="190.49405331179324" y="51.36001314816337" z="-17.5032" />
    <detection t="34" x="190.14193861066238" y="51.68101323033939" z="-17.3159" />
    <detection t="35" x="189.43770920840066" y="51.68101323033939" z="-17.3029" />
    <detection t="36" x="188.73347980613894" y="52.00201331251541" z="-17.6288" />
    <detection t="37" x="188.38136510500811" y="52.00201331251541" z="-17.4958" />
    <detection t="38" x="187.67713570274637" y="52.00201331251541" z="-17.2784" />
    <detection t="39" x="186.97290630048465" y="52.00201331251541" z="-17.1207" />
    <detection t="40" x="186.26867689822294" y="52.00201331251541" z="-17.6779" />
    <detection t="41" x="185.9165621970921" y="52.32301339469143" z="-17.8356" />
    <detection t="42" x="185.2123327948304" y="52.32301339469143" z="-17.7163" />
    <detection t="43" x="184.50810339256867" y="52.32301339469143" z="-17.6825" />
    <detection t="44" x="183.80387399030698" y="52.32301339469143" z="-17.6008" />
    <detection t="45" x="183.09964458804524" y="52.32301339469143" z="-17.7262" />
    <detection t="46" x="182.39541518578352" y="52.32301339469143" z="-17.8054" />
    <detection t="47" x="181.6911857835218" y="52.32301339469143" z="-17.6545" />
    <detection t="48" x="180.98695638126011" y="52.32301339469143" z="-17.8604" />
    <detection t="49" x="180.2827269789984" y="52.32301339469143" z="-17.6543" />
    <detection t="50" x="179.57849757673668" y="52.32301339469143" z="-17.4701" />
    <detection t="51" x="178.874268174475" y="52.32301339469143" z="-17.4417" />
    <detection t="52" x="178.17003877221325" y="52.32301339469143" z="-17.7541" />
    <detection t="53" x="177.46580936995153" y="52.32301339469143" z="-18.0062" />
    <detection t="54" x="176.76157996768984" y="52.32301339469143" z="-17.7165" />
    <detection t="55" x="176.05735056542812" y="52.00201331251541" z="-17.6277" />
    <detection t="56" x="175.3531211631664" y="52.00201331251541" z="-17.2342" />
    <detection t="57" x="175.00100646203555" y="52.00201331251541" z="-17.4179" />
    <detection t="58" x="173.944662358643" y="52.00201331251541" z="-17.3112" />
    <detection t="59" x="173.5925476575121" y="52.00201331251541" z="-17.7163" />
    <detection t="60" x="172.53620355411954" y="52.00201331251541" z="-17.6022" />
    <detection t="61" x="171.83197415185785" y="52.00201331251541" z="-17.0772" />
    <detection t="62" x="171.479859450727" y="51.68101323033939" z="-17.2778" />
    <detection t="63" x="170.77563004846527" y="51.68101323033939" z="-17.6965" />
    <detection t="64" x="170.07140064620356" y="51.36001314816337" z="-17.1827" />
    <detection t="65" x="169.36717124394187" y="51.36001314816337" z="-17.3467" />
    <detection t="66" x="168.31082714054926" y="51.36001314816337" z="-17.6924" />
    <detection t="67" x="167.9587124394184" y="51.03901306598735" z="-16.9633" />
    <detection t="68" x="167.60659773828755" y="51.03901306598735" z="-17.2384" />
    <detection t="69" x="166.90236833602586" y="50.71801298381133" z="-17.4444" />
    <detection t="70" x="166.19813893376414" y="50.71801298381133" z="-17.2591" />
    <detection t="71" x="165.49390953150242" y="50.39701290163531" z="-17.2926" />
    <detection t="72" x="165.1417948303716" y="50.39701290163531" z="-16.9443" />
    <detection t="73" x="164.43756542810988" y="50.07601281945929" z="-16.8134" />
    <detection t="74" x="164.08545072697902" y="50.07601281945929" z="-16.6465" />
    <detection t="75" x="163.38122132471727" y="49.755012737283266" z="-16.7682" />
    <detection t="76" x="162.67699192245558" y="49.43401265510724" z="-16.9607" />
    <detection t="77" x="161.97276252019387" y="49.43401265510724" z="-16.6427" />
    <detection t="78" x="161.620647819063" y="49.11301257293122" z="-16.9004" />
  </particle>
  <particle nSpots="77">
    <detection t="0" x="50.02860087719298" y="13.161003369216862" z="-27.0671" />
    <detection t="1" x="49.709947368421055" y="13.482003451392885" z="-21.8393" />
    <detection t="2" x="48.43533333333333" y="13.803003533568905" z="-27.2383" />
    <detection t="3" x="46.84206578947368" y="14.124003615744925" z="-26.7259" />
    <detection t="4" x="44.93014473684211" y="14.445003697920948" z="-26.8883" />
    <detection t="5" x="42.6995701754386" y="14.766003780096968" z="-26.6194" />
    <detection t="6" x="39.831688596491226" y="15.72900402662503" z="-26.6506" />
    <detection t="7" x="36.96380701754386" y="16.692004273153096" z="5.355" />
    <detection t="8" x="33.777271929824565" y="17.334004437505136" z="-23.2909" />
    <detection t="9" x="31.865350877192984" y="18.2970046840332" z="-29.1483" />
    <detection t="10" x="29.953429824561404" y="19.581005012737283" z="-26.8269" />
    <detection t="11" x="27.722855263157896" y="20.865005341441368" z="-25.8386" />
    <detection t="12" x="26.129587719298247" y="22.149005670145453" z="-27.4796" />
    <detection t="13" x="24.217666666666666" y="23.433005998849538" z="-26.2741" />
    <detection t="14" x="22.943052631578947" y="24.71700632755362" z="-26.8474" />
    <detection t="15" x="21.668438596491228" y="25.680006574081684" z="-26.593" />
    <detection t="16" x="20.712478070175436" y="26.64300682060975" z="-27.0476" />
    <detection t="17" x="19.75651754385965" y="27.28500698496179" z="-24.3031" />
    <detection t="18" x="18.80055701754386" y="27.92700714931383" z="-25.3837" />
    <detection t="19" x="17.84459649122807" y="28.24800723148985" z="-25.3556" />
    <detection t="20" x="17.20728947368421" y="28.24800723148985" z="-25.281" />
    <detection t="21" x="17.20728947368421" y="27.92700714931383" z="-25.2519" />
    <detection t="22" x="16.454830409356727" y="26.788576625317475" z="-24.2005" />
    <detection t="23" x="16.73675438596491" y="25.795715906028857" z="-24.2328" />
    <detection t="24" x="17.299609649122807" y="24.661017941127568" z="-24.027" />
    <detection t="25" x="17.72249561403509" y="23.66815722183895" z="-24.1847" />
    <detection t="26" x="18.708236842105265" y="21.824273028874362" z="-23.0929" />
    <detection t="27" x="20.256833333333333" y="20.689575063973077" z="-23.4696" />
    <detection t="28" x="21.9463918128655" y="18.845690871008493" z="-23.244" />
    <detection t="29" x="24.05883625730994" y="17.001806678043906" z="-23.3206" />
    <detection t="30" x="27.015067251461986" y="15.725271467529963" z="-22.7955" />
    <detection t="31" x="30.59073684210526" y="14.445003697920948" z="-24.0079" />
    <detection t="32" x="34.095925438596495" y="12.840003287040842" z="-24.2224" />
    <detection t="33" x="37.91976754385965" y="12.1980031226888" z="-25.1347" />
    <detection t="34" x="42.06226315789474" y="10.914002793984716" z="-23.9546" />
    <detection t="35" x="45.886105263157894" y="11.877003040512779" z="-26.636" />
    <detection t="36" x="48.75398684210526" y="11.877003040512779" z="-26.3173" />
    <detection t="37" x="51.94052192982456" y="11.556002958336759" z="-24.8267" />
    <detection t="38" x="53.21513596491228" y="12.1980031226888" z="-26.3598" />
    <detection t="39" x="53.85244298245615" y="12.1980031226888" z="-31.2944" />
    <detection t="40" x="55.12705701754386" y="12.840003287040842" z="-30.0521" />
    <detection t="41" x="55.44571052631579" y="13.161003369216862" z="-27.2383" />
    <detection t="42" x="55.12705701754386" y="13.482003451392885" z="-26.8441" />
    <detection t="43" x="54.48975" y="13.803003533568905" z="-27.1716" />
    <detection t="44" x="52.577828947368424" y="13.803003533568905" z="-26.9964" />
    <detection t="45" x="48.75398684210526" y="14.124003615744925" z="-27.0241" />
    <detection t="46" x="47.16071929824562" y="14.766003780096968" z="-27.4514" />
    <detection t="47" x="43.336877192982456" y="15.40800394444901" z="-27.1791" />
    <detection t="48" x="39.5130350877193" y="16.05000410880105" z="-27.8704" />
    <detection t="49" x="36.3265" y="17.013004355329116" z="-27.4435" />
    <detection t="50" x="34.41457894736842" y="17.976004601857177" z="-27.6713" />
    <detection t="51" x="32.50265789473684" y="18.939004848385242" z="-27.9444" />
    <detection t="52" x="30.909390350877192" y="20.223005177089327" z="-27.7691" />
    <detection t="53" x="29.316122807017543" y="21.186005423617388" z="-27.07" />
    <detection t="54" x="27.404201754385966" y="22.470005752321473" z="-26.6758" />
    <detection t="55" x="26.129587719298247" y="23.433005998849538" z="-27.0419" />
    <detection t="56" x="24.854973684210528" y="24.3960062453776" z="-27.891" />
    <detection t="57" x="23.58035964912281" y="25.359006491905664" z="-26.9399" />
    <detection t="58" x="22.305745614035086" y="26.64300682060975" z="-28.6166" />
    <detection t="59" x="21.3497850877193" y="26.96400690278577" z="-26.6825" />
    <detection t="60" x="20.07517105263158" y="27.60600706713781" z="-26.8317" />
    <detection t="61" x="19.43786403508772" y="27.92700714931383" z="-27.7061" />
    <detection t="62" x="18.27145321637427" y="27.830049084774437" z="-27.9601" />
    <detection t="63" x="17.573592105263156" y="27.689393059016336" z="-26.8736" />
    <detection t="64" x="17.573592105263156" y="26.98611293022582" z="-25.4114" />
    <detection t="65" x="17.573592105263156" y="26.282832801435305" z="-25.1958" />
    <detection t="66" x="17.712568713450292" y="25.43889664688669" z="-24.9588" />
    <detection t="67" x="18.27145321637427" y="24.172992415063767" z="-25.0372" />
    <detection t="68" x="19.109283625730995" y="22.62577613172464" z="-24.2301" />
    <detection t="69" x="19.947114035087722" y="21.219215874143607" z="-24.076" />
    <detection t="70" x="21.761751461988304" y="19.67199959080448" z="-24.6021" />
    <detection t="71" x="23.856327485380117" y="17.84347125594914" z="-23.9602" />
    <detection t="72" x="26.229849415204676" y="16.014942921093805" z="-24.1861" />
    <detection t="73" x="29.02327923976608" y="14.889694715028984" z="-24.7805" />
    <detection t="74" x="32.37360818713451" y="13.623790483206058" z="-24.338" />
    <detection t="75" x="35.86489912280702" y="12.779854328657443" z="-26.259" />
    <detection t="76" x="39.914081871345026" y="11.935918174108826" z="-25.7984" />
  </particle>
  <particle nSpots="107">
    <detection t="0" x="42.61768156424581" y="84.102" z="10.3261" />
    <detection t="1" x="41.704445530726254" y="84.423" z="10.3666" />
    <detection t="2" x="41.40003351955307" y="84.423" z="10.5143" />
    <detection t="3" x="40.48679748603352" y="84.744" z="10.3383" />
    <detection t="4" x="40.18238547486033" y="84.744" z="10.3528" />
    <detection t="5" x="39.26914944134078" y="85.065" z="10.3517" />
    <detection t="6" x="39.26914944134078" y="85.065" z="10.3359" />
    <detection t="7" x="38.35591340782123" y="85.065" z="10.2703" />
    <detection t="8" x="37.74708938547486" y="85.386" z="10.2711" />
    <detection t="9" x="37.13826536312849" y="85.386" z="10.2385" />
    <detection t="10" x="36.52944134078213" y="85.707" z="10.2488" />
    <detection t="11" x="35.61620530726257" y="85.707" z="10.1903" />
    <detection t="12" x="35.0073812849162" y="86.028" z="10.2699" />
    <detection t="13" x="34.39855726256984" y="86.028" z="10.0501" />
    <detection t="14" x="33.78973324022346" y="86.349" z="10.1367" />
    <detection t="15" x="33.180909217877094" y="86.349" z="9.9148" />
    <detection t="16" x="32.572085195530725" y="86.349" z="10.0952" />
    <detection t="17" x="32.26767318435754" y="86.67" z="9.872" />
    <detection t="18" x="31.658849162011172" y="86.991" z="9.8823" />
    <detection t="19" x="31.0500251396648" y="87.312" z="9.7325" />
    <detection t="20" x="30.74561312849162" y="87.312" z="9.6461" />
    <detection t="21" x="30.441201117318435" y="87.633" z="9.3771" />
    <detection t="22" x="29.832377094972067" y="87.954" z="9.3875" />
    <detection t="23" x="29.527965083798883" y="88.275" z="9.1234" />
    <detection t="24" x="28.919141061452514" y="88.596" z="8.9318" />
    <detection t="25" x="28.919141061452514" y="88.917" z="8.7776" />
    <detection t="26" x="28.61472905027933" y="89.559" z="8.8626" />
    <detection t="27" x="28.310317039106145" y="89.88" z="8.9445" />
    <detection t="28" x="27.701493016759773" y="90.522" z="8.441" />
    <detection t="29" x="27.397081005586593" y="90.843" z="8.5664" />
    <detection t="30" x="27.09266899441341" y="91.164" z="8.1183" />
    <detection t="31" x="27.397081005586593" y="91.806" z="8.0077" />
    <detection t="32" x="27.09266899441341" y="92.448" z="8.0607" />
    <detection t="33" x="27.09266899441341" y="93.09" z="8.3143" />
    <detection t="34" x="27.397081005586593" y="93.732" z="8.0485" />
    <detection t="35" x="27.397081005586593" y="94.374" z="7.6803" />
    <detection t="36" x="27.397081005586593" y="95.016" z="8.0106" />
    <detection t="37" x="27.397081005586593" y="95.658" z="7.2167" />
    <detection t="38" x="28.00590502793296" y="96.621" z="7.2578" />
    <detection t="39" x="28.310317039106145" y="97.263" z="7.1538" />
    <detection t="40" x="28.61472905027933" y="98.226" z="6.8688" />
    <detection t="41" x="28.919141061452514" y="99.189" z="6.5502" />
    <detection t="42" x="29.2235530726257" y="100.152" z="6.4363" />
    <detection t="43" x="29.832377094972067" y="100.794" z="6.1453" />
    <detection t="44" x="30.74561312849162" y="101.757" z="5.9076" />
    <detection t="45" x="31.35443715083799" y="102.72" z="5.4884" />
    <detection t="46" x="32.26767318435754" y="103.362" z="5.4706" />
    <detection t="47" x="32.87649720670391" y="104.646" z="5.0971" />
    <detection t="48" x="34.09414525139665" y="105.288" z="4.8921" />
    <detection t="49" x="35.311793296089384" y="106.251" z="4.7061" />
    <detection t="50" x="36.22502932960894" y="107.214" z="4.7529" />
    <detection t="51" x="37.442677374301674" y="107.856" z="4.7892" />
    <detection t="52" x="38.66032541899442" y="108.819" z="4.5378" />
    <detection t="53" x="39.877973463687155" y="109.461" z="4.4623" />
    <detection t="54" x="41.40003351955307" y="110.103" z="4.758" />
    <detection t="55" x="42.31326955307262" y="110.745" z="4.6461" />
    <detection t="56" x="44.139741620111735" y="111.066" z="4.7649" />
    <detection t="57" x="45.05297765363129" y="111.708" z="5.1348" />
    <detection t="58" x="47.18386173184358" y="112.029" z="4.9364" />
    <detection t="59" x="48.09709776536313" y="112.35" z="5.2006" />
    <detection t="60" x="49.92356983240223" y="112.671" z="5.3131" />
    <detection t="61" x="51.44562988826816" y="112.671" z="5.4445" />
    <detection t="62" x="52.96768994413408" y="112.671" z="5.574" />
    <detection t="63" x="54.18533798882682" y="112.671" z="5.6995" />
    <detection t="64" x="55.70739804469274" y="112.992" z="5.7144" />
    <detection t="65" x="57.53387011173184" y="112.992" z="5.9954" />
    <detection t="66" x="58.4471061452514" y="112.992" z="6.172" />
    <detection t="67" x="60.2735782122905" y="112.992" z="6.2185" />
    <detection t="68" x="61.186814245810055" y="112.992" z="6.2358" />
    <detection t="69" x="62.70887430167598" y="112.992" z="6.285" />
    <detection t="70" x="63.926522346368714" y="112.992" z="6.2819" />
    <detection t="71" x="65.44858240223463" y="112.992" z="6.4438" />
    <detection t="72" x="66.66623044692739" y="112.992" z="6.2752" />
    <detection t="73" x="67.57946648044692" y="112.671" z="6.5927" />
    <detection t="74" x="68.79711452513968" y="112.671" z="6.5838" />
    <detection t="75" x="70.0147625698324" y="112.671" z="6.5539" />
    <detection t="76" x="71.23241061452514" y="112.35" z="6.3335" />
    <detection t="77" x="72.45005865921787" y="112.35" z="6.6163" />
    <detection t="78" x="73.66770670391061" y="112.029" z="6.5292" />
    <detection t="79" x="74.27653072625698" y="112.029" z="6.9168" />
    <detection t="80" x="75.7985907821229" y="111.708" z="6.6347" />
    <detection t="81" x="76.40741480446927" y="111.708" z="6.8747" />
    <detection t="82" x="77.62506284916202" y="111.708" z="6.6066" />
    <detection t="83" x="78.53829888268156" y="111.387" z="6.643" />
    <detection t="84" x="79.45153491620113" y="111.387" z="6.6807" />
    <detection t="85" x="80.36477094972066" y="111.387" z="6.7459" />
    <detection t="86" x="81.58241899441342" y="111.387" z="6.6943" />
    <detection t="87" x="82.49565502793295" y="111.387" z="6.5591" />
    <detection t="88" x="83.40889106145251" y="111.066" z="6.5593" />
    <detection t="89" x="84.32212709497206" y="111.066" z="6.67" />
    <detection t="90" x="85.23536312849161" y="111.066" z="6.792" />
    <detection t="91" x="85.844187150838" y="111.066" z="6.9228" />
    <detection t="92" x="86.75742318435753" y="111.066" z="6.6672" />
    <detection t="93" x="87.3662472067039" y="110.745" z="6.5372" />
    <detection t="94" x="87.97507122905029" y="110.745" z="6.8995" />
    <detection t="95" x="88.88830726256982" y="110.424" z="6.6574" />
    <detection t="96" x="89.80154329608938" y="110.424" z="6.7788" />
    <detection t="97" x="90.41036731843576" y="110.103" z="6.5817" />
    <detection t="98" x="91.01919134078211" y="110.103" z="6.7865" />
    <detection t="99" x="91.93242737430167" y="110.103" z="6.7018" />
    <detection t="100" x="92.54125139664805" y="110.103" z="6.7114" />
    <detection t="101" x="93.75889944134077" y="110.103" z="6.8768" />
    <detection t="102" x="94.67213547486034" y="110.103" z="6.618" />
    <detection t="103" x="95.2809594972067" y="110.103" z="6.5361" />
    <detection t="104" x="96.19419553072626" y="110.103" z="6.4949" />
    <detection t="105" x="96.80301955307263" y="110.424" z="6.5107" />
    <detection t="106" x="98.32507960893855" y="110.103" z="6.4809" />
  </particle>
  <particle nSpots="102">
    <detection t="0" x="93.74224468085107" y="36.915" z="-17.8566" />
    <detection t="1" x="92.74851063829787" y="36.915" z="-18.1128" />
    <detection t="2" x="92.08602127659574" y="37.236" z="-18.5781" />
    <detection t="3" x="90.76104255319149" y="37.236" z="-18.1447" />
    <detection t="4" x="89.7673085106383" y="37.236" z="-18.2467" />
    <detection t="5" x="88.44232978723403" y="37.236" z="-18.2494" />
    <detection t="6" x="87.44859574468084" y="37.236" z="-18.2175" />
    <detection t="7" x="86.78610638297873" y="37.236" z="-18.1654" />
    <detection t="8" x="85.79237234042553" y="37.236" z="-18.0547" />
    <detection t="9" x="85.1298829787234" y="37.236" z="-17.8915" />
    <detection t="10" x="83.80490425531914" y="37.236" z="-18.1312" />
    <detection t="11" x="83.47365957446809" y="37.557" z="-18.3433" />
    <detection t="12" x="82.4799255319149" y="37.557" z="-18.1072" />
    <detection t="13" x="81.15494680851063" y="37.557" z="-18.057" />
    <detection t="14" x="80.82370212765957" y="37.557" z="-17.8591" />
    <detection t="15" x="80.16121276595744" y="37.878" z="-18.2688" />
    <detection t="16" x="79.16747872340424" y="37.878" z="-18.0754" />
    <detection t="17" x="78.17374468085106" y="37.878" z="-18.0616" />
    <detection t="18" x="77.18001063829787" y="38.199" z="-18.2222" />
    <detection t="19" x="76.51752127659574" y="38.199" z="-17.9734" />
    <detection t="20" x="75.52378723404256" y="38.199" z="-17.7969" />
    <detection t="21" x="74.86129787234043" y="38.52" z="-18.0821" />
    <detection t="22" x="73.86756382978723" y="38.52" z="-17.8465" />
    <detection t="23" x="73.20507446808512" y="38.52" z="-18.188" />
    <detection t="24" x="72.21134042553192" y="38.841" z="-17.911" />
    <detection t="25" x="71.21760638297873" y="38.841" z="-17.7646" />
    <detection t="26" x="70.5551170212766" y="39.162" z="-18.1287" />
    <detection t="27" x="69.89262765957446" y="39.162" z="-17.9573" />
    <detection t="28" x="68.56764893617022" y="39.162" z="-17.7237" />
    <detection t="29" x="67.57391489361702" y="39.162" z="-17.7829" />
    <detection t="30" x="66.91142553191489" y="39.483" z="-18.028" />
    <detection t="31" x="65.9176914893617" y="39.483" z="-17.7141" />
    <detection t="32" x="65.25520212765957" y="39.483" z="-18.1096" />
    <detection t="33" x="64.59271276595744" y="39.804" z="-17.9182" />
    <detection t="34" x="63.59897872340425" y="39.804" z="-17.5329" />
    <detection t="35" x="62.60524468085106" y="40.125" z="-18.1359" />
    <detection t="36" x="61.61151063829787" y="40.125" z="-17.7881" />
    <detection t="37" x="60.61777659574468" y="40.125" z="-18.1594" />
    <detection t="38" x="59.95528723404255" y="40.446" z="-17.9193" />
    <detection t="39" x="59.29279787234043" y="40.767" z="-18.062" />
    <detection t="40" x="58.29906382978724" y="40.767" z="-17.7552" />
    <detection t="41" x="57.63657446808511" y="41.088" z="-18.0619" />
    <detection t="42" x="56.642840425531915" y="41.088" z="-17.605" />
    <detection t="43" x="55.98035106382979" y="41.409" z="-17.846" />
    <detection t="44" x="54.65537234042554" y="41.73" z="-18.2636" />
    <detection t="45" x="53.9928829787234" y="41.73" z="-17.7092" />
    <detection t="46" x="52.66790425531915" y="42.051" z="-17.9276" />
    <detection t="47" x="52.00541489361702" y="42.372" z="-18.2727" />
    <detection t="48" x="51.01168085106383" y="42.372" z="-17.9477" />
    <detection t="49" x="50.01794680851064" y="42.693" z="-18.1053" />
    <detection t="50" x="49.02421276595745" y="42.693" z="-17.9971" />
    <detection t="51" x="48.03047872340426" y="43.014" z="-17.8563" />
    <detection t="52" x="47.36798936170213" y="43.335" z="-18.0286" />
    <detection t="53" x="46.04301063829787" y="43.335" z="-18.0393" />
    <detection t="54" x="45.38052127659574" y="43.335" z="-17.9995" />
    <detection t="55" x="44.38678723404256" y="43.335" z="-18.0135" />
    <detection t="56" x="43.06180851063829" y="43.335" z="-17.8339" />
    <detection t="57" x="42.39931914893617" y="43.656" z="-18.1477" />
    <detection t="58" x="41.40558510638298" y="43.656" z="-17.9028" />
    <detection t="59" x="40.74309574468085" y="43.656" z="-17.7183" />
    <detection t="60" x="39.749361702127665" y="43.977" z="-18.0819" />
    <detection t="61" x="38.75562765957447" y="43.656" z="-17.6151" />
    <detection t="62" x="37.76189361702128" y="43.656" z="-17.7801" />
    <detection t="63" x="37.430648936170215" y="43.656" z="-17.7936" />
    <detection t="64" x="36.10567021276596" y="43.656" z="-17.9756" />
    <detection t="65" x="35.11193617021277" y="43.656" z="-17.8894" />
    <detection t="66" x="34.11820212765958" y="43.656" z="-17.9757" />
    <detection t="67" x="33.45571276595744" y="43.656" z="-18.0181" />
    <detection t="68" x="32.46197872340425" y="43.335" z="-17.605" />
    <detection t="69" x="32.13073404255319" y="43.335" z="-17.6179" />
    <detection t="70" x="30.805755319148936" y="43.014" z="-17.6306" />
    <detection t="71" x="30.143265957446808" y="43.014" z="-17.7766" />
    <detection t="72" x="29.812021276595743" y="42.693" z="-17.6109" />
    <detection t="73" x="29.14953191489362" y="42.372" z="-17.3401" />
    <detection t="74" x="28.48704255319149" y="42.051" z="-17.1911" />
    <detection t="75" x="27.82455319148936" y="41.73" z="-17.0535" />
    <detection t="76" x="27.493308510638297" y="41.088" z="-17.0005" />
    <detection t="77" x="26.830819148936172" y="40.767" z="-16.577" />
    <detection t="78" x="26.499574468085108" y="40.125" z="-16.1359" />
    <detection t="79" x="26.168329787234043" y="39.483" z="-16.0667" />
    <detection t="80" x="26.168329787234043" y="38.841" z="-15.9669" />
    <detection t="81" x="26.168329787234043" y="37.878" z="-15.5777" />
    <detection t="82" x="26.168329787234043" y="37.236" z="-15.7511" />
    <detection t="83" x="26.499574468085108" y="36.273" z="-15.1168" />
    <detection t="84" x="26.168329787234043" y="35.31" z="-15.2042" />
    <detection t="85" x="26.499574468085108" y="34.347" z="-15.032" />
    <detection t="86" x="26.830819148936172" y="33.384" z="-14.7392" />
    <detection t="87" x="27.162063829787233" y="32.421" z="-14.3278" />
    <detection t="88" x="27.82455319148936" y="31.458" z="-14.3412" />
    <detection t="89" x="28.48704255319149" y="30.174" z="-14.1024" />
    <detection t="90" x="29.48077659574468" y="28.89" z="-13.861" />
    <detection t="91" x="30.143265957446808" y="27.606" z="-13.8713" />
    <detection t="92" x="31.137" y="26.643" z="-13.8972" />
    <detection t="93" x="32.46197872340425" y="25.359" z="-13.748" />
    <detection t="94" x="33.78695744680851" y="24.075" z="-13.9889" />
    <detection t="95" x="34.7806914893617" y="23.112" z="-13.8119" />
    <detection t="96" x="36.43691489361702" y="21.828" z="-13.5876" />
    <detection t="97" x="37.76189361702128" y="20.865" z="-13.7417" />
    <detection t="98" x="39.749361702127665" y="19.581" z="-14.0518" />
    <detection t="99" x="41.074340425531915" y="18.618" z="-13.9412" />
    <detection t="100" x="42.73056382978723" y="17.976" z="-14.1701" />
    <detection t="101" x="44.718031914893615" y="17.013" z="-14.2052" />
  </particle>
  <particle nSpots="100">
    <detection t="0" x="95.63507142857142" y="43.656" z="-12.4042" />
    <detection t="1" x="94.9996224489796" y="43.656" z="-12.5047" />
    <detection t="2" x="94.68189795918367" y="43.656" z="-12.3852" />
    <detection t="3" x="94.36417346938775" y="43.656" z="-12.3357" />
    <detection t="4" x="93.72872448979591" y="43.656" z="-12.3718" />
    <detection t="5" x="93.09327551020408" y="43.656" z="-12.4501" />
    <detection t="6" x="92.77555102040816" y="43.656" z="-12.3604" />
    <detection t="7" x="92.14010204081633" y="43.656" z="-12.3299" />
    <detection t="8" x="91.82237755102041" y="43.656" z="-12.4133" />
    <detection t="9" x="91.50465306122449" y="43.656" z="-12.5619" />
    <detection t="10" x="90.86920408163265" y="43.656" z="-12.3722" />
    <detection t="11" x="90.55147959183674" y="43.656" z="-12.4221" />
    <detection t="12" x="90.23375510204082" y="43.656" z="-12.3707" />
    <detection t="13" x="89.9160306122449" y="43.656" z="-12.3673" />
    <detection t="14" x="89.59830612244899" y="43.656" z="-12.366" />
    <detection t="15" x="88.96285714285713" y="43.656" z="-12.3014" />
    <detection t="16" x="88.64513265306122" y="43.656" z="-12.2722" />
    <detection t="17" x="88.3274081632653" y="43.977" z="-12.2134" />
    <detection t="18" x="88.00968367346938" y="43.656" z="-12.1881" />
    <detection t="19" x="87.69195918367348" y="43.656" z="-12.1148" />
    <detection t="20" x="87.05651020408162" y="43.977" z="-12.131" />
    <detection t="21" x="86.73878571428571" y="43.977" z="-12.0876" />
    <detection t="22" x="86.42106122448979" y="43.977" z="-12.1049" />
    <detection t="23" x="86.10333673469388" y="43.977" z="-12.0301" />
    <detection t="24" x="85.78561224489796" y="43.977" z="-11.961" />
    <detection t="25" x="85.15016326530613" y="43.977" z="-11.9492" />
    <detection t="26" x="84.8324387755102" y="43.977" z="-11.8573" />
    <detection t="27" x="84.8324387755102" y="43.977" z="-12.0103" />
    <detection t="28" x="84.19698979591837" y="43.977" z="-12.0236" />
    <detection t="29" x="83.87926530612245" y="43.977" z="-12.1142" />
    <detection t="30" x="83.56154081632653" y="43.977" z="-12.1063" />
    <detection t="31" x="82.9260918367347" y="43.977" z="-12.1291" />
    <detection t="32" x="82.60836734693876" y="44.298" z="-12.0942" />
    <detection t="33" x="82.29064285714286" y="44.298" z="-12.1513" />
    <detection t="34" x="81.97291836734694" y="44.298" z="-12.1013" />
    <detection t="35" x="81.3374693877551" y="44.298" z="-12.0258" />
    <detection t="36" x="81.01974489795919" y="44.298" z="-12.006" />
    <detection t="37" x="80.70202040816326" y="44.298" z="-12.1262" />
    <detection t="38" x="80.38429591836734" y="44.298" z="-11.9406" />
    <detection t="39" x="79.7488469387755" y="44.619" z="-12.1486" />
    <detection t="40" x="79.7488469387755" y="44.619" z="-12.1975" />
    <detection t="41" x="79.4311224489796" y="44.619" z="-12.0814" />
    <detection t="42" x="78.79567346938776" y="44.94" z="-12.2332" />
    <detection t="43" x="78.47794897959184" y="44.94" z="-12.1763" />
    <detection t="44" x="78.16022448979591" y="44.94" z="-12.052" />
    <detection t="45" x="77.52477551020408" y="45.261" z="-12.1872" />
    <detection t="46" x="77.20705102040816" y="45.261" z="-12.1549" />
    <detection t="47" x="76.57160204081633" y="45.582" z="-12.1074" />
    <detection t="48" x="76.25387755102041" y="45.582" z="-11.9855" />
    <detection t="49" x="75.61842857142857" y="45.582" z="-12.1861" />
    <detection t="50" x="75.30070408163265" y="45.582" z="-12.1284" />
    <detection t="51" x="74.98297959183674" y="45.903" z="-11.9891" />
    <detection t="52" x="74.3475306122449" y="45.903" z="-11.8826" />
    <detection t="53" x="74.02980612244899" y="45.903" z="-12.118" />
    <detection t="54" x="73.71208163265305" y="45.903" z="-12.07" />
    <detection t="55" x="73.39435714285713" y="45.903" z="-12.1037" />
    <detection t="56" x="72.4411836734694" y="45.903" z="-12.089" />
    <detection t="57" x="72.4411836734694" y="45.903" z="-12.0032" />
    <detection t="58" x="71.80573469387755" y="46.224" z="-11.8586" />
    <detection t="59" x="71.48801020408163" y="46.224" z="-12.0638" />
    <detection t="60" x="71.17028571428571" y="46.224" z="-12.0362" />
    <detection t="61" x="70.53483673469388" y="46.224" z="-11.9851" />
    <detection t="62" x="69.89938775510204" y="46.224" z="-11.9406" />
    <detection t="63" x="69.58166326530613" y="46.224" z="-11.9224" />
    <detection t="64" x="69.2639387755102" y="46.224" z="-11.9322" />
    <detection t="65" x="68.62848979591837" y="46.545" z="-11.9466" />
    <detection t="66" x="67.99304081632653" y="46.545" z="-11.9692" />
    <detection t="67" x="67.67531632653062" y="46.545" z="-11.9024" />
    <detection t="68" x="67.03986734693876" y="46.545" z="-11.8868" />
    <detection t="69" x="66.72214285714286" y="46.545" z="-11.8426" />
    <detection t="70" x="66.08669387755101" y="46.545" z="-12.1341" />
    <detection t="71" x="65.7689693877551" y="46.866" z="-12.0215" />
    <detection t="72" x="65.45124489795919" y="46.866" z="-12.0959" />
    <detection t="73" x="64.81579591836734" y="46.866" z="-11.9842" />
    <detection t="74" x="64.18034693877551" y="46.866" z="-11.9729" />
    <detection t="75" x="63.54489795918368" y="46.866" z="-12.1652" />
    <detection t="76" x="63.22717346938775" y="47.187" z="-12.0754" />
    <detection t="77" x="62.59172448979592" y="47.187" z="-11.8647" />
    <detection t="78" x="61.95627551020408" y="47.187" z="-11.9208" />
    <detection t="79" x="61.638551020408165" y="47.187" z="-11.9744" />
    <detection t="80" x="61.320826530612244" y="47.187" z="-12.1201" />
    <detection t="81" x="60.68537755102041" y="47.187" z="-12.0169" />
    <detection t="82" x="60.049928571428566" y="47.187" z="-11.9263" />
    <detection t="83" x="59.41447959183674" y="47.187" z="-11.9116" />
    <detection t="84" x="59.09675510204082" y="47.187" z="-11.8199" />
    <detection t="85" x="58.46130612244898" y="47.508" z="-12.0813" />
    <detection t="86" x="58.14358163265306" y="47.508" z="-12.0563" />
    <detection t="87" x="57.82585714285714" y="47.508" z="-12.073" />
    <detection t="88" x="57.1904081632653" y="47.508" z="-11.8868" />
    <detection t="89" x="56.55495918367347" y="47.508" z="-11.9433" />
    <detection t="90" x="55.60178571428571" y="47.508" z="-11.8921" />
    <detection t="91" x="55.60178571428571" y="47.508" z="-11.8218" />
    <detection t="92" x="54.64861224489796" y="47.508" z="-11.7465" />
    <detection t="93" x="54.33088775510204" y="47.508" z="-12.0498" />
    <detection t="94" x="53.695438775510205" y="47.508" z="-11.9789" />
    <detection t="95" x="53.05998979591837" y="47.829" z="-11.9155" />
    <detection t="96" x="52.424540816326534" y="47.829" z="-12.0395" />
    <detection t="97" x="51.92865306122449" y="47.866" z="-11.8112" />
    <detection t="98" x="51.42286734693878" y="47.866" z="-11.8584" />
    <detection t="99" x="51.42286734693878" y="47.866" z="-12.0921" />
  </particle>
  <particle nSpots="97">
    <detection t="0" x="71.50803868194843" y="106.572" z="12.0602" />
    <detection t="1" x="70.88351432664757" y="106.572" z="12.05" />
    <detection t="2" x="70.57125214899715" y="106.572" z="12.1118" />
    <detection t="3" x="69.94672779369627" y="106.893" z="12.1192" />
    <detection t="4" x="69.94672779369627" y="106.893" z="12.1086" />
    <detection t="5" x="69.63446561604584" y="106.572" z="11.9667" />
    <detection t="6" x="69.32220343839542" y="106.572" z="11.7191" />
    <detection t="7" x="69.009941260745" y="106.251" z="12.048" />
    <detection t="8" x="69.009941260745" y="106.251" z="11.783" />
    <detection t="9" x="68.38541690544413" y="105.93" z="12.0458" />
    <detection t="10" x="68.38541690544413" y="105.93" z="11.7674" />
    <detection t="11" x="67.76089255014327" y="105.609" z="12.0647" />
    <detection t="12" x="67.76089255014327" y="105.609" z="11.7317" />
    <detection t="13" x="67.1363681948424" y="105.288" z="12.0061" />
    <detection t="14" x="66.82410601719198" y="105.288" z="11.7314" />
    <detection t="15" x="66.82410601719198" y="104.967" z="12.0359" />
    <detection t="16" x="66.19958166189113" y="104.967" z="11.7418" />
    <detection t="17" x="65.57505730659025" y="104.646" z="11.9747" />
    <detection t="18" x="65.57505730659025" y="104.325" z="12.1052" />
    <detection t="19" x="65.26279512893983" y="104.325" z="11.7976" />
    <detection t="20" x="64.63827077363898" y="104.004" z="12.0177" />
    <detection t="21" x="64.01374641833812" y="103.683" z="11.7706" />
    <detection t="22" x="63.38922206303725" y="103.683" z="12.0295" />
    <detection t="23" x="63.38922206303725" y="103.362" z="12.0734" />
    <detection t="24" x="63.07695988538682" y="103.362" z="11.9186" />
    <detection t="25" x="62.452435530085964" y="103.362" z="12.0018" />
    <detection t="26" x="61.8279111747851" y="103.041" z="11.6869" />
    <detection t="27" x="61.203386819484244" y="102.72" z="11.7001" />
    <detection t="28" x="60.89112464183381" y="102.72" z="11.6248" />
    <detection t="29" x="60.57886246418339" y="102.399" z="11.7126" />
    <detection t="30" x="59.954338108882524" y="102.078" z="11.9093" />
    <detection t="31" x="59.32981375358167" y="102.078" z="11.6046" />
    <detection t="32" x="59.01755157593123" y="101.757" z="11.6705" />
    <detection t="33" x="58.39302722063038" y="101.436" z="11.7711" />
    <detection t="34" x="57.768502865329516" y="101.436" z="11.6803" />
    <detection t="35" x="57.456240687679085" y="101.115" z="11.7338" />
    <detection t="36" x="56.83171633237822" y="100.794" z="11.9775" />
    <detection t="37" x="56.519454154727796" y="100.473" z="11.673" />
    <detection t="38" x="55.89492979942694" y="100.473" z="11.7308" />
    <detection t="39" x="55.89492979942694" y="100.152" z="11.5838" />
    <detection t="40" x="54.64588108882521" y="100.152" z="11.6394" />
    <detection t="41" x="54.33361891117479" y="99.831" z="11.6736" />
    <detection t="42" x="53.70909455587393" y="99.831" z="11.5873" />
    <detection t="43" x="53.3968323782235" y="99.51" z="11.6156" />
    <detection t="44" x="53.08457020057307" y="99.51" z="11.6374" />
    <detection t="45" x="52.14778366762178" y="99.189" z="11.5511" />
    <detection t="46" x="51.83552148997135" y="98.868" z="11.6767" />
    <detection t="47" x="51.210997134670485" y="98.868" z="11.634" />
    <detection t="48" x="50.586472779369636" y="98.547" z="11.6196" />
    <detection t="49" x="49.96194842406877" y="98.226" z="11.4921" />
    <detection t="50" x="49.337424068767916" y="98.226" z="11.6225" />
    <detection t="51" x="49.02516189111748" y="97.905" z="11.4504" />
    <detection t="52" x="48.40063753581662" y="97.905" z="11.5687" />
    <detection t="53" x="48.08837535816619" y="97.584" z="11.3704" />
    <detection t="54" x="47.1515888252149" y="97.584" z="11.5764" />
    <detection t="55" x="46.83932664756447" y="97.263" z="11.3099" />
    <detection t="56" x="46.527064469914045" y="97.263" z="11.4566" />
    <detection t="57" x="45.90254011461318" y="97.263" z="11.4032" />
    <detection t="58" x="45.278015759312325" y="96.942" z="11.1756" />
    <detection t="59" x="44.65349140401146" y="96.942" z="11.1926" />
    <detection t="60" x="44.028967048710605" y="96.942" z="11.2319" />
    <detection t="61" x="43.40444269340974" y="96.942" z="11.1776" />
    <detection t="62" x="43.09218051575932" y="96.942" z="11.1952" />
    <detection t="63" x="42.779918338108885" y="96.942" z="11.2245" />
    <detection t="64" x="41.8431318051576" y="96.942" z="11.1042" />
    <detection t="65" x="41.530869627507165" y="96.942" z="11.0794" />
    <detection t="66" x="40.90634527220631" y="96.942" z="11.0429" />
    <detection t="67" x="40.59408309455587" y="96.942" z="10.9842" />
    <detection t="68" x="39.96955873925502" y="96.942" z="10.8958" />
    <detection t="69" x="39.65729656160459" y="96.942" z="10.7952" />
    <detection t="70" x="39.032772206303726" y="97.263" z="10.8047" />
    <detection t="71" x="38.7205100286533" y="97.263" z="10.7073" />
    <detection t="72" x="38.40824785100286" y="97.584" z="10.3191" />
    <detection t="73" x="37.783723495702006" y="97.584" z="10.3677" />
    <detection t="74" x="37.15919914040115" y="97.584" z="10.1797" />
    <detection t="75" x="37.15919914040115" y="97.905" z="9.971" />
    <detection t="76" x="36.53467478510029" y="98.226" z="9.6504" />
    <detection t="77" x="36.53467478510029" y="98.226" z="10.1268" />
    <detection t="78" x="36.222412607449854" y="98.547" z="9.3422" />
    <detection t="79" x="36.222412607449854" y="98.547" z="9.17" />
    <detection t="80" x="35.91015042979943" y="98.868" z="9.0777" />
    <detection t="81" x="35.91015042979943" y="99.51" z="9.0921" />
    <detection t="82" x="35.597888252149" y="99.831" z="9.1077" />
    <detection t="83" x="35.597888252149" y="100.152" z="9.1581" />
    <detection t="84" x="35.91015042979943" y="100.473" z="8.6532" />
    <detection t="85" x="35.597888252149" y="101.115" z="8.6397" />
    <detection t="86" x="36.222412607449854" y="101.436" z="8.7305" />
    <detection t="87" x="36.222412607449854" y="102.078" z="8.3665" />
    <detection t="88" x="36.53467478510029" y="102.399" z="8.7287" />
    <detection t="89" x="36.84693696275072" y="103.041" z="8.2763" />
    <detection t="90" x="37.15919914040115" y="103.362" z="8.7024" />
    <detection t="91" x="37.47146131805158" y="104.004" z="8.2278" />
    <detection t="92" x="38.09598567335244" y="104.646" z="7.9958" />
    <detection t="93" x="38.7205100286533" y="104.967" z="8.2128" />
    <detection t="94" x="39.032772206303726" y="105.609" z="8.1661" />
    <detection t="95" x="39.65729656160459" y="105.93" z="8.2247" />
    <detection t="96" x="40.59408309455587" y="105.93" z="8.0131" />
  </particle>
  <particle nSpots="79">
    <detection t="0" x="47.11760735294117" y="104.32502670720685" z="-10.9102" />
    <detection t="1" x="48.07919117647059" y="104.32502670720685" z="-10.8407" />
    <detection t="2" x="49.040775" y="104.64602678938286" z="-11.13" />
    <detection t="3" x="50.00235882352941" y="104.64602678938286" z="-11.1274" />
    <detection t="4" x="51.284470588235294" y="104.64602678938286" z="-11.0899" />
    <detection t="5" x="52.566582352941175" y="104.64602678938286" z="-11.0576" />
    <detection t="6" x="53.528166176470585" y="104.64602678938286" z="-11.0303" />
    <detection t="7" x="54.48975" y="104.64602678938286" z="-11.0616" />
    <detection t="8" x="55.77186176470588" y="104.64602678938286" z="-11.1889" />
    <detection t="9" x="57.05397352941176" y="104.64602678938286" z="-11.1689" />
    <detection t="10" x="58.01555735294117" y="104.64602678938286" z="-11.2133" />
    <detection t="11" x="59.297669117647054" y="104.64602678938286" z="-11.2522" />
    <detection t="12" x="59.938725" y="104.64602678938286" z="-11.0973" />
    <detection t="13" x="60.900308823529414" y="104.64602678938286" z="-11.2945" />
    <detection t="14" x="61.86189264705882" y="104.64602678938286" z="-11.1157" />
    <detection t="15" x="63.144004411764705" y="104.64602678938286" z="-11.1072" />
    <detection t="16" x="64.42611617647059" y="104.32502670720685" z="-11.0751" />
    <detection t="17" x="65.06717205882353" y="104.32502670720685" z="-11.3016" />
    <detection t="18" x="66.34928382352942" y="104.32502670720685" z="-11.1017" />
    <detection t="19" x="67.31086764705881" y="104.32502670720685" z="-11.2153" />
    <detection t="20" x="68.27245147058824" y="104.32502670720685" z="-11.2187" />
    <detection t="21" x="69.23403529411765" y="104.32502670720685" z="-11.186" />
    <detection t="22" x="70.19561911764707" y="104.32502670720685" z="-11.3671" />
    <detection t="23" x="71.15720294117646" y="104.32502670720685" z="-11.2747" />
    <detection t="24" x="72.43931470588235" y="104.32502670720685" z="-11.3" />
    <detection t="25" x="73.40089852941176" y="104.32502670720685" z="-11.4262" />
    <detection t="26" x="74.0419544117647" y="104.32502670720685" z="-11.3485" />
    <detection t="27" x="75.00353823529412" y="104.32502670720685" z="-11.2392" />
    <detection t="28" x="76.28564999999999" y="104.32502670720685" z="-11.1824" />
    <detection t="29" x="77.24723382352941" y="104.64602678938286" z="-11.3059" />
    <detection t="30" x="78.20881764705882" y="104.64602678938286" z="-11.4627" />
    <detection t="31" x="78.84987352941175" y="104.96702687155889" z="-11.4102" />
    <detection t="32" x="79.81145735294118" y="104.96702687155889" z="-11.5869" />
    <detection t="33" x="80.77304117647058" y="104.96702687155889" z="-11.4633" />
    <detection t="34" x="81.73462500000001" y="104.96702687155889" z="-11.3341" />
    <detection t="35" x="82.6962088235294" y="105.2880269537349" z="-11.2098" />
    <detection t="36" x="83.65779264705883" y="105.2880269537349" z="-11.4009" />
    <detection t="37" x="84.61937647058824" y="104.96702687155889" z="-11.3301" />
    <detection t="38" x="85.90148823529412" y="105.2880269537349" z="-11.2734" />
    <detection t="39" x="86.86307205882353" y="105.2880269537349" z="-11.362" />
    <detection t="40" x="88.14518382352942" y="104.96702687155889" z="-11.2854" />
    <detection t="41" x="89.10676764705882" y="104.96702687155889" z="-11.3864" />
    <detection t="42" x="90.3888794117647" y="105.2880269537349" z="-11.2472" />
    <detection t="43" x="91.67099117647058" y="104.96702687155889" z="-11.3701" />
    <detection t="44" x="92.632575" y="105.2880269537349" z="-11.424" />
    <detection t="45" x="93.59415882352941" y="104.96702687155889" z="-11.4537" />
    <detection t="46" x="94.8762705882353" y="105.2880269537349" z="-11.5986" />
    <detection t="47" x="96.47891029411764" y="105.2880269537349" z="-11.3431" />
    <detection t="48" x="97.76102205882353" y="105.60902703591093" z="-11.5259" />
    <detection t="49" x="98.72260588235294" y="105.60902703591093" z="-11.4785" />
    <detection t="50" x="100.00471764705883" y="105.93002711808694" z="-11.4865" />
    <detection t="51" x="100.96630147058823" y="105.93002711808694" z="-11.443" />
    <detection t="52" x="102.56894117647059" y="106.25102720026297" z="-11.691" />
    <detection t="53" x="103.85105294117648" y="106.572027282439" z="-11.4856" />
    <detection t="54" x="105.13316470588235" y="106.89302736461501" z="-11.5726" />
    <detection t="55" x="106.41527647058824" y="106.89302736461501" z="-11.6181" />
    <detection t="56" x="107.69738823529411" y="107.21402744679104" z="-11.7901" />
    <detection t="57" x="108.9795" y="107.53502752896705" z="-11.7527" />
    <detection t="58" x="110.26161176470589" y="107.53502752896705" z="-11.9646" />
    <detection t="59" x="111.54372352941176" y="107.85602761114308" z="-11.8383" />
    <detection t="60" x="112.82583529411765" y="107.85602761114308" z="-11.8434" />
    <detection t="61" x="114.74900294117647" y="107.85602761114308" z="-11.9072" />
    <detection t="62" x="116.03111470588235" y="108.17702769331909" z="-11.743" />
    <detection t="63" x="117.31322647058823" y="108.17702769331909" z="-11.9227" />
    <detection t="64" x="118.59533823529411" y="108.49802777549512" z="-12.0687" />
    <detection t="65" x="120.51850588235294" y="108.81902785767113" z="-11.8982" />
    <detection t="66" x="121.80061764705883" y="109.14002793984716" z="-11.9466" />
    <detection t="67" x="123.72378529411765" y="109.14002793984716" z="-12.0715" />
    <detection t="68" x="125.326425" y="109.46102802202317" z="-11.9415" />
    <detection t="69" x="126.92906470588235" y="109.7820281041992" z="-12.0882" />
    <detection t="70" x="128.85223235294117" y="110.10302818637523" z="-11.9672" />
    <detection t="71" x="130.45487205882353" y="110.10302818637523" z="-12.1136" />
    <detection t="72" x="132.37803970588237" y="110.42402826855124" z="-12.0147" />
    <detection t="73" x="134.30120735294116" y="110.42402826855124" z="-12.0618" />
    <detection t="74" x="136.224375" y="111.06602843290328" z="-12.1462" />
    <detection t="75" x="138.14754264705883" y="111.38702851507931" z="-12.1247" />
    <detection t="76" x="140.07071029411765" y="111.38702851507931" z="-12.1524" />
    <detection t="77" x="142.31440588235293" y="111.70802859725532" z="-12.4234" />
    <detection t="78" x="144.23757352941175" y="112.02902867943135" z="-12.2201" />
  </particle>
  <particle nSpots="84">
    <detection t="0" x="65.15078804347827" y="43.977011258114885" z="-5.2585" />
    <detection t="1" x="65.15078804347827" y="43.977011258114885" z="-5.2632" />
    <detection t="2" x="64.36108152173914" y="43.977011258114885" z="-5.1765" />
    <detection t="3" x="63.96622826086957" y="44.298011340290905" z="-5.1928" />
    <detection t="4" x="63.571374999999996" y="44.298011340290905" z="-5.205" />
    <detection t="5" x="63.176521739130436" y="44.298011340290905" z="-5.4184" />
    <detection t="6" x="62.781668478260876" y="44.298011340290905" z="-5.4833" />
    <detection t="7" x="61.99196195652174" y="44.298011340290905" z="-5.3898" />
    <detection t="8" x="61.597108695652175" y="44.298011340290905" z="-5.3273" />
    <detection t="9" x="60.80740217391304" y="44.298011340290905" z="-5.2733" />
    <detection t="10" x="60.80740217391304" y="44.298011340290905" z="-5.3744" />
    <detection t="11" x="60.01769565217391" y="44.298011340290905" z="-5.4008" />
    <detection t="12" x="59.22798913043478" y="44.619011422466926" z="-5.6578" />
    <detection t="13" x="59.22798913043478" y="44.619011422466926" z="-5.7355" />
    <detection t="14" x="58.43828260869566" y="44.619011422466926" z="-5.5533" />
    <detection t="15" x="57.25372282608696" y="44.619011422466926" z="-5.6263" />
    <detection t="16" x="56.85886956521739" y="44.619011422466926" z="-5.6394" />
    <detection t="17" x="56.85886956521739" y="44.940011504642946" z="-5.4948" />
    <detection t="18" x="56.46401630434782" y="44.940011504642946" z="-5.2622" />
    <detection t="19" x="55.6743097826087" y="44.940011504642946" z="-5.6036" />
    <detection t="20" x="55.27945652173913" y="44.619011422466926" z="-5.7858" />
    <detection t="21" x="54.88460326086957" y="44.619011422466926" z="-5.6492" />
    <detection t="22" x="54.094896739130434" y="44.940011504642946" z="-5.8684" />
    <detection t="23" x="53.700043478260866" y="44.940011504642946" z="-5.8164" />
    <detection t="24" x="53.305190217391306" y="44.940011504642946" z="-6.0512" />
    <detection t="25" x="52.910336956521746" y="44.940011504642946" z="-5.9784" />
    <detection t="26" x="52.12063043478261" y="44.940011504642946" z="-5.8516" />
    <detection t="27" x="52.12063043478261" y="45.26101158681897" z="-5.7346" />
    <detection t="28" x="51.33092391304348" y="45.26101158681897" z="-6.2855" />
    <detection t="29" x="50.54121739130435" y="45.26101158681897" z="-6.1878" />
    <detection t="30" x="50.54121739130435" y="45.26101158681897" z="-6.0882" />
    <detection t="31" x="49.751510869565216" y="45.26101158681897" z="-6.0502" />
    <detection t="32" x="49.356657608695656" y="45.26101158681897" z="-5.9873" />
    <detection t="33" x="48.96180434782609" y="45.26101158681897" z="-6.062" />
    <detection t="34" x="48.172097826086954" y="45.26101158681897" z="-5.975" />
    <detection t="35" x="47.777244565217394" y="45.26101158681897" z="-6.1879" />
    <detection t="36" x="47.382391304347834" y="45.26101158681897" z="-6.2177" />
    <detection t="37" x="46.98753804347826" y="45.26101158681897" z="-6.2904" />
    <detection t="38" x="46.5926847826087" y="45.26101158681897" z="-6.0633" />
    <detection t="39" x="46.19783152173913" y="45.26101158681897" z="-6.3697" />
    <detection t="40" x="45.408125" y="45.26101158681897" z="-6.5934" />
    <detection t="41" x="45.01327173913044" y="45.26101158681897" z="-6.5192" />
    <detection t="42" x="44.61841847826087" y="45.26101158681897" z="-6.5487" />
    <detection t="43" x="44.61841847826087" y="45.26101158681897" z="-6.2352" />
    <detection t="44" x="43.82871195652174" y="45.26101158681897" z="-6.1769" />
    <detection t="45" x="43.43385869565218" y="44.940011504642946" z="-6.3078" />
    <detection t="46" x="42.64415217391304" y="44.940011504642946" z="-6.6236" />
    <detection t="47" x="42.24929891304348" y="44.619011422466926" z="-6.5866" />
    <detection t="48" x="42.24929891304348" y="44.298011340290905" z="-6.5815" />
    <detection t="49" x="41.854445652173915" y="44.298011340290905" z="-6.4985" />
    <detection t="50" x="41.45959239130435" y="44.619011422466926" z="-6.4042" />
    <detection t="51" x="40.66988586956522" y="43.977011258114885" z="-6.4121" />
    <detection t="52" x="40.275032608695646" y="43.656011175938865" z="-6.7358" />
    <detection t="53" x="39.880179347826086" y="43.335011093762844" z="-6.755" />
    <detection t="54" x="39.880179347826086" y="43.335011093762844" z="-6.5302" />
    <detection t="55" x="39.485326086956526" y="43.335011093762844" z="-6.7215" />
    <detection t="56" x="39.09047282608696" y="43.014011011586824" z="-6.4826" />
    <detection t="57" x="38.300766304347825" y="43.014011011586824" z="-6.8781" />
    <detection t="58" x="37.90591304347826" y="42.6930109294108" z="-6.7482" />
    <detection t="59" x="37.90591304347826" y="42.372010847234776" z="-6.6708" />
    <detection t="60" x="37.5110597826087" y="42.372010847234776" z="-6.9031" />
    <detection t="61" x="37.5110597826087" y="42.051010765058756" z="-6.822" />
    <detection t="62" x="37.11620652173913" y="41.730010682882735" z="-6.7419" />
    <detection t="63" x="37.11620652173913" y="41.409010600706715" z="-6.8227" />
    <detection t="64" x="36.72135326086957" y="41.088010518530695" z="-6.8382" />
    <detection t="65" x="36.72135326086957" y="40.767010436354674" z="-6.9542" />
    <detection t="66" x="36.3265" y="40.446010354178654" z="-6.9397" />
    <detection t="67" x="35.931646739130436" y="40.12501027200263" z="-6.9737" />
    <detection t="68" x="35.931646739130436" y="39.80401018982661" z="-7.0901" />
    <detection t="69" x="35.931646739130436" y="39.162010025474565" z="-6.9902" />
    <detection t="70" x="35.931646739130436" y="38.841009943298545" z="-7.0718" />
    <detection t="71" x="35.931646739130436" y="38.199009778946504" z="-6.9744" />
    <detection t="72" x="36.3265" y="37.878009696770484" z="-7.1968" />
    <detection t="73" x="36.72135326086957" y="37.23600953241844" z="-7.1555" />
    <detection t="74" x="36.72135326086957" y="36.5940093680664" z="-7.1546" />
    <detection t="75" x="37.11620652173913" y="35.952009203714354" z="-6.9889" />
    <detection t="76" x="37.11620652173913" y="35.31000903936231" z="-7.2988" />
    <detection t="77" x="37.11620652173913" y="34.66800887501027" z="-7.1145" />
    <detection t="78" x="37.5110597826087" y="33.70500862848221" z="-7.3114" />
    <detection t="79" x="37.90591304347826" y="33.06300846413017" z="-7.4568" />
    <detection t="80" x="38.300766304347825" y="32.1000082176021" z="-7.3077" />
    <detection t="81" x="39.09047282608696" y="31.45800805325006" z="-7.5207" />
    <detection t="82" x="39.880179347826086" y="30.81600788889802" z="-7.4038" />
    <detection t="83" x="40.66988586956522" y="30.17400772454598" z="-7.6567" />
  </particle>
  <particle nSpots="74">
    <detection t="0" x="54.662733333333335" y="79.92902046182924" z="-8.3512" />
    <detection t="1" x="54.662733333333335" y="79.92902046182924" z="-8.4441" />
    <detection t="2" x="54.31676666666666" y="79.92902046182924" z="-8.3264" />
    <detection t="3" x="54.31676666666666" y="79.92902046182924" z="-8.3071" />
    <detection t="4" x="53.624833333333335" y="79.60802037965323" z="-8.3301" />
    <detection t="5" x="53.27886666666666" y="79.60802037965323" z="-8.5896" />
    <detection t="6" x="52.9329" y="79.60802037965323" z="-8.58" />
    <detection t="7" x="52.9329" y="79.60802037965323" z="-8.5731" />
    <detection t="8" x="52.24096666666666" y="79.2870202974772" z="-8.5965" />
    <detection t="9" x="51.894999999999996" y="78.96602021530119" z="-8.6734" />
    <detection t="10" x="51.549033333333334" y="78.96602021530119" z="-8.5229" />
    <detection t="11" x="51.203066666666665" y="79.2870202974772" z="-8.671" />
    <detection t="12" x="50.857099999999996" y="79.2870202974772" z="-8.4972" />
    <detection t="13" x="50.51113333333333" y="78.96602021530119" z="-8.4863" />
    <detection t="14" x="50.165166666666664" y="78.96602021530119" z="-8.5584" />
    <detection t="15" x="49.819199999999995" y="78.96602021530119" z="-8.6854" />
    <detection t="16" x="49.127266666666664" y="78.64502013312516" z="-8.4652" />
    <detection t="17" x="48.7813" y="78.64502013312516" z="-8.6652" />
    <detection t="18" x="48.08936666666666" y="78.64502013312516" z="-8.724" />
    <detection t="19" x="47.397433333333325" y="78.64502013312516" z="-8.7359" />
    <detection t="20" x="47.05146666666666" y="78.32402005094913" z="-8.498" />
    <detection t="21" x="46.7055" y="78.32402005094913" z="-8.5773" />
    <detection t="22" x="46.35953333333333" y="78.32402005094913" z="-8.6756" />
    <detection t="23" x="46.01356666666666" y="78.32402005094913" z="-8.6961" />
    <detection t="24" x="45.32163333333333" y="78.32402005094913" z="-8.7693" />
    <detection t="25" x="44.97566666666666" y="78.32402005094913" z="-8.7314" />
    <detection t="26" x="44.6297" y="78.32402005094913" z="-8.7749" />
    <detection t="27" x="43.93776666666667" y="78.32402005094913" z="-8.7015" />
    <detection t="28" x="43.59179999999999" y="78.32402005094913" z="-8.6989" />
    <detection t="29" x="43.24583333333333" y="78.00301996877312" z="-8.6127" />
    <detection t="30" x="42.89986666666667" y="78.32402005094913" z="-8.6003" />
    <detection t="31" x="42.55389999999999" y="78.00301996877312" z="-8.6616" />
    <detection t="32" x="42.20793333333333" y="78.32402005094913" z="-8.5949" />
    <detection t="33" x="41.516" y="78.00301996877312" z="-8.6977" />
    <detection t="34" x="41.17003333333333" y="78.32402005094913" z="-8.6422" />
    <detection t="35" x="40.82406666666667" y="78.32402005094913" z="-8.6129" />
    <detection t="36" x="40.4781" y="78.32402005094913" z="-8.7296" />
    <detection t="37" x="40.13213333333333" y="78.00301996877312" z="-8.7694" />
    <detection t="38" x="39.4402" y="78.00301996877312" z="-8.8925" />
    <detection t="39" x="39.4402" y="77.68201988659709" z="-8.7798" />
    <detection t="40" x="39.094233333333335" y="77.68201988659709" z="-8.7074" />
    <detection t="41" x="38.4023" y="78.00301996877312" z="-8.8572" />
    <detection t="42" x="38.056333333333335" y="77.68201988659709" z="-8.8155" />
    <detection t="43" x="37.71036666666666" y="77.68201988659709" z="-8.9323" />
    <detection t="44" x="37.71036666666666" y="77.68201988659709" z="-8.7887" />
    <detection t="45" x="37.018433333333334" y="77.68201988659709" z="-8.8737" />
    <detection t="46" x="36.672466666666665" y="77.68201988659709" z="-8.8696" />
    <detection t="47" x="36.326499999999996" y="78.00301996877312" z="-8.8681" />
    <detection t="48" x="36.326499999999996" y="78.00301996877312" z="-9.1509" />
    <detection t="49" x="35.980533333333334" y="78.00301996877312" z="-9.0843" />
    <detection t="50" x="35.288599999999995" y="78.32402005094913" z="-9.137" />
    <detection t="51" x="35.288599999999995" y="78.64502013312516" z="-8.9836" />
    <detection t="52" x="34.94263333333333" y="78.64502013312516" z="-9.0028" />
    <detection t="53" x="34.250699999999995" y="78.64502013312516" z="-9.1585" />
    <detection t="54" x="34.250699999999995" y="78.96602021530119" z="-9.2134" />
    <detection t="55" x="33.90473333333333" y="78.96602021530119" z="-9.0986" />
    <detection t="56" x="33.55876666666666" y="79.2870202974772" z="-9.2798" />
    <detection t="57" x="33.212799999999994" y="79.60802037965323" z="-9.0876" />
    <detection t="58" x="32.86683333333333" y="79.60802037965323" z="-9.1722" />
    <detection t="59" x="32.86683333333333" y="79.92902046182924" z="-9.3355" />
    <detection t="60" x="32.1749" y="79.92902046182924" z="-9.285" />
    <detection t="61" x="32.1749" y="80.25002054400527" z="-9.246" />
    <detection t="62" x="32.1749" y="80.25002054400527" z="-9.2436" />
    <detection t="63" x="31.82893333333333" y="80.57102062618128" z="-9.1619" />
    <detection t="64" x="31.482966666666663" y="80.57102062618128" z="-9.1489" />
    <detection t="65" x="31.482966666666663" y="80.89202070835731" z="-9.3298" />
    <detection t="66" x="31.137" y="81.21302079053332" z="-9.1905" />
    <detection t="67" x="30.79103333333333" y="81.21302079053332" z="-9.3202" />
    <detection t="68" x="30.445066666666666" y="81.53402087270935" z="-9.4051" />
    <detection t="69" x="30.445066666666666" y="81.85502095488536" z="-9.4121" />
    <detection t="70" x="30.099099999999996" y="82.17602103706139" z="-9.5813" />
    <detection t="71" x="30.099099999999996" y="82.49702111923742" z="-9.7346" />
    <detection t="72" x="29.753133333333334" y="82.81802120141343" z="-9.5655" />
    <detection t="73" x="29.753133333333334" y="83.13902128358946" z="-9.6688" />
  </particle>
  <particle nSpots="108">
    <detection t="0" x="189.7561476793249" y="100.473" z="-11.4401" />
    <detection t="1" x="191.59546413502107" y="99.189" z="-11.4736" />
    <detection t="2" x="191.90201687763712" y="97.905" z="-11.5327" />
    <detection t="3" x="192.8216751054852" y="96.621" z="-11.9954" />
    <detection t="4" x="193.12822784810126" y="95.658" z="-12.0936" />
    <detection t="5" x="193.74133333333333" y="94.374" z="-12.2202" />
    <detection t="6" x="194.04788607594938" y="93.411" z="-12.5195" />
    <detection t="7" x="194.04788607594938" y="92.448" z="-12.5982" />
    <detection t="8" x="194.3544388185654" y="91.485" z="-12.842" />
    <detection t="9" x="194.66099156118145" y="90.522" z="-13.1217" />
    <detection t="10" x="194.96754430379747" y="89.559" z="-13.5734" />
    <detection t="11" x="194.96754430379747" y="88.596" z="-13.6262" />
    <detection t="12" x="194.96754430379747" y="87.954" z="-14.0958" />
    <detection t="13" x="194.96754430379747" y="87.312" z="-14.1203" />
    <detection t="14" x="194.96754430379747" y="86.349" z="-14.4386" />
    <detection t="15" x="194.66099156118145" y="85.707" z="-14.5481" />
    <detection t="16" x="194.3544388185654" y="85.065" z="-14.735" />
    <detection t="17" x="194.04788607594938" y="84.744" z="-15.0966" />
    <detection t="18" x="194.04788607594938" y="84.102" z="-15.3877" />
    <detection t="19" x="193.43478059071728" y="83.46" z="-15.2944" />
    <detection t="20" x="193.43478059071728" y="83.139" z="-15.8006" />
    <detection t="21" x="192.8216751054852" y="82.818" z="-15.6805" />
    <detection t="22" x="192.5151223628692" y="82.176" z="-15.9067" />
    <detection t="23" x="191.59546413502107" y="81.855" z="-16.1839" />
    <detection t="24" x="191.28891139240505" y="81.534" z="-16.3517" />
    <detection t="25" x="190.98235864978903" y="81.213" z="-16.4697" />
    <detection t="26" x="190.06270042194092" y="80.892" z="-16.6468" />
    <detection t="27" x="189.44959493670885" y="80.571" z="-16.689" />
    <detection t="28" x="188.83648945147678" y="80.25" z="-16.6559" />
    <detection t="29" x="188.2233839662447" y="79.929" z="-16.6422" />
    <detection t="30" x="187.61027848101264" y="79.929" z="-16.9122" />
    <detection t="31" x="186.69062025316455" y="79.608" z="-16.8039" />
    <detection t="32" x="186.07751476793248" y="79.608" z="-17.2548" />
    <detection t="33" x="185.15785654008437" y="79.287" z="-16.9181" />
    <detection t="34" x="184.85130379746835" y="79.287" z="-17.1112" />
    <detection t="35" x="183.93164556962023" y="78.966" z="-16.9745" />
    <detection t="36" x="183.01198734177214" y="78.966" z="-17.1725" />
    <detection t="37" x="182.09232911392405" y="78.966" z="-16.9773" />
    <detection t="38" x="181.17267088607596" y="78.645" z="-17.0604" />
    <detection t="39" x="180.55956540084387" y="78.645" z="-17.1871" />
    <detection t="40" x="179.63990717299578" y="78.645" z="-17.5107" />
    <detection t="41" x="179.0268016877637" y="78.324" z="-16.9084" />
    <detection t="42" x="177.80059071729957" y="78.324" z="-16.8587" />
    <detection t="43" x="176.88093248945148" y="78.324" z="-16.9911" />
    <detection t="44" x="176.26782700421938" y="78.324" z="-17.0817" />
    <detection t="45" x="175.3481687763713" y="78.324" z="-17.0982" />
    <detection t="46" x="174.4285105485232" y="78.324" z="-17.1877" />
    <detection t="47" x="173.81540506329114" y="78.324" z="-17.1663" />
    <detection t="48" x="172.589194092827" y="78.324" z="-17.1299" />
    <detection t="49" x="171.97608860759493" y="78.324" z="-17.088" />
    <detection t="50" x="171.0564303797468" y="78.324" z="-17.04" />
    <detection t="51" x="170.13677215189873" y="78.324" z="-16.96" />
    <detection t="52" x="169.21711392405064" y="78.324" z="-17.0479" />
    <detection t="53" x="168.60400843881857" y="78.324" z="-16.9935" />
    <detection t="54" x="167.68435021097045" y="78.324" z="-17.014" />
    <detection t="55" x="166.76469198312236" y="78.324" z="-16.9895" />
    <detection t="56" x="165.84503375527424" y="78.324" z="-17.0765" />
    <detection t="57" x="165.2319282700422" y="78.324" z="-17.1158" />
    <detection t="58" x="164.3122700421941" y="78.324" z="-17.0883" />
    <detection t="59" x="163.39261181434597" y="78.324" z="-17.0077" />
    <detection t="60" x="162.7795063291139" y="78.324" z="-17.0114" />
    <detection t="61" x="161.5532953586498" y="78.324" z="-16.9338" />
    <detection t="62" x="160.94018987341772" y="78.324" z="-16.7076" />
    <detection t="63" x="160.32708438818565" y="78.645" z="-17.5532" />
    <detection t="64" x="159.40742616033754" y="78.645" z="-17.2094" />
    <detection t="65" x="158.79432067510547" y="78.645" z="-17.1977" />
    <detection t="66" x="157.87466244725738" y="78.645" z="-17.1842" />
    <detection t="67" x="156.9550042194093" y="78.645" z="-17.0514" />
    <detection t="68" x="156.34189873417722" y="78.645" z="-16.8554" />
    <detection t="69" x="155.42224050632913" y="78.645" z="-16.9377" />
    <detection t="70" x="154.502582278481" y="78.645" z="-17.3278" />
    <detection t="71" x="154.19602953586497" y="78.966" z="-17.3822" />
    <detection t="72" x="153.27637130801688" y="78.966" z="-17.0701" />
    <detection t="73" x="152.6632658227848" y="78.966" z="-16.868" />
    <detection t="74" x="151.74360759493672" y="78.966" z="-16.9692" />
    <detection t="75" x="150.51739662447255" y="79.287" z="-17.3246" />
    <detection t="76" x="149.90429113924048" y="79.287" z="-17.0845" />
    <detection t="77" x="149.29118565400844" y="79.287" z="-17.0046" />
    <detection t="78" x="148.67808016877638" y="79.287" z="-17.0468" />
    <detection t="79" x="147.75842194092826" y="79.287" z="-16.9069" />
    <detection t="80" x="147.14531645569622" y="79.287" z="-16.8557" />
    <detection t="81" x="146.22565822784807" y="79.287" z="-16.8743" />
    <detection t="82" x="145.30599999999998" y="79.287" z="-16.8734" />
    <detection t="83" x="144.99944725738396" y="79.608" z="-17.3155" />
    <detection t="84" x="144.3863417721519" y="79.608" z="-17.3912" />
    <detection t="85" x="143.77323628691983" y="79.608" z="-17.1774" />
    <detection t="86" x="143.16013080168776" y="79.608" z="-17.1358" />
    <detection t="87" x="141.93391983122362" y="79.608" z="-17.0223" />
    <detection t="88" x="141.62736708860757" y="79.608" z="-16.9165" />
    <detection t="89" x="140.70770886075948" y="79.929" z="-17.4498" />
    <detection t="90" x="140.40115611814346" y="79.929" z="-17.3061" />
    <detection t="91" x="139.48149789029537" y="79.929" z="-17.0928" />
    <detection t="92" x="138.8683924050633" y="80.25" z="-17.6453" />
    <detection t="93" x="138.56183966244726" y="80.25" z="-17.2284" />
    <detection t="94" x="137.33562869198312" y="80.25" z="-17.1458" />
    <detection t="95" x="137.02907594936707" y="80.25" z="-17.033" />
    <detection t="96" x="136.415970464135" y="80.571" z="-17.4632" />
    <detection t="97" x="135.4963122362869" y="80.571" z="-17.2224" />
    <detection t="98" x="134.88320675105484" y="80.571" z="-16.9843" />
    <detection t="99" x="133.96354852320673" y="80.571" z="-17.6369" />
    <detection t="100" x="133.35044303797466" y="80.892" z="-17.3318" />
    <detection t="101" x="132.73733755274262" y="80.892" z="-17.0403" />
    <detection t="102" x="132.12423206751055" y="80.892" z="-16.9377" />
    <detection t="103" x="131.51112658227848" y="81.213" z="-17.4822" />
    <detection t="104" x="130.5914683544304" y="81.213" z="-17.2813" />
    <detection t="105" x="130.28491561181434" y="81.213" z="-17.1321" />
    <detection t="106" x="129.36525738396622" y="81.213" z="-17.4907" />
    <detection t="107" x="129.0587046413502" y="81.534" z="-17.1828" />
  </particle>
  <particle nSpots="96">
    <detection t="0" x="79.44860385144429" y="13.161" z="17.3482" />
    <detection t="1" x="78.2493796423659" y="13.161" z="17.2967" />
    <detection t="2" x="76.45054332874828" y="13.161" z="17.3904" />
    <detection t="3" x="75.25131911966987" y="13.482" z="17.314" />
    <detection t="4" x="73.45248280605227" y="13.482" z="17.3636" />
    <detection t="5" x="72.25325859697388" y="13.482" z="17.4136" />
    <detection t="6" x="70.45442228335627" y="13.482" z="17.35" />
    <detection t="7" x="68.65558596973865" y="13.482" z="17.3616" />
    <detection t="8" x="67.15655570839064" y="13.482" z="17.2636" />
    <detection t="9" x="65.35771939477304" y="13.482" z="17.253" />
    <detection t="10" x="63.55888308115544" y="13.803" z="17.3973" />
    <detection t="11" x="61.460240715268235" y="13.803" z="17.3724" />
    <detection t="12" x="59.36159834938102" y="13.803" z="17.4124" />
    <detection t="13" x="57.56276203576341" y="14.124" z="17.3487" />
    <detection t="14" x="55.763925722145814" y="14.124" z="17.549" />
    <detection t="15" x="53.9650894085282" y="14.445" z="17.3308" />
    <detection t="16" x="51.5666409903714" y="14.766" z="17.2232" />
    <detection t="17" x="49.46799862448419" y="14.766" z="17.1304" />
    <detection t="18" x="47.96896836313618" y="15.408" z="17.0865" />
    <detection t="19" x="46.17013204951857" y="15.729" z="17.1833" />
    <detection t="20" x="44.67110178817057" y="16.371" z="17.1128" />
    <detection t="21" x="43.471877579092165" y="16.692" z="17.0511" />
    <detection t="22" x="42.27265337001376" y="17.013" z="17.0061" />
    <detection t="23" x="41.37323521320496" y="17.334" z="16.835" />
    <detection t="24" x="40.174011004126555" y="17.655" z="16.7245" />
    <detection t="25" x="39.574398899587344" y="17.976" z="16.5535" />
    <detection t="26" x="38.674980742778544" y="18.297" z="16.1598" />
    <detection t="27" x="38.37517469050894" y="18.297" z="15.7624" />
    <detection t="28" x="38.07536863823935" y="17.976" z="15.3226" />
    <detection t="29" x="38.07536863823935" y="17.655" z="15.1262" />
    <detection t="30" x="38.07536863823935" y="17.334" z="15.0949" />
    <detection t="31" x="38.37517469050894" y="16.692" z="14.7575" />
    <detection t="32" x="38.674980742778544" y="16.05" z="14.7818" />
    <detection t="33" x="39.27459284731775" y="15.408" z="14.6813" />
    <detection t="34" x="40.174011004126555" y="15.087" z="14.6259" />
    <detection t="35" x="40.77362310866575" y="14.124" z="14.4378" />
    <detection t="36" x="42.27265337001376" y="13.803" z="14.5585" />
    <detection t="37" x="43.471877579092165" y="13.161" z="13.9365" />
    <detection t="38" x="44.97090784044017" y="12.519" z="14.4242" />
    <detection t="39" x="46.769744154057776" y="11.877" z="13.8335" />
    <detection t="40" x="48.56858046767538" y="11.556" z="13.682" />
    <detection t="41" x="50.96702888583219" y="11.235" z="14.4741" />
    <detection t="42" x="53.0656712517194" y="11.235" z="14.6958" />
    <detection t="43" x="55.464119669876204" y="10.914" z="14.4452" />
    <detection t="44" x="57.56276203576341" y="10.914" z="13.7806" />
    <detection t="45" x="59.36159834938102" y="10.593" z="14.771" />
    <detection t="46" x="60.86062861072902" y="10.914" z="14.265" />
    <detection t="47" x="62.65946492434663" y="11.235" z="14.7758" />
    <detection t="48" x="63.858689133425045" y="11.235" z="14.7703" />
    <detection t="49" x="65.65752544704264" y="11.235" z="14.7236" />
    <detection t="50" x="66.25713755158185" y="11.235" z="14.8075" />
    <detection t="51" x="66.85674965612105" y="11.556" z="14.6087" />
    <detection t="52" x="67.15655570839064" y="11.556" z="14.7681" />
    <detection t="53" x="67.45636176066024" y="11.877" z="14.7183" />
    <detection t="54" x="67.75616781292986" y="11.877" z="15.0848" />
    <detection t="55" x="67.75616781292986" y="11.877" z="15.1817" />
    <detection t="56" x="67.75616781292986" y="11.556" z="14.8432" />
    <detection t="57" x="67.75616781292986" y="11.877" z="14.5482" />
    <detection t="58" x="68.05597386519946" y="11.877" z="14.9085" />
    <detection t="59" x="67.75616781292986" y="11.877" z="15.0866" />
    <detection t="60" x="67.15655570839064" y="11.877" z="14.8097" />
    <detection t="61" x="66.55694360385145" y="11.877" z="15.0429" />
    <detection t="62" x="66.25713755158185" y="11.877" z="14.8156" />
    <detection t="63" x="65.35771939477304" y="12.198" z="15.0807" />
    <detection t="64" x="64.15849518569465" y="12.198" z="15.3756" />
    <detection t="65" x="62.95927097661623" y="12.519" z="15.1483" />
    <detection t="66" x="62.359658872077034" y="12.84" z="15.4304" />
    <detection t="67" x="60.86062861072902" y="12.84" z="15.1088" />
    <detection t="68" x="59.061792297111424" y="13.161" z="15.2752" />
    <detection t="69" x="57.862568088033015" y="13.161" z="15.389" />
    <detection t="70" x="55.763925722145814" y="13.482" z="15.5811" />
    <detection t="71" x="54.5647015130674" y="13.803" z="15.3509" />
    <detection t="72" x="53.0656712517194" y="14.124" z="15.4765" />
    <detection t="73" x="51.26683493810179" y="14.124" z="15.7024" />
    <detection t="74" x="49.16819257221458" y="14.445" z="15.5731" />
    <detection t="75" x="47.66916231086658" y="15.087" z="15.7144" />
    <detection t="76" x="45.570519944979374" y="15.408" z="15.86" />
    <detection t="77" x="44.07148968363136" y="15.729" z="15.5452" />
    <detection t="78" x="42.57245942228336" y="16.371" z="15.53" />
    <detection t="79" x="41.07342916093535" y="17.013" z="15.4501" />
    <detection t="80" x="39.874204951856946" y="17.013" z="15.3401" />
    <detection t="81" x="38.674980742778544" y="17.334" z="15.1735" />
    <detection t="82" x="37.77556258596974" y="17.334" z="15.1626" />
    <detection t="83" x="37.17595048143054" y="17.334" z="14.7639" />
    <detection t="84" x="36.87614442916094" y="17.013" z="14.6895" />
    <detection t="85" x="36.27653232462173" y="17.013" z="14.0619" />
    <detection t="86" x="36.27653232462173" y="16.692" z="13.7028" />
    <detection t="87" x="36.27653232462173" y="16.371" z="13.9799" />
    <detection t="88" x="36.87614442916094" y="15.729" z="14.0985" />
    <detection t="89" x="37.47575653370014" y="15.087" z="13.7729" />
    <detection t="90" x="38.37517469050894" y="14.124" z="13.1757" />
    <detection t="91" x="39.27459284731775" y="13.482" z="13.71" />
    <detection t="92" x="40.47381705639615" y="12.84" z="13.9879" />
    <detection t="93" x="41.67304126547455" y="12.198" z="13.8427" />
    <detection t="94" x="43.77168363136176" y="11.235" z="13.7162" />
    <detection t="95" x="45.87032599724897" y="10.593" z="13.5993" />
  </particle>
  <particle nSpots="100">
    <detection t="0" x="108.7541339031339" y="118.083" z="-6.543" />
    <detection t="1" x="110.15372507122508" y="117.793" z="-6.4544" />
    <detection t="2" x="111.55428347578348" y="117.793" z="-6.5369" />
    <detection t="3" x="112.70529487179488" y="118.449" z="-6.4472" />
    <detection t="4" x="113.9472264957265" y="118.449" z="-6.568" />
    <detection t="5" x="115.18915811965812" y="118.449" z="-6.6123" />
    <detection t="6" x="116.43108974358975" y="118.449" z="-6.8029" />
    <detection t="7" x="117.67302136752137" y="118.449" z="-6.7488" />
    <detection t="8" x="118.91495299145299" y="118.449" z="-6.5826" />
    <detection t="9" x="119.84640170940172" y="118.449" z="-6.7308" />
    <detection t="10" x="121.39881623931625" y="118.449" z="-6.5336" />
    <detection t="11" x="122.64074786324787" y="118.449" z="-6.4781" />
    <detection t="12" x="124.19316239316241" y="118.449" z="-6.6327" />
    <detection t="13" x="125.43509401709402" y="118.449" z="-6.5569" />
    <detection t="14" x="126.36654273504273" y="118.449" z="-6.5648" />
    <detection t="15" x="127.91895726495729" y="118.77" z="-6.5265" />
    <detection t="16" x="129.1608888888889" y="118.77" z="-6.5972" />
    <detection t="17" x="130.7133034188034" y="118.77" z="-6.5635" />
    <detection t="18" x="131.95523504273507" y="119.091" z="-6.6427" />
    <detection t="19" x="133.19716666666667" y="119.091" z="-6.6801" />
    <detection t="20" x="134.1286153846154" y="118.77" z="-6.5953" />
    <detection t="21" x="135.68102991452992" y="118.77" z="-6.6002" />
    <detection t="22" x="137.23344444444444" y="119.091" z="-6.8484" />
    <detection t="23" x="138.47537606837608" y="119.091" z="-6.7434" />
    <detection t="24" x="140.02779059829058" y="119.091" z="-6.5871" />
    <detection t="25" x="140.95923931623932" y="119.091" z="-6.5454" />
    <detection t="26" x="142.51165384615385" y="119.091" z="-6.6585" />
    <detection t="27" x="143.75358547008545" y="119.091" z="-6.6766" />
    <detection t="28" x="145.306" y="119.091" z="-6.7033" />
    <detection t="29" x="146.54793162393162" y="119.091" z="-6.7099" />
    <detection t="30" x="148.10034615384615" y="118.77" z="-6.8429" />
    <detection t="31" x="149.34227777777778" y="118.77" z="-6.9079" />
    <detection t="32" x="150.8946923076923" y="118.77" z="-6.9224" />
    <detection t="33" x="152.75758974358973" y="118.77" z="-6.6579" />
    <detection t="34" x="153.68903846153847" y="118.77" z="-6.5024" />
    <detection t="35" x="155.5519358974359" y="118.449" z="-6.7968" />
    <detection t="36" x="156.79386752136753" y="118.449" z="-6.8072" />
    <detection t="37" x="158.65676495726498" y="118.449" z="-6.6317" />
    <detection t="38" x="160.5196623931624" y="118.128" z="-6.8031" />
    <detection t="39" x="162.69304273504275" y="117.807" z="-6.6394" />
    <detection t="40" x="164.55594017094018" y="117.486" z="-6.7046" />
    <detection t="41" x="166.72932051282052" y="117.165" z="-6.6547" />
    <detection t="42" x="168.90270085470087" y="116.523" z="-6.628" />
    <detection t="43" x="170.76559829059832" y="115.881" z="-6.6707" />
    <detection t="44" x="173.24946153846153" y="114.918" z="-6.6016" />
    <detection t="45" x="175.4228418803419" y="113.955" z="-6.4022" />
    <detection t="46" x="177.59622222222222" y="112.992" z="-6.4333" />
    <detection t="47" x="180.0800854700855" y="111.708" z="-6.4226" />
    <detection t="48" x="182.2534658119658" y="110.424" z="-6.4272" />
    <detection t="49" x="184.42684615384616" y="109.14" z="-6.6755" />
    <detection t="50" x="186.6002264957265" y="107.214" z="-6.6512" />
    <detection t="51" x="188.77360683760685" y="105.609" z="-6.4592" />
    <detection t="52" x="190.63650427350427" y="104.004" z="-6.6229" />
    <detection t="53" x="192.49940170940172" y="102.399" z="-6.7133" />
    <detection t="54" x="194.36229914529915" y="100.473" z="-6.7587" />
    <detection t="55" x="195.29374786324786" y="98.868" z="-6.817" />
    <detection t="56" x="197.1566452991453" y="96.621" z="-6.8472" />
    <detection t="57" x="198.08809401709402" y="95.016" z="-6.5086" />
    <detection t="58" x="199.33002564102566" y="93.411" z="-6.6795" />
    <detection t="59" x="200.5719572649573" y="91.485" z="-6.9576" />
    <detection t="60" x="200.88244017094019" y="89.88" z="-7.0743" />
    <detection t="61" x="202.43485470085471" y="88.275" z="-7.0651" />
    <detection t="62" x="202.43485470085471" y="86.991" z="-7.0818" />
    <detection t="63" x="203.36630341880343" y="85.707" z="-7.3946" />
    <detection t="64" x="203.98726923076924" y="84.102" z="-7.3056" />
    <detection t="65" x="203.98726923076924" y="82.818" z="-7.2426" />
    <detection t="66" x="204.60823504273503" y="81.534" z="-7.5697" />
    <detection t="67" x="205.22920085470088" y="80.25" z="-7.7648" />
    <detection t="68" x="204.91871794871798" y="79.287" z="-7.7864" />
    <detection t="69" x="205.53968376068377" y="78.003" z="-7.9644" />
    <detection t="70" x="205.8501666666667" y="77.04" z="-8.238" />
    <detection t="71" x="206.1606495726496" y="76.398" z="-8.6507" />
    <detection t="72" x="205.8501666666667" y="75.435" z="-8.9814" />
    <detection t="73" x="205.8501666666667" y="74.793" z="-8.8822" />
    <detection t="74" x="205.8501666666667" y="73.83" z="-9.3272" />
    <detection t="75" x="206.1606495726496" y="73.188" z="-9.5941" />
    <detection t="76" x="205.8501666666667" y="72.867" z="-9.7435" />
    <detection t="77" x="205.8501666666667" y="71.904" z="-10.2472" />
    <detection t="78" x="205.8501666666667" y="71.583" z="-10.4221" />
    <detection t="79" x="205.8501666666667" y="70.941" z="-10.799" />
    <detection t="80" x="205.8501666666667" y="70.62" z="-10.9093" />
    <detection t="81" x="205.53968376068377" y="70.299" z="-11.4267" />
    <detection t="82" x="205.22920085470088" y="69.657" z="-11.8832" />
    <detection t="83" x="204.91871794871798" y="69.336" z="-12.276" />
    <detection t="84" x="204.60823504273503" y="69.015" z="-12.6555" />
    <detection t="85" x="204.29775213675214" y="68.694" z="-12.6259" />
    <detection t="86" x="204.29775213675214" y="68.373" z="-13.5284" />
    <detection t="87" x="203.98726923076924" y="68.373" z="-13.7435" />
    <detection t="88" x="203.36630341880343" y="68.052" z="-14.082" />
    <detection t="89" x="203.05582051282053" y="67.731" z="-14.4238" />
    <detection t="90" x="202.43485470085471" y="67.41" z="-14.7456" />
    <detection t="91" x="202.12437179487182" y="67.089" z="-15.5061" />
    <detection t="92" x="201.8138888888889" y="67.089" z="-15.7494" />
    <detection t="93" x="201.1929230769231" y="66.768" z="-15.8591" />
    <detection t="94" x="200.88244017094019" y="66.768" z="-16.5178" />
    <detection t="95" x="199.95099145299145" y="66.447" z="-16.3854" />
    <detection t="96" x="199.33002564102566" y="66.447" z="-17.0599" />
    <detection t="97" x="198.70905982905984" y="66.126" z="-17.2856" />
    <detection t="98" x="198.08809401709402" y="66.126" z="-17.7461" />
    <detection t="99" x="197.77761111111113" y="65.805" z="-18.3194" />
  </particle>
  <particle nSpots="96">
    <detection t="0" x="83.96781147540985" y="101.436" z="-15.7431" />
    <detection t="1" x="83.67005327868851" y="101.115" z="-15.5007" />
    <detection t="2" x="83.07453688524589" y="100.794" z="-15.8261" />
    <detection t="3" x="82.47902049180328" y="100.473" z="-15.6743" />
    <detection t="4" x="81.88350409836066" y="100.473" z="-15.7343" />
    <detection t="5" x="81.58574590163934" y="100.473" z="-15.5174" />
    <detection t="6" x="80.99022950819672" y="100.473" z="-15.5036" />
    <detection t="7" x="80.6924713114754" y="100.473" z="-15.6361" />
    <detection t="8" x="80.3947131147541" y="100.152" z="-15.9332" />
    <detection t="9" x="80.0969549180328" y="100.152" z="-15.3492" />
    <detection t="10" x="79.79919672131147" y="100.152" z="-15.6014" />
    <detection t="11" x="79.20368032786885" y="100.152" z="-15.8084" />
    <detection t="12" x="78.90592213114753" y="100.152" z="-15.8641" />
    <detection t="13" x="78.60816393442623" y="99.831" z="-15.4173" />
    <detection t="14" x="78.31040573770491" y="99.831" z="-15.7221" />
    <detection t="15" x="77.7148893442623" y="99.51" z="-15.9546" />
    <detection t="16" x="77.11937295081967" y="99.51" z="-15.4852" />
    <detection t="17" x="77.11937295081967" y="99.51" z="-15.5634" />
    <detection t="18" x="76.52385655737704" y="99.51" z="-15.7432" />
    <detection t="19" x="76.22609836065574" y="99.189" z="-15.4125" />
    <detection t="20" x="75.92834016393442" y="99.189" z="-15.5384" />
    <detection t="21" x="75.3328237704918" y="99.189" z="-15.8625" />
    <detection t="22" x="74.73730737704918" y="98.868" z="-15.4485" />
    <detection t="23" x="74.43954918032787" y="98.868" z="-15.8435" />
    <detection t="24" x="74.14179098360655" y="98.547" z="-15.3801" />
    <detection t="25" x="73.54627459016393" y="98.547" z="-15.3698" />
    <detection t="26" x="73.24851639344261" y="98.547" z="-15.5256" />
    <detection t="27" x="72.95075819672131" y="98.547" z="-15.7898" />
    <detection t="28" x="72.05748360655738" y="98.226" z="-15.6067" />
    <detection t="29" x="72.05748360655738" y="98.226" z="-15.52" />
    <detection t="30" x="71.46196721311476" y="98.226" z="-15.3468" />
    <detection t="31" x="70.86645081967212" y="97.905" z="-15.3892" />
    <detection t="32" x="70.2709344262295" y="97.905" z="-15.5989" />
    <detection t="33" x="69.9731762295082" y="97.584" z="-15.3297" />
    <detection t="34" x="69.6754180327869" y="97.584" z="-15.5274" />
    <detection t="35" x="68.78214344262294" y="97.263" z="-15.7808" />
    <detection t="36" x="68.48438524590163" y="97.263" z="-15.226" />
    <detection t="37" x="68.18662704918033" y="97.263" z="-15.5434" />
    <detection t="38" x="67.88886885245901" y="96.942" z="-15.3445" />
    <detection t="39" x="67.2933524590164" y="96.942" z="-15.5303" />
    <detection t="40" x="66.69783606557377" y="96.621" z="-15.4236" />
    <detection t="41" x="66.40007786885245" y="96.3" z="-15.2182" />
    <detection t="42" x="66.10231967213115" y="95.979" z="-15.1191" />
    <detection t="43" x="65.50680327868852" y="95.979" z="-15.5644" />
    <detection t="44" x="65.20904508196722" y="95.658" z="-15.5446" />
    <detection t="45" x="64.31577049180328" y="95.337" z="-15.3649" />
    <detection t="46" x="64.01801229508196" y="95.016" z="-15.2934" />
    <detection t="47" x="63.720254098360655" y="94.695" z="-15.7731" />
    <detection t="48" x="62.826979508196715" y="94.695" z="-15.4227" />
    <detection t="49" x="62.23146311475409" y="94.374" z="-15.3143" />
    <detection t="50" x="61.93370491803279" y="94.053" z="-15.2388" />
    <detection t="51" x="61.338188524590166" y="93.732" z="-15.583" />
    <detection t="52" x="61.040430327868854" y="93.732" z="-15.3432" />
    <detection t="53" x="60.147155737704914" y="93.411" z="-14.988" />
    <detection t="54" x="59.8493975409836" y="93.411" z="-15.3204" />
    <detection t="55" x="59.5516393442623" y="93.09" z="-15.1546" />
    <detection t="56" x="58.65836475409836" y="93.09" z="-15.4365" />
    <detection t="57" x="58.36060655737705" y="92.769" z="-15.0257" />
    <detection t="58" x="58.062848360655735" y="92.769" z="-15.329" />
    <detection t="59" x="57.46733196721311" y="92.769" z="-15.387" />
    <detection t="60" x="56.57405737704918" y="92.448" z="-15.1818" />
    <detection t="61" x="56.27629918032787" y="92.448" z="-15.2325" />
    <detection t="62" x="55.680782786885246" y="92.448" z="-15.4307" />
    <detection t="63" x="55.085266393442616" y="92.127" z="-15.0138" />
    <detection t="64" x="54.78750819672131" y="92.127" z="-15.2535" />
    <detection t="65" x="53.89423360655737" y="92.127" z="-15.3114" />
    <detection t="66" x="53.89423360655737" y="91.806" z="-15.0229" />
    <detection t="67" x="53.298717213114756" y="91.806" z="-15.2492" />
    <detection t="68" x="52.40544262295082" y="91.485" z="-14.9372" />
    <detection t="69" x="51.80992622950819" y="91.485" z="-15.1867" />
    <detection t="70" x="51.21440983606558" y="91.164" z="-14.824" />
    <detection t="71" x="50.61889344262295" y="91.164" z="-15.0885" />
    <detection t="72" x="50.023377049180326" y="91.164" z="-15.1011" />
    <detection t="73" x="49.4278606557377" y="90.843" z="-14.8292" />
    <detection t="74" x="48.83234426229508" y="90.843" z="-15.0883" />
    <detection t="75" x="48.23682786885246" y="90.522" z="-15.0045" />
    <detection t="76" x="47.641311475409836" y="90.522" z="-14.9941" />
    <detection t="77" x="47.343553278688525" y="90.522" z="-15.1037" />
    <detection t="78" x="46.45027868852459" y="90.201" z="-14.9716" />
    <detection t="79" x="46.15252049180328" y="90.201" z="-15.1201" />
    <detection t="80" x="45.259245901639346" y="89.88" z="-14.8507" />
    <detection t="81" x="44.96148770491803" y="89.88" z="-15.0207" />
    <detection t="82" x="44.36597131147541" y="89.88" z="-15.0636" />
    <detection t="83" x="43.47269672131147" y="89.559" z="-15.1389" />
    <detection t="84" x="42.87718032786885" y="89.559" z="-15.2559" />
    <detection t="85" x="42.57942213114754" y="89.559" z="-15.3008" />
    <detection t="86" x="41.686147540983605" y="89.559" z="-15.4266" />
    <detection t="87" x="41.09063114754098" y="89.559" z="-15.3214" />
    <detection t="88" x="40.79287295081967" y="89.559" z="-15.2549" />
    <detection t="89" x="39.89959836065574" y="89.559" z="-15.3349" />
    <detection t="90" x="39.601840163934426" y="89.559" z="-15.3109" />
    <detection t="91" x="38.708565573770485" y="89.88" z="-15.2727" />
    <detection t="92" x="38.41080737704918" y="89.88" z="-15.1704" />
    <detection t="93" x="37.81529098360656" y="89.88" z="-15.1146" />
    <detection t="94" x="37.21977459016394" y="89.88" z="-14.9848" />
    <detection t="95" x="36.62425819672131" y="89.88" z="-15.2184" />
  </particle>
  <particle nSpots="98">
    <detection t="0" x="48.92317122302158" y="22.149" z="-11.5799" />
    <detection t="1" x="49.86400143884892" y="22.149" z="-11.7533" />
    <detection t="2" x="50.80483165467626" y="22.149" z="-11.3785" />
    <detection t="3" x="52.059271942446046" y="21.828" z="-11.8254" />
    <detection t="4" x="52.68649208633094" y="21.507" z="-11.8591" />
    <detection t="5" x="53.31371223021583" y="21.186" z="-11.7064" />
    <detection t="6" x="54.25454244604317" y="21.186" z="-11.6439" />
    <detection t="7" x="55.19537266187051" y="21.186" z="-11.7056" />
    <detection t="8" x="56.13620287769785" y="21.507" z="-11.8834" />
    <detection t="9" x="57.39064316546763" y="21.507" z="-11.8915" />
    <detection t="10" x="58.017863309352514" y="21.507" z="-11.981" />
    <detection t="11" x="59.2723035971223" y="21.507" z="-11.9158" />
    <detection t="12" x="60.213133812949636" y="21.507" z="-11.9071" />
    <detection t="13" x="61.153964028776976" y="21.507" z="-11.9266" />
    <detection t="14" x="61.781184172661874" y="21.507" z="-11.8687" />
    <detection t="15" x="62.722014388489214" y="21.507" z="-11.9507" />
    <detection t="16" x="63.97645467625899" y="21.828" z="-12.1011" />
    <detection t="17" x="64.6036748201439" y="21.828" z="-12.027" />
    <detection t="18" x="65.23089496402878" y="21.828" z="-12.0501" />
    <detection t="19" x="66.48533525179857" y="21.828" z="-12.0009" />
    <detection t="20" x="67.4261654676259" y="22.149" z="-12.1452" />
    <detection t="21" x="68.05338561151079" y="22.149" z="-12.1361" />
    <detection t="22" x="68.99421582733814" y="22.149" z="-12.0504" />
    <detection t="23" x="69.93504604316547" y="22.149" z="-11.9173" />
    <detection t="24" x="70.56226618705035" y="22.47" z="-12.1126" />
    <detection t="25" x="71.5030964028777" y="22.149" z="-11.9353" />
    <detection t="26" x="72.13031654676259" y="22.47" z="-11.9606" />
    <detection t="27" x="73.07114676258993" y="22.47" z="-12.0169" />
    <detection t="28" x="73.69836690647482" y="22.47" z="-12.0493" />
    <detection t="29" x="74.32558705035972" y="22.47" z="-12.0163" />
    <detection t="30" x="74.9528071942446" y="22.47" z="-12.1477" />
    <detection t="31" x="75.5800273381295" y="22.47" z="-12.1634" />
    <detection t="32" x="76.52085755395683" y="22.47" z="-12.1821" />
    <detection t="33" x="76.83446762589928" y="22.47" z="-12.1999" />
    <detection t="34" x="77.77529784172663" y="22.791" z="-12.3941" />
    <detection t="35" x="78.40251798561151" y="22.791" z="-12.3734" />
    <detection t="36" x="79.34334820143884" y="22.791" z="-12.4498" />
    <detection t="37" x="80.28417841726619" y="22.791" z="-12.6277" />
    <detection t="38" x="80.91139856115107" y="22.791" z="-12.5812" />
    <detection t="39" x="81.53861870503597" y="23.112" z="-12.6602" />
    <detection t="40" x="82.16583884892087" y="23.112" z="-12.9449" />
    <detection t="41" x="82.79305899280575" y="23.112" z="-12.8599" />
    <detection t="42" x="83.1066690647482" y="23.112" z="-12.8657" />
    <detection t="43" x="84.04749928057555" y="23.112" z="-12.7897" />
    <detection t="44" x="84.67471942446043" y="23.112" z="-12.3804" />
    <detection t="45" x="85.30193956834532" y="23.112" z="-12.2695" />
    <detection t="46" x="85.92915971223022" y="23.112" z="-12.3883" />
    <detection t="47" x="86.55637985611511" y="23.112" z="-12.3842" />
    <detection t="48" x="86.86998992805755" y="23.112" z="-12.409" />
    <detection t="49" x="87.49721007194245" y="23.112" z="-12.3446" />
    <detection t="50" x="87.81082014388488" y="23.112" z="-12.6469" />
    <detection t="51" x="88.4380402877698" y="23.112" z="-12.6837" />
    <detection t="52" x="88.75165035971223" y="23.112" z="-12.6072" />
    <detection t="53" x="89.37887050359713" y="22.791" z="-12.598" />
    <detection t="54" x="89.69248057553956" y="22.791" z="-12.3912" />
    <detection t="55" x="90.31970071942446" y="22.791" z="-12.4716" />
    <detection t="56" x="90.63331079136691" y="22.791" z="-12.4886" />
    <detection t="57" x="91.26053093525181" y="22.791" z="-12.5681" />
    <detection t="58" x="91.88775107913669" y="22.791" z="-12.6402" />
    <detection t="59" x="92.20136115107913" y="22.791" z="-12.6311" />
    <detection t="60" x="92.51497122302158" y="22.791" z="-12.7573" />
    <detection t="61" x="93.14219136690647" y="22.791" z="-12.8848" />
    <detection t="62" x="93.45580143884892" y="22.47" z="-12.6551" />
    <detection t="63" x="94.0830215827338" y="22.47" z="-12.5969" />
    <detection t="64" x="94.39663165467626" y="22.47" z="-12.5475" />
    <detection t="65" x="95.02385179856115" y="22.47" z="-12.6574" />
    <detection t="66" x="95.65107194244605" y="22.47" z="-13.0774" />
    <detection t="67" x="96.27829208633094" y="22.47" z="-12.8424" />
    <detection t="68" x="96.90551223021582" y="22.47" z="-12.7822" />
    <detection t="69" x="97.84634244604317" y="22.47" z="-13.0897" />
    <detection t="70" x="98.15995251798562" y="22.47" z="-12.8592" />
    <detection t="71" x="99.10078273381296" y="22.149" z="-12.9816" />
    <detection t="72" x="99.4143928057554" y="22.149" z="-12.9484" />
    <detection t="73" x="100.35522302158273" y="22.149" z="-13.2622" />
    <detection t="74" x="100.66883309352518" y="22.149" z="-13.1197" />
    <detection t="75" x="101.29605323741008" y="21.828" z="-12.9232" />
    <detection t="76" x="101.92327338129496" y="21.828" z="-13.0165" />
    <detection t="77" x="103.17771366906474" y="21.828" z="-13.3285" />
    <detection t="78" x="103.4913237410072" y="21.828" z="-13.2073" />
    <detection t="79" x="103.80493381294964" y="21.507" z="-12.9303" />
    <detection t="80" x="104.74576402877697" y="21.507" z="-13.0313" />
    <detection t="81" x="105.37298417266187" y="21.507" z="-13.0714" />
    <detection t="82" x="106.00020431654677" y="21.507" z="-13.0611" />
    <detection t="83" x="106.62742446043166" y="21.186" z="-13.3273" />
    <detection t="84" x="107.56825467625899" y="21.186" z="-13.1492" />
    <detection t="85" x="108.50908489208634" y="21.186" z="-13.4341" />
    <detection t="86" x="109.13630503597122" y="20.865" z="-13.5374" />
    <detection t="87" x="109.44991510791367" y="20.865" z="-13.1674" />
    <detection t="88" x="110.70435539568345" y="20.865" z="-13.1628" />
    <detection t="89" x="111.33157553956835" y="20.865" z="-13.4443" />
    <detection t="90" x="111.95879568345323" y="20.544" z="-13.538" />
    <detection t="91" x="112.89962589928058" y="20.544" z="-13.3392" />
    <detection t="92" x="113.84045611510791" y="20.544" z="-13.3088" />
    <detection t="93" x="114.46767625899281" y="20.544" z="-13.3304" />
    <detection t="94" x="115.40850647482014" y="20.544" z="-13.2488" />
    <detection t="95" x="116.34933669064748" y="20.544" z="-13.3412" />
    <detection t="96" x="116.97655683453237" y="20.544" z="-13.3477" />
    <detection t="97" x="118.23099712230216" y="20.223" z="-13.5055" />
  </particle>
  <particle nSpots="81">
    <detection t="0" x="33.603297029702965" y="48.15001232640316" z="-5.5455" />
    <detection t="1" x="33.295009900990095" y="48.15001232640316" z="-5.6574" />
    <detection t="2" x="32.678435643564356" y="48.15001232640316" z="-5.807" />
    <detection t="3" x="32.37014851485148" y="48.15001232640316" z="-5.7758" />
    <detection t="4" x="31.753574257425743" y="48.15001232640316" z="-5.8399" />
    <detection t="5" x="31.445287128712867" y="48.15001232640316" z="-5.9375" />
    <detection t="6" x="31.136999999999997" y="48.15001232640316" z="-5.9251" />
    <detection t="7" x="30.828712871287127" y="47.82901224422714" z="-6.0005" />
    <detection t="8" x="30.212138613861384" y="47.82901224422714" z="-6.2619" />
    <detection t="9" x="29.903851485148515" y="47.82901224422714" z="-5.8909" />
    <detection t="10" x="29.28727722772277" y="47.82901224422714" z="-6.17" />
    <detection t="11" x="28.9789900990099" y="47.508012162051116" z="-6.0561" />
    <detection t="12" x="28.67070297029703" y="47.508012162051116" z="-5.7969" />
    <detection t="13" x="28.362415841584156" y="47.508012162051116" z="-6.1786" />
    <detection t="14" x="28.362415841584156" y="47.508012162051116" z="-6.0453" />
    <detection t="15" x="27.745841584158416" y="47.187012079875096" z="-6.0759" />
    <detection t="16" x="27.129267326732673" y="47.187012079875096" z="-6.2419" />
    <detection t="17" x="27.129267326732673" y="46.866011997699076" z="-6.0329" />
    <detection t="18" x="26.51269306930693" y="46.545011915523055" z="-6.2403" />
    <detection t="19" x="25.896118811881188" y="46.224011833347035" z="-6.0882" />
    <detection t="20" x="25.279544554455445" y="46.224011833347035" z="-6.3064" />
    <detection t="21" x="25.587831683168318" y="46.224011833347035" z="-6.286" />
    <detection t="22" x="25.279544554455445" y="45.90301175117101" z="-6.3708" />
    <detection t="23" x="24.662970297029702" y="45.58201166899499" z="-6.1301" />
    <detection t="24" x="24.971257425742575" y="45.26101158681897" z="-6.3777" />
    <detection t="25" x="24.662970297029702" y="45.26101158681897" z="-6.2933" />
    <detection t="26" x="24.662970297029702" y="44.619011422466926" z="-6.398" />
    <detection t="27" x="24.354683168316832" y="44.619011422466926" z="-6.2459" />
    <detection t="28" x="24.04639603960396" y="43.977011258114885" z="-6.022" />
    <detection t="29" x="24.04639603960396" y="43.977011258114885" z="-6.5677" />
    <detection t="30" x="23.738108910891086" y="43.656011175938865" z="-6.593" />
    <detection t="31" x="23.738108910891086" y="43.335011093762844" z="-6.6108" />
    <detection t="32" x="23.738108910891086" y="43.014011011586824" z="-6.661" />
    <detection t="33" x="23.429821782178216" y="42.6930109294108" z="-6.7177" />
    <detection t="34" x="23.429821782178216" y="42.051010765058756" z="-6.3849" />
    <detection t="35" x="23.738108910891086" y="41.730010682882735" z="-6.6888" />
    <detection t="36" x="23.738108910891086" y="41.088010518530695" z="-6.4964" />
    <detection t="37" x="23.738108910891086" y="40.767010436354674" z="-6.6186" />
    <detection t="38" x="23.738108910891086" y="40.12501027200263" z="-6.6674" />
    <detection t="39" x="23.738108910891086" y="39.80401018982661" z="-6.8106" />
    <detection t="40" x="23.738108910891086" y="39.162010025474565" z="-6.6944" />
    <detection t="41" x="24.04639603960396" y="38.841009943298545" z="-6.8795" />
    <detection t="42" x="24.04639603960396" y="38.199009778946504" z="-6.7827" />
    <detection t="43" x="24.662970297029702" y="37.878009696770484" z="-6.8067" />
    <detection t="44" x="24.662970297029702" y="37.23600953241844" z="-6.9633" />
    <detection t="45" x="24.971257425742575" y="36.5940093680664" z="-7.028" />
    <detection t="46" x="25.279544554455445" y="35.631009121538334" z="-6.7798" />
    <detection t="47" x="25.279544554455445" y="34.66800887501027" z="-6.8112" />
    <detection t="48" x="25.896118811881188" y="33.70500862848221" z="-7.0496" />
    <detection t="49" x="26.51269306930693" y="33.38400854630619" z="-7.0069" />
    <detection t="50" x="26.8209801980198" y="32.74200838195415" z="-7.096" />
    <detection t="51" x="26.8209801980198" y="32.74200838195415" z="-6.8694" />
    <detection t="52" x="27.129267326732673" y="31.13700797107404" z="-7.3267" />
    <detection t="53" x="27.437554455445543" y="29.853007642369956" z="-6.9389" />
    <detection t="54" x="28.362415841584156" y="29.853007642369956" z="-7.1393" />
    <detection t="55" x="29.28727722772277" y="29.532007560193936" z="-7.2118" />
    <detection t="56" x="29.59556435643564" y="28.890007395841895" z="-7.1607" />
    <detection t="57" x="30.212138613861384" y="28.24800723148985" z="-7.0567" />
    <detection t="58" x="30.828712871287127" y="27.60600706713781" z="-7.2975" />
    <detection t="59" x="31.753574257425743" y="27.28500698496179" z="-7.2339" />
    <detection t="60" x="32.37014851485148" y="26.64300682060975" z="-7.3629" />
    <detection t="61" x="33.295009900990095" y="26.322006738433725" z="-7.3876" />
    <detection t="62" x="33.91158415841584" y="25.680006574081684" z="-7.1711" />
    <detection t="63" x="35.14473267326733" y="25.038006409729643" z="-7.3881" />
    <detection t="64" x="35.76130693069307" y="24.71700632755362" z="-7.2613" />
    <detection t="65" x="36.68616831683168" y="24.3960062453776" z="-7.2789" />
    <detection t="66" x="37.61102970297029" y="24.07500616320158" z="-7.3656" />
    <detection t="67" x="38.53589108910891" y="23.754006081025558" z="-7.3337" />
    <detection t="68" x="39.460752475247524" y="23.433005998849538" z="-7.3264" />
    <detection t="69" x="40.38561386138614" y="23.112005916673517" z="-7.3713" />
    <detection t="70" x="41.31047524752476" y="22.791005834497494" z="-7.3865" />
    <detection t="71" x="41.927049504950496" y="22.470005752321473" z="-7.1569" />
    <detection t="72" x="43.160198019801975" y="22.149005670145453" z="-7.4416" />
    <detection t="73" x="44.08505940594059" y="22.149005670145453" z="-7.4075" />
    <detection t="74" x="45.31820792079208" y="22.149005670145453" z="-7.2971" />
    <detection t="75" x="45.93478217821782" y="22.149005670145453" z="-7.3568" />
    <detection t="76" x="47.1679306930693" y="21.828005587969432" z="-7.4381" />
    <detection t="77" x="48.09279207920792" y="21.828005587969432" z="-7.25" />
    <detection t="78" x="48.709366336633664" y="21.828005587969432" z="-7.2842" />
    <detection t="79" x="49.63422772277227" y="21.828005587969432" z="-7.3165" />
    <detection t="80" x="50.867376237623766" y="21.828005587969432" z="-7.4095" />
  </particle>
  <particle nSpots="107">
    <detection t="0" x="206.9383076923077" y="63.214" z="-2.7541" />
    <detection t="1" x="207.26090950226242" y="63.099" z="-2.8039" />
    <detection t="2" x="207.03150377073905" y="63.015" z="-2.8665" />
    <detection t="3" x="206.93933182503767" y="62.968" z="-2.8602" />
    <detection t="4" x="206.5173891402715" y="62.93" z="-3.0168" />
    <detection t="5" x="206.44160331825034" y="62.891" z="-2.8165" />
    <detection t="6" x="206.42009653092006" y="62.889" z="-2.7872" />
    <detection t="7" x="206.2736455505279" y="62.799" z="-3.0557" />
    <detection t="8" x="206.18761840120663" y="62.881" z="-3.1071" />
    <detection t="9" x="206.0575535444947" y="62.904" z="-3.1049" />
    <detection t="10" x="205.87833031674205" y="62.826" z="-3.172" />
    <detection t="11" x="205.93773001508293" y="62.867" z="-3.0963" />
    <detection t="12" x="205.9285128205128" y="62.775" z="-3.2139" />
    <detection t="13" x="205.73802413272998" y="62.751" z="-3.2043" />
    <detection t="14" x="205.61615233785818" y="62.883" z="-3.2976" />
    <detection t="15" x="205.79435143288083" y="62.934" z="-3.3222" />
    <detection t="16" x="205.6417556561086" y="62.947" z="-3.2906" />
    <detection t="17" x="205.5608491704374" y="63.009" z="-3.2691" />
    <detection t="18" x="205.48608748114628" y="62.932" z="-3.2322" />
    <detection t="19" x="205.32632277526395" y="63.118" z="-3.4033" />
    <detection t="20" x="205.51578733031673" y="63.168" z="-3.3045" />
    <detection t="21" x="205.35192609351432" y="63.177" z="-3.6455" />
    <detection t="22" x="205.01498642533934" y="63.221" z="-3.8416" />
    <detection t="23" x="205.06312066365004" y="63.273" z="-3.7985" />
    <detection t="24" x="205.20547511312216" y="63.283" z="-3.9587" />
    <detection t="25" x="205.08872398190044" y="63.227" z="-3.6382" />
    <detection t="26" x="204.91359728506785" y="63.317" z="-4.0357" />
    <detection t="27" x="204.85010105580693" y="63.311" z="-3.726" />
    <detection t="28" x="204.94739366515836" y="63.318" z="-4.0515" />
    <detection t="29" x="204.87877677224733" y="63.292" z="-3.7633" />
    <detection t="30" x="204.717987933635" y="63.313" z="-4.1074" />
    <detection t="31" x="204.79787028657617" y="63.342" z="-4.2122" />
    <detection t="32" x="204.6391297134238" y="63.334" z="-4.395" />
    <detection t="33" x="204.3994826546003" y="63.366" z="-4.625" />
    <detection t="34" x="204.5039441930618" y="63.414" z="-4.407" />
    <detection t="35" x="204.29502111613874" y="63.38" z="-4.5781" />
    <detection t="36" x="204.38616892911008" y="63.405" z="-4.7847" />
    <detection t="37" x="204.1946561085973" y="63.491" z="-4.7264" />
    <detection t="38" x="204.0082639517345" y="63.533" z="-4.9144" />
    <detection t="39" x="203.89253695324282" y="63.466" z="-4.938" />
    <detection t="40" x="203.9785641025641" y="63.547" z="-5.372" />
    <detection t="41" x="203.74813423831068" y="63.504" z="-5.6016" />
    <detection t="42" x="203.84133031674207" y="63.59" z="-5.4574" />
    <detection t="43" x="203.70102413273" y="63.6" z="-5.8973" />
    <detection t="44" x="203.50029411764706" y="63.57" z="-6.1564" />
    <detection t="45" x="203.3538431372549" y="63.546" z="-5.976" />
    <detection t="46" x="203.22275414781296" y="63.507" z="-6.3104" />
    <detection t="47" x="203.38354298642534" y="63.523" z="-5.8344" />
    <detection t="48" x="203.1858853695324" y="63.466" z="-6.1277" />
    <detection t="49" x="202.99744494720963" y="63.43" z="-6.4068" />
    <detection t="50" x="202.7301463046757" y="63.441" z="-6.3028" />
    <detection t="51" x="202.5734539969834" y="63.391" z="-6.6676" />
    <detection t="52" x="202.62363650075412" y="63.311" z="-7.0546" />
    <detection t="53" x="202.40959276018097" y="63.207" z="-7.3531" />
    <detection t="54" x="202.15355957767719" y="63.164" z="-7.3494" />
    <detection t="55" x="202.31946907993964" y="63.149" z="-7.6534" />
    <detection t="56" x="202.0439773755656" y="63.083" z="-7.7906" />
    <detection t="57" x="201.72444796380088" y="63.061" z="-7.9356" />
    <detection t="58" x="201.4397390648567" y="62.796" z="-8.0006" />
    <detection t="59" x="201.1273785822021" y="62.762" z="-8.5089" />
    <detection t="60" x="200.91947963800902" y="62.639" z="-8.6903" />
    <detection t="61" x="200.9235761689291" y="62.583" z="-8.6855" />
    <detection t="62" x="200.6378431372549" y="62.486" z="-9.0924" />
    <detection t="63" x="200.28451734539968" y="62.458" z="-9.3075" />
    <detection t="64" x="199.899443438914" y="62.424" z="-9.5384" />
    <detection t="65" x="199.60449321266967" y="62.425" z="-9.7045" />
    <detection t="66" x="199.30749472096528" y="62.363" z="-9.889" />
    <detection t="67" x="199.25833634992455" y="62.304" z="-9.9355" />
    <detection t="68" x="198.879407239819" y="62.288" z="-10.1901" />
    <detection t="69" x="198.49433333333332" y="62.313" z="-10.3402" />
    <detection t="70" x="198.02220814479637" y="62.266" z="-10.5091" />
    <detection t="71" x="197.5633966817496" y="62.267" z="-10.7082" />
    <detection t="72" x="197.0830784313725" y="62.214" z="-10.9376" />
    <detection t="73" x="197.00217194570135" y="62.258" z="-11.0638" />
    <detection t="74" x="196.6263152337858" y="62.202" z="-11.2467" />
    <detection t="75" x="196.0753318250377" y="62.23" z="-11.5377" />
    <detection t="76" x="195.5745309200603" y="62.225" z="-11.7109" />
    <detection t="77" x="195.1044539969834" y="62.185" z="-11.915" />
    <detection t="78" x="194.6425701357466" y="62.183" z="-12.0483" />
    <detection t="79" x="194.44388838612366" y="62.188" z="-12.1431" />
    <detection t="80" x="193.60717194570134" y="62.148" z="-12.4155" />
    <detection t="81" x="193.12275716440422" y="62.196" z="-12.4718" />
    <detection t="82" x="192.87696530920059" y="62.148" z="-12.6403" />
    <detection t="83" x="192.39971945701356" y="62.211" z="-12.6628" />
    <detection t="84" x="191.78728808446454" y="62.241" z="-12.7661" />
    <detection t="85" x="191.25678733031674" y="62.219" z="-12.9961" />
    <detection t="86" x="190.62080090497736" y="62.245" z="-13.0324" />
    <detection t="87" x="190.06776923076922" y="62.281" z="-13.0938" />
    <detection t="88" x="189.4082277526395" y="62.313" z="-13.0565" />
    <detection t="89" x="188.82754449472094" y="62.37" z="-13.0606" />
    <detection t="90" x="187.82901508295623" y="62.358" z="-13.2025" />
    <detection t="91" x="187.4982202111614" y="62.397" z="-13.2292" />
    <detection t="92" x="186.84175113122168" y="62.403" z="-13.2821" />
    <detection t="93" x="186.24673001508293" y="62.435" z="-13.4892" />
    <detection t="94" x="185.49296832579185" y="62.409" z="-13.4596" />
    <detection t="95" x="184.8313785822021" y="62.396" z="-13.4015" />
    <detection t="96" x="184.15033031674207" y="62.367" z="-13.4591" />
    <detection t="97" x="183.08932880844645" y="62.368" z="-13.5414" />
    <detection t="98" x="182.3662911010558" y="62.321" z="-13.4992" />
    <detection t="99" x="181.68524283559574" y="62.364" z="-13.4691" />
    <detection t="100" x="180.886419306184" y="62.311" z="-13.5272" />
    <detection t="101" x="180.42146304675714" y="62.307" z="-13.6252" />
    <detection t="102" x="179.6922805429864" y="62.289" z="-13.5794" />
    <detection t="103" x="178.9446636500754" y="62.295" z="-13.6433" />
    <detection t="104" x="178.24210859728507" y="62.243" z="-13.6251" />
    <detection t="105" x="177.17496229260934" y="62.23" z="-13.7672" />
    <detection t="106" x="176.7591644042232" y="62.203" z="-13.6682" />
  </particle>
  <particle nSpots="103">
    <detection t="0" x="197.0767005988024" y="56.496" z="1.3294" />
    <detection t="1" x="196.42412874251497" y="56.496" z="1.0147" />
    <detection t="2" x="196.09784281437126" y="56.817" z="1.6008" />
    <detection t="3" x="196.09784281437126" y="56.817" z="1.0807" />
    <detection t="4" x="195.44527095808382" y="57.138" z="2.0477" />
    <detection t="5" x="195.11898502994012" y="57.138" z="1.6789" />
    <detection t="6" x="194.79269910179642" y="57.459" z="2.0906" />
    <detection t="7" x="194.4664131736527" y="57.459" z="1.6932" />
    <detection t="8" x="194.140127245509" y="57.459" z="2.0293" />
    <detection t="9" x="193.81384131736527" y="57.78" z="2.5064" />
    <detection t="10" x="193.48755538922157" y="57.78" z="2.263" />
    <detection t="11" x="193.16126946107786" y="58.101" z="2.5548" />
    <detection t="12" x="193.16126946107786" y="58.101" z="3.0097" />
    <detection t="13" x="192.50869760479043" y="58.422" z="2.7853" />
    <detection t="14" x="192.1824116766467" y="58.422" z="3.0506" />
    <detection t="15" x="191.856125748503" y="58.743" z="2.898" />
    <detection t="16" x="191.52983982035929" y="58.743" z="3.2861" />
    <detection t="17" x="191.20355389221558" y="58.743" z="2.8892" />
    <detection t="18" x="190.87726796407185" y="59.064" z="3.2137" />
    <detection t="19" x="190.55098203592814" y="59.064" z="3.359" />
    <detection t="20" x="190.22469610778444" y="59.064" z="3.0002" />
    <detection t="21" x="189.57212425149703" y="59.385" z="3.2232" />
    <detection t="22" x="189.2458383233533" y="59.385" z="3.3284" />
    <detection t="23" x="188.9195523952096" y="59.385" z="3.2698" />
    <detection t="24" x="188.26698053892218" y="59.385" z="3.2307" />
    <detection t="25" x="187.94069461077845" y="59.706" z="3.4274" />
    <detection t="26" x="187.61440868263472" y="59.706" z="3.5703" />
    <detection t="27" x="187.288122754491" y="59.706" z="3.7582" />
    <detection t="28" x="186.6355508982036" y="59.706" z="3.4392" />
    <detection t="29" x="186.3092649700599" y="59.706" z="3.5636" />
    <detection t="30" x="185.65669311377246" y="60.027" z="3.7209" />
    <detection t="31" x="185.65669311377246" y="60.027" z="3.6253" />
    <detection t="32" x="184.67783532934132" y="60.027" z="3.7813" />
    <detection t="33" x="184.0252634730539" y="60.027" z="3.8185" />
    <detection t="34" x="183.6989775449102" y="60.027" z="3.7001" />
    <detection t="35" x="183.04640568862274" y="60.027" z="3.7416" />
    <detection t="36" x="182.72011976047904" y="60.027" z="3.8879" />
    <detection t="37" x="181.74126197604792" y="60.027" z="3.6774" />
    <detection t="38" x="181.4149760479042" y="60.348" z="3.762" />
    <detection t="39" x="180.76240419161678" y="60.348" z="3.7061" />
    <detection t="40" x="180.43611826347308" y="60.027" z="3.7841" />
    <detection t="41" x="179.78354640718564" y="60.348" z="3.7797" />
    <detection t="42" x="179.13097455089823" y="60.348" z="3.6789" />
    <detection t="43" x="178.8046886227545" y="60.348" z="3.7872" />
    <detection t="44" x="177.82583083832336" y="60.348" z="3.7397" />
    <detection t="45" x="177.49954491017965" y="60.348" z="3.7735" />
    <detection t="46" x="176.5206871257485" y="60.348" z="3.7285" />
    <detection t="47" x="175.8681152694611" y="60.348" z="3.6382" />
    <detection t="48" x="175.21554341317366" y="60.348" z="3.4934" />
    <detection t="49" x="174.88925748502996" y="60.348" z="3.5803" />
    <detection t="50" x="173.9103997005988" y="60.348" z="3.4874" />
    <detection t="51" x="173.25782784431138" y="60.027" z="3.376" />
    <detection t="52" x="172.93154191616767" y="60.027" z="3.2889" />
    <detection t="53" x="172.27897005988024" y="60.027" z="3.3635" />
    <detection t="54" x="171.62639820359283" y="60.027" z="3.28" />
    <detection t="55" x="170.97382634730542" y="60.027" z="3.3136" />
    <detection t="56" x="169.99496856287428" y="60.027" z="3.3818" />
    <detection t="57" x="169.66868263473054" y="59.706" z="3.4984" />
    <detection t="58" x="169.0161107784431" y="59.706" z="3.299" />
    <detection t="59" x="168.3635389221557" y="59.706" z="3.196" />
    <detection t="60" x="167.71096706586826" y="59.706" z="3.141" />
    <detection t="61" x="167.38468113772456" y="59.706" z="3.0169" />
    <detection t="62" x="166.73210928143715" y="59.706" z="3.5337" />
    <detection t="63" x="165.753251497006" y="59.706" z="3.3519" />
    <detection t="64" x="165.10067964071857" y="59.385" z="3.163" />
    <detection t="65" x="164.44810778443113" y="59.385" z="3.0601" />
    <detection t="66" x="163.79553592814372" y="59.385" z="2.9688" />
    <detection t="67" x="163.46925000000002" y="59.385" z="2.8874" />
    <detection t="68" x="162.49039221556887" y="59.385" z="2.9002" />
    <detection t="69" x="161.83782035928147" y="59.385" z="3.3169" />
    <detection t="70" x="161.18524850299403" y="59.385" z="3.1821" />
    <detection t="71" x="160.5326766467066" y="59.064" z="3.0105" />
    <detection t="72" x="159.88010479041915" y="59.064" z="2.9184" />
    <detection t="73" x="159.55381886227545" y="59.064" z="2.7951" />
    <detection t="74" x="158.90124700598804" y="59.064" z="2.7814" />
    <detection t="75" x="157.9223892215569" y="59.064" z="2.9066" />
    <detection t="76" x="157.2698173652695" y="58.743" z="3.1127" />
    <detection t="77" x="156.94353143712576" y="58.743" z="2.9135" />
    <detection t="78" x="156.29095958083832" y="58.743" z="2.7408" />
    <detection t="79" x="155.31210179640718" y="58.743" z="2.6983" />
    <detection t="80" x="155.31210179640718" y="58.743" z="2.9677" />
    <detection t="81" x="154.65952994011977" y="58.422" z="2.9524" />
    <detection t="82" x="153.68067215568863" y="58.422" z="2.7238" />
    <detection t="83" x="153.35438622754492" y="58.422" z="2.6705" />
    <detection t="84" x="152.37552844311378" y="58.422" z="2.5476" />
    <detection t="85" x="152.37552844311378" y="58.422" z="2.528" />
    <detection t="86" x="151.72295658682634" y="58.422" z="2.4503" />
    <detection t="87" x="151.07038473053893" y="58.422" z="2.3968" />
    <detection t="88" x="150.4178128742515" y="58.422" z="2.5623" />
    <detection t="89" x="149.7652410179641" y="58.422" z="2.8041" />
    <detection t="90" x="149.11266916167665" y="58.101" z="2.6702" />
    <detection t="91" x="148.78638323353294" y="58.101" z="2.4097" />
    <detection t="92" x="147.8075254491018" y="58.101" z="2.4292" />
    <detection t="93" x="147.4812395209581" y="58.101" z="2.3696" />
    <detection t="94" x="146.50238173652696" y="58.101" z="2.2481" />
    <detection t="95" x="146.17609580838322" y="58.101" z="2.6517" />
    <detection t="96" x="145.84980988023952" y="58.101" z="2.72" />
    <detection t="97" x="145.1972380239521" y="58.101" z="2.6875" />
    <detection t="98" x="144.87095209580838" y="57.78" z="2.3683" />
    <detection t="99" x="144.54466616766467" y="57.78" z="2.2824" />
    <detection t="100" x="143.56580838323356" y="57.78" z="2.3509" />
    <detection t="101" x="143.23952245508983" y="57.78" z="2.3447" />
    <detection t="102" x="143.23952245508983" y="57.459" z="2.3149" />
  </particle>
  <particle nSpots="76">
    <detection t="0" x="61.8702060518732" y="55.53301421645164" z="-7.6003" />
    <detection t="1" x="61.8702060518732" y="55.53301421645164" z="-7.5261" />
    <detection t="2" x="61.556144092219014" y="55.53301421645164" z="-7.4465" />
    <detection t="3" x="61.24208213256484" y="55.85401429862766" z="-7.4345" />
    <detection t="4" x="61.24208213256484" y="55.53301421645164" z="-7.48" />
    <detection t="5" x="60.928020172910664" y="55.85401429862766" z="-7.7383" />
    <detection t="6" x="60.61395821325648" y="55.85401429862766" z="-7.5758" />
    <detection t="7" x="60.61395821325648" y="55.85401429862766" z="-7.7446" />
    <detection t="8" x="60.2998962536023" y="55.85401429862766" z="-7.7022" />
    <detection t="9" x="60.2998962536023" y="55.85401429862766" z="-7.6616" />
    <detection t="10" x="59.67177233429395" y="55.85401429862766" z="-7.5509" />
    <detection t="11" x="59.67177233429395" y="55.85401429862766" z="-7.7026" />
    <detection t="12" x="59.357710374639765" y="56.17501438080368" z="-7.8582" />
    <detection t="13" x="59.357710374639765" y="56.17501438080368" z="-7.6868" />
    <detection t="14" x="58.72958645533141" y="56.17501438080368" z="-7.6587" />
    <detection t="15" x="58.72958645533141" y="56.17501438080368" z="-7.6379" />
    <detection t="16" x="58.41552449567723" y="56.17501438080368" z="-7.6449" />
    <detection t="17" x="58.10146253602305" y="56.17501438080368" z="-7.7122" />
    <detection t="18" x="58.10146253602305" y="56.17501438080368" z="-7.6041" />
    <detection t="19" x="57.4733386167147" y="56.17501438080368" z="-7.7984" />
    <detection t="20" x="57.4733386167147" y="56.17501438080368" z="-7.9053" />
    <detection t="21" x="57.4733386167147" y="56.17501438080368" z="-7.7086" />
    <detection t="22" x="56.845214697406334" y="56.17501438080368" z="-7.7653" />
    <detection t="23" x="56.845214697406334" y="56.17501438080368" z="-7.7146" />
    <detection t="24" x="56.53115273775216" y="56.17501438080368" z="-7.8692" />
    <detection t="25" x="56.53115273775216" y="56.17501438080368" z="-7.8312" />
    <detection t="26" x="56.21709077809798" y="56.4960144629797" z="-8.0877" />
    <detection t="27" x="55.588966858789625" y="56.4960144629797" z="-7.8731" />
    <detection t="28" x="55.588966858789625" y="56.4960144629797" z="-7.868" />
    <detection t="29" x="55.588966858789625" y="56.4960144629797" z="-7.8092" />
    <detection t="30" x="55.27490489913544" y="56.81701454515573" z="-7.7757" />
    <detection t="31" x="54.96084293948126" y="56.81701454515573" z="-8.0716" />
    <detection t="32" x="54.646780979827085" y="56.81701454515573" z="-7.8943" />
    <detection t="33" x="54.646780979827085" y="56.81701454515573" z="-7.963" />
    <detection t="34" x="54.33271902017291" y="56.81701454515573" z="-7.9363" />
    <detection t="35" x="54.018657060518734" y="56.81701454515573" z="-7.926" />
    <detection t="36" x="53.70459510086455" y="56.81701454515573" z="-7.8802" />
    <detection t="37" x="53.70459510086455" y="57.13801462733175" z="-8.2085" />
    <detection t="38" x="53.39053314121037" y="57.13801462733175" z="-8.0876" />
    <detection t="39" x="53.39053314121037" y="57.13801462733175" z="-8.0179" />
    <detection t="40" x="53.076471181556194" y="57.13801462733175" z="-8.1082" />
    <detection t="41" x="52.76240922190201" y="57.13801462733175" z="-8.0005" />
    <detection t="42" x="52.76240922190201" y="57.13801462733175" z="-8.0054" />
    <detection t="43" x="52.448347262247836" y="57.13801462733175" z="-7.9879" />
    <detection t="44" x="52.13428530259366" y="57.45901470950777" z="-7.9199" />
    <detection t="45" x="52.13428530259366" y="57.13801462733175" z="-8.1291" />
    <detection t="46" x="51.820223342939485" y="56.81701454515573" z="-7.9915" />
    <detection t="47" x="51.506161383285296" y="57.13801462733175" z="-8.1734" />
    <detection t="48" x="51.19209942363112" y="57.13801462733175" z="-8.0701" />
    <detection t="49" x="50.56397550432276" y="57.13801462733175" z="-8.2341" />
    <detection t="50" x="50.56397550432276" y="56.81701454515573" z="-8.0816" />
    <detection t="51" x="50.24991354466859" y="56.81701454515573" z="-8.2525" />
    <detection t="52" x="50.24991354466859" y="57.13801462733175" z="-8.3086" />
    <detection t="53" x="49.62178962536023" y="57.13801462733175" z="-8.2073" />
    <detection t="54" x="49.62178962536023" y="57.45901470950777" z="-8.3891" />
    <detection t="55" x="49.62178962536023" y="57.45901470950777" z="-8.3721" />
    <detection t="56" x="49.30772766570605" y="57.45901470950777" z="-8.5134" />
    <detection t="57" x="48.679603746397696" y="57.45901470950777" z="-8.3243" />
    <detection t="58" x="48.679603746397696" y="57.78001479168379" z="-8.4934" />
    <detection t="59" x="48.36554178674351" y="57.78001479168379" z="-8.5422" />
    <detection t="60" x="48.05147982708934" y="57.78001479168379" z="-8.4048" />
    <detection t="61" x="47.737417867435155" y="57.78001479168379" z="-8.5061" />
    <detection t="62" x="47.42335590778097" y="58.10101487385981" z="-8.6525" />
    <detection t="63" x="47.42335590778097" y="58.10101487385981" z="-8.6132" />
    <detection t="64" x="46.79523198847262" y="58.10101487385981" z="-8.6238" />
    <detection t="65" x="46.79523198847262" y="58.10101487385981" z="-8.4812" />
    <detection t="66" x="46.16710806916426" y="58.10101487385981" z="-8.5533" />
    <detection t="67" x="46.16710806916426" y="58.42201495603583" z="-8.8137" />
    <detection t="68" x="45.85304610951008" y="58.42201495603583" z="-8.7293" />
    <detection t="69" x="45.53898414985591" y="58.42201495603583" z="-8.6823" />
    <detection t="70" x="45.224922190201724" y="58.42201495603583" z="-8.7302" />
    <detection t="71" x="44.59679827089337" y="58.42201495603583" z="-8.7018" />
    <detection t="72" x="44.28273631123919" y="58.42201495603583" z="-8.6587" />
    <detection t="73" x="43.65461239193083" y="58.42201495603583" z="-8.5635" />
    <detection t="74" x="43.34055043227666" y="58.42201495603583" z="-8.7208" />
    <detection t="75" x="43.026488472622475" y="58.74301503821185" z="-8.7856" />
  </particle>
  <particle nSpots="108">
    <detection t="0" x="62.50294852941176" y="43.656" z="-2.2333" />
    <detection t="1" x="62.50294852941176" y="43.977" z="-1.9564" />
    <detection t="2" x="62.182420588235296" y="43.977" z="-2.2438" />
    <detection t="3" x="61.54136470588235" y="44.298" z="-1.9522" />
    <detection t="4" x="61.54136470588235" y="44.298" z="-1.8661" />
    <detection t="5" x="60.900308823529414" y="44.298" z="-1.9771" />
    <detection t="6" x="60.25925294117647" y="44.298" z="-2.2938" />
    <detection t="7" x="60.25925294117647" y="44.298" z="-2.0569" />
    <detection t="8" x="59.61819705882353" y="44.619" z="-1.9224" />
    <detection t="9" x="59.297669117647054" y="44.619" z="-2.3407" />
    <detection t="10" x="59.297669117647054" y="44.619" z="-2.2501" />
    <detection t="11" x="58.97714117647059" y="44.94" z="-1.9326" />
    <detection t="12" x="58.65661323529412" y="44.94" z="-2.2691" />
    <detection t="13" x="58.336085294117645" y="44.94" z="-2.3917" />
    <detection t="14" x="58.01555735294117" y="44.94" z="-2.3817" />
    <detection t="15" x="57.69502941176471" y="45.261" z="-1.992" />
    <detection t="16" x="57.374501470588235" y="45.261" z="-2.1981" />
    <detection t="17" x="57.374501470588235" y="45.261" z="-2.1494" />
    <detection t="18" x="56.73344558823529" y="45.261" z="-2.2886" />
    <detection t="19" x="56.73344558823529" y="45.261" z="-2.2747" />
    <detection t="20" x="56.412917647058826" y="45.261" z="-2.2641" />
    <detection t="21" x="55.77186176470588" y="45.261" z="-2.3484" />
    <detection t="22" x="55.77186176470588" y="45.261" z="-2.1604" />
    <detection t="23" x="55.45133382352941" y="45.582" z="-2.2204" />
    <detection t="24" x="55.130805882352945" y="45.582" z="-2.0058" />
    <detection t="25" x="54.48975" y="45.582" z="-2.3954" />
    <detection t="26" x="54.48975" y="45.582" z="-2.4226" />
    <detection t="27" x="54.48975" y="45.582" z="-2.2217" />
    <detection t="28" x="53.84869411764706" y="45.582" z="-2.3734" />
    <detection t="29" x="53.84869411764706" y="45.582" z="-2.1797" />
    <detection t="30" x="53.20763823529412" y="45.582" z="-2.3586" />
    <detection t="31" x="53.20763823529412" y="45.582" z="-2.5165" />
    <detection t="32" x="53.20763823529412" y="45.582" z="-2.2972" />
    <detection t="33" x="52.566582352941175" y="45.582" z="-2.5271" />
    <detection t="34" x="52.2460544117647" y="45.582" z="-2.5821" />
    <detection t="35" x="52.2460544117647" y="45.582" z="-2.4845" />
    <detection t="36" x="51.92552647058824" y="45.582" z="-2.262" />
    <detection t="37" x="51.284470588235294" y="45.261" z="-1.9988" />
    <detection t="38" x="51.284470588235294" y="45.261" z="-2.011" />
    <detection t="39" x="50.64341470588236" y="45.582" z="-2.0488" />
    <detection t="40" x="50.64341470588236" y="45.261" z="-2.1662" />
    <detection t="41" x="50.00235882352941" y="45.582" z="-2.1935" />
    <detection t="42" x="50.00235882352941" y="45.582" z="-2.0306" />
    <detection t="43" x="49.68183088235294" y="45.582" z="-2.2445" />
    <detection t="44" x="49.68183088235294" y="45.261" z="-2.2868" />
    <detection t="45" x="49.040775" y="45.261" z="-2.3693" />
    <detection t="46" x="48.72024705882353" y="45.261" z="-2.3739" />
    <detection t="47" x="48.72024705882353" y="45.261" z="-2.4658" />
    <detection t="48" x="48.39971911764705" y="45.261" z="-2.6192" />
    <detection t="49" x="48.07919117647059" y="45.261" z="-2.466" />
    <detection t="50" x="47.758663235294115" y="45.261" z="-2.604" />
    <detection t="51" x="47.43813529411765" y="45.261" z="-2.6581" />
    <detection t="52" x="47.11760735294117" y="45.261" z="-2.6724" />
    <detection t="53" x="46.797079411764706" y="45.261" z="-2.3771" />
    <detection t="54" x="46.476551470588234" y="44.94" z="-2.4041" />
    <detection t="55" x="46.476551470588234" y="44.94" z="-2.4656" />
    <detection t="56" x="46.476551470588234" y="44.94" z="-2.5315" />
    <detection t="57" x="46.15602352941176" y="44.94" z="-2.6578" />
    <detection t="58" x="45.83549558823529" y="44.619" z="-2.2648" />
    <detection t="59" x="45.514967647058825" y="44.619" z="-2.6993" />
    <detection t="60" x="45.514967647058825" y="44.619" z="-2.4698" />
    <detection t="61" x="44.87391176470588" y="44.298" z="-2.5661" />
    <detection t="62" x="44.87391176470588" y="44.298" z="-2.7079" />
    <detection t="63" x="44.87391176470588" y="44.298" z="-2.5927" />
    <detection t="64" x="44.55338382352941" y="44.298" z="-2.4048" />
    <detection t="65" x="44.23285588235294" y="43.977" z="-2.5877" />
    <detection t="66" x="44.23285588235294" y="43.977" z="-2.7353" />
    <detection t="67" x="43.5918" y="43.977" z="-2.4301" />
    <detection t="68" x="43.5918" y="43.656" z="-2.6361" />
    <detection t="69" x="43.27127205882353" y="43.656" z="-2.8333" />
    <detection t="70" x="43.27127205882353" y="43.656" z="-2.894" />
    <detection t="71" x="42.95074411764706" y="43.656" z="-2.3465" />
    <detection t="72" x="42.63021617647058" y="43.335" z="-2.8877" />
    <detection t="73" x="42.30968823529412" y="43.335" z="-2.3042" />
    <detection t="74" x="42.30968823529412" y="43.014" z="-2.6028" />
    <detection t="75" x="41.989160294117646" y="43.014" z="-3.0491" />
    <detection t="76" x="41.989160294117646" y="42.693" z="-2.4746" />
    <detection t="77" x="41.989160294117646" y="42.693" z="-2.8624" />
    <detection t="78" x="41.668632352941174" y="42.372" z="-2.576" />
    <detection t="79" x="41.668632352941174" y="42.372" z="-2.3178" />
    <detection t="80" x="41.02757647058824" y="42.051" z="-2.7684" />
    <detection t="81" x="41.02757647058824" y="42.051" z="-2.4353" />
    <detection t="82" x="41.02757647058824" y="41.73" z="-2.9417" />
    <detection t="83" x="40.707048529411765" y="41.409" z="-2.7745" />
    <detection t="84" x="41.02757647058824" y="41.409" z="-2.4927" />
    <detection t="85" x="41.02757647058824" y="41.088" z="-3.1454" />
    <detection t="86" x="40.38652058823529" y="40.767" z="-3.2029" />
    <detection t="87" x="41.02757647058824" y="40.446" z="-3.1138" />
    <detection t="88" x="40.38652058823529" y="40.125" z="-3.0449" />
    <detection t="89" x="40.707048529411765" y="39.804" z="-2.8651" />
    <detection t="90" x="40.38652058823529" y="39.804" z="-2.7772" />
    <detection t="91" x="40.707048529411765" y="39.483" z="-3.2553" />
    <detection t="92" x="40.707048529411765" y="39.162" z="-3.1369" />
    <detection t="93" x="40.38652058823529" y="38.841" z="-3.0592" />
    <detection t="94" x="41.02757647058824" y="38.52" z="-2.919" />
    <detection t="95" x="40.707048529411765" y="38.199" z="-2.9305" />
    <detection t="96" x="40.707048529411765" y="37.878" z="-2.936" />
    <detection t="97" x="40.707048529411765" y="37.557" z="-2.9545" />
    <detection t="98" x="40.707048529411765" y="37.236" z="-3.0101" />
    <detection t="99" x="40.707048529411765" y="37.236" z="-2.9958" />
    <detection t="100" x="41.02757647058824" y="36.915" z="-3.2907" />
    <detection t="101" x="41.02757647058824" y="36.594" z="-3.2529" />
    <detection t="102" x="41.02757647058824" y="36.273" z="-3.1815" />
    <detection t="103" x="41.3481044117647" y="35.952" z="-3.2217" />
    <detection t="104" x="41.668632352941174" y="35.631" z="-3.2882" />
    <detection t="105" x="41.668632352941174" y="35.31" z="-3.0661" />
    <detection t="106" x="41.668632352941174" y="34.668" z="-2.8145" />
    <detection t="107" x="42.30968823529412" y="34.347" z="-3.0422" />
  </particle>
  <particle nSpots="107">
    <detection t="0" x="24.108668485675306" y="44.33" z="-8.8391" />
    <detection t="1" x="23.990098226466575" y="43.695" z="-8.9416" />
    <detection t="2" x="24.108668485675306" y="43.441" z="-8.793" />
    <detection t="3" x="23.990098226466575" y="43.059" z="-8.642" />
    <detection t="4" x="24.226312414733968" y="42.805" z="-8.551" />
    <detection t="5" x="24.461600272851296" y="42.169" z="-8.6926" />
    <detection t="6" x="24.343956343792634" y="41.534" z="-8.4037" />
    <detection t="7" x="24.343956343792634" y="41.025" z="-8.4003" />
    <detection t="8" x="24.579244201909958" y="40.517" z="-8.1874" />
    <detection t="9" x="24.696888130968624" y="40.008" z="-8.2651" />
    <detection t="10" x="24.814532060027286" y="39.754" z="-8.241" />
    <detection t="11" x="25.168390177353345" y="39.119" z="-8.1997" />
    <detection t="12" x="25.286034106412007" y="38.737" z="-8.2052" />
    <detection t="13" x="25.52132196452933" y="37.847" z="-8.073" />
    <detection t="14" x="25.87425375170532" y="37.212" z="-8.0139" />
    <detection t="15" x="26.34575579809004" y="36.449" z="-7.769" />
    <detection t="16" x="26.69868758526603" y="35.814" z="-7.8128" />
    <detection t="17" x="27.17018963165075" y="35.178" z="-7.8017" />
    <detection t="18" x="27.640765347885402" y="34.415" z="-7.9441" />
    <detection t="19" x="28.24843792633015" y="33.705" z="-7.9037" />
    <detection t="20" x="28.843141882673944" y="32.742" z="-7.7661" />
    <detection t="21" x="29.437845839017736" y="32.1" z="-7.6859" />
    <detection t="22" x="30.03254979536153" y="31.137" z="-7.9402" />
    <detection t="23" x="30.924605729877218" y="30.174" z="-7.6725" />
    <detection t="24" x="31.519309686221014" y="29.532" z="-7.8546" />
    <detection t="25" x="32.7087175989086" y="28.569" z="-7.8761" />
    <detection t="26" x="33.303421555252385" y="27.927" z="-7.6573" />
    <detection t="27" x="34.195477489768074" y="27.285" z="-7.7965" />
    <detection t="28" x="35.08753342428377" y="26.643" z="-7.8073" />
    <detection t="29" x="35.97958935879946" y="25.68" z="-7.972" />
    <detection t="30" x="36.87164529331515" y="25.359" z="-8.1146" />
    <detection t="31" x="38.35840518417462" y="24.396" z="-8.096" />
    <detection t="32" x="39.25046111869032" y="24.075" z="-8.0849" />
    <detection t="33" x="40.14251705320601" y="23.112" z="-8.2257" />
    <detection t="34" x="41.33192496589359" y="22.47" z="-8.1656" />
    <detection t="35" x="42.52133287858117" y="22.149" z="-8.1955" />
    <detection t="36" x="43.413388813096866" y="21.507" z="-8.5082" />
    <detection t="37" x="44.305444747612555" y="20.865" z="-8.4626" />
    <detection t="38" x="45.49485266030014" y="20.544" z="-8.6537" />
    <detection t="39" x="46.68426057298772" y="20.223" z="-8.7273" />
    <detection t="40" x="47.8736684856753" y="19.902" z="-8.8309" />
    <detection t="41" x="49.063076398362895" y="19.902" z="-8.7128" />
    <detection t="42" x="50.25248431105048" y="19.581" z="-8.7936" />
    <detection t="43" x="51.441892223738066" y="19.581" z="-8.9468" />
    <detection t="44" x="52.63130013642565" y="19.26" z="-9.0304" />
    <detection t="45" x="53.22600409276944" y="19.26" z="-9.0855" />
    <detection t="46" x="54.41541200545703" y="19.26" z="-9.4168" />
    <detection t="47" x="55.604819918144614" y="18.939" z="-9.5201" />
    <detection t="48" x="56.7942278308322" y="18.939" z="-9.5379" />
    <detection t="49" x="57.983635743519784" y="18.939" z="-9.8308" />
    <detection t="50" x="58.87569167803547" y="18.939" z="-9.9192" />
    <detection t="51" x="60.06509959072306" y="19.26" z="-10.0425" />
    <detection t="52" x="60.65980354706684" y="19.26" z="-10.0953" />
    <detection t="53" x="61.849211459754436" y="19.26" z="-10.0272" />
    <detection t="54" x="62.74126739427012" y="19.26" z="-9.9328" />
    <detection t="55" x="63.63332332878581" y="19.26" z="-9.8985" />
    <detection t="56" x="64.82273124147339" y="19.26" z="-9.889" />
    <detection t="57" x="65.71478717598909" y="19.26" z="-9.7852" />
    <detection t="58" x="66.60684311050477" y="19.26" z="-9.7678" />
    <detection t="59" x="67.49889904502047" y="19.26" z="-9.9126" />
    <detection t="60" x="68.09360300136426" y="18.939" z="-9.602" />
    <detection t="61" x="68.68830695770805" y="18.939" z="-9.6897" />
    <detection t="62" x="69.87771487039564" y="18.939" z="-9.75" />
    <detection t="63" x="70.76977080491132" y="18.939" z="-9.5855" />
    <detection t="64" x="71.06712278308322" y="18.939" z="-9.6974" />
    <detection t="65" x="71.95917871759892" y="18.939" z="-10.1689" />
    <detection t="66" x="72.8512346521146" y="18.939" z="-10.1112" />
    <detection t="67" x="73.7432905866303" y="19.26" z="-10.151" />
    <detection t="68" x="74.33799454297409" y="19.26" z="-10.0905" />
    <detection t="69" x="74.93269849931787" y="19.26" z="-10.2406" />
    <detection t="70" x="75.52740245566167" y="19.26" z="-10.2135" />
    <detection t="71" x="76.41945839017735" y="19.26" z="-10.1454" />
    <detection t="72" x="77.31151432469304" y="19.26" z="-10.1593" />
    <detection t="73" x="78.20357025920873" y="19.26" z="-10.1678" />
    <detection t="74" x="79.09562619372441" y="19.26" z="-10.1944" />
    <detection t="75" x="79.69033015006822" y="19.26" z="-10.2826" />
    <detection t="76" x="80.5823860845839" y="19.26" z="-10.1241" />
    <detection t="77" x="81.33549249658937" y="19.161" z="-10.1654" />
    <detection t="78" x="82.36649795361528" y="19.26" z="-10.3297" />
    <detection t="79" x="82.96120190995907" y="19.26" z="-10.3352" />
    <detection t="80" x="83.85325784447477" y="19.26" z="-10.2742" />
    <detection t="81" x="84.74531377899045" y="19.26" z="-10.2325" />
    <detection t="82" x="85.63736971350613" y="19.26" z="-10.3613" />
    <detection t="83" x="86.52942564802183" y="19.26" z="-10.3493" />
    <detection t="84" x="87.12412960436562" y="18.939" z="-10.398" />
    <detection t="85" x="88.01618553888132" y="18.939" z="-10.4422" />
    <detection t="86" x="88.908241473397" y="18.939" z="-10.4257" />
    <detection t="87" x="89.57797817189632" y="18.78" z="-10.325" />
    <detection t="88" x="90.39500136425649" y="18.939" z="-10.3996" />
    <detection t="89" x="90.98970532060028" y="18.939" z="-10.4679" />
    <detection t="90" x="91.88176125511596" y="18.939" z="-10.4155" />
    <detection t="91" x="92.77381718963166" y="18.618" z="-10.4779" />
    <detection t="92" x="93.66587312414734" y="18.618" z="-10.5054" />
    <detection t="93" x="94.26057708049115" y="18.618" z="-10.5791" />
    <detection t="94" x="95.15263301500683" y="18.618" z="-10.5908" />
    <detection t="95" x="96.34204092769441" y="18.618" z="-10.6587" />
    <detection t="96" x="96.6393929058663" y="18.618" z="-10.6646" />
    <detection t="97" x="97.53144884038198" y="18.618" z="-10.5" />
    <detection t="98" x="98.4235047748977" y="18.618" z="-10.6189" />
    <detection t="99" x="99.31556070941338" y="18.618" z="-10.7643" />
    <detection t="100" x="100.20761664392907" y="18.297" z="-10.6878" />
    <detection t="101" x="101.09967257844475" y="18.297" z="-10.8503" />
    <detection t="102" x="101.99172851296044" y="18.297" z="-10.6928" />
    <detection t="103" x="102.58643246930424" y="18.297" z="-10.7192" />
    <detection t="104" x="103.47848840381992" y="18.297" z="-10.785" />
    <detection t="105" x="104.37054433833562" y="18.297" z="-10.8134" />
    <detection t="106" x="105.71001773533425" y="18.144" z="-10.8567" />
  </particle>
  <particle nSpots="104">
    <detection t="0" x="7.958323922734026" y="62.056" z="10.0344" />
    <detection t="1" x="7.829182763744427" y="62.312" z="9.2893" />
    <detection t="2" x="7.313627043090638" y="62.312" z="8.3947" />
    <detection t="3" x="6.927212481426448" y="62.439" z="4.0743" />
    <detection t="4" x="6.282515601783061" y="62.95" z="5.6411" />
    <detection t="5" x="5.896101040118871" y="63.078" z="4.6306" />
    <detection t="6" x="6.153374442793462" y="63.461" z="2.903" />
    <detection t="7" x="6.153374442793462" y="63.717" z="3.3081" />
    <detection t="8" x="6.02524219910847" y="63.845" z="2.6171" />
    <detection t="9" x="5.896101040118871" y="64.1" z="2.2092" />
    <detection t="10" x="5.637818722139673" y="64.611" z="2.3704" />
    <detection t="11" x="5.637818722139673" y="65.122" z="1.7616" />
    <detection t="12" x="5.509686478454681" y="65.122" z="1.4995" />
    <detection t="13" x="5.122263001485884" y="65.122" z="2.8066" />
    <detection t="14" x="4.606707280832095" y="65.633" z="-2.1436" />
    <detection t="15" x="4.606707280832095" y="65.889" z="-2.3872" />
    <detection t="16" x="4.3494338781575035" y="66.527" z="-3.0492" />
    <detection t="17" x="4.3494338781575035" y="66.655" z="-3.2672" />
    <detection t="18" x="4.864989598811293" y="66.911" z="-2.8592" />
    <detection t="19" x="4.864989598811293" y="67.422" z="14.4281" />
    <detection t="20" x="4.606707280832095" y="67.549" z="-3.4164" />
    <detection t="21" x="4.735848439821694" y="67.933" z="-3.5643" />
    <detection t="22" x="4.735848439821694" y="68.571" z="14.2525" />
    <detection t="23" x="4.735848439821694" y="69.083" z="14.4932" />
    <detection t="24" x="4.864989598811293" y="69.594" z="14.0727" />
    <detection t="25" x="4.735848439821694" y="70.105" z="13.7155" />
    <detection t="26" x="4.864989598811293" y="70.743" z="-4.036" />
    <detection t="27" x="4.9941307578008916" y="71.638" z="13.9322" />
    <detection t="28" x="4.735848439821694" y="72.276" z="-4.0212" />
    <detection t="29" x="5.122263001485884" y="73.298" z="13.5655" />
    <detection t="30" x="5.251404160475483" y="74.065" z="-4.1958" />
    <detection t="31" x="5.509686478454681" y="75.087" z="-3.9729" />
    <detection t="32" x="5.637818722139673" y="76.109" z="-4.1277" />
    <detection t="33" x="5.766959881129272" y="76.62" z="13.5236" />
    <detection t="34" x="6.153374442793462" y="78.153" z="-4.3294" />
    <detection t="35" x="6.540797919762258" y="79.431" z="-4.3097" />
    <detection t="36" x="6.79807132243685" y="80.964" z="-4.8" />
    <detection t="37" x="7.313627043090638" y="82.369" z="-4.4115" />
    <detection t="38" x="7.313627043090638" y="83.902" z="-4.6659" />
    <detection t="39" x="8.216606240713224" y="85.691" z="-4.8357" />
    <detection t="40" x="8.989435364041604" y="87.607" z="-4.9499" />
    <detection t="41" x="9.76327340267459" y="89.907" z="-4.9912" />
    <detection t="42" x="10.922517087667162" y="92.078" z="-4.8271" />
    <detection t="43" x="12.211910846953936" y="94.122" z="-5.0421" />
    <detection t="44" x="13.372163447251113" y="96.294" z="-4.7893" />
    <detection t="45" x="15.176104011887071" y="99.105" z="-4.9045" />
    <detection t="46" x="16.59463893016345" y="101.532" z="-5.0306" />
    <detection t="47" x="19.043276374442794" y="104.215" z="-5.1482" />
    <detection t="48" x="21.363781575037148" y="106.515" z="-5.1009" />
    <detection t="49" x="23.683277860326893" y="109.197" z="-5.3576" />
    <detection t="50" x="26.647471025260028" y="111.625" z="-5.4474" />
    <detection t="51" x="29.22625854383358" y="114.052" z="-5.4314" />
    <detection t="52" x="32.44772511144131" y="116.096" z="-5.3007" />
    <detection t="53" x="35.02651263001486" y="118.013" z="-5.0297" />
    <detection t="54" x="37.6042912332838" y="119.418" z="5.5457" />
    <detection t="55" x="40.052928677563145" y="120.568" z="-5.1194" />
    <detection t="56" x="42.501566121842494" y="121.717" z="-4.459" />
    <detection t="57" x="44.43565676077266" y="122.612" z="-4.0621" />
    <detection t="58" x="46.23959732540862" y="122.995" z="-4.0043" />
    <detection t="59" x="47.91540564635958" y="123.506" z="-3.6504" />
    <detection t="60" x="49.075658246656765" y="124.017" z="-2.7635" />
    <detection t="61" x="50.36404309063892" y="124.145" z="-3.0841" />
    <detection t="62" x="52.16899257057949" y="124.4" z="-1.8369" />
    <detection t="63" x="54.488488855869235" y="124.528" z="-0.9094" />
    <detection t="64" x="55.51960029717682" y="124.911" z="2.1439" />
    <detection t="65" x="58.226520059435366" y="124.911" z="1.7967" />
    <detection t="66" x="61.06258098068351" y="125.295" z="2.4645" />
    <detection t="67" x="63.253945022288256" y="125.295" z="2.891" />
    <detection t="68" x="66.4764205052006" y="125.55" z="3.8097" />
    <detection t="69" x="69.95616939078751" y="125.678" z="3.9678" />
    <detection t="70" x="73.04950371471024" y="125.55" z="3.981" />
    <detection t="71" x="76.14283803863299" y="125.422" z="4.2087" />
    <detection t="72" x="79.49445468053491" y="125.039" z="4.2081" />
    <detection t="73" x="83.36061812778603" y="125.295" z="4.3327" />
    <detection t="74" x="86.32582020802377" y="124.911" z="5.1761" />
    <detection t="75" x="90.57940713224367" y="125.295" z="5.0788" />
    <detection t="76" x="94.0591560178306" y="125.039" z="4.8373" />
    <detection t="77" x="97.02334918276374" y="125.295" z="4.2888" />
    <detection t="78" x="100.37496582466568" y="124.911" z="4.7135" />
    <detection t="79" x="103.98385586924219" y="125.039" z="4.8614" />
    <detection t="80" x="107.33547251114413" y="124.911" z="4.1981" />
    <detection t="81" x="110.04239227340267" y="124.911" z="4.0779" />
    <detection t="82" x="113.90855572065378" y="124.911" z="3.9023" />
    <detection t="83" x="116.74461664190193" y="124.911" z="3.6449" />
    <detection t="84" x="120.22436552748886" y="124.784" z="4.5933" />
    <detection t="85" x="124.03907429420505" y="124.227" z="-0.7737" />
    <detection t="86" x="128.4742659732541" y="124.017" z="-1.6746" />
    <detection t="87" x="131.30931797919763" y="124.528" z="4.2029" />
    <detection t="88" x="134.27452005943536" y="124.528" z="2.3319" />
    <detection t="89" x="137.3678543833581" y="124.272" z="3.7335" />
    <detection t="90" x="140.20290638930163" y="124.528" z="3.6464" />
    <detection t="91" x="143.29624071322436" y="124.528" z="1.7297" />
    <detection t="92" x="146.0031604754829" y="124.272" z="16.2286" />
    <detection t="93" x="148.06538335809807" y="124.4" z="2.9446" />
    <detection t="94" x="150.25674739970282" y="124.4" z="15.8243" />
    <detection t="95" x="152.5772526002972" y="124.4" z="1.7793" />
    <detection t="96" x="154.76861664190193" y="124.145" z="-1.1866" />
    <detection t="97" x="156.57255720653788" y="124.272" z="-3.7609" />
    <detection t="98" x="158.50563893016343" y="124.145" z="-3.2153" />
    <detection t="99" x="161.212558692422" y="123.889" z="-6.0025" />
    <detection t="100" x="163.01750817236254" y="123.506" z="-7.1784" />
    <detection t="101" x="165.3370044576523" y="122.867" z="-7.1354" />
    <detection t="102" x="167.27109509658246" y="122.484" z="-7.5751" />
    <detection t="103" x="169.46245913818723" y="121.59" z="-5.4796" />
  </particle>
  <particle nSpots="112">
    <detection t="0" x="34.79772740963856" y="115.499" z="0.8127" />
    <detection t="1" x="37.78675903614458" y="117.151" z="0.2203" />
    <detection t="2" x="41.03655120481928" y="118.677" z="1.7286" />
    <detection t="3" x="43.76584487951808" y="120.075" z="2.0218" />
    <detection t="4" x="46.49513855421687" y="121.6" z="2.0739" />
    <detection t="5" x="49.61403915662651" y="122.617" z="2.4691" />
    <detection t="6" x="53.12356927710844" y="123.379" z="2.8171" />
    <detection t="7" x="56.242469879518076" y="124.142" z="3.7711" />
    <detection t="8" x="60.53121385542169" y="124.142" z="5.396" />
    <detection t="9" x="64.82098042168676" y="124.65" z="6.9521" />
    <detection t="10" x="70.0198298192771" y="124.777" z="7.6816" />
    <detection t="11" x="75.08778765060242" y="124.777" z="7.5396" />
    <detection t="12" x="80.28663704819279" y="124.777" z="8.0731" />
    <detection t="13" x="85.35561746987952" y="124.65" z="8.016" />
    <detection t="14" x="90.42459789156628" y="124.904" z="8.1111" />
    <detection t="15" x="95.75331626506025" y="124.777" z="7.9747" />
    <detection t="16" x="101.08203463855422" y="124.523" z="7.526" />
    <detection t="17" x="106.4107530120482" y="124.777" z="7.7796" />
    <detection t="18" x="111.60960240963857" y="124.904" z="7.9186" />
    <detection t="19" x="116.80845180722892" y="124.904" z="8.1394" />
    <detection t="20" x="122.26703915662651" y="124.777" z="8.2696" />
    <detection t="21" x="127.07628162650603" y="124.65" z="7.5746" />
    <detection t="22" x="131.8845015060241" y="124.777" z="7.1586" />
    <detection t="23" x="136.69374397590363" y="124.65" z="6.9229" />
    <detection t="24" x="141.76272439759038" y="124.269" z="6.8016" />
    <detection t="25" x="146.57196686746988" y="124.396" z="6.4079" />
    <detection t="26" x="150.21034337349397" y="124.269" z="4.9515" />
    <detection t="27" x="154.62997891566266" y="124.015" z="4.2159" />
    <detection t="28" x="158.3992469879518" y="123.76" z="3.0672" />
    <detection t="29" x="161.9077545180723" y="123.252" z="1.6617" />
    <detection t="30" x="165.2874156626506" y="122.744" z="0.5367" />
    <detection t="31" x="168.53618524096385" y="121.727" z="-0.2895" />
    <detection t="32" x="171.91584638554218" y="120.71" z="0.4463" />
    <detection t="33" x="174.64514006024098" y="119.693" z="-0.5692" />
    <detection t="34" x="177.50430271084338" y="119.058" z="-1.8648" />
    <detection t="35" x="180.62320331325304" y="117.66" z="-1.5011" />
    <detection t="36" x="183.0927590361446" y="116.516" z="-1.4802" />
    <detection t="37" x="186.4724201807229" y="114.482" z="-1.9443" />
    <detection t="38" x="188.94197590361446" y="112.449" z="-1.9011" />
    <detection t="39" x="191.54140060240965" y="110.669" z="-2.2828" />
    <detection t="40" x="194.0109563253012" y="108.382" z="-1.9906" />
    <detection t="41" x="196.2197515060241" y="106.094" z="-1.7601" />
    <detection t="42" x="198.0399623493976" y="103.679" z="-1.5132" />
    <detection t="43" x="200.24875753012049" y="101.264" z="-1.7738" />
    <detection t="44" x="201.93909939759038" y="99.358" z="-1.2808" />
    <detection t="45" x="203.4985496987952" y="97.07" z="-2.1001" />
    <detection t="46" x="204.40763253012048" y="95.036" z="-1.4443" />
    <detection t="47" x="205.57747590361447" y="93.257" z="-1.7828" />
    <detection t="48" x="206.4875813253012" y="91.223" z="-0.4362" />
    <detection t="49" x="207.00705722891567" y="89.317" z="1.0052" />
    <detection t="50" x="207.1369262048193" y="87.537" z="0.6916" />
    <detection t="51" x="208.17690060240966" y="86.012" z="2.1066" />
    <detection t="52" x="208.56753012048196" y="84.36" z="2.8526" />
    <detection t="53" x="208.30676957831326" y="82.962" z="17.9083" />
    <detection t="54" x="208.17690060240966" y="81.691" z="18.4412" />
    <detection t="55" x="208.30676957831326" y="80.42" z="6.4043" />
    <detection t="56" x="208.30676957831326" y="79.784" z="6.7998" />
    <detection t="57" x="207.91716265060242" y="78.641" z="7.5623" />
    <detection t="58" x="207.78729367469882" y="77.751" z="7.9553" />
    <detection t="59" x="206.4875813253012" y="76.48" z="9.0438" />
    <detection t="60" x="206.22784337349398" y="76.226" z="9.9107" />
    <detection t="61" x="205.81369427710845" y="75.756" z="11.06" />
    <detection t="62" x="204.82893975903616" y="75.114" z="11.6036" />
    <detection t="63" x="203.84418524096387" y="74.472" z="12.5103" />
    <detection t="64" x="202.85943072289157" y="74.151" z="13.5263" />
    <detection t="65" x="201.5464246987952" y="73.83" z="13.775" />
    <detection t="66" x="199.57691566265063" y="73.509" z="14.556" />
    <detection t="67" x="198.59216114457834" y="73.188" z="14.9347" />
    <detection t="68" x="197.27915512048193" y="72.867" z="15.4875" />
    <detection t="69" x="195.96614909638555" y="72.546" z="16.3031" />
    <detection t="70" x="194.32489156626508" y="72.546" z="16.5577" />
    <detection t="71" x="192.68363403614458" y="72.546" z="17.3464" />
    <detection t="72" x="191.3706280120482" y="72.225" z="17.4577" />
    <detection t="73" x="189.40111897590364" y="72.225" z="17.5955" />
    <detection t="74" x="187.75986144578314" y="72.225" z="17.7234" />
    <detection t="75" x="186.11860391566267" y="72.546" z="17.7689" />
    <detection t="76" x="184.14909487951806" y="72.225" z="17.8068" />
    <detection t="77" x="182.1795858433735" y="72.225" z="18.0692" />
    <detection t="78" x="180.53832831325303" y="72.225" z="18.1868" />
    <detection t="79" x="178.89707078313253" y="72.225" z="18.3492" />
    <detection t="80" x="176.92756174698798" y="72.225" z="18.3825" />
    <detection t="81" x="175.28630421686748" y="72.225" z="18.5854" />
    <detection t="82" x="173.645046686747" y="72.225" z="18.3959" />
    <detection t="83" x="172.33204066265063" y="72.225" z="18.1977" />
    <detection t="84" x="170.362531626506" y="72.225" z="17.9252" />
    <detection t="85" x="168.72127409638554" y="72.225" z="18.0728" />
    <detection t="86" x="167.40826807228916" y="72.225" z="18.136" />
    <detection t="87" x="165.43875903614457" y="72.546" z="17.9811" />
    <detection t="88" x="163.7975015060241" y="72.225" z="18.0544" />
    <detection t="89" x="162.15624397590364" y="72.546" z="18.1069" />
    <detection t="90" x="160.84323795180723" y="72.546" z="18.1488" />
    <detection t="91" x="159.20198042168676" y="72.546" z="18.2466" />
    <detection t="92" x="157.5607228915663" y="72.546" z="18.2769" />
    <detection t="93" x="155.9194653614458" y="72.546" z="17.8344" />
    <detection t="94" x="154.6064593373494" y="72.867" z="17.7847" />
    <detection t="95" x="153.29345331325302" y="72.867" z="17.934" />
    <detection t="96" x="151.32394427710844" y="72.546" z="18.0178" />
    <detection t="97" x="150.01093825301206" y="72.867" z="18.0634" />
    <detection t="98" x="148.3696807228916" y="72.867" z="17.9914" />
    <detection t="99" x="147.05667469879518" y="72.867" z="18.0756" />
    <detection t="100" x="145.08716566265062" y="72.867" z="18.1087" />
    <detection t="101" x="143.77415963855424" y="72.867" z="18.1124" />
    <detection t="102" x="142.46115361445783" y="72.867" z="17.7218" />
    <detection t="103" x="140.81989608433736" y="72.867" z="17.5509" />
    <detection t="104" x="139.50689006024098" y="72.867" z="17.528" />
    <detection t="105" x="138.19388403614457" y="73.188" z="17.6775" />
    <detection t="106" x="136.5526265060241" y="73.188" z="17.7633" />
    <detection t="107" x="135.56787198795183" y="73.188" z="17.7873" />
    <detection t="108" x="133.92661445783133" y="73.188" z="17.7326" />
    <detection t="109" x="132.61360843373495" y="73.188" z="17.6823" />
    <detection t="110" x="130.97235090361448" y="73.188" z="17.6653" />
    <detection t="111" x="129.93544427710845" y="73.048" z="17.7558" />
  </particle>
  <particle nSpots="97">
    <detection t="0" x="95.83988" y="19.125" z="-9.2214" />
    <detection t="1" x="96.70123999999998" y="18.998" z="-9.3604" />
    <detection t="2" x="97.56259999999999" y="18.998" z="-9.2465" />
    <detection t="3" x="98.30174" y="18.998" z="-8.9435" />
    <detection t="4" x="99.03990999999999" y="18.744" z="-9.0748" />
    <detection t="5" x="100.02445999999999" y="18.871" z="-9.2504" />
    <detection t="6" x="101.1322" y="18.744" z="-9.2808" />
    <detection t="7" x="101.74718" y="18.744" z="-9.2337" />
    <detection t="8" x="102.73173" y="18.617" z="-9.1179" />
    <detection t="9" x="103.96266" y="18.617" z="-8.9697" />
    <detection t="10" x="104.94721" y="18.617" z="-9.1041" />
    <detection t="11" x="105.93176" y="18.49" z="-9.1654" />
    <detection t="12" x="107.4081" y="18.49" z="-9.2432" />
    <detection t="13" x="108.39265" y="18.49" z="-9.2907" />
    <detection t="14" x="109.62357999999999" y="18.364" z="-9.3731" />
    <detection t="15" x="110.73132" y="18.364" z="-9.205" />
    <detection t="16" x="112.33182" y="17.983" z="-9.4477" />
    <detection t="17" x="113.06998999999999" y="17.983" z="-9.3036" />
    <detection t="18" x="114.42314" y="17.729" z="-9.4788" />
    <detection t="19" x="115.77726" y="17.602" z="-9.4215" />
    <detection t="20" x="117.00819" y="17.349" z="-9.404" />
    <detection t="21" x="118.11593" y="17.475" z="-9.5496" />
    <detection t="22" x="119.10048" y="17.349" z="-9.5573" />
    <detection t="23" x="120.45363" y="17.349" z="-9.476" />
    <detection t="24" x="121.68455999999999" y="17.222" z="-9.6061" />
    <detection t="25" x="123.03867999999999" y="17.095" z="-9.7906" />
    <detection t="26" x="124.14642" y="16.841" z="-9.8714" />
    <detection t="27" x="125.37734999999999" y="16.841" z="-10.0611" />
    <detection t="28" x="126.97688" y="16.968" z="-10.3099" />
    <detection t="29" x="127.96143000000001" y="16.714" z="-9.9717" />
    <detection t="30" x="129.31555" y="16.46" z="-10.0348" />
    <detection t="31" x="130.91508" y="16.587" z="-10.0604" />
    <detection t="32" x="132.02282" y="16.334" z="-9.5916" />
    <detection t="33" x="133.86872999999997" y="16.207" z="-9.8227" />
    <detection t="34" x="135.09966" y="15.953" z="-9.5106" />
    <detection t="35" x="136.576" y="15.953" z="-9.7933" />
    <detection t="37" x="140.11649999999997" y="15.729" z="-9.7474" />
    <detection t="38" x="141.98472" y="15.408" z="-9.7254" />
    <detection t="39" x="143.85294" y="15.408" z="-9.7762" />
    <detection t="40" x="145.09842" y="15.087" z="-9.8819" />
    <detection t="41" x="146.65527" y="15.087" z="-10.0091" />
    <detection t="42" x="147.90075" y="15.087" z="-9.7132" />
    <detection t="43" x="149.76897" y="14.766" z="-9.5017" />
    <detection t="44" x="151.32582" y="14.766" z="-9.5336" />
    <detection t="45" x="152.88267" y="14.766" z="-9.5745" />
    <detection t="46" x="154.75089" y="14.766" z="-9.6001" />
    <detection t="47" x="156.30774" y="14.766" z="-9.4299" />
    <detection t="48" x="158.17596" y="14.766" z="-9.5845" />
    <detection t="49" x="160.04417999999998" y="15.087" z="-9.4547" />
    <detection t="50" x="161.60102999999998" y="15.408" z="-9.3799" />
    <detection t="51" x="163.46925" y="15.408" z="-9.5056" />
    <detection t="52" x="165.96021" y="16.05" z="-9.4299" />
    <detection t="53" x="167.51706000000001" y="16.371" z="-9.3354" />
    <detection t="54" x="168.76254" y="16.692" z="-9.0638" />
    <detection t="55" x="170.63075999999998" y="17.013" z="-9.2407" />
    <detection t="56" x="172.49898" y="17.655" z="-9.2597" />
    <detection t="57" x="174.3672" y="18.297" z="-9.1868" />
    <detection t="58" x="175.92405" y="19.26" z="-8.8941" />
    <detection t="59" x="177.4809" y="19.902" z="-8.787" />
    <detection t="60" x="179.66049" y="20.544" z="-8.5317" />
    <detection t="61" x="180.90597" y="21.507" z="-8.7691" />
    <detection t="62" x="182.77418999999998" y="22.791" z="-9.0544" />
    <detection t="63" x="184.01967000000002" y="23.754" z="-8.9753" />
    <detection t="64" x="185.26515" y="25.038" z="-8.5813" />
    <detection t="65" x="187.13336999999999" y="26.001" z="-9.01" />
    <detection t="66" x="188.37885" y="27.285" z="-9.3458" />
    <detection t="67" x="189.31296" y="28.569" z="-9.0076" />
    <detection t="68" x="190.55844" y="29.853" z="-9.2108" />
    <detection t="69" x="192.11529" y="30.816" z="-9.2668" />
    <detection t="70" x="192.73803" y="32.1" z="-9.5146" />
    <detection t="71" x="193.67214" y="33.384" z="-9.3838" />
    <detection t="72" x="194.29488" y="34.347" z="-9.741" />
    <detection t="73" x="195.22898999999998" y="35.631" z="-9.7167" />
    <detection t="74" x="195.85172999999998" y="36.915" z="-10.109" />
    <detection t="75" x="196.47447" y="37.878" z="-10.0638" />
    <detection t="76" x="197.09721000000002" y="39.162" z="-10.1451" />
    <detection t="77" x="197.40858" y="40.125" z="-10.611" />
    <detection t="78" x="197.71995" y="41.088" z="-10.8453" />
    <detection t="79" x="198.34269" y="42.051" z="-11.0199" />
    <detection t="80" x="198.03132" y="43.014" z="-11.049" />
    <detection t="81" x="198.34269" y="43.656" z="-11.2277" />
    <detection t="82" x="198.65406" y="44.619" z="-11.5446" />
    <detection t="83" x="198.65406" y="45.582" z="-11.6334" />
    <detection t="84" x="198.65406" y="46.224" z="-11.6711" />
    <detection t="85" x="198.34269" y="46.866" z="-12.0396" />
    <detection t="86" x="198.65406" y="47.508" z="-12.1195" />
    <detection t="87" x="198.34269" y="48.15" z="-12.2609" />
    <detection t="88" x="198.03132" y="48.792" z="-12.5399" />
    <detection t="89" x="198.03132" y="49.434" z="-12.812" />
    <detection t="90" x="197.71995" y="49.755" z="-13.018" />
    <detection t="91" x="197.71995" y="50.076" z="-13.3859" />
    <detection t="92" x="197.40858" y="50.718" z="-13.5206" />
    <detection t="93" x="197.09721000000002" y="51.039" z="-13.7335" />
    <detection t="94" x="197.09721000000002" y="51.36" z="-13.9075" />
    <detection t="95" x="196.78584" y="51.681" z="-14.3125" />
    <detection t="96" x="195.85172999999998" y="52.002" z="-14.5991" />
    <detection t="97" x="195.85172999999998" y="52.323" z="-14.6246" />
  </particle>
  <particle nSpots="98">
    <detection t="0" x="155.86066713681242" y="28.89" z="3.6415" />
    <detection t="1" x="156.16808462623413" y="28.569" z="3.5546" />
    <detection t="2" x="156.16808462623413" y="28.569" z="3.5223" />
    <detection t="3" x="156.78291960507758" y="28.569" z="3.6429" />
    <detection t="4" x="156.78291960507758" y="28.248" z="3.4722" />
    <detection t="5" x="157.397754583921" y="28.248" z="3.3966" />
    <detection t="6" x="157.397754583921" y="28.248" z="3.5004" />
    <detection t="7" x="157.397754583921" y="27.927" z="3.3226" />
    <detection t="8" x="157.70517207334274" y="27.927" z="3.2669" />
    <detection t="9" x="158.6274245416079" y="27.927" z="3.3758" />
    <detection t="10" x="158.9348420310296" y="27.927" z="3.4004" />
    <detection t="11" x="159.2422595204513" y="27.927" z="3.2444" />
    <detection t="12" x="159.54967700987305" y="27.927" z="2.9651" />
    <detection t="13" x="160.1645119887165" y="27.606" z="3.0051" />
    <detection t="14" x="160.47192947813824" y="27.606" z="2.8781" />
    <detection t="15" x="161.08676445698165" y="27.606" z="3.0151" />
    <detection t="16" x="161.08676445698165" y="27.927" z="2.8865" />
    <detection t="17" x="162.0090169252468" y="27.606" z="2.7818" />
    <detection t="18" x="162.31643441466855" y="27.606" z="2.7575" />
    <detection t="19" x="162.62385190409026" y="27.606" z="2.8611" />
    <detection t="20" x="163.54610437235542" y="27.927" z="2.1612" />
    <detection t="21" x="163.54610437235542" y="27.927" z="2.2342" />
    <detection t="22" x="163.85352186177712" y="27.927" z="2.4746" />
    <detection t="23" x="164.7757743300423" y="28.248" z="2.8202" />
    <detection t="24" x="165.08319181946405" y="28.248" z="2.353" />
    <detection t="25" x="165.69802679830747" y="28.248" z="2.4658" />
    <detection t="26" x="166.3128617771509" y="28.248" z="2.8589" />
    <detection t="27" x="166.62027926657262" y="28.569" z="2.3319" />
    <detection t="28" x="167.23511424541607" y="28.89" z="2.5346" />
    <detection t="29" x="167.54253173483778" y="28.89" z="3.1422" />
    <detection t="30" x="168.15736671368123" y="28.89" z="2.4651" />
    <detection t="31" x="168.77220169252467" y="29.211" z="2.4422" />
    <detection t="32" x="168.77220169252467" y="29.211" z="2.4524" />
    <detection t="33" x="169.38703667136812" y="29.532" z="2.3774" />
    <detection t="34" x="169.69445416078983" y="29.532" z="2.4981" />
    <detection t="35" x="170.00187165021157" y="29.532" z="2.0878" />
    <detection t="36" x="170.616706629055" y="30.174" z="2.3963" />
    <detection t="37" x="170.92412411847673" y="30.174" z="2.2521" />
    <detection t="38" x="171.23154160789844" y="30.495" z="3.0242" />
    <detection t="39" x="171.84637658674188" y="30.495" z="2.6758" />
    <detection t="40" x="172.4612115655853" y="30.816" z="2.3985" />
    <detection t="41" x="172.76862905500704" y="31.137" z="2.2851" />
    <detection t="42" x="173.07604654442878" y="31.458" z="3.1048" />
    <detection t="43" x="173.3834640338505" y="31.458" z="2.6653" />
    <detection t="44" x="173.3834640338505" y="31.779" z="2.2494" />
    <detection t="45" x="173.99829901269393" y="32.1" z="2.2613" />
    <detection t="46" x="174.30571650211564" y="32.421" z="2.1466" />
    <detection t="47" x="174.30571650211564" y="32.742" z="2.6299" />
    <detection t="48" x="174.61313399153738" y="32.742" z="2.3907" />
    <detection t="49" x="174.9205514809591" y="33.063" z="2.4031" />
    <detection t="50" x="174.9205514809591" y="33.384" z="2.3563" />
    <detection t="51" x="175.2279689703808" y="33.705" z="2.652" />
    <detection t="52" x="175.84280394922425" y="33.705" z="2.5262" />
    <detection t="53" x="175.84280394922425" y="34.026" z="2.4753" />
    <detection t="54" x="176.15022143864596" y="34.347" z="2.4454" />
    <detection t="55" x="175.84280394922425" y="34.347" z="2.8068" />
    <detection t="56" x="175.84280394922425" y="34.668" z="2.5088" />
    <detection t="57" x="176.15022143864596" y="34.989" z="2.5424" />
    <detection t="58" x="176.4576389280677" y="34.989" z="2.8779" />
    <detection t="59" x="176.4576389280677" y="35.31" z="2.6895" />
    <detection t="60" x="176.4576389280677" y="35.631" z="2.7296" />
    <detection t="61" x="176.7650564174894" y="35.631" z="2.8829" />
    <detection t="62" x="176.4576389280677" y="35.952" z="2.7463" />
    <detection t="63" x="176.15022143864596" y="36.273" z="2.7523" />
    <detection t="64" x="176.4576389280677" y="36.273" z="3.1943" />
    <detection t="65" x="176.4576389280677" y="36.594" z="2.7547" />
    <detection t="66" x="176.4576389280677" y="36.915" z="2.9106" />
    <detection t="67" x="176.15022143864596" y="36.915" z="3.1052" />
    <detection t="68" x="176.4576389280677" y="37.236" z="2.887" />
    <detection t="69" x="176.15022143864596" y="37.236" z="3.1871" />
    <detection t="70" x="176.4576389280677" y="37.557" z="3.0171" />
    <detection t="71" x="176.15022143864596" y="37.878" z="3.4883" />
    <detection t="72" x="176.4576389280677" y="37.878" z="3.0514" />
    <detection t="73" x="176.15022143864596" y="38.199" z="2.9174" />
    <detection t="74" x="175.84280394922425" y="38.199" z="3.2367" />
    <detection t="75" x="176.15022143864596" y="38.52" z="2.9653" />
    <detection t="76" x="175.84280394922425" y="38.841" z="3.2197" />
    <detection t="77" x="175.84280394922425" y="38.841" z="3.1002" />
    <detection t="78" x="175.84280394922425" y="39.162" z="3.4735" />
    <detection t="79" x="175.53538645980254" y="39.162" z="3.2657" />
    <detection t="80" x="175.53538645980254" y="39.483" z="3.5256" />
    <detection t="81" x="175.2279689703808" y="39.483" z="3.2263" />
    <detection t="82" x="174.9205514809591" y="39.804" z="3.4215" />
    <detection t="83" x="174.9205514809591" y="39.804" z="3.1687" />
    <detection t="84" x="174.61313399153738" y="40.125" z="3.3653" />
    <detection t="85" x="174.30571650211564" y="40.125" z="3.3257" />
    <detection t="86" x="174.30571650211564" y="40.125" z="3.3114" />
    <detection t="87" x="173.99829901269393" y="40.446" z="3.6411" />
    <detection t="88" x="173.99829901269393" y="40.446" z="3.1232" />
    <detection t="89" x="173.69088152327222" y="40.446" z="3.1393" />
    <detection t="90" x="173.3834640338505" y="40.767" z="3.2267" />
    <detection t="91" x="173.07604654442878" y="40.767" z="3.4732" />
    <detection t="92" x="172.76862905500704" y="40.767" z="3.0148" />
    <detection t="93" x="172.76862905500704" y="40.767" z="3.0972" />
    <detection t="94" x="172.1537940761636" y="40.767" z="3.2636" />
    <detection t="95" x="172.1537940761636" y="40.767" z="3.2225" />
    <detection t="96" x="171.53895909732015" y="41.088" z="3.2176" />
    <detection t="97" x="171.53895909732015" y="41.088" z="3.3148" />
  </particle>
  <particle nSpots="113">
    <detection t="0" x="91.1521280227596" y="43.014" z="13.3632" />
    <detection t="1" x="90.22200426742532" y="43.014" z="13.2743" />
    <detection t="2" x="89.60192176386913" y="43.014" z="13.5952" />
    <detection t="3" x="88.36175675675675" y="43.014" z="13.6507" />
    <detection t="4" x="88.05171550497866" y="43.014" z="13.5206" />
    <detection t="5" x="86.81155049786628" y="43.335" z="12.8722" />
    <detection t="6" x="85.881426742532" y="43.335" z="12.8763" />
    <detection t="7" x="85.26134423897582" y="43.014" z="12.8921" />
    <detection t="8" x="84.33122048364153" y="43.335" z="13.014" />
    <detection t="9" x="83.40109672830725" y="43.335" z="13.1095" />
    <detection t="10" x="82.78101422475106" y="43.335" z="12.9963" />
    <detection t="11" x="82.16093172119487" y="43.335" z="13.2452" />
    <detection t="12" x="81.5408492176387" y="43.335" z="13.5353" />
    <detection t="13" x="80.30068421052631" y="43.335" z="12.6565" />
    <detection t="14" x="79.99064295874821" y="43.335" z="12.7561" />
    <detection t="15" x="79.06051920341395" y="43.656" z="12.7725" />
    <detection t="16" x="78.44043669985774" y="43.656" z="12.9887" />
    <detection t="17" x="77.51031294452346" y="43.656" z="12.9544" />
    <detection t="18" x="76.5801891891892" y="43.656" z="12.6804" />
    <detection t="19" x="75.6500654338549" y="43.656" z="12.8416" />
    <detection t="20" x="75.02998293029871" y="43.977" z="12.754" />
    <detection t="21" x="74.40990042674254" y="43.977" z="13.4895" />
    <detection t="22" x="73.47977667140825" y="43.977" z="12.7061" />
    <detection t="23" x="72.85969416785207" y="44.298" z="12.866" />
    <detection t="24" x="71.92957041251778" y="44.298" z="13.1362" />
    <detection t="25" x="71.30948790896159" y="44.298" z="12.6103" />
    <detection t="26" x="70.37936415362731" y="44.298" z="12.7515" />
    <detection t="27" x="69.75928165007112" y="44.619" z="13.0312" />
    <detection t="28" x="68.82915789473684" y="44.619" z="12.533" />
    <detection t="29" x="67.89903413940256" y="44.94" z="12.7653" />
    <detection t="30" x="67.27895163584637" y="44.94" z="12.9682" />
    <detection t="31" x="66.65886913229018" y="44.94" z="12.6875" />
    <detection t="32" x="66.038786628734" y="44.94" z="12.7203" />
    <detection t="33" x="65.10866287339971" y="45.261" z="13.5274" />
    <detection t="34" x="64.17853911806543" y="45.261" z="12.6853" />
    <detection t="35" x="63.558456614509254" y="45.582" z="12.7" />
    <detection t="36" x="62.62833285917496" y="45.582" z="12.7113" />
    <detection t="37" x="61.69820910384068" y="45.582" z="12.6909" />
    <detection t="38" x="61.07812660028449" y="45.903" z="12.6887" />
    <detection t="39" x="60.14800284495021" y="45.903" z="12.7392" />
    <detection t="40" x="59.21787908961593" y="45.903" z="12.5703" />
    <detection t="41" x="58.28775533428165" y="46.224" z="12.6822" />
    <detection t="42" x="57.667672830725465" y="46.224" z="13.028" />
    <detection t="43" x="56.73754907539118" y="46.224" z="12.4669" />
    <detection t="44" x="56.11746657183499" y="46.545" z="12.6915" />
    <detection t="45" x="55.18734281650071" y="46.545" z="12.481" />
    <detection t="46" x="54.257219061166424" y="46.866" z="12.6451" />
    <detection t="47" x="53.63713655761024" y="46.866" z="12.7268" />
    <detection t="48" x="52.39697155049787" y="46.866" z="12.4861" />
    <detection t="49" x="51.46684779516358" y="47.187" z="12.5996" />
    <detection t="50" x="51.15680654338549" y="47.187" z="12.6839" />
    <detection t="51" x="50.22668278805121" y="47.187" z="12.3851" />
    <detection t="52" x="49.29655903271693" y="47.508" z="12.468" />
    <detection t="53" x="48.36643527738264" y="47.508" z="12.2351" />
    <detection t="54" x="47.43631152204836" y="47.829" z="12.3932" />
    <detection t="55" x="46.50618776671408" y="47.829" z="12.594" />
    <detection t="56" x="45.5760640113798" y="47.829" z="12.2258" />
    <detection t="57" x="44.64594025604551" y="48.15" z="12.4377" />
    <detection t="58" x="44.02585775248933" y="48.15" z="12.6329" />
    <detection t="59" x="42.785692745376956" y="48.471" z="12.4425" />
    <detection t="60" x="41.85556899004268" y="48.471" z="12.6219" />
    <detection t="61" x="40.92544523470839" y="48.471" z="12.5617" />
    <detection t="62" x="39.995321479374105" y="48.471" z="12.6855" />
    <detection t="63" x="39.06519772403983" y="48.471" z="12.822" />
    <detection t="64" x="38.13507396870554" y="48.471" z="12.5704" />
    <detection t="65" x="37.20495021337127" y="48.471" z="12.478" />
    <detection t="66" x="36.27482645803698" y="48.471" z="12.6087" />
    <detection t="67" x="35.344702702702705" y="48.792" z="12.7714" />
    <detection t="68" x="34.41457894736842" y="48.792" z="12.7342" />
    <detection t="69" x="33.48445519203414" y="48.792" z="13.104" />
    <detection t="70" x="32.244290184921766" y="48.792" z="12.8378" />
    <detection t="71" x="31.624207681365572" y="48.792" z="12.6117" />
    <detection t="72" x="30.694083926031293" y="48.792" z="12.4738" />
    <detection t="73" x="29.76396017069701" y="48.792" z="12.2953" />
    <detection t="74" x="29.143877667140824" y="48.792" z="12.4867" />
    <detection t="75" x="28.213753911806542" y="48.792" z="12.2498" />
    <detection t="76" x="26.973588904694168" y="48.792" z="12.1083" />
    <detection t="77" x="26.043465149359886" y="48.792" z="11.7119" />
    <detection t="78" x="25.423382645803695" y="48.471" z="11.5944" />
    <detection t="79" x="24.493258890469416" y="48.471" z="11.3639" />
    <detection t="80" x="23.563135135135134" y="48.15" z="11.0507" />
    <detection t="81" x="22.633011379800852" y="47.829" z="10.6877" />
    <detection t="82" x="22.012928876244665" y="47.829" z="10.3608" />
    <detection t="83" x="21.392846372688478" y="47.187" z="10.0987" />
    <detection t="84" x="20.77276386913229" y="46.866" z="9.7121" />
    <detection t="85" x="20.1526813655761" y="46.545" z="9.347" />
    <detection t="86" x="19.84264011379801" y="46.224" z="9.0756" />
    <detection t="87" x="18.912516358463726" y="45.903" z="8.621" />
    <detection t="88" x="18.912516358463726" y="45.261" z="8.55" />
    <detection t="89" x="18.602475106685635" y="44.619" z="8.5187" />
    <detection t="90" x="18.29243385490754" y="43.977" z="8.1293" />
    <detection t="91" x="18.29243385490754" y="43.335" z="7.63" />
    <detection t="92" x="17.982392603129444" y="42.372" z="7.7131" />
    <detection t="93" x="17.672351351351352" y="41.409" z="6.7529" />
    <detection t="94" x="17.982392603129444" y="40.767" z="6.1312" />
    <detection t="95" x="18.29243385490754" y="39.483" z="5.6653" />
    <detection t="96" x="17.982392603129444" y="38.52" z="4.8687" />
    <detection t="97" x="18.29243385490754" y="37.557" z="4.4668" />
    <detection t="98" x="18.912516358463726" y="36.273" z="3.9898" />
    <detection t="99" x="19.22255761024182" y="34.989" z="3.7123" />
    <detection t="100" x="19.84264011379801" y="34.026" z="3.2709" />
    <detection t="101" x="20.462722617354196" y="32.421" z="2.7659" />
    <detection t="102" x="21.392846372688478" y="31.137" z="3.1687" />
    <detection t="103" x="22.322970128022757" y="29.853" z="2.2791" />
    <detection t="104" x="23.25309388335704" y="28.248" z="2.2364" />
    <detection t="105" x="24.18321763869132" y="26.964" z="1.5856" />
    <detection t="106" x="25.73342389758179" y="25.359" z="2.0069" />
    <detection t="107" x="26.973588904694168" y="24.075" z="1.4082" />
    <detection t="108" x="28.523795163584637" y="22.47" z="1.9632" />
    <detection t="109" x="29.76396017069701" y="21.186" z="1.101" />
    <detection t="110" x="31.31416642958748" y="19.902" z="0.9249" />
    <detection t="111" x="33.174413940256045" y="18.297" z="1.5813" />
    <detection t="112" x="35.03466145092461" y="17.013" z="1.5976" />
  </particle>
  <particle nSpots="105">
    <detection t="0" x="170.39246188340806" y="38.199" z="4.9252" />
    <detection t="1" x="170.06666367713004" y="38.199" z="4.8803" />
    <detection t="2" x="169.74086547085201" y="38.52" z="4.9309" />
    <detection t="3" x="169.41506726457396" y="38.52" z="4.7944" />
    <detection t="4" x="169.08926905829594" y="38.52" z="4.877" />
    <detection t="5" x="169.08926905829594" y="38.52" z="5.0692" />
    <detection t="6" x="168.4376726457399" y="38.841" z="4.918" />
    <detection t="7" x="168.11187443946187" y="38.841" z="4.8447" />
    <detection t="8" x="167.78607623318385" y="38.841" z="4.8976" />
    <detection t="9" x="167.78607623318385" y="38.841" z="4.8784" />
    <detection t="10" x="167.46027802690583" y="38.841" z="4.8268" />
    <detection t="11" x="167.46027802690583" y="38.841" z="4.8247" />
    <detection t="12" x="166.80868161434975" y="38.841" z="4.7985" />
    <detection t="13" x="166.80868161434975" y="38.841" z="4.733" />
    <detection t="14" x="166.48288340807173" y="38.841" z="4.6378" />
    <detection t="15" x="166.1570852017937" y="39.162" z="4.659" />
    <detection t="16" x="165.83128699551568" y="39.162" z="4.6282" />
    <detection t="17" x="165.83128699551568" y="39.162" z="4.4579" />
    <detection t="18" x="165.50548878923766" y="39.162" z="4.4164" />
    <detection t="19" x="165.17969058295964" y="39.162" z="4.3306" />
    <detection t="20" x="164.85389237668159" y="39.162" z="4.317" />
    <detection t="21" x="164.52809417040356" y="39.162" z="4.2713" />
    <detection t="22" x="164.20229596412554" y="39.162" z="4.2796" />
    <detection t="23" x="163.87649775784752" y="39.162" z="4.2514" />
    <detection t="24" x="163.87649775784752" y="39.162" z="4.2337" />
    <detection t="25" x="163.5506995515695" y="39.162" z="4.2478" />
    <detection t="26" x="163.22490134529147" y="39.162" z="4.2141" />
    <detection t="27" x="163.22490134529147" y="39.162" z="4.25" />
    <detection t="28" x="162.89910313901345" y="39.162" z="4.2011" />
    <detection t="29" x="162.89910313901345" y="39.162" z="4.1934" />
    <detection t="30" x="162.24750672645737" y="39.162" z="4.1839" />
    <detection t="31" x="161.92170852017935" y="39.162" z="4.1367" />
    <detection t="32" x="162.24750672645737" y="38.841" z="4.1791" />
    <detection t="33" x="161.59591031390133" y="39.162" z="4.0449" />
    <detection t="34" x="161.2701121076233" y="38.841" z="3.9731" />
    <detection t="35" x="160.94431390134528" y="38.841" z="3.8293" />
    <detection t="36" x="160.94431390134528" y="38.841" z="3.8383" />
    <detection t="37" x="160.94431390134528" y="38.841" z="3.9921" />
    <detection t="38" x="160.61851569506723" y="38.52" z="3.9456" />
    <detection t="39" x="160.2927174887892" y="38.52" z="3.8291" />
    <detection t="40" x="159.96691928251118" y="38.52" z="3.8454" />
    <detection t="41" x="159.64112107623316" y="38.52" z="3.6934" />
    <detection t="42" x="159.31532286995514" y="38.52" z="3.7899" />
    <detection t="43" x="158.98952466367712" y="38.52" z="3.9059" />
    <detection t="44" x="158.98952466367712" y="38.199" z="3.7772" />
    <detection t="45" x="158.33792825112107" y="38.199" z="3.6951" />
    <detection t="46" x="158.33792825112107" y="38.199" z="3.6387" />
    <detection t="47" x="158.01213004484305" y="38.199" z="3.4021" />
    <detection t="48" x="157.68633183856502" y="38.199" z="3.2935" />
    <detection t="49" x="157.68633183856502" y="37.878" z="3.5195" />
    <detection t="50" x="157.36053363228697" y="37.878" z="3.458" />
    <detection t="51" x="157.03473542600895" y="37.878" z="3.1474" />
    <detection t="52" x="156.70893721973093" y="37.878" z="3.3906" />
    <detection t="53" x="156.3831390134529" y="37.557" z="3.1949" />
    <detection t="54" x="156.3831390134529" y="37.557" z="3.0221" />
    <detection t="55" x="156.3831390134529" y="37.557" z="3.201" />
    <detection t="56" x="156.05734080717485" y="37.236" z="3.1696" />
    <detection t="57" x="155.73154260089683" y="37.236" z="3.0809" />
    <detection t="58" x="155.4057443946188" y="36.915" z="3.2272" />
    <detection t="59" x="155.07994618834078" y="36.915" z="2.9167" />
    <detection t="60" x="155.07994618834078" y="36.915" z="2.7209" />
    <detection t="61" x="154.75414798206276" y="36.594" z="3.1427" />
    <detection t="62" x="154.42834977578474" y="36.594" z="2.8112" />
    <detection t="63" x="154.75414798206276" y="36.273" z="3.1517" />
    <detection t="64" x="154.42834977578474" y="36.273" z="2.8199" />
    <detection t="65" x="153.7767533632287" y="36.273" z="3.0367" />
    <detection t="66" x="153.7767533632287" y="35.952" z="2.9328" />
    <detection t="67" x="153.7767533632287" y="35.952" z="2.6974" />
    <detection t="68" x="153.45095515695067" y="35.631" z="3.0384" />
    <detection t="69" x="153.45095515695067" y="35.631" z="2.8137" />
    <detection t="70" x="153.12515695067265" y="35.631" z="2.4408" />
    <detection t="71" x="152.7993587443946" y="35.31" z="3.124" />
    <detection t="72" x="152.47356053811657" y="35.31" z="2.6783" />
    <detection t="73" x="152.14776233183855" y="35.31" z="2.5145" />
    <detection t="74" x="152.47356053811657" y="34.989" z="2.7816" />
    <detection t="75" x="152.14776233183855" y="34.989" z="2.6676" />
    <detection t="76" x="152.14776233183855" y="34.668" z="2.6226" />
    <detection t="77" x="151.82196412556053" y="34.668" z="2.679" />
    <detection t="78" x="151.82196412556053" y="34.668" z="2.4398" />
    <detection t="79" x="151.49616591928248" y="34.347" z="2.7179" />
    <detection t="80" x="151.49616591928248" y="34.347" z="2.3575" />
    <detection t="81" x="151.49616591928248" y="34.026" z="2.7796" />
    <detection t="82" x="151.49616591928248" y="34.026" z="2.3581" />
    <detection t="83" x="151.49616591928248" y="34.026" z="2.3536" />
    <detection t="84" x="151.17036771300445" y="33.705" z="2.4116" />
    <detection t="85" x="151.17036771300445" y="33.705" z="2.2349" />
    <detection t="86" x="151.17036771300445" y="33.384" z="2.8701" />
    <detection t="87" x="151.17036771300445" y="33.384" z="2.3983" />
    <detection t="88" x="151.17036771300445" y="33.384" z="2.2394" />
    <detection t="89" x="151.17036771300445" y="33.063" z="2.5858" />
    <detection t="90" x="151.17036771300445" y="33.063" z="2.3809" />
    <detection t="91" x="150.84456950672643" y="33.063" z="2.0512" />
    <detection t="92" x="150.84456950672643" y="32.742" z="2.7131" />
    <detection t="93" x="150.84456950672643" y="32.742" z="2.4016" />
    <detection t="94" x="150.5187713004484" y="32.742" z="2.1514" />
    <detection t="95" x="150.5187713004484" y="32.742" z="2.2472" />
    <detection t="96" x="150.5187713004484" y="32.421" z="2.3181" />
    <detection t="97" x="150.84456950672643" y="32.421" z="2.2085" />
    <detection t="98" x="150.84456950672643" y="32.421" z="1.9722" />
    <detection t="99" x="150.84456950672643" y="32.421" z="2.2478" />
    <detection t="100" x="150.84456950672643" y="32.1" z="2.2128" />
    <detection t="101" x="150.84456950672643" y="31.779" z="2.4848" />
    <detection t="102" x="150.84456950672643" y="31.779" z="2.0465" />
    <detection t="103" x="150.84456950672643" y="31.779" z="2.4553" />
    <detection t="104" x="151.17036771300445" y="31.458" z="2.1227" />
  </particle>
  <particle nSpots="100">
    <detection t="0" x="66.96524667651403" y="19.581" z="-16.0544" />
    <detection t="1" x="67.60914327917281" y="19.581" z="-15.9769" />
    <detection t="2" x="68.57498818316101" y="19.902" z="-16.1271" />
    <detection t="3" x="69.2188847858198" y="19.902" z="-16.029" />
    <detection t="4" x="69.86278138847858" y="19.902" z="-16.0836" />
    <detection t="5" x="70.18472968980797" y="19.902" z="-16.0729" />
    <detection t="6" x="71.15057459379616" y="20.223" z="-16.2459" />
    <detection t="7" x="71.79447119645495" y="20.223" z="-16.2976" />
    <detection t="8" x="72.76031610044313" y="20.223" z="-16.1519" />
    <detection t="9" x="73.72616100443132" y="20.223" z="-16.2169" />
    <detection t="10" x="74.3700576070901" y="20.223" z="-16.1032" />
    <detection t="11" x="75.0139542097489" y="20.544" z="-16.4487" />
    <detection t="12" x="75.97979911373707" y="20.544" z="-16.2241" />
    <detection t="13" x="76.62369571639586" y="20.544" z="-16.1611" />
    <detection t="14" x="77.26759231905466" y="20.544" z="-16.014" />
    <detection t="15" x="77.91148892171344" y="20.865" z="-16.4339" />
    <detection t="16" x="78.55538552437223" y="20.865" z="-16.2529" />
    <detection t="17" x="79.19928212703101" y="20.865" z="-16.1248" />
    <detection t="18" x="79.84317872968981" y="21.186" z="-16.5999" />
    <detection t="19" x="80.4870753323486" y="21.186" z="-16.3566" />
    <detection t="20" x="81.13097193500738" y="21.186" z="-16.4569" />
    <detection t="21" x="82.09681683899557" y="21.186" z="-16.3261" />
    <detection t="22" x="82.74071344165435" y="21.186" z="-16.3564" />
    <detection t="23" x="83.06266174298375" y="21.186" z="-16.3749" />
    <detection t="24" x="83.70655834564253" y="21.186" z="-16.5214" />
    <detection t="25" x="84.67240324963072" y="21.186" z="-16.5243" />
    <detection t="26" x="85.3162998522895" y="21.186" z="-16.6213" />
    <detection t="27" x="85.96019645494829" y="21.186" z="-16.5429" />
    <detection t="28" x="85.96019645494829" y="21.186" z="-16.6908" />
    <detection t="29" x="86.60409305760709" y="21.186" z="-16.6366" />
    <detection t="30" x="87.24798966026587" y="21.186" z="-16.5652" />
    <detection t="31" x="87.56993796159527" y="21.186" z="-16.6102" />
    <detection t="32" x="88.21383456425406" y="21.186" z="-16.5884" />
    <detection t="33" x="89.17967946824224" y="21.186" z="-16.4957" />
    <detection t="34" x="89.82357607090103" y="21.186" z="-16.5558" />
    <detection t="35" x="90.14552437223043" y="21.186" z="-16.5982" />
    <detection t="36" x="90.78942097488923" y="21.186" z="-16.815" />
    <detection t="37" x="91.43331757754801" y="21.186" z="-16.7617" />
    <detection t="38" x="92.0772141802068" y="21.186" z="-16.7821" />
    <detection t="39" x="92.72111078286558" y="21.186" z="-16.8851" />
    <detection t="40" x="93.68695568685376" y="21.186" z="-16.7512" />
    <detection t="41" x="94.00890398818316" y="21.186" z="-16.7568" />
    <detection t="42" x="94.65280059084195" y="21.186" z="-16.7331" />
    <detection t="43" x="94.97474889217133" y="21.186" z="-16.7901" />
    <detection t="44" x="95.94059379615953" y="21.186" z="-16.6823" />
    <detection t="45" x="96.26254209748892" y="20.865" z="-16.6748" />
    <detection t="46" x="96.9064387001477" y="20.865" z="-16.2596" />
    <detection t="47" x="97.5503353028065" y="20.865" z="-16.3901" />
    <detection t="48" x="98.19423190546529" y="20.865" z="-16.6247" />
    <detection t="49" x="98.51618020679469" y="20.865" z="-16.63" />
    <detection t="50" x="99.16007680945347" y="20.865" z="-16.6936" />
    <detection t="51" x="99.80397341211227" y="20.544" z="-16.4663" />
    <detection t="52" x="100.12592171344166" y="20.544" z="-16.5416" />
    <detection t="53" x="100.76981831610044" y="20.544" z="-16.5659" />
    <detection t="54" x="101.41371491875923" y="20.544" z="-16.803" />
    <detection t="55" x="101.41371491875923" y="20.544" z="-16.2126" />
    <detection t="56" x="102.05761152141802" y="20.223" z="-16.4919" />
    <detection t="57" x="102.70150812407681" y="20.223" z="-16.5928" />
    <detection t="58" x="103.0234564254062" y="20.223" z="-16.8556" />
    <detection t="59" x="103.66735302806498" y="20.223" z="-16.4233" />
    <detection t="60" x="104.31124963072378" y="19.902" z="-16.6387" />
    <detection t="61" x="104.95514623338256" y="19.902" z="-16.8297" />
    <detection t="62" x="105.27709453471196" y="19.902" z="-16.8794" />
    <detection t="63" x="105.92099113737075" y="19.581" z="-16.6303" />
    <detection t="64" x="106.88683604135893" y="19.581" z="-16.5668" />
    <detection t="65" x="107.53073264401772" y="19.581" z="-16.7595" />
    <detection t="66" x="108.1746292466765" y="19.581" z="-16.9633" />
    <detection t="67" x="108.8185258493353" y="19.581" z="-17.0675" />
    <detection t="68" x="110.10631905465287" y="19.26" z="-16.7579" />
    <detection t="69" x="110.42826735598227" y="19.26" z="-16.7022" />
    <detection t="70" x="111.39411225997046" y="19.26" z="-16.7451" />
    <detection t="71" x="112.03800886262924" y="19.26" z="-16.957" />
    <detection t="72" x="113.32580206794682" y="18.939" z="-17.2334" />
    <detection t="73" x="113.96969867060561" y="18.939" z="-16.8288" />
    <detection t="74" x="114.9355435745938" y="18.939" z="-17.0643" />
    <detection t="75" x="115.90138847858198" y="18.618" z="-16.7666" />
    <detection t="76" x="117.18918168389955" y="18.618" z="-16.936" />
    <detection t="77" x="117.83307828655835" y="18.618" z="-17.2136" />
    <detection t="78" x="119.12087149187592" y="18.297" z="-16.755" />
    <detection t="79" x="120.0867163958641" y="18.297" z="-16.85" />
    <detection t="80" x="120.73061299852289" y="18.297" z="-17.07" />
    <detection t="81" x="122.01840620384047" y="17.976" z="-17.2887" />
    <detection t="82" x="123.30619940915804" y="17.976" z="-16.9262" />
    <detection t="83" x="124.59399261447562" y="17.976" z="-17.3435" />
    <detection t="84" x="125.55983751846381" y="17.655" z="-16.6755" />
    <detection t="85" x="126.84763072378139" y="17.655" z="-17.1034" />
    <detection t="86" x="128.13542392909895" y="17.334" z="-17.4762" />
    <detection t="87" x="129.42321713441655" y="17.334" z="-17.035" />
    <detection t="88" x="131.03295864106352" y="17.334" z="-17.2286" />
    <detection t="89" x="131.99880354505171" y="17.013" z="-17.4347" />
    <detection t="90" x="133.60854505169868" y="17.013" z="-17.1139" />
    <detection t="91" x="134.57438995568685" y="17.013" z="-17.1355" />
    <detection t="92" x="136.18413146233382" y="17.013" z="-17.1573" />
    <detection t="93" x="138.1158212703102" y="17.013" z="-17.3473" />
    <detection t="94" x="139.40361447562776" y="17.013" z="-17.3129" />
    <detection t="95" x="140.69140768094533" y="16.692" z="-17.2598" />
    <detection t="96" x="142.6230974889217" y="16.371" z="-17.4204" />
    <detection t="97" x="144.55478729689807" y="16.371" z="-17.1187" />
    <detection t="98" x="145.84258050221567" y="16.05" z="-17.3242" />
    <detection t="99" x="147.45232200886264" y="16.05" z="-16.9656" />
  </particle>
  <particle nSpots="99">
    <detection t="0" x="129.06715820029027" y="92.448" z="-17.4468" />
    <detection t="1" x="128.43447605224964" y="92.769" z="-18.0513" />
    <detection t="2" x="127.48545283018868" y="92.769" z="-17.8062" />
    <detection t="3" x="126.85277068214805" y="92.769" z="-17.4839" />
    <detection t="4" x="125.90374746008708" y="93.09" z="-17.8425" />
    <detection t="5" x="125.27106531204645" y="93.09" z="-17.6775" />
    <detection t="6" x="124.32204208998549" y="93.09" z="-17.6004" />
    <detection t="7" x="123.68935994194484" y="93.09" z="-17.364" />
    <detection t="8" x="123.05667779390421" y="93.411" z="-17.8554" />
    <detection t="9" x="122.42399564586357" y="93.411" z="-17.5975" />
    <detection t="10" x="121.79131349782293" y="93.411" z="-17.4685" />
    <detection t="11" x="120.84229027576197" y="93.732" z="-17.6763" />
    <detection t="12" x="120.20960812772134" y="93.732" z="-17.7416" />
    <detection t="13" x="119.5769259796807" y="93.732" z="-17.5792" />
    <detection t="14" x="119.26058490566038" y="93.732" z="-17.5679" />
    <detection t="15" x="118.62790275761974" y="94.053" z="-17.9478" />
    <detection t="16" x="117.9952206095791" y="94.053" z="-17.6015" />
    <detection t="17" x="117.36253846153846" y="94.053" z="-17.608" />
    <detection t="18" x="116.72985631349782" y="94.053" z="-17.292" />
    <detection t="19" x="116.09717416545719" y="94.374" z="-17.9498" />
    <detection t="20" x="115.14815094339622" y="94.374" z="-17.733" />
    <detection t="21" x="114.51546879535559" y="94.374" z="-17.5323" />
    <detection t="22" x="113.88278664731496" y="94.374" z="-17.396" />
    <detection t="23" x="113.25010449927431" y="94.695" z="-17.8677" />
    <detection t="24" x="112.93376342525399" y="94.695" z="-17.7514" />
    <detection t="25" x="112.30108127721336" y="94.695" z="-17.6088" />
    <detection t="26" x="111.3520580551524" y="94.695" z="-17.4293" />
    <detection t="27" x="111.03571698113208" y="94.695" z="-17.5005" />
    <detection t="28" x="110.71937590711175" y="94.695" z="-18.0134" />
    <detection t="29" x="110.08669375907111" y="95.016" z="-17.9713" />
    <detection t="30" x="109.13767053701017" y="95.016" z="-18.0081" />
    <detection t="31" x="108.82132946298985" y="94.695" z="-17.7902" />
    <detection t="32" x="108.1886473149492" y="95.016" z="-18.0015" />
    <detection t="33" x="107.55596516690856" y="94.695" z="-17.3712" />
    <detection t="34" x="106.92328301886793" y="94.695" z="-17.4975" />
    <detection t="35" x="106.29060087082728" y="94.695" z="-17.5802" />
    <detection t="36" x="105.97425979680696" y="94.695" z="-17.8026" />
    <detection t="37" x="105.02523657474602" y="94.695" z="-17.902" />
    <detection t="38" x="104.70889550072569" y="94.695" z="-17.9011" />
    <detection t="39" x="104.07621335268504" y="94.374" z="-17.3545" />
    <detection t="40" x="103.44353120464442" y="94.374" z="-17.3584" />
    <detection t="41" x="102.81084905660377" y="94.374" z="-17.5231" />
    <detection t="42" x="102.49450798258346" y="94.374" z="-17.6587" />
    <detection t="43" x="101.86182583454281" y="94.374" z="-17.5236" />
    <detection t="44" x="101.22914368650218" y="94.374" z="-17.4816" />
    <detection t="45" x="100.59646153846154" y="94.374" z="-17.5718" />
    <detection t="46" x="100.28012046444123" y="94.695" z="-17.4198" />
    <detection t="47" x="99.33109724238025" y="94.695" z="-17.2926" />
    <detection t="48" x="99.01475616835994" y="94.695" z="-17.3877" />
    <detection t="49" x="98.38207402031931" y="94.695" z="-18.0056" />
    <detection t="50" x="98.065732946299" y="94.695" z="-17.7764" />
    <detection t="51" x="97.43305079825834" y="94.695" z="-17.663" />
    <detection t="52" x="96.8003686502177" y="94.695" z="-17.7214" />
    <detection t="53" x="96.48402757619739" y="94.695" z="-17.531" />
    <detection t="54" x="96.16768650217708" y="94.695" z="-17.4283" />
    <detection t="55" x="95.53500435413642" y="94.695" z="-17.5542" />
    <detection t="56" x="94.58598113207547" y="94.695" z="-17.5196" />
    <detection t="57" x="94.26964005805516" y="94.695" z="-17.4399" />
    <detection t="58" x="93.63695791001452" y="95.016" z="-17.4699" />
    <detection t="59" x="93.32061683599419" y="94.695" z="-17.3869" />
    <detection t="60" x="93.00427576197387" y="94.695" z="-17.4879" />
    <detection t="61" x="92.68793468795356" y="94.695" z="-17.4851" />
    <detection t="62" x="91.42257039187228" y="94.695" z="-17.563" />
    <detection t="63" x="91.10622931785196" y="94.695" z="-17.8492" />
    <detection t="64" x="90.78988824383164" y="94.695" z="-17.8834" />
    <detection t="65" x="90.157206095791" y="94.695" z="-17.5682" />
    <detection t="66" x="89.52452394775037" y="94.374" z="-17.6046" />
    <detection t="67" x="89.20818287373005" y="94.374" z="-17.6368" />
    <detection t="68" x="88.25915965166908" y="94.374" z="-17.3931" />
    <detection t="69" x="87.94281857764877" y="94.053" z="-17.5257" />
    <detection t="70" x="87.31013642960814" y="94.053" z="-17.705" />
    <detection t="71" x="86.99379535558782" y="94.053" z="-17.2489" />
    <detection t="72" x="86.36111320754716" y="93.732" z="-17.6011" />
    <detection t="73" x="85.72843105950653" y="93.732" z="-17.7044" />
    <detection t="74" x="85.0957489114659" y="93.732" z="-17.2056" />
    <detection t="75" x="84.77940783744558" y="93.411" z="-17.4517" />
    <detection t="76" x="84.14672568940493" y="93.411" z="-17.6813" />
    <detection t="77" x="83.5140435413643" y="93.411" z="-17.5596" />
    <detection t="78" x="82.88136139332366" y="93.09" z="-17.5307" />
    <detection t="79" x="82.56502031930334" y="93.09" z="-17.5785" />
    <detection t="80" x="82.24867924528301" y="93.09" z="-17.806" />
    <detection t="81" x="81.29965602322206" y="93.09" z="-17.2959" />
    <detection t="82" x="80.66697387518143" y="92.769" z="-17.4888" />
    <detection t="83" x="80.35063280116111" y="92.769" z="-17.5301" />
    <detection t="84" x="79.71795065312047" y="92.769" z="-17.3535" />
    <detection t="85" x="79.08526850507982" y="92.448" z="-17.5463" />
    <detection t="86" x="78.13624528301888" y="92.448" z="-17.3144" />
    <detection t="87" x="78.13624528301888" y="92.127" z="-17.4991" />
    <detection t="88" x="76.87088098693759" y="92.127" z="-17.6367" />
    <detection t="89" x="76.87088098693759" y="91.806" z="-17.3385" />
    <detection t="90" x="75.92185776487663" y="91.806" z="-17.3383" />
    <detection t="91" x="75.28917561683599" y="91.485" z="-17.614" />
    <detection t="92" x="74.97283454281568" y="91.164" z="-17.29" />
    <detection t="93" x="74.02381132075472" y="91.164" z="-17.6054" />
    <detection t="94" x="73.7074702467344" y="90.843" z="-17.3086" />
    <detection t="95" x="73.39112917271407" y="90.843" z="-17.5533" />
    <detection t="96" x="73.07478809869376" y="90.522" z="-17.4788" />
    <detection t="97" x="72.1257648766328" y="90.522" z="-17.7655" />
    <detection t="98" x="71.80942380261249" y="90.201" z="-17.1439" />
  </particle>
  <particle nSpots="104">
    <detection t="0" x="46.05370396600566" y="88.558" z="-9.0872" />
    <detection t="1" x="46.05370396600566" y="88.939" z="-9.5872" />
    <detection t="2" x="45.931560906515585" y="89.193" z="-9.5686" />
    <detection t="3" x="45.69112181303117" y="89.559" z="-9.4447" />
    <detection t="4" x="45.69112181303117" y="89.88" z="-9.5385" />
    <detection t="5" x="45.382398016997165" y="90.201" z="-9.1166" />
    <detection t="6" x="45.197740793201135" y="90.21" z="-9.4962" />
    <detection t="7" x="45.07367422096318" y="90.522" z="-9.5136" />
    <detection t="8" x="45.07367422096318" y="90.843" z="-9.3679" />
    <detection t="9" x="45.07367422096318" y="90.843" z="-9.4626" />
    <detection t="10" x="44.76495042492918" y="91.164" z="-9.5202" />
    <detection t="11" x="44.76495042492918" y="91.485" z="-9.3588" />
    <detection t="12" x="44.76495042492918" y="91.485" z="-9.5332" />
    <detection t="13" x="44.45622662889518" y="91.806" z="-9.3815" />
    <detection t="14" x="44.45622662889518" y="92.127" z="-9.5464" />
    <detection t="15" x="44.45622662889518" y="92.127" z="-9.3321" />
    <detection t="16" x="44.45622662889518" y="92.127" z="-9.4283" />
    <detection t="17" x="44.45622662889518" y="92.448" z="-9.2861" />
    <detection t="18" x="44.14750283286119" y="92.448" z="-9.3923" />
    <detection t="19" x="44.14750283286119" y="92.769" z="-9.4896" />
    <detection t="20" x="44.45622662889518" y="92.769" z="-9.5374" />
    <detection t="21" x="44.45622662889518" y="93.09" z="-9.2851" />
    <detection t="22" x="44.14750283286119" y="93.411" z="-9.2514" />
    <detection t="23" x="44.14750283286119" y="93.411" z="-9.6578" />
    <detection t="24" x="44.14750283286119" y="93.411" z="-9.5003" />
    <detection t="25" x="44.14750283286119" y="93.732" z="-9.5358" />
    <detection t="26" x="44.45622662889518" y="93.732" z="-9.264" />
    <detection t="27" x="44.14750283286119" y="94.053" z="-9.4155" />
    <detection t="28" x="44.14750283286119" y="94.374" z="-9.401" />
    <detection t="29" x="44.14750283286119" y="94.374" z="-9.5351" />
    <detection t="30" x="44.14750283286119" y="94.695" z="-9.3831" />
    <detection t="31" x="44.14750283286119" y="94.695" z="-9.3965" />
    <detection t="32" x="44.45622662889518" y="95.016" z="-9.497" />
    <detection t="33" x="44.45622662889518" y="95.337" z="-9.4348" />
    <detection t="34" x="44.45622662889518" y="95.337" z="-9.5533" />
    <detection t="35" x="44.76495042492918" y="95.658" z="-9.225" />
    <detection t="36" x="44.76495042492918" y="95.658" z="-9.4311" />
    <detection t="37" x="44.76495042492918" y="95.979" z="-9.443" />
    <detection t="38" x="45.07367422096318" y="96.3" z="-9.2242" />
    <detection t="39" x="45.07367422096318" y="96.3" z="-9.3472" />
    <detection t="40" x="45.382398016997165" y="96.621" z="-9.2198" />
    <detection t="41" x="45.382398016997165" y="96.621" z="-9.3592" />
    <detection t="42" x="45.99984560906516" y="96.942" z="-9.3197" />
    <detection t="43" x="45.69112181303117" y="96.942" z="-9.5514" />
    <detection t="44" x="45.99984560906516" y="97.263" z="-9.4181" />
    <detection t="45" x="46.30856940509915" y="97.263" z="-9.3437" />
    <detection t="46" x="45.99984560906516" y="97.263" z="-9.5163" />
    <detection t="47" x="46.617293201133144" y="97.584" z="-9.3712" />
    <detection t="48" x="46.617293201133144" y="97.584" z="-9.2983" />
    <detection t="49" x="46.926016997167146" y="97.584" z="-9.4966" />
    <detection t="50" x="47.234740793201134" y="97.905" z="-9.3275" />
    <detection t="51" x="47.234740793201134" y="97.905" z="-9.2891" />
    <detection t="52" x="47.54346458923513" y="97.905" z="-9.1136" />
    <detection t="53" x="47.85218838526912" y="97.905" z="-9.4449" />
    <detection t="54" x="48.16091218130312" y="98.226" z="-9.3242" />
    <detection t="55" x="48.46963597733711" y="98.226" z="-9.0625" />
    <detection t="56" x="48.46963597733711" y="98.226" z="-9.5179" />
    <detection t="57" x="48.77835977337111" y="98.547" z="-9.3322" />
    <detection t="58" x="49.3958073654391" y="98.547" z="-9.2636" />
    <detection t="59" x="49.3958073654391" y="98.547" z="-9.5215" />
    <detection t="60" x="50.01325495750709" y="98.547" z="-9.468" />
    <detection t="61" x="50.01325495750709" y="98.547" z="-9.4733" />
    <detection t="62" x="50.32197875354108" y="98.868" z="-9.3783" />
    <detection t="63" x="50.63070254957507" y="98.868" z="-9.6719" />
    <detection t="64" x="51.556873937677054" y="98.868" z="-9.5557" />
    <detection t="65" x="51.86559773371105" y="99.189" z="-9.4951" />
    <detection t="66" x="52.17432152974505" y="99.189" z="-9.1889" />
    <detection t="67" x="52.17432152974505" y="99.189" z="-9.6586" />
    <detection t="68" x="52.17432152974505" y="99.189" z="-9.298" />
    <detection t="69" x="52.48304532577904" y="99.51" z="-9.2525" />
    <detection t="70" x="52.79176912181303" y="99.51" z="-9.4906" />
    <detection t="71" x="53.10049291784703" y="99.51" z="-9.4987" />
    <detection t="72" x="53.71794050991502" y="99.831" z="-9.4093" />
    <detection t="73" x="54.026664305949005" y="99.831" z="-9.366" />
    <detection t="74" x="54.026664305949005" y="99.831" z="-9.4034" />
    <detection t="75" x="54.33538810198301" y="99.831" z="-9.3622" />
    <detection t="76" x="54.95283569405099" y="99.831" z="-9.4151" />
    <detection t="77" x="54.644111898017" y="99.831" z="-9.7025" />
    <detection t="78" x="55.26155949008499" y="99.831" z="-9.5612" />
    <detection t="79" x="55.22212747875354" y="99.489" z="-9.4326" />
    <detection t="80" x="55.570283286118986" y="99.831" z="-9.4524" />
    <detection t="81" x="55.570283286118986" y="99.831" z="-9.5034" />
    <detection t="82" x="56.18773087818697" y="99.51" z="-9.539" />
    <detection t="83" x="56.49645467422097" y="99.51" z="-9.6544" />
    <detection t="84" x="57.11390226628895" y="99.51" z="-9.6962" />
    <detection t="85" x="57.11390226628895" y="99.51" z="-9.462" />
    <detection t="86" x="57.422626062322955" y="99.51" z="-9.5228" />
    <detection t="87" x="57.422626062322955" y="99.51" z="-9.4928" />
    <detection t="88" x="58.04007365439094" y="99.51" z="-9.5935" />
    <detection t="89" x="58.34879745042493" y="99.51" z="-9.5674" />
    <detection t="90" x="58.34879745042493" y="99.189" z="-9.6453" />
    <detection t="91" x="58.52191359773371" y="99.108" z="-9.6984" />
    <detection t="92" x="59.27496883852691" y="99.189" z="-9.7399" />
    <detection t="93" x="58.96624504249292" y="99.189" z="-9.7089" />
    <detection t="94" x="59.27496883852691" y="99.189" z="-9.563" />
    <detection t="95" x="59.27496883852691" y="98.868" z="-9.7047" />
    <detection t="96" x="59.58369263456091" y="98.868" z="-9.698" />
    <detection t="97" x="59.892416430594906" y="98.868" z="-9.7447" />
    <detection t="98" x="60.201140226628894" y="98.868" z="-9.4961" />
    <detection t="99" x="60.201140226628894" y="98.547" z="-9.7527" />
    <detection t="100" x="60.50986402266289" y="98.226" z="-9.4102" />
    <detection t="101" x="60.81858781869689" y="98.226" z="-9.7076" />
    <detection t="102" x="61.12731161473088" y="97.905" z="-9.5704" />
    <detection t="103" x="60.96669830028329" y="97.455" z="-9.5204" />
  </particle>
  <particle nSpots="76">
    <detection t="0" x="195.3533452012384" y="68.05201742131646" z="-3.3897" />
    <detection t="1" x="194.6785495356037" y="67.73101733914044" z="-3.4715" />
    <detection t="2" x="194.34115170278636" y="67.73101733914044" z="-3.4957" />
    <detection t="3" x="194.00375386996902" y="67.41001725696442" z="-3.3731" />
    <detection t="4" x="193.32895820433436" y="67.41001725696442" z="-3.4472" />
    <detection t="5" x="192.991560371517" y="67.41001725696442" z="-3.5399" />
    <detection t="6" x="192.65416253869967" y="67.0890171747884" z="-3.1967" />
    <detection t="7" x="191.979366873065" y="67.0890171747884" z="-3.3087" />
    <detection t="8" x="191.64196904024766" y="67.0890171747884" z="-3.3455" />
    <detection t="9" x="191.30457120743034" y="67.0890171747884" z="-3.3987" />
    <detection t="10" x="190.967173374613" y="67.0890171747884" z="-3.2448" />
    <detection t="11" x="190.29237770897834" y="66.76801709261238" z="-3.0055" />
    <detection t="12" x="189.954979876161" y="66.76801709261238" z="-3.2463" />
    <detection t="13" x="189.61758204334362" y="66.76801709261238" z="-3.3079" />
    <detection t="14" x="188.94278637770896" y="66.76801709261238" z="-3.2659" />
    <detection t="15" x="188.6053885448916" y="66.76801709261238" z="-3.3044" />
    <detection t="16" x="187.93059287925695" y="66.76801709261238" z="-3.3514" />
    <detection t="17" x="187.93059287925695" y="66.76801709261238" z="-3.3013" />
    <detection t="18" x="187.2557972136223" y="66.76801709261238" z="-3.4392" />
    <detection t="19" x="186.91839938080494" y="66.76801709261238" z="-3.2891" />
    <detection t="20" x="185.90620588235294" y="66.76801709261238" z="-3.4839" />
    <detection t="21" x="185.90620588235294" y="66.76801709261238" z="-3.3976" />
    <detection t="22" x="184.8940123839009" y="66.76801709261238" z="-3.1529" />
    <detection t="23" x="184.8940123839009" y="66.76801709261238" z="-3.0537" />
    <detection t="24" x="184.21921671826624" y="66.76801709261238" z="-3.3085" />
    <detection t="25" x="183.8818188854489" y="66.44701701043635" z="-3.3483" />
    <detection t="26" x="183.20702321981423" y="66.44701701043635" z="-3.5337" />
    <detection t="27" x="182.8696253869969" y="66.44701701043635" z="-3.7766" />
    <detection t="28" x="181.85743188854488" y="66.44701701043635" z="-3.8401" />
    <detection t="29" x="181.52003405572754" y="66.44701701043635" z="-3.5915" />
    <detection t="30" x="181.18263622291022" y="66.12601692826034" z="-3.5283" />
    <detection t="31" x="180.50784055727556" y="66.12601692826034" z="-3.7622" />
    <detection t="32" x="180.17044272445818" y="66.12601692826034" z="-3.8625" />
    <detection t="33" x="179.83304489164084" y="66.12601692826034" z="-3.9155" />
    <detection t="34" x="179.15824922600618" y="66.12601692826034" z="-4.0201" />
    <detection t="35" x="178.82085139318883" y="66.12601692826034" z="-3.542" />
    <detection t="36" x="178.48345356037152" y="66.12601692826034" z="-3.675" />
    <detection t="37" x="178.14605572755417" y="65.80501684608431" z="-3.7701" />
    <detection t="38" x="177.80865789473683" y="65.80501684608431" z="-3.8898" />
    <detection t="39" x="177.4712600619195" y="65.80501684608431" z="-3.9405" />
    <detection t="40" x="176.79646439628482" y="65.80501684608431" z="-4.1247" />
    <detection t="41" x="176.79646439628482" y="65.80501684608431" z="-4.2175" />
    <detection t="42" x="176.12166873065016" y="65.80501684608431" z="-4.288" />
    <detection t="43" x="175.7842708978328" y="65.80501684608431" z="-4.4156" />
    <detection t="44" x="175.44687306501547" y="65.80501684608431" z="-4.4442" />
    <detection t="45" x="175.10947523219812" y="65.80501684608431" z="-4.4261" />
    <detection t="46" x="174.77207739938078" y="65.80501684608431" z="-4.5013" />
    <detection t="47" x="174.77207739938078" y="65.80501684608431" z="-4.5944" />
    <detection t="48" x="174.09728173374612" y="65.80501684608431" z="-4.4824" />
    <detection t="49" x="173.75988390092877" y="66.12601692826034" z="-4.4668" />
    <detection t="50" x="173.42248606811145" y="65.80501684608431" z="-4.651" />
    <detection t="51" x="173.0850882352941" y="65.80501684608431" z="-4.6988" />
    <detection t="52" x="172.74769040247676" y="65.80501684608431" z="-4.6955" />
    <detection t="53" x="172.41029256965945" y="65.80501684608431" z="-4.6755" />
    <detection t="54" x="172.0728947368421" y="66.12601692826034" z="-4.8587" />
    <detection t="55" x="171.73549690402476" y="66.12601692826034" z="-5.2465" />
    <detection t="56" x="171.39809907120744" y="66.12601692826034" z="-5.441" />
    <detection t="57" x="170.72330340557272" y="66.12601692826034" z="-5.4754" />
    <detection t="58" x="170.3859055727554" y="66.12601692826034" z="-5.5311" />
    <detection t="59" x="170.04850773993806" y="66.12601692826034" z="-5.5205" />
    <detection t="60" x="169.71110990712071" y="66.12601692826034" z="-5.6695" />
    <detection t="61" x="169.3737120743034" y="66.12601692826034" z="-5.6993" />
    <detection t="62" x="169.03631424148605" y="66.12601692826034" z="-5.6602" />
    <detection t="63" x="168.3615185758514" y="66.12601692826034" z="-5.8485" />
    <detection t="64" x="168.3615185758514" y="66.12601692826034" z="-5.7514" />
    <detection t="65" x="167.6867229102167" y="66.12601692826034" z="-5.9306" />
    <detection t="66" x="167.6867229102167" y="66.12601692826034" z="-6.0772" />
    <detection t="67" x="167.01192724458204" y="66.12601692826034" z="-5.9442" />
    <detection t="68" x="166.6745294117647" y="66.12601692826034" z="-6.0274" />
    <detection t="69" x="166.33713157894735" y="66.12601692826034" z="-6.3457" />
    <detection t="70" x="165.99973374613" y="66.44701701043635" z="-6.5318" />
    <detection t="71" x="165.99973374613" y="66.44701701043635" z="-6.5085" />
    <detection t="72" x="165.66233591331266" y="66.44701701043635" z="-6.6492" />
    <detection t="73" x="164.987540247678" y="66.44701701043635" z="-6.4522" />
    <detection t="74" x="164.65014241486065" y="66.44701701043635" z="-6.5669" />
    <detection t="75" x="163.975346749226" y="66.44701701043635" z="-6.5625" />
  </particle>
  <particle nSpots="102">
    <detection t="0" x="49.62459375" y="36.915" z="13.4881" />
    <detection t="1" x="48.651562500000004" y="37.236" z="13.9418" />
    <detection t="2" x="47.3541875" y="37.557" z="13.8138" />
    <detection t="3" x="46.7055" y="37.557" z="13.6163" />
    <detection t="4" x="45.408125" y="37.878" z="13.3675" />
    <detection t="5" x="44.11075" y="37.878" z="13.5077" />
    <detection t="6" x="43.46206250000001" y="38.199" z="13.3677" />
    <detection t="7" x="42.489031250000004" y="38.199" z="13.9163" />
    <detection t="8" x="41.19165625000001" y="38.52" z="13.448" />
    <detection t="9" x="39.89428125" y="38.841" z="13.3331" />
    <detection t="10" x="38.92125000000001" y="39.162" z="13.7635" />
    <detection t="11" x="37.94821875" y="39.162" z="13.3235" />
    <detection t="12" x="36.975187500000004" y="39.162" z="13.7806" />
    <detection t="13" x="36.002156250000006" y="39.162" z="13.1641" />
    <detection t="14" x="35.029125" y="39.162" z="13.1321" />
    <detection t="15" x="34.05609375" y="39.483" z="13.1504" />
    <detection t="16" x="33.0830625" y="39.483" z="13.1172" />
    <detection t="17" x="32.110031250000006" y="39.483" z="12.9806" />
    <detection t="18" x="31.137" y="39.162" z="12.8763" />
    <detection t="19" x="30.488312500000003" y="39.162" z="12.9262" />
    <detection t="20" x="29.51528125" y="38.841" z="12.5706" />
    <detection t="21" x="28.86659375" y="38.841" z="12.4167" />
    <detection t="22" x="28.217906250000002" y="38.52" z="12.0708" />
    <detection t="23" x="27.56921875" y="38.199" z="11.7841" />
    <detection t="24" x="26.920531250000003" y="37.878" z="11.4444" />
    <detection t="25" x="26.271843750000002" y="37.236" z="11.166" />
    <detection t="26" x="25.9475" y="36.915" z="10.9286" />
    <detection t="27" x="25.623156250000005" y="36.273" z="10.3701" />
    <detection t="28" x="25.623156250000005" y="35.631" z="10.0834" />
    <detection t="29" x="25.623156250000005" y="34.668" z="9.6305" />
    <detection t="30" x="25.623156250000005" y="34.026" z="9.3226" />
    <detection t="31" x="25.623156250000005" y="33.063" z="8.6556" />
    <detection t="32" x="25.9475" y="32.1" z="8.7048" />
    <detection t="33" x="26.271843750000002" y="30.816" z="8.6644" />
    <detection t="34" x="26.920531250000003" y="29.853" z="7.6329" />
    <detection t="35" x="27.56921875" y="28.569" z="7.6871" />
    <detection t="36" x="28.217906250000002" y="27.285" z="7.9439" />
    <detection t="37" x="29.190937500000004" y="26.001" z="7.2324" />
    <detection t="38" x="30.488312500000003" y="24.717" z="6.7818" />
    <detection t="39" x="31.137" y="23.433" z="6.4606" />
    <detection t="40" x="32.434375" y="22.149" z="6.2886" />
    <detection t="41" x="34.380437500000006" y="21.186" z="6.1681" />
    <detection t="42" x="35.6778125" y="19.902" z="6.3815" />
    <detection t="43" x="37.623875" y="18.618" z="5.7966" />
    <detection t="44" x="38.92125000000001" y="17.655" z="5.7624" />
    <detection t="45" x="41.19165625000001" y="16.371" z="5.8269" />
    <detection t="46" x="42.813375" y="15.729" z="5.6791" />
    <detection t="47" x="45.08378125" y="14.766" z="6.1522" />
    <detection t="48" x="47.3541875" y="14.124" z="6.1765" />
    <detection t="49" x="49.300250000000005" y="13.482" z="6.495" />
    <detection t="50" x="51.570656250000006" y="13.161" z="6.5031" />
    <detection t="51" x="53.51671875000001" y="12.84" z="6.7668" />
    <detection t="52" x="56.11146875000001" y="12.84" z="7.3983" />
    <detection t="53" x="58.38187500000001" y="12.84" z="7.7281" />
    <detection t="54" x="60.327937500000004" y="12.519" z="7.4594" />
    <detection t="55" x="62.598343750000005" y="12.198" z="7.922" />
    <detection t="56" x="64.86875" y="12.198" z="7.5393" />
    <detection t="57" x="67.13915625000001" y="12.198" z="7.5794" />
    <detection t="58" x="69.08521875000001" y="12.198" z="7.6486" />
    <detection t="59" x="71.355625" y="12.198" z="7.7455" />
    <detection t="60" x="73.62603125000001" y="12.198" z="7.3569" />
    <detection t="61" x="75.57209375000001" y="12.198" z="8.1282" />
    <detection t="62" x="77.51815625" y="12.198" z="8.3086" />
    <detection t="63" x="79.139875" y="12.519" z="7.7377" />
    <detection t="64" x="81.0859375" y="12.519" z="7.9017" />
    <detection t="65" x="83.03200000000001" y="12.519" z="7.9032" />
    <detection t="66" x="84.65371875000001" y="12.519" z="8.0313" />
    <detection t="67" x="86.92412500000002" y="12.519" z="7.9044" />
    <detection t="68" x="88.2215" y="12.519" z="7.6794" />
    <detection t="69" x="90.1675625" y="12.198" z="7.6855" />
    <detection t="70" x="92.11362500000001" y="12.198" z="7.6581" />
    <detection t="71" x="93.73534375000001" y="12.84" z="8.3615" />
    <detection t="72" x="96.00575" y="12.198" z="7.8703" />
    <detection t="73" x="97.30312500000001" y="11.877" z="7.8972" />
    <detection t="74" x="99.2491875" y="11.877" z="7.6641" />
    <detection t="75" x="100.87090625" y="11.877" z="7.6012" />
    <detection t="76" x="102.49262500000002" y="11.877" z="8.1594" />
    <detection t="77" x="104.4386875" y="11.877" z="8.1176" />
    <detection t="78" x="106.06040625" y="11.877" z="7.9253" />
    <detection t="79" x="108.33081250000001" y="11.556" z="7.7066" />
    <detection t="80" x="109.95253125" y="11.556" z="7.6305" />
    <detection t="81" x="111.89859375000002" y="11.556" z="7.6353" />
    <detection t="82" x="114.16900000000001" y="11.556" z="8.6198" />
    <detection t="83" x="116.11506250000002" y="11.556" z="7.7894" />
    <detection t="84" x="118.061125" y="11.235" z="7.7331" />
    <detection t="85" x="120.33153125" y="11.235" z="7.6834" />
    <detection t="86" x="122.6019375" y="10.914" z="8.0839" />
    <detection t="87" x="124.87234375" y="10.914" z="7.6572" />
    <detection t="88" x="126.81840625000001" y="10.914" z="7.6231" />
    <detection t="89" x="129.41315625000001" y="10.593" z="8.0237" />
    <detection t="90" x="131.6835625" y="10.593" z="7.7174" />
    <detection t="91" x="133.62962500000003" y="10.593" z="7.6679" />
    <detection t="92" x="136.224375" y="10.593" z="7.546" />
    <detection t="93" x="138.49478125000002" y="10.593" z="7.5687" />
    <detection t="94" x="141.08953125" y="10.593" z="7.5593" />
    <detection t="95" x="143.68428125000003" y="10.593" z="7.7297" />
    <detection t="96" x="146.60337500000003" y="10.593" z="7.3397" />
    <detection t="97" x="149.198125" y="10.593" z="7.0491" />
    <detection t="98" x="151.792875" y="10.272" z="7.0632" />
    <detection t="99" x="154.06328125000002" y="10.593" z="6.8058" />
    <detection t="100" x="156.98237500000002" y="10.914" z="6.7273" />
    <detection t="101" x="159.577125" y="10.914" z="6.144" />
  </particle>
  <particle nSpots="98">
    <detection t="0" x="27.69046875" y="42.251" z="20.504" />
    <detection t="1" x="25.71905397727273" y="43.018" z="20.3092" />
    <detection t="2" x="23.501694602272728" y="43.273" z="20.2079" />
    <detection t="3" x="21.67205965909091" y="43.977" z="19.875" />
    <detection t="4" x="19.814454545454545" y="43.977" z="19.2453" />
    <detection t="5" x="18.266450284090908" y="43.977" z="18.2414" />
    <detection t="6" x="17.337647727272728" y="43.977" z="17.155" />
    <detection t="7" x="15.480042613636364" y="43.656" z="16.3858" />
    <detection t="8" x="14.241639204545454" y="43.014" z="15.2193" />
    <detection t="9" x="13.003235795454545" y="42.372" z="14.5495" />
    <detection t="10" x="11.764832386363636" y="41.409" z="13.8513" />
    <detection t="11" x="11.180352272727273" y="40.463" z="11.6862" />
    <detection t="12" x="10.934407670454545" y="39.313" z="4.1253" />
    <detection t="13" x="11.303806818181819" y="38.036" z="7.8583" />
    <detection t="14" x="11.549751420454545" y="35.992" z="3.5142" />
    <detection t="15" x="11.549751420454545" y="34.203" z="-18.7105" />
    <detection t="16" x="12.16605965909091" y="32.159" z="-5.8051" />
    <detection t="17" x="13.27522159090909" y="29.988" z="14.7586" />
    <detection t="18" x="14.999727272727272" y="27.816" z="14.0674" />
    <detection t="19" x="16.355798295454544" y="25.517" z="14.2852" />
    <detection t="20" x="18.080303977272727" y="22.962" z="14.1225" />
    <detection t="21" x="20.544572443181817" y="20.279" z="14.2295" />
    <detection t="22" x="22.885386363636364" y="17.596" z="14.3457" />
    <detection t="23" x="25.596563920454546" y="15.169" z="13.6483" />
    <detection t="24" x="28.79963068181818" y="13.125" z="-18.4977" />
    <detection t="25" x="32.002697443181816" y="10.953" z="-17.0102" />
    <detection t="26" x="35.206728693181816" y="9.293" z="-13.8021" />
    <detection t="27" x="38.656704545454545" y="8.015" z="-21.3536" />
    <detection t="28" x="42.96893323863637" y="6.482" z="-18.8246" />
    <detection t="29" x="47.774015625000004" y="6.099" z="8.2792" />
    <detection t="30" x="54.18014914772727" y="4.815" z="-2.8383" />
    <detection t="31" x="60.99136789772727" y="4.815" z="6.3643" />
    <detection t="32" x="68.42178835227273" y="5.136" z="20.1972" />
    <detection t="33" x="76.78101136363637" y="4.815" z="-2.852" />
    <detection t="34" x="84.21143181818182" y="5.136" z="12.1081" />
    <detection t="35" x="92.57065482954545" y="5.136" z="11.9849" />
    <detection t="36" x="100.31067613636364" y="5.136" z="6.7218" />
    <detection t="37" x="108.66989914772728" y="4.815" z="21.0507" />
    <detection t="38" x="116.10031960227272" y="5.136" z="6.926" />
    <detection t="39" x="123.53074005681819" y="4.494" z="20.4644" />
    <detection t="40" x="131.27076136363638" y="4.815" z="-0.9918" />
    <detection t="41" x="138.08198011363635" y="4.494" z="10.5367" />
    <detection t="42" x="145.3561534090909" y="5.077" z="8.2335" />
    <detection t="43" x="152.01016051136364" y="5.077" z="8.9008" />
    <detection t="44" x="158.04689488636365" y="5.716" z="7.7157" />
    <detection t="45" x="163.71519460227273" y="6.099" z="6.725" />
    <detection t="46" x="169.01313068181818" y="6.866" z="-1.3073" />
    <detection t="47" x="173.57130397727272" y="7.632" z="16.1776" />
    <detection t="48" x="176.89878977272727" y="9.037" z="15.5545" />
    <detection t="49" x="180.71816477272728" y="10.57" z="15.4207" />
    <detection t="50" x="183.9212315340909" y="12.359" z="15.2758" />
    <detection t="51" x="187.00180823863636" y="14.019" z="15.1979" />
    <detection t="52" x="190.204875" y="16.063" z="15.2747" />
    <detection t="53" x="192.6691434659091" y="17.98" z="15.3718" />
    <detection t="54" x="195.1334119318182" y="20.023" z="16.227" />
    <detection t="55" x="196.85888210227273" y="21.94" z="15.3877" />
    <detection t="56" x="198.58338778409092" y="23.856" z="16.4591" />
    <detection t="57" x="200.18540340909092" y="26.028" z="4.0041" />
    <detection t="58" x="201.17111079545455" y="28.327" z="-2.2855" />
    <detection t="59" x="201.29360085227273" y="30.243" z="8.1191" />
    <detection t="60" x="201.78645454545455" y="32.032" z="7.767" />
    <detection t="61" x="202.03336363636365" y="33.565" z="8.4326" />
    <detection t="62" x="202.03336363636365" y="34.714" z="14.913" />
    <detection t="63" x="202.03336363636365" y="36.12" z="0.6456" />
    <detection t="64" x="201.04765625" y="36.886" z="13.5345" />
    <detection t="65" x="199.81600426136364" y="37.78" z="13.3293" />
    <detection t="66" x="199.69254971590908" y="38.52" z="13.8037" />
    <detection t="67" x="197.8349446022727" y="39.162" z="14.7731" />
    <detection t="68" x="196.59654119318182" y="39.162" z="15.3657" />
    <detection t="69" x="195.04853693181818" y="39.483" z="16.4754" />
    <detection t="70" x="193.81013352272726" y="39.483" z="17.3006" />
    <detection t="71" x="191.95252840909092" y="39.804" z="18.2791" />
    <detection t="72" x="189.78532244318183" y="39.804" z="18.3285" />
    <detection t="73" x="187.92771732954546" y="39.483" z="18.9221" />
    <detection t="74" x="185.76051136363637" y="39.483" z="18.7429" />
    <detection t="75" x="183.59330539772728" y="39.162" z="18.9943" />
    <detection t="76" x="181.4260994318182" y="39.162" z="18.9713" />
    <detection t="77" x="179.56849431818182" y="38.841" z="19.0187" />
    <detection t="78" x="177.40128835227273" y="38.52" z="19.2249" />
    <detection t="79" x="175.23408238636364" y="38.52" z="19.0255" />
    <detection t="80" x="173.06687642045455" y="38.199" z="19.0812" />
    <detection t="81" x="170.89967045454546" y="38.199" z="19.1507" />
    <detection t="82" x="168.73246448863637" y="37.878" z="19.1739" />
    <detection t="83" x="166.56525852272728" y="37.557" z="19.0632" />
    <detection t="84" x="164.7076534090909" y="37.557" z="19.2293" />
    <detection t="85" x="162.54044744318182" y="37.236" z="19.0713" />
    <detection t="86" x="160.37324147727273" y="36.915" z="19.095" />
    <detection t="87" x="158.20603551136364" y="36.915" z="19.1766" />
    <detection t="88" x="156.34843039772727" y="36.594" z="19.0244" />
    <detection t="89" x="154.18122443181818" y="36.273" z="19.0668" />
    <detection t="90" x="152.3236193181818" y="35.952" z="19.1597" />
    <detection t="91" x="150.46601420454544" y="35.952" z="19.0709" />
    <detection t="92" x="148.6084090909091" y="35.952" z="19.1473" />
    <detection t="93" x="146.441203125" y="35.631" z="19.0087" />
    <detection t="94" x="144.58359801136365" y="35.31" z="19.0194" />
    <detection t="95" x="142.0296321022727" y="35.353" z="18.9916" />
    <detection t="96" x="140.30512642045454" y="35.225" z="19.0773" />
    <detection t="97" x="137.9643125" y="35.098" z="18.8549" />
  </particle>
  <particle nSpots="80">
    <detection t="0" x="80.40873626373626" y="83.13902128358946" z="0.1242" />
    <detection t="1" x="82.11956043956044" y="83.13902128358946" z="0.9579" />
    <detection t="2" x="81.43523076923077" y="83.13902128358946" z="0.7142" />
    <detection t="3" x="80.7509010989011" y="82.81802120141343" z="0.608" />
    <detection t="4" x="80.06657142857144" y="82.81802120141343" z="0.3872" />
    <detection t="5" x="79.7244065934066" y="82.81802120141343" z="0.2737" />
    <detection t="6" x="79.04007692307692" y="82.81802120141343" z="0.1785" />
    <detection t="7" x="78.69791208791209" y="83.13902128358946" z="-0.08134" />
    <detection t="8" x="78.35574725274725" y="82.81802120141343" z="-0.3838" />
    <detection t="9" x="77.32925274725275" y="82.81802120141343" z="0.6361" />
    <detection t="10" x="76.9870879120879" y="82.49702111923742" z="0.4417" />
    <detection t="11" x="76.64492307692308" y="82.49702111923742" z="0.0525" />
    <detection t="12" x="75.9605934065934" y="82.49702111923742" z="-0.4188" />
    <detection t="13" x="75.61842857142857" y="82.49702111923742" z="-0.5975" />
    <detection t="14" x="74.9340989010989" y="82.49702111923742" z="-0.5121" />
    <detection t="15" x="74.24976923076923" y="82.49702111923742" z="0.2673" />
    <detection t="16" x="73.9076043956044" y="82.17602103706139" z="-0.07005" />
    <detection t="17" x="73.22327472527472" y="82.17602103706139" z="-0.6896" />
    <detection t="18" x="72.8811098901099" y="82.17602103706139" z="-0.09106" />
    <detection t="19" x="72.53894505494506" y="81.85502095488536" z="-0.5355" />
    <detection t="20" x="71.85461538461539" y="81.85502095488536" z="-0.5126" />
    <detection t="21" x="71.17028571428571" y="81.53402087270935" z="-0.5477" />
    <detection t="22" x="70.82812087912089" y="81.53402087270935" z="-1.0092" />
    <detection t="23" x="70.14379120879121" y="81.53402087270935" z="-0.2921" />
    <detection t="24" x="69.80162637362636" y="81.21302079053332" z="-0.4776" />
    <detection t="25" x="69.1172967032967" y="81.21302079053332" z="-0.9614" />
    <detection t="26" x="68.43296703296704" y="81.21302079053332" z="-1.1608" />
    <detection t="27" x="68.09080219780219" y="80.89202070835731" z="-0.7772" />
    <detection t="28" x="67.40647252747253" y="80.89202070835731" z="-1.1002" />
    <detection t="29" x="66.72214285714286" y="80.89202070835731" z="-1.102" />
    <detection t="30" x="66.37997802197802" y="80.57102062618128" z="-0.9084" />
    <detection t="31" x="65.69564835164834" y="80.57102062618128" z="-1.1341" />
    <detection t="32" x="65.35348351648352" y="80.57102062618128" z="-1.3067" />
    <detection t="33" x="64.66915384615385" y="80.57102062618128" z="-0.8666" />
    <detection t="34" x="64.32698901098901" y="80.25002054400527" z="-0.9661" />
    <detection t="35" x="63.98482417582417" y="80.25002054400527" z="-1.3611" />
    <detection t="36" x="63.300494505494505" y="80.25002054400527" z="-1.6176" />
    <detection t="37" x="62.61616483516484" y="79.92902046182924" z="-1.1613" />
    <detection t="38" x="61.589670329670334" y="79.92902046182924" z="-1.386" />
    <detection t="39" x="61.589670329670334" y="79.92902046182924" z="-1.7046" />
    <detection t="40" x="61.247505494505496" y="79.60802037965323" z="-1.0984" />
    <detection t="41" x="59.87884615384615" y="79.60802037965323" z="-1.3809" />
    <detection t="42" x="59.87884615384615" y="79.60802037965323" z="-1.8292" />
    <detection t="43" x="59.53668131868132" y="79.60802037965323" z="-1.3907" />
    <detection t="44" x="58.85235164835165" y="79.2870202974772" z="-1.7478" />
    <detection t="45" x="58.51018681318681" y="79.2870202974772" z="-1.3845" />
    <detection t="46" x="57.4836923076923" y="78.96602021530119" z="-1.8349" />
    <detection t="47" x="56.79936263736264" y="78.96602021530119" z="-1.8334" />
    <detection t="48" x="56.79936263736264" y="78.64502013312516" z="-1.7691" />
    <detection t="49" x="56.11503296703297" y="78.32402005094913" z="-2.1406" />
    <detection t="50" x="55.4307032967033" y="78.32402005094913" z="-2.3167" />
    <detection t="51" x="54.746373626373625" y="78.00301996877312" z="-2.2883" />
    <detection t="52" x="54.404208791208795" y="77.68201988659709" z="-2.3833" />
    <detection t="53" x="53.71987912087912" y="77.68201988659709" z="-2.4936" />
    <detection t="54" x="53.37771428571428" y="77.68201988659709" z="-2.6066" />
    <detection t="55" x="53.03554945054945" y="77.68201988659709" z="-2.5193" />
    <detection t="56" x="52.35121978021978" y="77.36101980442108" z="-2.7895" />
    <detection t="57" x="51.666890109890105" y="77.36101980442108" z="-2.8552" />
    <detection t="58" x="51.324725274725274" y="77.36101980442108" z="-2.3879" />
    <detection t="59" x="50.29823076923076" y="77.36101980442108" z="-2.9704" />
    <detection t="60" x="49.95606593406593" y="77.36101980442108" z="-2.9359" />
    <detection t="61" x="49.27173626373626" y="77.36101980442108" z="-2.8576" />
    <detection t="62" x="48.58740659340659" y="77.04001972224505" z="-3.0905" />
    <detection t="63" x="47.90307692307692" y="77.04001972224505" z="-3.1925" />
    <detection t="64" x="47.21874725274726" y="77.04001972224505" z="-3.0413" />
    <detection t="65" x="46.192252747252745" y="77.04001972224505" z="-3.394" />
    <detection t="66" x="45.50792307692308" y="77.04001972224505" z="-3.456" />
    <detection t="67" x="44.82359340659341" y="76.71901964006904" z="-3.3037" />
    <detection t="68" x="44.139263736263736" y="76.71901964006904" z="-3.5036" />
    <detection t="69" x="43.45493406593407" y="76.71901964006904" z="-3.5986" />
    <detection t="70" x="42.770604395604394" y="76.71901964006904" z="-3.3518" />
    <detection t="71" x="42.08627472527472" y="76.39801955789301" z="-3.5109" />
    <detection t="72" x="41.40194505494505" y="76.39801955789301" z="-3.7758" />
    <detection t="73" x="40.37545054945055" y="76.39801955789301" z="-3.9574" />
    <detection t="74" x="39.691120879120874" y="76.39801955789301" z="-3.5173" />
    <detection t="75" x="39.006791208791206" y="76.39801955789301" z="-3.726" />
    <detection t="76" x="38.32246153846154" y="76.39801955789301" z="-3.6431" />
    <detection t="77" x="37.63813186813187" y="76.39801955789301" z="-3.6789" />
    <detection t="78" x="36.61163736263736" y="76.39801955789301" z="-3.7338" />
    <detection t="79" x="35.92730769230769" y="76.39801955789301" z="-3.8476" />
  </particle>
  <particle nSpots="78">
    <detection t="0" x="121.26331647398844" y="105.93002711808694" z="-20.9553" />
    <detection t="1" x="123.15313439306358" y="105.93002711808694" z="-21.2317" />
    <detection t="2" x="123.46810404624277" y="106.25102720026297" z="-21.1396" />
    <detection t="3" x="124.09804335260115" y="106.25102720026297" z="-20.8226" />
    <detection t="4" x="124.41301300578034" y="106.25102720026297" z="-21.1501" />
    <detection t="5" x="125.35792196531791" y="106.25102720026297" z="-21.0456" />
    <detection t="6" x="125.67289161849712" y="106.572027282439" z="-20.8903" />
    <detection t="7" x="126.3028309248555" y="106.572027282439" z="-21.1289" />
    <detection t="8" x="126.93277023121387" y="106.572027282439" z="-20.924" />
    <detection t="9" x="127.56270953757225" y="106.89302736461501" z="-21.0968" />
    <detection t="10" x="128.5076184971098" y="106.89302736461501" z="-20.9561" />
    <detection t="11" x="129.1375578034682" y="106.89302736461501" z="-20.8323" />
    <detection t="12" x="130.08246676300578" y="107.21402744679104" z="-21.1064" />
    <detection t="13" x="131.02737572254335" y="107.21402744679104" z="-21.0087" />
    <detection t="14" x="131.97228468208093" y="107.53502752896705" z="-20.7319" />
    <detection t="15" x="132.9171936416185" y="107.53502752896705" z="-21.0735" />
    <detection t="16" x="133.86210260115607" y="107.85602761114308" z="-20.8165" />
    <detection t="17" x="135.12198121387283" y="107.85602761114308" z="-20.9337" />
    <detection t="18" x="136.0668901734104" y="108.17702769331909" z="-21.0798" />
    <detection t="19" x="137.64173843930635" y="108.49802777549512" z="-20.8669" />
    <detection t="20" x="138.90161705202314" y="108.49802777549512" z="-21.1005" />
    <detection t="21" x="139.84652601156068" y="108.81902785767113" z="-20.7641" />
    <detection t="22" x="141.42137427745664" y="108.81902785767113" z="-21.0121" />
    <detection t="23" x="142.68125289017343" y="109.14002793984716" z="-20.8094" />
    <detection t="24" x="144.25610115606938" y="109.14002793984716" z="-21.0876" />
    <detection t="25" x="145.8309494219653" y="109.14002793984716" z="-21.0805" />
    <detection t="26" x="147.40579768786128" y="109.46102802202317" z="-20.9968" />
    <detection t="27" x="149.29561560693642" y="109.46102802202317" z="-21.001" />
    <detection t="28" x="150.87046387283235" y="109.46102802202317" z="-21.1151" />
    <detection t="29" x="152.76028179190752" y="109.7820281041992" z="-21.1171" />
    <detection t="30" x="154.33513005780347" y="109.7820281041992" z="-20.9137" />
    <detection t="31" x="156.5399176300578" y="109.7820281041992" z="-21.1892" />
    <detection t="32" x="158.42973554913294" y="109.7820281041992" z="-21.0168" />
    <detection t="33" x="160.94949277456647" y="109.7820281041992" z="-21.1415" />
    <detection t="34" x="163.1542803468208" y="110.10302818637523" z="-21.0844" />
    <detection t="35" x="165.35906791907516" y="110.10302818637523" z="-20.8326" />
    <detection t="36" x="167.87882514450865" y="110.10302818637523" z="-21.1409" />
    <detection t="37" x="170.3985823699422" y="109.46102802202317" z="-21.0434" />
    <detection t="38" x="172.91833959537573" y="109.46102802202317" z="-21.1486" />
    <detection t="39" x="175.43809682080925" y="109.14002793984716" z="-21.008" />
    <detection t="40" x="177.95785404624277" y="108.81902785767113" z="-20.8406" />
    <detection t="41" x="180.1626416184971" y="108.17702769331909" z="-20.9497" />
    <detection t="42" x="182.36742919075147" y="107.53502752896705" z="-20.9579" />
    <detection t="43" x="184.57221676300577" y="106.572027282439" z="-20.8776" />
    <detection t="44" x="186.46203468208094" y="105.2880269537349" z="-21.5101" />
    <detection t="45" x="188.0368829479769" y="104.32502670720685" z="-21.4566" />
    <detection t="46" x="189.61173121387282" y="103.04102637850276" z="-22.1051" />
    <detection t="47" x="190.55664017341041" y="102.0780261319747" z="-22.3011" />
    <detection t="48" x="191.81651878612718" y="100.79402580327061" z="-22.4172" />
    <detection t="49" x="192.76142774566475" y="99.51002547456653" z="-22.8452" />
    <detection t="50" x="192.76142774566475" y="98.54702522803846" z="-23.0657" />
    <detection t="51" x="193.07639739884394" y="97.26302489933438" z="-23.4478" />
    <detection t="52" x="192.76142774566475" y="96.62102473498234" z="-23.972" />
    <detection t="53" x="192.44645809248556" y="95.65802448845427" z="-24.2729" />
    <detection t="54" x="192.13148843930637" y="95.01602432410223" z="-25.174" />
    <detection t="55" x="191.1865794797688" y="94.6950242419262" z="-25.9071" />
    <detection t="56" x="189.926700867052" y="94.05302407757416" z="-26.5159" />
    <detection t="57" x="188.66682225433524" y="93.73202399539815" z="-26.8349" />
    <detection t="58" x="187.4069436416185" y="93.73202399539815" z="-26.8563" />
    <detection t="59" x="185.51712572254334" y="93.41102391322212" z="-25.3102" />
    <detection t="60" x="183.9422774566474" y="93.41102391322212" z="-13.4926" />
    <detection t="61" x="182.36742919075147" y="93.41102391322212" z="-14.4855" />
    <detection t="62" x="180.4776112716763" y="93.41102391322212" z="-28.2954" />
    <detection t="63" x="178.58779335260115" y="93.41102391322212" z="-28.4406" />
    <detection t="64" x="176.38300578034682" y="93.41102391322212" z="-10.7287" />
    <detection t="65" x="174.1782182080925" y="93.73202399539815" z="-27.304" />
    <detection t="66" x="172.28840028901732" y="93.73202399539815" z="-28.8582" />
    <detection t="67" x="170.083612716763" y="93.73202399539815" z="-28.0684" />
    <detection t="68" x="168.19379479768784" y="94.05302407757416" z="-27.7816" />
    <detection t="69" x="165.98900722543354" y="94.05302407757416" z="-28.3226" />
    <detection t="70" x="164.0991893063584" y="94.37402415975019" z="-28.8626" />
    <detection t="71" x="161.89440173410404" y="94.37402415975019" z="-27.8704" />
    <detection t="72" x="160.3195534682081" y="94.6950242419262" z="-29.5331" />
    <detection t="73" x="158.11476589595375" y="94.6950242419262" z="-27.4477" />
    <detection t="74" x="156.2249479768786" y="94.6950242419262" z="-28.6395" />
    <detection t="75" x="154.33513005780347" y="95.01602432410223" z="-29.8207" />
    <detection t="76" x="152.76028179190752" y="95.01602432410223" z="-28.7503" />
    <detection t="77" x="150.87046387283235" y="95.33702440627825" z="-702.1649" />
  </particle>
  <particle nSpots="104">
    <detection t="0" x="162.56246142208775" y="75.114" z="-18.4109" />
    <detection t="1" x="161.24349621785174" y="75.114" z="-18.5318" />
    <detection t="2" x="159.92453101361573" y="75.114" z="-18.3901" />
    <detection t="3" x="158.60556580937975" y="75.114" z="-18.8656" />
    <detection t="4" x="156.95685930408473" y="75.435" z="-18.8093" />
    <detection t="5" x="155.9676354009077" y="75.435" z="-18.7605" />
    <detection t="6" x="154.31892889561271" y="75.435" z="-18.7495" />
    <detection t="7" x="152.9999636913767" y="75.435" z="-18.6623" />
    <detection t="8" x="152.0107397881997" y="75.435" z="-18.5633" />
    <detection t="9" x="150.3620332829047" y="75.435" z="-18.5755" />
    <detection t="10" x="149.3728093797277" y="75.435" z="-18.415" />
    <detection t="11" x="148.05384417549166" y="75.435" z="-18.4368" />
    <detection t="12" x="146.73487897125568" y="75.756" z="-18.7546" />
    <detection t="13" x="145.41591376701967" y="75.756" z="-18.6153" />
    <detection t="14" x="144.09694856278367" y="75.756" z="-18.4049" />
    <detection t="15" x="143.10772465960665" y="76.077" z="-18.7032" />
    <detection t="16" x="141.78875945537067" y="76.077" z="-18.5815" />
    <detection t="17" x="140.79953555219365" y="76.077" z="-18.1514" />
    <detection t="18" x="139.15082904689862" y="76.077" z="-18.5944" />
    <detection t="19" x="138.16160514372163" y="76.398" z="-18.4094" />
    <detection t="20" x="136.84263993948565" y="76.398" z="-18.0735" />
    <detection t="21" x="135.52367473524964" y="76.398" z="-17.8975" />
    <detection t="22" x="134.53445083207262" y="76.398" z="-18.0772" />
    <detection t="23" x="133.5452269288956" y="76.398" z="-18.287" />
    <detection t="24" x="132.5560030257186" y="76.398" z="-18.3052" />
    <detection t="25" x="130.9072965204236" y="76.398" z="-18.4881" />
    <detection t="26" x="129.9180726172466" y="76.077" z="-18.4678" />
    <detection t="27" x="128.9288487140696" y="76.398" z="-18.435" />
    <detection t="28" x="127.9396248108926" y="76.077" z="-18.3598" />
    <detection t="29" x="126.95040090771558" y="76.077" z="-18.2165" />
    <detection t="30" x="125.96117700453858" y="76.077" z="-18.0163" />
    <detection t="31" x="124.97195310136158" y="76.077" z="-17.9424" />
    <detection t="32" x="123.98272919818457" y="76.077" z="-17.9662" />
    <detection t="33" x="122.99350529500758" y="76.077" z="-18.305" />
    <detection t="34" x="122.00428139183056" y="76.077" z="-18.4221" />
    <detection t="35" x="121.34479878971256" y="76.398" z="-18.6055" />
    <detection t="36" x="120.35557488653556" y="76.398" z="-18.5929" />
    <detection t="37" x="119.69609228441755" y="76.398" z="-18.4417" />
    <detection t="38" x="118.37712708018155" y="76.398" z="-18.2776" />
    <detection t="39" x="117.71764447806353" y="76.398" z="-18.3084" />
    <detection t="40" x="116.72842057488654" y="76.398" z="-18.311" />
    <detection t="41" x="115.73919667170954" y="76.398" z="-18.2869" />
    <detection t="42" x="115.07971406959153" y="76.398" z="-18.3009" />
    <detection t="43" x="114.42023146747353" y="76.398" z="-18.0816" />
    <detection t="44" x="113.43100756429654" y="76.398" z="-18.0516" />
    <detection t="45" x="112.44178366111952" y="76.398" z="-18.1617" />
    <detection t="46" x="111.45255975794252" y="76.398" z="-18.5732" />
    <detection t="47" x="110.4633358547655" y="76.719" z="-18.5361" />
    <detection t="48" x="109.80385325264751" y="76.719" z="-18.4454" />
    <detection t="49" x="108.81462934947051" y="76.719" z="-18.5895" />
    <detection t="50" x="107.8254054462935" y="76.719" z="-18.4853" />
    <detection t="51" x="107.1659228441755" y="76.719" z="-18.6155" />
    <detection t="52" x="106.5064402420575" y="76.719" z="-18.3974" />
    <detection t="53" x="105.51721633888049" y="76.719" z="-18.3071" />
    <detection t="54" x="104.5279924357035" y="76.719" z="-18.4266" />
    <detection t="55" x="103.86850983358548" y="76.719" z="-17.8347" />
    <detection t="56" x="102.87928593040847" y="76.719" z="-18.0331" />
    <detection t="57" x="101.89006202723147" y="76.719" z="-18.2071" />
    <detection t="58" x="101.23057942511346" y="76.719" z="-18.2566" />
    <detection t="59" x="100.24135552193647" y="76.719" z="-18.0424" />
    <detection t="60" x="99.25213161875945" y="76.719" z="-18.1598" />
    <detection t="61" x="98.26290771558246" y="76.719" z="-18.3496" />
    <detection t="62" x="97.60342511346445" y="76.719" z="-18.3164" />
    <detection t="63" x="96.61420121028745" y="76.719" z="-18.3488" />
    <detection t="64" x="95.62497730711044" y="76.719" z="-18.6233" />
    <detection t="65" x="95.29523600605145" y="76.719" z="-18.7212" />
    <detection t="66" x="93.97627080181543" y="76.719" z="-18.5277" />
    <detection t="67" x="92.98704689863844" y="76.398" z="-18.2756" />
    <detection t="68" x="91.99782299546142" y="76.398" z="-18.1556" />
    <detection t="69" x="91.33834039334343" y="76.398" z="-18.3367" />
    <detection t="70" x="90.34911649016641" y="76.398" z="-18.0764" />
    <detection t="71" x="89.35989258698942" y="76.398" z="-18.2396" />
    <detection t="72" x="88.37066868381241" y="76.398" z="-18.4655" />
    <detection t="73" x="87.71118608169441" y="76.398" z="-18.5605" />
    <detection t="74" x="86.7219621785174" y="76.077" z="-17.9528" />
    <detection t="75" x="85.7327382753404" y="76.077" z="-18.0839" />
    <detection t="76" x="85.07325567322239" y="76.077" z="-18.4123" />
    <detection t="77" x="84.0840317700454" y="76.077" z="-18.2365" />
    <detection t="78" x="82.76506656580938" y="76.077" z="-18.4424" />
    <detection t="79" x="82.10558396369139" y="75.756" z="-18.2471" />
    <detection t="80" x="81.11636006051437" y="75.756" z="-18.0158" />
    <detection t="81" x="80.12713615733738" y="75.756" z="-18.312" />
    <detection t="82" x="79.46765355521937" y="75.756" z="-18.5199" />
    <detection t="83" x="78.47842965204237" y="75.435" z="-17.6488" />
    <detection t="84" x="77.15946444780636" y="75.435" z="-18.0406" />
    <detection t="85" x="76.49998184568835" y="75.435" z="-18.2653" />
    <detection t="86" x="75.51075794251135" y="75.435" z="-18.4651" />
    <detection t="87" x="74.52153403933436" y="75.435" z="-18.1763" />
    <detection t="88" x="73.53231013615734" y="75.114" z="-17.962" />
    <detection t="89" x="72.54308623298034" y="75.114" z="-18.1638" />
    <detection t="90" x="71.22412102874434" y="74.793" z="-18.3481" />
    <detection t="91" x="70.56463842662633" y="74.793" z="-18.0719" />
    <detection t="92" x="69.57541452344931" y="74.793" z="-18.3239" />
    <detection t="93" x="68.58619062027232" y="74.793" z="-18.3175" />
    <detection t="94" x="67.59696671709531" y="74.472" z="-17.8097" />
    <detection t="95" x="66.2780015128593" y="74.472" z="-18.1575" />
    <detection t="96" x="65.2887776096823" y="74.472" z="-18.2795" />
    <detection t="97" x="64.29955370650529" y="74.151" z="-17.9102" />
    <detection t="98" x="63.310329803328294" y="74.151" z="-18.1635" />
    <detection t="99" x="61.991364599092286" y="74.151" z="-18.4246" />
    <detection t="100" x="61.661623298033284" y="73.83" z="-18.095" />
    <detection t="101" x="60.67239939485628" y="73.83" z="-18.4181" />
    <detection t="102" x="59.35343419062028" y="73.83" z="-18.3917" />
    <detection t="103" x="58.36421028744327" y="73.509" z="-17.982" />
  </particle>
  <particle nSpots="100">
    <detection t="0" x="47.737417867435155" y="92.769" z="9.0598" />
    <detection t="1" x="47.737417867435155" y="92.769" z="9.06" />
    <detection t="2" x="47.737417867435155" y="92.769" z="8.9229" />
    <detection t="3" x="47.42335590778097" y="93.09" z="8.8552" />
    <detection t="4" x="47.1092939481268" y="93.411" z="8.8713" />
    <detection t="5" x="46.48117002881845" y="93.732" z="9.1908" />
    <detection t="6" x="46.48117002881845" y="93.732" z="8.7573" />
    <detection t="7" x="46.16710806916426" y="94.053" z="9.0229" />
    <detection t="8" x="45.53898414985591" y="94.053" z="8.744" />
    <detection t="9" x="45.53898414985591" y="94.374" z="8.8939" />
    <detection t="10" x="45.224922190201724" y="94.374" z="8.7193" />
    <detection t="11" x="44.59679827089337" y="94.374" z="8.7205" />
    <detection t="12" x="44.28273631123919" y="94.374" z="8.8227" />
    <detection t="13" x="43.96867435158501" y="94.695" z="9.0119" />
    <detection t="14" x="44.28273631123919" y="94.695" z="8.7294" />
    <detection t="15" x="43.65461239193083" y="94.695" z="8.69" />
    <detection t="16" x="43.34055043227666" y="95.016" z="8.879" />
    <detection t="17" x="43.026488472622475" y="95.016" z="8.7762" />
    <detection t="18" x="42.7124265129683" y="95.016" z="8.6781" />
    <detection t="19" x="42.7124265129683" y="95.337" z="8.7935" />
    <detection t="20" x="42.08430259365994" y="95.337" z="8.569" />
    <detection t="21" x="42.08430259365994" y="95.658" z="8.7686" />
    <detection t="22" x="41.77024063400576" y="95.658" z="8.5441" />
    <detection t="23" x="41.77024063400576" y="95.658" z="8.7515" />
    <detection t="24" x="41.456178674351584" y="95.979" z="8.4654" />
    <detection t="25" x="41.14211671469741" y="95.979" z="8.7623" />
    <detection t="26" x="40.828054755043226" y="96.3" z="8.4332" />
    <detection t="27" x="40.828054755043226" y="96.621" z="8.1274" />
    <detection t="28" x="40.828054755043226" y="96.942" z="8.5612" />
    <detection t="29" x="40.51399279538904" y="96.942" z="8.292" />
    <detection t="30" x="40.51399279538904" y="97.263" z="8.1075" />
    <detection t="31" x="40.51399279538904" y="97.584" z="8.5877" />
    <detection t="32" x="40.51399279538904" y="97.905" z="8.1916" />
    <detection t="33" x="40.19993083573487" y="97.905" z="8.0127" />
    <detection t="34" x="40.19993083573487" y="98.226" z="8.5219" />
    <detection t="35" x="40.19993083573487" y="98.226" z="8.0944" />
    <detection t="36" x="40.19993083573487" y="98.547" z="7.8757" />
    <detection t="37" x="40.19993083573487" y="98.868" z="7.8386" />
    <detection t="38" x="40.19993083573487" y="99.189" z="7.9024" />
    <detection t="39" x="40.51399279538904" y="99.51" z="7.8136" />
    <detection t="40" x="40.51399279538904" y="99.831" z="8.1435" />
    <detection t="41" x="40.828054755043226" y="99.831" z="7.937" />
    <detection t="42" x="40.828054755043226" y="100.152" z="7.6222" />
    <detection t="43" x="40.828054755043226" y="100.473" z="7.6413" />
    <detection t="44" x="41.456178674351584" y="100.794" z="7.5974" />
    <detection t="45" x="41.456178674351584" y="101.115" z="7.3352" />
    <detection t="46" x="41.77024063400576" y="101.436" z="7.593" />
    <detection t="47" x="42.08430259365994" y="101.757" z="7.576" />
    <detection t="48" x="42.39836455331412" y="102.399" z="7.5092" />
    <detection t="49" x="42.7124265129683" y="102.399" z="7.4945" />
    <detection t="50" x="43.026488472622475" y="102.72" z="7.8677" />
    <detection t="51" x="43.34055043227666" y="103.041" z="7.9335" />
    <detection t="52" x="43.96867435158501" y="103.362" z="7.327" />
    <detection t="53" x="43.96867435158501" y="103.362" z="7.5197" />
    <detection t="54" x="44.59679827089337" y="104.004" z="7.2146" />
    <detection t="55" x="45.224922190201724" y="104.004" z="7.2774" />
    <detection t="56" x="45.53898414985591" y="104.325" z="7.598" />
    <detection t="57" x="46.48117002881845" y="104.325" z="7.2224" />
    <detection t="58" x="47.1092939481268" y="104.646" z="7.5592" />
    <detection t="59" x="47.42335590778097" y="104.646" z="7.2675" />
    <detection t="60" x="48.36554178674351" y="104.967" z="7.2133" />
    <detection t="61" x="48.36554178674351" y="105.288" z="7.618" />
    <detection t="62" x="48.99366570605187" y="105.288" z="7.2858" />
    <detection t="63" x="49.62178962536023" y="105.609" z="7.5066" />
    <detection t="64" x="49.93585158501441" y="105.93" z="7.1421" />
    <detection t="65" x="50.878037463976945" y="105.93" z="7.0879" />
    <detection t="66" x="51.506161383285296" y="106.251" z="7.4068" />
    <detection t="67" x="51.820223342939485" y="106.251" z="7.6748" />
    <detection t="68" x="52.448347262247836" y="106.251" z="7.9642" />
    <detection t="69" x="52.76240922190201" y="106.251" z="7.2599" />
    <detection t="70" x="53.39053314121037" y="106.572" z="7.4501" />
    <detection t="71" x="54.33271902017291" y="106.572" z="7.2712" />
    <detection t="72" x="54.646780979827085" y="106.251" z="7.3236" />
    <detection t="73" x="55.27490489913544" y="106.572" z="7.4464" />
    <detection t="74" x="55.27490489913544" y="106.572" z="7.2916" />
    <detection t="75" x="55.9030288184438" y="106.251" z="7.2618" />
    <detection t="76" x="56.21709077809798" y="106.251" z="7.7783" />
    <detection t="77" x="56.845214697406334" y="106.251" z="7.241" />
    <detection t="78" x="56.845214697406334" y="105.93" z="7.3193" />
    <detection t="79" x="57.4733386167147" y="105.93" z="7.7703" />
    <detection t="80" x="57.787400576368874" y="105.93" z="7.2451" />
    <detection t="81" x="59.04364841498559" y="105.93" z="7.3841" />
    <detection t="82" x="58.72958645533141" y="105.609" z="7.2493" />
    <detection t="83" x="59.357710374639765" y="105.609" z="7.7598" />
    <detection t="84" x="59.357710374639765" y="105.609" z="7.3095" />
    <detection t="85" x="59.98583429394812" y="105.288" z="7.5212" />
    <detection t="86" x="60.2998962536023" y="105.288" z="7.2714" />
    <detection t="87" x="60.2998962536023" y="105.288" z="7.7502" />
    <detection t="88" x="60.61395821325648" y="105.288" z="7.4931" />
    <detection t="89" x="61.24208213256484" y="104.967" z="7.3071" />
    <detection t="90" x="61.24208213256484" y="104.646" z="7.5283" />
    <detection t="91" x="61.24208213256484" y="104.646" z="7.3444" />
    <detection t="92" x="61.556144092219014" y="104.646" z="7.669" />
    <detection t="93" x="61.556144092219014" y="104.325" z="7.4571" />
    <detection t="94" x="61.8702060518732" y="104.004" z="7.7145" />
    <detection t="95" x="62.18426801152737" y="104.004" z="8.0426" />
    <detection t="96" x="62.49832997118155" y="103.683" z="7.4157" />
    <detection t="97" x="62.49832997118155" y="103.362" z="7.5053" />
    <detection t="98" x="62.81239193083574" y="103.041" z="7.5215" />
    <detection t="99" x="63.12645389048991" y="102.72" z="7.5753" />
  </particle>
  <particle nSpots="110">
    <detection t="0" x="24.680651470588234" y="48.15" z="-25.5023" />
    <detection t="1" x="22.43695588235294" y="48.471" z="-25.76" />
    <detection t="2" x="20.51378823529412" y="48.471" z="-25.4919" />
    <detection t="3" x="18.911148529411765" y="48.471" z="-24.9514" />
    <detection t="4" x="17.629036764705884" y="48.471" z="-24.1525" />
    <detection t="5" x="15.705869117647058" y="48.15" z="-23.1888" />
    <detection t="6" x="14.744285294117647" y="47.829" z="-22.4541" />
    <detection t="7" x="13.462173529411764" y="47.508" z="-21.2859" />
    <detection t="8" x="12.500589705882353" y="47.187" z="-21.0702" />
    <detection t="9" x="11.859533823529413" y="46.866" z="-19.3757" />
    <detection t="10" x="11.21847794117647" y="45.903" z="-18.4638" />
    <detection t="11" x="10.89795" y="44.94" z="-17.6664" />
    <detection t="12" x="10.57742205882353" y="43.977" z="-17.3038" />
    <detection t="13" x="10.57742205882353" y="42.693" z="-16.4108" />
    <detection t="14" x="10.89795" y="41.088" z="-16.2909" />
    <detection t="15" x="10.57742205882353" y="39.483" z="-15.5066" />
    <detection t="16" x="10.89795" y="37.557" z="-14.9616" />
    <detection t="17" x="11.53900588235294" y="35.631" z="-14.0863" />
    <detection t="18" x="12.500589705882353" y="33.384" z="0.01627" />
    <detection t="19" x="13.462173529411764" y="31.137" z="-13.0621" />
    <detection t="20" x="14.744285294117647" y="29.211" z="0.1505" />
    <detection t="21" x="16.66745294117647" y="26.964" z="-12.9361" />
    <detection t="22" x="18.590620588235293" y="24.396" z="-12.5538" />
    <detection t="23" x="20.834316176470587" y="22.149" z="-12.3995" />
    <detection t="24" x="23.398539705882353" y="19.26" z="-19.5765" />
    <detection t="25" x="25.642235294117647" y="16.692" z="-20.3044" />
    <detection t="26" x="28.40117205882353" y="15.349" z="-19.4996" />
    <detection t="27" x="31.32087205882353" y="13.442" z="-21.3512" />
    <detection t="28" x="34.62201029411765" y="11.79" z="-22.0904" />
    <detection t="29" x="37.79533676470588" y="10.645" z="-14.8796" />
    <detection t="30" x="41.47691470588235" y="9.374" z="-16.3939" />
    <detection t="31" x="45.41211911764706" y="8.484" z="-16.4506" />
    <detection t="32" x="50.32288676470588" y="7.704" z="-17.6257" />
    <detection t="33" x="56.412917647058826" y="7.062" z="-18.3028" />
    <detection t="34" x="63.144004411764705" y="6.741" z="-19.3817" />
    <detection t="35" x="70.51614705882353" y="6.42" z="-19.8019" />
    <detection t="36" x="78.52934558823529" y="6.741" z="-19.9761" />
    <detection t="37" x="86.54254411764705" y="6.741" z="-19.5931" />
    <detection t="38" x="93.91468676470588" y="7.062" z="-19.37" />
    <detection t="39" x="101.28682941176471" y="7.062" z="-19.5462" />
    <detection t="40" x="108.33844411764706" y="7.062" z="-19.2384" />
    <detection t="41" x="116.03111470588235" y="7.062" z="-20.3263" />
    <detection t="42" x="123.40325735294117" y="6.741" z="-20.0448" />
    <detection t="43" x="131.09592794117646" y="6.741" z="-20.04" />
    <detection t="44" x="138.4680705882353" y="6.42" z="-19.5506" />
    <detection t="45" x="145.1991573529412" y="6.099" z="-19.6955" />
    <detection t="46" x="151.60971617647058" y="6.42" z="-19.0576" />
    <detection t="47" x="157.37921911764704" y="6.42" z="-17.5052" />
    <detection t="48" x="162.82819411764706" y="7.062" z="-18.0959" />
    <detection t="49" x="166.9950573529412" y="8.025" z="-16.7337" />
    <detection t="50" x="171.80297647058825" y="8.025" z="-16.8295" />
    <detection t="51" x="175.00825588235293" y="8.667" z="-16.12" />
    <detection t="52" x="178.8545911764706" y="9.309" z="-15.5501" />
    <detection t="53" x="182.0598705882353" y="10.593" z="-15.2027" />
    <detection t="54" x="185.58567794117647" y="12.84" z="-14.9319" />
    <detection t="55" x="188.47042941176468" y="14.766" z="-14.4119" />
    <detection t="56" x="191.35518088235295" y="16.692" z="-14.472" />
    <detection t="57" x="193.27834852941174" y="18.939" z="-14.5747" />
    <detection t="58" x="195.52204411764706" y="20.865" z="-14.536" />
    <detection t="59" x="197.44521176470587" y="23.112" z="-15.1039" />
    <detection t="60" x="199.36837941176472" y="25.038" z="-15.0072" />
    <detection t="61" x="200.97101911764705" y="27.285" z="-15.3708" />
    <detection t="62" x="202.25313088235293" y="29.532" z="-16.1546" />
    <detection t="63" x="202.8941867647059" y="31.458" z="-16.4817" />
    <detection t="64" x="204.17629852941178" y="33.063" z="-16.5476" />
    <detection t="65" x="204.49682647058825" y="34.668" z="-16.8221" />
    <detection t="66" x="205.13788235294118" y="36.273" z="-17.5071" />
    <detection t="67" x="204.8173544117647" y="37.878" z="-18.1951" />
    <detection t="68" x="205.13788235294118" y="39.162" z="-19.0068" />
    <detection t="69" x="204.8173544117647" y="40.446" z="-18.5562" />
    <detection t="70" x="204.49682647058825" y="41.409" z="-20.0363" />
    <detection t="71" x="203.53524264705882" y="42.372" z="-21.0972" />
    <detection t="72" x="203.21471470588236" y="43.335" z="-21.3886" />
    <detection t="73" x="202.25313088235293" y="43.977" z="-23.2483" />
    <detection t="74" x="200.97101911764705" y="44.619" z="-23.875" />
    <detection t="75" x="200.00943529411765" y="44.94" z="-25.045" />
    <detection t="76" x="198.4067955882353" y="45.261" z="-25.3997" />
    <detection t="77" x="197.1246838235294" y="45.582" z="-25.463" />
    <detection t="78" x="195.52204411764706" y="45.903" z="-26.4524" />
    <detection t="79" x="193.5988764705882" y="45.903" z="-26.613" />
    <detection t="80" x="191.99623676470588" y="45.903" z="-27.0798" />
    <detection t="81" x="190.07306911764707" y="45.903" z="-28.0231" />
    <detection t="82" x="188.14990147058822" y="45.903" z="-27.4402" />
    <detection t="83" x="186.22673382352943" y="45.903" z="-35.4993" />
    <detection t="84" x="184.62409411764705" y="45.903" z="-37.3441" />
    <detection t="85" x="182.70092647058823" y="45.903" z="-27.8324" />
    <detection t="86" x="180.7777588235294" y="45.582" z="-32.7718" />
    <detection t="87" x="178.8545911764706" y="45.582" z="-31.8799" />
    <detection t="88" x="176.6108955882353" y="45.582" z="-29.4017" />
    <detection t="89" x="175.00825588235293" y="45.261" z="-27.5906" />
    <detection t="90" x="173.0850882352941" y="45.261" z="-28.0639" />
    <detection t="91" x="170.84139264705883" y="45.261" z="-27.7805" />
    <detection t="92" x="168.918225" y="44.94" z="-74.5993" />
    <detection t="93" x="166.9950573529412" y="44.94" z="-28.8468" />
    <detection t="94" x="165.07188970588234" y="44.619" z="-27.7024" />
    <detection t="95" x="163.14872205882355" y="44.619" z="-33.1747" />
    <detection t="96" x="161.54608235294117" y="44.619" z="-35.4993" />
    <detection t="97" x="159.62291470588235" y="44.298" z="-27.5228" />
    <detection t="98" x="157.6997470588235" y="44.298" z="-29.6986" />
    <detection t="99" x="155.77657941176471" y="44.298" z="-81.1228" />
    <detection t="100" x="154.17393970588236" y="43.977" z="-19.1352" />
    <detection t="101" x="152.25077205882351" y="43.977" z="-28.3931" />
    <detection t="102" x="150.6481323529412" y="43.977" z="-27.8381" />
    <detection t="103" x="148.72496470588234" y="43.656" z="-27.2521" />
    <detection t="104" x="147.122325" y="43.656" z="-28.0146" />
    <detection t="105" x="145.51968529411766" y="43.656" z="-32.8235" />
    <detection t="106" x="143.59651764705882" y="43.656" z="-30.0249" />
    <detection t="107" x="141.99387794117646" y="43.656" z="-31.2536" />
    <detection t="108" x="140.7117661764706" y="43.335" z="-27.8967" />
    <detection t="109" x="138.78859852941176" y="43.014" z="-27.947" />
  </particle>
  <particle nSpots="85">
    <detection t="0" x="204.8952113564669" y="53.2860136412195" z="0.1832" />
    <detection t="1" x="205.2389952681388" y="53.92801380557154" z="0.05008" />
    <detection t="2" x="204.20764353312305" y="54.24901388774756" z="0.7555" />
    <detection t="3" x="203.86385962145113" y="54.57001396992358" z="1.2436" />
    <detection t="4" x="202.8325078864353" y="54.8910140520996" z="1.5974" />
    <detection t="5" x="201.80115615141955" y="55.21201413427562" z="2.6497" />
    <detection t="6" x="200.7698044164038" y="55.21201413427562" z="2.7626" />
    <detection t="7" x="199.3946687697161" y="55.21201413427562" z="2.7635" />
    <detection t="8" x="198.01953312302837" y="55.53301421645164" z="3.3357" />
    <detection t="9" x="196.64439747634069" y="55.53301421645164" z="3.2975" />
    <detection t="10" x="194.92547791798108" y="55.53301421645164" z="3.4952" />
    <detection t="11" x="193.20655835962143" y="55.85401429862766" z="3.7198" />
    <detection t="12" x="191.83142271293374" y="55.85401429862766" z="3.8723" />
    <detection t="13" x="190.11250315457414" y="55.85401429862766" z="3.971" />
    <detection t="14" x="188.39358359621448" y="55.85401429862766" z="3.7547" />
    <detection t="15" x="186.67466403785488" y="55.85401429862766" z="4.008" />
    <detection t="16" x="184.95574447949528" y="55.85401429862766" z="3.6887" />
    <detection t="17" x="183.58060883280757" y="55.85401429862766" z="3.9815" />
    <detection t="18" x="181.86168927444794" y="55.85401429862766" z="3.6302" />
    <detection t="19" x="180.14276971608834" y="55.85401429862766" z="3.7919" />
    <detection t="20" x="178.4238501577287" y="55.85401429862766" z="3.443" />
    <detection t="21" x="177.048714511041" y="55.85401429862766" z="3.7969" />
    <detection t="22" x="175.3297949526814" y="55.85401429862766" z="3.7014" />
    <detection t="23" x="173.61087539432177" y="55.85401429862766" z="3.6206" />
    <detection t="24" x="172.23573974763406" y="55.85401429862766" z="3.4573" />
    <detection t="25" x="170.86060410094638" y="55.85401429862766" z="3.354" />
    <detection t="26" x="169.48546845425867" y="55.85401429862766" z="3.1688" />
    <detection t="27" x="168.11033280757098" y="55.85401429862766" z="2.9561" />
    <detection t="28" x="166.73519716088327" y="55.85401429862766" z="3.1665" />
    <detection t="29" x="165.01627760252367" y="55.85401429862766" z="3.1505" />
    <detection t="30" x="163.64114195583596" y="55.53301421645164" z="2.8126" />
    <detection t="31" x="162.6097902208202" y="55.53301421645164" z="2.452" />
    <detection t="32" x="161.2346545741325" y="55.21201413427562" z="2.9514" />
    <detection t="33" x="159.85951892744478" y="55.21201413427562" z="2.3679" />
    <detection t="34" x="158.82816719242902" y="55.21201413427562" z="2.3812" />
    <detection t="35" x="157.79681545741326" y="54.8910140520996" z="2.5681" />
    <detection t="36" x="156.07789589905363" y="54.8910140520996" z="2.2545" />
    <detection t="37" x="155.04654416403784" y="54.8910140520996" z="2.0616" />
    <detection t="38" x="153.67140851735016" y="54.57001396992358" z="2.3555" />
    <detection t="39" x="152.6400567823344" y="54.57001396992358" z="2.0757" />
    <detection t="40" x="151.6087050473186" y="54.57001396992358" z="1.767" />
    <detection t="41" x="150.57735331230285" y="54.24901388774756" z="2.0978" />
    <detection t="42" x="149.54600157728706" y="54.24901388774756" z="1.8005" />
    <detection t="43" x="148.5146498422713" y="53.92801380557154" z="2.2376" />
    <detection t="44" x="147.48329810725554" y="53.92801380557154" z="1.8055" />
    <detection t="45" x="146.45194637223975" y="53.92801380557154" z="1.6163" />
    <detection t="46" x="145.07681072555204" y="53.60701372339552" z="1.8707" />
    <detection t="47" x="144.04545899053628" y="53.60701372339552" z="1.6166" />
    <detection t="48" x="143.35789116719243" y="53.60701372339552" z="1.3103" />
    <detection t="49" x="141.98275552050475" y="53.60701372339552" z="1.8822" />
    <detection t="50" x="140.95140378548896" y="53.2860136412195" z="1.7523" />
    <detection t="51" x="140.2638359621451" y="53.2860136412195" z="1.1968" />
    <detection t="52" x="138.8887003154574" y="53.2860136412195" z="0.4071" />
    <detection t="53" x="138.20113249211357" y="52.96501355904347" z="1.5415" />
    <detection t="54" x="137.51356466876973" y="52.96501355904347" z="1.0542" />
    <detection t="55" x="136.48221293375394" y="52.96501355904347" z="0.8778" />
    <detection t="56" x="135.7946451104101" y="52.64401347686745" z="0.04353" />
    <detection t="57" x="135.10707728706626" y="52.64401347686745" z="1.0477" />
    <detection t="58" x="134.07572555205047" y="52.64401347686745" z="0.427" />
    <detection t="59" x="133.38815772870663" y="52.64401347686745" z="0.7481" />
    <detection t="60" x="132.7005899053628" y="52.32301339469143" z="1.1499" />
    <detection t="61" x="132.01302208201892" y="52.32301339469143" z="0.7583" />
    <detection t="62" x="131.32545425867508" y="52.32301339469143" z="0.2839" />
    <detection t="63" x="130.29410252365932" y="52.00201331251541" z="0.9662" />
    <detection t="64" x="129.60653470031545" y="52.00201331251541" z="0.6601" />
    <detection t="65" x="129.26275078864353" y="52.00201331251541" z="0.3524" />
    <detection t="66" x="128.23139905362777" y="52.00201331251541" z="-0.2662" />
    <detection t="67" x="127.5438312302839" y="51.68101323033939" z="0.6375" />
    <detection t="68" x="126.85626340694006" y="51.68101323033939" z="0.4883" />
    <detection t="69" x="126.16869558359622" y="51.68101323033939" z="0.2436" />
    <detection t="70" x="125.48112776025238" y="51.68101323033939" z="-0.2941" />
    <detection t="71" x="125.13734384858043" y="51.36001314816337" z="0.8621" />
    <detection t="72" x="124.10599211356467" y="51.36001314816337" z="0.4447" />
    <detection t="73" x="123.41842429022083" y="51.36001314816337" z="-0.07685" />
    <detection t="74" x="122.73085646687697" y="51.36001314816337" z="-0.4285" />
    <detection t="75" x="122.38707255520504" y="51.03901306598735" z="0.6285" />
    <detection t="76" x="121.6995047318612" y="51.03901306598735" z="-0.08783" />
    <detection t="77" x="121.01193690851736" y="51.03901306598735" z="-0.6701" />
    <detection t="78" x="120.3243690851735" y="50.71801298381133" z="0.1477" />
    <detection t="79" x="119.98058517350158" y="50.71801298381133" z="-0.3791" />
    <detection t="80" x="119.63680126182965" y="50.71801298381133" z="-0.7256" />
    <detection t="81" x="118.9492334384858" y="50.39701290163531" z="-0.06857" />
    <detection t="82" x="118.26166561514196" y="50.39701290163531" z="-0.5656" />
    <detection t="83" x="117.57409779179811" y="50.07601281945929" z="-0.9033" />
    <detection t="84" x="117.23031388012618" y="50.07601281945929" z="-0.01352" />
  </particle>
  <particle nSpots="105">
    <detection t="0" x="62.57926470588236" y="90.201" z="-17.8713" />
    <detection t="1" x="62.273999999999994" y="90.201" z="-18.0271" />
    <detection t="2" x="61.66347058823529" y="90.201" z="-18.198" />
    <detection t="3" x="60.74767647058823" y="89.88" z="-18.0729" />
    <detection t="4" x="59.83188235294117" y="90.201" z="-17.8601" />
    <detection t="5" x="59.22135294117647" y="89.88" z="-17.8635" />
    <detection t="6" x="58.30555882352941" y="89.88" z="-18.0516" />
    <detection t="7" x="57.38976470588235" y="89.88" z="-18.2155" />
    <detection t="8" x="56.77923529411765" y="89.559" z="-18.168" />
    <detection t="9" x="56.16870588235294" y="89.559" z="-18.0072" />
    <detection t="10" x="54.94764705882353" y="89.559" z="-18.0725" />
    <detection t="11" x="54.33711764705882" y="89.559" z="-18.27" />
    <detection t="12" x="53.726588235294116" y="89.238" z="-17.8936" />
    <detection t="13" x="53.11605882352941" y="89.238" z="-18.0799" />
    <detection t="14" x="51.894999999999996" y="88.917" z="-18.2898" />
    <detection t="15" x="51.589735294117645" y="88.917" z="-17.7537" />
    <detection t="16" x="50.368676470588234" y="88.917" z="-18.0231" />
    <detection t="17" x="49.758147058823525" y="88.596" z="-18.1636" />
    <detection t="18" x="48.842352941176465" y="88.596" z="-17.8448" />
    <detection t="19" x="48.23182352941176" y="88.596" z="-18.0082" />
    <detection t="20" x="47.621294117647054" y="88.275" z="-18.1618" />
    <detection t="21" x="46.7055" y="88.275" z="-17.7663" />
    <detection t="22" x="45.78970588235294" y="88.275" z="-18.0607" />
    <detection t="23" x="44.87391176470588" y="88.275" z="-18.0443" />
    <detection t="24" x="44.26338235294118" y="88.275" z="-18.1511" />
    <detection t="25" x="43.04232352941177" y="88.275" z="-17.4657" />
    <detection t="26" x="42.43179411764706" y="87.954" z="-17.8032" />
    <detection t="27" x="41.516" y="87.954" z="-17.9685" />
    <detection t="28" x="40.905470588235296" y="87.954" z="-17.7119" />
    <detection t="29" x="39.989676470588236" y="87.954" z="-17.665" />
    <detection t="30" x="39.37914705882353" y="87.954" z="-17.6603" />
    <detection t="31" x="38.46335294117647" y="87.954" z="-17.651" />
    <detection t="32" x="37.852823529411765" y="87.954" z="-17.5235" />
    <detection t="33" x="37.242294117647056" y="87.954" z="-17.6638" />
    <detection t="34" x="36.326499999999996" y="87.954" z="-17.5217" />
    <detection t="35" x="35.410705882352936" y="87.954" z="-18.0804" />
    <detection t="36" x="34.800176470588234" y="88.275" z="-17.8781" />
    <detection t="37" x="33.884382352941174" y="88.275" z="-17.5906" />
    <detection t="38" x="33.273852941176465" y="88.275" z="-18.0506" />
    <detection t="39" x="32.35805882352941" y="88.596" z="-17.6536" />
    <detection t="40" x="32.05279411764705" y="88.917" z="-17.8245" />
    <detection t="41" x="31.136999999999997" y="88.917" z="-17.633" />
    <detection t="42" x="30.831735294117646" y="89.238" z="-17.3458" />
    <detection t="43" x="30.22120588235294" y="89.559" z="-16.9121" />
    <detection t="44" x="29.610676470588235" y="89.88" z="-17.3168" />
    <detection t="45" x="29.00014705882353" y="90.201" z="-17.2436" />
    <detection t="46" x="28.389617647058824" y="90.522" z="-17.597" />
    <detection t="47" x="28.389617647058824" y="91.164" z="-17.1897" />
    <detection t="48" x="27.779088235294115" y="91.485" z="-16.8142" />
    <detection t="49" x="27.473823529411764" y="92.127" z="-16.9374" />
    <detection t="50" x="27.473823529411764" y="92.448" z="-16.4062" />
    <detection t="51" x="27.16855882352941" y="93.09" z="-16.4664" />
    <detection t="52" x="27.16855882352941" y="93.732" z="-16.5792" />
    <detection t="53" x="27.16855882352941" y="94.053" z="-15.9617" />
    <detection t="54" x="27.16855882352941" y="94.695" z="-15.851" />
    <detection t="55" x="27.16855882352941" y="95.337" z="-15.6714" />
    <detection t="56" x="27.473823529411764" y="96.3" z="-15.8438" />
    <detection t="57" x="27.779088235294115" y="96.942" z="-15.3886" />
    <detection t="58" x="28.08435294117647" y="97.905" z="-15.4852" />
    <detection t="59" x="28.694882352941175" y="98.547" z="-14.8786" />
    <detection t="60" x="29.30541176470588" y="99.51" z="-14.9139" />
    <detection t="61" x="29.915941176470586" y="100.473" z="-15.2931" />
    <detection t="62" x="30.526470588235295" y="101.115" z="-14.5425" />
    <detection t="63" x="31.442264705882355" y="102.078" z="-14.7007" />
    <detection t="64" x="32.35805882352941" y="103.362" z="-14.4142" />
    <detection t="65" x="33.273852941176465" y="104.325" z="-14.7859" />
    <detection t="66" x="34.49491176470588" y="105.288" z="-14.623" />
    <detection t="67" x="35.410705882352936" y="106.251" z="-14.8265" />
    <detection t="68" x="36.631764705882354" y="107.214" z="-14.3456" />
    <detection t="69" x="38.158088235294116" y="107.856" z="-14.5735" />
    <detection t="70" x="39.37914705882353" y="108.819" z="-14.788" />
    <detection t="71" x="40.905470588235296" y="109.782" z="-14.7851" />
    <detection t="72" x="42.43179411764706" y="110.424" z="-15.2228" />
    <detection t="73" x="43.95811764705882" y="111.066" z="-14.8585" />
    <detection t="74" x="45.17917647058824" y="111.387" z="-15.1225" />
    <detection t="75" x="47.01076470588235" y="112.029" z="-15.2116" />
    <detection t="76" x="48.537088235294114" y="112.35" z="-15.7657" />
    <detection t="77" x="50.063411764705876" y="112.671" z="-15.7995" />
    <detection t="78" x="51.589735294117645" y="112.992" z="-15.8259" />
    <detection t="79" x="53.42132352941176" y="112.992" z="-15.9636" />
    <detection t="80" x="54.642382352941176" y="112.992" z="-16.0106" />
    <detection t="81" x="56.47397058823529" y="113.313" z="-16.2327" />
    <detection t="82" x="57.6950294117647" y="112.992" z="-16.2044" />
    <detection t="83" x="59.52661764705882" y="112.992" z="-16.485" />
    <detection t="84" x="61.05294117647059" y="112.992" z="-16.8464" />
    <detection t="85" x="62.57926470588236" y="112.671" z="-16.7174" />
    <detection t="86" x="64.1055882352941" y="112.671" z="-16.8503" />
    <detection t="87" x="65.63191176470588" y="112.671" z="-16.9288" />
    <detection t="88" x="67.15823529411765" y="112.671" z="-16.8824" />
    <detection t="89" x="68.0740294117647" y="112.671" z="-17.1915" />
    <detection t="90" x="69.60035294117647" y="112.671" z="-17.3929" />
    <detection t="91" x="71.12667647058824" y="112.35" z="-16.9986" />
    <detection t="92" x="72.34773529411764" y="112.35" z="-16.949" />
    <detection t="93" x="73.56879411764706" y="112.35" z="-17.2468" />
    <detection t="94" x="74.48458823529411" y="112.35" z="-17.6388" />
    <detection t="95" x="75.70564705882353" y="112.029" z="-17.4404" />
    <detection t="96" x="76.92670588235293" y="111.708" z="-17.1955" />
    <detection t="97" x="78.14776470588235" y="111.387" z="-17.432" />
    <detection t="98" x="79.0635588235294" y="111.066" z="-17.7003" />
    <detection t="99" x="80.28461764705882" y="110.745" z="-17.4443" />
    <detection t="100" x="81.50567647058823" y="110.745" z="-17.9408" />
    <detection t="101" x="83.032" y="110.745" z="-17.8258" />
    <detection t="102" x="83.94779411764706" y="110.745" z="-17.6302" />
    <detection t="103" x="85.16885294117647" y="111.066" z="-17.8455" />
    <detection t="104" x="86.08464705882353" y="111.066" z="-17.7624" />
  </particle>
  <particle nSpots="96">
    <detection t="0" x="115.22867412587412" y="84.423" z="-19.6196" />
    <detection t="1" x="114.31416083916083" y="84.423" z="-19.7551" />
    <detection t="2" x="113.39964755244756" y="84.423" z="-19.6382" />
    <detection t="3" x="112.48513426573426" y="84.423" z="-19.5012" />
    <detection t="4" x="111.26578321678322" y="84.423" z="-18.9611" />
    <detection t="5" x="110.04643216783217" y="84.423" z="-19.0347" />
    <detection t="6" x="109.13191888111889" y="84.423" z="-19.3962" />
    <detection t="7" x="108.21740559440559" y="84.423" z="-19.6555" />
    <detection t="8" x="107.30289230769232" y="84.423" z="-19.4533" />
    <detection t="9" x="106.08354125874126" y="84.423" z="-19.2291" />
    <detection t="10" x="105.47386573426574" y="84.423" z="-19.3932" />
    <detection t="11" x="104.55935244755244" y="84.423" z="-19.3242" />
    <detection t="12" x="103.3400013986014" y="84.423" z="-19.3946" />
    <detection t="13" x="102.42548811188811" y="84.423" z="-19.3655" />
    <detection t="14" x="101.8158125874126" y="84.423" z="-19.5421" />
    <detection t="15" x="100.59646153846154" y="84.423" z="-19.354" />
    <detection t="16" x="99.68194825174825" y="84.423" z="-19.3234" />
    <detection t="17" x="98.76743496503497" y="84.423" z="-19.27" />
    <detection t="18" x="97.85292167832168" y="84.423" z="-19.3287" />
    <detection t="19" x="96.93840839160839" y="84.423" z="-19.251" />
    <detection t="20" x="95.71905734265734" y="84.423" z="-19.3414" />
    <detection t="21" x="94.80454405594406" y="84.423" z="-19.2132" />
    <detection t="22" x="93.89003076923076" y="84.423" z="-19.3342" />
    <detection t="23" x="92.97551748251749" y="84.423" z="-19.2872" />
    <detection t="24" x="92.06100419580419" y="84.423" z="-19.2816" />
    <detection t="25" x="91.45132867132867" y="84.423" z="-19.2858" />
    <detection t="26" x="90.23197762237763" y="84.423" z="-19.3832" />
    <detection t="27" x="89.31746433566434" y="84.423" z="-19.3434" />
    <detection t="28" x="88.40295104895105" y="84.423" z="-19.2707" />
    <detection t="29" x="87.48843776223777" y="84.423" z="-19.3071" />
    <detection t="30" x="86.57392447552448" y="84.423" z="-19.1729" />
    <detection t="31" x="85.65941118881119" y="84.423" z="-19.215" />
    <detection t="32" x="84.44006013986014" y="84.423" z="-19.0826" />
    <detection t="33" x="83.52554685314685" y="84.423" z="-18.9703" />
    <detection t="34" x="82.91587132867133" y="84.423" z="-19.2264" />
    <detection t="35" x="82.00135804195804" y="84.423" z="-19.0315" />
    <detection t="36" x="81.08684475524475" y="84.423" z="-19.334" />
    <detection t="37" x="80.17233146853147" y="84.102" z="-18.9359" />
    <detection t="38" x="78.95298041958041" y="84.102" z="-19.2124" />
    <detection t="39" x="78.64814265734266" y="83.781" z="-19.015" />
    <detection t="40" x="77.42879160839162" y="83.46" z="-18.9795" />
    <detection t="41" x="76.51427832167832" y="83.139" z="-18.9366" />
    <detection t="42" x="75.9046027972028" y="82.818" z="-18.9902" />
    <detection t="43" x="74.68525174825174" y="82.818" z="-19.2841" />
    <detection t="44" x="74.07557622377622" y="82.497" z="-19.1523" />
    <detection t="45" x="73.16106293706295" y="82.176" z="-19.4326" />
    <detection t="46" x="72.24654965034965" y="82.176" z="-19.026" />
    <detection t="47" x="71.33203636363636" y="81.855" z="-19.3071" />
    <detection t="48" x="70.41752307692308" y="81.855" z="-18.9907" />
    <detection t="49" x="69.50300979020979" y="81.534" z="-19.3669" />
    <detection t="50" x="68.5884965034965" y="81.534" z="-18.8891" />
    <detection t="51" x="67.97882097902098" y="81.534" z="-19.0027" />
    <detection t="52" x="67.0643076923077" y="81.213" z="-19.0934" />
    <detection t="53" x="65.84495664335664" y="81.213" z="-18.8824" />
    <detection t="54" x="65.23528111888112" y="81.213" z="-18.8481" />
    <detection t="55" x="64.32076783216783" y="80.892" z="-19.0374" />
    <detection t="56" x="63.711092307692304" y="80.892" z="-18.6065" />
    <detection t="57" x="62.491741258741264" y="80.892" z="-18.8146" />
    <detection t="58" x="61.57722797202797" y="80.892" z="-18.8315" />
    <detection t="59" x="60.66271468531468" y="80.571" z="-18.667" />
    <detection t="60" x="59.748201398601395" y="80.571" z="-18.5305" />
    <detection t="61" x="59.138525874125875" y="80.571" z="-18.8009" />
    <detection t="62" x="58.22401258741259" y="80.25" z="-18.4584" />
    <detection t="63" x="57.3094993006993" y="80.25" z="-18.3012" />
    <detection t="64" x="56.39498601398601" y="80.25" z="-18.7854" />
    <detection t="65" x="55.175634965034966" y="79.929" z="-18.7934" />
    <detection t="66" x="53.95628391608392" y="79.929" z="-18.7627" />
    <detection t="67" x="53.34660839160839" y="79.929" z="-18.7302" />
    <detection t="68" x="52.127257342657344" y="79.608" z="-18.4988" />
    <detection t="69" x="51.21274405594406" y="79.608" z="-18.7375" />
    <detection t="70" x="49.993393006993" y="79.287" z="-18.6024" />
    <detection t="71" x="48.774041958041956" y="79.287" z="-18.6143" />
    <detection t="72" x="47.85952867132867" y="78.966" z="-18.9064" />
    <detection t="73" x="46.64017762237762" y="78.966" z="-18.6039" />
    <detection t="74" x="45.420826573426574" y="78.966" z="-18.839" />
    <detection t="75" x="44.201475524475526" y="78.645" z="-18.5998" />
    <detection t="76" x="43.28696223776224" y="78.645" z="-18.8048" />
    <detection t="77" x="42.37244895104895" y="78.645" z="-18.8492" />
    <detection t="78" x="41.153097902097905" y="78.324" z="-18.5962" />
    <detection t="79" x="39.93374685314686" y="78.324" z="-18.7442" />
    <detection t="80" x="39.01923356643357" y="78.324" z="-18.9707" />
    <detection t="81" x="37.495044755244756" y="78.003" z="-18.8159" />
    <detection t="82" x="36.580531468531476" y="78.003" z="-18.9221" />
    <detection t="83" x="35.361180419580414" y="78.003" z="-18.8157" />
    <detection t="84" x="34.14182937062937" y="78.003" z="-18.9121" />
    <detection t="85" x="32.92247832167832" y="78.003" z="-18.9557" />
    <detection t="86" x="32.00796503496503" y="78.003" z="-18.9589" />
    <detection t="87" x="30.788613986013985" y="78.003" z="-18.9185" />
    <detection t="88" x="29.264425174825174" y="78.003" z="-18.8367" />
    <detection t="89" x="28.34991188811189" y="78.324" z="-19.0563" />
    <detection t="90" x="27.13056083916084" y="78.324" z="-18.7948" />
    <detection t="91" x="26.216047552447556" y="78.324" z="-18.8799" />
    <detection t="92" x="24.9966965034965" y="78.645" z="-18.8621" />
    <detection t="93" x="24.387020979020978" y="78.645" z="-18.572" />
    <detection t="94" x="23.16766993006993" y="78.966" z="-18.245" />
    <detection t="95" x="22.253156643356643" y="79.287" z="-18.2897" />
  </particle>
  <particle nSpots="75">
    <detection t="0" x="34.86087752161383" y="35.952009203714354" z="-4.7812" />
    <detection t="1" x="34.86087752161383" y="35.952009203714354" z="-5.0068" />
    <detection t="2" x="35.174939481268005" y="35.952009203714354" z="-4.8681" />
    <detection t="3" x="35.174939481268005" y="35.631009121538334" z="-4.984" />
    <detection t="4" x="35.174939481268005" y="35.631009121538334" z="-5.2598" />
    <detection t="5" x="35.174939481268005" y="35.631009121538334" z="-5.45" />
    <detection t="6" x="35.174939481268005" y="35.31000903936231" z="-5.1545" />
    <detection t="7" x="35.174939481268005" y="35.31000903936231" z="-5.3886" />
    <detection t="8" x="35.489001440922195" y="35.31000903936231" z="-4.9321" />
    <detection t="9" x="35.174939481268005" y="34.98900895718629" z="-5.4215" />
    <detection t="10" x="35.489001440922195" y="34.66800887501027" z="-5.3089" />
    <detection t="11" x="35.174939481268005" y="34.66800887501027" z="-5.4263" />
    <detection t="12" x="35.174939481268005" y="34.66800887501027" z="-5.7511" />
    <detection t="13" x="35.174939481268005" y="34.34700879283425" z="-5.1756" />
    <detection t="14" x="35.489001440922195" y="34.02600871065823" z="-5.4467" />
    <detection t="15" x="35.489001440922195" y="34.02600871065823" z="-5.7049" />
    <detection t="16" x="35.489001440922195" y="34.02600871065823" z="-5.4108" />
    <detection t="17" x="35.489001440922195" y="34.02600871065823" z="-5.8786" />
    <detection t="18" x="35.489001440922195" y="33.38400854630619" z="-5.5931" />
    <detection t="19" x="35.489001440922195" y="33.38400854630619" z="-5.6097" />
    <detection t="20" x="35.489001440922195" y="33.38400854630619" z="-5.4697" />
    <detection t="21" x="35.80306340057637" y="33.06300846413017" z="-5.6277" />
    <detection t="22" x="35.80306340057637" y="33.06300846413017" z="-5.7782" />
    <detection t="23" x="36.117125360230546" y="33.06300846413017" z="-5.8214" />
    <detection t="24" x="36.43118731988472" y="33.06300846413017" z="-5.7561" />
    <detection t="25" x="36.7452492795389" y="33.06300846413017" z="-5.558" />
    <detection t="26" x="36.7452492795389" y="33.06300846413017" z="-5.436" />
    <detection t="27" x="37.05931123919308" y="32.74200838195415" z="-5.606" />
    <detection t="28" x="37.37337319884726" y="32.74200838195415" z="-5.8353" />
    <detection t="29" x="37.687435158501444" y="32.74200838195415" z="-5.9959" />
    <detection t="30" x="37.687435158501444" y="32.74200838195415" z="-6.0364" />
    <detection t="31" x="37.687435158501444" y="32.42100829977812" z="-5.82" />
    <detection t="32" x="37.687435158501444" y="32.1000082176021" z="-6.0941" />
    <detection t="33" x="38.00149711815562" y="32.1000082176021" z="-5.7339" />
    <detection t="34" x="38.315559077809795" y="32.1000082176021" z="-5.8886" />
    <detection t="35" x="38.62962103746397" y="32.1000082176021" z="-5.854" />
    <detection t="36" x="38.94368299711815" y="32.1000082176021" z="-5.9926" />
    <detection t="37" x="38.94368299711815" y="32.1000082176021" z="-6.0939" />
    <detection t="38" x="39.257744956772335" y="32.1000082176021" z="-6.227" />
    <detection t="39" x="39.257744956772335" y="31.779008135426086" z="-5.9988" />
    <detection t="40" x="39.57180691642651" y="31.779008135426086" z="-5.9963" />
    <detection t="41" x="39.57180691642651" y="31.45800805325006" z="-6.3078" />
    <detection t="42" x="39.57180691642651" y="30.81600788889802" z="-6.3333" />
    <detection t="43" x="39.676494236311235" y="31.29750801216205" z="-4.8357" />
    <detection t="44" x="40.19993083573487" y="31.13700797107404" z="-6.4418" />
    <detection t="45" x="39.88586887608069" y="31.13700797107404" z="-6.6157" />
    <detection t="46" x="39.88586887608069" y="30.495007806722" z="-6.1405" />
    <detection t="47" x="39.88586887608069" y="30.17400772454598" z="-6.3945" />
    <detection t="48" x="40.51399279538904" y="30.81600788889802" z="-6.3457" />
    <detection t="49" x="40.828054755043226" y="30.81600788889802" z="-6.7703" />
    <detection t="50" x="40.828054755043226" y="30.81600788889802" z="-6.8017" />
    <detection t="51" x="41.456178674351584" y="30.81600788889802" z="-6.8288" />
    <detection t="52" x="41.456178674351584" y="30.81600788889802" z="-6.7866" />
    <detection t="53" x="41.456178674351584" y="30.81600788889802" z="-6.7209" />
    <detection t="54" x="41.456178674351584" y="30.81600788889802" z="-6.6816" />
    <detection t="55" x="41.77024063400576" y="30.81600788889802" z="-6.8478" />
    <detection t="56" x="42.08430259365994" y="31.13700797107404" z="-6.8821" />
    <detection t="57" x="42.08430259365994" y="31.13700797107404" z="-6.9263" />
    <detection t="58" x="42.39836455331412" y="31.13700797107404" z="-6.9074" />
    <detection t="59" x="42.39836455331412" y="31.13700797107404" z="-6.8959" />
    <detection t="60" x="42.7124265129683" y="31.13700797107404" z="-7.0488" />
    <detection t="61" x="43.026488472622475" y="31.13700797107404" z="-7.0042" />
    <detection t="62" x="43.026488472622475" y="31.13700797107404" z="-6.9182" />
    <detection t="63" x="43.026488472622475" y="31.13700797107404" z="-7.0577" />
    <detection t="64" x="43.34055043227666" y="31.13700797107404" z="-7.0537" />
    <detection t="65" x="43.65461239193083" y="31.13700797107404" z="-7.0257" />
    <detection t="66" x="43.65461239193083" y="31.13700797107404" z="-6.9433" />
    <detection t="67" x="43.96867435158501" y="31.13700797107404" z="-7.2058" />
    <detection t="68" x="44.28273631123919" y="31.13700797107404" z="-7.0777" />
    <detection t="69" x="44.59679827089337" y="31.13700797107404" z="-6.7692" />
    <detection t="70" x="44.59679827089337" y="31.13700797107404" z="-6.9953" />
    <detection t="71" x="44.91086023054755" y="31.13700797107404" z="-7.2412" />
    <detection t="72" x="44.91086023054755" y="31.13700797107404" z="-7.1161" />
    <detection t="73" x="45.224922190201724" y="31.45800805325006" z="-6.8615" />
    <detection t="74" x="45.224922190201724" y="31.45800805325006" z="-7.2736" />
  </particle>
  <particle nSpots="79">
    <detection t="0" x="163.10839072847685" y="24.07500616320158" z="5.4368" />
    <detection t="1" x="162.0258129139073" y="24.07500616320158" z="5.3504" />
    <detection t="2" x="160.94323509933776" y="23.754006081025558" z="5.3974" />
    <detection t="3" x="159.86065728476822" y="23.754006081025558" z="5.3824" />
    <detection t="4" x="159.13893874172186" y="23.754006081025558" z="5.2346" />
    <detection t="5" x="158.05636092715233" y="23.433005998849538" z="5.096" />
    <detection t="6" x="156.97378311258277" y="23.433005998849538" z="5.1021" />
    <detection t="7" x="155.89120529801323" y="23.433005998849538" z="4.942" />
    <detection t="8" x="155.1694867549669" y="23.112005916673517" z="4.9534" />
    <detection t="9" x="154.08690894039736" y="23.112005916673517" z="4.7751" />
    <detection t="10" x="153.365190397351" y="22.791005834497494" z="4.8162" />
    <detection t="11" x="152.64347185430464" y="22.791005834497494" z="4.6781" />
    <detection t="12" x="151.5608940397351" y="22.791005834497494" z="4.7047" />
    <detection t="13" x="150.83917549668874" y="22.470005752321473" z="4.4893" />
    <detection t="14" x="150.11745695364237" y="22.470005752321473" z="4.685" />
    <detection t="15" x="149.39573841059604" y="22.149005670145453" z="4.3764" />
    <detection t="16" x="149.03487913907287" y="21.828005587969432" z="4.363" />
    <detection t="17" x="147.95230132450334" y="21.828005587969432" z="4.2628" />
    <detection t="18" x="147.5914420529801" y="21.507005505793412" z="4.2493" />
    <detection t="19" x="147.23058278145695" y="21.507005505793412" z="4.1559" />
    <detection t="20" x="146.86972350993378" y="21.507005505793412" z="4.1909" />
    <detection t="21" x="146.86972350993378" y="21.186005423617388" z="4.1216" />
    <detection t="22" x="146.86972350993378" y="21.186005423617388" z="4.0223" />
    <detection t="23" x="146.50886423841058" y="20.865005341441368" z="3.785" />
    <detection t="24" x="146.50886423841058" y="20.865005341441368" z="3.808" />
    <detection t="25" x="146.50886423841058" y="20.544005259265347" z="3.5174" />
    <detection t="26" x="146.50886423841058" y="20.223005177089327" z="3.7423" />
    <detection t="27" x="146.50886423841058" y="19.902005094913306" z="3.6079" />
    <detection t="28" x="146.86972350993378" y="19.902005094913306" z="3.4218" />
    <detection t="29" x="147.23058278145695" y="19.260004930561262" z="3.2099" />
    <detection t="30" x="147.23058278145695" y="19.260004930561262" z="3.3558" />
    <detection t="31" x="147.5914420529801" y="18.939004848385242" z="3.2607" />
    <detection t="32" x="147.5914420529801" y="18.939004848385242" z="2.992" />
    <detection t="33" x="148.3131605960265" y="18.61800476620922" z="3.1923" />
    <detection t="34" x="149.03487913907287" y="18.2970046840332" z="2.5364" />
    <detection t="35" x="149.39573841059604" y="17.976004601857177" z="2.567" />
    <detection t="36" x="149.7565976821192" y="17.976004601857177" z="3.2959" />
    <detection t="37" x="150.83917549668874" y="17.976004601857177" z="2.4856" />
    <detection t="38" x="151.2000347682119" y="17.655004519681157" z="3.0236" />
    <detection t="39" x="151.92175331125827" y="17.655004519681157" z="2.7368" />
    <detection t="40" x="153.00433112582783" y="17.334004437505136" z="2.0576" />
    <detection t="41" x="154.08690894039736" y="17.334004437505136" z="2.5104" />
    <detection t="42" x="155.1694867549669" y="17.013004355329116" z="2.0834" />
    <detection t="43" x="156.25206456953643" y="17.013004355329116" z="2.1164" />
    <detection t="44" x="158.05636092715233" y="17.013004355329116" z="1.9804" />
    <detection t="45" x="159.13893874172186" y="17.013004355329116" z="2.0542" />
    <detection t="46" x="160.2215165562914" y="17.013004355329116" z="2.1478" />
    <detection t="47" x="162.38667218543046" y="17.013004355329116" z="2.3791" />
    <detection t="48" x="164.19096854304638" y="17.334004437505136" z="1.9336" />
    <detection t="49" x="165.63440562913908" y="17.334004437505136" z="2.397" />
    <detection t="50" x="167.07784271523178" y="17.655004519681157" z="2.093" />
    <detection t="51" x="168.5212798013245" y="17.655004519681157" z="1.9699" />
    <detection t="52" x="169.9647168874172" y="17.976004601857177" z="1.9077" />
    <detection t="53" x="171.04729470198674" y="18.2970046840332" z="2.0182" />
    <detection t="54" x="172.49073178807947" y="18.61800476620922" z="2.0721" />
    <detection t="55" x="173.57330960264903" y="19.260004930561262" z="1.6279" />
    <detection t="56" x="174.65588741721857" y="19.581005012737283" z="1.9951" />
    <detection t="57" x="175.73846523178807" y="20.223005177089327" z="1.9406" />
    <detection t="58" x="176.46018377483443" y="20.544005259265347" z="2.1573" />
    <detection t="59" x="176.8210430463576" y="20.865005341441368" z="2.1639" />
    <detection t="60" x="177.1819023178808" y="21.507005505793412" z="2.4353" />
    <detection t="61" x="177.1819023178808" y="21.828005587969432" z="3.0877" />
    <detection t="62" x="177.54276158940397" y="22.470005752321473" z="2.7002" />
    <detection t="63" x="177.1819023178808" y="22.791005834497494" z="2.8918" />
    <detection t="64" x="177.1819023178808" y="23.112005916673517" z="3.1622" />
    <detection t="65" x="176.8210430463576" y="23.433005998849538" z="3.5028" />
    <detection t="66" x="176.46018377483443" y="23.754006081025558" z="3.684" />
    <detection t="67" x="175.3776059602649" y="23.754006081025558" z="3.829" />
    <detection t="68" x="174.65588741721857" y="24.07500616320158" z="4.0425" />
    <detection t="69" x="173.21245033112584" y="24.3960062453776" z="4.2324" />
    <detection t="70" x="172.49073178807947" y="24.3960062453776" z="4.0992" />
    <detection t="71" x="171.04729470198674" y="24.3960062453776" z="4.3043" />
    <detection t="72" x="170.3255761589404" y="24.71700632755362" z="4.3458" />
    <detection t="73" x="169.24299834437087" y="24.3960062453776" z="4.3956" />
    <detection t="74" x="167.79956125827815" y="24.3960062453776" z="4.443" />
    <detection t="75" x="166.7169834437086" y="24.3960062453776" z="4.4132" />
    <detection t="76" x="165.63440562913908" y="24.3960062453776" z="4.464" />
    <detection t="77" x="164.19096854304638" y="24.07500616320158" z="4.5384" />
    <detection t="78" x="162.74753145695362" y="24.07500616320158" z="4.4608" />
  </particle>
  <particle nSpots="78">
    <detection t="0" x="30.014026229508193" y="57.45901470950777" z="-4.0866" />
    <detection t="1" x="29.299406557377047" y="57.45901470950777" z="-3.4453" />
    <detection t="2" x="28.5847868852459" y="57.13801462733175" z="-3.9009" />
    <detection t="3" x="27.512857377049176" y="57.13801462733175" z="-4.1761" />
    <detection t="4" x="26.79823770491803" y="57.13801462733175" z="-3.6747" />
    <detection t="5" x="26.44092786885246" y="56.81701454515573" z="-3.9925" />
    <detection t="6" x="25.72630819672131" y="56.81701454515573" z="-4.0873" />
    <detection t="7" x="24.654378688524588" y="56.4960144629797" z="-4.2045" />
    <detection t="8" x="23.93975901639344" y="56.4960144629797" z="-3.9716" />
    <detection t="9" x="23.582449180327867" y="56.17501438080368" z="-3.8941" />
    <detection t="10" x="22.86782950819672" y="55.85401429862766" z="-4.5125" />
    <detection t="11" x="22.510519672131146" y="55.85401429862766" z="-4.1319" />
    <detection t="12" x="21.7959" y="55.53301421645164" z="-4.5352" />
    <detection t="13" x="21.08128032786885" y="55.53301421645164" z="-4.0337" />
    <detection t="14" x="20.723970491803275" y="55.21201413427562" z="-4.6157" />
    <detection t="15" x="20.366660655737704" y="54.8910140520996" z="-4.641" />
    <detection t="16" x="19.652040983606557" y="54.8910140520996" z="-4.4755" />
    <detection t="17" x="19.294731147540983" y="54.24901388774756" z="-4.7875" />
    <detection t="18" x="18.580111475409836" y="53.92801380557154" z="-5.0149" />
    <detection t="19" x="18.580111475409836" y="53.60701372339552" z="-5.0551" />
    <detection t="20" x="17.865491803278687" y="53.2860136412195" z="-5.1505" />
    <detection t="21" x="17.508181967213112" y="53.2860136412195" z="-5.3107" />
    <detection t="22" x="17.15087213114754" y="52.64401347686745" z="-5.3395" />
    <detection t="23" x="16.793562295081966" y="52.00201331251541" z="-5.464" />
    <detection t="24" x="16.07894262295082" y="51.36001314816337" z="-5.626" />
    <detection t="25" x="16.07894262295082" y="50.71801298381133" z="-5.619" />
    <detection t="26" x="16.07894262295082" y="50.07601281945929" z="-5.7273" />
    <detection t="27" x="15.721632786885246" y="49.43401265510724" z="-5.7206" />
    <detection t="28" x="15.364322950819671" y="48.7920124907552" z="-5.8983" />
    <detection t="29" x="15.721632786885246" y="47.82901224422714" z="-6.1896" />
    <detection t="30" x="15.721632786885246" y="47.187012079875096" z="-6.0514" />
    <detection t="31" x="15.721632786885246" y="46.224011833347035" z="-6.3575" />
    <detection t="32" x="16.07894262295082" y="45.26101158681897" z="-6.1542" />
    <detection t="33" x="16.07894262295082" y="44.619011422466926" z="-6.7035" />
    <detection t="34" x="16.43625245901639" y="43.335011093762844" z="-6.7018" />
    <detection t="35" x="16.793562295081966" y="42.372010847234776" z="-6.8195" />
    <detection t="36" x="17.508181967213112" y="41.409010600706715" z="-6.5714" />
    <detection t="37" x="17.865491803278687" y="40.446010354178654" z="-6.8806" />
    <detection t="38" x="18.580111475409836" y="39.162010025474565" z="-6.9389" />
    <detection t="39" x="19.294731147540983" y="37.878009696770484" z="-6.9968" />
    <detection t="40" x="20.00935081967213" y="35.952009203714354" z="-7.1058" />
    <detection t="41" x="21.08128032786885" y="34.66800887501027" z="-6.9149" />
    <detection t="42" x="22.153209836065574" y="33.06300846413017" z="-6.926" />
    <detection t="43" x="23.225139344262292" y="31.779008135426086" z="-6.9343" />
    <detection t="44" x="24.297068852459013" y="30.495007806722" z="-7.6619" />
    <detection t="45" x="27.155547540983605" y="27.92700714931383" z="-7.3657" />
    <detection t="46" x="27.512857377049176" y="26.96400690278577" z="-7.1326" />
    <detection t="47" x="29.299406557377047" y="25.680006574081684" z="-7.3745" />
    <detection t="48" x="30.728645901639343" y="24.71700632755362" z="-7.2916" />
    <detection t="49" x="32.87250491803278" y="23.112005916673517" z="-7.2883" />
    <detection t="50" x="34.659054098360656" y="22.149005670145453" z="-7.4938" />
    <detection t="51" x="36.8029131147541" y="20.865005341441368" z="-7.1933" />
    <detection t="52" x="38.94677213114753" y="19.902005094913306" z="-7.1594" />
    <detection t="53" x="41.09063114754098" y="19.260004930561262" z="-7.5012" />
    <detection t="54" x="43.234490163934424" y="18.2970046840332" z="-7.0707" />
    <detection t="55" x="45.02103934426229" y="17.655004519681157" z="-7.0239" />
    <detection t="56" x="47.164898360655734" y="17.013004355329116" z="-7.0643" />
    <detection t="57" x="48.9514475409836" y="16.692004273153096" z="-7.1307" />
    <detection t="58" x="51.09530655737704" y="16.371004190977075" z="-7.1162" />
    <detection t="59" x="53.23916557377049" y="16.371004190977075" z="-6.9559" />
    <detection t="60" x="55.383024590163934" y="16.05000410880105" z="-6.7488" />
    <detection t="61" x="57.1695737704918" y="15.72900402662503" z="-6.9498" />
    <detection t="62" x="58.95612295081967" y="16.05000410880105" z="-6.8853" />
    <detection t="63" x="60.742672131147536" y="16.05000410880105" z="-6.8607" />
    <detection t="64" x="62.886531147540985" y="16.05000410880105" z="-6.7887" />
    <detection t="65" x="64.67308032786885" y="16.05000410880105" z="-6.7653" />
    <detection t="66" x="66.8169393442623" y="16.05000410880105" z="-6.6878" />
    <detection t="67" x="68.60348852459016" y="15.72900402662503" z="-6.718" />
    <detection t="68" x="70.39003770491803" y="15.72900402662503" z="-6.7094" />
    <detection t="69" x="72.1765868852459" y="15.72900402662503" z="-6.7659" />
    <detection t="70" x="73.96313606557376" y="15.72900402662503" z="-6.6319" />
    <detection t="71" x="75.74968524590165" y="15.72900402662503" z="-6.2766" />
    <detection t="72" x="77.5362344262295" y="15.72900402662503" z="-6.311" />
    <detection t="73" x="78.9654737704918" y="15.72900402662503" z="-6.3121" />
    <detection t="74" x="80.75202295081968" y="15.72900402662503" z="-6.4517" />
    <detection t="75" x="82.53857213114753" y="15.72900402662503" z="-6.4924" />
    <detection t="76" x="84.3251213114754" y="15.40800394444901" z="-6.6182" />
    <detection t="77" x="86.11167049180328" y="15.40800394444901" z="-6.3951" />
  </particle>
  <particle nSpots="108">
    <detection t="0" x="63.109597457627125" y="68.052" z="15.0592" />
    <detection t="1" x="61.8781906779661" y="68.052" z="15.0071" />
    <detection t="2" x="60.95463559322034" y="68.373" z="14.8857" />
    <detection t="3" x="59.723228813559324" y="68.373" z="14.8845" />
    <detection t="4" x="58.79967372881356" y="68.373" z="14.8233" />
    <detection t="5" x="57.568266949152544" y="68.373" z="14.86" />
    <detection t="6" x="56.64471186440678" y="68.373" z="14.79" />
    <detection t="7" x="55.41330508474576" y="68.373" z="14.8666" />
    <detection t="8" x="54.48975" y="68.373" z="14.7918" />
    <detection t="9" x="53.566194915254236" y="68.373" z="14.8248" />
    <detection t="10" x="52.64263983050847" y="68.373" z="14.7985" />
    <detection t="11" x="51.71908474576271" y="68.373" z="14.771" />
    <detection t="12" x="50.48767796610169" y="68.373" z="14.7099" />
    <detection t="13" x="49.56412288135593" y="68.373" z="14.7203" />
    <detection t="14" x="48.33271610169491" y="68.373" z="14.7231" />
    <detection t="15" x="47.40916101694915" y="68.373" z="14.7318" />
    <detection t="16" x="46.177754237288134" y="68.373" z="14.6933" />
    <detection t="17" x="45.56205084745763" y="68.373" z="14.6563" />
    <detection t="18" x="44.022792372881355" y="68.373" z="14.6616" />
    <detection t="19" x="43.09923728813559" y="68.373" z="14.5164" />
    <detection t="20" x="42.175682203389826" y="68.373" z="14.5814" />
    <detection t="21" x="40.94427542372881" y="68.373" z="14.6207" />
    <detection t="22" x="40.02072033898305" y="68.373" z="14.3794" />
    <detection t="23" x="38.78931355932203" y="68.373" z="14.3401" />
    <detection t="24" x="37.86575847457627" y="68.373" z="14.3173" />
    <detection t="25" x="36.63435169491525" y="68.373" z="14.2463" />
    <detection t="26" x="35.40294491525424" y="68.373" z="14.3681" />
    <detection t="27" x="34.479389830508474" y="68.373" z="14.4126" />
    <detection t="28" x="32.9401313559322" y="68.694" z="14.3007" />
    <detection t="29" x="32.01657627118644" y="68.694" z="14.5398" />
    <detection t="30" x="30.785169491525423" y="68.373" z="14.3933" />
    <detection t="31" x="29.553762711864405" y="68.373" z="13.7729" />
    <detection t="32" x="28.32235593220339" y="68.373" z="13.8274" />
    <detection t="33" x="27.70665254237288" y="68.373" z="13.8283" />
    <detection t="34" x="26.475245762711864" y="68.373" z="13.9095" />
    <detection t="35" x="24.935987288135593" y="68.694" z="13.9931" />
    <detection t="36" x="24.012432203389828" y="68.694" z="14.06" />
    <detection t="37" x="23.088877118644067" y="68.694" z="14.0054" />
    <detection t="38" x="22.165322033898303" y="68.694" z="14.1375" />
    <detection t="39" x="20.933915254237288" y="68.694" z="13.8569" />
    <detection t="40" x="20.318211864406777" y="69.015" z="13.3222" />
    <detection t="41" x="19.394656779661016" y="69.015" z="13.221" />
    <detection t="42" x="18.163249999999998" y="69.015" z="13.6444" />
    <detection t="43" x="17.54754661016949" y="69.015" z="12.7291" />
    <detection t="44" x="16.316139830508476" y="69.336" z="12.5566" />
    <detection t="45" x="15.392584745762711" y="69.657" z="11.7477" />
    <detection t="46" x="14.161177966101695" y="69.657" z="11.5021" />
    <detection t="47" x="13.545474576271186" y="69.978" z="10.5027" />
    <detection t="48" x="13.237622881355932" y="70.299" z="9.7162" />
    <detection t="49" x="12.621919491525423" y="70.299" z="9.2916" />
    <detection t="50" x="12.006216101694914" y="70.941" z="9.0767" />
    <detection t="51" x="11.69836440677966" y="71.262" z="8.5588" />
    <detection t="52" x="11.082661016949151" y="71.583" z="7.9583" />
    <detection t="53" x="11.082661016949151" y="72.225" z="7.4764" />
    <detection t="54" x="10.466957627118644" y="72.867" z="6.3523" />
    <detection t="55" x="10.466957627118644" y="73.188" z="6.2185" />
    <detection t="56" x="9.851254237288135" y="73.83" z="5.3866" />
    <detection t="57" x="9.543402542372881" y="74.151" z="5.0131" />
    <detection t="58" x="9.851254237288135" y="75.114" z="4.5765" />
    <detection t="59" x="9.543402542372881" y="75.756" z="3.8425" />
    <detection t="60" x="9.851254237288135" y="76.398" z="3.2268" />
    <detection t="61" x="9.851254237288135" y="77.361" z="2.7669" />
    <detection t="62" x="9.851254237288135" y="78.003" z="2.943" />
    <detection t="63" x="10.159105932203389" y="78.966" z="2.6499" />
    <detection t="64" x="10.466957627118644" y="79.929" z="1.5713" />
    <detection t="65" x="10.466957627118644" y="81.213" z="1.2496" />
    <detection t="66" x="10.774809322033898" y="82.497" z="1.1457" />
    <detection t="67" x="11.390512711864407" y="83.781" z="1.0275" />
    <detection t="68" x="11.69836440677966" y="85.386" z="1.4911" />
    <detection t="69" x="12.31406779661017" y="86.67" z="0.4422" />
    <detection t="70" x="12.929771186440677" y="88.275" z="0.04036" />
    <detection t="71" x="13.85332627118644" y="90.201" z="-0.1268" />
    <detection t="72" x="14.161177966101695" y="91.806" z="-1.0465" />
    <detection t="73" x="15.392584745762711" y="93.732" z="-1.0284" />
    <detection t="74" x="16.623991525423726" y="95.658" z="-1.5147" />
    <detection t="75" x="17.855398305084744" y="97.584" z="-1.4528" />
    <detection t="76" x="18.77895338983051" y="99.831" z="-1.1909" />
    <detection t="77" x="20.318211864406777" y="101.757" z="-1.2414" />
    <detection t="78" x="22.47317372881356" y="103.683" z="-2.12" />
    <detection t="79" x="23.704580508474574" y="105.93" z="-1.6366" />
    <detection t="80" x="25.859542372881354" y="108.177" z="-1.5027" />
    <detection t="81" x="28.014504237288133" y="109.782" z="-1.7302" />
    <detection t="82" x="30.169466101694912" y="111.387" z="-1.633" />
    <detection t="83" x="32.324427966101695" y="113.313" z="-2.0092" />
    <detection t="84" x="34.78724152542373" y="114.918" z="-1.6978" />
    <detection t="85" x="37.25005508474576" y="115.881" z="-1.681" />
    <detection t="86" x="39.40501694915254" y="117.165" z="-1.642" />
    <detection t="87" x="41.55997881355932" y="118.128" z="-1.4426" />
    <detection t="88" x="44.022792372881355" y="118.77" z="-1.3729" />
    <detection t="89" x="45.86990254237288" y="119.412" z="-1.2762" />
    <detection t="90" x="48.024864406779656" y="120.054" z="-1.1151" />
    <detection t="91" x="49.871974576271185" y="120.696" z="-0.3947" />
    <detection t="92" x="51.71908474576271" y="121.017" z="-0.01811" />
    <detection t="93" x="53.566194915254236" y="121.338" z="-0.4832" />
    <detection t="94" x="55.41330508474576" y="121.338" z="0.5402" />
    <detection t="95" x="57.876118644067795" y="121.659" z="1.4694" />
    <detection t="96" x="59.723228813559324" y="121.98" z="1.1765" />
    <detection t="97" x="61.26248728813559" y="121.98" z="1.6311" />
    <detection t="98" x="63.725300847457625" y="121.98" z="1.7806" />
    <detection t="99" x="65.8802627118644" y="121.98" z="1.6148" />
    <detection t="100" x="67.72737288135593" y="121.98" z="1.5429" />
    <detection t="101" x="69.88233474576272" y="121.659" z="1.6648" />
    <detection t="102" x="72.03729661016949" y="121.338" z="1.7873" />
    <detection t="103" x="74.19225847457628" y="121.338" z="2.1483" />
    <detection t="104" x="76.34722033898305" y="121.338" z="2.12" />
    <detection t="105" x="78.81003389830508" y="120.696" z="2.4153" />
    <detection t="106" x="80.96499576271187" y="121.017" z="2.0233" />
    <detection t="107" x="83.73566101694915" y="121.017" z="2.2194" />
  </particle>
  <particle nSpots="81">
    <detection t="0" x="155.685" y="24.71700632755362" z="-5.1715" />
    <detection t="1" x="157.03878260869564" y="24.3960062453776" z="-5.3002" />
    <detection t="2" x="158.3925652173913" y="23.754006081025558" z="-5.4545" />
    <detection t="3" x="159.40790217391304" y="23.433005998849538" z="-5.3118" />
    <detection t="4" x="160.76168478260868" y="23.112005916673517" z="-5.5486" />
    <detection t="5" x="162.45391304347828" y="23.112005916673517" z="-5.6377" />
    <detection t="6" x="163.80769565217392" y="22.791005834497494" z="-5.8423" />
    <detection t="7" x="165.16147826086956" y="22.791005834497494" z="-5.421" />
    <detection t="8" x="166.85370652173913" y="22.791005834497494" z="-5.5628" />
    <detection t="9" x="168.5459347826087" y="22.791005834497494" z="-5.6321" />
    <detection t="10" x="170.23816304347827" y="22.791005834497494" z="-6.0623" />
    <detection t="11" x="171.93039130434784" y="22.791005834497494" z="-5.9356" />
    <detection t="12" x="173.28417391304347" y="23.112005916673517" z="-6.0668" />
    <detection t="13" x="175.31484782608695" y="23.433005998849538" z="-6.0591" />
    <detection t="14" x="177.00707608695654" y="24.07500616320158" z="-5.8902" />
    <detection t="15" x="179.03775" y="24.3960062453776" z="-6.0868" />
    <detection t="16" x="180.72997826086956" y="25.359006491905664" z="-6.0564" />
    <detection t="17" x="182.42220652173913" y="26.001006656257704" z="-5.8073" />
    <detection t="18" x="183.43754347826086" y="26.322006738433725" z="-6.06" />
    <detection t="19" x="185.12977173913043" y="27.60600706713781" z="-5.6965" />
    <detection t="20" x="186.822" y="28.24800723148985" z="-5.8073" />
    <detection t="21" x="187.83733695652174" y="29.211007478017915" z="-5.842" />
    <detection t="22" x="189.19111956521738" y="30.17400772454598" z="-5.7203" />
    <detection t="23" x="190.54490217391307" y="31.13700797107404" z="-5.6464" />
    <detection t="24" x="191.56023913043478" y="32.1000082176021" z="-5.4401" />
    <detection t="25" x="192.57557608695652" y="33.06300846413017" z="-5.0107" />
    <detection t="26" x="193.59091304347825" y="34.02600871065823" z="-4.7274" />
    <detection t="27" x="193.92935869565218" y="34.98900895718629" z="-4.4166" />
    <detection t="28" x="194.9446956521739" y="35.952009203714354" z="-4.3112" />
    <detection t="29" x="195.28314130434785" y="36.5940093680664" z="-4.3413" />
    <detection t="30" x="195.62158695652175" y="37.55700961459446" z="-4.1513" />
    <detection t="31" x="196.2984782608696" y="38.520009861122524" z="-3.561" />
    <detection t="32" x="196.2984782608696" y="39.162010025474565" z="-3.5493" />
    <detection t="33" x="196.6369239130435" y="40.12501027200263" z="-3.1487" />
    <detection t="34" x="196.6369239130435" y="40.767010436354674" z="-2.6966" />
    <detection t="35" x="196.6369239130435" y="41.409010600706715" z="-2.4125" />
    <detection t="36" x="196.6369239130435" y="42.051010765058756" z="-2.2623" />
    <detection t="37" x="196.2984782608696" y="42.372010847234776" z="-1.9971" />
    <detection t="38" x="195.96003260869566" y="43.014011011586824" z="-1.4417" />
    <detection t="39" x="195.62158695652175" y="43.335011093762844" z="-1.6745" />
    <detection t="40" x="195.28314130434785" y="43.977011258114885" z="-1.0551" />
    <detection t="41" x="194.9446956521739" y="44.298011340290905" z="-0.7275" />
    <detection t="42" x="194.2678043478261" y="44.619011422466926" z="-0.6104" />
    <detection t="43" x="193.59091304347825" y="44.940011504642946" z="-0.4772" />
    <detection t="44" x="192.91402173913045" y="45.26101158681897" z="-0.5252" />
    <detection t="45" x="192.2371304347826" y="45.26101158681897" z="-0.5945" />
    <detection t="46" x="191.56023913043478" y="45.58201166899499" z="0.5295" />
    <detection t="47" x="190.54490217391307" y="45.90301175117101" z="-0.02937" />
    <detection t="48" x="189.8680108695652" y="45.90301175117101" z="0.7892" />
    <detection t="49" x="188.51422826086957" y="46.224011833347035" z="-0.3418" />
    <detection t="50" x="188.17578260869564" y="46.224011833347035" z="-0.04347" />
    <detection t="51" x="187.16044565217393" y="46.224011833347035" z="0.3924" />
    <detection t="52" x="186.1451086956522" y="46.224011833347035" z="0.09694" />
    <detection t="53" x="185.46821739130434" y="46.545011915523055" z="-0.321" />
    <detection t="54" x="184.1144347826087" y="46.545011915523055" z="-0.09509" />
    <detection t="55" x="183.43754347826086" y="46.545011915523055" z="0.02734" />
    <detection t="56" x="182.42220652173913" y="46.545011915523055" z="-0.03004" />
    <detection t="57" x="181.74531521739132" y="46.545011915523055" z="0.1691" />
    <detection t="58" x="180.72997826086956" y="46.545011915523055" z="0.04993" />
    <detection t="59" x="179.71464130434782" y="46.545011915523055" z="-0.4177" />
    <detection t="60" x="179.03775" y="46.224011833347035" z="-0.596" />
    <detection t="61" x="177.34552173913045" y="46.224011833347035" z="-0.1038" />
    <detection t="62" x="176.6686304347826" y="46.224011833347035" z="-0.08934" />
    <detection t="63" x="175.99173913043478" y="46.224011833347035" z="-0.3165" />
    <detection t="64" x="174.97640217391304" y="46.224011833347035" z="-0.778" />
    <detection t="65" x="174.2995108695652" y="45.90301175117101" z="-1.0295" />
    <detection t="66" x="173.28417391304347" y="45.90301175117101" z="-0.3993" />
    <detection t="67" x="172.60728260869567" y="45.90301175117101" z="-0.9101" />
    <detection t="68" x="171.93039130434784" y="45.58201166899499" z="-0.7096" />
    <detection t="69" x="170.91505434782607" y="45.58201166899499" z="-0.7998" />
    <detection t="70" x="170.23816304347827" y="45.26101158681897" z="-1.3025" />
    <detection t="71" x="169.22282608695653" y="45.26101158681897" z="-0.6907" />
    <detection t="72" x="168.2074891304348" y="44.940011504642946" z="-1.1913" />
    <detection t="73" x="167.8690434782609" y="44.940011504642946" z="-0.6948" />
    <detection t="74" x="166.85370652173913" y="44.940011504642946" z="-1.3161" />
    <detection t="75" x="166.1768152173913" y="44.619011422466926" z="-0.8724" />
    <detection t="76" x="165.4999239130435" y="44.298011340290905" z="-1.421" />
    <detection t="77" x="165.16147826086956" y="44.298011340290905" z="-1.3449" />
    <detection t="78" x="164.14614130434782" y="43.977011258114885" z="-1.8125" />
    <detection t="79" x="163.46925000000002" y="43.977011258114885" z="-1.5696" />
    <detection t="80" x="163.13080434782609" y="43.656011175938865" z="-1.4424" />
  </particle>
  <particle nSpots="96">
    <detection t="0" x="75.23005047748977" y="78.645" z="4.2162" />
    <detection t="1" x="74.63534652114598" y="78.645" z="4.196" />
    <detection t="2" x="74.33799454297409" y="78.645" z="4.1205" />
    <detection t="3" x="74.04064256480218" y="78.966" z="4.0793" />
    <detection t="4" x="73.44593860845839" y="78.966" z="4.0419" />
    <detection t="5" x="73.14858663028649" y="78.645" z="4.0422" />
    <detection t="6" x="72.8512346521146" y="78.645" z="4.0673" />
    <detection t="7" x="72.2565306957708" y="78.645" z="4.0685" />
    <detection t="8" x="71.95917871759892" y="78.645" z="4.0525" />
    <detection t="9" x="71.66182673942701" y="78.645" z="3.9158" />
    <detection t="10" x="71.36447476125512" y="78.324" z="3.8425" />
    <detection t="11" x="71.36447476125512" y="78.324" z="3.8665" />
    <detection t="12" x="71.06712278308322" y="78.324" z="4.0109" />
    <detection t="13" x="70.47241882673943" y="78.324" z="3.8176" />
    <detection t="14" x="70.17506684856754" y="78.003" z="3.6084" />
    <detection t="15" x="69.58036289222375" y="78.003" z="3.6869" />
    <detection t="16" x="69.28301091405184" y="78.003" z="3.6217" />
    <detection t="17" x="69.28301091405184" y="78.003" z="3.8698" />
    <detection t="18" x="68.68830695770805" y="78.003" z="3.892" />
    <detection t="19" x="68.39095497953615" y="78.003" z="3.7406" />
    <detection t="20" x="67.79625102319237" y="77.682" z="3.7006" />
    <detection t="21" x="67.49889904502047" y="77.682" z="3.6775" />
    <detection t="22" x="67.20154706684858" y="77.682" z="3.5301" />
    <detection t="23" x="66.90419508867667" y="77.682" z="3.7755" />
    <detection t="24" x="66.60684311050477" y="77.682" z="3.6181" />
    <detection t="25" x="66.01213915416099" y="77.682" z="3.6531" />
    <detection t="26" x="66.01213915416099" y="77.682" z="3.6193" />
    <detection t="27" x="65.71478717598909" y="77.361" z="3.7753" />
    <detection t="28" x="65.1200832196453" y="77.361" z="3.7293" />
    <detection t="29" x="64.82273124147339" y="77.361" z="3.6761" />
    <detection t="30" x="64.2280272851296" y="77.04" z="3.4743" />
    <detection t="31" x="63.93067530695771" y="77.04" z="3.6034" />
    <detection t="32" x="63.63332332878581" y="77.04" z="3.7565" />
    <detection t="33" x="63.03861937244203" y="77.04" z="3.5361" />
    <detection t="34" x="62.74126739427012" y="76.719" z="3.4063" />
    <detection t="35" x="62.14656343792633" y="76.719" z="3.4529" />
    <detection t="36" x="61.849211459754436" y="76.719" z="3.6688" />
    <detection t="37" x="61.849211459754436" y="76.719" z="3.6442" />
    <detection t="38" x="61.55185948158254" y="76.719" z="3.5958" />
    <detection t="39" x="60.957155525238754" y="76.398" z="3.3557" />
    <detection t="40" x="60.36245156889495" y="76.398" z="3.6337" />
    <detection t="41" x="60.06509959072306" y="76.398" z="3.4222" />
    <detection t="42" x="59.470395634379265" y="76.398" z="3.3314" />
    <detection t="43" x="59.17304365620737" y="76.398" z="3.5817" />
    <detection t="44" x="58.87569167803547" y="76.077" z="3.594" />
    <detection t="45" x="58.57833969986358" y="76.077" z="3.586" />
    <detection t="46" x="57.983635743519784" y="76.077" z="3.4189" />
    <detection t="47" x="57.68628376534789" y="76.077" z="3.2387" />
    <detection t="48" x="57.091579809004095" y="75.756" z="3.3496" />
    <detection t="49" x="56.7942278308322" y="75.756" z="3.3084" />
    <detection t="50" x="56.4968758526603" y="75.756" z="3.2" />
    <detection t="51" x="56.1995238744884" y="75.756" z="3.1054" />
    <detection t="52" x="55.604819918144614" y="75.756" z="2.9886" />
    <detection t="53" x="55.30746793997272" y="75.435" z="2.8846" />
    <detection t="54" x="55.01011596180082" y="75.435" z="3.2398" />
    <detection t="55" x="54.41541200545703" y="75.435" z="2.949" />
    <detection t="56" x="54.41541200545703" y="75.114" z="2.8337" />
    <detection t="57" x="53.52335607094134" y="75.114" z="3.3725" />
    <detection t="58" x="53.22600409276944" y="75.114" z="3.2593" />
    <detection t="59" x="52.92865211459755" y="75.114" z="3.2862" />
    <detection t="60" x="52.03659618008185" y="75.114" z="3.2108" />
    <detection t="61" x="52.03659618008185" y="75.114" z="3.2149" />
    <detection t="62" x="51.73924420190996" y="75.114" z="3.1757" />
    <detection t="63" x="50.84718826739427" y="75.114" z="3.0312" />
    <detection t="64" x="50.54983628922238" y="75.114" z="3.1135" />
    <detection t="65" x="50.25248431105048" y="75.114" z="2.8971" />
    <detection t="66" x="49.95513233287858" y="75.114" z="3.0094" />
    <detection t="67" x="49.36042837653479" y="75.114" z="2.7672" />
    <detection t="68" x="48.76572442019099" y="75.114" z="2.7853" />
    <detection t="69" x="48.4683724420191" y="74.793" z="2.6861" />
    <detection t="70" x="47.8736684856753" y="74.793" z="3.1316" />
    <detection t="71" x="47.27896452933152" y="75.114" z="2.5456" />
    <detection t="72" x="46.68426057298772" y="74.793" z="2.616" />
    <detection t="73" x="46.08955661664393" y="74.793" z="2.5058" />
    <detection t="74" x="46.08955661664393" y="74.793" z="3.179" />
    <detection t="75" x="45.19750068212824" y="74.793" z="3.0312" />
    <detection t="76" x="45.19750068212824" y="74.793" z="3.0327" />
    <detection t="77" x="44.305444747612555" y="74.793" z="2.87" />
    <detection t="78" x="44.00809276944066" y="74.793" z="2.9158" />
    <detection t="79" x="43.413388813096866" y="74.793" z="2.875" />
    <detection t="80" x="42.818684856753066" y="74.793" z="2.7354" />
    <detection t="81" x="42.22398090040928" y="74.793" z="2.83" />
    <detection t="82" x="41.926628922237384" y="74.793" z="2.8082" />
    <detection t="83" x="41.33192496589359" y="74.793" z="2.9369" />
    <detection t="84" x="41.034572987721695" y="74.793" z="3.1413" />
    <detection t="85" x="40.14251705320601" y="74.793" z="2.5223" />
    <detection t="86" x="39.54781309686221" y="74.793" z="2.5881" />
    <detection t="87" x="39.25046111869032" y="75.114" z="2.6509" />
    <detection t="88" x="38.65575716234652" y="75.114" z="2.7823" />
    <detection t="89" x="38.35840518417462" y="75.114" z="2.9294" />
    <detection t="90" x="37.763701227830836" y="75.114" z="2.9385" />
    <detection t="91" x="37.168997271487044" y="75.114" z="2.7582" />
    <detection t="92" x="36.574293315143244" y="75.114" z="2.4962" />
    <detection t="93" x="36.27694133697135" y="75.435" z="2.5637" />
    <detection t="94" x="35.68223738062756" y="75.435" z="2.8133" />
    <detection t="95" x="35.97958935879946" y="75.435" z="2.9481" />
  </particle>
  <particle nSpots="101">
    <detection t="0" x="190.95241836734692" y="93.411" z="12.1327" />
    <detection t="1" x="190.95241836734692" y="92.769" z="13.2768" />
    <detection t="2" x="189.68152040816327" y="92.127" z="12.6709" />
    <detection t="3" x="189.04607142857142" y="91.806" z="13.2497" />
    <detection t="4" x="187.77517346938777" y="91.164" z="13.2457" />
    <detection t="5" x="187.1397244897959" y="90.843" z="13.2302" />
    <detection t="6" x="186.18655102040816" y="90.522" z="13.4216" />
    <detection t="7" x="185.2333775510204" y="90.201" z="13.5963" />
    <detection t="8" x="183.96247959183674" y="89.88" z="13.7879" />
    <detection t="9" x="182.69158163265305" y="89.559" z="14.0336" />
    <detection t="10" x="181.7384081632653" y="89.559" z="13.8926" />
    <detection t="11" x="180.78523469387756" y="89.238" z="13.6484" />
    <detection t="12" x="179.51433673469387" y="89.238" z="14.1755" />
    <detection t="13" x="178.24343877551019" y="89.238" z="13.9054" />
    <detection t="14" x="176.97254081632653" y="88.917" z="14.261" />
    <detection t="15" x="176.01936734693876" y="88.917" z="14.3115" />
    <detection t="16" x="174.7484693877551" y="88.917" z="14.4671" />
    <detection t="17" x="173.47757142857142" y="88.917" z="14.4456" />
    <detection t="18" x="172.20667346938777" y="88.917" z="14.1748" />
    <detection t="19" x="170.93577551020408" y="88.917" z="13.8276" />
    <detection t="20" x="169.6648775510204" y="88.917" z="13.7733" />
    <detection t="21" x="168.39397959183674" y="89.238" z="14.0354" />
    <detection t="22" x="167.44080612244898" y="89.238" z="14.0844" />
    <detection t="23" x="165.8521836734694" y="89.238" z="14.3218" />
    <detection t="24" x="164.89901020408163" y="89.238" z="14.2517" />
    <detection t="25" x="163.62811224489795" y="89.559" z="13.8566" />
    <detection t="26" x="162.3572142857143" y="89.559" z="14.1843" />
    <detection t="27" x="161.40404081632653" y="89.559" z="14.1928" />
    <detection t="28" x="159.81541836734692" y="89.559" z="13.7261" />
    <detection t="29" x="158.54452040816327" y="89.88" z="13.8786" />
    <detection t="30" x="157.90907142857142" y="89.88" z="14.0196" />
    <detection t="31" x="156.32044897959182" y="89.88" z="13.7565" />
    <detection t="32" x="155.36727551020408" y="90.201" z="13.9694" />
    <detection t="33" x="154.41410204081632" y="90.201" z="14.0089" />
    <detection t="34" x="153.14320408163266" y="90.522" z="13.6878" />
    <detection t="35" x="151.55458163265305" y="90.522" z="14.0161" />
    <detection t="36" x="150.6014081632653" y="90.522" z="13.5687" />
    <detection t="37" x="149.64823469387755" y="90.843" z="13.768" />
    <detection t="38" x="148.6950612244898" y="90.843" z="14.0559" />
    <detection t="39" x="147.4241632653061" y="91.164" z="13.7053" />
    <detection t="40" x="146.47098979591837" y="91.164" z="14.1405" />
    <detection t="41" x="145.20009183673469" y="91.485" z="13.6091" />
    <detection t="42" x="144.24691836734695" y="91.485" z="14.0424" />
    <detection t="43" x="142.97602040816327" y="91.806" z="13.5391" />
    <detection t="44" x="142.0228469387755" y="91.806" z="13.9953" />
    <detection t="45" x="141.06967346938777" y="91.806" z="13.4249" />
    <detection t="46" x="139.79877551020408" y="92.127" z="13.954" />
    <detection t="47" x="138.84560204081632" y="92.127" z="13.627" />
    <detection t="48" x="137.89242857142855" y="92.448" z="13.7646" />
    <detection t="49" x="136.6215306122449" y="92.448" z="14.1279" />
    <detection t="50" x="135.98608163265305" y="92.769" z="13.5373" />
    <detection t="51" x="134.7151836734694" y="92.769" z="13.9966" />
    <detection t="52" x="133.76201020408163" y="93.09" z="13.4255" />
    <detection t="53" x="132.80883673469387" y="93.09" z="13.688" />
    <detection t="54" x="131.85566326530613" y="93.09" z="13.899" />
    <detection t="55" x="130.90248979591837" y="93.411" z="13.3479" />
    <detection t="56" x="129.9493163265306" y="93.411" z="13.5233" />
    <detection t="57" x="128.67841836734692" y="93.411" z="13.8682" />
    <detection t="58" x="128.36069387755103" y="93.411" z="13.934" />
    <detection t="59" x="127.08979591836736" y="93.411" z="13.2332" />
    <detection t="60" x="125.81889795918367" y="93.732" z="13.2782" />
    <detection t="61" x="125.18344897959184" y="93.732" z="13.2582" />
    <detection t="62" x="123.91255102040816" y="93.732" z="13.6914" />
    <detection t="63" x="122.64165306122449" y="93.732" z="13.7515" />
    <detection t="64" x="122.00620408163265" y="93.732" z="13.7067" />
    <detection t="65" x="121.0530306122449" y="93.732" z="13.5736" />
    <detection t="66" x="120.41758163265307" y="93.732" z="13.1279" />
    <detection t="67" x="119.4644081632653" y="94.053" z="13.2134" />
    <detection t="68" x="118.19351020408163" y="94.053" z="13.3489" />
    <detection t="69" x="117.24033673469387" y="94.053" z="13.5261" />
    <detection t="70" x="116.60488775510204" y="94.053" z="13.5634" />
    <detection t="71" x="115.65171428571428" y="94.053" z="13.9107" />
    <detection t="72" x="114.69854081632653" y="94.053" z="13.5067" />
    <detection t="73" x="113.42764285714286" y="94.053" z="12.9935" />
    <detection t="74" x="113.10991836734694" y="94.053" z="13.0456" />
    <detection t="75" x="111.83902040816326" y="94.053" z="13.0971" />
    <detection t="76" x="111.20357142857142" y="94.053" z="13.1051" />
    <detection t="77" x="109.93267346938775" y="94.053" z="13.0975" />
    <detection t="78" x="109.29722448979592" y="94.374" z="13.0832" />
    <detection t="79" x="108.34405102040816" y="94.053" z="13.0599" />
    <detection t="80" x="107.39087755102041" y="94.374" z="13.0945" />
    <detection t="81" x="106.43770408163265" y="94.053" z="13.059" />
    <detection t="82" x="105.80225510204082" y="94.053" z="12.8898" />
    <detection t="83" x="104.21363265306123" y="94.053" z="13.003" />
    <detection t="84" x="103.57818367346938" y="94.053" z="13.2413" />
    <detection t="85" x="102.94273469387755" y="94.053" z="13.6291" />
    <detection t="86" x="101.98956122448979" y="94.053" z="13.2536" />
    <detection t="87" x="101.35411224489796" y="94.053" z="13.3309" />
    <detection t="88" x="100.08321428571428" y="94.053" z="13.2089" />
    <detection t="89" x="99.44776530612245" y="94.053" z="13.0635" />
    <detection t="90" x="98.81231632653062" y="94.053" z="12.9727" />
    <detection t="91" x="97.54141836734694" y="94.053" z="12.8062" />
    <detection t="92" x="96.9059693877551" y="93.732" z="12.8605" />
    <detection t="93" x="95.95279591836734" y="93.732" z="12.8697" />
    <detection t="94" x="94.9996224489796" y="93.732" z="12.6566" />
    <detection t="95" x="94.36417346938775" y="93.732" z="12.6428" />
    <detection t="96" x="93.41099999999999" y="93.732" z="13.2597" />
    <detection t="97" x="92.77555102040816" y="93.732" z="13.1135" />
    <detection t="98" x="91.82237755102041" y="93.732" z="12.9086" />
    <detection t="99" x="91.50465306122449" y="93.732" z="12.6568" />
    <detection t="100" x="90.23375510204082" y="93.411" z="12.655" />
  </particle>
  <particle nSpots="77">
    <detection t="0" x="184.83932561505065" y="34.66800887501027" z="-25.8962" />
    <detection t="1" x="182.00049638205502" y="34.66800887501027" z="-25.7075" />
    <detection t="2" x="179.16166714905935" y="34.66800887501027" z="-25.3255" />
    <detection t="3" x="176.32283791606366" y="34.34700879283425" z="-26.0798" />
    <detection t="4" x="173.79943415340088" y="34.34700879283425" z="-25.317" />
    <detection t="5" x="171.27603039073807" y="34.02600871065823" z="-25.8334" />
    <detection t="6" x="168.75262662807526" y="33.70500862848221" z="-25.5414" />
    <detection t="7" x="166.22922286541245" y="33.70500862848221" z="-25.6076" />
    <detection t="8" x="164.02124457308247" y="33.70500862848221" z="-25.6086" />
    <detection t="9" x="161.18241534008683" y="33.38400854630619" z="-25.51" />
    <detection t="10" x="158.97443704775688" y="33.38400854630619" z="-25.2979" />
    <detection t="11" x="156.76645875542692" y="33.06300846413017" z="-25.6248" />
    <detection t="12" x="154.24305499276412" y="33.06300846413017" z="-25.2271" />
    <detection t="13" x="152.03507670043416" y="32.74200838195415" z="-25.1993" />
    <detection t="14" x="150.14252387843703" y="32.74200838195415" z="-25.0887" />
    <detection t="15" x="147.9345455861071" y="32.42100829977812" z="-25.323" />
    <detection t="16" x="146.04199276410998" y="32.42100829977812" z="-25.2281" />
    <detection t="17" x="144.14943994211288" y="32.42100829977812" z="-25.1107" />
    <detection t="18" x="141.94146164978292" y="32.1000082176021" z="-24.7029" />
    <detection t="19" x="140.04890882778582" y="32.1000082176021" z="-24.9782" />
    <detection t="20" x="138.47178147612158" y="31.779008135426086" z="-24.9608" />
    <detection t="21" x="136.2638031837916" y="31.779008135426086" z="-24.3379" />
    <detection t="22" x="134.37125036179452" y="31.779008135426086" z="-24.3916" />
    <detection t="23" x="132.79412301013025" y="31.779008135426086" z="-24.9844" />
    <detection t="24" x="130.90157018813315" y="31.45800805325006" z="-24.4486" />
    <detection t="25" x="129.3244428364689" y="31.779008135426086" z="-25.1313" />
    <detection t="26" x="127.74731548480463" y="32.1000082176021" z="-25.0626" />
    <detection t="27" x="125.85476266280753" y="31.45800805325006" z="-24.1525" />
    <detection t="28" x="124.27763531114327" y="31.45800805325006" z="-24.2929" />
    <detection t="29" x="122.38508248914617" y="31.45800805325006" z="-24.4097" />
    <detection t="30" x="120.80795513748191" y="31.45800805325006" z="-24.3395" />
    <detection t="31" x="119.23082778581765" y="31.45800805325006" z="-24.3003" />
    <detection t="32" x="117.33827496382055" y="31.13700797107404" z="-24.286" />
    <detection t="33" x="115.7611476121563" y="31.45800805325006" z="-24.609" />
    <detection t="34" x="114.18402026049205" y="31.13700797107404" z="-24.2771" />
    <detection t="35" x="112.60689290882779" y="31.13700797107404" z="-24.1856" />
    <detection t="36" x="111.02976555716354" y="31.13700797107404" z="-24.277" />
    <detection t="37" x="109.45263820549928" y="31.13700797107404" z="-24.1332" />
    <detection t="38" x="108.19093632416786" y="31.13700797107404" z="-24.0425" />
    <detection t="39" x="106.61380897250362" y="31.13700797107404" z="-24.0062" />
    <detection t="40" x="105.35210709117221" y="31.13700797107404" z="-23.99" />
    <detection t="41" x="103.4595542691751" y="31.13700797107404" z="-23.7792" />
    <detection t="42" x="101.88242691751087" y="31.13700797107404" z="-24.0108" />
    <detection t="43" x="100.62072503617945" y="31.13700797107404" z="-23.9575" />
    <detection t="44" x="99.35902315484805" y="31.13700797107404" z="-23.9905" />
    <detection t="45" x="98.09732127351664" y="31.13700797107404" z="-23.906" />
    <detection t="46" x="96.20476845151954" y="31.13700797107404" z="-23.8789" />
    <detection t="47" x="94.62764109985528" y="31.13700797107404" z="-23.7183" />
    <detection t="48" x="93.36593921852389" y="31.13700797107404" z="-23.6237" />
    <detection t="49" x="92.41966280752533" y="31.13700797107404" z="-23.6636" />
    <detection t="50" x="91.15796092619392" y="31.13700797107404" z="-23.6476" />
    <detection t="51" x="89.89625904486252" y="31.13700797107404" z="-23.6366" />
    <detection t="52" x="88.63455716353111" y="31.13700797107404" z="-23.6329" />
    <detection t="53" x="87.05742981186687" y="31.13700797107404" z="-23.7634" />
    <detection t="54" x="85.79572793053545" y="31.45800805325006" z="-23.5312" />
    <detection t="55" x="84.53402604920406" y="31.45800805325006" z="-23.6302" />
    <detection t="56" x="83.27232416787265" y="31.45800805325006" z="-23.4321" />
    <detection t="57" x="82.01062228654123" y="31.45800805325006" z="-23.3909" />
    <detection t="58" x="80.74892040520984" y="31.779008135426086" z="-23.1207" />
    <detection t="59" x="79.80264399421128" y="32.1000082176021" z="-23.4929" />
    <detection t="60" x="78.54094211287989" y="32.1000082176021" z="-23.1304" />
    <detection t="61" x="77.59466570188133" y="32.1000082176021" z="-23.3383" />
    <detection t="62" x="76.33296382054994" y="32.42100829977812" z="-23.3436" />
    <detection t="63" x="75.38668740955137" y="32.42100829977812" z="-23.1836" />
    <detection t="64" x="74.12498552821998" y="32.42100829977812" z="-23.1544" />
    <detection t="65" x="73.17870911722142" y="32.74200838195415" z="-22.8175" />
    <detection t="66" x="71.91700723589001" y="32.74200838195415" z="-23.186" />
    <detection t="67" x="70.97073082489146" y="33.06300846413017" z="-22.9231" />
    <detection t="68" x="69.70902894356006" y="33.06300846413017" z="-22.9209" />
    <detection t="69" x="69.07817800289436" y="33.38400854630619" z="-22.7202" />
    <detection t="70" x="68.1319015918958" y="33.70500862848221" z="-22.5781" />
    <detection t="71" x="66.8701997105644" y="34.02600871065823" z="-23.0218" />
    <detection t="72" x="66.2393487698987" y="34.02600871065823" z="-22.5158" />
    <detection t="73" x="65.29307235890015" y="34.34700879283425" z="-22.3738" />
    <detection t="74" x="64.34679594790158" y="34.66800887501027" z="-22.29" />
    <detection t="75" x="63.40051953690304" y="34.66800887501027" z="-22.7611" />
    <detection t="76" x="62.138817655571636" y="34.98900895718629" z="-22.5048" />
  </particle>
  <particle nSpots="102">
    <detection t="0" x="162.64113829787232" y="95.979" z="-18.1027" />
    <detection t="1" x="161.64740425531915" y="95.979" z="-18.1006" />
    <detection t="2" x="160.98491489361703" y="95.979" z="-18.0636" />
    <detection t="3" x="159.65993617021277" y="95.979" z="-18.0194" />
    <detection t="4" x="158.99744680851066" y="95.979" z="-17.7086" />
    <detection t="5" x="158.00371276595743" y="95.979" z="-17.5725" />
    <detection t="6" x="157.00997872340426" y="95.979" z="-17.4979" />
    <detection t="7" x="156.6787340425532" y="96.3" z="-17.9254" />
    <detection t="8" x="155.685" y="96.3" z="-17.6355" />
    <detection t="9" x="155.0225106382979" y="96.3" z="-17.6205" />
    <detection t="10" x="154.36002127659575" y="96.3" z="-17.5587" />
    <detection t="11" x="153.6975319148936" y="96.621" z="-17.8448" />
    <detection t="12" x="152.70379787234043" y="96.621" z="-17.8029" />
    <detection t="13" x="151.71006382978723" y="96.942" z="-17.9759" />
    <detection t="14" x="151.37881914893617" y="96.942" z="-17.6836" />
    <detection t="15" x="151.04757446808512" y="96.942" z="-17.3947" />
    <detection t="16" x="150.05384042553192" y="96.942" z="-17.9426" />
    <detection t="17" x="149.72259574468086" y="97.263" z="-17.5049" />
    <detection t="18" x="148.72886170212766" y="97.263" z="-17.4612" />
    <detection t="19" x="148.39761702127657" y="97.584" z="-18.1099" />
    <detection t="20" x="147.4038829787234" y="97.584" z="-17.8651" />
    <detection t="21" x="147.07263829787234" y="97.584" z="-17.6904" />
    <detection t="22" x="146.07890425531915" y="97.584" z="-17.807" />
    <detection t="23" x="145.7476595744681" y="97.905" z="-17.9997" />
    <detection t="24" x="144.7539255319149" y="97.905" z="-17.9505" />
    <detection t="25" x="144.09143617021275" y="97.905" z="-17.8199" />
    <detection t="26" x="143.7601914893617" y="98.226" z="-18.2111" />
    <detection t="27" x="143.09770212765957" y="98.226" z="-18.0577" />
    <detection t="28" x="142.43521276595746" y="98.226" z="-18.1967" />
    <detection t="29" x="141.44147872340426" y="98.547" z="-18.1699" />
    <detection t="30" x="141.1102340425532" y="98.547" z="-17.9364" />
    <detection t="31" x="140.4477446808511" y="98.868" z="-18.2091" />
    <detection t="32" x="140.11649999999997" y="98.868" z="-17.7838" />
    <detection t="33" x="139.78525531914892" y="98.868" z="-18.1266" />
    <detection t="34" x="139.1227659574468" y="99.189" z="-17.7984" />
    <detection t="35" x="138.4602765957447" y="99.189" z="-17.5395" />
    <detection t="36" x="137.79778723404254" y="99.51" z="-17.7995" />
    <detection t="37" x="137.13529787234043" y="99.51" z="-17.3941" />
    <detection t="38" x="137.13529787234043" y="99.831" z="-17.724" />
    <detection t="39" x="136.80405319148937" y="99.831" z="-17.4504" />
    <detection t="40" x="136.14156382978723" y="100.152" z="-17.7415" />
    <detection t="41" x="135.81031914893617" y="100.152" z="-17.4791" />
    <detection t="42" x="135.4790744680851" y="100.473" z="-17.5171" />
    <detection t="43" x="135.14782978723403" y="100.794" z="-17.7765" />
    <detection t="44" x="134.48534042553192" y="100.794" z="-17.5426" />
    <detection t="45" x="134.15409574468086" y="101.115" z="-17.7083" />
    <detection t="46" x="133.82285106382977" y="101.115" z="-17.248" />
    <detection t="47" x="133.49160638297872" y="101.436" z="-17.5219" />
    <detection t="48" x="133.16036170212766" y="101.436" z="-17.2289" />
    <detection t="49" x="132.49787234042554" y="101.757" z="-17.6374" />
    <detection t="50" x="132.49787234042554" y="102.078" z="-17.276" />
    <detection t="51" x="132.1666276595745" y="102.078" z="-17.5193" />
    <detection t="52" x="131.8353829787234" y="102.078" z="-17.4503" />
    <detection t="53" x="131.1728936170213" y="102.399" z="-17.8124" />
    <detection t="54" x="131.1728936170213" y="102.399" z="-17.2896" />
    <detection t="55" x="130.8416489361702" y="102.72" z="-17.7962" />
    <detection t="56" x="130.1791595744681" y="102.72" z="-17.6586" />
    <detection t="57" x="130.1791595744681" y="102.72" z="-17.3555" />
    <detection t="58" x="129.847914893617" y="103.041" z="-17.7499" />
    <detection t="59" x="129.847914893617" y="103.041" z="-17.4688" />
    <detection t="60" x="129.51667021276594" y="103.041" z="-17.3519" />
    <detection t="61" x="129.51667021276594" y="103.041" z="-17.6637" />
    <detection t="62" x="129.1854255319149" y="103.362" z="-17.6319" />
    <detection t="63" x="129.51667021276594" y="103.362" z="-17.3548" />
    <detection t="64" x="128.85418085106383" y="103.683" z="-17.2576" />
    <detection t="65" x="128.85418085106383" y="103.683" z="-17.6635" />
    <detection t="66" x="128.85418085106383" y="103.683" z="-17.4024" />
    <detection t="67" x="128.52293617021277" y="104.004" z="-17.5086" />
    <detection t="68" x="128.52293617021277" y="104.004" z="-17.6274" />
    <detection t="69" x="128.85418085106383" y="104.004" z="-17.3739" />
    <detection t="70" x="128.52293617021277" y="104.325" z="-17.8292" />
    <detection t="71" x="128.52293617021277" y="104.325" z="-17.7799" />
    <detection t="72" x="128.52293617021277" y="104.325" z="-17.528" />
    <detection t="73" x="128.52293617021277" y="104.646" z="-17.7671" />
    <detection t="74" x="128.52293617021277" y="104.646" z="-17.5755" />
    <detection t="75" x="128.52293617021277" y="104.646" z="-17.3751" />
    <detection t="76" x="128.52293617021277" y="104.646" z="-17.5605" />
    <detection t="77" x="128.19169148936172" y="104.646" z="-17.5189" />
    <detection t="78" x="128.19169148936172" y="104.646" z="-17.6679" />
    <detection t="79" x="128.19169148936172" y="104.646" z="-17.7423" />
    <detection t="80" x="128.52293617021277" y="104.646" z="-17.897" />
    <detection t="81" x="128.52293617021277" y="104.646" z="-17.7673" />
    <detection t="82" x="128.52293617021277" y="104.646" z="-17.8461" />
    <detection t="83" x="129.1854255319149" y="104.646" z="-17.5505" />
    <detection t="84" x="129.1854255319149" y="104.967" z="-17.7738" />
    <detection t="85" x="129.51667021276594" y="104.967" z="-17.5081" />
    <detection t="86" x="129.51667021276594" y="105.288" z="-17.69" />
    <detection t="87" x="129.847914893617" y="105.609" z="-17.5335" />
    <detection t="88" x="130.1791595744681" y="105.609" z="-18.0374" />
    <detection t="89" x="130.1791595744681" y="105.93" z="-17.6063" />
    <detection t="90" x="130.8416489361702" y="106.251" z="-17.7763" />
    <detection t="91" x="130.8416489361702" y="106.251" z="-17.5372" />
    <detection t="92" x="131.1728936170213" y="106.251" z="-17.3617" />
    <detection t="93" x="131.50413829787234" y="106.251" z="-17.7652" />
    <detection t="94" x="131.8353829787234" y="106.572" z="-17.745" />
    <detection t="95" x="132.1666276595745" y="106.572" z="-17.8004" />
    <detection t="96" x="132.8291170212766" y="106.572" z="-17.7507" />
    <detection t="97" x="133.16036170212766" y="106.572" z="-17.9782" />
    <detection t="98" x="134.15409574468086" y="106.893" z="-17.6192" />
    <detection t="99" x="134.48534042553192" y="107.214" z="-17.7165" />
    <detection t="100" x="134.81658510638297" y="107.214" z="-17.7941" />
    <detection t="101" x="135.4790744680851" y="107.535" z="-18.0741" />
  </particle>
  <particle nSpots="104">
    <detection t="0" x="95.3177507082153" y="83.601" z="-8.6757" />
    <detection t="1" x="95.43989376770539" y="83.474" z="-8.5638" />
    <detection t="2" x="94.9503597733711" y="83.347" z="-8.5838" />
    <detection t="3" x="94.46178753541078" y="83.474" z="-8.6017" />
    <detection t="4" x="94.33964447592068" y="83.474" z="-8.5649" />
    <detection t="5" x="93.60582436260624" y="83.601" z="-8.5106" />
    <detection t="6" x="93.23939518413599" y="83.474" z="-8.5636" />
    <detection t="7" x="93.11725212464589" y="83.474" z="-8.5637" />
    <detection t="8" x="92.87200424929179" y="83.347" z="-8.7718" />
    <detection t="9" x="92.9258626062323" y="83.781" z="-8.67" />
    <detection t="10" x="92.30841501416431" y="83.781" z="-8.5303" />
    <detection t="11" x="92.6171388101983" y="83.781" z="-8.5914" />
    <detection t="12" x="92.30841501416431" y="83.46" z="-8.7345" />
    <detection t="13" x="91.69096742209632" y="83.46" z="-8.6797" />
    <detection t="14" x="91.38224362606233" y="83.46" z="-8.6262" />
    <detection t="15" x="91.07351983002833" y="83.46" z="-8.6481" />
    <detection t="16" x="91.07351983002833" y="83.46" z="-8.6346" />
    <detection t="17" x="90.76479603399433" y="83.46" z="-8.7108" />
    <detection t="18" x="90.45607223796034" y="83.46" z="-8.6822" />
    <detection t="19" x="90.14734844192635" y="83.46" z="-8.6979" />
    <detection t="20" x="90.14734844192635" y="83.46" z="-8.5987" />
    <detection t="21" x="89.83862464589235" y="83.46" z="-8.3841" />
    <detection t="22" x="89.22117705382438" y="83.46" z="-8.4285" />
    <detection t="23" x="89.22117705382438" y="83.46" z="-8.4603" />
    <detection t="24" x="88.60372946175637" y="83.46" z="-8.4415" />
    <detection t="25" x="88.60372946175637" y="83.46" z="-8.4862" />
    <detection t="26" x="88.29500566572239" y="83.46" z="-8.4826" />
    <detection t="27" x="87.73814872521247" y="83.22" z="-8.4974" />
    <detection t="28" x="87.36883427762041" y="83.46" z="-8.49" />
    <detection t="29" x="87.36883427762041" y="83.139" z="-8.6536" />
    <detection t="30" x="86.76004249291785" y="83.22" z="-8.5778" />
    <detection t="31" x="86.76004249291785" y="83.092" z="-8.6203" />
    <detection t="32" x="86.2714702549575" y="82.965" z="-8.5203" />
    <detection t="33" x="86.44266288951842" y="83.139" z="-8.4831" />
    <detection t="34" x="85.82521529745043" y="83.139" z="-8.4948" />
    <detection t="35" x="85.82521529745043" y="82.818" z="-8.6346" />
    <detection t="36" x="85.20776770538244" y="82.818" z="-8.4234" />
    <detection t="37" x="84.89904390934845" y="82.497" z="-8.5571" />
    <detection t="38" x="84.89904390934845" y="82.497" z="-8.6837" />
    <detection t="39" x="84.28159631728046" y="82.497" z="-8.4842" />
    <detection t="40" x="84.28159631728046" y="82.176" z="-8.4696" />
    <detection t="41" x="83.97287252124646" y="82.176" z="-8.6278" />
    <detection t="42" x="83.97287252124646" y="82.176" z="-8.715" />
    <detection t="43" x="83.35542492917848" y="82.176" z="-8.4773" />
    <detection t="44" x="83.35542492917848" y="81.855" z="-8.6193" />
    <detection t="45" x="83.04670113314448" y="81.855" z="-8.7354" />
    <detection t="46" x="82.7379773371105" y="81.855" z="-8.7479" />
    <detection t="47" x="82.42925354107649" y="81.855" z="-8.4394" />
    <detection t="48" x="82.12052974504249" y="81.534" z="-8.4992" />
    <detection t="49" x="82.12052974504249" y="81.855" z="-8.585" />
    <detection t="50" x="81.8118059490085" y="81.534" z="-8.6382" />
    <detection t="51" x="81.19435835694051" y="81.534" z="-8.7305" />
    <detection t="52" x="81.19435835694051" y="81.534" z="-8.7011" />
    <detection t="53" x="80.88563456090652" y="81.534" z="-8.4994" />
    <detection t="54" x="80.88563456090652" y="81.534" z="-8.577" />
    <detection t="55" x="80.26818696883852" y="81.213" z="-8.5825" />
    <detection t="56" x="80.26818696883852" y="81.213" z="-8.6459" />
    <detection t="57" x="79.95946317280453" y="81.213" z="-8.6577" />
    <detection t="58" x="79.65073937677055" y="81.213" z="-8.6817" />
    <detection t="59" x="79.34201558073654" y="81.213" z="-8.6034" />
    <detection t="60" x="79.34201558073654" y="81.213" z="-8.6026" />
    <detection t="61" x="79.03329178470256" y="80.892" z="-8.6938" />
    <detection t="62" x="78.72456798866857" y="80.892" z="-8.7946" />
    <detection t="63" x="78.41584419263457" y="80.892" z="-8.7972" />
    <detection t="64" x="78.41584419263457" y="80.892" z="-8.7312" />
    <detection t="65" x="78.10712039660056" y="80.892" z="-8.5971" />
    <detection t="66" x="77.79839660056658" y="80.892" z="-8.7339" />
    <detection t="67" x="77.18094900849859" y="80.571" z="-8.6662" />
    <detection t="68" x="76.8722252124646" y="80.571" z="-8.7943" />
    <detection t="69" x="76.8722252124646" y="80.571" z="-8.7661" />
    <detection t="70" x="76.25477762039661" y="80.571" z="-8.595" />
    <detection t="71" x="75.94605382436261" y="80.571" z="-8.64" />
    <detection t="72" x="75.6373300283286" y="80.25" z="-8.6464" />
    <detection t="73" x="75.32860623229462" y="80.25" z="-8.7738" />
    <detection t="74" x="75.01988243626063" y="80.25" z="-8.5719" />
    <detection t="75" x="74.40243484419264" y="80.25" z="-8.6438" />
    <detection t="76" x="74.40243484419264" y="79.929" z="-8.8516" />
    <detection t="77" x="73.78498725212464" y="79.929" z="-8.6747" />
    <detection t="78" x="73.78498725212464" y="79.929" z="-8.632" />
    <detection t="79" x="73.06944050991501" y="79.661" z="-8.694" />
    <detection t="80" x="72.85881586402267" y="79.608" z="-8.6232" />
    <detection t="81" x="72.24136827195468" y="79.608" z="-8.631" />
    <detection t="82" x="72.24136827195468" y="79.608" z="-8.661" />
    <detection t="83" x="71.62392067988668" y="79.287" z="-8.7465" />
    <detection t="84" x="71.62392067988668" y="79.287" z="-8.4859" />
    <detection t="85" x="71.0064730878187" y="79.287" z="-8.6624" />
    <detection t="86" x="70.6977492917847" y="78.966" z="-8.7514" />
    <detection t="87" x="70.38902549575072" y="78.966" z="-8.6432" />
    <detection t="88" x="69.76869263456092" y="78.771" z="-8.5448" />
    <detection t="89" x="69.77157790368273" y="78.966" z="-8.592" />
    <detection t="90" x="69.15413031161474" y="78.645" z="-8.751" />
    <detection t="91" x="68.79058640226629" y="78.263" z="-8.6034" />
    <detection t="92" x="68.84540651558073" y="78.324" z="-8.5174" />
    <detection t="93" x="67.91923512747876" y="78.324" z="-8.7593" />
    <detection t="94" x="67.61051133144477" y="78.324" z="-8.7313" />
    <detection t="95" x="67.30178753541077" y="78.324" z="-8.6032" />
    <detection t="96" x="66.10151558073655" y="78.135" z="-8.5418" />
    <detection t="97" x="65.85722946175638" y="77.881" z="-8.818" />
    <detection t="98" x="65.73412464589235" y="77.881" z="-8.5183" />
    <detection t="99" x="65.24555240793202" y="77.5" z="-8.7388" />
    <detection t="100" x="64.63483711048158" y="77.627" z="-8.7128" />
    <detection t="101" x="64.63483711048158" y="77.246" z="-8.6753" />
    <detection t="102" x="64.1453031161473" y="77.246" z="-8.663" />
    <detection t="103" x="63.65673087818698" y="77.246" z="-8.7448" />
  </particle>
  <particle nSpots="107">
    <detection t="0" x="151.64950886766712" y="49.434" z="-24.1235" />
    <detection t="1" x="150.16274897680762" y="49.113" z="-23.9497" />
    <detection t="2" x="148.67598908594817" y="49.113" z="-23.9505" />
    <detection t="3" x="147.1892291950887" y="49.113" z="-24.4135" />
    <detection t="4" x="145.7024693042292" y="48.792" z="-24.1759" />
    <detection t="5" x="144.5130613915416" y="48.792" z="-24.0611" />
    <detection t="6" x="142.72894952251025" y="48.471" z="-24.2485" />
    <detection t="7" x="141.53954160982263" y="48.471" z="-24.225" />
    <detection t="8" x="140.35013369713508" y="48.15" z="-23.8428" />
    <detection t="9" x="138.8633738062756" y="48.15" z="-23.9585" />
    <detection t="10" x="137.673965893588" y="47.829" z="-24.348" />
    <detection t="11" x="136.4845579809004" y="47.829" z="-23.9709" />
    <detection t="12" x="134.70044611186904" y="47.508" z="-24.2998" />
    <detection t="13" x="133.51103819918143" y="47.508" z="-24.0743" />
    <detection t="14" x="132.32163028649387" y="47.508" z="-24.0898" />
    <detection t="15" x="131.1322223738063" y="47.508" z="-24.0779" />
    <detection t="16" x="129.94281446111867" y="47.508" z="-24.2341" />
    <detection t="17" x="128.75340654843112" y="47.187" z="-24.1643" />
    <detection t="18" x="127.26664665757163" y="47.187" z="-24.1803" />
    <detection t="19" x="126.07723874488406" y="47.187" z="-24.1237" />
    <detection t="20" x="124.88783083219644" y="47.187" z="-24.1285" />
    <detection t="21" x="123.69842291950887" y="47.508" z="-24.1012" />
    <detection t="22" x="121.91431105047751" y="47.508" z="-24.0069" />
    <detection t="23" x="121.0222551159618" y="47.508" z="-24.0341" />
    <detection t="24" x="119.53549522510232" y="47.508" z="-24.0438" />
    <detection t="25" x="118.34608731241474" y="47.508" z="-24.1516" />
    <detection t="26" x="116.85932742155526" y="47.508" z="-23.8182" />
    <detection t="27" x="115.96727148703957" y="47.508" z="-23.904" />
    <detection t="28" x="114.48051159618008" y="47.508" z="-24.2754" />
    <detection t="29" x="113.2911036834925" y="47.829" z="-24.1653" />
    <detection t="30" x="112.10169577080491" y="47.829" z="-24.0855" />
    <detection t="31" x="111.20963983628923" y="47.829" z="-24.129" />
    <detection t="32" x="109.72287994542974" y="47.829" z="-24.0517" />
    <detection t="33" x="108.23612005457025" y="47.829" z="-24.1521" />
    <detection t="34" x="107.04671214188268" y="47.829" z="-24.1514" />
    <detection t="35" x="106.15465620736698" y="47.829" z="-24.155" />
    <detection t="36" x="104.66789631650751" y="47.829" z="-24.1746" />
    <detection t="37" x="103.47848840381992" y="47.829" z="-24.3334" />
    <detection t="38" x="102.28908049113234" y="47.829" z="-24.1708" />
    <detection t="39" x="101.09967257844475" y="47.829" z="-24.0557" />
    <detection t="40" x="99.91026466575715" y="47.829" z="-24.0245" />
    <detection t="41" x="98.72085675306958" y="47.829" z="-23.9734" />
    <detection t="42" x="97.53144884038198" y="47.829" z="-23.8481" />
    <detection t="43" x="96.6393929058663" y="47.829" z="-24.1818" />
    <detection t="44" x="95.44998499317872" y="47.829" z="-23.8791" />
    <detection t="45" x="93.96322510231924" y="47.829" z="-23.8963" />
    <detection t="46" x="93.07116916780355" y="47.829" z="-24.1264" />
    <detection t="47" x="91.88176125511596" y="47.829" z="-24.0255" />
    <detection t="48" x="90.69235334242838" y="47.829" z="-24.1127" />
    <detection t="49" x="89.50294542974079" y="47.829" z="-24.0576" />
    <detection t="50" x="88.61088949522511" y="47.508" z="-24.178" />
    <detection t="51" x="87.42148158253751" y="47.508" z="-23.9377" />
    <detection t="52" x="86.23207366984994" y="47.508" z="-24.0434" />
    <detection t="53" x="85.04266575716234" y="47.508" z="-24.0979" />
    <detection t="54" x="83.85325784447477" y="47.508" z="-24.0209" />
    <detection t="55" x="82.66384993178718" y="47.508" z="-24.1214" />
    <detection t="56" x="81.77179399727149" y="47.508" z="-24.0501" />
    <detection t="57" x="80.5823860845839" y="47.508" z="-24.1884" />
    <detection t="58" x="79.39297817189632" y="47.508" z="-24.0948" />
    <detection t="59" x="78.50092223738064" y="47.508" z="-24.2398" />
    <detection t="60" x="77.01416234652115" y="47.508" z="-24.1413" />
    <detection t="61" x="76.12210641200546" y="47.508" z="-24.2163" />
    <detection t="62" x="75.23005047748977" y="47.508" z="-24.2553" />
    <detection t="63" x="74.04064256480218" y="47.508" z="-24.2881" />
    <detection t="64" x="72.5538826739427" y="47.508" z="-24.1444" />
    <detection t="65" x="71.66182673942701" y="47.508" z="-24.1449" />
    <detection t="66" x="70.47241882673943" y="47.508" z="-24.1888" />
    <detection t="67" x="69.58036289222375" y="47.829" z="-24.3285" />
    <detection t="68" x="68.09360300136426" y="47.829" z="-24.2429" />
    <detection t="69" x="66.90419508867667" y="47.829" z="-24.2048" />
    <detection t="70" x="65.4174351978172" y="47.829" z="-24.2161" />
    <detection t="71" x="64.2280272851296" y="48.15" z="-24.164" />
    <detection t="72" x="63.63332332878581" y="48.15" z="-24.2395" />
    <detection t="73" x="62.44391541609822" y="48.15" z="-24.2859" />
    <detection t="74" x="61.25450750341065" y="48.471" z="-24.165" />
    <detection t="75" x="60.06509959072306" y="48.471" z="-24.0911" />
    <detection t="76" x="58.87569167803547" y="48.471" z="-24.1488" />
    <detection t="77" x="57.983635743519784" y="48.792" z="-24.1289" />
    <detection t="78" x="56.4968758526603" y="48.792" z="-24.4046" />
    <detection t="79" x="55.30746793997272" y="49.113" z="-24.4052" />
    <detection t="80" x="54.118060027285125" y="49.113" z="-24.4275" />
    <detection t="81" x="52.92865211459755" y="49.434" z="-24.4966" />
    <detection t="82" x="51.441892223738066" y="49.434" z="-24.2253" />
    <detection t="83" x="50.25248431105048" y="49.755" z="-24.5394" />
    <detection t="84" x="49.063076398362895" y="49.755" z="-24.3198" />
    <detection t="85" x="47.576316507503414" y="50.076" z="-24.4169" />
    <detection t="86" x="46.38690859481583" y="50.076" z="-24.453" />
    <detection t="87" x="45.19750068212824" y="50.397" z="-24.8782" />
    <detection t="88" x="43.710740791268755" y="50.397" z="-24.5696" />
    <detection t="89" x="42.22398090040928" y="50.397" z="-24.7431" />
    <detection t="90" x="40.73722100954979" y="50.718" z="-24.0563" />
    <detection t="91" x="39.25046111869032" y="50.718" z="-23.8697" />
    <detection t="92" x="37.763701227830836" y="50.718" z="-24.5859" />
    <detection t="93" x="36.27694133697135" y="51.039" z="-24.4322" />
    <detection t="94" x="35.08753342428377" y="51.039" z="-24.8634" />
    <detection t="95" x="33.60077353342429" y="51.36" z="-24.5842" />
    <detection t="96" x="31.816661664392907" y="51.36" z="-24.4329" />
    <detection t="97" x="30.32990177353342" y="51.681" z="-24.7888" />
    <detection t="98" x="28.843141882673944" y="51.681" z="-24.5339" />
    <detection t="99" x="27.356381991814462" y="51.681" z="-24.4482" />
    <detection t="100" x="25.572270122783085" y="51.681" z="-24.5188" />
    <detection t="101" x="24.085510231923603" y="51.681" z="-24.8434" />
    <detection t="102" x="22.59875034106412" y="51.681" z="-24.5603" />
    <detection t="103" x="21.11199045020464" y="52.002" z="-24.0818" />
    <detection t="104" x="19.62523055934516" y="52.002" z="-23.8849" />
    <detection t="105" x="18.435822646657574" y="52.002" z="-23.6765" />
    <detection t="106" x="17.543766712141885" y="52.002" z="-23.1514" />
  </particle>
  <particle nSpots="98">
    <detection t="0" x="130.7754" y="19.902" z="-14.8551" />
    <detection t="1" x="131.71623021582732" y="19.902" z="-14.4454" />
    <detection t="2" x="132.65706043165466" y="19.581" z="-14.7081" />
    <detection t="3" x="133.91150071942448" y="19.581" z="-14.9566" />
    <detection t="4" x="134.53872086330935" y="19.581" z="-15.0557" />
    <detection t="5" x="135.47955107913668" y="19.26" z="-14.8017" />
    <detection t="6" x="136.73399136690645" y="19.26" z="-14.9279" />
    <detection t="7" x="137.98843165467628" y="18.939" z="-14.8659" />
    <detection t="8" x="139.24287194244604" y="18.939" z="-14.8482" />
    <detection t="9" x="140.81092230215827" y="18.618" z="-14.8629" />
    <detection t="10" x="142.06536258992807" y="18.618" z="-14.6735" />
    <detection t="11" x="143.6334129496403" y="18.297" z="-14.8154" />
    <detection t="12" x="145.2014633093525" y="18.297" z="-14.9633" />
    <detection t="13" x="146.4559035971223" y="17.976" z="-14.5621" />
    <detection t="14" x="147.7103438848921" y="17.976" z="-14.5942" />
    <detection t="15" x="149.59200431654676" y="17.976" z="-14.7722" />
    <detection t="16" x="151.160054676259" y="17.976" z="-14.5837" />
    <detection t="17" x="152.72810503597123" y="17.976" z="-14.8003" />
    <detection t="18" x="154.29615539568346" y="17.976" z="-14.8681" />
    <detection t="19" x="155.8642057553957" y="17.976" z="-15.01" />
    <detection t="20" x="157.74586618705035" y="17.976" z="-14.6212" />
    <detection t="21" x="159.3139165467626" y="18.297" z="-14.8227" />
    <detection t="22" x="160.88196690647482" y="18.297" z="-14.4507" />
    <detection t="23" x="163.07723741007194" y="18.618" z="-14.3351" />
    <detection t="24" x="164.33167769784174" y="18.939" z="-14.4996" />
    <detection t="25" x="166.2133381294964" y="19.26" z="-14.0693" />
    <detection t="26" x="167.78138848920864" y="19.581" z="-13.8689" />
    <detection t="27" x="169.6630489208633" y="19.902" z="-14.1642" />
    <detection t="28" x="170.9174892086331" y="20.544" z="-13.8442" />
    <detection t="29" x="172.7991496402878" y="21.186" z="-14.0131" />
    <detection t="30" x="174.05358992805756" y="21.507" z="-13.6062" />
    <detection t="31" x="174.9944201438849" y="22.47" z="-13.8156" />
    <detection t="32" x="176.8760805755396" y="23.112" z="-13.919" />
    <detection t="33" x="177.81691079136692" y="23.754" z="-14.0583" />
    <detection t="34" x="179.38496115107912" y="24.717" z="-14.0035" />
    <detection t="35" x="180.01218129496402" y="25.359" z="-14.4257" />
    <detection t="36" x="181.26662158273382" y="26.322" z="-14.1268" />
    <detection t="37" x="182.52106187050362" y="27.285" z="-14.4522" />
    <detection t="38" x="183.14828201438849" y="28.248" z="-14.5963" />
    <detection t="39" x="184.08911223021582" y="28.89" z="-14.5093" />
    <detection t="40" x="184.71633237410072" y="29.853" z="-14.9328" />
    <detection t="41" x="185.34355251798561" y="30.495" z="-15.2886" />
    <detection t="42" x="185.65716258992808" y="31.458" z="-15.0809" />
    <detection t="43" x="186.28438273381295" y="32.1" z="-15.5452" />
    <detection t="44" x="186.28438273381295" y="33.063" z="-15.5619" />
    <detection t="45" x="186.5979928057554" y="33.705" z="-15.7068" />
    <detection t="46" x="186.5979928057554" y="34.347" z="-15.6731" />
    <detection t="47" x="186.91160287769785" y="34.989" z="-15.8561" />
    <detection t="48" x="186.91160287769785" y="35.631" z="-16.1202" />
    <detection t="49" x="186.91160287769785" y="36.273" z="-16.4354" />
    <detection t="50" x="186.5979928057554" y="36.594" z="-16.6927" />
    <detection t="51" x="186.5979928057554" y="37.236" z="-16.4792" />
    <detection t="52" x="186.28438273381295" y="37.557" z="-17.2567" />
    <detection t="53" x="185.9707726618705" y="38.199" z="-17.095" />
    <detection t="54" x="185.65716258992808" y="38.52" z="-17.1531" />
    <detection t="55" x="185.34355251798561" y="38.841" z="-17.3482" />
    <detection t="56" x="184.71633237410072" y="39.162" z="-17.3299" />
    <detection t="57" x="184.40272230215825" y="39.483" z="-17.6889" />
    <detection t="58" x="184.08911223021582" y="39.804" z="-17.8229" />
    <detection t="59" x="183.14828201438849" y="40.125" z="-17.6887" />
    <detection t="60" x="182.52106187050362" y="40.125" z="-17.9674" />
    <detection t="61" x="181.89384172661872" y="40.446" z="-17.926" />
    <detection t="62" x="180.95301151079138" y="40.446" z="-18.3803" />
    <detection t="63" x="180.63940143884892" y="40.767" z="-18.2215" />
    <detection t="64" x="179.6985712230216" y="40.767" z="-18.6212" />
    <detection t="65" x="179.0713510791367" y="41.088" z="-18.251" />
    <detection t="66" x="178.4441309352518" y="41.088" z="-18.196" />
    <detection t="67" x="177.50330071942446" y="41.409" z="-18.4309" />
    <detection t="68" x="176.8760805755396" y="41.409" z="-18.2401" />
    <detection t="69" x="176.24886043165466" y="41.409" z="-18.3696" />
    <detection t="70" x="175.30803021582733" y="41.409" z="-18.2096" />
    <detection t="71" x="174.68081007194243" y="41.409" z="-18.2879" />
    <detection t="72" x="173.7399798561151" y="41.409" z="-18.1346" />
    <detection t="73" x="173.11275971223023" y="41.409" z="-18.6411" />
    <detection t="74" x="172.1719294964029" y="41.409" z="-18.5361" />
    <detection t="75" x="171.23109928057553" y="41.409" z="-18.5796" />
    <detection t="76" x="170.2902690647482" y="41.409" z="-18.4712" />
    <detection t="77" x="169.97665899280577" y="41.409" z="-18.4742" />
    <detection t="78" x="169.03582877697843" y="41.409" z="-18.7691" />
    <detection t="79" x="167.78138848920864" y="41.409" z="-18.6771" />
    <detection t="80" x="167.15416834532374" y="41.088" z="-18.7135" />
    <detection t="81" x="166.2133381294964" y="41.088" z="-18.6995" />
    <detection t="82" x="165.5861179856115" y="41.088" z="-18.5009" />
    <detection t="83" x="164.33167769784174" y="41.088" z="-18.5983" />
    <detection t="84" x="163.70445755395684" y="41.088" z="-18.7337" />
    <detection t="85" x="163.07723741007194" y="40.767" z="-18.8428" />
    <detection t="86" x="162.1364071942446" y="40.767" z="-18.9761" />
    <detection t="87" x="161.19557697841728" y="40.767" z="-18.6757" />
    <detection t="88" x="160.88196690647482" y="40.767" z="-18.6628" />
    <detection t="89" x="159.62752661870505" y="40.446" z="-18.8673" />
    <detection t="90" x="158.6866964028777" y="40.446" z="-18.4063" />
    <detection t="91" x="158.0594762589928" y="40.125" z="-18.6314" />
    <detection t="92" x="157.43225611510792" y="40.125" z="-18.7164" />
    <detection t="93" x="156.49142589928059" y="40.125" z="-18.9601" />
    <detection t="94" x="155.8642057553957" y="39.804" z="-18.6416" />
    <detection t="95" x="154.92337553956835" y="39.804" z="-18.7867" />
    <detection t="96" x="153.982545323741" y="39.483" z="-18.5547" />
    <detection t="97" x="153.66893525179856" y="39.483" z="-18.581" />
  </particle>
  <particle nSpots="104">
    <detection t="0" x="151.24346656760773" y="53.607" z="7.7643" />
    <detection t="1" x="150.91960475482912" y="53.286" z="7.6507" />
    <detection t="2" x="150.2718811292719" y="53.286" z="7.5034" />
    <detection t="3" x="149.3002956909361" y="53.286" z="7.3804" />
    <detection t="4" x="148.6525720653789" y="53.286" z="7.9196" />
    <detection t="5" x="147.6809866270431" y="52.965" z="7.2873" />
    <detection t="6" x="147.0332630014859" y="52.965" z="7.1451" />
    <detection t="7" x="146.3855393759287" y="52.965" z="7.5583" />
    <detection t="8" x="145.73781575037145" y="52.644" z="7.2836" />
    <detection t="9" x="144.76623031203565" y="52.644" z="7.2321" />
    <detection t="10" x="144.44236849925704" y="52.644" z="7.538" />
    <detection t="11" x="143.47078306092124" y="52.323" z="7.2823" />
    <detection t="12" x="143.14692124814263" y="52.323" z="7.2697" />
    <detection t="13" x="142.49919762258546" y="52.323" z="7.3051" />
    <detection t="14" x="141.85147399702825" y="52.002" z="7.1797" />
    <detection t="15" x="141.20375037147102" y="52.002" z="7.0762" />
    <detection t="16" x="140.5560267459138" y="52.002" z="7.2279" />
    <detection t="17" x="139.9083031203566" y="51.681" z="7.0549" />
    <detection t="18" x="139.584441307578" y="51.681" z="6.8764" />
    <detection t="19" x="138.9367176820208" y="51.681" z="7.1085" />
    <detection t="20" x="137.965132243685" y="51.36" z="7.1076" />
    <detection t="21" x="137.31740861812779" y="51.36" z="6.8087" />
    <detection t="22" x="136.99354680534915" y="51.36" z="7.2611" />
    <detection t="23" x="136.66968499257055" y="51.039" z="7.012" />
    <detection t="24" x="136.02196136701338" y="51.039" z="6.7617" />
    <detection t="25" x="135.69809955423477" y="50.718" z="7.1249" />
    <detection t="26" x="135.05037592867757" y="50.718" z="6.7525" />
    <detection t="27" x="134.40265230312036" y="50.718" z="6.873" />
    <detection t="28" x="134.07879049034176" y="50.718" z="7.1102" />
    <detection t="29" x="133.75492867756316" y="50.397" z="6.7913" />
    <detection t="30" x="132.78334323922735" y="50.397" z="6.6757" />
    <detection t="31" x="132.45948142644872" y="50.397" z="6.9475" />
    <detection t="32" x="132.13561961367012" y="50.076" z="6.8259" />
    <detection t="33" x="131.4878959881129" y="50.076" z="6.7125" />
    <detection t="34" x="130.8401723625557" y="50.076" z="6.6056" />
    <detection t="35" x="130.5163105497771" y="49.755" z="6.8111" />
    <detection t="36" x="129.54472511144132" y="49.755" z="6.702" />
    <detection t="37" x="129.54472511144132" y="49.755" z="6.6662" />
    <detection t="38" x="128.8970014858841" y="49.755" z="6.7927" />
    <detection t="39" x="128.24927786032688" y="49.434" z="6.5519" />
    <detection t="40" x="127.6015542347697" y="49.434" z="6.6819" />
    <detection t="41" x="127.27769242199109" y="49.113" z="6.7295" />
    <detection t="42" x="126.95383060921247" y="49.113" z="6.5626" />
    <detection t="43" x="126.30610698365527" y="49.113" z="6.4635" />
    <detection t="44" x="125.98224517087667" y="49.113" z="6.7022" />
    <detection t="45" x="125.33452154531946" y="48.792" z="6.5042" />
    <detection t="46" x="125.01065973254086" y="48.792" z="6.3173" />
    <detection t="47" x="124.36293610698365" y="48.471" z="6.5361" />
    <detection t="48" x="124.03907429420505" y="48.471" z="6.4458" />
    <detection t="49" x="123.71521248142645" y="48.471" z="6.6329" />
    <detection t="50" x="123.06748885586924" y="48.471" z="6.5378" />
    <detection t="51" x="122.74362704309064" y="48.15" z="6.2528" />
    <detection t="52" x="122.09590341753342" y="48.15" z="6.2096" />
    <detection t="53" x="121.77204160475482" y="48.15" z="6.3545" />
    <detection t="54" x="121.44817979197622" y="47.829" z="6.1406" />
    <detection t="55" x="120.80045616641902" y="47.829" z="6.1486" />
    <detection t="56" x="120.47659435364042" y="47.508" z="6.2703" />
    <detection t="57" x="120.1527325408618" y="47.508" z="6.1216" />
    <detection t="58" x="119.5050089153046" y="47.508" z="6.2131" />
    <detection t="59" x="119.181147102526" y="47.187" z="6.1185" />
    <detection t="60" x="118.8572852897474" y="47.187" z="5.9378" />
    <detection t="61" x="118.20956166419019" y="47.187" z="6.0053" />
    <detection t="62" x="117.88569985141159" y="46.866" z="5.9059" />
    <detection t="63" x="117.88569985141159" y="46.866" z="5.7059" />
    <detection t="64" x="116.59025260029718" y="46.866" z="5.8037" />
    <detection t="65" x="116.59025260029718" y="46.545" z="5.7042" />
    <detection t="66" x="116.26639078751857" y="46.545" z="5.5568" />
    <detection t="67" x="115.29480534918275" y="46.545" z="5.54" />
    <detection t="68" x="115.29480534918275" y="46.545" z="5.5835" />
    <detection t="69" x="114.97094353640415" y="46.224" z="5.5248" />
    <detection t="70" x="114.32321991084696" y="46.224" z="5.5248" />
    <detection t="71" x="113.67549628528975" y="45.903" z="5.5352" />
    <detection t="72" x="113.35163447251114" y="45.903" z="5.4674" />
    <detection t="73" x="113.02777265973253" y="45.903" z="5.3619" />
    <detection t="74" x="112.38004903417533" y="45.582" z="5.468" />
    <detection t="75" x="112.38004903417533" y="45.582" z="5.4222" />
    <detection t="76" x="112.05618722139673" y="45.582" z="5.4424" />
    <detection t="77" x="111.40846359583952" y="45.582" z="5.3434" />
    <detection t="78" x="110.76073997028232" y="45.261" z="5.3158" />
    <detection t="79" x="110.76073997028232" y="45.261" z="5.152" />
    <detection t="80" x="110.43687815750371" y="45.261" z="5.0918" />
    <detection t="81" x="109.78915453194651" y="45.261" z="5.1269" />
    <detection t="82" x="109.4652927191679" y="44.94" z="5.1571" />
    <detection t="83" x="108.81756909361069" y="44.94" z="5.0178" />
    <detection t="84" x="108.49370728083208" y="44.94" z="4.989" />
    <detection t="85" x="108.16984546805348" y="44.619" z="4.8451" />
    <detection t="86" x="108.16984546805348" y="44.619" z="4.9907" />
    <detection t="87" x="107.19826002971769" y="44.619" z="5.0429" />
    <detection t="88" x="107.19826002971769" y="44.619" z="4.842" />
    <detection t="89" x="106.55053640416047" y="44.298" z="4.9414" />
    <detection t="90" x="106.22667459138187" y="44.298" z="4.8367" />
    <detection t="91" x="106.22667459138187" y="44.298" z="4.8737" />
    <detection t="92" x="105.57895096582466" y="44.298" z="4.9269" />
    <detection t="93" x="104.93122734026745" y="44.298" z="4.7677" />
    <detection t="94" x="104.60736552748887" y="44.298" z="4.7524" />
    <detection t="95" x="103.95964190193165" y="43.977" z="4.688" />
    <detection t="96" x="103.63578008915304" y="43.977" z="4.4494" />
    <detection t="97" x="103.31191827637444" y="43.977" z="4.5933" />
    <detection t="98" x="102.98805646359584" y="43.977" z="4.551" />
    <detection t="99" x="102.66419465081724" y="43.977" z="4.6885" />
    <detection t="100" x="102.66419465081724" y="43.977" z="4.5333" />
    <detection t="101" x="102.01647102526002" y="43.977" z="4.5388" />
    <detection t="102" x="101.69260921248141" y="43.977" z="4.4956" />
    <detection t="103" x="101.04488558692422" y="43.977" z="4.4546" />
  </particle>
  <particle nSpots="86">
    <detection t="0" x="167.77107236842107" y="39.80401018982661" z="-14.4047" />
    <detection t="1" x="167.41258717105265" y="39.48301010765059" z="-14.3009" />
    <detection t="2" x="167.05410197368423" y="39.48301010765059" z="-14.3701" />
    <detection t="3" x="167.05410197368423" y="39.162010025474565" z="-14.2507" />
    <detection t="4" x="167.05410197368423" y="39.162010025474565" z="-14.2653" />
    <detection t="5" x="167.05410197368423" y="39.162010025474565" z="-14.0398" />
    <detection t="6" x="166.69561677631577" y="38.841009943298545" z="-14.1369" />
    <detection t="7" x="166.33713157894735" y="38.841009943298545" z="-14.2007" />
    <detection t="8" x="166.69561677631577" y="38.520009861122524" z="-14.1907" />
    <detection t="9" x="166.69561677631577" y="38.520009861122524" z="-14.1101" />
    <detection t="10" x="166.33713157894735" y="38.199009778946504" z="-14.1066" />
    <detection t="11" x="166.33713157894735" y="38.199009778946504" z="-14.2777" />
    <detection t="12" x="166.33713157894735" y="38.199009778946504" z="-14.2024" />
    <detection t="13" x="165.97864638157893" y="37.878009696770484" z="-14.0536" />
    <detection t="14" x="166.33713157894735" y="37.878009696770484" z="-14.2641" />
    <detection t="15" x="166.33713157894735" y="37.878009696770484" z="-14.1118" />
    <detection t="16" x="165.97864638157893" y="37.55700961459446" z="-14.0812" />
    <detection t="17" x="165.97864638157893" y="37.55700961459446" z="-14.2359" />
    <detection t="18" x="166.33713157894735" y="37.23600953241844" z="-14.1037" />
    <detection t="19" x="166.33713157894735" y="37.23600953241844" z="-14.068" />
    <detection t="20" x="166.33713157894735" y="37.23600953241844" z="-14.3535" />
    <detection t="21" x="166.33713157894735" y="37.23600953241844" z="-14.2473" />
    <detection t="22" x="166.33713157894735" y="36.91500945024242" z="-14.1069" />
    <detection t="23" x="166.69561677631577" y="36.91500945024242" z="-14.2064" />
    <detection t="24" x="166.69561677631577" y="36.91500945024242" z="-14.2603" />
    <detection t="25" x="166.69561677631577" y="36.91500945024242" z="-14.2298" />
    <detection t="26" x="167.05410197368423" y="36.5940093680664" z="-14.0275" />
    <detection t="27" x="167.41258717105265" y="36.5940093680664" z="-14.135" />
    <detection t="28" x="167.41258717105265" y="36.27300928589038" z="-13.9498" />
    <detection t="29" x="167.41258717105265" y="36.27300928589038" z="-14.174" />
    <detection t="30" x="167.77107236842107" y="35.952009203714354" z="-14.4859" />
    <detection t="31" x="168.12955756578947" y="35.952009203714354" z="-14.1846" />
    <detection t="32" x="168.12955756578947" y="35.631009121538334" z="-14.514" />
    <detection t="33" x="168.12955756578947" y="35.631009121538334" z="-14.2041" />
    <detection t="34" x="168.4880427631579" y="35.631009121538334" z="-14.4356" />
    <detection t="35" x="168.4880427631579" y="35.31000903936231" z="-14.6279" />
    <detection t="36" x="168.84652796052632" y="35.31000903936231" z="-14.1361" />
    <detection t="37" x="168.84652796052632" y="34.98900895718629" z="-14.5653" />
    <detection t="38" x="169.56349835526316" y="34.98900895718629" z="-14.3279" />
    <detection t="39" x="169.56349835526316" y="34.98900895718629" z="-14.2728" />
    <detection t="40" x="169.92198355263156" y="34.98900895718629" z="-14.2931" />
    <detection t="41" x="169.92198355263156" y="34.66800887501027" z="-14.5248" />
    <detection t="42" x="170.28046874999998" y="34.66800887501027" z="-14.3656" />
    <detection t="43" x="170.6389539473684" y="34.66800887501027" z="-14.4458" />
    <detection t="44" x="170.99743914473683" y="34.66800887501027" z="-14.3242" />
    <detection t="45" x="170.99743914473683" y="34.66800887501027" z="-14.4764" />
    <detection t="46" x="171.35592434210525" y="34.66800887501027" z="-14.4677" />
    <detection t="47" x="171.35592434210525" y="34.66800887501027" z="-14.4784" />
    <detection t="48" x="172.07289473684213" y="34.66800887501027" z="-14.5705" />
    <detection t="49" x="172.07289473684213" y="34.66800887501027" z="-14.4522" />
    <detection t="50" x="172.43137993421053" y="34.66800887501027" z="-14.5865" />
    <detection t="51" x="172.43137993421053" y="34.66800887501027" z="-14.3" />
    <detection t="52" x="172.78986513157895" y="34.66800887501027" z="-14.4685" />
    <detection t="53" x="173.14835032894737" y="34.66800887501027" z="-14.3286" />
    <detection t="54" x="173.5068355263158" y="34.66800887501027" z="-14.543" />
    <detection t="55" x="173.86532072368422" y="34.66800887501027" z="-14.7206" />
    <detection t="56" x="174.22380592105262" y="34.98900895718629" z="-14.6983" />
    <detection t="57" x="174.58229111842104" y="34.98900895718629" z="-14.7897" />
    <detection t="58" x="174.58229111842104" y="34.98900895718629" z="-14.5908" />
    <detection t="59" x="174.58229111842104" y="34.98900895718629" z="-14.4187" />
    <detection t="60" x="175.2992615131579" y="34.98900895718629" z="-14.8732" />
    <detection t="61" x="175.2992615131579" y="35.31000903936231" z="-14.7454" />
    <detection t="62" x="175.2992615131579" y="35.31000903936231" z="-14.6736" />
    <detection t="63" x="175.6577467105263" y="35.631009121538334" z="-15.0214" />
    <detection t="64" x="175.6577467105263" y="35.631009121538334" z="-15.0122" />
    <detection t="65" x="176.01623190789473" y="35.631009121538334" z="-14.764" />
    <detection t="66" x="176.37471710526313" y="35.631009121538334" z="-15.2067" />
    <detection t="67" x="176.73320230263155" y="35.952009203714354" z="-15.0813" />
    <detection t="68" x="177.0916875" y="35.952009203714354" z="-14.845" />
    <detection t="69" x="177.0916875" y="36.27300928589038" z="-15.1002" />
    <detection t="70" x="177.80865789473685" y="36.27300928589038" z="-14.9593" />
    <detection t="71" x="177.80865789473685" y="36.5940093680664" z="-15.118" />
    <detection t="72" x="178.16714309210528" y="36.5940093680664" z="-15.0124" />
    <detection t="73" x="178.52562828947367" y="36.91500945024242" z="-15.2955" />
    <detection t="74" x="178.8841134868421" y="36.91500945024242" z="-15.5521" />
    <detection t="75" x="178.8841134868421" y="37.23600953241844" z="-15.3022" />
    <detection t="76" x="179.60108388157894" y="37.23600953241844" z="-15.5209" />
    <detection t="77" x="179.95956907894737" y="37.55700961459446" z="-15.4171" />
    <detection t="78" x="179.95956907894737" y="37.878009696770484" z="-15.5" />
    <detection t="79" x="180.3180542763158" y="37.878009696770484" z="-15.5725" />
    <detection t="80" x="180.6765394736842" y="38.199009778946504" z="-15.7255" />
    <detection t="81" x="180.6765394736842" y="38.520009861122524" z="-15.4202" />
    <detection t="82" x="181.0350246710526" y="38.841009943298545" z="-15.601" />
    <detection t="83" x="181.39350986842103" y="39.162010025474565" z="-15.656" />
    <detection t="84" x="181.39350986842103" y="39.162010025474565" z="-15.8791" />
    <detection t="85" x="181.7519950657895" y="39.48301010765059" z="-15.9886" />
  </particle>
  <particle nSpots="79">
    <detection t="0" x="170.07140064620356" y="51.03901306598735" z="6.8661" />
    <detection t="1" x="167.60659773828755" y="51.03901306598735" z="6.7551" />
    <detection t="2" x="165.84602423263328" y="51.03901306598735" z="6.6542" />
    <detection t="3" x="163.73333602584813" y="51.03901306598735" z="6.997" />
    <detection t="4" x="161.620647819063" y="50.71801298381133" z="6.7621" />
    <detection t="5" x="159.5079596122779" y="50.71801298381133" z="6.6345" />
    <detection t="6" x="157.39527140549274" y="50.39701290163531" z="6.9134" />
    <detection t="7" x="155.63469789983847" y="50.39701290163531" z="6.6826" />
    <detection t="8" x="153.87412439418415" y="50.39701290163531" z="6.6089" />
    <detection t="9" x="151.76143618739903" y="50.39701290163531" z="6.4594" />
    <detection t="10" x="150.35297738287562" y="50.07601281945929" z="6.6255" />
[truncated: 1,321,038 more chars]
