# Supplementary material for: Widely accessible method for 3D microflow mapping at high spatial and temporal resolutions
Source: Microsyst Nanoeng. 2022 Jul 1;8:72. doi: 10.1038/s41378-022-00404-z (PMC9246883; doi:10.1038/s41378-022-00404-z)
Supplement: Supplementary file 9 — File S5 [file 41378_2022_404_MOESM9_ESM.xml]

<?xml version="1.0" encoding="UTF-8"?>
<Tracks nTracks="266" spaceUnits="micron" frameInterval="1.0" timeUnits="sec" generationDateTime="Mon, 6 Dec 2021 12:17:45" from="TrackMate v7.2.0">
  <particle nSpots="79">
    <detection t="0" x="188.38141336995153" y="33.06300846413017" z="-12.618269" />
    <detection t="1" x="189.43775747334413" y="34.02600871065823" z="-12.030269" />
    <detection t="2" x="190.49410157673668" y="34.98900895718629" z="-12.462769" />
    <detection t="3" x="191.19833207592893" y="35.631009121538334" z="-12.813584" />
    <detection t="4" x="191.90256147819062" y="36.5940093680664" z="-12.953236" />
    <detection t="5" x="192.60679088045234" y="37.55700961459446" z="-12.661016" />
    <detection t="6" x="192.9589055815832" y="38.520009861122524" z="-13.008124" />
    <detection t="7" x="193.31102028271408" y="39.162010025474565" z="-13.448592000000001" />
    <detection t="8" x="194.0152496849758" y="40.12501027200263" z="-13.340147" />
    <detection t="9" x="194.36736438610663" y="40.767010436354674" z="-13.647376999999999" />
    <detection t="10" x="195.07159488529888" y="41.730010682882735" z="-13.367069" />
    <detection t="11" x="195.07159488529888" y="42.372010847234776" z="-13.838891" />
    <detection t="12" x="195.07159488529888" y="43.014011011586824" z="-14.056970000000002" />
    <detection t="13" x="195.7758242875606" y="43.656011175938865" z="-13.674415" />
    <detection t="14" x="195.7758242875606" y="44.619011422466926" z="-14.07029" />
    <detection t="15" x="195.7758242875606" y="45.26101158681897" z="-13.79534" />
    <detection t="16" x="195.42370958642974" y="45.58201166899499" z="-14.818081" />
    <detection t="17" x="195.7758242875606" y="46.224011833347035" z="-14.390467999999998" />
    <detection t="18" x="195.42370958642974" y="46.866011997699076" z="-14.890322" />
    <detection t="19" x="195.7758242875606" y="47.508012162051116" z="-14.594520999999999" />
    <detection t="20" x="195.42370958642974" y="47.82901224422714" z="-15.069604" />
    <detection t="21" x="195.07159488529888" y="48.47101240857918" z="-14.950369" />
    <detection t="22" x="194.7194790872375" y="48.7920124907552" z="-15.326617" />
    <detection t="23" x="194.7194790872375" y="49.11301257293122" z="-15.417878" />
    <detection t="24" x="194.36736438610663" y="49.43401265510724" z="-15.673321" />
    <detection t="25" x="194.36736438610663" y="49.755012737283266" z="-15.680268" />
    <detection t="26" x="193.66313498384494" y="50.07601281945929" z="-16.072495999999997" />
    <detection t="27" x="193.31102028271408" y="50.39701290163531" z="-16.085302" />
    <detection t="28" x="193.31102028271408" y="50.71801298381133" z="-16.245163" />
    <detection t="29" x="192.60679088045234" y="50.71801298381133" z="-16.668" />
    <detection t="30" x="191.90256147819062" y="51.03901306598735" z="-16.290474" />
    <detection t="31" x="191.90256147819062" y="51.36001314816337" z="-16.363201" />
    <detection t="32" x="191.19833207592893" y="51.36001314816337" z="-16.310204000000002" />
    <detection t="33" x="190.49410157673668" y="51.36001314816337" z="-16.494543" />
    <detection t="34" x="190.14198687560582" y="51.68101323033939" z="-16.591728" />
    <detection t="35" x="189.43775747334413" y="51.68101323033939" z="-16.796188" />
    <detection t="36" x="188.73352807108242" y="52.00201331251541" z="-17.25572" />
    <detection t="37" x="188.38141336995153" y="52.00201331251541" z="-16.839056" />
    <detection t="38" x="187.6771839676898" y="52.00201331251541" z="-17.097542" />
    <detection t="39" x="186.97295456542813" y="52.00201331251541" z="-17.159378" />
    <detection t="40" x="186.26872406623588" y="52.00201331251541" z="-17.323772" />
    <detection t="41" x="185.91660936510502" y="52.32301339469143" z="-16.911146" />
    <detection t="42" x="185.21237996284333" y="52.32301339469143" z="-16.732054" />
    <detection t="43" x="184.5081505605816" y="52.32301339469143" z="-17.30273" />
    <detection t="44" x="183.80392115831987" y="52.32301339469143" z="-16.965937" />
    <detection t="45" x="183.09969175605815" y="52.32301339469143" z="-17.023188" />
    <detection t="46" x="182.39546235379646" y="52.32301339469143" z="-16.991436" />
    <detection t="47" x="181.6912318546042" y="52.32301339469143" z="-16.9928" />
    <detection t="48" x="180.9870024523425" y="52.32301339469143" z="-16.950160999999998" />
    <detection t="49" x="180.2827730500808" y="52.32301339469143" z="-17.293352" />
    <detection t="50" x="179.57854364781906" y="52.32301339469143" z="-17.201452" />
    <detection t="51" x="178.87431424555734" y="52.32301339469143" z="-17.144157" />
    <detection t="52" x="178.17008484329565" y="52.32301339469143" z="-17.250282000000002" />
    <detection t="53" x="177.4658543441034" y="52.32301339469143" z="-17.386797" />
    <detection t="54" x="176.7616249418417" y="52.32301339469143" z="-17.453938" />
    <detection t="55" x="176.05739553958" y="52.00201331251541" z="-17.516632" />
    <detection t="56" x="175.35316613731825" y="52.00201331251541" z="-17.232035" />
    <detection t="57" x="175.0010514361874" y="52.00201331251541" z="-17.050282" />
    <detection t="58" x="173.94470733279482" y="52.00201331251541" z="-17.28185" />
    <detection t="59" x="173.592592631664" y="52.00201331251541" z="-17.03841" />
    <detection t="60" x="172.53624743134088" y="52.00201331251541" z="-17.20965" />
    <detection t="61" x="171.83201802907917" y="52.00201331251541" z="-17.113045" />
    <detection t="62" x="171.47990332794834" y="51.68101323033939" z="-16.944693" />
    <detection t="63" x="170.7756739256866" y="51.68101323033939" z="-16.645805" />
    <detection t="64" x="170.07144452342487" y="51.36001314816337" z="-16.620655" />
    <detection t="65" x="169.36721512116316" y="51.36001314816337" z="-16.622831" />
    <detection t="66" x="168.31086992084008" y="51.36001314816337" z="-16.753016" />
    <detection t="67" x="167.95875521970922" y="51.03901306598735" z="-16.144033" />
    <detection t="68" x="167.60664051857836" y="51.03901306598735" z="-16.371933" />
    <detection t="69" x="166.90241111631667" y="50.71801298381133" z="-16.042864" />
    <detection t="70" x="166.19818171405493" y="50.71801298381133" z="-16.410738000000002" />
    <detection t="71" x="165.4939523117932" y="50.39701290163531" z="-15.745810500000001" />
    <detection t="72" x="165.14183761066235" y="50.39701290163531" z="-16.24525" />
    <detection t="73" x="164.43760711147013" y="50.07601281945929" z="-16.090857999999997" />
    <detection t="74" x="164.08549241033927" y="50.07601281945929" z="-15.799839000000002" />
    <detection t="75" x="163.38126300807755" y="49.755012737283266" z="-16.057914999999998" />
    <detection t="76" x="162.67703360581586" y="49.43401265510724" z="-16.000816" />
    <detection t="77" x="161.97280420355412" y="49.43401265510724" z="-16.452679999999997" />
    <detection t="78" x="161.62068950242326" y="49.11301257293122" z="-15.353338" />
  </particle>
  <particle nSpots="74">
    <detection t="0" x="54.66274734444444" y="79.92902046182924" z="-8.432276" />
    <detection t="1" x="54.66274734444444" y="79.92902046182924" z="-8.192225" />
    <detection t="2" x="54.31678067777778" y="79.92902046182924" z="-8.98909" />
    <detection t="3" x="54.31678067777778" y="79.92902046182924" z="-8.93542" />
    <detection t="4" x="53.62484734444444" y="79.60802037965323" z="-8.608680999999999" />
    <detection t="5" x="53.27888067777778" y="79.60802037965323" z="-8.706684" />
    <detection t="6" x="52.93291401111111" y="79.60802037965323" z="-8.678442" />
    <detection t="7" x="52.93291401111111" y="79.60802037965323" z="-8.87926" />
    <detection t="8" x="52.240979599999996" y="79.2870202974772" z="-8.590863" />
    <detection t="9" x="51.89501293333333" y="78.96602021530119" z="-8.431358" />
    <detection t="10" x="51.549046266666664" y="78.96602021530119" z="-8.670969" />
    <detection t="11" x="51.203079599999995" y="79.2870202974772" z="-9.108863000000001" />
    <detection t="12" x="50.85711293333333" y="79.2870202974772" z="-8.785745" />
    <detection t="13" x="50.511146266666664" y="78.96602021530119" z="-8.23126" />
    <detection t="14" x="50.165179599999995" y="78.96602021530119" z="-8.447817" />
    <detection t="15" x="49.81921293333333" y="78.96602021530119" z="-8.902034" />
    <detection t="16" x="49.127279599999994" y="78.64502013312516" z="-8.424644" />
    <detection t="17" x="48.78131293333333" y="78.64502013312516" z="-9.018156" />
    <detection t="18" x="48.08937852222222" y="78.64502013312516" z="-8.901224000000001" />
    <detection t="19" x="47.39744518888888" y="78.64502013312516" z="-9.037842999999999" />
    <detection t="20" x="47.05147852222222" y="78.32402005094913" z="-8.082230000000001" />
    <detection t="21" x="46.70551185555556" y="78.32402005094913" z="-8.277828999999999" />
    <detection t="22" x="46.35954518888889" y="78.32402005094913" z="-8.689899" />
    <detection t="23" x="46.01357852222222" y="78.32402005094913" z="-8.661425" />
    <detection t="24" x="45.32164518888889" y="78.32402005094913" z="-8.6394415" />
    <detection t="25" x="44.97567852222222" y="78.32402005094913" z="-8.938577" />
    <detection t="26" x="44.629711855555556" y="78.32402005094913" z="-8.830776" />
    <detection t="27" x="43.93777744444444" y="78.32402005094913" z="-9.027154" />
    <detection t="28" x="43.59181077777777" y="78.32402005094913" z="-9.135124000000001" />
    <detection t="29" x="43.24584411111111" y="78.00301996877312" z="-8.656163000000001" />
    <detection t="30" x="42.89987744444444" y="78.32402005094913" z="-9.171621" />
    <detection t="31" x="42.55391077777777" y="78.00301996877312" z="-8.626399000000001" />
    <detection t="32" x="42.20794411111111" y="78.32402005094913" z="-9.194262" />
    <detection t="33" x="41.51601077777777" y="78.00301996877312" z="-8.636459" />
    <detection t="34" x="41.17004411111111" y="78.32402005094913" z="-9.198572" />
    <detection t="35" x="40.82407744444445" y="78.32402005094913" z="-9.093511" />
    <detection t="36" x="40.47811077777777" y="78.32402005094913" z="-9.128093" />
    <detection t="37" x="40.13214411111111" y="78.00301996877312" z="-8.811177" />
    <detection t="38" x="39.4402097" y="78.00301996877312" z="-9.166528" />
    <detection t="39" x="39.4402097" y="77.68201988659709" z="-8.910852" />
    <detection t="40" x="39.094243033333335" y="77.68201988659709" z="-8.869886" />
    <detection t="41" x="38.402309699999996" y="78.00301996877312" z="-8.925206" />
    <detection t="42" x="38.056343033333334" y="77.68201988659709" z="-8.843957000000001" />
    <detection t="43" x="37.710376366666665" y="77.68201988659709" z="-9.030739" />
    <detection t="44" x="37.710376366666665" y="77.68201988659709" z="-8.895849" />
    <detection t="45" x="37.018443033333334" y="77.68201988659709" z="-9.035525" />
    <detection t="46" x="36.672476366666665" y="77.68201988659709" z="-8.921232" />
    <detection t="47" x="36.326509699999995" y="78.00301996877312" z="-9.279328999999999" />
    <detection t="48" x="36.326509699999995" y="78.00301996877312" z="-9.308492" />
    <detection t="49" x="35.98054303333333" y="78.00301996877312" z="-9.254097999999999" />
    <detection t="50" x="35.28860862222222" y="78.32402005094913" z="-9.204342" />
    <detection t="51" x="35.28860862222222" y="78.64502013312516" z="-9.163832000000001" />
    <detection t="52" x="34.94264195555555" y="78.64502013312516" z="-8.865898" />
    <detection t="53" x="34.25070862222222" y="78.64502013312516" z="-9.084489" />
    <detection t="54" x="34.25070862222222" y="78.96602021530119" z="-9.193626" />
    <detection t="55" x="33.90474195555555" y="78.96602021530119" z="-8.982833" />
    <detection t="56" x="33.55877528888889" y="79.2870202974772" z="-9.2240305" />
    <detection t="57" x="33.21280862222222" y="79.60802037965323" z="-9.159477" />
    <detection t="58" x="32.86684195555555" y="79.60802037965323" z="-9.330582000000001" />
    <detection t="59" x="32.86684195555555" y="79.92902046182924" z="-9.144142" />
    <detection t="60" x="32.17490862222222" y="79.92902046182924" z="-9.129875" />
    <detection t="61" x="32.17490862222222" y="80.25002054400527" z="-9.230359" />
    <detection t="62" x="32.17490862222222" y="80.25002054400527" z="-8.9646845" />
    <detection t="63" x="31.828941955555557" y="80.57102062618128" z="-9.023807000000001" />
    <detection t="64" x="31.48297421111111" y="80.57102062618128" z="-8.959261" />
    <detection t="65" x="31.48297421111111" y="80.89202070835731" z="-8.786994" />
    <detection t="66" x="31.137007544444444" y="81.21302079053332" z="-9.079813" />
    <detection t="67" x="30.791040877777775" y="81.21302079053332" z="-9.043072" />
    <detection t="68" x="30.445074211111113" y="81.53402087270935" z="-9.103914999999999" />
    <detection t="69" x="30.445074211111113" y="81.85502095488536" z="-8.921051" />
    <detection t="70" x="30.099107544444443" y="82.17602103706139" z="-9.223821000000001" />
    <detection t="71" x="30.099107544444443" y="82.49702111923742" z="-9.188908" />
    <detection t="72" x="29.753140877777778" y="82.81802120141343" z="-8.905247" />
    <detection t="73" x="29.753140877777778" y="83.13902128358946" z="-8.951363" />
  </particle>
  <particle nSpots="80">
    <detection t="0" x="80.4087565164835" y="83.13902128358946" z="1.9616323" />
    <detection t="1" x="82.11958175824175" y="83.13902128358946" z="1.6758142" />
    <detection t="2" x="81.43525208791209" y="83.13902128358946" z="1.7006607" />
    <detection t="3" x="80.75092135164834" y="82.81802120141343" z="2.2099457" />
    <detection t="4" x="80.06659168131868" y="82.81802120141343" z="1.9683408" />
    <detection t="5" x="79.72442684615385" y="82.81802120141343" z="2.2888749" />
    <detection t="6" x="79.04009717582419" y="82.81802120141343" z="1.742619" />
    <detection t="7" x="78.69793234065934" y="83.13902128358946" z="1.2275796" />
    <detection t="8" x="78.3557675054945" y="82.81802120141343" z="1.6734578999999998" />
    <detection t="9" x="77.329273" y="82.81802120141343" z="1.1414043" />
    <detection t="10" x="76.9871070989011" y="82.49702111923742" z="1.7071095" />
    <detection t="11" x="76.64494226373625" y="82.49702111923742" z="1.5996784" />
    <detection t="12" x="75.9606125934066" y="82.49702111923742" z="1.3052746000000002" />
    <detection t="13" x="75.61844775824176" y="82.49702111923742" z="1.3991555" />
    <detection t="14" x="74.9341180879121" y="82.49702111923742" z="1.2020612" />
    <detection t="15" x="74.24978841758241" y="82.49702111923742" z="0.99765605" />
    <detection t="16" x="73.90762358241757" y="82.17602103706139" z="1.6461223000000003" />
    <detection t="17" x="73.22329391208791" y="82.17602103706139" z="0.86841923" />
    <detection t="18" x="72.88112907692307" y="82.17602103706139" z="0.8935806000000001" />
    <detection t="19" x="72.53896317582418" y="81.85502095488536" z="1.0856233999999998" />
    <detection t="20" x="71.8546335054945" y="81.85502095488536" z="0.92523843" />
    <detection t="21" x="71.17030383516483" y="81.53402087270935" z="0.7954686" />
    <detection t="22" x="70.82813900000001" y="81.53402087270935" z="1.0883623" />
    <detection t="23" x="70.14380932967033" y="81.53402087270935" z="0.7520277" />
    <detection t="24" x="69.80164449450548" y="81.21302079053332" z="0.5946446" />
    <detection t="25" x="69.11731482417582" y="81.21302079053332" z="0.5429421999999999" />
    <detection t="26" x="68.43298408791209" y="81.21302079053332" z="0.36600024" />
    <detection t="27" x="68.09081925274725" y="80.89202070835731" z="0.30021673" />
    <detection t="28" x="67.40648958241758" y="80.89202070835731" z="0.4906503" />
    <detection t="29" x="66.72215991208792" y="80.89202070835731" z="0.4176106" />
    <detection t="30" x="66.37999507692308" y="80.57102062618128" z="0.3351913" />
    <detection t="31" x="65.6956654065934" y="80.57102062618128" z="0.29728812" />
    <detection t="32" x="65.35350057142857" y="80.57102062618128" z="0.69177824" />
    <detection t="33" x="64.6691709010989" y="80.57102062618128" z="0.24492699" />
    <detection t="34" x="64.327005" y="80.25002054400527" z="-0.0813188" />
    <detection t="35" x="63.98484016483516" y="80.25002054400527" z="0.3011698" />
    <detection t="36" x="63.300510494505495" y="80.25002054400527" z="0.35186297" />
    <detection t="37" x="62.61618082417582" y="79.92902046182924" z="-0.16485316" />
    <detection t="38" x="61.589686318681316" y="79.92902046182924" z="-0.08490462" />
    <detection t="39" x="61.589686318681316" y="79.92902046182924" z="0.769464" />
    <detection t="40" x="61.247521483516486" y="79.60802037965323" z="0.7050860999999999" />
    <detection t="41" x="59.87886107692307" y="79.60802037965323" z="-0.12917024" />
    <detection t="42" x="59.87886107692307" y="79.60802037965323" z="0.09123271" />
    <detection t="43" x="59.53669624175824" y="79.60802037965323" z="1.0583771" />
    <detection t="44" x="58.852366571428576" y="79.2870202974772" z="-0.25378674" />
    <detection t="45" x="58.51020173626373" y="79.2870202974772" z="1.0718261999999998" />
    <detection t="46" x="57.48370723076923" y="78.96602021530119" z="-0.54967517" />
    <detection t="47" x="56.79937756043956" y="78.96602021530119" z="-0.45458215" />
    <detection t="48" x="56.79937756043956" y="78.64502013312516" z="0.2580319" />
    <detection t="49" x="56.11504682417583" y="78.32402005094913" z="-0.36135559999999994" />
    <detection t="50" x="55.43071715384615" y="78.32402005094913" z="-0.7583366" />
    <detection t="51" x="54.746387483516486" y="78.00301996877312" z="-0.9564851999999999" />
    <detection t="52" x="54.40422264835164" y="77.68201988659709" z="-1.2302365" />
    <detection t="53" x="53.71989297802198" y="77.68201988659709" z="-1.4704062" />
    <detection t="54" x="53.377728142857144" y="77.68201988659709" z="-1.026462" />
    <detection t="55" x="53.03556330769231" y="77.68201988659709" z="-1.2972391" />
    <detection t="56" x="52.35123363736264" y="77.36101980442108" z="-1.4936677999999999" />
    <detection t="57" x="51.6669029010989" y="77.36101980442108" z="-1.6177756" />
    <detection t="58" x="51.32473806593406" y="77.36101980442108" z="-1.4562453000000002" />
    <detection t="59" x="50.298243560439566" y="77.36101980442108" z="-1.4409963" />
    <detection t="60" x="49.95607872527472" y="77.36101980442108" z="-1.5217066000000001" />
    <detection t="61" x="49.271749054945055" y="77.36101980442108" z="-1.9468758000000002" />
    <detection t="62" x="48.58741938461538" y="77.04001972224505" z="-1.6677227" />
    <detection t="63" x="47.90308971428572" y="77.04001972224505" z="-2.3177173" />
    <detection t="64" x="47.21875897802198" y="77.04001972224505" z="-2.0483415000000003" />
    <detection t="65" x="46.19226447252748" y="77.04001972224505" z="-2.3288882" />
    <detection t="66" x="45.5079348021978" y="77.04001972224505" z="-2.1364462000000004" />
    <detection t="67" x="44.823605131868135" y="76.71901964006904" z="-2.2963321" />
    <detection t="68" x="44.13927546153846" y="76.71901964006904" z="-2.4628284" />
    <detection t="69" x="43.45494472527472" y="76.71901964006904" z="-2.8515822999999996" />
    <detection t="70" x="42.77061505494506" y="76.71901964006904" z="-2.0729258" />
    <detection t="71" x="42.08628538461539" y="76.39801955789301" z="-2.8460302000000004" />
    <detection t="72" x="41.40195571428571" y="76.39801955789301" z="-2.9129403" />
    <detection t="73" x="40.375461208791215" y="76.39801955789301" z="-2.9783576000000003" />
    <detection t="74" x="39.69113153846154" y="76.39801955789301" z="-2.8019125" />
    <detection t="75" x="39.0068008021978" y="76.39801955789301" z="-2.8291867" />
    <detection t="76" x="38.32247113186813" y="76.39801955789301" z="-2.4364790000000003" />
    <detection t="77" x="37.63814146153846" y="76.39801955789301" z="0.29702216" />
    <detection t="78" x="36.611646956043955" y="76.39801955789301" z="-2.7385888" />
    <detection t="79" x="35.92731728571428" y="76.39801955789301" z="-3.6403513" />
  </particle>
  <particle nSpots="76">
    <detection t="0" x="195.35339565325077" y="68.05201742131646" z="-3.0889175" />
    <detection t="1" x="194.6785989365325" y="67.73101733914044" z="-2.7985700000000002" />
    <detection t="2" x="194.34120110371518" y="67.73101733914044" z="-2.8494756000000003" />
    <detection t="3" x="194.00380327089783" y="67.41001725696442" z="-2.9345138" />
    <detection t="4" x="193.32900760526314" y="67.41001725696442" z="-2.6583972" />
    <detection t="5" x="192.9916097724458" y="67.41001725696442" z="-2.6113763" />
    <detection t="6" x="192.65421193962845" y="67.0890171747884" z="-2.6085484" />
    <detection t="7" x="191.9794162739938" y="67.0890171747884" z="-3.0532277000000003" />
    <detection t="8" x="191.64201844117645" y="67.0890171747884" z="-2.6817567" />
    <detection t="9" x="191.30462060835913" y="67.0890171747884" z="-2.5351597999999997" />
    <detection t="10" x="190.96722277554179" y="67.0890171747884" z="-2.869281" />
    <detection t="11" x="190.29242605882354" y="66.76801709261238" z="-2.7639978" />
    <detection t="12" x="189.9550282260062" y="66.76801709261238" z="-2.6577375" />
    <detection t="13" x="189.61763039318885" y="66.76801709261238" z="-2.9548075000000003" />
    <detection t="14" x="188.94283472755416" y="66.76801709261238" z="-2.7104733" />
    <detection t="15" x="188.6054368947368" y="66.76801709261238" z="-2.7919123" />
    <detection t="16" x="187.93064122910215" y="66.76801709261238" z="-2.5821259999999997" />
    <detection t="17" x="187.93064122910215" y="66.76801709261238" z="-2.7555878" />
    <detection t="18" x="187.2558455634675" y="66.76801709261238" z="-2.6987054" />
    <detection t="19" x="186.91844773065014" y="66.76801709261238" z="-2.84287" />
    <detection t="20" x="185.90625318111455" y="66.76801709261238" z="-2.8534447999999997" />
    <detection t="21" x="185.90625318111455" y="66.76801709261238" z="-2.8364432" />
    <detection t="22" x="184.89405968266252" y="66.76801709261238" z="-2.6913784" />
    <detection t="23" x="184.89405968266252" y="66.76801709261238" z="-2.8672482999999995" />
    <detection t="24" x="184.21926401702785" y="66.76801709261238" z="-2.684508" />
    <detection t="25" x="183.8818661842105" y="66.44701701043635" z="-2.935418" />
    <detection t="26" x="183.20707051857585" y="66.44701701043635" z="-2.8898203" />
    <detection t="27" x="182.8696726857585" y="66.44701701043635" z="-3.0290382" />
    <detection t="28" x="181.8574781362229" y="66.44701701043635" z="-3.0801566000000005" />
    <detection t="29" x="181.52008030340556" y="66.44701701043635" z="-2.946165" />
    <detection t="30" x="181.18268247058825" y="66.12601692826034" z="-3.2739937" />
    <detection t="31" x="180.50788680495353" y="66.12601692826034" z="-3.4166725" />
    <detection t="32" x="180.1704889721362" y="66.12601692826034" z="-3.3374517" />
    <detection t="33" x="179.83309113931887" y="66.12601692826034" z="-3.469384" />
    <detection t="34" x="179.1582954736842" y="66.12601692826034" z="-3.471419" />
    <detection t="35" x="178.82089764086686" y="66.12601692826034" z="-3.4416392" />
    <detection t="36" x="178.48349875696593" y="66.12601692826034" z="-3.7694395" />
    <detection t="37" x="178.1461009241486" y="65.80501684608431" z="-3.6028763999999995" />
    <detection t="38" x="177.80870309133127" y="65.80501684608431" z="-3.8886936000000003" />
    <detection t="39" x="177.47130525851392" y="65.80501684608431" z="-3.8338410000000005" />
    <detection t="40" x="176.79650959287926" y="65.80501684608431" z="-4.154612" />
    <detection t="41" x="176.79650959287926" y="65.80501684608431" z="-4.426128" />
    <detection t="42" x="176.12171392724457" y="65.80501684608431" z="-4.317387" />
    <detection t="43" x="175.78431609442723" y="65.80501684608431" z="-4.312921" />
    <detection t="44" x="175.44691826160988" y="65.80501684608431" z="-4.6126914" />
    <detection t="45" x="175.10952042879256" y="65.80501684608431" z="-4.7498174" />
    <detection t="46" x="174.77212259597522" y="65.80501684608431" z="-4.9487166" />
    <detection t="47" x="174.77212259597522" y="65.80501684608431" z="-4.9263268" />
    <detection t="48" x="174.09732587925697" y="65.80501684608431" z="-4.812139" />
    <detection t="49" x="173.75992804643963" y="66.12601692826034" z="-5.4972167" />
    <detection t="50" x="173.42253021362228" y="65.80501684608431" z="-5.2319407" />
    <detection t="51" x="173.08513238080496" y="65.80501684608431" z="-5.0318966" />
    <detection t="52" x="172.74773454798762" y="65.80501684608431" z="-5.212874" />
    <detection t="53" x="172.41033671517027" y="65.80501684608431" z="-5.097265" />
    <detection t="54" x="172.07293888235293" y="66.12601692826034" z="-5.73599" />
    <detection t="55" x="171.73554104953558" y="66.12601692826034" z="-5.4283834" />
    <detection t="56" x="171.39814321671824" y="66.12601692826034" z="-5.7565145" />
    <detection t="57" x="170.72334755108358" y="66.12601692826034" z="-5.833958999999999" />
    <detection t="58" x="170.38594866718265" y="66.12601692826034" z="-5.641987" />
    <detection t="59" x="170.0485508343653" y="66.12601692826034" z="-5.688113700000001" />
    <detection t="60" x="169.71115300154798" y="66.12601692826034" z="-6.130134" />
    <detection t="61" x="169.37375516873064" y="66.12601692826034" z="-6.104337" />
    <detection t="62" x="169.03635733591332" y="66.12601692826034" z="-6.1015396" />
    <detection t="63" x="168.36156167027863" y="66.12601692826034" z="-5.975606" />
    <detection t="64" x="168.36156167027863" y="66.12601692826034" z="-6.091461" />
    <detection t="65" x="167.68676600464394" y="66.12601692826034" z="-6.105144999999999" />
    <detection t="66" x="167.68676600464394" y="66.12601692826034" z="-6.5034056" />
    <detection t="67" x="167.01197033900928" y="66.12601692826034" z="-6.277794999999999" />
    <detection t="68" x="166.67457250619194" y="66.12601692826034" z="-6.2876916" />
    <detection t="69" x="166.3371746733746" y="66.12601692826034" z="-6.332582" />
    <detection t="70" x="165.99977578947366" y="66.44701701043635" z="-6.9536605" />
    <detection t="71" x="165.99977578947366" y="66.44701701043635" z="-6.868102" />
    <detection t="72" x="165.66237795665634" y="66.44701701043635" z="-6.9465375" />
    <detection t="73" x="164.98758229102168" y="66.44701701043635" z="-6.7829622999999994" />
    <detection t="74" x="164.65018445820434" y="66.44701701043635" z="-6.885697" />
    <detection t="75" x="163.97538879256967" y="66.44701701043635" z="-6.395084" />
  </particle>
  <particle nSpots="85">
    <detection t="0" x="204.89526383438485" y="53.2860136412195" z="1.4938679" />
    <detection t="1" x="205.23904774605677" y="53.92801380557154" z="3.1993144" />
    <detection t="2" x="204.207696011041" y="54.24901388774756" z="3.6925457" />
    <detection t="3" x="203.8639120993691" y="54.57001396992358" z="4.092236499999999" />
    <detection t="4" x="202.8325592933754" y="54.8910140520996" z="3.8257334000000003" />
    <detection t="5" x="201.80120755835964" y="55.21201413427562" z="3.759361" />
    <detection t="6" x="200.76985582334385" y="55.21201413427562" z="4.2763553" />
    <detection t="7" x="199.39472017665616" y="55.21201413427562" z="4.450775599999999" />
    <detection t="8" x="198.01958345899055" y="55.53301421645164" z="5.0117197" />
    <detection t="9" x="196.64444781230281" y="55.53301421645164" z="5.592438" />
    <detection t="10" x="194.9255282539432" y="55.53301421645164" z="6.380323000000001" />
    <detection t="11" x="193.20660762460568" y="55.85401429862766" z="5.732756" />
    <detection t="12" x="191.83147197791797" y="55.85401429862766" z="6.009976999999999" />
    <detection t="13" x="190.11255134858044" y="55.85401429862766" z="6.293287" />
    <detection t="14" x="188.3936317902208" y="55.85401429862766" z="6.0110292" />
    <detection t="15" x="186.6747122318612" y="55.85401429862766" z="6.1298447" />
    <detection t="16" x="184.95579160252368" y="55.85401429862766" z="6.1076627" />
    <detection t="17" x="183.58065595583597" y="55.85401429862766" z="6.1063714000000004" />
    <detection t="18" x="181.86173532649843" y="55.85401429862766" z="5.824565" />
    <detection t="19" x="180.1428157681388" y="55.85401429862766" z="5.640739" />
    <detection t="20" x="178.42389620977917" y="55.85401429862766" z="6.108193" />
    <detection t="21" x="177.04875949211356" y="55.85401429862766" z="5.9931735999999995" />
    <detection t="22" x="175.32983993375393" y="55.85401429862766" z="5.9895315" />
    <detection t="23" x="173.6109193044164" y="55.85401429862766" z="5.76171" />
    <detection t="24" x="172.23578365772872" y="55.85401429862766" z="5.6448693" />
    <detection t="25" x="170.860648011041" y="55.85401429862766" z="5.664990400000001" />
    <detection t="26" x="169.4855123643533" y="55.85401429862766" z="5.730152599999999" />
    <detection t="27" x="168.11037564668771" y="55.85401429862766" z="5.5869217" />
    <detection t="28" x="166.73523999999998" y="55.85401429862766" z="5.726501" />
    <detection t="29" x="165.01631937066247" y="55.85401429862766" z="5.3316550000000005" />
    <detection t="30" x="163.64118372397476" y="55.53301421645164" z="5.5255246" />
    <detection t="31" x="162.609831988959" y="55.53301421645164" z="4.216823000000001" />
    <detection t="32" x="161.2346963422713" y="55.21201413427562" z="4.820207599999999" />
    <detection t="33" x="159.85955962460568" y="55.21201413427562" z="5.2933536" />
    <detection t="34" x="158.82820788958992" y="55.21201413427562" z="4.2340846" />
    <detection t="35" x="157.79685615457413" y="54.8910140520996" z="4.192652" />
    <detection t="36" x="156.0779355252366" y="54.8910140520996" z="4.484371" />
    <detection t="37" x="155.04658379022084" y="54.8910140520996" z="4.070397" />
    <detection t="38" x="153.6714481435331" y="54.57001396992358" z="4.428" />
    <detection t="39" x="152.64009533753944" y="54.57001396992358" z="4.391994" />
    <detection t="40" x="151.60874360252367" y="54.57001396992358" z="3.9749557999999996" />
    <detection t="41" x="150.57739186750788" y="54.24901388774756" z="4.169295" />
    <detection t="42" x="149.54604013249212" y="54.24901388774756" z="3.7377546" />
    <detection t="43" x="148.51468839747633" y="53.92801380557154" z="3.6687632000000003" />
    <detection t="44" x="147.48333559148264" y="53.92801380557154" z="3.7649662000000004" />
    <detection t="45" x="146.45198385646688" y="53.92801380557154" z="3.5517175" />
    <detection t="46" x="145.07684820977917" y="53.60701372339552" z="4.0117449999999995" />
    <detection t="47" x="144.04549540378548" y="53.60701372339552" z="4.1696057" />
    <detection t="48" x="143.35792758044164" y="53.60701372339552" z="3.4752642999999996" />
    <detection t="49" x="141.98279193375396" y="53.60701372339552" z="4.3809934" />
    <detection t="50" x="140.9514401987382" y="53.2860136412195" z="4.0888276" />
    <detection t="51" x="140.2638723753943" y="53.2860136412195" z="3.779031" />
    <detection t="52" x="138.88873565772872" y="53.2860136412195" z="3.322764" />
    <detection t="53" x="138.20116783438488" y="52.96501355904347" z="3.4811833" />
    <detection t="54" x="137.513600011041" y="52.96501355904347" z="2.9215324000000003" />
    <detection t="55" x="136.48224827602525" y="52.96501355904347" z="3.2145622000000005" />
    <detection t="56" x="135.79467938170347" y="52.64401347686745" z="2.884306" />
    <detection t="57" x="135.1071115583596" y="52.64401347686745" z="2.5115540000000003" />
    <detection t="58" x="134.07575982334384" y="52.64401347686745" z="2.0779238" />
    <detection t="59" x="133.388192" y="52.64401347686745" z="2.0706139" />
    <detection t="60" x="132.70062417665613" y="52.32301339469143" z="2.212671" />
    <detection t="61" x="132.0130563533123" y="52.32301339469143" z="2.0231767" />
    <detection t="62" x="131.32548745899055" y="52.32301339469143" z="1.9069532999999999" />
    <detection t="63" x="130.29413572397476" y="52.00201331251541" z="1.8919035" />
    <detection t="64" x="129.60656790063092" y="52.00201331251541" z="1.8706169999999998" />
    <detection t="65" x="129.262783988959" y="52.00201331251541" z="1.4279667999999999" />
    <detection t="66" x="128.2314322539432" y="52.00201331251541" z="1.5213143999999998" />
    <detection t="67" x="127.54386335962145" y="51.68101323033939" z="1.2634021999999998" />
    <detection t="68" x="126.8562955362776" y="51.68101323033939" z="1.3660473999999998" />
    <detection t="69" x="126.16872771293374" y="51.68101323033939" z="0.69406384" />
    <detection t="70" x="125.4811598895899" y="51.68101323033939" z="0.7221522" />
    <detection t="71" x="125.13737597791798" y="51.36001314816337" z="0.40379387" />
    <detection t="72" x="124.10602424290221" y="51.36001314816337" z="0.5243079" />
    <detection t="73" x="123.41845641955835" y="51.36001314816337" z="0.40723175" />
    <detection t="74" x="122.7308875252366" y="51.36001314816337" z="0.39237517" />
    <detection t="75" x="122.38710361356466" y="51.03901306598735" z="0.28610903" />
    <detection t="76" x="121.69953579022082" y="51.03901306598735" z="0.19896692" />
    <detection t="77" x="121.01196796687698" y="51.03901306598735" z="0.31466538" />
    <detection t="78" x="120.32440014353313" y="50.71801298381133" z="0.29979044" />
    <detection t="79" x="119.98061623186119" y="50.71801298381133" z="0.26204497" />
    <detection t="80" x="119.63683232018927" y="50.71801298381133" z="0.127675" />
    <detection t="81" x="118.94926342586751" y="50.39701290163531" z="0.14369756" />
    <detection t="82" x="118.26169560252367" y="50.39701290163531" z="-0.001239963" />
    <detection t="83" x="117.5741277791798" y="50.07601281945929" z="-0.15881914" />
    <detection t="84" x="117.23034386750788" y="50.07601281945929" z="-0.12915164" />
  </particle>
  <particle nSpots="81">
    <detection t="0" x="155.68504006521738" y="24.71700632755362" z="-5.064483999999999" />
    <detection t="1" x="157.03882267391305" y="24.3960062453776" z="-5.220806" />
    <detection t="2" x="158.39260528260868" y="23.754006081025558" z="-5.4073806" />
    <detection t="3" x="159.40794329347824" y="23.433005998849538" z="-5.007233" />
    <detection t="4" x="160.76172590217394" y="23.112005916673517" z="-4.368926" />
    <detection t="5" x="162.45395416304348" y="23.112005916673517" z="-5.1908684" />
    <detection t="6" x="163.80773782608694" y="22.791005834497494" z="-5.171925" />
    <detection t="7" x="165.16152043478263" y="22.791005834497494" z="-5.0728498" />
    <detection t="8" x="166.85374975" y="22.791005834497494" z="-4.9921050000000005" />
    <detection t="9" x="168.54597801086956" y="22.791005834497494" z="-5.291019400000001" />
    <detection t="10" x="170.23820627173913" y="22.791005834497494" z="-5.4237223" />
    <detection t="11" x="171.93043558695652" y="22.791005834497494" z="-4.9631050000000005" />
    <detection t="12" x="173.2842181956522" y="23.112005916673517" z="-5.1505413" />
    <detection t="13" x="175.31489316304348" y="23.433005998849538" z="-5.5254864999999995" />
    <detection t="14" x="177.00712142391302" y="24.07500616320158" z="-5.473083" />
    <detection t="15" x="179.03779533695652" y="24.3960062453776" z="-5.094272" />
    <detection t="16" x="180.7300246521739" y="25.359006491905664" z="-5.681361" />
    <detection t="17" x="182.42225291304348" y="26.001006656257704" z="-5.3115190000000005" />
    <detection t="18" x="183.43759092391304" y="26.322006738433725" z="-0.20812696" />
    <detection t="19" x="185.1298191847826" y="27.60600706713781" z="-3.1688707000000003" />
    <detection t="20" x="186.82204744565217" y="28.24800723148985" z="-4.329903599999999" />
    <detection t="21" x="187.83738545652173" y="29.211007478017915" z="-4.7992477" />
    <detection t="22" x="189.1911680652174" y="30.17400772454598" z="-3.9543526" />
    <detection t="23" x="190.54495067391306" y="31.13700797107404" z="-3.4976077000000005" />
    <detection t="24" x="191.56028868478262" y="32.1000082176021" z="2.2558339" />
    <detection t="25" x="192.57562564130436" y="33.06300846413017" z="-3.0787866000000004" />
    <detection t="26" x="193.5909625978261" y="34.02600871065823" z="-0.29722804" />
    <detection t="27" x="193.92940825" y="34.98900895718629" z="0.43692535" />
    <detection t="28" x="194.94474520652176" y="35.952009203714354" z="8.434574000000001" />
    <detection t="29" x="195.28319085869566" y="36.5940093680664" z="-1.1829629" />
    <detection t="30" x="195.62163651086956" y="37.55700961459446" z="1.4180819" />
    <detection t="31" x="196.29852886956522" y="38.520009861122524" z="5.922299" />
    <detection t="32" x="196.29852886956522" y="39.162010025474565" z="-0.19468069" />
    <detection t="33" x="196.63697452173912" y="40.12501027200263" z="1.633217" />
    <detection t="34" x="196.63697452173912" y="40.767010436354674" z="2.2500994" />
    <detection t="35" x="196.63697452173912" y="41.409010600706715" z="0.44290718" />
    <detection t="36" x="196.63697452173912" y="42.051010765058756" z="0.5585376" />
    <detection t="37" x="196.29852886956522" y="42.372010847234776" z="-0.39721304" />
    <detection t="38" x="195.96008321739131" y="43.014011011586824" z="0.59644246" />
    <detection t="39" x="195.62163651086956" y="43.335011093762844" z="0.12719482" />
    <detection t="40" x="195.28319085869566" y="43.977011258114885" z="0.42795324" />
    <detection t="41" x="194.94474520652176" y="44.298011340290905" z="0.72765607" />
    <detection t="42" x="194.26785390217393" y="44.619011422466926" z="0.5766217" />
    <detection t="43" x="193.5909625978261" y="44.940011504642946" z="0.9610896999999999" />
    <detection t="44" x="192.91407129347826" y="45.26101158681897" z="0.44852716" />
    <detection t="45" x="192.23717998913042" y="45.26101158681897" z="0.48111224" />
    <detection t="46" x="191.56028868478262" y="45.58201166899499" z="0.627467" />
    <detection t="47" x="190.54495067391306" y="45.90301175117101" z="1.0825194" />
    <detection t="48" x="189.8680593695652" y="45.90301175117101" z="0.780134" />
    <detection t="49" x="188.51427676086956" y="46.224011833347035" z="1.3034548000000001" />
    <detection t="50" x="188.17583110869566" y="46.224011833347035" z="0.8865318000000001" />
    <detection t="51" x="187.1604930978261" y="46.224011833347035" z="0.9108414" />
    <detection t="52" x="186.14515614130437" y="46.224011833347035" z="1.2063795" />
    <detection t="53" x="185.4682648369565" y="46.545011915523055" z="0.83696574" />
    <detection t="54" x="184.11448222826087" y="46.545011915523055" z="0.8268208" />
    <detection t="55" x="183.43759092391304" y="46.545011915523055" z="0.9285225" />
    <detection t="56" x="182.42225291304348" y="46.545011915523055" z="0.87688774" />
    <detection t="57" x="181.74536160869567" y="46.545011915523055" z="1.5424428999999997" />
    <detection t="58" x="180.7300246521739" y="46.545011915523055" z="0.66556555" />
    <detection t="59" x="179.71468769565217" y="46.545011915523055" z="0.41398388" />
    <detection t="60" x="179.03779533695652" y="46.224011833347035" z="0.35189240000000005" />
    <detection t="61" x="177.34556707608698" y="46.224011833347035" z="-0.38187832" />
    <detection t="62" x="176.66867577173912" y="46.224011833347035" z="0.46362394" />
    <detection t="63" x="175.9917844673913" y="46.224011833347035" z="0.5715108" />
    <detection t="64" x="174.97644645652176" y="46.224011833347035" z="0.37982297" />
    <detection t="65" x="174.29955515217392" y="45.90301175117101" z="0.29545087" />
    <detection t="66" x="173.2842181956522" y="45.90301175117101" z="0.3848408" />
    <detection t="67" x="172.60732689130433" y="45.90301175117101" z="0.3459018" />
    <detection t="68" x="171.93043558695652" y="45.58201166899499" z="0.21345454" />
    <detection t="69" x="170.91509757608696" y="45.58201166899499" z="0.29896300000000003" />
    <detection t="70" x="170.23820627173913" y="45.26101158681897" z="0.114057355" />
    <detection t="71" x="169.2228693152174" y="45.26101158681897" z="0.4592117" />
    <detection t="72" x="168.20753235869563" y="44.940011504642946" z="-0.18073004" />
    <detection t="73" x="167.86908670652173" y="44.940011504642946" z="0.14266223" />
    <detection t="74" x="166.85374975" y="44.940011504642946" z="0.057942204000000004" />
    <detection t="75" x="166.17685739130437" y="44.619011422466926" z="-0.04528255" />
    <detection t="76" x="165.49996608695653" y="44.298011340290905" z="-0.5681984" />
    <detection t="77" x="165.16152043478263" y="44.298011340290905" z="0.005906753000000001" />
    <detection t="78" x="164.14618347826087" y="43.977011258114885" z="-0.49381882" />
    <detection t="79" x="163.46929217391303" y="43.977011258114885" z="-0.19783145" />
    <detection t="80" x="163.13084652173913" y="43.656011175938865" z="-0.27966982" />
  </particle>
  <particle nSpots="79">
    <detection t="0" x="47.11761933529412" y="104.32502670720685" z="-10.14869" />
    <detection t="1" x="48.079203158823525" y="104.32502670720685" z="-10.659157" />
    <detection t="2" x="49.04078798088236" y="104.64602678938286" z="-10.681559" />
    <detection t="3" x="50.002371804411766" y="104.64602678938286" z="-10.872012" />
    <detection t="4" x="51.28448356911765" y="104.64602678938286" z="-10.86553" />
    <detection t="5" x="52.56659533382353" y="104.64602678938286" z="-10.905273" />
    <detection t="6" x="53.52818015588235" y="104.64602678938286" z="-10.662018" />
    <detection t="7" x="54.48976397941176" y="104.64602678938286" z="-10.518691" />
    <detection t="8" x="55.771875744117644" y="104.64602678938286" z="-10.529243" />
    <detection t="9" x="57.05398850735295" y="104.64602678938286" z="-10.692843" />
    <detection t="10" x="58.01557233088235" y="104.64602678938286" z="-10.5058" />
    <detection t="11" x="59.29768409558824" y="104.64602678938286" z="-10.616501" />
    <detection t="12" x="59.938739977941175" y="104.64602678938286" z="-10.775578" />
    <detection t="13" x="60.9003248" y="104.64602678938286" z="-10.543124" />
    <detection t="14" x="61.86190862352941" y="104.64602678938286" z="-10.552486" />
    <detection t="15" x="63.14402038823529" y="104.64602678938286" z="-10.18621" />
    <detection t="16" x="64.4261331514706" y="104.32502670720685" z="-10.335533" />
    <detection t="17" x="65.06718903382352" y="104.32502670720685" z="-10.755711" />
    <detection t="18" x="66.34930079852941" y="104.32502670720685" z="-10.180802" />
    <detection t="19" x="67.31088462205882" y="104.32502670720685" z="-10.410871" />
    <detection t="20" x="68.27246944411765" y="104.32502670720685" z="-10.549531" />
    <detection t="21" x="69.23405326764706" y="104.32502670720685" z="-10.247434" />
    <detection t="22" x="70.19563709117648" y="104.32502670720685" z="-10.392733" />
    <detection t="23" x="71.15722091470587" y="104.32502670720685" z="-10.953204" />
    <detection t="24" x="72.43933367794118" y="104.32502670720685" z="-10.267793" />
    <detection t="25" x="73.40091750147059" y="104.32502670720685" z="-10.646519" />
    <detection t="26" x="74.04197338382353" y="104.32502670720685" z="-10.845178" />
    <detection t="27" x="75.00355720735294" y="104.32502670720685" z="-10.945997" />
    <detection t="28" x="76.28566997058824" y="104.32502670720685" z="-10.237895" />
    <detection t="29" x="77.24725379411764" y="104.64602678938286" z="-10.207039" />
    <detection t="30" x="78.20883761764706" y="104.64602678938286" z="-10.726691" />
    <detection t="31" x="78.84989350000001" y="104.96702687155889" z="-10.418351" />
    <detection t="32" x="79.8114773235294" y="104.96702687155889" z="-10.596085" />
    <detection t="33" x="80.77306214558824" y="104.96702687155889" z="-10.488516" />
    <detection t="34" x="81.73464596911764" y="104.96702687155889" z="-10.528641" />
    <detection t="35" x="82.69622979264706" y="105.2880269537349" z="-10.281815" />
    <detection t="36" x="83.65781361617647" y="105.2880269537349" z="-10.272221" />
    <detection t="37" x="84.6193984382353" y="104.96702687155889" z="-11.262861000000001" />
    <detection t="38" x="85.90151020294118" y="105.2880269537349" z="-9.902412" />
    <detection t="39" x="86.86309402647059" y="105.2880269537349" z="-10.342556" />
    <detection t="40" x="88.14520678970588" y="104.96702687155889" z="-11.153471000000001" />
    <detection t="41" x="89.10679061323529" y="104.96702687155889" z="-11.4716425" />
    <detection t="42" x="90.38890237794118" y="105.2880269537349" z="-10.176933" />
    <detection t="43" x="91.67101514117647" y="104.96702687155889" z="-11.339547999999999" />
    <detection t="44" x="92.63259896470588" y="105.2880269537349" z="-10.333442999999999" />
    <detection t="45" x="93.59418278823529" y="104.96702687155889" z="-11.404292" />
    <detection t="46" x="94.87629455294118" y="105.2880269537349" z="-10.831379" />
    <detection t="47" x="96.47893525735294" y="105.2880269537349" z="-11.141211" />
    <detection t="48" x="97.76104702205882" y="105.60902703591093" z="-10.871236" />
    <detection t="49" x="98.72263084558824" y="105.60902703591093" z="-11.480286999999999" />
    <detection t="50" x="100.00474360882353" y="105.93002711808694" z="-11.017408" />
    <detection t="51" x="100.96632743235294" y="105.93002711808694" z="-11.446597" />
    <detection t="52" x="102.5689671382353" y="106.25102720026297" z="-10.754301" />
    <detection t="53" x="103.85107990147058" y="106.572027282439" z="-10.382232" />
    <detection t="54" x="105.13319166617647" y="106.89302736461501" z="-10.425241" />
    <detection t="55" x="106.41530343088236" y="106.89302736461501" z="-11.384091999999999" />
    <detection t="56" x="107.69741619411764" y="107.21402744679104" z="-11.271039" />
    <detection t="57" x="108.97952795882352" y="107.53502752896705" z="-10.787424" />
    <detection t="58" x="110.26163972352941" y="107.53502752896705" z="-11.181622" />
    <detection t="59" x="111.5437524867647" y="107.85602761114308" z="-11.068838000000001" />
    <detection t="60" x="112.82586425147059" y="107.85602761114308" z="-11.312159" />
    <detection t="61" x="114.74903189852941" y="107.85602761114308" z="-11.384933" />
    <detection t="62" x="116.0311446617647" y="108.17702769331909" z="-10.794315" />
    <detection t="63" x="117.31325642647059" y="108.17702769331909" z="-11.339808999999999" />
    <detection t="64" x="118.59536819117648" y="108.49802777549512" z="-11.604222" />
    <detection t="65" x="120.51853683676471" y="108.81902785767113" z="-10.566235" />
    <detection t="66" x="121.80064860147058" y="109.14002793984716" z="-10.656349" />
    <detection t="67" x="123.72381724705882" y="109.14002793984716" z="-10.6907835" />
    <detection t="68" x="125.32645695294117" y="109.46102802202317" z="-10.981607" />
    <detection t="69" x="126.92909765735294" y="109.7820281041992" z="-10.668419" />
    <detection t="70" x="128.85226530441176" y="110.10302818637523" z="-10.445768" />
    <detection t="71" x="130.4549050102941" y="110.10302818637523" z="-10.54381" />
    <detection t="72" x="132.37807365588236" y="110.42402826855124" z="-10.493203999999999" />
    <detection t="73" x="134.30124130294118" y="110.42402826855124" z="-10.525769" />
    <detection t="74" x="136.22440994852943" y="111.06602843290328" z="-9.855347" />
    <detection t="75" x="138.14757759558825" y="111.38702851507931" z="-10.291349" />
    <detection t="76" x="140.0707462411765" y="111.38702851507931" z="-10.153945" />
    <detection t="77" x="142.31444182941175" y="111.70802859725532" z="-10.058786" />
    <detection t="78" x="144.237610475" y="112.02902867943135" z="-10.273914999999999" />
  </particle>
  <particle nSpots="86">
    <detection t="0" x="101.09285134375" y="89.88002300928589" z="-5.4421334" />
    <detection t="1" x="101.09285134375" y="90.20102309146192" z="-5.542765599999999" />
    <detection t="2" x="101.09285134375" y="90.20102309146192" z="-5.5653224" />
    <detection t="3" x="101.09285134375" y="90.52202317363793" z="-5.5320279999999995" />
    <detection t="4" x="101.45133654111842" y="90.52202317363793" z="-5.5187907" />
    <detection t="5" x="101.45133654111842" y="90.84302325581396" z="-5.750183" />
    <detection t="6" x="101.45133654111842" y="90.84302325581396" z="-5.6363187" />
    <detection t="7" x="101.45133654111842" y="91.16402333798997" z="-5.995272" />
    <detection t="8" x="101.80982173848685" y="91.16402333798997" z="-6.1017275" />
    <detection t="9" x="101.80982173848685" y="91.16402333798997" z="-6.097772" />
    <detection t="10" x="101.80982173848685" y="91.485023420166" z="-5.9776745" />
    <detection t="11" x="102.16830693585526" y="91.485023420166" z="-6.132137" />
    <detection t="12" x="102.52679325" y="91.485023420166" z="-5.569038" />
    <detection t="13" x="102.16830693585526" y="91.80602350234201" z="-6.1754375" />
    <detection t="14" x="102.52679325" y="91.80602350234201" z="-6.13908" />
    <detection t="15" x="102.52679325" y="92.12702358451804" z="-5.9881325" />
    <detection t="16" x="102.88527844736842" y="92.12702358451804" z="-6.1328260000000006" />
    <detection t="17" x="102.88527844736842" y="92.44802366669407" z="-6.4576206" />
    <detection t="18" x="103.24376364473684" y="92.44802366669407" z="-6.3919883" />
    <detection t="19" x="103.60224884210527" y="92.76902374887008" z="-6.883914" />
    <detection t="20" x="103.60224884210527" y="92.76902374887008" z="-6.576708" />
    <detection t="21" x="103.96073403947368" y="92.76902374887008" z="-6.383565" />
    <detection t="22" x="103.96073403947368" y="93.09002383104611" z="-6.552366999999999" />
    <detection t="23" x="104.67770443421053" y="93.09002383104611" z="-6.3921595" />
    <detection t="24" x="104.67770443421053" y="93.41102391322212" z="-6.672025" />
    <detection t="25" x="105.03618963157894" y="93.73202399539815" z="-7.033485400000001" />
    <detection t="26" x="105.7531600263158" y="93.73202399539815" z="-6.345815" />
    <detection t="27" x="105.7531600263158" y="94.05302407757416" z="-6.7891035" />
    <detection t="28" x="106.1116452236842" y="94.37402415975019" z="-7.039026700000001" />
    <detection t="29" x="106.1116452236842" y="94.37402415975019" z="-6.579388000000001" />
    <detection t="30" x="106.82861561842105" y="94.6950242419262" z="-6.770367599999999" />
    <detection t="31" x="107.18710193256578" y="95.01602432410223" z="-7.342717599999999" />
    <detection t="32" x="107.18710193256578" y="95.01602432410223" z="-6.66215" />
    <detection t="33" x="107.54558712993422" y="95.33702440627825" z="-7.349779600000001" />
    <detection t="34" x="107.90407232730263" y="95.33702440627825" z="-7.0136495" />
    <detection t="35" x="108.26255752467105" y="95.33702440627825" z="-6.841975" />
    <detection t="36" x="108.62104272203948" y="95.65802448845427" z="-7.617261" />
    <detection t="37" x="108.97952791940789" y="95.65802448845427" z="-7.463578" />
    <detection t="38" x="109.69649831414475" y="95.65802448845427" z="-7.1598687000000005" />
    <detection t="39" x="110.05498351151316" y="95.9790245706303" z="-7.6961207" />
    <detection t="40" x="110.41346870888158" y="95.9790245706303" z="-7.0717506" />
    <detection t="41" x="110.77195390625" y="96.30002465280631" z="-7.326212400000001" />
    <detection t="42" x="111.48892541776316" y="96.30002465280631" z="-7.2562093999999995" />
    <detection t="43" x="112.56438100986843" y="96.30002465280631" z="-7.025857000000001" />
    <detection t="44" x="112.92286620723684" y="96.62102473498234" z="-7.311952000000001" />
    <detection t="45" x="113.63983660197368" y="96.62102473498234" z="-7.2316556" />
    <detection t="46" x="113.9983217993421" y="96.94202481715836" z="-7.1959853" />
    <detection t="47" x="114.71529219407896" y="97.26302489933438" z="-7.534699400000001" />
    <detection t="48" x="115.79074890296052" y="97.26302489933438" z="-7.1609893" />
    <detection t="49" x="116.14923410032894" y="97.5840249815104" z="-7.343311999999999" />
    <detection t="50" x="116.86620449506579" y="97.90502506368642" z="-7.439425" />
    <detection t="51" x="117.58317488980263" y="98.22602514586244" z="-7.540394999999999" />
    <detection t="52" x="118.30014528453947" y="98.22602514586244" z="-7.270214999999999" />
    <detection t="53" x="119.37560087664474" y="98.54702522803846" z="-7.064907000000001" />
    <detection t="54" x="120.09257238815789" y="98.86802531021448" z="-7.0808506" />
    <detection t="55" x="121.16802798026316" y="99.1890253923905" z="-7.2107205" />
    <detection t="56" x="121.884998375" y="99.51002547456653" z="-7.0966015" />
    <detection t="57" x="122.96045396710525" y="99.83102555674255" z="-7.1562777" />
    <detection t="58" x="123.67742436184211" y="100.15202563891857" z="-7.3025006999999995" />
    <detection t="59" x="124.39439587335526" y="100.47302572109459" z="-7.1934705" />
    <detection t="60" x="125.46985146546054" y="100.79402580327061" z="-7.184067999999999" />
    <detection t="61" x="126.5453070575658" y="101.11502588544663" z="-8.024569" />
    <detection t="62" x="127.26227745230263" y="101.11502588544663" z="-7.003305999999999" />
    <detection t="63" x="128.3377330444079" y="101.43602596762265" z="-7.088617" />
    <detection t="64" x="129.41318975328946" y="101.75702604979867" z="-7.242398700000001" />
    <detection t="65" x="130.48864534539473" y="102.0780261319747" z="-6.978042599999999" />
    <detection t="66" x="131.92258613486842" y="102.39902621415071" z="-7.125063000000001" />
    <detection t="67" x="133.35652804111842" y="102.72002629632674" z="-7.1668863" />
    <detection t="68" x="134.79046883059212" y="103.04102637850276" z="-7.1289525" />
    <detection t="69" x="135.86592442269736" y="103.36202646067878" z="-6.8920016" />
    <detection t="70" x="137.65835152631578" y="103.6830265428548" z="-7.3207636" />
    <detection t="71" x="139.09229231578948" y="104.00402662503082" z="-7.3198214" />
    <detection t="72" x="140.52623310526315" y="104.00402662503082" z="-7.165591" />
    <detection t="73" x="142.31866020888157" y="104.32502670720685" z="-7.3385679999999995" />
    <detection t="74" x="144.1110861957237" y="104.64602678938286" z="-7.121423700000001" />
    <detection t="75" x="145.90351218256578" y="104.96702687155889" z="-7.2695003" />
    <detection t="76" x="148.05442448355265" y="105.2880269537349" z="-7.395362400000001" />
    <detection t="77" x="150.20533566776314" y="105.60902703591093" z="-7.488187" />
    <detection t="78" x="152.35624796875" y="105.60902703591093" z="-7.794505" />
    <detection t="79" x="154.86564546710525" y="105.93002711808694" z="-8.129832" />
    <detection t="80" x="157.0165566513158" y="106.25102720026297" z="-8.166986" />
    <detection t="81" x="159.52595414967104" y="106.25102720026297" z="-8.289034" />
    <detection t="82" x="162.03535053125" y="106.25102720026297" z="-8.582653" />
    <detection t="83" x="164.54474802960524" y="106.25102720026297" z="-8.820205" />
    <detection t="84" x="167.41262960855263" y="106.25102720026297" z="-9.051222000000001" />
    <detection t="85" x="170.28051230427633" y="105.93002711808694" z="-9.532999" />
  </particle>
  <particle nSpots="98">
    <detection t="0" x="151.66233867393512" y="28.890007395841895" z="4.4334" />
    <detection t="1" x="151.96147535940761" y="28.569007313665875" z="4.7885756" />
    <detection t="2" x="151.96147535940761" y="28.569007313665875" z="4.6201243" />
    <detection t="3" x="152.5597487303526" y="28.569007313665875" z="4.55532" />
    <detection t="4" x="152.5597487303526" y="28.24800723148985" z="4.5901785" />
    <detection t="5" x="153.15802210129758" y="28.24800723148985" z="4.502768" />
    <detection t="6" x="153.15802210129758" y="28.24800723148985" z="4.500849" />
    <detection t="7" x="153.15802210129758" y="27.92700714931383" z="4.5924864" />
    <detection t="8" x="153.45715878677007" y="27.92700714931383" z="4.477809400000001" />
    <detection t="9" x="154.3545688431876" y="27.92700714931383" z="4.440591" />
    <detection t="10" x="154.65370552866008" y="27.92700714931383" z="4.2092047" />
    <detection t="11" x="154.95284314602256" y="27.92700714931383" z="4.639675" />
    <detection t="12" x="155.25197983149505" y="27.92700714931383" z="4.0007434" />
    <detection t="13" x="155.85025320244006" y="27.60600706713781" z="4.4975977" />
    <detection t="14" x="156.14938988791255" y="27.60600706713781" z="4.256579" />
    <detection t="15" x="156.7476632588575" y="27.60600706713781" z="4.3371797" />
    <detection t="16" x="156.7476632588575" y="27.92700714931383" z="4.539767299999999" />
    <detection t="17" x="157.64507331527506" y="27.60600706713781" z="5.051357" />
    <detection t="18" x="157.94421000074755" y="27.60600706713781" z="5.179474400000001" />
    <detection t="19" x="158.24334668622004" y="27.60600706713781" z="5.079717" />
    <detection t="20" x="159.1407576745275" y="27.92700714931383" z="5.165607" />
    <detection t="21" x="159.1407576745275" y="27.92700714931383" z="5.079665" />
    <detection t="22" x="159.43989435999998" y="27.92700714931383" z="5.7723293" />
    <detection t="23" x="160.3373044164175" y="28.24800723148985" z="4.432278" />
    <detection t="24" x="160.63644110188994" y="28.24800723148985" z="4.0260406" />
    <detection t="25" x="161.23471447283498" y="28.24800723148985" z="4.6105485" />
    <detection t="26" x="161.83298784378" y="28.24800723148985" z="3.8848007000000004" />
    <detection t="27" x="162.13212546114246" y="28.569007313665875" z="4.933960400000001" />
    <detection t="28" x="162.73039883208745" y="28.890007395841895" z="4.262392" />
    <detection t="29" x="163.02953551755994" y="28.890007395841895" z="4.7964139999999995" />
    <detection t="30" x="163.62780888850492" y="28.890007395841895" z="4.439076999999999" />
    <detection t="31" x="164.22608225944995" y="29.211007478017915" z="5.4184074" />
    <detection t="32" x="164.22608225944995" y="29.211007478017915" z="4.141196" />
    <detection t="33" x="164.82435563039493" y="29.532007560193936" z="5.109871" />
    <detection t="34" x="165.12349231586742" y="29.532007560193936" z="4.5577874000000005" />
    <detection t="35" x="165.4226290013399" y="29.532007560193936" z="4.0977864" />
    <detection t="36" x="166.0209033041749" y="30.17400772454598" z="4.6419125" />
    <detection t="37" x="166.3200399896474" y="30.17400772454598" z="5.0506115" />
    <detection t="38" x="166.6191766751199" y="30.495007806722" z="4.979275" />
    <detection t="39" x="167.21745004606487" y="30.495007806722" z="4.177829" />
    <detection t="40" x="167.81572341700985" y="30.81600788889802" z="4.776979" />
    <detection t="41" x="168.1148601024824" y="31.13700797107404" z="4.8767443" />
    <detection t="42" x="168.4139967879549" y="31.45800805325006" z="4.0621886" />
    <detection t="43" x="168.71313347342738" y="31.45800805325006" z="4.240371" />
    <detection t="44" x="168.71313347342738" y="31.779008135426086" z="4.215132700000001" />
    <detection t="45" x="169.31140777626234" y="32.1000082176021" z="4.6106095" />
    <detection t="46" x="169.61054446173483" y="32.42100829977812" z="4.0908666" />
    <detection t="47" x="169.61054446173483" y="32.74200838195415" z="4.5916239999999995" />
    <detection t="48" x="169.90968114720732" y="32.74200838195415" z="4.177439" />
    <detection t="49" x="170.20881783267984" y="33.06300846413017" z="4.351567" />
    <detection t="50" x="170.20881783267984" y="33.38400854630619" z="4.6951730000000005" />
    <detection t="51" x="170.50795451815233" y="33.70500862848221" z="4.7096467" />
    <detection t="52" x="171.1062278890973" y="33.70500862848221" z="4.347619" />
    <detection t="53" x="171.1062278890973" y="34.02600871065823" z="4.173568" />
    <detection t="54" x="171.4053645745698" y="34.34700879283425" z="4.133433" />
    <detection t="55" x="171.1062278890973" y="34.34700879283425" z="4.597106" />
    <detection t="56" x="171.1062278890973" y="34.66800887501027" z="4.627248000000001" />
    <detection t="57" x="171.4053645745698" y="34.98900895718629" z="4.367679" />
    <detection t="58" x="171.70450126004232" y="34.98900895718629" z="3.9907029" />
    <detection t="59" x="171.70450126004232" y="35.31000903936231" z="4.725676" />
    <detection t="60" x="171.70450126004232" y="35.631009121538334" z="4.336675" />
    <detection t="61" x="172.0036379455148" y="35.631009121538334" z="4.162587" />
    <detection t="62" x="171.70450126004232" y="35.952009203714354" z="4.431145" />
    <detection t="63" x="171.4053645745698" y="36.27300928589038" z="5.0471845" />
    <detection t="64" x="171.70450126004232" y="36.27300928589038" z="4.77073" />
    <detection t="65" x="171.70450126004232" y="36.5940093680664" z="4.052105" />
    <detection t="66" x="171.70450126004232" y="36.91500945024242" z="4.6511736" />
    <detection t="67" x="171.4053645745698" y="36.91500945024242" z="4.763403" />
    <detection t="68" x="171.70450126004232" y="37.23600953241844" z="4.5319114" />
    <detection t="69" x="171.4053645745698" y="37.23600953241844" z="4.746275" />
    <detection t="70" x="171.70450126004232" y="37.55700961459446" z="4.4293976" />
    <detection t="71" x="171.4053645745698" y="37.878009696770484" z="4.4282956" />
    <detection t="72" x="171.70450126004232" y="37.878009696770484" z="4.1516294" />
    <detection t="73" x="171.4053645745698" y="38.199009778946504" z="4.404179599999999" />
    <detection t="74" x="171.1062278890973" y="38.199009778946504" z="4.693129" />
    <detection t="75" x="171.4053645745698" y="38.520009861122524" z="3.8166983" />
    <detection t="76" x="171.1062278890973" y="38.841009943298545" z="3.9575028" />
    <detection t="77" x="171.1062278890973" y="38.841009943298545" z="4.6559567" />
    <detection t="78" x="171.1062278890973" y="39.162010025474565" z="4.3175397" />
    <detection t="79" x="170.80709120362482" y="39.162010025474565" z="4.672139" />
    <detection t="80" x="170.80709120362482" y="39.48301010765059" z="4.427906" />
    <detection t="81" x="170.50795451815233" y="39.48301010765059" z="4.701992" />
    <detection t="82" x="170.20881783267984" y="39.80401018982661" z="4.259889599999999" />
    <detection t="83" x="170.20881783267984" y="39.80401018982661" z="4.3875475" />
    <detection t="84" x="169.90968114720732" y="40.12501027200263" z="4.0461917000000005" />
    <detection t="85" x="169.61054446173483" y="40.12501027200263" z="4.56764" />
    <detection t="86" x="169.61054446173483" y="40.12501027200263" z="4.4272017" />
    <detection t="87" x="169.31140777626234" y="40.446010354178654" z="4.215539499999999" />
    <detection t="88" x="169.31140777626234" y="40.446010354178654" z="4.1742015" />
    <detection t="89" x="169.01227015889987" y="40.446010354178654" z="4.0200334" />
    <detection t="90" x="168.71313347342738" y="40.767010436354674" z="3.4088828999999996" />
    <detection t="91" x="168.4139967879549" y="40.767010436354674" z="4.1719737" />
    <detection t="92" x="168.1148601024824" y="40.767010436354674" z="3.8424509" />
    <detection t="93" x="168.1148601024824" y="40.767010436354674" z="3.706546" />
    <detection t="94" x="167.51658673153736" y="40.767010436354674" z="4.4131207" />
    <detection t="95" x="167.51658673153736" y="40.767010436354674" z="3.6034682" />
    <detection t="96" x="166.91831336059238" y="41.088010518530695" z="3.6192544" />
    <detection t="97" x="166.91831336059238" y="41.088010518530695" z="3.5542867" />
  </particle>
  <particle nSpots="76">
    <detection t="0" x="61.870221706051865" y="55.53301421645164" z="-7.686925" />
    <detection t="1" x="61.870221706051865" y="55.53301421645164" z="-7.7403960000000005" />
    <detection t="2" x="61.55615974639769" y="55.53301421645164" z="-7.5973516000000005" />
    <detection t="3" x="61.242097786743514" y="55.85401429862766" z="-8.056652" />
    <detection t="4" x="61.242097786743514" y="55.53301421645164" z="-7.7438555" />
    <detection t="5" x="60.92803582708934" y="55.85401429862766" z="-8.087849" />
    <detection t="6" x="60.613973867435156" y="55.85401429862766" z="-7.9229330000000004" />
    <detection t="7" x="60.613973867435156" y="55.85401429862766" z="-8.044856" />
    <detection t="8" x="60.299911907780974" y="55.85401429862766" z="-7.908233" />
    <detection t="9" x="60.299911907780974" y="55.85401429862766" z="-7.613701299999999" />
    <detection t="10" x="59.671787988472616" y="55.85401429862766" z="-7.8337520000000005" />
    <detection t="11" x="59.671787988472616" y="55.85401429862766" z="-7.983202499999999" />
    <detection t="12" x="59.35772602881844" y="56.17501438080368" z="-8.245298" />
    <detection t="13" x="59.35772602881844" y="56.17501438080368" z="-8.004775" />
    <detection t="14" x="58.729601131123914" y="56.17501438080368" z="-7.9883227" />
    <detection t="15" x="58.729601131123914" y="56.17501438080368" z="-7.851574" />
    <detection t="16" x="58.41553917146974" y="56.17501438080368" z="-8.009556" />
    <detection t="17" x="58.10147721181556" y="56.17501438080368" z="-7.844773299999999" />
    <detection t="18" x="58.10147721181556" y="56.17501438080368" z="-7.830799000000001" />
    <detection t="19" x="57.4733532925072" y="56.17501438080368" z="-7.9640154999999995" />
    <detection t="20" x="57.4733532925072" y="56.17501438080368" z="-8.229247" />
    <detection t="21" x="57.4733532925072" y="56.17501438080368" z="-7.869830599999999" />
    <detection t="22" x="56.84522937319884" y="56.17501438080368" z="-8.026616" />
    <detection t="23" x="56.84522937319884" y="56.17501438080368" z="-7.9152119999999995" />
    <detection t="24" x="56.531167413544665" y="56.17501438080368" z="-8.040937" />
    <detection t="25" x="56.531167413544665" y="56.17501438080368" z="-7.878145" />
    <detection t="26" x="56.21710545389049" y="56.4960144629797" z="-8.248849" />
    <detection t="27" x="55.588981534582125" y="56.4960144629797" z="-8.172295" />
    <detection t="28" x="55.588981534582125" y="56.4960144629797" z="-8.179511999999999" />
    <detection t="29" x="55.588981534582125" y="56.4960144629797" z="-8.085005" />
    <detection t="30" x="55.27491859654179" y="56.81701454515573" z="-8.598697" />
    <detection t="31" x="54.960856636887605" y="56.81701454515573" z="-8.466569" />
    <detection t="32" x="54.64679467723342" y="56.81701454515573" z="-7.892276299999999" />
    <detection t="33" x="54.64679467723342" y="56.81701454515573" z="-8.350236" />
    <detection t="34" x="54.33273271757925" y="56.81701454515573" z="-8.261114" />
    <detection t="35" x="54.01867075792507" y="56.81701454515573" z="-8.007957000000001" />
    <detection t="36" x="53.70460879827089" y="56.81701454515573" z="-8.23505" />
    <detection t="37" x="53.70460879827089" y="57.13801462733175" z="-8.71619" />
    <detection t="38" x="53.390546838616714" y="57.13801462733175" z="-8.450124" />
    <detection t="39" x="53.390546838616714" y="57.13801462733175" z="-8.442984" />
    <detection t="40" x="53.07648487896254" y="57.13801462733175" z="-8.380007" />
    <detection t="41" x="52.76242291930835" y="57.13801462733175" z="-8.210267" />
    <detection t="42" x="52.76242291930835" y="57.13801462733175" z="-8.303282000000001" />
    <detection t="43" x="52.448360959654174" y="57.13801462733175" z="-8.293978" />
    <detection t="44" x="52.134299" y="57.45901470950777" z="-8.814912" />
    <detection t="45" x="52.134299" y="57.13801462733175" z="-8.570935" />
    <detection t="46" x="51.820237040345816" y="56.81701454515573" z="-8.159998" />
    <detection t="47" x="51.50617410230547" y="57.13801462733175" z="-8.408477" />
    <detection t="48" x="51.1921121426513" y="57.13801462733175" z="-8.281962" />
    <detection t="49" x="50.56398822334294" y="57.13801462733175" z="-8.38381" />
    <detection t="50" x="50.56398822334294" y="56.81701454515573" z="-8.322942999999999" />
    <detection t="51" x="50.249926263688764" y="56.81701454515573" z="-8.462026" />
    <detection t="52" x="50.249926263688764" y="57.13801462733175" z="-8.500126" />
    <detection t="53" x="49.6218023443804" y="57.13801462733175" z="-8.328875" />
    <detection t="54" x="49.6218023443804" y="57.45901470950777" z="-8.78923" />
    <detection t="55" x="49.6218023443804" y="57.45901470950777" z="-8.704324" />
    <detection t="56" x="49.30774038472622" y="57.45901470950777" z="-8.575323" />
    <detection t="57" x="48.679616465417865" y="57.45901470950777" z="-8.372691" />
    <detection t="58" x="48.679616465417865" y="57.78001479168379" z="-8.978233" />
    <detection t="59" x="48.36555450576369" y="57.78001479168379" z="-8.534374" />
    <detection t="60" x="48.05149254610951" y="57.78001479168379" z="-8.485876" />
    <detection t="61" x="47.737429608069164" y="57.78001479168379" z="-8.406162" />
    <detection t="62" x="47.42336764841499" y="58.10101487385981" z="-8.713503" />
    <detection t="63" x="47.42336764841499" y="58.10101487385981" z="-8.686808000000001" />
    <detection t="64" x="46.79524372910662" y="58.10101487385981" z="-8.620899" />
    <detection t="65" x="46.79524372910662" y="58.10101487385981" z="-8.786991" />
    <detection t="66" x="46.16711980979827" y="58.10101487385981" z="-8.419387" />
    <detection t="67" x="46.16711980979827" y="58.42201495603583" z="-8.640108" />
    <detection t="68" x="45.85305785014409" y="58.42201495603583" z="-8.807447999999999" />
    <detection t="69" x="45.538995890489915" y="58.42201495603583" z="-8.692503" />
    <detection t="70" x="45.22493393083573" y="58.42201495603583" z="-8.648541999999999" />
    <detection t="71" x="44.596810011527374" y="58.42201495603583" z="-8.822214" />
    <detection t="72" x="44.2827480518732" y="58.42201495603583" z="-8.676525" />
    <detection t="73" x="43.65462315417867" y="58.42201495603583" z="-8.538212" />
    <detection t="74" x="43.3405611945245" y="58.42201495603583" z="-8.643886" />
    <detection t="75" x="43.026499234870315" y="58.74301503821185" z="-8.507391" />
  </particle>
  <particle nSpots="107">
    <detection t="0" x="41.46971414597766" y="84.10202153011751" z="12.056716999999999" />
    <detection t="1" x="40.581076728784915" y="84.42302161229354" z="12.119128" />
    <detection t="2" x="40.28486456398045" y="84.42302161229354" z="12.123559" />
    <detection t="3" x="39.39622806956704" y="84.74402169446955" z="12.040529" />
    <detection t="4" x="39.10001590476257" y="84.74402169446955" z="12.133225999999999" />
    <detection t="5" x="38.21137941034917" y="85.06502177664558" z="11.958776" />
    <detection t="6" x="38.21137941034917" y="85.06502177664558" z="11.613356" />
    <detection t="7" x="37.32274199315643" y="85.06502177664558" z="12.223459" />
    <detection t="8" x="36.73031766354749" y="85.3860218588216" z="11.826183" />
    <detection t="9" x="36.13789333393854" y="85.3860218588216" z="11.963906" />
    <detection t="10" x="35.54546900432961" y="85.70702194099762" z="11.888132" />
    <detection t="11" x="34.6568325099162" y="85.70702194099762" z="12.046743" />
    <detection t="12" x="34.06440725752795" y="86.02802202317365" z="11.667864" />
    <detection t="13" x="33.471982927919" y="86.02802202317365" z="11.809198" />
    <detection t="14" x="32.87955859831007" y="86.34902210534966" z="11.735344" />
    <detection t="15" x="32.287134268701124" y="86.34902210534966" z="11.782430999999999" />
    <detection t="16" x="31.69470993909218" y="86.34902210534966" z="11.623558000000001" />
    <detection t="17" x="31.398497774287712" y="86.67002218752569" z="12.087126" />
    <detection t="18" x="30.806073444678777" y="86.9910222697017" z="11.542097" />
    <detection t="19" x="30.213648192290503" y="87.31202235187773" z="11.479667999999998" />
    <detection t="20" x="29.917436027486037" y="87.31202235187773" z="11.465125" />
    <detection t="21" x="29.621223862681568" y="87.63302243405374" z="11.103556" />
    <detection t="22" x="29.02879953307263" y="87.95402251622977" z="11.223646" />
    <detection t="23" x="28.73258736826816" y="88.27502259840578" z="11.056459" />
    <detection t="24" x="28.14016303865922" y="88.59602268058181" z="10.705245" />
    <detection t="25" x="28.14016303865922" y="88.91702276275782" z="10.475408" />
    <detection t="26" x="27.84395087385475" y="89.55902292710988" z="10.144346" />
    <detection t="27" x="27.54773870905029" y="89.88002300928589" z="9.98357" />
    <detection t="28" x="26.955313456662015" y="90.52202317363793" z="9.992783" />
    <detection t="29" x="26.659101291857546" y="90.84302325581396" z="9.668372999999999" />
    <detection t="30" x="26.362889127053073" y="91.16402333798997" z="9.353886" />
    <detection t="31" x="26.659101291857546" y="91.80602350234201" z="9.20161" />
    <detection t="32" x="26.362889127053073" y="92.44802366669407" z="8.981199" />
    <detection t="33" x="26.362889127053073" y="93.09002383104611" z="8.525967999999999" />
    <detection t="34" x="26.659101291857546" y="93.73202399539815" z="8.850956" />
    <detection t="35" x="26.659101291857546" y="94.37402415975019" z="8.568127" />
    <detection t="36" x="26.659101291857546" y="95.01602432410223" z="8.014211999999999" />
    <detection t="37" x="26.659101291857546" y="95.65802448845427" z="7.869188" />
    <detection t="38" x="27.251526544245813" y="96.62102473498234" z="7.767928599999999" />
    <detection t="39" x="27.54773870905029" y="97.26302489933438" z="7.576607000000001" />
    <detection t="40" x="27.84395087385475" y="98.22602514586244" z="7.3365464000000005" />
    <detection t="41" x="28.14016303865922" y="99.1890253923905" z="7.155441000000001" />
    <detection t="42" x="28.43637520346369" y="100.15202563891857" z="7.243283" />
    <detection t="43" x="29.02879953307263" y="100.79402580327061" z="7.157807000000001" />
    <detection t="44" x="29.917436027486037" y="101.75702604979867" z="6.8054395" />
    <detection t="45" x="30.509860357094976" y="102.72002629632674" z="6.955222" />
    <detection t="46" x="31.398497774287712" y="103.36202646067878" z="6.465441" />
    <detection t="47" x="31.990922103896654" y="104.64602678938286" z="6.2557529999999995" />
    <detection t="48" x="33.175770763114535" y="105.2880269537349" z="5.9068274" />
    <detection t="49" x="34.360620345111734" y="106.25102720026297" z="6.0594152999999995" />
    <detection t="50" x="35.24925683952514" y="107.21402744679104" z="5.486591000000001" />
    <detection t="51" x="36.43410549874302" y="107.85602761114308" z="5.695339" />
    <detection t="52" x="37.61895415796089" y="108.81902785767113" z="5.9797797" />
    <detection t="53" x="38.8038037399581" y="109.46102802202317" z="5.9654694" />
    <detection t="54" x="40.28486456398045" y="110.10302818637523" z="5.869807" />
    <detection t="55" x="41.17350105839386" y="110.74502835072727" z="6.4106607" />
    <detection t="56" x="42.950774970000005" y="111.06602843290328" z="6.0556235" />
    <detection t="57" x="43.83941146441341" y="111.70802859725532" z="6.1768904000000004" />
    <detection t="58" x="45.91289754082403" y="112.02902867943135" z="6.234022" />
    <detection t="59" x="46.80153403523743" y="112.35002876160736" z="6.911321000000001" />
    <detection t="60" x="48.57880702406425" y="112.67102884378339" z="6.5046167" />
    <detection t="61" x="50.059868770865926" y="112.67102884378339" z="6.958116" />
    <detection t="62" x="51.54092959488827" y="112.67102884378339" z="6.837059" />
    <detection t="63" x="52.72577917688548" y="112.67102884378339" z="6.526683" />
    <detection t="64" x="54.206840000907825" y="112.9920289259594" z="7.0015144" />
    <detection t="65" x="55.984113912513976" y="112.9920289259594" z="6.607395599999999" />
    <detection t="66" x="56.87275040692738" y="112.9920289259594" z="6.715875" />
    <detection t="67" x="58.6500233957542" y="112.9920289259594" z="6.795122" />
    <detection t="68" x="59.53866081294693" y="112.9920289259594" z="6.7292895" />
    <detection t="69" x="61.01972163696928" y="112.9920289259594" z="6.7847285" />
    <detection t="70" x="62.204570296187164" y="112.9920289259594" z="7.1686773" />
    <detection t="71" x="63.68563204298884" y="112.9920289259594" z="7.5157895" />
    <detection t="72" x="64.8704807022067" y="112.9920289259594" z="6.951609599999999" />
    <detection t="73" x="65.75911719662014" y="112.67102884378339" z="7.2713227" />
    <detection t="74" x="66.94396677861732" y="112.67102884378339" z="7.145352000000001" />
    <detection t="75" x="68.12881543783519" y="112.67102884378339" z="7.236053" />
    <detection t="76" x="69.31366409705308" y="112.35002876160736" z="7.3720784" />
    <detection t="77" x="70.49851367905026" y="112.35002876160736" z="7.4609504" />
    <detection t="78" x="71.68336233826815" y="112.02902867943135" z="7.5577820000000004" />
    <detection t="79" x="72.27578666787707" y="112.02902867943135" z="7.232842" />
    <detection t="80" x="73.75684749189944" y="111.70802859725532" z="7.559228" />
    <detection t="81" x="74.34927274428772" y="111.70802859725532" z="7.1033144" />
    <detection t="82" x="75.53412140350558" y="111.70802859725532" z="7.447242299999999" />
    <detection t="83" x="76.422757897919" y="111.38702851507931" z="7.26702" />
    <detection t="84" x="77.3113943923324" y="111.38702851507931" z="7.472016" />
    <detection t="85" x="78.20003180952514" y="111.38702851507931" z="7.452114999999999" />
    <detection t="86" x="79.384880468743" y="111.38702851507931" z="7.360206" />
    <detection t="87" x="80.27351696315642" y="111.38702851507931" z="7.1441784" />
    <detection t="88" x="81.16215438034915" y="111.06602843290328" z="7.3405895" />
    <detection t="89" x="82.05079087476257" y="111.06602843290328" z="7.5396279999999996" />
    <detection t="90" x="82.93942736917597" y="111.06602843290328" z="7.5770516" />
    <detection t="91" x="83.53185169878492" y="111.06602843290328" z="7.967063400000001" />
    <detection t="92" x="84.42048819319832" y="111.06602843290328" z="7.246904" />
    <detection t="93" x="85.0129134455866" y="110.74502835072727" z="7.429595" />
    <detection t="94" x="85.60533777519554" y="110.74502835072727" z="7.361292999999999" />
    <detection t="95" x="86.49397426960894" y="110.42402826855124" z="7.341316" />
    <detection t="96" x="87.38261076402236" y="110.42402826855124" z="7.495050999999999" />
    <detection t="97" x="87.97503509363129" y="110.10302818637523" z="7.245473" />
    <detection t="98" x="88.56746034601956" y="110.10302818637523" z="7.381605599999999" />
    <detection t="99" x="89.45609684043296" y="110.10302818637523" z="7.362936500000001" />
    <detection t="100" x="90.04852117004191" y="110.10302818637523" z="7.2961035" />
    <detection t="101" x="91.23336982925979" y="110.10302818637523" z="7.4846663" />
    <detection t="102" x="92.12200724645251" y="110.10302818637523" z="7.471761999999999" />
    <detection t="103" x="92.71443157606146" y="110.10302818637523" z="7.297787700000001" />
    <detection t="104" x="93.60306807047486" y="110.10302818637523" z="7.156032000000001" />
    <detection t="105" x="94.1954924000838" y="110.42402826855124" z="7.173919000000001" />
    <detection t="106" x="95.67655414688548" y="110.10302818637523" z="7.1882505000000005" />
  </particle>
  <particle nSpots="84">
    <detection t="0" x="65.15080526449275" y="43.977011258114885" z="-4.9838767" />
    <detection t="1" x="65.15080526449275" y="43.977011258114885" z="-5.387954" />
    <detection t="2" x="64.36109751268117" y="43.977011258114885" z="-5.233459" />
    <detection t="3" x="63.966244251811595" y="44.298011340290905" z="-5.1415157" />
    <detection t="4" x="63.57139099094203" y="44.298011340290905" z="-5.649695400000001" />
    <detection t="5" x="63.17653773007247" y="44.298011340290905" z="-5.569178599999999" />
    <detection t="6" x="62.781684469202894" y="44.298011340290905" z="-5.6414332" />
    <detection t="7" x="61.99197794746377" y="44.298011340290905" z="-5.4518857" />
    <detection t="8" x="61.597124686594206" y="44.298011340290905" z="-5.432983999999999" />
    <detection t="9" x="60.80741816485507" y="44.298011340290905" z="-5.6048064" />
    <detection t="10" x="60.80741816485507" y="44.298011340290905" z="-5.942207" />
    <detection t="11" x="60.01771041304348" y="44.298011340290905" z="-5.5789394" />
    <detection t="12" x="59.22800389130435" y="44.619011422466926" z="-5.066797" />
    <detection t="13" x="59.22800389130435" y="44.619011422466926" z="-5.5834823" />
    <detection t="14" x="58.43829736956522" y="44.619011422466926" z="-5.4092402" />
    <detection t="15" x="57.253737586956525" y="44.619011422466926" z="-5.5359583" />
    <detection t="16" x="56.85888432608696" y="44.619011422466926" z="-5.148127" />
    <detection t="17" x="56.85888432608696" y="44.940011504642946" z="-5.891308" />
    <detection t="18" x="56.46403106521739" y="44.940011504642946" z="-5.850243" />
    <detection t="19" x="55.674324543478264" y="44.940011504642946" z="-5.9103847" />
    <detection t="20" x="55.279471282608704" y="44.619011422466926" z="-5.820083599999999" />
    <detection t="21" x="54.884616791666666" y="44.619011422466926" z="-6.267451" />
    <detection t="22" x="54.09491026992753" y="44.940011504642946" z="-5.6775117" />
    <detection t="23" x="53.70005700905797" y="44.940011504642946" z="-5.332366" />
    <detection t="24" x="53.30520374818841" y="44.940011504642946" z="-5.982281700000001" />
    <detection t="25" x="52.910350487318844" y="44.940011504642946" z="-6.359875" />
    <detection t="26" x="52.12064396557971" y="44.940011504642946" z="-6.024374" />
    <detection t="27" x="52.12064396557971" y="45.26101158681897" z="-6.227004" />
    <detection t="28" x="51.330937443840575" y="45.26101158681897" z="-6.038818" />
    <detection t="29" x="50.541230922101455" y="45.26101158681897" z="-6.0825415000000005" />
    <detection t="30" x="50.541230922101455" y="45.26101158681897" z="-6.1715264" />
    <detection t="31" x="49.75152317028986" y="45.26101158681897" z="-6.039958" />
    <detection t="32" x="49.3566699094203" y="45.26101158681897" z="-6.1068215" />
    <detection t="33" x="48.96181664855072" y="45.26101158681897" z="-6.072146" />
    <detection t="34" x="48.172110126811596" y="45.26101158681897" z="-5.958903299999999" />
    <detection t="35" x="47.77725686594203" y="45.26101158681897" z="-6.015502" />
    <detection t="36" x="47.38240360507246" y="45.26101158681897" z="-6.0728273" />
    <detection t="37" x="46.9875503442029" y="45.26101158681897" z="-6.276769" />
    <detection t="38" x="46.59269708333334" y="45.26101158681897" z="-6.3985596" />
    <detection t="39" x="46.19784382246377" y="45.26101158681897" z="-6.3967089999999995" />
    <detection t="40" x="45.40813607065217" y="45.26101158681897" z="-6.2587147000000005" />
    <detection t="41" x="45.01328280978261" y="45.26101158681897" z="-6.4790745" />
    <detection t="42" x="44.61842954891305" y="45.26101158681897" z="-6.482293599999999" />
    <detection t="43" x="44.61842954891305" y="45.26101158681897" z="-6.853513700000001" />
    <detection t="44" x="43.828723027173915" y="45.26101158681897" z="-6.2171392" />
    <detection t="45" x="43.43386976630435" y="44.940011504642946" z="-6.060625" />
    <detection t="46" x="42.64416324456521" y="44.940011504642946" z="-6.545141" />
    <detection t="47" x="42.24930998369565" y="44.619011422466926" z="-6.1727276" />
    <detection t="48" x="42.24930998369565" y="44.298011340290905" z="-6.5308285" />
    <detection t="49" x="41.85445672282609" y="44.298011340290905" z="-6.6280660000000005" />
    <detection t="50" x="41.45960346195652" y="44.619011422466926" z="-6.978449" />
    <detection t="51" x="40.669895710144935" y="43.977011258114885" z="-6.3953648" />
    <detection t="52" x="40.27504244927536" y="43.656011175938865" z="-6.775589999999999" />
    <detection t="53" x="39.8801891884058" y="43.335011093762844" z="-6.960561" />
    <detection t="54" x="39.8801891884058" y="43.335011093762844" z="-6.430878599999999" />
    <detection t="55" x="39.485335927536234" y="43.335011093762844" z="-6.948776700000001" />
    <detection t="56" x="39.09048266666667" y="43.014011011586824" z="-6.746992999999999" />
    <detection t="57" x="38.30077614492754" y="43.014011011586824" z="-7.079142599999999" />
    <detection t="58" x="37.90592288405797" y="42.6930109294108" z="-6.753705" />
    <detection t="59" x="37.90592288405797" y="42.372010847234776" z="-6.8517017000000005" />
    <detection t="60" x="37.511069623188405" y="42.372010847234776" z="-6.976248" />
    <detection t="61" x="37.511069623188405" y="42.051010765058756" z="-6.928295599999999" />
    <detection t="62" x="37.116216362318845" y="41.730010682882735" z="-6.8882356" />
    <detection t="63" x="37.116216362318845" y="41.409010600706715" z="-6.9277678" />
    <detection t="64" x="36.72136310144928" y="41.088010518530695" z="-6.9762034" />
    <detection t="65" x="36.72136310144928" y="40.767010436354674" z="-7.0316353000000005" />
    <detection t="66" x="36.32650984057971" y="40.446010354178654" z="-6.7539039999999995" />
    <detection t="67" x="35.93165534963768" y="40.12501027200263" z="-7.096739" />
    <detection t="68" x="35.93165534963768" y="39.80401018982661" z="-7.1224775" />
    <detection t="69" x="35.93165534963768" y="39.162010025474565" z="-6.9143987000000005" />
    <detection t="70" x="35.93165534963768" y="38.841009943298545" z="-7.029816599999999" />
    <detection t="71" x="35.93165534963768" y="38.199009778946504" z="-7.063421000000001" />
    <detection t="72" x="36.32650984057971" y="37.878009696770484" z="-7.1971107000000005" />
    <detection t="73" x="36.72136310144928" y="37.23600953241844" z="-7.4671674" />
    <detection t="74" x="36.72136310144928" y="36.5940093680664" z="-7.314938000000001" />
    <detection t="75" x="37.116216362318845" y="35.952009203714354" z="-7.4260473" />
    <detection t="76" x="37.116216362318845" y="35.31000903936231" z="-7.3284845" />
    <detection t="77" x="37.116216362318845" y="34.66800887501027" z="-7.2428737000000005" />
    <detection t="78" x="37.511069623188405" y="33.70500862848221" z="-7.416807" />
    <detection t="79" x="37.90592288405797" y="33.06300846413017" z="-7.433735400000001" />
    <detection t="80" x="38.30077614492754" y="32.1000082176021" z="-7.8730216" />
    <detection t="81" x="39.09048266666667" y="31.45800805325006" z="-8.153234" />
    <detection t="82" x="39.8801891884058" y="30.81600788889802" z="-8.036537" />
    <detection t="83" x="40.669895710144935" y="30.17400772454598" z="-7.8796919999999995" />
  </particle>
  <particle nSpots="81">
    <detection t="0" x="33.60330567326733" y="48.15001232640316" z="-5.381789" />
    <detection t="1" x="33.29501854455445" y="48.15001232640316" z="-5.402173" />
    <detection t="2" x="32.67844428712871" y="48.15001232640316" z="-5.3754506" />
    <detection t="3" x="32.370157158415836" y="48.15001232640316" z="-5.356873" />
    <detection t="4" x="31.75358194059406" y="48.15001232640316" z="-5.2130823" />
    <detection t="5" x="31.445294811881187" y="48.15001232640316" z="-5.416151" />
    <detection t="6" x="31.137007683168317" y="48.15001232640316" z="-5.5766377" />
    <detection t="7" x="30.828720554455447" y="47.82901224422714" z="-5.0223885" />
    <detection t="8" x="30.2121462970297" y="47.82901224422714" z="-5.5478773" />
    <detection t="9" x="29.90385916831683" y="47.82901224422714" z="-5.586335" />
    <detection t="10" x="29.28728491089109" y="47.82901224422714" z="-5.2176123" />
    <detection t="11" x="28.97899778217822" y="47.508012162051116" z="-5.5388765" />
    <detection t="12" x="28.670710653465346" y="47.508012162051116" z="-5.34869" />
    <detection t="13" x="28.362423524752476" y="47.508012162051116" z="-5.8494782" />
    <detection t="14" x="28.362423524752476" y="47.508012162051116" z="-5.955936" />
    <detection t="15" x="27.745848306930693" y="47.187012079875096" z="-5.799857599999999" />
    <detection t="16" x="27.12927404950495" y="47.187012079875096" z="-5.6118736" />
    <detection t="17" x="27.12927404950495" y="46.866011997699076" z="-5.678888" />
    <detection t="18" x="26.512699792079207" y="46.545011915523055" z="-5.27999" />
    <detection t="19" x="25.896125534653464" y="46.224011833347035" z="-5.966351" />
    <detection t="20" x="25.27955127722772" y="46.224011833347035" z="-6.2739053" />
    <detection t="21" x="25.587838405940595" y="46.224011833347035" z="-6.22419" />
    <detection t="22" x="25.27955127722772" y="45.90301175117101" z="-5.1881794999999995" />
    <detection t="23" x="24.66297701980198" y="45.58201166899499" z="-5.651728" />
    <detection t="24" x="24.97126414851485" y="45.26101158681897" z="-5.794964299999999" />
    <detection t="25" x="24.66297701980198" y="45.26101158681897" z="-6.5692262999999995" />
    <detection t="26" x="24.66297701980198" y="44.619011422466926" z="-5.997121" />
    <detection t="27" x="24.35468893069307" y="44.619011422466926" z="-6.5569186" />
    <detection t="28" x="24.046401801980196" y="43.977011258114885" z="0.04790383" />
    <detection t="29" x="24.046401801980196" y="43.977011258114885" z="-6.330646499999999" />
    <detection t="30" x="23.738114673267326" y="43.656011175938865" z="-6.2062883" />
    <detection t="31" x="23.738114673267326" y="43.335011093762844" z="-6.461342" />
    <detection t="32" x="23.738114673267326" y="43.014011011586824" z="-6.625780000000001" />
    <detection t="33" x="23.429827544554456" y="42.6930109294108" z="-6.310418" />
    <detection t="34" x="23.429827544554456" y="42.051010765058756" z="-6.1657195" />
    <detection t="35" x="23.738114673267326" y="41.730010682882735" z="-6.298180599999999" />
    <detection t="36" x="23.738114673267326" y="41.088010518530695" z="-6.290997" />
    <detection t="37" x="23.738114673267326" y="40.767010436354674" z="-6.694720299999999" />
    <detection t="38" x="23.738114673267326" y="40.12501027200263" z="-6.4336395" />
    <detection t="39" x="23.738114673267326" y="39.80401018982661" z="-6.8186979999999995" />
    <detection t="40" x="23.738114673267326" y="39.162010025474565" z="-6.6160274" />
    <detection t="41" x="24.046401801980196" y="38.841009943298545" z="-6.872580499999999" />
    <detection t="42" x="24.046401801980196" y="38.199009778946504" z="-6.795261" />
    <detection t="43" x="24.66297701980198" y="37.878009696770484" z="-6.8468313" />
    <detection t="44" x="24.66297701980198" y="37.23600953241844" z="-6.7906027" />
    <detection t="45" x="24.97126414851485" y="36.5940093680664" z="-6.826623" />
    <detection t="46" x="25.27955127722772" y="35.631009121538334" z="-6.7156587" />
    <detection t="47" x="25.27955127722772" y="34.66800887501027" z="-6.762662" />
    <detection t="48" x="25.896125534653464" y="33.70500862848221" z="-6.795224" />
    <detection t="49" x="26.512699792079207" y="33.38400854630619" z="-7.029445599999999" />
    <detection t="50" x="26.820986920792077" y="32.74200838195415" z="-7.028150599999999" />
    <detection t="51" x="26.820986920792077" y="32.74200838195415" z="-9.498021000000001" />
    <detection t="52" x="27.12927404950495" y="31.13700797107404" z="-7.640721000000001" />
    <detection t="53" x="27.43756117821782" y="29.853007642369956" z="-6.919515" />
    <detection t="54" x="28.362423524752476" y="29.853007642369956" z="-7.029708" />
    <detection t="55" x="29.28728491089109" y="29.532007560193936" z="-7.2635654999999995" />
    <detection t="56" x="29.595572039603958" y="28.890007395841895" z="-6.9664516" />
    <detection t="57" x="30.2121462970297" y="28.24800723148985" z="-6.967416" />
    <detection t="58" x="30.828720554455447" y="27.60600706713781" z="-6.9086576" />
    <detection t="59" x="31.75358194059406" y="27.28500698496179" z="-7.321544599999999" />
    <detection t="60" x="32.370157158415836" y="26.64300682060975" z="-7.003725500000001" />
    <detection t="61" x="33.29501854455445" y="26.322006738433725" z="-7.701372599999999" />
    <detection t="62" x="33.9115928019802" y="25.680006574081684" z="-7.0216284" />
    <detection t="63" x="35.144741316831684" y="25.038006409729643" z="-6.978173700000001" />
    <detection t="64" x="35.76131653465347" y="24.71700632755362" z="-6.9097652" />
    <detection t="65" x="36.686177920792076" y="24.3960062453776" z="-6.968977499999999" />
    <detection t="66" x="37.61103930693069" y="24.07500616320158" z="-7.513435" />
    <detection t="67" x="38.53590069306931" y="23.754006081025558" z="-7.470008" />
    <detection t="68" x="39.46076303960396" y="23.433005998849538" z="-7.2410564" />
    <detection t="69" x="40.38562442574258" y="23.112005916673517" z="-7.3287005" />
    <detection t="70" x="41.31048581188119" y="22.791005834497494" z="-7.458346000000001" />
    <detection t="71" x="41.927060069306926" y="22.470005752321473" z="-7.0194116" />
    <detection t="72" x="43.160209544554455" y="22.149005670145453" z="-6.9635679999999995" />
    <detection t="73" x="44.085070930693064" y="22.149005670145453" z="-7.0567055" />
    <detection t="74" x="45.31821944554456" y="22.149005670145453" z="-7.1543474" />
    <detection t="75" x="45.934793702970296" y="22.149005670145453" z="-7.531072" />
    <detection t="76" x="47.167943178217826" y="21.828005587969432" z="-6.8939357" />
    <detection t="77" x="48.092804564356435" y="21.828005587969432" z="-6.802247500000001" />
    <detection t="78" x="48.709378821782174" y="21.828005587969432" z="-6.9345837" />
    <detection t="79" x="49.63424020792079" y="21.828005587969432" z="-6.9414362999999994" />
    <detection t="80" x="50.86738968316831" y="21.828005587969432" z="-6.6996417" />
  </particle>
  <particle nSpots="78">
    <detection t="0" x="121.26334787283237" y="105.93002711808694" z="-19.413994" />
    <detection t="1" x="123.15316579190751" y="105.93002711808694" z="-19.31025" />
    <detection t="2" x="123.4681354450867" y="106.25102720026297" z="-19.972567" />
    <detection t="3" x="124.09807475144508" y="106.25102720026297" z="-19.688696" />
    <detection t="4" x="124.41304440462429" y="106.25102720026297" z="-19.163225" />
    <detection t="5" x="125.35795434537572" y="106.25102720026297" z="-19.287542000000002" />
    <detection t="6" x="125.67292399855492" y="106.572027282439" z="-19.490429000000002" />
    <detection t="7" x="126.3028633049133" y="106.572027282439" z="-18.981998" />
    <detection t="8" x="126.93280261127168" y="106.572027282439" z="-19.315119" />
    <detection t="9" x="127.56274191763005" y="106.89302736461501" z="-19.379335" />
    <detection t="10" x="128.50765185838148" y="106.89302736461501" z="-19.521957" />
    <detection t="11" x="129.1375911647399" y="106.89302736461501" z="-19.397617" />
    <detection t="12" x="130.08250012427746" y="107.21402744679104" z="-19.499506" />
    <detection t="13" x="131.02740908381503" y="107.21402744679104" z="-19.618204000000002" />
    <detection t="14" x="131.9723180433526" y="107.53502752896705" z="-19.553587" />
    <detection t="15" x="132.91722798410404" y="107.53502752896705" z="-19.73931" />
    <detection t="16" x="133.86213694364162" y="107.85602761114308" z="-19.713932" />
    <detection t="17" x="135.12201555635838" y="107.85602761114308" z="-19.781457999999997" />
    <detection t="18" x="136.06692549710982" y="108.17702769331909" z="-19.869944" />
    <detection t="19" x="137.6417737630058" y="108.49802777549512" z="-19.825888" />
    <detection t="20" x="138.90165237572253" y="108.49802777549512" z="-19.819214000000002" />
    <detection t="21" x="139.8465613352601" y="108.81902785767113" z="-19.799475" />
    <detection t="22" x="141.42141058236996" y="108.81902785767113" z="-20.181542999999998" />
    <detection t="23" x="142.68128919508672" y="109.14002793984716" z="-19.97309" />
    <detection t="24" x="144.25613844219652" y="109.14002793984716" z="-19.866947" />
    <detection t="25" x="145.8309867080925" y="109.14002793984716" z="-19.930695" />
    <detection t="26" x="147.40583497398845" y="109.46102802202317" z="-20.000861999999998" />
    <detection t="27" x="149.29565387427746" y="109.46102802202317" z="-20.099934" />
    <detection t="28" x="150.87050214017341" y="109.46102802202317" z="-20.109661" />
    <detection t="29" x="152.7603210404624" y="109.7820281041992" z="-20.233734" />
    <detection t="30" x="154.33516930635838" y="109.7820281041992" z="-20.122260999999998" />
    <detection t="31" x="156.5399578598266" y="109.7820281041992" z="-20.287748" />
    <detection t="32" x="158.42977577890173" y="109.7820281041992" z="-20.546974" />
    <detection t="33" x="160.94953398554915" y="109.7820281041992" z="-20.879229000000002" />
    <detection t="34" x="163.15432253901733" y="110.10302818637523" z="-20.299545000000002" />
    <detection t="35" x="165.3591101112717" y="110.10302818637523" z="-21.543312" />
    <detection t="36" x="167.87886831791906" y="110.10302818637523" z="-21.324811999999998" />
    <detection t="37" x="170.3986255433526" y="109.46102802202317" z="-21.672972" />
    <detection t="38" x="172.91838375" y="109.46102802202317" z="-21.442524" />
    <detection t="39" x="175.4381419566474" y="109.14002793984716" z="-21.450554" />
    <detection t="40" x="177.95789918208092" y="108.81902785767113" z="-20.825363" />
    <detection t="41" x="180.16268773554913" y="108.17702769331909" z="-21.058889999999998" />
    <detection t="42" x="182.36747628901733" y="107.53502752896705" z="-20.854858" />
    <detection t="43" x="184.57226386127167" y="106.572027282439" z="-20.675978" />
    <detection t="44" x="186.46208276156068" y="105.2880269537349" z="-21.195504999999997" />
    <detection t="45" x="188.03693102745663" y="104.32502670720685" z="-20.840948" />
    <detection t="46" x="189.6117792933526" y="103.04102637850276" z="-20.7613" />
    <detection t="47" x="190.55668923410406" y="102.0780261319747" z="-19.355646" />
    <detection t="48" x="191.8165678468208" y="100.79402580327061" z="-19.15083" />
    <detection t="49" x="192.7614768063584" y="99.51002547456653" z="-20.43308" />
    <detection t="50" x="192.7614768063584" y="98.54702522803846" z="-20.498932" />
    <detection t="51" x="193.07644645953758" y="97.26302489933438" z="-21.766361" />
    <detection t="52" x="192.7614768063584" y="96.62102473498234" z="-21.212397" />
    <detection t="53" x="192.44650715317917" y="95.65802448845427" z="-21.845633" />
    <detection t="54" x="192.13153749999998" y="95.01602432410223" z="-22.01875" />
    <detection t="55" x="191.18662854046244" y="94.6950242419262" z="-20.438828" />
    <detection t="56" x="189.92674992774567" y="94.05302407757416" z="-22.132084" />
    <detection t="57" x="188.666870333815" y="93.73202399539815" z="-22.775782" />
    <detection t="58" x="187.40699172109825" y="93.73202399539815" z="-20.9816" />
    <detection t="59" x="185.51717282080926" y="93.41102391322212" z="-22.445176999999997" />
    <detection t="60" x="183.94232455491328" y="93.41102391322212" z="-22.666515" />
    <detection t="61" x="182.36747628901733" y="93.41102391322212" z="-22.7595" />
    <detection t="62" x="180.47765738872832" y="93.41102391322212" z="-22.103610999999997" />
    <detection t="63" x="178.58783946965318" y="93.41102391322212" z="-21.884710000000002" />
    <detection t="64" x="176.38305091618497" y="93.41102391322212" z="-23.82174" />
    <detection t="65" x="174.17826236271677" y="93.73202399539815" z="-20.902306" />
    <detection t="66" x="172.2884444436416" y="93.73202399539815" z="-21.663054000000002" />
    <detection t="67" x="170.08365589017342" y="93.73202399539815" z="-23.155832" />
    <detection t="68" x="168.19383797109825" y="94.05302407757416" z="-21.554775" />
    <detection t="69" x="165.98904941763007" y="94.05302407757416" z="-22.659727" />
    <detection t="70" x="164.0992314985549" y="94.37402415975019" z="-20.063" />
    <detection t="71" x="161.89444294508672" y="94.37402415975019" z="-22.670578" />
    <detection t="72" x="160.31959467919074" y="94.6950242419262" z="-20.158248999999998" />
    <detection t="73" x="158.11480612572254" y="94.6950242419262" z="-21.280691" />
    <detection t="74" x="156.2249882066474" y="94.6950242419262" z="-22.354734" />
    <detection t="75" x="154.33516930635838" y="95.01602432410223" z="-20.529020000000003" />
    <detection t="76" x="152.7603210404624" y="95.01602432410223" z="-21.301389999999998" />
    <detection t="77" x="150.87050214017341" y="95.33702440627825" z="-19.69756" />
  </particle>
  <particle nSpots="78">
    <detection t="0" x="30.01403402131147" y="57.45901470950777" z="-3.6694057" />
    <detection t="1" x="29.299414349180324" y="57.45901470950777" z="-3.6666781999999998" />
    <detection t="2" x="28.584794677049178" y="57.13801462733175" z="-3.3743181000000004" />
    <detection t="3" x="27.512864055737705" y="57.13801462733175" z="-3.8071132000000003" />
    <detection t="4" x="26.798244383606555" y="57.13801462733175" z="-3.6692183" />
    <detection t="5" x="26.440934547540984" y="56.81701454515573" z="-3.9792254000000002" />
    <detection t="6" x="25.726314875409834" y="56.81701454515573" z="-3.9811356" />
    <detection t="7" x="24.654385367213113" y="56.4960144629797" z="-3.8576867999999993" />
    <detection t="8" x="23.939765695081967" y="56.4960144629797" z="-3.9182550000000003" />
    <detection t="9" x="23.58245474590164" y="56.17501438080368" z="-3.9358084000000004" />
    <detection t="10" x="22.86783507377049" y="55.85401429862766" z="-4.1344294999999995" />
    <detection t="11" x="22.51052523770492" y="55.85401429862766" z="-4.7745533" />
    <detection t="12" x="21.79590556557377" y="55.53301421645164" z="-4.2795559999999995" />
    <detection t="13" x="21.081285893442622" y="55.53301421645164" z="-4.51294" />
    <detection t="14" x="20.723976057377048" y="55.21201413427562" z="-4.776117299999999" />
    <detection t="15" x="20.366666221311473" y="54.8910140520996" z="-4.793889" />
    <detection t="16" x="19.652046549180326" y="54.8910140520996" z="-5.055076000000001" />
    <detection t="17" x="19.2947356" y="54.24901388774756" z="-5.194600599999999" />
    <detection t="18" x="18.580115927868853" y="53.92801380557154" z="-5.179331299999999" />
    <detection t="19" x="18.580115927868853" y="53.60701372339552" z="-5.535839" />
    <detection t="20" x="17.865496255737707" y="53.2860136412195" z="-5.053585" />
    <detection t="21" x="17.50818641967213" y="53.2860136412195" z="-5.8683543" />
    <detection t="22" x="17.150876583606557" y="52.64401347686745" z="-6.4499617" />
    <detection t="23" x="16.793566747540982" y="52.00201331251541" z="-6.221186" />
    <detection t="24" x="16.078947075409836" y="51.36001314816337" z="-5.666474" />
    <detection t="25" x="16.078947075409836" y="50.71801298381133" z="-6.0614805" />
    <detection t="26" x="16.078947075409836" y="50.07601281945929" z="-6.190117400000001" />
    <detection t="27" x="15.721637239344261" y="49.43401265510724" z="-6.112451999999999" />
    <detection t="28" x="15.364327403278686" y="48.7920124907552" z="-6.134404" />
    <detection t="29" x="15.721637239344261" y="47.82901224422714" z="-6.087119599999999" />
    <detection t="30" x="15.721637239344261" y="47.187012079875096" z="-5.9226160000000005" />
    <detection t="31" x="15.721637239344261" y="46.224011833347035" z="-6.641831" />
    <detection t="32" x="16.078947075409836" y="45.26101158681897" z="-6.24974" />
    <detection t="33" x="16.078947075409836" y="44.619011422466926" z="-6.603803999999999" />
    <detection t="34" x="16.43625691147541" y="43.335011093762844" z="-6.640135000000001" />
    <detection t="35" x="16.793566747540982" y="42.372010847234776" z="-6.7248917" />
    <detection t="36" x="17.50818641967213" y="41.409010600706715" z="-6.811986" />
    <detection t="37" x="17.865496255737707" y="40.446010354178654" z="-7.021780499999999" />
    <detection t="38" x="18.580115927868853" y="39.162010025474565" z="-7.2784147" />
    <detection t="39" x="19.2947356" y="37.878009696770484" z="-7.021625" />
    <detection t="40" x="20.0093563852459" y="35.952009203714354" z="-7.665672" />
    <detection t="41" x="21.081285893442622" y="34.66800887501027" z="-7.551350599999999" />
    <detection t="42" x="22.153215401639343" y="33.06300846413017" z="-7.2598386" />
    <detection t="43" x="23.225144909836064" y="31.779008135426086" z="-7.3708789999999995" />
    <detection t="44" x="24.297075531147538" y="30.495007806722" z="-3.0453372000000005" />
    <detection t="45" x="27.15555421967213" y="27.92700714931383" z="1.3058043" />
    <detection t="46" x="27.512864055737705" y="26.96400690278577" z="-8.280856" />
    <detection t="47" x="29.299414349180324" y="25.680006574081684" z="-7.7242837" />
    <detection t="48" x="30.728653693442624" y="24.71700632755362" z="-8.206096" />
    <detection t="49" x="32.87251382295082" y="23.112005916673517" z="-7.395903999999999" />
    <detection t="50" x="34.65906300327869" y="22.149005670145453" z="-7.9660363" />
    <detection t="51" x="36.80292201967213" y="20.865005341441368" z="-7.388975" />
    <detection t="52" x="38.94678214918033" y="19.902005094913306" z="-7.5014520000000005" />
    <detection t="53" x="41.090641165573764" y="19.260004930561262" z="-8.135563000000001" />
    <detection t="54" x="43.23450129508196" y="18.2970046840332" z="-7.751367" />
    <detection t="55" x="45.02105047540984" y="17.655004519681157" z="-7.804389" />
    <detection t="56" x="47.16491060491803" y="17.013004355329116" z="-8.251408" />
    <detection t="57" x="48.951459785245895" y="16.692004273153096" z="-7.6356435" />
    <detection t="58" x="51.09531991475409" y="16.371004190977075" z="-7.5911307" />
    <detection t="59" x="53.239178931147535" y="16.371004190977075" z="-7.604894" />
    <detection t="60" x="55.38303906065573" y="16.05000410880105" z="-7.8922935" />
    <detection t="61" x="57.16958824098361" y="15.72900402662503" z="-7.7483807" />
    <detection t="62" x="58.95613853442622" y="16.05000410880105" z="-7.890915400000001" />
    <detection t="63" x="60.7426877147541" y="16.05000410880105" z="-7.856845" />
    <detection t="64" x="62.88654673114754" y="16.05000410880105" z="-7.567144" />
    <detection t="65" x="64.67309702459016" y="16.05000410880105" z="-7.655317999999999" />
    <detection t="66" x="66.8169560409836" y="16.05000410880105" z="-7.436632" />
    <detection t="67" x="68.60350633442623" y="15.72900402662503" z="-7.4088187" />
    <detection t="68" x="70.3900555147541" y="15.72900402662503" z="-7.2765830000000005" />
    <detection t="69" x="72.17660580819671" y="15.72900402662503" z="-7.2245726999999995" />
    <detection t="70" x="73.9631549885246" y="15.72900402662503" z="-6.9434843" />
    <detection t="71" x="75.74970416885246" y="15.72900402662503" z="-7.121379400000001" />
    <detection t="72" x="77.53625446229508" y="15.72900402662503" z="-7.326383" />
    <detection t="73" x="78.96549380655738" y="15.72900402662503" z="-7.1846557" />
    <detection t="74" x="80.75204409999999" y="15.72900402662503" z="-6.92205" />
    <detection t="75" x="82.53859328032787" y="15.72900402662503" z="-7.0218215" />
    <detection t="76" x="84.32514246065573" y="15.40800394444901" z="-6.9009529999999994" />
    <detection t="77" x="86.11169275409836" y="15.40800394444901" z="-7.0754886" />
  </particle>
  <particle nSpots="79">
    <detection t="0" x="163.1084323228477" y="24.07500616320158" z="6.7189693" />
    <detection t="1" x="162.02585450827817" y="24.07500616320158" z="6.831123" />
    <detection t="2" x="160.9432766937086" y="23.754006081025558" z="6.8293405" />
    <detection t="3" x="159.86069775496688" y="23.754006081025558" z="6.7587867" />
    <detection t="4" x="159.13897921192054" y="23.754006081025558" z="6.8006864" />
    <detection t="5" x="158.056401397351" y="23.433005998849538" z="7.138652" />
    <detection t="6" x="156.97382358278148" y="23.433005998849538" z="6.836342999999999" />
    <detection t="7" x="155.89124576821192" y="23.433005998849538" z="6.584274300000001" />
    <detection t="8" x="155.16952610099338" y="23.112005916673517" z="6.7334523" />
    <detection t="9" x="154.08694828642385" y="23.112005916673517" z="6.511014" />
    <detection t="10" x="153.36522974337748" y="22.791005834497494" z="6.677139" />
    <detection t="11" x="152.64351120033115" y="22.791005834497494" z="6.4225187" />
    <detection t="12" x="151.5609333857616" y="22.791005834497494" z="6.7656064" />
    <detection t="13" x="150.83921371854305" y="22.470005752321473" z="6.367617" />
    <detection t="14" x="150.11749517549669" y="22.470005752321473" z="6.4043956" />
    <detection t="15" x="149.39577663245035" y="22.149005670145453" z="6.215644" />
    <detection t="16" x="149.03491736092715" y="21.828005587969432" z="6.509574" />
    <detection t="17" x="147.95233954635762" y="21.828005587969432" z="6.0714006" />
    <detection t="18" x="147.59148027483442" y="21.507005505793412" z="6.244311" />
    <detection t="19" x="147.23062100331126" y="21.507005505793412" z="6.2350535" />
    <detection t="20" x="146.8697606076159" y="21.507005505793412" z="6.4840145" />
    <detection t="21" x="146.8697606076159" y="21.186005423617388" z="6.259468599999999" />
    <detection t="22" x="146.8697606076159" y="21.186005423617388" z="6.589646000000001" />
    <detection t="23" x="146.50890133609272" y="20.865005341441368" z="5.915017" />
    <detection t="24" x="146.50890133609272" y="20.865005341441368" z="6.659785" />
    <detection t="25" x="146.50890133609272" y="20.544005259265347" z="6.1390367" />
    <detection t="26" x="146.50890133609272" y="20.223005177089327" z="6.1779785" />
    <detection t="27" x="146.50890133609272" y="19.902005094913306" z="5.9967312999999995" />
    <detection t="28" x="146.8697606076159" y="19.902005094913306" z="6.778983599999999" />
    <detection t="29" x="147.23062100331126" y="19.260004930561262" z="8.627239" />
    <detection t="30" x="147.23062100331126" y="19.260004930561262" z="6.0187297" />
    <detection t="31" x="147.59148027483442" y="18.939004848385242" z="5.8348192999999995" />
    <detection t="32" x="147.59148027483442" y="18.939004848385242" z="6.274507" />
    <detection t="33" x="148.31319881788082" y="18.61800476620922" z="6.071391" />
    <detection t="34" x="149.03491736092715" y="18.2970046840332" z="4.587217" />
    <detection t="35" x="149.39577663245035" y="17.976004601857177" z="5.416931" />
    <detection t="36" x="149.75663590397352" y="17.976004601857177" z="5.4312625" />
    <detection t="37" x="150.83921371854305" y="17.976004601857177" z="5.69855" />
    <detection t="38" x="151.20007299006622" y="17.655004519681157" z="5.112114" />
    <detection t="39" x="151.92179265728475" y="17.655004519681157" z="5.838635" />
    <detection t="40" x="153.00437047185432" y="17.334004437505136" z="3.9746816" />
    <detection t="41" x="154.08694828642385" y="17.334004437505136" z="4.5395536" />
    <detection t="42" x="155.16952610099338" y="17.013004355329116" z="4.7993703000000005" />
    <detection t="43" x="156.25210503973508" y="17.013004355329116" z="4.732332700000001" />
    <detection t="44" x="158.056401397351" y="17.013004355329116" z="3.9463046000000004" />
    <detection t="45" x="159.13897921192054" y="17.013004355329116" z="4.0954256" />
    <detection t="46" x="160.22155702649007" y="17.013004355329116" z="4.3952327" />
    <detection t="47" x="162.38671377980134" y="17.013004355329116" z="3.6653035000000003" />
    <detection t="48" x="164.1910101374172" y="17.334004437505136" z="3.920482" />
    <detection t="49" x="165.6344483476821" y="17.334004437505136" z="3.432958" />
    <detection t="50" x="167.07788543377484" y="17.655004519681157" z="3.6800492" />
    <detection t="51" x="168.52132251986757" y="17.655004519681157" z="3.0843017" />
    <detection t="52" x="169.96476073013244" y="17.976004601857177" z="2.1157193" />
    <detection t="53" x="171.047338544702" y="18.2970046840332" z="2.8605240000000003" />
    <detection t="54" x="172.4907756307947" y="18.61800476620922" z="2.5478549999999998" />
    <detection t="55" x="173.57335456953643" y="19.260004930561262" z="3.4867625" />
    <detection t="56" x="174.65593238410594" y="19.581005012737283" z="3.0043995" />
    <detection t="57" x="175.7385101986755" y="20.223005177089327" z="4.7825108" />
    <detection t="58" x="176.46022874172186" y="20.544005259265347" z="5.0341287" />
    <detection t="59" x="176.82108801324503" y="20.865005341441368" z="4.650499" />
    <detection t="60" x="177.18194728476823" y="21.507005505793412" z="5.006975" />
    <detection t="61" x="177.18194728476823" y="21.828005587969432" z="4.4845767" />
    <detection t="62" x="177.5428065562914" y="22.470005752321473" z="5.144638" />
    <detection t="63" x="177.18194728476823" y="22.791005834497494" z="5.364762000000001" />
    <detection t="64" x="177.18194728476823" y="23.112005916673517" z="5.7294345" />
    <detection t="65" x="176.82108801324503" y="23.433005998849538" z="5.82019" />
    <detection t="66" x="176.46022874172186" y="23.754006081025558" z="5.910429" />
    <detection t="67" x="175.37765092715233" y="23.754006081025558" z="5.967958" />
    <detection t="68" x="174.65593238410594" y="24.07500616320158" z="5.5731425" />
    <detection t="69" x="173.21249417384107" y="24.3960062453776" z="5.7611203" />
    <detection t="70" x="172.4907756307947" y="24.3960062453776" z="6.0425699999999996" />
    <detection t="71" x="171.047338544702" y="24.3960062453776" z="5.930055" />
    <detection t="72" x="170.3256200016556" y="24.71700632755362" z="6.5778555999999995" />
    <detection t="73" x="169.24304218708608" y="24.3960062453776" z="6.269922" />
    <detection t="74" x="167.7996039768212" y="24.3960062453776" z="6.33981" />
    <detection t="75" x="166.71702616225167" y="24.3960062453776" z="6.339046" />
    <detection t="76" x="165.6344483476821" y="24.3960062453776" z="6.5018177" />
    <detection t="77" x="164.1910101374172" y="24.07500616320158" z="6.334324400000001" />
    <detection t="78" x="162.7475730513245" y="24.07500616320158" z="6.183847" />
  </particle>
  <particle nSpots="76">
    <detection t="0" x="79.08528920029028" y="25.038006409729643" z="-0.70918185" />
    <detection t="1" x="79.08528920029028" y="25.038006409729643" z="-0.8260245999999999" />
    <detection t="2" x="79.71797134833092" y="24.71700632755362" z="-0.62527734" />
    <detection t="3" x="80.03431242235123" y="24.71700632755362" z="-0.82201916" />
    <detection t="4" x="80.35065349637155" y="24.71700632755362" z="-0.7392430999999999" />
    <detection t="5" x="80.66699457039186" y="24.71700632755362" z="-1.2907826" />
    <detection t="6" x="80.9833356444122" y="24.71700632755362" z="-0.9906586" />
    <detection t="7" x="81.61601779245284" y="24.71700632755362" z="-1.343572" />
    <detection t="8" x="81.93235886647315" y="24.3960062453776" z="-1.0230085999999998" />
    <detection t="9" x="82.24869994049347" y="24.3960062453776" z="-1.4158676000000001" />
    <detection t="10" x="82.56504101451378" y="24.3960062453776" z="-1.618118" />
    <detection t="11" x="82.88138307402032" y="24.3960062453776" z="-1.3705403" />
    <detection t="12" x="83.51406522206096" y="24.07500616320158" z="-1.1745987" />
    <detection t="13" x="83.83040629608128" y="24.07500616320158" z="-1.3128358" />
    <detection t="14" x="84.1467473701016" y="24.07500616320158" z="-1.4350524" />
    <detection t="15" x="84.46308844412191" y="24.07500616320158" z="-1.5483466000000001" />
    <detection t="16" x="84.77942951814224" y="23.754006081025558" z="-1.5624768999999998" />
    <detection t="17" x="85.09577059216257" y="23.754006081025558" z="-1.6819643" />
    <detection t="18" x="85.41211166618288" y="23.754006081025558" z="-1.6991917" />
    <detection t="19" x="85.7284527402032" y="23.754006081025558" z="-1.743012" />
    <detection t="20" x="86.36113488824383" y="23.433005998849538" z="-1.7791290000000002" />
    <detection t="21" x="86.99381802177069" y="23.433005998849538" z="-1.7238808999999997" />
    <detection t="22" x="86.99381802177069" y="23.433005998849538" z="-1.8406474999999998" />
    <detection t="23" x="87.94284124383164" y="23.433005998849538" z="-2.0410793000000003" />
    <detection t="24" x="88.25918231785195" y="23.112005916673517" z="-1.9890273" />
    <detection t="25" x="88.89186446589261" y="23.112005916673517" z="-1.9673471000000002" />
    <detection t="26" x="89.52454661393324" y="23.112005916673517" z="-2.1540458" />
    <detection t="27" x="90.15722876197387" y="23.112005916673517" z="-1.9402168000000002" />
    <detection t="28" x="90.78991189550074" y="23.112005916673517" z="-2.2058737" />
    <detection t="29" x="91.73893511756168" y="23.112005916673517" z="-2.2575643" />
    <detection t="30" x="92.37161726560232" y="22.791005834497494" z="-2.0346158" />
    <detection t="31" x="93.00429941364297" y="22.791005834497494" z="-2.1832529999999997" />
    <detection t="32" x="93.32064048766328" y="22.470005752321473" z="-1.9478738000000002" />
    <detection t="33" x="94.26966370972424" y="22.470005752321473" z="-1.9248891" />
    <detection t="34" x="94.9023468432511" y="22.149005670145453" z="-2.0730612" />
    <detection t="35" x="95.53502899129172" y="21.828005587969432" z="-1.8628306000000001" />
    <detection t="36" x="95.85137006531204" y="21.828005587969432" z="-2.0094939999999997" />
    <detection t="37" x="96.48405221335268" y="21.507005505793412" z="-2.0573692" />
    <detection t="38" x="97.11673436139333" y="21.507005505793412" z="-1.980941" />
    <detection t="39" x="97.43307543541364" y="21.186005423617388" z="-2.1915720000000003" />
    <detection t="40" x="98.06575758345429" y="21.186005423617388" z="-2.2426546000000003" />
    <detection t="41" x="98.69844071698114" y="20.865005341441368" z="-2.1075234" />
    <detection t="42" x="99.33112286502177" y="20.865005341441368" z="-2.392111" />
    <detection t="43" x="99.96380501306241" y="20.865005341441368" z="-2.4050860000000003" />
    <detection t="44" x="100.59648716110304" y="20.544005259265347" z="-2.2277" />
    <detection t="45" x="101.54551038316401" y="20.544005259265347" z="-2.575545" />
    <detection t="46" x="102.17819351669085" y="20.223005177089327" z="-2.3660123" />
    <detection t="47" x="102.8108756647315" y="20.223005177089327" z="-2.3857172" />
    <detection t="48" x="103.75989888679246" y="19.902005094913306" z="-2.5855153" />
    <detection t="49" x="104.7089221088534" y="19.902005094913306" z="-2.088921" />
    <detection t="50" x="105.65794533091437" y="19.581005012737283" z="-2.248391" />
    <detection t="51" x="106.92331061248187" y="19.260004930561262" z="-2.715877" />
    <detection t="52" x="107.87233383454281" y="19.260004930561262" z="-2.6046683999999996" />
    <detection t="53" x="108.50501598258344" y="18.939004848385242" z="-2.4805857999999996" />
    <detection t="54" x="109.77038126415094" y="18.939004848385242" z="-2.2248137000000003" />
    <detection t="55" x="110.71940448621191" y="18.61800476620922" z="-3.0662072" />
    <detection t="56" x="111.66842770827286" y="18.61800476620922" z="-2.4648304" />
    <detection t="57" x="112.93379200435415" y="18.2970046840332" z="-2.9158921" />
    <detection t="58" x="114.19915728592163" y="18.2970046840332" z="-2.4756105" />
    <detection t="59" x="115.14818050798259" y="18.2970046840332" z="-2.8890107000000005" />
    <detection t="60" x="116.41354480406386" y="17.976004601857177" z="-2.3956935" />
    <detection t="61" x="117.99525115965167" y="17.655004519681157" z="-2.6750437999999996" />
    <detection t="62" x="118.94427438171263" y="17.655004519681157" z="-2.4522414" />
    <detection t="63" x="120.52597975181422" y="17.334004437505136" z="-2.4482436" />
    <detection t="64" x="121.79134503338172" y="17.334004437505136" z="-2.768077" />
    <detection t="65" x="123.37305040348332" y="17.013004355329116" z="-2.9219053" />
    <detection t="66" x="124.9547557735849" y="16.692004273153096" z="-2.5125911" />
    <detection t="67" x="126.53646212917272" y="16.692004273153096" z="-2.0212939" />
    <detection t="68" x="128.1181674992743" y="16.371004190977075" z="-2.2260315" />
    <detection t="69" x="129.3835327808418" y="16.05000410880105" z="-2.5212195" />
    <detection t="70" x="131.2815792249637" y="16.05000410880105" z="-2.553099" />
    <detection t="71" x="132.86328558055152" y="15.72900402662503" z="-2.5485716" />
    <detection t="72" x="134.44499095065314" y="15.40800394444901" z="-2.7000191000000004" />
    <detection t="73" x="136.02669632075472" y="15.08700386227299" z="-2.6019924" />
    <detection t="74" x="138.24108482438317" y="15.08700386227299" z="-2.1245053" />
    <detection t="75" x="140.13913126850508" y="14.766003780096968" z="-2.5057786" />
  </particle>
  <particle nSpots="77">
    <detection t="0" x="184.8393727814761" y="34.66800887501027" z="-22.022436" />
    <detection t="1" x="182.00054256584662" y="34.66800887501027" z="-21.751017" />
    <detection t="2" x="179.16171333285095" y="34.66800887501027" z="-21.624466" />
    <detection t="3" x="176.3228831172214" y="34.34700879283425" z="-22.332739" />
    <detection t="4" x="173.79947837192475" y="34.34700879283425" z="-21.006514000000003" />
    <detection t="5" x="171.27607460926194" y="34.02600871065823" z="-22.465063" />
    <detection t="6" x="168.75266986396525" y="33.70500862848221" z="-22.89838" />
    <detection t="7" x="166.2292651186686" y="33.70500862848221" z="-22.319113" />
    <detection t="8" x="164.02128682633864" y="33.70500862848221" z="-22.64216" />
    <detection t="9" x="161.18245661070912" y="33.38400854630619" z="-22.170067" />
    <detection t="10" x="158.9744773357453" y="33.38400854630619" z="-22.34816" />
    <detection t="11" x="156.76649904341534" y="33.06300846413017" z="-22.437521" />
    <detection t="12" x="154.24309429811868" y="33.06300846413017" z="-21.890864999999998" />
    <detection t="13" x="152.0351160057887" y="32.74200838195415" z="-22.126888" />
    <detection t="14" x="150.14256220115774" y="32.74200838195415" z="-22.111677" />
    <detection t="15" x="147.9345839088278" y="32.42100829977812" z="-22.27815" />
    <detection t="16" x="146.04203010419684" y="32.42100829977812" z="-22.472545999999998" />
    <detection t="17" x="144.1494772821997" y="32.42100829977812" z="-21.817482000000002" />
    <detection t="18" x="141.9414980072359" y="32.1000082176021" z="-22.391167000000003" />
    <detection t="19" x="140.04894420260493" y="32.1000082176021" z="-22.532028" />
    <detection t="20" x="138.47181685094068" y="31.779008135426086" z="-23.241367" />
    <detection t="21" x="136.2638385586107" y="31.779008135426086" z="-22.544017999999998" />
    <detection t="22" x="134.37128475397975" y="31.779008135426086" z="-22.3171" />
    <detection t="23" x="132.79415740231548" y="31.779008135426086" z="-22.750746" />
    <detection t="24" x="130.90160359768453" y="31.45800805325006" z="-21.981582999999997" />
    <detection t="25" x="129.32447624602028" y="31.779008135426086" z="-22.55164" />
    <detection t="26" x="127.74734791172214" y="32.1000082176021" z="-20.369660999999997" />
    <detection t="27" x="125.85479508972504" y="31.45800805325006" z="-21.495943" />
    <detection t="28" x="124.27766675542692" y="31.45800805325006" z="-22.364027" />
    <detection t="29" x="122.38511393342982" y="31.45800805325006" z="-22.232542000000002" />
    <detection t="30" x="120.8079855991317" y="31.45800805325006" z="-22.03193" />
    <detection t="31" x="119.23085824746744" y="31.45800805325006" z="-22.149763" />
    <detection t="32" x="117.33830542547034" y="31.13700797107404" z="-22.254335" />
    <detection t="33" x="115.76117709117221" y="31.45800805325006" z="-22.077507" />
    <detection t="34" x="114.18404973950796" y="31.13700797107404" z="-22.972815" />
    <detection t="35" x="112.60692140520985" y="31.13700797107404" z="-21.83943" />
    <detection t="36" x="111.02979405354559" y="31.13700797107404" z="-22.039747" />
    <detection t="37" x="109.45266670188133" y="31.13700797107404" z="-22.210827" />
    <detection t="38" x="108.19096383791606" y="31.13700797107404" z="-22.359903" />
    <detection t="39" x="106.61383648625181" y="31.13700797107404" z="-22.19887" />
    <detection t="40" x="105.35213362228654" y="31.13700797107404" z="-22.364683" />
    <detection t="41" x="103.45958080028944" y="31.13700797107404" z="-22.135965" />
    <detection t="42" x="101.88245344862518" y="31.13700797107404" z="-22.248753" />
    <detection t="43" x="100.62075058465992" y="31.13700797107404" z="-22.22159" />
    <detection t="44" x="99.35904870332851" y="31.13700797107404" z="-21.979473000000002" />
    <detection t="45" x="98.0973468219971" y="31.13700797107404" z="-22.24008" />
    <detection t="46" x="96.20479301736613" y="31.13700797107404" z="-22.198376" />
    <detection t="47" x="94.62766566570188" y="31.13700797107404" z="-21.939096" />
    <detection t="48" x="93.36596280173661" y="31.13700797107404" z="-21.93606" />
    <detection t="49" x="92.41968639073805" y="31.13700797107404" z="-22.359316" />
    <detection t="50" x="91.15798450940666" y="31.13700797107404" z="-22.215989999999998" />
    <detection t="51" x="89.89628164544139" y="31.13700797107404" z="-22.413273" />
    <detection t="52" x="88.63457976411" y="31.13700797107404" z="-22.329489000000002" />
    <detection t="53" x="87.05745241244574" y="31.13700797107404" z="-22.055014" />
    <detection t="54" x="85.79574954848046" y="31.45800805325006" z="-21.846949" />
    <detection t="55" x="84.53404766714907" y="31.45800805325006" z="-22.260658" />
    <detection t="56" x="83.27234578581766" y="31.45800805325006" z="-22.389226999999998" />
    <detection t="57" x="82.0106429218524" y="31.45800805325006" z="-22.285042" />
    <detection t="58" x="80.74894104052099" y="31.779008135426086" z="-22.852860999999997" />
    <detection t="59" x="79.80266462952243" y="32.1000082176021" z="-21.927698" />
    <detection t="60" x="78.54096176555716" y="32.1000082176021" z="-22.059082" />
    <detection t="61" x="77.5946853545586" y="32.1000082176021" z="-22.460413" />
    <detection t="62" x="76.3329834732272" y="32.42100829977812" z="-22.21755" />
    <detection t="63" x="75.38670706222865" y="32.42100829977812" z="-22.524551000000002" />
    <detection t="64" x="74.12500419826338" y="32.42100829977812" z="-22.441341" />
    <detection t="65" x="73.17872778726483" y="32.74200838195415" z="-22.135406" />
    <detection t="66" x="71.91702590593343" y="32.74200838195415" z="-21.965864" />
    <detection t="67" x="70.97074851230101" y="33.06300846413017" z="-21.836685" />
    <detection t="68" x="69.70904663096961" y="33.06300846413017" z="-22.038675" />
    <detection t="69" x="69.07819569030391" y="33.38400854630619" z="-22.14481" />
    <detection t="70" x="68.13191927930535" y="33.70500862848221" z="-22.186476000000003" />
    <detection t="71" x="66.8702164153401" y="34.02600871065823" z="-21.649984" />
    <detection t="72" x="66.23936547467439" y="34.02600871065823" z="-22.355492" />
    <detection t="73" x="65.29308906367584" y="34.34700879283425" z="-22.083014000000002" />
    <detection t="74" x="64.34681265267727" y="34.66800887501027" z="-21.48346" />
    <detection t="75" x="63.40053624167873" y="34.66800887501027" z="-22.439878" />
    <detection t="76" x="62.13883337771346" y="34.98900895718629" z="-22.049244" />
  </particle>
  <particle nSpots="79">
    <detection t="0" x="170.07144452342487" y="51.03901306598735" z="8.34583" />
    <detection t="1" x="167.60664051857836" y="51.03901306598735" z="8.1536875" />
    <detection t="2" x="165.84606701292407" y="51.03901306598735" z="8.074164999999999" />
    <detection t="3" x="163.7333777092084" y="51.03901306598735" z="8.403333" />
    <detection t="4" x="161.62068950242326" y="50.71801298381133" z="8.001806" />
    <detection t="5" x="159.5080001987076" y="50.71801298381133" z="7.9433207999999995" />
    <detection t="6" x="157.39531199192245" y="50.39701290163531" z="8.0825" />
    <detection t="7" x="155.63473738933766" y="50.39701290163531" z="7.783258" />
    <detection t="8" x="153.87416388368337" y="50.39701290163531" z="7.9250765" />
    <detection t="9" x="151.76147457996768" y="50.39701290163531" z="7.786058000000001" />
    <detection t="10" x="150.35301577544428" y="50.07601281945929" z="7.5977025" />
    <detection t="11" x="148.24032756865913" y="50.07601281945929" z="7.7413077" />
    <detection t="12" x="146.47975296607433" y="50.07601281945929" z="7.687711" />
    <detection t="13" x="144.71917946042007" y="50.07601281945929" z="7.566640400000001" />
    <detection t="14" x="142.9586048578352" y="50.07601281945929" z="7.577481" />
    <detection t="15" x="141.19803135218095" y="49.755012737283266" z="7.4386907" />
    <detection t="16" x="139.43745784652666" y="49.755012737283266" z="7.407186" />
    <detection t="17" x="138.0289979450727" y="49.755012737283266" z="7.3492255" />
    <detection t="18" x="136.26842443941842" y="49.43401265510724" z="7.3128753" />
    <detection t="19" x="134.85996453796446" y="49.43401265510724" z="7.3653827000000005" />
    <detection t="20" x="133.0993910323102" y="49.43401265510724" z="7.2398940000000005" />
    <detection t="21" x="131.69093222778676" y="49.11301257293122" z="7.159615" />
    <detection t="22" x="129.93035762520194" y="49.11301257293122" z="7.1077127" />
    <detection t="23" x="128.52189882067853" y="49.11301257293122" z="7.077248" />
    <detection t="24" x="127.1134400161551" y="49.11301257293122" z="7.105957000000001" />
    <detection t="25" x="125.70498011470114" y="49.11301257293122" z="7.0497665" />
    <detection t="26" x="124.29652131017771" y="49.11301257293122" z="6.918057000000001" />
    <detection t="27" x="122.88806250565428" y="49.11301257293122" z="6.9053473" />
    <detection t="28" x="121.83171730533118" y="49.11301257293122" z="6.877103" />
    <detection t="29" x="120.0711437996769" y="48.7920124907552" z="6.6513543" />
    <detection t="30" x="118.66268499515348" y="48.7920124907552" z="6.770949000000001" />
    <detection t="31" x="117.95845559289177" y="48.7920124907552" z="6.775335000000001" />
    <detection t="32" x="116.19788099030694" y="48.7920124907552" z="6.4925747000000005" />
    <detection t="33" x="114.78942218578354" y="48.7920124907552" z="6.418064599999999" />
    <detection t="34" x="113.73307808239096" y="48.7920124907552" z="6.4349694" />
    <detection t="35" x="112.32461818093701" y="48.7920124907552" z="6.2652206" />
    <detection t="36" x="111.26827407754443" y="48.7920124907552" z="6.475477" />
    <detection t="37" x="109.85981527302101" y="48.7920124907552" z="6.3368793" />
    <detection t="38" x="108.8034700726979" y="48.47101240857918" z="6.387268" />
    <detection t="39" x="107.39501126817447" y="48.47101240857918" z="6.1419907" />
    <detection t="40" x="106.33866716478191" y="48.47101240857918" z="6.268725" />
    <detection t="41" x="105.28232306138933" y="48.47101240857918" z="6.2474713" />
    <detection t="42" x="103.87386315993538" y="48.47101240857918" z="6.0832458" />
    <detection t="43" x="102.8175190565428" y="48.47101240857918" z="6.527089" />
    <detection t="44" x="101.76117495315025" y="48.15001232640316" z="6.136971" />
    <detection t="45" x="100.3527150516963" y="48.15001232640316" z="5.9577594000000005" />
    <detection t="46" x="99.29637094830373" y="48.15001232640316" z="5.933358" />
    <detection t="47" x="98.24002684491114" y="48.15001232640316" z="6.0862" />
    <detection t="48" x="96.83156804038774" y="48.15001232640316" z="6.0088797" />
    <detection t="49" x="96.12733754119547" y="48.15001232640316" z="6.058612" />
    <detection t="50" x="94.71887873667207" y="48.15001232640316" z="5.9585047" />
    <detection t="51" x="93.66253463327948" y="48.15001232640316" z="5.751207" />
    <detection t="52" x="92.60619052988692" y="48.15001232640316" z="5.9010453" />
    <detection t="53" x="91.19773062843296" y="48.15001232640316" z="5.6674027" />
    <detection t="54" x="90.1413865250404" y="48.15001232640316" z="5.7308993" />
    <detection t="55" x="89.08504242164783" y="48.15001232640316" z="5.053171" />
    <detection t="56" x="87.67658252019386" y="48.15001232640316" z="4.998928" />
    <detection t="57" x="86.6202384168013" y="48.47101240857918" z="5.987489" />
    <detection t="58" x="85.21177961227787" y="48.47101240857918" z="5.396514" />
    <detection t="59" x="84.50755021001616" y="48.47101240857918" z="4.6280613" />
    <detection t="60" x="83.0990903085622" y="48.7920124907552" z="4.3743267" />
    <detection t="61" x="82.04274620516964" y="48.7920124907552" z="4.1624" />
    <detection t="62" x="80.6342874006462" y="48.7920124907552" z="4.8434095" />
    <detection t="63" x="79.57794329725364" y="48.7920124907552" z="4.434933999999999" />
    <detection t="64" x="78.52159809693053" y="48.7920124907552" z="4.3281946" />
    <detection t="65" x="77.11313929240711" y="49.11301257293122" z="4.242881" />
    <detection t="66" x="75.70468048788368" y="49.11301257293122" z="4.1051269999999995" />
    <detection t="67" x="74.6483352875606" y="49.11301257293122" z="4.1012826" />
    <detection t="68" x="73.59199118416801" y="49.43401265510724" z="3.7647936" />
    <detection t="69" x="72.1835323796446" y="49.43401265510724" z="3.9934339999999997" />
    <detection t="70" x="70.77507357512117" y="49.755012737283266" z="4.0246162000000005" />
    <detection t="71" x="69.3666136736672" y="49.755012737283266" z="3.8272602999999994" />
    <detection t="72" x="68.31026957027464" y="50.07601281945929" z="3.8285453" />
    <detection t="73" x="66.90181076575121" y="50.07601281945929" z="3.6400157999999996" />
    <detection t="74" x="65.49335086429726" y="50.39701290163531" z="3.6742307999999997" />
    <detection t="75" x="64.08489205977384" y="50.39701290163531" z="3.8491051" />
    <detection t="76" x="62.67643325525041" y="50.71801298381133" z="3.5976760000000003" />
    <detection t="77" x="61.26797335379645" y="50.71801298381133" z="3.3398227999999994" />
    <detection t="78" x="59.50739984814217" y="50.71801298381133" z="3.0166724" />
  </particle>
  <particle nSpots="53">
    <detection t="31" x="212.06827019077903" y="70.29901799654861" z="-2.1545777000000004" />
    <detection t="32" x="211.02872011128773" y="69.65701783219657" z="0.9547604999999999" />
    <detection t="33" x="210.33568672496023" y="69.33601775002055" z="-0.13332278" />
    <detection t="34" x="208.94961995230523" y="69.01501766784453" z="2.4505477000000004" />
    <detection t="35" x="207.91006879332275" y="68.6940175856685" z="4.5504127" />
    <detection t="36" x="206.5240020206677" y="68.37301750349248" z="6.0233808" />
    <detection t="37" x="205.1379352480127" y="68.05201742131646" z="6.44796" />
    <detection t="38" x="203.40535070270272" y="67.73101733914044" z="6.0720077" />
    <detection t="39" x="201.6727672368839" y="67.73101733914044" z="6.171103" />
    <detection t="40" x="200.2866993847377" y="67.41001725696442" z="6.451246" />
    <detection t="41" x="197.86108253259138" y="67.41001725696442" z="6.7197070000000005" />
    <detection t="42" x="195.78198129411766" y="67.41001725696442" z="6.848497" />
    <detection t="43" x="194.04939782829885" y="67.41001725696442" z="7.3343587" />
    <detection t="44" x="191.62377989666138" y="67.0890171747884" z="7.094892999999999" />
    <detection t="45" x="189.54467973767885" y="67.0890171747884" z="7.205684" />
    <detection t="46" x="187.4655784992051" y="67.0890171747884" z="7.1828527" />
    <detection t="47" x="185.38647834022257" y="67.0890171747884" z="7.173525" />
    <detection t="48" x="182.96086040858506" y="67.0890171747884" z="7.0472016" />
    <detection t="49" x="180.88176024960254" y="67.0890171747884" z="7.068024" />
    <detection t="50" x="178.45614231796503" y="67.0890171747884" z="7.035856699999999" />
    <detection t="51" x="176.72355885214625" y="67.0890171747884" z="6.8474145" />
    <detection t="52" x="174.99097430683625" y="67.0890171747884" z="6.8522058" />
    <detection t="53" x="172.91187414785375" y="67.0890171747884" z="6.742996000000001" />
    <detection t="54" x="170.83277398887122" y="67.0890171747884" z="6.7173724" />
    <detection t="55" x="168.75367275039747" y="67.0890171747884" z="6.722613000000001" />
    <detection t="56" x="167.0210892845787" y="67.0890171747884" z="6.769608" />
    <detection t="57" x="165.2885047392687" y="67.0890171747884" z="6.8576445999999995" />
    <detection t="58" x="163.20940458028616" y="67.0890171747884" z="6.5304709999999995" />
    <detection t="59" x="161.1303033418124" y="67.0890171747884" z="6.5625160000000005" />
    <detection t="60" x="159.39771987599363" y="67.0890171747884" z="6.3160205000000005" />
    <detection t="61" x="157.66513533068363" y="67.41001725696442" z="6.7002034" />
    <detection t="62" x="155.93255186486488" y="67.41001725696442" z="6.365068" />
    <detection t="63" x="154.1999683990461" y="67.41001725696442" z="6.410458" />
    <detection t="64" x="152.4673838537361" y="67.41001725696442" z="6.306998999999999" />
    <detection t="65" x="150.73480038791735" y="67.41001725696442" z="6.314742" />
    <detection t="66" x="149.0022158426073" y="67.41001725696442" z="6.080038500000001" />
    <detection t="67" x="147.61614906995231" y="67.41001725696442" z="6.0100050000000005" />
    <detection t="68" x="146.2300822972973" y="67.41001725696442" z="5.8520627" />
    <detection t="69" x="144.49749775198728" y="67.41001725696442" z="5.5293064" />
    <detection t="70" x="143.45794767249603" y="67.41001725696442" z="5.5381384" />
    <detection t="71" x="141.72536420667726" y="67.73101733914044" z="5.798298" />
    <detection t="72" x="140.339296354531" y="67.73101733914044" z="5.6301074" />
    <detection t="73" x="139.29974627503975" y="67.73101733914044" z="5.491349700000001" />
    <detection t="74" x="137.91367950238472" y="67.73101733914044" z="5.5166087" />
    <detection t="75" x="136.18109495707472" y="67.73101733914044" z="5.291695" />
    <detection t="76" x="134.79502818441972" y="67.73101733914044" z="5.1393156" />
    <detection t="77" x="133.75547810492844" y="67.73101733914044" z="5.3227444" />
    <detection t="78" x="132.3694102527822" y="67.73101733914044" z="4.8179336" />
    <detection t="79" x="130.9833434801272" y="67.73101733914044" z="4.805734999999999" />
    <detection t="80" x="129.94379340063594" y="67.73101733914044" z="4.914478" />
    <detection t="81" x="128.55772554848966" y="67.73101733914044" z="4.706067" />
    <detection t="82" x="127.17165877583464" y="67.73101733914044" z="4.651298000000001" />
    <detection t="83" x="125.78559200317964" y="67.73101733914044" z="4.717713400000001" />
  </particle>
  <particle nSpots="74">
    <detection t="0" x="169.1777431111111" y="70.29901799654861" z="-1.3209983" />
    <detection t="1" x="168.48580977777777" y="70.29901799654861" z="-1.3389876" />
    <detection t="2" x="167.7938764444444" y="70.29901799654861" z="-1.6923398999999997" />
    <detection t="3" x="167.44790977777777" y="70.62001807872463" z="-1.581966" />
    <detection t="4" x="166.75597644444443" y="70.62001807872463" z="-1.6173735" />
    <detection t="5" x="166.06404203333332" y="70.62001807872463" z="-2.0718827" />
    <detection t="6" x="165.37210869999998" y="70.62001807872463" z="-2.091687" />
    <detection t="7" x="165.02614203333334" y="70.94101816090065" z="-1.9459198" />
    <detection t="8" x="164.3342087" y="70.94101816090065" z="-1.9646384999999997" />
    <detection t="9" x="163.64227536666667" y="70.94101816090065" z="-2.026221" />
    <detection t="10" x="162.9503420333333" y="70.94101816090065" z="-2.2134674" />
    <detection t="11" x="162.60437536666666" y="71.26201824307667" z="-2.1277127" />
    <detection t="12" x="162.2584087" y="71.26201824307667" z="-2.6178977000000003" />
    <detection t="13" x="161.56647428888888" y="71.26201824307667" z="-2.5016272" />
    <detection t="14" x="161.22050762222221" y="71.5830183252527" z="-2.6064152999999997" />
    <detection t="15" x="160.52857428888888" y="71.5830183252527" z="-2.8866282" />
    <detection t="16" x="159.83664095555557" y="71.90401840742871" z="-2.7562807" />
    <detection t="17" x="159.4906742888889" y="71.90401840742871" z="-2.8535459999999997" />
    <detection t="18" x="158.79874095555553" y="72.22501848960474" z="-3.3012247" />
    <detection t="19" x="158.1068076222222" y="72.54601857178076" z="-3.3931699999999996" />
    <detection t="20" x="157.76083987777776" y="72.54601857178076" z="-3.2047092999999998" />
    <detection t="21" x="157.41487321111111" y="72.86701865395678" z="-0.7922284" />
    <detection t="22" x="157.06890654444445" y="72.86701865395678" z="-3.9296824999999997" />
    <detection t="23" x="156.72293987777778" y="72.86701865395678" z="-3.7706773" />
    <detection t="24" x="156.03100654444444" y="73.1880187361328" z="-1.8890796000000003" />
    <detection t="25" x="155.68503987777777" y="73.1880187361328" z="-3.7180524" />
    <detection t="26" x="155.33907321111113" y="73.1880187361328" z="-4.4772263" />
    <detection t="27" x="154.99310654444446" y="73.50901881830882" z="-2.7387533" />
    <detection t="28" x="154.64713987777776" y="73.50901881830882" z="-4.758864" />
    <detection t="29" x="154.64713987777776" y="73.50901881830882" z="-4.986739599999999" />
    <detection t="30" x="154.3011732111111" y="73.83001890048484" z="-5.07562" />
    <detection t="31" x="153.95520654444442" y="73.83001890048484" z="-5.1322074" />
    <detection t="32" x="153.60923879999999" y="74.15101898266086" z="-5.044625" />
    <detection t="33" x="153.26327213333332" y="74.15101898266086" z="-5.241992" />
    <detection t="34" x="152.91730546666665" y="74.47201906483689" z="-5.484563" />
    <detection t="35" x="152.5713388" y="74.47201906483689" z="-5.2791276" />
    <detection t="36" x="152.5713388" y="74.7930191470129" z="-5.469753" />
    <detection t="37" x="152.22537213333334" y="75.11401922918893" z="-5.7249555999999995" />
    <detection t="38" x="151.87940546666667" y="75.11401922918893" z="-5.597345" />
    <detection t="39" x="151.87940546666667" y="75.43501931136495" z="-5.564469" />
    <detection t="40" x="151.87940546666667" y="75.75601939354097" z="-6.3491349999999995" />
    <detection t="41" x="151.18747213333333" y="75.75601939354097" z="-5.692387" />
    <detection t="42" x="151.18747213333333" y="76.077019475717" z="-5.817555400000001" />
    <detection t="43" x="150.49553880000002" y="76.39801955789301" z="-6.41937" />
    <detection t="44" x="150.49553880000002" y="76.39801955789301" z="-5.653531" />
    <detection t="45" x="150.14957213333332" y="76.71901964006904" z="-5.9363136" />
    <detection t="46" x="149.80360546666665" y="77.04001972224505" z="-6.341156" />
    <detection t="47" x="149.80360546666665" y="77.04001972224505" z="-6.1509165999999995" />
    <detection t="48" x="149.80360546666665" y="77.36101980442108" z="-6.0354185" />
    <detection t="49" x="149.45763879999998" y="77.68201988659709" z="-6.656511999999999" />
    <detection t="50" x="148.76570438888888" y="77.68201988659709" z="-6.1464457999999995" />
    <detection t="51" x="148.76570438888888" y="78.00301996877312" z="-6.2811437" />
    <detection t="52" x="148.4197377222222" y="78.32402005094913" z="-6.064868" />
    <detection t="53" x="148.4197377222222" y="78.64502013312516" z="-6.8856196" />
    <detection t="54" x="148.07377105555554" y="78.64502013312516" z="-6.3552375" />
    <detection t="55" x="147.7278043888889" y="78.96602021530119" z="-6.3141713" />
    <detection t="56" x="147.7278043888889" y="79.2870202974772" z="-6.2104053" />
    <detection t="57" x="147.38183772222223" y="79.60802037965323" z="-6.657613799999999" />
    <detection t="58" x="147.38183772222223" y="79.92902046182924" z="-6.9831095" />
    <detection t="59" x="147.38183772222223" y="79.92902046182924" z="-6.547833" />
    <detection t="60" x="147.03587105555556" y="80.25002054400527" z="-6.901383999999999" />
    <detection t="61" x="147.38183772222223" y="80.57102062618128" z="-6.9739832999999996" />
    <detection t="62" x="147.03587105555556" y="80.57102062618128" z="-6.602801299999999" />
    <detection t="63" x="147.03587105555556" y="80.89202070835731" z="-6.564010000000001" />
    <detection t="64" x="147.03587105555556" y="81.21302079053332" z="-6.787617" />
    <detection t="65" x="147.03587105555556" y="81.53402087270935" z="-7.293038" />
    <detection t="66" x="146.6899043888889" y="81.85502095488536" z="-7.221712599999999" />
    <detection t="67" x="146.6899043888889" y="81.85502095488536" z="-6.764647" />
    <detection t="68" x="146.34393772222222" y="82.17602103706139" z="-6.944535000000001" />
    <detection t="69" x="146.34393772222222" y="82.49702111923742" z="-7.181215299999999" />
    <detection t="70" x="146.34393772222222" y="82.81802120141343" z="-7.417795" />
    <detection t="71" x="145.99797105555552" y="83.13902128358946" z="-7.620236" />
    <detection t="72" x="145.99797105555552" y="83.46002136576547" z="-8.31297" />
    <detection t="73" x="145.99797105555552" y="83.46002136576547" z="-7.3920174" />
  </particle>
  <particle nSpots="71">
    <detection t="0" x="133.67694885578447" y="30.495007806722" z="-17.662975" />
    <detection t="1" x="133.67694885578447" y="30.17400772454598" z="-18.112885000000002" />
    <detection t="2" x="134.0223672393027" y="29.853007642369956" z="-17.480587" />
    <detection t="3" x="133.33153047226625" y="29.853007642369956" z="-17.5522" />
    <detection t="4" x="133.33153047226625" y="29.532007560193936" z="-17.658610999999997" />
    <detection t="5" x="133.33153047226625" y="29.211007478017915" z="-17.515232" />
    <detection t="6" x="132.98611208874803" y="28.890007395841895" z="-17.47302" />
    <detection t="7" x="132.98611208874803" y="28.569007313665875" z="-17.588846" />
    <detection t="8" x="132.98611208874803" y="28.569007313665875" z="-17.292393" />
    <detection t="9" x="132.6406937052298" y="28.24800723148985" z="-17.547810000000002" />
    <detection t="10" x="132.6406937052298" y="27.92700714931383" z="-17.448137" />
    <detection t="11" x="132.98611208874803" y="27.92700714931383" z="-17.484169" />
    <detection t="12" x="132.98611208874803" y="27.60600706713781" z="-17.411279999999998" />
    <detection t="13" x="132.98611208874803" y="27.28500698496179" z="-17.521212" />
    <detection t="14" x="132.98611208874803" y="27.28500698496179" z="-17.692516" />
    <detection t="15" x="132.98611208874803" y="26.96400690278577" z="-17.346315" />
    <detection t="16" x="133.33153047226625" y="26.64300682060975" z="-17.145887" />
    <detection t="17" x="133.33153047226625" y="26.322006738433725" z="-17.179668" />
    <detection t="18" x="133.67694885578447" y="26.322006738433725" z="-17.415081" />
    <detection t="19" x="134.0223672393027" y="26.001006656257704" z="-17.374418" />
    <detection t="20" x="134.36778562282092" y="25.680006574081684" z="-17.21656" />
    <detection t="21" x="134.71320400633914" y="25.359006491905664" z="-16.830654" />
    <detection t="22" x="135.0586223898574" y="25.359006491905664" z="-17.121119" />
    <detection t="23" x="135.4040407733756" y="25.038006409729643" z="-17.432914999999998" />
    <detection t="24" x="136.44029592393028" y="24.71700632755362" z="-17.188357999999997" />
    <detection t="25" x="136.78571538351824" y="24.3960062453776" z="-17.136467" />
    <detection t="26" x="137.47655215055468" y="24.07500616320158" z="-17.061024" />
    <detection t="27" x="138.51280730110938" y="24.07500616320158" z="-16.994987" />
    <detection t="28" x="138.8582256846276" y="23.433005998849538" z="-17.226255" />
    <detection t="29" x="140.2398992187005" y="23.433005998849538" z="-16.848001" />
    <detection t="30" x="140.93073706180664" y="23.112005916673517" z="-16.954672" />
    <detection t="31" x="141.96699221236136" y="22.470005752321473" z="-16.700283" />
    <detection t="32" x="143.00324736291603" y="22.149005670145453" z="-16.632969" />
    <detection t="33" x="144.0395025134707" y="21.828005587969432" z="-16.488203" />
    <detection t="34" x="145.0757587400951" y="21.507005505793412" z="-16.598824" />
    <detection t="35" x="146.457432274168" y="21.186005423617388" z="-16.284882999999997" />
    <detection t="36" x="148.18452419175912" y="20.865005341441368" z="-16.530483" />
    <detection t="37" x="149.56619880190175" y="20.544005259265347" z="-16.357692999999998" />
    <detection t="38" x="150.94787233597467" y="19.902005094913306" z="-16.688643" />
    <detection t="39" x="153.020382637084" y="19.581005012737283" z="-16.50054" />
    <detection t="40" x="154.40205724722662" y="19.260004930561262" z="-16.812510999999997" />
    <detection t="41" x="156.12914916481776" y="18.939004848385242" z="-16.751580999999998" />
    <detection t="42" x="157.8562421584786" y="18.61800476620922" z="-16.421629" />
    <detection t="43" x="160.2741708431062" y="18.2970046840332" z="-16.01657" />
    <detection t="44" x="162.00126383676704" y="18.2970046840332" z="-16.305853" />
    <detection t="45" x="164.41919252139462" y="18.2970046840332" z="-16.142104999999997" />
    <detection t="46" x="166.4917038985737" y="18.2970046840332" z="-15.362695" />
    <detection t="47" x="168.90963258320127" y="18.2970046840332" z="-15.107822" />
    <detection t="48" x="170.98214396038034" y="18.61800476620922" z="-15.600346" />
    <detection t="49" x="173.05465426148973" y="18.939004848385242" z="-14.917960999999998" />
    <detection t="50" x="175.472584022187" y="19.581005012737283" z="-15.990128" />
    <detection t="51" x="177.8905127068146" y="19.902005094913306" z="-15.434045999999999" />
    <detection t="52" x="179.61760570047545" y="20.544005259265347" z="-15.276013" />
    <detection t="53" x="181.6901160015848" y="21.507005505793412" z="-14.979377" />
    <detection t="54" x="183.76262737876388" y="22.470005752321473" z="-14.464765" />
    <detection t="55" x="185.1443009128368" y="23.433005998849538" z="-15.692441" />
    <detection t="56" x="186.8713928304279" y="24.3960062453776" z="-15.482225" />
    <detection t="57" x="188.25306744057053" y="25.359006491905664" z="-15.888051999999998" />
    <detection t="58" x="189.2893225911252" y="26.64300682060975" z="-17.337687" />
    <detection t="59" x="190.3255777416799" y="27.60600706713781" z="-16.875072" />
    <detection t="60" x="191.01641450871634" y="28.569007313665875" z="-18.112051" />
    <detection t="61" x="191.70725235182252" y="29.532007560193936" z="-17.50264" />
    <detection t="62" x="191.70725235182252" y="30.495007806722" z="-18.977674" />
    <detection t="63" x="192.05267073534074" y="31.45800805325006" z="-20.506124" />
    <detection t="64" x="192.05267073534074" y="32.42100829977812" z="-20.263613" />
    <detection t="65" x="191.70725235182252" y="33.06300846413017" z="-21.655777" />
    <detection t="66" x="191.3618339683043" y="33.70500862848221" z="-21.741575" />
    <detection t="67" x="191.01641450871634" y="34.34700879283425" z="-21.29815" />
    <detection t="68" x="189.63474097464345" y="34.66800887501027" z="-21.236269" />
    <detection t="69" x="189.2893225911252" y="35.31000903936231" z="-22.203478" />
    <detection t="70" x="188.59848582408875" y="35.952009203714354" z="-20.789442" />
  </particle>
  <particle nSpots="76">
    <detection t="0" x="162.96319529411764" y="60.34801544909196" z="-17.27935" />
    <detection t="1" x="162.28839962848295" y="60.02701536691594" z="-16.854897" />
    <detection t="2" x="161.27620507894736" y="60.02701536691594" z="-16.998734" />
    <detection t="3" x="160.6014094133127" y="60.02701536691594" z="-16.840845" />
    <detection t="4" x="159.92661374767803" y="60.02701536691594" z="-16.557201" />
    <detection t="5" x="158.91442024922597" y="60.02701536691594" z="-17.11361" />
    <detection t="6" x="158.2396245835913" y="60.02701536691594" z="-16.73122" />
    <detection t="7" x="157.56482786687306" y="60.02701536691594" z="-16.833382" />
    <detection t="8" x="156.89003220123837" y="60.02701536691594" z="-16.850876" />
    <detection t="9" x="156.2152365356037" y="59.70601528473991" z="-16.735271" />
    <detection t="10" x="155.54044086996905" y="59.70601528473991" z="-16.465985999999997" />
    <detection t="11" x="154.86564520433433" y="59.70601528473991" z="-16.376410999999997" />
    <detection t="12" x="154.19084953869967" y="59.70601528473991" z="-16.668667000000003" />
    <detection t="13" x="153.51605282198142" y="59.70601528473991" z="-16.822231" />
    <detection t="14" x="152.84125715634673" y="59.70601528473991" z="-16.857879999999998" />
    <detection t="15" x="152.16646149071207" y="59.70601528473991" z="-16.6833" />
    <detection t="16" x="151.4916658250774" y="59.70601528473991" z="-16.606731" />
    <detection t="17" x="151.15426799226006" y="59.38501520256389" z="-16.776401999999997" />
    <detection t="18" x="150.8168701594427" y="59.38501520256389" z="-15.904394" />
    <detection t="19" x="150.14207449380802" y="59.38501520256389" z="-16.132145" />
    <detection t="20" x="149.46727777708978" y="59.38501520256389" z="-15.724735" />
    <detection t="21" x="149.12987994427243" y="59.38501520256389" z="-16.1843" />
    <detection t="22" x="148.11768644582042" y="59.38501520256389" z="-16.691298" />
    <detection t="23" x="148.11768644582042" y="59.38501520256389" z="-16.01604" />
    <detection t="24" x="147.44289078018576" y="59.38501520256389" z="-16.420820000000003" />
    <detection t="25" x="147.10549294736842" y="59.38501520256389" z="-15.985807000000001" />
    <detection t="26" x="146.43069728173373" y="59.38501520256389" z="-16.264848999999998" />
    <detection t="27" x="146.09329944891638" y="59.06401512038787" z="-16.02243" />
    <detection t="28" x="145.41850273219814" y="59.06401512038787" z="-15.420562" />
    <detection t="29" x="145.0811048993808" y="59.06401512038787" z="-15.266957999999999" />
    <detection t="30" x="144.40630923374613" y="59.06401512038787" z="-16.197214000000002" />
    <detection t="31" x="144.06891140092878" y="58.74301503821185" z="-15.86009" />
    <detection t="32" x="143.73151356811144" y="58.74301503821185" z="-16.022085" />
    <detection t="33" x="143.39411573529412" y="58.74301503821185" z="-16.127623" />
    <detection t="34" x="143.05671790247678" y="58.74301503821185" z="-15.564969" />
    <detection t="35" x="142.71932006965943" y="58.42201495603583" z="-15.314414000000001" />
    <detection t="36" x="142.3819222368421" y="58.42201495603583" z="-15.259466" />
    <detection t="37" x="142.04452440402474" y="58.42201495603583" z="-15.52351" />
    <detection t="38" x="141.7071265712074" y="58.42201495603583" z="-15.991665" />
    <detection t="39" x="141.7071265712074" y="58.10101487385981" z="-15.558675" />
    <detection t="40" x="141.3697276873065" y="58.10101487385981" z="-15.263769" />
    <detection t="41" x="141.3697276873065" y="58.10101487385981" z="-14.937478" />
    <detection t="42" x="140.6949320216718" y="58.10101487385981" z="-15.046306" />
    <detection t="43" x="140.3575341888545" y="57.78001479168379" z="-15.940157000000001" />
    <detection t="44" x="140.3575341888545" y="57.78001479168379" z="-15.153882000000001" />
    <detection t="45" x="140.3575341888545" y="57.78001479168379" z="-14.963860999999998" />
    <detection t="46" x="140.02013635603714" y="57.45901470950777" z="-15.028598" />
    <detection t="47" x="139.6827385232198" y="57.45901470950777" z="-15.740875" />
    <detection t="48" x="139.6827385232198" y="57.45901470950777" z="-14.936395000000001" />
    <detection t="49" x="139.00794285758514" y="57.45901470950777" z="-15.2845125" />
    <detection t="50" x="139.00794285758514" y="57.45901470950777" z="-14.876923000000001" />
    <detection t="51" x="138.6705450247678" y="57.45901470950777" z="-14.609334" />
    <detection t="52" x="138.33314719195047" y="57.13801462733175" z="-15.17874" />
    <detection t="53" x="137.9957493591331" y="57.13801462733175" z="-15.45929" />
    <detection t="54" x="137.9957493591331" y="57.13801462733175" z="-14.732664000000002" />
    <detection t="55" x="137.65835152631576" y="57.13801462733175" z="-15.078201000000002" />
    <detection t="56" x="137.65835152631576" y="56.81701454515573" z="-14.419147500000001" />
    <detection t="57" x="137.32095264241485" y="56.81701454515573" z="-14.663699" />
    <detection t="58" x="136.9835548095975" y="56.81701454515573" z="-14.632938000000001" />
    <detection t="59" x="136.64615697678016" y="56.4960144629797" z="-14.650475" />
    <detection t="60" x="136.64615697678016" y="56.4960144629797" z="-14.3524" />
    <detection t="61" x="135.9713613111455" y="56.4960144629797" z="-15.026829000000001" />
    <detection t="62" x="135.63396347832816" y="56.4960144629797" z="-14.787851999999999" />
    <detection t="63" x="135.29656564551084" y="56.17501438080368" z="-14.990345999999999" />
    <detection t="64" x="135.29656564551084" y="56.17501438080368" z="-14.964270999999998" />
    <detection t="65" x="134.62176997987615" y="56.17501438080368" z="-15.57334" />
    <detection t="66" x="134.9591678126935" y="55.85401429862766" z="-13.933887" />
    <detection t="67" x="134.2843721470588" y="55.85401429862766" z="-15.054448999999998" />
    <detection t="68" x="134.2843721470588" y="55.85401429862766" z="-14.440539000000001" />
    <detection t="69" x="133.9469743142415" y="55.53301421645164" z="-15.321876999999999" />
    <detection t="70" x="133.9469743142415" y="55.53301421645164" z="-14.502908999999999" />
    <detection t="71" x="133.9469743142415" y="55.21201413427562" z="-13.704317999999999" />
    <detection t="72" x="133.60957648142414" y="55.21201413427562" z="-14.677010000000001" />
    <detection t="73" x="133.2721775975232" y="54.8910140520996" z="-13.633424" />
    <detection t="74" x="132.93477976470587" y="54.8910140520996" z="-14.342973" />
    <detection t="75" x="132.59738193188852" y="54.8910140520996" z="-14.748898" />
  </particle>
  <particle nSpots="81">
    <detection t="0" x="199.90521829819278" y="43.656011175938865" z="-6.521934" />
    <detection t="1" x="200.23346980421687" y="44.298011340290905" z="-6.2765265" />
    <detection t="2" x="200.23346980421687" y="45.26101158681897" z="-5.9031405" />
    <detection t="3" x="200.8899728162651" y="45.90301175117101" z="-6.077768" />
    <detection t="4" x="201.2182243222892" y="46.866011997699076" z="-6.0323462" />
    <detection t="5" x="200.8899728162651" y="47.508012162051116" z="-5.429583" />
    <detection t="6" x="201.2182243222892" y="48.15001232640316" z="-5.4509625" />
    <detection t="7" x="201.2182243222892" y="48.7920124907552" z="-4.447532700000001" />
    <detection t="8" x="201.2182243222892" y="49.43401265510724" z="-4.9247765999999995" />
    <detection t="9" x="201.2182243222892" y="50.07601281945929" z="-4.7346444000000005" />
    <detection t="10" x="201.2182243222892" y="50.39701290163531" z="-4.365608" />
    <detection t="11" x="201.2182243222892" y="51.03901306598735" z="-2.1881115" />
    <detection t="12" x="200.56172131024096" y="51.68101323033939" z="-3.136766" />
    <detection t="13" x="200.56172131024096" y="52.00201331251541" z="-0.11014492" />
    <detection t="14" x="200.56172131024096" y="52.32301339469143" z="-3.1138508" />
    <detection t="15" x="200.23346980421687" y="52.96501355904347" z="1.7428355" />
    <detection t="16" x="199.90521829819278" y="53.2860136412195" z="-1.9897804000000001" />
    <detection t="17" x="199.24871528614457" y="53.60701372339552" z="-2.047588" />
    <detection t="18" x="199.24871528614457" y="53.92801380557154" z="-1.0694646" />
    <detection t="19" x="198.5922122740964" y="54.24901388774756" z="-1.2777646" />
    <detection t="20" x="198.2639607680723" y="54.24901388774756" z="-0.030913778" />
    <detection t="21" x="197.93570926204822" y="54.57001396992358" z="-0.6345964" />
    <detection t="22" x="197.60745673343376" y="54.8910140520996" z="-0.076893784" />
    <detection t="23" x="196.95095372138556" y="54.8910140520996" z="0.22348636" />
    <detection t="24" x="196.29445070933735" y="54.8910140520996" z="-0.18907088" />
    <detection t="25" x="195.96619920331327" y="55.21201413427562" z="0.52116996" />
    <detection t="26" x="195.63794769728915" y="55.21201413427562" z="1.0226921999999998" />
    <detection t="27" x="194.98144468524097" y="55.21201413427562" z="0.46412855" />
    <detection t="28" x="194.3249416731928" y="55.21201413427562" z="0.40387195" />
    <detection t="29" x="193.66843763855422" y="55.53301421645164" z="0.6483876999999999" />
    <detection t="30" x="193.01193462650605" y="55.53301421645164" z="0.9632550999999999" />
    <detection t="31" x="192.35543161445784" y="55.53301421645164" z="0.67352784" />
    <detection t="32" x="191.69892860240964" y="55.53301421645164" z="0.3493114" />
    <detection t="33" x="191.04242559036146" y="55.53301421645164" z="0.38945252" />
    <detection t="34" x="190.38592257831326" y="55.53301421645164" z="0.17039794" />
    <detection t="35" x="189.7294185436747" y="55.85401429862766" z="1.0948358999999999" />
    <detection t="36" x="188.74466402560245" y="55.85401429862766" z="0.3740726" />
    <detection t="37" x="188.0881610135542" y="55.85401429862766" z="0.48573154" />
    <detection t="38" x="187.43165800150604" y="55.85401429862766" z="0.5489986" />
    <detection t="39" x="186.44690348343374" y="55.85401429862766" z="0.39702606" />
    <detection t="40" x="185.79040047138557" y="55.85401429862766" z="0.38466495" />
    <detection t="41" x="185.133896436747" y="55.53301421645164" z="0.41550946" />
    <detection t="42" x="184.47739342469882" y="55.53301421645164" z="-0.020891971999999998" />
    <detection t="43" x="183.4926389066265" y="55.53301421645164" z="-0.023655957999999998" />
    <detection t="44" x="182.83613589457832" y="55.53301421645164" z="-0.07611949" />
    <detection t="45" x="182.17963288253014" y="55.53301421645164" z="-0.21662468" />
    <detection t="46" x="181.19487734186748" y="55.53301421645164" z="-0.084786005" />
    <detection t="47" x="180.21012282379522" y="55.53301421645164" z="0.0029134079999999997" />
    <detection t="48" x="179.88187131777107" y="55.53301421645164" z="0.042303257000000004" />
    <detection t="49" x="179.2253683057229" y="55.53301421645164" z="0.14996809" />
    <detection t="50" x="178.5688652936747" y="55.53301421645164" z="0.21844047" />
    <detection t="51" x="177.25585824698797" y="55.53301421645164" z="-0.16813713" />
    <detection t="52" x="176.92760674096388" y="55.21201413427562" z="-0.6068608" />
    <detection t="53" x="175.9428522228916" y="55.21201413427562" z="-0.44762594" />
    <detection t="54" x="175.61460071686747" y="55.21201413427562" z="-0.5161560000000001" />
    <detection t="55" x="174.95809770481927" y="55.21201413427562" z="-0.4783122" />
    <detection t="56" x="174.3015946927711" y="54.8910140520996" z="-1.3358732" />
    <detection t="57" x="173.64509065813255" y="54.8910140520996" z="-1.0029644" />
    <detection t="58" x="172.98858764608434" y="54.8910140520996" z="-0.65547484" />
    <detection t="59" x="172.33208463403616" y="54.8910140520996" z="-0.7535345" />
    <detection t="60" x="171.34733011596384" y="54.8910140520996" z="-1.1907283000000002" />
    <detection t="61" x="170.69082710391567" y="54.57001396992358" z="-1.7156509999999998" />
    <detection t="62" x="170.0343240918675" y="54.57001396992358" z="-1.1815316999999999" />
    <detection t="63" x="169.70607156325303" y="54.57001396992358" z="-1.3083526" />
    <detection t="64" x="169.04956855120483" y="54.57001396992358" z="-1.4382415000000002" />
    <detection t="65" x="168.39306553915665" y="54.57001396992358" z="-1.4576874" />
    <detection t="66" x="168.06481403313256" y="54.24901388774756" z="-1.9422557" />
    <detection t="67" x="167.73656252710845" y="54.24901388774756" z="-1.7796915" />
    <detection t="68" x="167.08005951506024" y="53.92801380557154" z="-2.5025833" />
    <detection t="69" x="166.75180800903615" y="53.92801380557154" z="-2.2258663" />
    <detection t="70" x="166.09530499698795" y="53.92801380557154" z="-1.632021" />
    <detection t="71" x="165.4388009623494" y="53.60701372339552" z="-2.4855833" />
    <detection t="72" x="165.4388009623494" y="53.60701372339552" z="-2.9405887" />
    <detection t="73" x="164.78229795030123" y="53.2860136412195" z="-2.705069" />
    <detection t="74" x="164.12579493825302" y="53.2860136412195" z="-2.8909017999999995" />
    <detection t="75" x="163.79754343222893" y="53.2860136412195" z="-3.0724777999999997" />
    <detection t="76" x="163.46929192620482" y="52.96501355904347" z="-3.0611222000000002" />
    <detection t="77" x="163.14104042018073" y="52.96501355904347" z="-3.7039273" />
    <detection t="78" x="162.48453740813252" y="52.64401347686745" z="-3.3295677" />
    <detection t="79" x="162.15628590210844" y="52.64401347686745" z="-3.825486" />
    <detection t="80" x="161.82803439608435" y="52.64401347686745" z="-4.447975" />
  </particle>
  <particle nSpots="75">
    <detection t="0" x="100.00060035056543" y="39.162010025474565" z="-9.076400999999999" />
    <detection t="1" x="102.1132896542811" y="38.841009943298545" z="-8.674818" />
    <detection t="2" x="101.76117495315025" y="38.841009943298545" z="-9.187474" />
    <detection t="3" x="101.76117495315025" y="38.841009943298545" z="-9.334024000000001" />
    <detection t="4" x="102.1132896542811" y="38.520009861122524" z="-9.159096" />
    <detection t="5" x="102.1132896542811" y="38.520009861122524" z="-9.309902000000001" />
    <detection t="6" x="102.1132896542811" y="38.199009778946504" z="-8.758298" />
    <detection t="7" x="102.46540435541196" y="38.199009778946504" z="-8.860218" />
    <detection t="8" x="102.8175190565428" y="38.199009778946504" z="-8.873414" />
    <detection t="9" x="103.16963375767367" y="37.878009696770484" z="-8.612466" />
    <detection t="10" x="103.16963375767367" y="37.878009696770484" z="-9.075092" />
    <detection t="11" x="103.16963375767367" y="37.55700961459446" z="-8.813128" />
    <detection t="12" x="103.87386315993538" y="37.55700961459446" z="-8.94461" />
    <detection t="13" x="103.87386315993538" y="37.23600953241844" z="-8.913843" />
    <detection t="14" x="104.22597786106624" y="37.23600953241844" z="-8.711091999999999" />
    <detection t="15" x="104.5780925621971" y="36.91500945024242" z="-8.658804" />
    <detection t="16" x="104.5780925621971" y="36.91500945024242" z="-9.414401" />
    <detection t="17" x="105.28232306138933" y="36.5940093680664" z="-8.789707" />
    <detection t="18" x="105.63443776252021" y="36.5940093680664" z="-8.945832000000001" />
    <detection t="19" x="105.98655246365107" y="36.27300928589038" z="-8.996243" />
    <detection t="20" x="105.98655246365107" y="36.27300928589038" z="-9.299205" />
    <detection t="21" x="106.69078186591277" y="35.952009203714354" z="-9.106415" />
    <detection t="22" x="107.04289656704363" y="35.952009203714354" z="-8.609158500000001" />
    <detection t="23" x="107.39501126817447" y="35.631009121538334" z="-9.140252" />
    <detection t="24" x="107.74712596930534" y="35.631009121538334" z="-9.187056" />
    <detection t="25" x="108.45135537156705" y="35.31000903936231" z="-9.0778885" />
    <detection t="26" x="108.8034700726979" y="35.31000903936231" z="-8.605605" />
    <detection t="27" x="109.50770057189014" y="34.98900895718629" z="-8.820041999999999" />
    <detection t="28" x="109.85981527302101" y="34.98900895718629" z="-9.503769" />
    <detection t="29" x="110.56404467528272" y="34.66800887501027" z="-8.602335" />
    <detection t="30" x="110.91615937641357" y="34.34700879283425" z="-9.365967999999999" />
    <detection t="31" x="111.62038877867528" y="34.02600871065823" z="-9.0886345" />
    <detection t="32" x="112.32461818093701" y="33.70500862848221" z="-9.213744" />
    <detection t="33" x="112.67673288206787" y="33.70500862848221" z="-9.089828500000001" />
    <detection t="34" x="113.38096228432957" y="33.38400854630619" z="-9.127869" />
    <detection t="35" x="114.0851927835218" y="32.74200838195415" z="-9.101028" />
    <detection t="36" x="114.0851927835218" y="32.42100829977812" z="-9.696439999999999" />
    <detection t="37" x="115.14153688691438" y="32.1000082176021" z="-9.388374" />
    <detection t="38" x="115.14153688691438" y="31.779008135426086" z="-10.113471" />
    <detection t="39" x="115.8457662891761" y="31.45800805325006" z="-9.7167015" />
    <detection t="40" x="116.5499956914378" y="31.13700797107404" z="-9.237178" />
    <detection t="41" x="116.90211039256867" y="30.81600788889802" z="-8.966785" />
    <detection t="42" x="117.25422509369953" y="30.495007806722" z="-9.285036999999999" />
    <detection t="43" x="118.66268499515348" y="30.17400772454598" z="-9.194219" />
    <detection t="44" x="119.01479969628434" y="29.853007642369956" z="-9.124422000000001" />
    <detection t="45" x="119.3669143974152" y="29.532007560193936" z="-9.276129" />
    <detection t="46" x="120.0711437996769" y="29.211007478017915" z="-9.283458999999999" />
    <detection t="47" x="120.7753732019386" y="28.890007395841895" z="-9.094231" />
    <detection t="48" x="121.47960260420034" y="28.569007313665875" z="-9.450778999999999" />
    <detection t="49" x="122.18383310339257" y="28.24800723148985" z="-9.485988" />
    <detection t="50" x="123.24017720678515" y="27.60600706713781" z="-10.078155" />
    <detection t="51" x="123.592291907916" y="27.28500698496179" z="-9.877188" />
    <detection t="52" x="124.64863601130857" y="27.28500698496179" z="-9.454471" />
    <detection t="53" x="125.35286541357027" y="26.64300682060975" z="-9.537443" />
    <detection t="54" x="126.40921061389338" y="26.322006738433725" z="-9.424358" />
    <detection t="55" x="127.46555471728594" y="26.001006656257704" z="-9.384754" />
    <detection t="56" x="128.52189882067853" y="25.359006491905664" z="-9.751578" />
    <detection t="57" x="129.57824292407108" y="25.038006409729643" z="-9.347099" />
    <detection t="58" x="130.63458702746365" y="24.71700632755362" z="-9.079596" />
    <detection t="59" x="131.69093222778676" y="24.07500616320158" z="-9.649181" />
    <detection t="60" x="133.0993910323102" y="23.754006081025558" z="-9.446783" />
    <detection t="61" x="134.15573513570274" y="23.112005916673517" z="-10.157967" />
    <detection t="62" x="135.5641950371567" y="22.791005834497494" z="-9.701982000000001" />
    <detection t="63" x="137.324768542811" y="22.470005752321473" z="-9.447339" />
    <detection t="64" x="138.38111264620355" y="21.828005587969432" z="-10.174267" />
    <detection t="65" x="140.14168724878837" y="21.507005505793412" z="-9.74472" />
    <detection t="66" x="141.90226075444266" y="20.865005341441368" z="-10.146616999999999" />
    <detection t="67" x="143.31071955896607" y="20.544005259265347" z="-9.933273" />
    <detection t="68" x="145.0712941615509" y="20.223005177089327" z="-9.39435" />
    <detection t="69" x="146.8318676672052" y="19.581005012737283" z="-10.18598" />
    <detection t="70" x="148.94455697092087" y="19.260004930561262" z="-9.867977" />
    <detection t="71" x="150.70513047657514" y="18.939004848385242" z="-10.182537" />
    <detection t="72" x="152.8178197802908" y="18.939004848385242" z="-9.054405000000001" />
    <detection t="73" x="154.93050798707594" y="18.61800476620922" z="-9.203617" />
    <detection t="74" x="156.69108258966074" y="18.2970046840332" z="-9.82087" />
  </particle>
  <particle nSpots="79">
    <detection t="0" x="193.27839845588235" y="83.46002136576547" z="-9.243727999999999" />
    <detection t="1" x="193.59892639705882" y="82.81802120141343" z="-9.10262" />
    <detection t="2" x="193.59892639705882" y="82.17602103706139" z="-8.96996" />
    <detection t="3" x="193.91945433823528" y="81.85502095488536" z="-9.158357" />
    <detection t="4" x="194.56051022058824" y="81.21302079053332" z="-8.859005999999999" />
    <detection t="5" x="194.8810381617647" y="80.89202070835731" z="-9.255541000000001" />
    <detection t="6" x="195.20156610294117" y="80.25002054400527" z="-8.858524000000001" />
    <detection t="7" x="195.20156610294117" y="79.92902046182924" z="-9.111025999999999" />
    <detection t="8" x="195.52209404411764" y="79.2870202974772" z="-9.02341" />
    <detection t="9" x="195.8426219852941" y="78.96602021530119" z="-9.163708" />
    <detection t="10" x="195.8426219852941" y="78.64502013312516" z="-9.072731" />
    <detection t="11" x="196.1631499264706" y="78.00301996877312" z="-9.126745" />
    <detection t="12" x="196.1631499264706" y="77.68201988659709" z="-9.244489" />
    <detection t="13" x="196.1631499264706" y="77.04001972224505" z="-8.684759" />
    <detection t="14" x="196.48367786764706" y="76.71901964006904" z="-9.102859" />
    <detection t="15" x="196.48367786764706" y="76.39801955789301" z="-8.920817" />
    <detection t="16" x="196.80420580882355" y="76.077019475717" z="-9.177435000000001" />
    <detection t="17" x="196.80420580882355" y="75.75601939354097" z="-9.444395" />
    <detection t="18" x="196.80420580882355" y="75.11401922918893" z="-8.513052" />
    <detection t="19" x="196.80420580882355" y="74.7930191470129" z="-8.716868" />
    <detection t="20" x="196.80420580882355" y="74.47201906483689" z="-9.064318" />
    <detection t="21" x="196.80420580882355" y="74.15101898266086" z="-8.995694" />
    <detection t="22" x="197.12473474852942" y="73.83001890048484" z="-8.842592999999999" />
    <detection t="23" x="197.12473474852942" y="73.1880187361328" z="-8.371917" />
    <detection t="24" x="197.44526268970588" y="72.86701865395678" z="-8.812656" />
    <detection t="25" x="197.44526268970588" y="72.54601857178076" z="-8.887198" />
    <detection t="26" x="197.12473474852942" y="72.22501848960474" z="-8.792138000000001" />
    <detection t="27" x="197.12473474852942" y="71.90401840742871" z="-8.84934" />
    <detection t="28" x="197.12473474852942" y="71.5830183252527" z="-8.846834" />
    <detection t="29" x="197.12473474852942" y="71.26201824307667" z="-8.394181" />
    <detection t="30" x="197.44526268970588" y="70.94101816090065" z="-8.846374" />
    <detection t="31" x="196.80420580882355" y="70.94101816090065" z="-8.974827000000001" />
    <detection t="32" x="197.12473474852942" y="70.62001807872463" z="-9.125676" />
    <detection t="33" x="197.12473474852942" y="70.29901799654861" z="-9.069787" />
    <detection t="34" x="196.80420580882355" y="69.97801791437259" z="-8.499888" />
    <detection t="35" x="196.80420580882355" y="69.97801791437259" z="-8.898463000000001" />
    <detection t="36" x="196.80420580882355" y="69.65701783219657" z="-9.116516" />
    <detection t="37" x="196.80420580882355" y="69.33601775002055" z="-8.854525" />
    <detection t="38" x="196.80420580882355" y="69.01501766784453" z="-8.387642999999999" />
    <detection t="39" x="196.80420580882355" y="69.01501766784453" z="-9.081635" />
    <detection t="40" x="196.80420580882355" y="68.6940175856685" z="-8.731877" />
    <detection t="41" x="196.80420580882355" y="68.37301750349248" z="-8.494969000000001" />
    <detection t="42" x="196.80420580882355" y="68.37301750349248" z="-8.971391" />
    <detection t="43" x="196.48367786764706" y="68.05201742131646" z="-8.558822" />
    <detection t="44" x="196.48367786764706" y="67.73101733914044" z="-8.239628999999999" />
    <detection t="45" x="196.1631499264706" y="67.73101733914044" z="-8.691137" />
    <detection t="46" x="196.1631499264706" y="67.41001725696442" z="-8.316308" />
    <detection t="47" x="196.1631499264706" y="67.0890171747884" z="-8.127013" />
    <detection t="48" x="196.1631499264706" y="67.0890171747884" z="-8.372895" />
    <detection t="49" x="195.8426219852941" y="66.76801709261238" z="-7.728905999999999" />
    <detection t="50" x="195.8426219852941" y="66.76801709261238" z="-8.251621" />
    <detection t="51" x="195.20156610294117" y="66.44701701043635" z="-7.742503599999999" />
    <detection t="52" x="195.52209404411764" y="66.44701701043635" z="-8.058939" />
    <detection t="53" x="195.20156610294117" y="66.12601692826034" z="-7.909299400000001" />
    <detection t="54" x="195.20156610294117" y="66.12601692826034" z="-8.020239" />
    <detection t="55" x="195.20156610294117" y="66.12601692826034" z="-8.387683" />
    <detection t="56" x="194.8810381617647" y="65.80501684608431" z="-7.8302975" />
    <detection t="57" x="194.8810381617647" y="65.80501684608431" z="-8.055631" />
    <detection t="58" x="194.56051022058824" y="65.80501684608431" z="-8.369971000000001" />
    <detection t="59" x="194.56051022058824" y="65.4840167639083" z="-7.7420955000000005" />
    <detection t="60" x="194.23998227941178" y="65.4840167639083" z="-7.9676175" />
    <detection t="61" x="194.56051022058824" y="65.16301668173227" z="-7.9995084" />
    <detection t="62" x="194.56051022058824" y="65.16301668173227" z="-7.841059700000001" />
    <detection t="63" x="194.23998227941178" y="65.16301668173227" z="-8.084876" />
    <detection t="64" x="194.23998227941178" y="64.84201659955625" z="-8.209163" />
    <detection t="65" x="194.23998227941178" y="64.84201659955625" z="-7.961180000000001" />
    <detection t="66" x="193.91945433823528" y="64.52101651738023" z="-8.215889" />
    <detection t="67" x="194.23998227941178" y="64.52101651738023" z="-8.371122999999999" />
    <detection t="68" x="193.91945433823528" y="64.52101651738023" z="-7.8614216" />
    <detection t="69" x="193.91945433823528" y="64.52101651738023" z="-7.8992496" />
    <detection t="70" x="194.23998227941178" y="64.52101651738023" z="-8.181593" />
    <detection t="71" x="193.91945433823528" y="64.52101651738023" z="-8.177324" />
    <detection t="72" x="193.91945433823528" y="64.2000164352042" z="-8.099269" />
    <detection t="73" x="193.91945433823528" y="64.2000164352042" z="-8.005463" />
    <detection t="74" x="193.91945433823528" y="64.2000164352042" z="-8.016599000000001" />
    <detection t="75" x="193.91945433823528" y="64.2000164352042" z="-7.8922906" />
    <detection t="76" x="193.91945433823528" y="64.2000164352042" z="-7.745406" />
    <detection t="77" x="193.91945433823528" y="64.2000164352042" z="-7.785885" />
    <detection t="78" x="193.91945433823528" y="64.2000164352042" z="-7.7362504" />
  </particle>
  <particle nSpots="86">
    <detection t="0" x="167.77111480592106" y="39.80401018982661" z="-13.989835999999999" />
    <detection t="1" x="167.41262960855263" y="39.48301010765059" z="-14.043979" />
    <detection t="2" x="167.0541444111842" y="39.48301010765059" z="-14.030323999999998" />
    <detection t="3" x="167.0541444111842" y="39.162010025474565" z="-14.065597" />
    <detection t="4" x="167.0541444111842" y="39.162010025474565" z="-13.921173000000001" />
    <detection t="5" x="167.0541444111842" y="39.162010025474565" z="-13.888622" />
    <detection t="6" x="166.6956592138158" y="38.841009943298545" z="-13.780142000000001" />
    <detection t="7" x="166.33717401644736" y="38.841009943298545" z="-14.040509" />
    <detection t="8" x="166.6956592138158" y="38.520009861122524" z="-14.093635" />
    <detection t="9" x="166.6956592138158" y="38.520009861122524" z="-13.354475" />
    <detection t="10" x="166.33717401644736" y="38.199009778946504" z="-14.170092000000002" />
    <detection t="11" x="166.33717401644736" y="38.199009778946504" z="-13.526395999999998" />
    <detection t="12" x="166.33717401644736" y="38.199009778946504" z="-13.657520000000002" />
    <detection t="13" x="165.97868881907897" y="37.878009696770484" z="-13.817054" />
    <detection t="14" x="166.33717401644736" y="37.878009696770484" z="-13.579899" />
    <detection t="15" x="166.33717401644736" y="37.878009696770484" z="-13.311171" />
    <detection t="16" x="165.97868881907897" y="37.55700961459446" z="-14.217239000000001" />
    <detection t="17" x="165.97868881907897" y="37.55700961459446" z="-13.937989000000002" />
    <detection t="18" x="166.33717401644736" y="37.23600953241844" z="-14.001304000000001" />
    <detection t="19" x="166.33717401644736" y="37.23600953241844" z="-13.841829999999998" />
    <detection t="20" x="166.33717401644736" y="37.23600953241844" z="-13.384154999999998" />
    <detection t="21" x="166.33717401644736" y="37.23600953241844" z="-13.432948999999999" />
    <detection t="22" x="166.33717401644736" y="36.91500945024242" z="-13.527503" />
    <detection t="23" x="166.6956592138158" y="36.91500945024242" z="-13.487827" />
    <detection t="24" x="166.6956592138158" y="36.91500945024242" z="-13.436717000000002" />
    <detection t="25" x="166.6956592138158" y="36.91500945024242" z="-13.895854" />
    <detection t="26" x="167.0541444111842" y="36.5940093680664" z="-13.862809" />
    <detection t="27" x="167.41262960855263" y="36.5940093680664" z="-13.177821" />
    <detection t="28" x="167.41262960855263" y="36.27300928589038" z="-13.484735" />
    <detection t="29" x="167.41262960855263" y="36.27300928589038" z="-13.725143" />
    <detection t="30" x="167.77111480592106" y="35.952009203714354" z="-14.388971" />
    <detection t="31" x="168.1296011200658" y="35.952009203714354" z="-13.321686999999999" />
    <detection t="32" x="168.1296011200658" y="35.631009121538334" z="-13.909185999999998" />
    <detection t="33" x="168.1296011200658" y="35.631009121538334" z="-14.037884" />
    <detection t="34" x="168.4880863174342" y="35.631009121538334" z="-13.372763" />
    <detection t="35" x="168.4880863174342" y="35.31000903936231" z="-13.930515" />
    <detection t="36" x="168.8465715148026" y="35.31000903936231" z="-13.022125" />
    <detection t="37" x="168.8465715148026" y="34.98900895718629" z="-14.175168" />
    <detection t="38" x="169.56354190953948" y="34.98900895718629" z="-13.326910999999999" />
    <detection t="39" x="169.56354190953948" y="34.98900895718629" z="-13.928279999999999" />
    <detection t="40" x="169.9220271069079" y="34.98900895718629" z="-13.103782" />
    <detection t="41" x="169.9220271069079" y="34.66800887501027" z="-14.19379" />
    <detection t="42" x="170.28051230427633" y="34.66800887501027" z="-13.332548999999998" />
    <detection t="43" x="170.63899750164475" y="34.66800887501027" z="-14.084575" />
    <detection t="44" x="170.99748269901318" y="34.66800887501027" z="-13.327078" />
    <detection t="45" x="170.99748269901318" y="34.66800887501027" z="-13.785225" />
    <detection t="46" x="171.35596789638157" y="34.66800887501027" z="-13.378487" />
    <detection t="47" x="171.35596789638157" y="34.66800887501027" z="-13.862456" />
    <detection t="48" x="172.07293829111842" y="34.66800887501027" z="-13.475088000000001" />
    <detection t="49" x="172.07293829111842" y="34.66800887501027" z="-13.798874" />
    <detection t="50" x="172.43142460526315" y="34.66800887501027" z="-13.212338" />
    <detection t="51" x="172.43142460526315" y="34.66800887501027" z="-13.599212" />
    <detection t="52" x="172.78990980263157" y="34.66800887501027" z="-13.593007" />
    <detection t="53" x="173.148395" y="34.66800887501027" z="-13.458019" />
    <detection t="54" x="173.50688019736842" y="34.66800887501027" z="-13.174344" />
    <detection t="55" x="173.8653653947368" y="34.66800887501027" z="-14.049608" />
    <detection t="56" x="174.22385059210526" y="34.98900895718629" z="-13.569467000000001" />
    <detection t="57" x="174.5823357894737" y="34.98900895718629" z="-13.026008000000001" />
    <detection t="58" x="174.5823357894737" y="34.98900895718629" z="-13.359289000000002" />
    <detection t="59" x="174.5823357894737" y="34.98900895718629" z="-14.097742000000002" />
    <detection t="60" x="175.29930618421054" y="34.98900895718629" z="-13.159242" />
    <detection t="61" x="175.29930618421054" y="35.31000903936231" z="-13.585826999999998" />
    <detection t="62" x="175.29930618421054" y="35.31000903936231" z="-14.493599" />
    <detection t="63" x="175.65779138157896" y="35.631009121538334" z="-14.284683" />
    <detection t="64" x="175.65779138157896" y="35.631009121538334" z="-14.312907999999998" />
    <detection t="65" x="176.01627657894738" y="35.631009121538334" z="-13.827233999999999" />
    <detection t="66" x="176.37476177631578" y="35.631009121538334" z="-13.490345000000001" />
    <detection t="67" x="176.7332480904605" y="35.952009203714354" z="-13.801323000000002" />
    <detection t="68" x="177.09173328782893" y="35.952009203714354" z="-13.937123999999999" />
    <detection t="69" x="177.09173328782893" y="36.27300928589038" z="-14.292302" />
    <detection t="70" x="177.80870368256578" y="36.27300928589038" z="-13.699513" />
    <detection t="71" x="177.80870368256578" y="36.5940093680664" z="-14.266176999999999" />
    <detection t="72" x="178.1671888799342" y="36.5940093680664" z="-14.122897" />
    <detection t="73" x="178.52567407730263" y="36.91500945024242" z="-14.358438" />
    <detection t="74" x="178.88415927467108" y="36.91500945024242" z="-14.034075" />
    <detection t="75" x="178.88415927467108" y="37.23600953241844" z="-14.399534" />
    <detection t="76" x="179.6011296694079" y="37.23600953241844" z="-13.862186" />
    <detection t="77" x="179.95961486677632" y="37.55700961459446" z="-13.657723999999998" />
    <detection t="78" x="179.95961486677632" y="37.878009696770484" z="-14.539507999999998" />
    <detection t="79" x="180.31810006414474" y="37.878009696770484" z="-13.92942" />
    <detection t="80" x="180.67658526151317" y="38.199009778946504" z="-14.346601500000002" />
    <detection t="81" x="180.67658526151317" y="38.520009861122524" z="-14.787717" />
    <detection t="82" x="181.03507045888156" y="38.841009943298545" z="-13.987777" />
    <detection t="83" x="181.39355677302632" y="39.162010025474565" z="-14.118694" />
    <detection t="84" x="181.39355677302632" y="39.162010025474565" z="-14.508876999999998" />
    <detection t="85" x="181.7520419703947" y="39.48301010765059" z="-14.702047" />
  </particle>
  <particle nSpots="76">
    <detection t="0" x="145.4107244985591" y="85.06502177664558" z="-15.604088" />
    <detection t="1" x="145.72478645821326" y="85.3860218588216" z="-15.534360999999999" />
    <detection t="2" x="145.72478645821326" y="85.3860218588216" z="-15.413323000000002" />
    <detection t="3" x="146.03884841786743" y="85.3860218588216" z="-6.8190856" />
    <detection t="4" x="146.3529103775216" y="85.06502177664558" z="-4.427512" />
    <detection t="5" x="146.03884841786743" y="85.3860218588216" z="-5.6877913" />
    <detection t="6" x="145.72478645821326" y="85.3860218588216" z="-6.2488985" />
    <detection t="7" x="145.4107244985591" y="85.70702194099762" z="-9.858911500000001" />
    <detection t="8" x="145.0966625389049" y="85.70702194099762" z="-11.540856" />
    <detection t="9" x="144.78260057925073" y="86.02802202317365" z="-12.2807255" />
    <detection t="10" x="144.46853861959653" y="86.02802202317365" z="-14.378739999999999" />
    <detection t="11" x="144.15447665994233" y="86.34902210534966" z="-14.76263" />
    <detection t="12" x="143.84041470028816" y="86.67002218752569" z="-13.519854" />
    <detection t="13" x="143.526352740634" y="86.9910222697017" z="-13.445310999999998" />
    <detection t="14" x="142.89822784293946" y="87.31202235187773" z="-11.628312" />
    <detection t="15" x="142.89822784293946" y="87.63302243405374" z="-9.080813000000001" />
    <detection t="16" x="142.5841658832853" y="87.95402251622977" z="11.779542999999999" />
    <detection t="17" x="142.27010392363113" y="88.27502259840578" z="15.816396" />
    <detection t="18" x="142.27010392363113" y="88.59602268058181" z="18.11685" />
    <detection t="19" x="142.27010392363113" y="89.23802284493385" z="14.31615" />
    <detection t="20" x="142.5841658832853" y="89.88002300928589" z="13.439307999999999" />
    <detection t="21" x="143.526352740634" y="90.84302325581396" z="-16.044275" />
    <detection t="22" x="143.526352740634" y="91.16402333798997" z="-16.489773" />
    <detection t="23" x="144.15447665994233" y="91.80602350234201" z="-15.022913" />
    <detection t="24" x="144.46853861959653" y="92.12702358451804" z="-15.005104000000001" />
    <detection t="25" x="144.46853861959653" y="92.12702358451804" z="-14.462145000000001" />
    <detection t="26" x="144.78260057925073" y="92.44802366669407" z="-14.406648" />
    <detection t="27" x="144.78260057925073" y="92.76902374887008" z="-14.643657000000001" />
    <detection t="28" x="145.0966625389049" y="93.09002383104611" z="-15.04984" />
    <detection t="29" x="145.4107244985591" y="93.09002383104611" z="-14.46154" />
    <detection t="30" x="145.72478645821326" y="93.41102391322212" z="-14.380695000000001" />
    <detection t="31" x="145.72478645821326" y="93.73202399539815" z="-14.507391" />
    <detection t="32" x="146.03884841786743" y="94.05302407757416" z="-14.8170185" />
    <detection t="33" x="146.3529103775216" y="94.05302407757416" z="-14.747323999999999" />
    <detection t="34" x="146.6669723371758" y="94.37402415975019" z="-15.249962" />
    <detection t="35" x="146.98103429682996" y="94.6950242419262" z="-14.415578" />
    <detection t="36" x="147.2950972348703" y="95.01602432410223" z="-15.479815499999999" />
    <detection t="37" x="147.92322115417866" y="95.33702440627825" z="-15.228110000000001" />
    <detection t="38" x="148.55134507348703" y="95.65802448845427" z="-14.929813000000001" />
    <detection t="39" x="149.1794689927954" y="95.9790245706303" z="-14.690399" />
    <detection t="40" x="149.49353095244956" y="96.30002465280631" z="-14.428723000000002" />
    <detection t="41" x="150.12165487175793" y="96.62102473498234" z="-14.785144" />
    <detection t="42" x="151.06384172910663" y="97.26302489933438" z="-13.81494" />
    <detection t="43" x="151.3779036887608" y="97.5840249815104" z="-15.523287" />
    <detection t="44" x="152.32008956772333" y="97.90502506368642" z="-14.224878" />
    <detection t="45" x="152.9482134870317" y="98.54702522803846" z="-14.816325" />
    <detection t="46" x="153.89039936599423" y="98.86802531021448" z="-14.029485999999999" />
    <detection t="47" x="154.5185232853026" y="99.1890253923905" z="-15.109351" />
    <detection t="48" x="155.4607101426513" y="99.51002547456653" z="-14.479752" />
    <detection t="49" x="156.08883406195963" y="99.83102555674255" z="-14.728695000000002" />
    <detection t="50" x="157.0310199409222" y="100.15202563891857" z="-14.852170000000001" />
    <detection t="51" x="157.97320581988473" y="100.47302572109459" z="-15.141991" />
    <detection t="52" x="159.2294546368876" y="100.79402580327061" z="-14.188869" />
    <detection t="53" x="160.17164051585013" y="101.11502588544663" z="-14.17335" />
    <detection t="54" x="161.42788835446686" y="101.43602596762265" z="-15.177745000000002" />
    <detection t="55" x="162.68413717146973" y="101.43602596762265" z="-15.100894" />
    <detection t="56" x="163.94038501008643" y="101.75702604979867" z="-15.052731" />
    <detection t="57" x="165.19663284870316" y="102.0780261319747" z="-13.925310999999999" />
    <detection t="58" x="166.45288166570603" y="102.0780261319747" z="-14.584645000000002" />
    <detection t="59" x="167.70912950432276" y="102.39902621415071" z="-15.249595999999999" />
    <detection t="60" x="169.27943930259366" y="102.39902621415071" z="-15.050497" />
    <detection t="61" x="170.8497500792507" y="102.39902621415071" z="-14.499505" />
    <detection t="62" x="172.42005987752162" y="102.39902621415071" z="-14.753025" />
    <detection t="63" x="173.99037065417866" y="102.39902621415071" z="-15.408825" />
    <detection t="64" x="175.56068045244956" y="102.0780261319747" z="-14.623363500000002" />
    <detection t="65" x="177.44505221037463" y="101.75702604979867" z="-14.907836999999999" />
    <detection t="66" x="179.32942494668586" y="101.43602596762265" z="-14.242505" />
    <detection t="67" x="181.21379670461096" y="101.11502588544663" z="-15.460076" />
    <detection t="68" x="183.09816944092216" y="100.47302572109459" z="-15.008973000000001" />
    <detection t="69" x="184.6684792391931" y="99.83102555674255" z="-16.03531" />
    <detection t="70" x="186.5528519755043" y="98.86802531021448" z="-15.286435999999998" />
    <detection t="71" x="187.80909981412103" y="97.90502506368642" z="-15.692637" />
    <detection t="72" x="189.3794105907781" y="96.94202481715836" z="-15.923092" />
    <detection t="73" x="190.94972038904896" y="95.9790245706303" z="-16.173776999999998" />
    <detection t="74" x="192.20596822766572" y="95.01602432410223" z="-16.65369" />
    <detection t="75" x="193.4622170446686" y="94.05302407757416" z="-16.822954" />
  </particle>
  <particle nSpots="102">
    <detection t="0" x="91.21716371782676" y="36.91500945024242" z="-17.899359" />
    <detection t="1" x="90.25019756281155" y="36.91500945024242" z="-18.146060000000002" />
    <detection t="2" x="89.6055534594681" y="37.23600953241844" z="-17.903254999999998" />
    <detection t="3" x="88.31626525278115" y="37.23600953241844" z="-17.880089" />
    <detection t="4" x="87.34929809364743" y="37.23600953241844" z="-18.118717" />
    <detection t="5" x="86.06000988696049" y="37.23600953241844" z="-18.16299" />
    <detection t="6" x="85.0930437319453" y="37.23600953241844" z="-18.090313000000002" />
    <detection t="7" x="84.4483996286018" y="37.23600953241844" z="-17.931576" />
    <detection t="8" x="83.48143246946809" y="37.23600953241844" z="-17.752289" />
    <detection t="9" x="82.83678836612461" y="37.23600953241844" z="-17.729006" />
    <detection t="10" x="81.5475001594377" y="37.23600953241844" z="-18.178095000000003" />
    <detection t="11" x="81.22517810776597" y="37.55700961459446" z="-18.02664" />
    <detection t="12" x="80.25821094863223" y="37.55700961459446" z="-17.878521" />
    <detection t="13" x="78.9689227419453" y="37.55700961459446" z="-18.031538" />
    <detection t="14" x="78.64660069027354" y="37.55700961459446" z="-17.904239999999998" />
    <detection t="15" x="78.00195658693009" y="37.878009696770484" z="-17.941591" />
    <detection t="16" x="77.0349904319149" y="37.878009696770484" z="-18.018055" />
    <detection t="17" x="76.06802327278116" y="37.878009696770484" z="-18.253147" />
    <detection t="18" x="75.10105711776598" y="38.199009778946504" z="-18.143093" />
    <detection t="19" x="74.45641301442248" y="38.199009778946504" z="-17.989145" />
    <detection t="20" x="73.4894468594073" y="38.199009778946504" z="-17.980846" />
    <detection t="21" x="72.84480275606384" y="38.520009861122524" z="-18.136238" />
    <detection t="22" x="71.87783559693013" y="38.520009861122524" z="-17.835226000000002" />
    <detection t="23" x="71.23319149358663" y="38.520009861122524" z="-18.205616" />
    <detection t="24" x="70.26622533857145" y="38.841009943298545" z="-17.970757" />
    <detection t="25" x="69.29925918355626" y="38.841009943298545" z="-18.015176999999998" />
    <detection t="26" x="68.65461508021278" y="39.162010025474565" z="-17.951603" />
    <detection t="27" x="68.00996997275078" y="39.162010025474565" z="-17.722889000000002" />
    <detection t="28" x="66.72068176606385" y="39.162010025474565" z="-17.791552" />
    <detection t="29" x="65.75371561104865" y="39.162010025474565" z="-17.780770999999998" />
    <detection t="30" x="65.10907150770518" y="39.48301010765059" z="-17.918661" />
    <detection t="31" x="64.14210434857144" y="39.48301010765059" z="-17.851226999999998" />
    <detection t="32" x="63.49746024522797" y="39.48301010765059" z="-17.931060000000002" />
    <detection t="33" x="62.85281614188451" y="39.80401018982661" z="-17.817272" />
    <detection t="34" x="61.88584998686931" y="39.80401018982661" z="-17.668344" />
    <detection t="35" x="60.91888383185412" y="40.12501027200263" z="-17.761814" />
    <detection t="36" x="59.95191667272037" y="40.12501027200263" z="-18.027796" />
    <detection t="37" x="58.98495051770517" y="40.12501027200263" z="-17.982770000000002" />
    <detection t="38" x="58.340306414361706" y="40.446010354178654" z="-17.970762" />
    <detection t="39" x="57.695662311018246" y="40.767010436354674" z="-17.771162" />
    <detection t="40" x="56.72869515188451" y="40.767010436354674" z="-17.7835" />
    <detection t="41" x="56.08405104854104" y="41.088010518530695" z="-17.777020999999998" />
    <detection t="42" x="55.11708489352584" y="41.088010518530695" z="-17.829012" />
    <detection t="43" x="54.47244079018238" y="41.409010600706715" z="-17.519789000000003" />
    <detection t="44" x="53.18315258349544" y="41.730010682882735" z="-17.97071" />
    <detection t="45" x="52.538507476033445" y="41.730010682882735" z="-17.762413000000002" />
    <detection t="46" x="51.24921926934651" y="42.051010765058756" z="-17.894424" />
    <detection t="47" x="50.604575166003045" y="42.372010847234776" z="-17.65331" />
    <detection t="48" x="49.63760901098785" y="42.372010847234776" z="-17.894388" />
    <detection t="49" x="48.670641851854114" y="42.6930109294108" z="-17.747475" />
    <detection t="50" x="47.703675696838914" y="42.6930109294108" z="-17.90161" />
    <detection t="51" x="46.736709541823714" y="43.014011011586824" z="-18.079926" />
    <detection t="52" x="46.09206543848025" y="43.335011093762844" z="-17.623839999999998" />
    <detection t="53" x="44.80277622767478" y="43.335011093762844" z="-17.78208" />
    <detection t="54" x="44.15813212433131" y="43.335011093762844" z="-17.723679" />
    <detection t="55" x="43.19116596931612" y="43.335011093762844" z="-18.009756" />
    <detection t="56" x="41.901877762629184" y="43.335011093762844" z="-17.854183" />
    <detection t="57" x="41.257233659285724" y="43.656011175938865" z="-17.709057" />
    <detection t="58" x="40.290266500151986" y="43.656011175938865" z="-17.964067" />
    <detection t="59" x="39.64562239680851" y="43.656011175938865" z="-17.531384" />
    <detection t="60" x="38.67865624179332" y="43.977011258114885" z="-17.938501000000002" />
    <detection t="61" x="37.71169008677812" y="43.656011175938865" z="-17.77654" />
    <detection t="62" x="36.74472292764438" y="43.656011175938865" z="-17.934893" />
    <detection t="63" x="36.42240087597265" y="43.656011175938865" z="-17.61221" />
    <detection t="64" x="35.13311266928572" y="43.656011175938865" z="-17.729264999999998" />
    <detection t="65" x="34.16614651427052" y="43.656011175938865" z="-17.782282000000002" />
    <detection t="66" x="33.199179355136785" y="43.656011175938865" z="-18.029535" />
    <detection t="67" x="32.55453525179332" y="43.656011175938865" z="-17.690561" />
    <detection t="68" x="31.58756909677812" y="43.335011093762844" z="-17.938263" />
    <detection t="69" x="31.26524704510639" y="43.335011093762844" z="-17.534623999999997" />
    <detection t="70" x="29.975958838419462" y="43.014011011586824" z="-17.715989999999998" />
    <detection t="71" x="29.33131373095745" y="43.014011011586824" z="-17.556894" />
    <detection t="72" x="29.008991679285717" y="42.6930109294108" z="-17.654745000000002" />
    <detection t="73" x="28.364347575942254" y="42.372010847234776" z="-17.576220000000003" />
    <detection t="74" x="27.71970347259879" y="42.051010765058756" z="-17.23638" />
    <detection t="75" x="27.07505936925532" y="41.730010682882735" z="-16.96859" />
    <detection t="76" x="26.75273731758359" y="41.088010518530695" z="-16.718834" />
    <detection t="77" x="26.108093214240128" y="40.767010436354674" z="-16.493528" />
    <detection t="78" x="25.78577116256839" y="40.12501027200263" z="-16.431473" />
    <detection t="79" x="25.46344810677812" y="39.48301010765059" z="-16.009233" />
    <detection t="80" x="25.46344810677812" y="38.841009943298545" z="-15.644074" />
    <detection t="81" x="25.46344810677812" y="37.878009696770484" z="-15.668510000000001" />
    <detection t="82" x="25.46344810677812" y="37.23600953241844" z="-15.471120999999998" />
    <detection t="83" x="25.78577116256839" y="36.27300928589038" z="-14.594903" />
    <detection t="84" x="25.46344810677812" y="35.31000903936231" z="-14.602294" />
    <detection t="85" x="25.78577116256839" y="34.34700879283425" z="-14.384597" />
    <detection t="86" x="26.108093214240128" y="33.38400854630619" z="-14.250604999999998" />
    <detection t="87" x="26.430415265911858" y="32.42100829977812" z="-13.759815" />
    <detection t="88" x="27.07505936925532" y="31.45800805325006" z="-13.658748999999998" />
    <detection t="89" x="27.71970347259879" y="30.17400772454598" z="-13.112012" />
    <detection t="90" x="28.686669627613984" y="28.890007395841895" z="-13.397832999999999" />
    <detection t="91" x="29.33131373095745" y="27.60600706713781" z="-13.281676999999998" />
    <detection t="92" x="30.29828089009119" y="26.64300682060975" z="-13.350292999999999" />
    <detection t="93" x="31.58756909677812" y="25.359006491905664" z="-12.48734" />
    <detection t="94" x="32.87685730346505" y="24.07500616320158" z="-12.41018" />
    <detection t="95" x="33.843824462598796" y="23.112005916673517" z="-12.734602" />
    <detection t="96" x="35.455434720957456" y="21.828005587969432" z="-12.566502999999999" />
    <detection t="97" x="36.74472292764438" y="20.865005341441368" z="-12.9646015" />
    <detection t="98" x="38.67865624179332" y="19.581005012737283" z="-13.506723999999998" />
    <detection t="99" x="39.967944448480246" y="18.61800476620922" z="-12.959564" />
    <detection t="100" x="41.57955571095745" y="17.976004601857177" z="-13.432151999999999" />
    <detection t="101" x="43.51348802098785" y="17.013004355329116" z="-13.524703" />
  </particle>
  <particle nSpots="109">
    <detection t="0" x="184.7805010379113" y="98.54702522803846" z="-4.891987" />
    <detection t="1" x="185.99416575894136" y="97.26302489933438" z="-5.3081994" />
    <detection t="2" x="186.60099906467812" y="95.9790245706303" z="-6.021491999999999" />
    <detection t="3" x="187.20783142519315" y="94.6950242419262" z="-6.2834535" />
    <detection t="4" x="187.81466378570815" y="93.73202399539815" z="-6.490991999999999" />
    <detection t="5" x="188.72491232648068" y="92.44802366669407" z="-6.469669000000001" />
    <detection t="6" x="189.3317446869957" y="91.485023420166" z="-7.277866400000001" />
    <detection t="7" x="189.63516086725323" y="90.20102309146192" z="-7.077005000000001" />
    <detection t="8" x="190.24199417299" y="89.23802284493385" z="-7.155697" />
    <detection t="9" x="190.84882653350502" y="88.27502259840578" z="-7.324427" />
    <detection t="10" x="190.84882653350502" y="87.31202235187773" z="-6.690994" />
    <detection t="11" x="191.45565889402002" y="86.34902210534966" z="-7.015865" />
    <detection t="12" x="191.45565889402002" y="85.3860218588216" z="-6.199071400000001" />
    <detection t="13" x="192.06249125453505" y="84.74402169446955" z="-7.148880999999999" />
    <detection t="14" x="192.06249125453505" y="83.7810214479415" z="-6.511813" />
    <detection t="15" x="192.36590743479255" y="82.81802120141343" z="-5.618309" />
    <detection t="16" x="192.36590743479255" y="82.17602103706139" z="-6.0390277" />
    <detection t="17" x="192.66932361505008" y="81.53402087270935" z="-6.959810000000001" />
    <detection t="18" x="192.97273979530758" y="80.89202070835731" z="-6.9416850000000005" />
    <detection t="19" x="192.66932361505008" y="80.25002054400527" z="-7.064617999999999" />
    <detection t="20" x="192.66932361505008" y="79.60802037965323" z="-6.998363499999999" />
    <detection t="21" x="193.2761559755651" y="78.96602021530119" z="-6.8557234" />
    <detection t="22" x="192.97273979530758" y="78.32402005094913" z="-7.029227000000001" />
    <detection t="23" x="192.97273979530758" y="77.68201988659709" z="-6.910915400000001" />
    <detection t="24" x="192.97273979530758" y="77.36101980442108" z="-6.964067" />
    <detection t="25" x="192.66932361505008" y="76.71901964006904" z="-7.118392999999999" />
    <detection t="26" x="192.97273979530758" y="76.39801955789301" z="-7.2621455" />
    <detection t="27" x="192.97273979530758" y="75.75601939354097" z="-7.903940700000001" />
    <detection t="28" x="192.97273979530758" y="75.43501931136495" z="-7.9455304" />
    <detection t="29" x="192.97273979530758" y="75.11401922918893" z="-7.9722037" />
    <detection t="30" x="192.66932361505008" y="74.47201906483689" z="-8.02594" />
    <detection t="31" x="192.36590743479255" y="74.15101898266086" z="-8.181723" />
    <detection t="32" x="192.36590743479255" y="73.83001890048484" z="-8.516752" />
    <detection t="33" x="192.66932361505008" y="73.50901881830882" z="-8.630944" />
    <detection t="34" x="192.36590743479255" y="73.1880187361328" z="-8.509597" />
    <detection t="35" x="192.36590743479255" y="72.86701865395678" z="-8.716019000000001" />
    <detection t="36" x="191.75907507427755" y="72.54601857178076" z="-8.693465" />
    <detection t="37" x="192.06249125453505" y="72.22501848960474" z="-9.145439" />
    <detection t="38" x="191.75907507427755" y="71.90401840742871" z="-9.06175" />
    <detection t="39" x="191.45565889402002" y="71.90401840742871" z="-9.292425" />
    <detection t="40" x="191.45565889402002" y="71.5830183252527" z="-9.457457000000002" />
    <detection t="41" x="191.15224271376252" y="71.26201824307667" z="-9.353472" />
    <detection t="42" x="190.84882653350502" y="71.26201824307667" z="-9.513869" />
    <detection t="43" x="190.54541035324752" y="70.94101816090065" z="-9.568576" />
    <detection t="44" x="190.54541035324752" y="70.62001807872463" z="-9.74737" />
    <detection t="45" x="189.93857704751073" y="70.62001807872463" z="-9.876351" />
    <detection t="46" x="189.93857704751073" y="70.29901799654861" z="-9.723033000000001" />
    <detection t="47" x="189.63516086725323" y="69.97801791437259" z="-9.742716999999999" />
    <detection t="48" x="189.3317446869957" y="69.97801791437259" z="-9.831083" />
    <detection t="49" x="189.0283285067382" y="69.65701783219657" z="-9.835199000000001" />
    <detection t="50" x="188.72491232648068" y="69.33601775002055" z="-9.836377" />
    <detection t="51" x="188.72491232648068" y="69.33601775002055" z="-9.2688" />
    <detection t="52" x="188.42149614622318" y="69.01501766784453" z="-9.510748" />
    <detection t="53" x="188.11807996596568" y="68.6940175856685" z="-9.657855" />
    <detection t="54" x="187.81466378570815" y="68.6940175856685" z="-9.279164999999999" />
    <detection t="55" x="187.20783142519315" y="68.37301750349248" z="-9.739322" />
    <detection t="56" x="186.60099906467812" y="68.37301750349248" z="-9.493524" />
    <detection t="57" x="186.60099906467812" y="68.05201742131646" z="-9.686668" />
    <detection t="58" x="185.99416575894136" y="68.05201742131646" z="-9.849575999999999" />
    <detection t="59" x="185.99416575894136" y="67.73101733914044" z="-9.92502" />
    <detection t="60" x="185.3873333984263" y="67.73101733914044" z="-10.074667" />
    <detection t="61" x="185.0839172181688" y="67.41001725696442" z="-10.080533" />
    <detection t="62" x="184.47708485765378" y="67.41001725696442" z="-10.148105000000001" />
    <detection t="63" x="184.17366867739628" y="67.0890171747884" z="-10.242695" />
    <detection t="64" x="183.56683631688125" y="67.0890171747884" z="-10.3046255" />
    <detection t="65" x="183.26342013662375" y="66.76801709261238" z="-10.447338" />
    <detection t="66" x="182.656586830887" y="66.76801709261238" z="-10.649121000000001" />
    <detection t="67" x="182.3531706506295" y="66.76801709261238" z="-10.249992" />
    <detection t="68" x="181.74633829011444" y="66.44701701043635" z="-10.964034" />
    <detection t="69" x="181.13950592959944" y="66.44701701043635" z="-10.665495" />
    <detection t="70" x="180.5326735690844" y="66.44701701043635" z="-10.817293" />
    <detection t="71" x="179.92584120856938" y="66.44701701043635" z="-10.953117" />
    <detection t="72" x="179.62242502831188" y="66.12601692826034" z="-11.011512" />
    <detection t="73" x="179.01559172257512" y="66.12601692826034" z="-10.882114999999999" />
    <detection t="74" x="178.71217554231762" y="66.12601692826034" z="-11.211234" />
    <detection t="75" x="178.10534318180257" y="66.12601692826034" z="-11.101474000000001" />
    <detection t="76" x="177.80192700154507" y="65.80501684608431" z="-11.011716" />
    <detection t="77" x="177.19509464103004" y="65.80501684608431" z="-11.188589" />
    <detection t="78" x="176.588262280515" y="65.80501684608431" z="-11.199158" />
    <detection t="79" x="176.2848461002575" y="65.80501684608431" z="-11.289093" />
    <detection t="80" x="175.37459661426325" y="65.4840167639083" z="-11.068057000000001" />
    <detection t="81" x="175.07118043400573" y="65.4840167639083" z="-11.259913000000001" />
    <detection t="82" x="174.4643480734907" y="65.4840167639083" z="-11.150993" />
    <detection t="83" x="174.16093189323317" y="65.4840167639083" z="-11.354123" />
    <detection t="84" x="173.55409953271817" y="65.4840167639083" z="-11.356425" />
    <detection t="85" x="172.94726717220314" y="65.4840167639083" z="-11.338846" />
    <detection t="86" x="172.64385099194564" y="65.4840167639083" z="-11.669179" />
    <detection t="87" x="171.7336024511731" y="65.4840167639083" z="-11.640680999999999" />
    <detection t="88" x="171.43018532569386" y="65.4840167639083" z="-11.539239" />
    <detection t="89" x="170.5199367849213" y="65.4840167639083" z="-11.192509" />
    <detection t="90" x="170.2165206046638" y="65.4840167639083" z="-11.706248" />
    <detection t="91" x="169.30627206389127" y="65.4840167639083" z="-11.719187" />
    <detection t="92" x="169.00285588363377" y="65.4840167639083" z="-11.720099000000001" />
    <detection t="93" x="168.39602352311874" y="65.4840167639083" z="-11.500024" />
    <detection t="94" x="167.789190217382" y="65.4840167639083" z="-11.863633" />
    <detection t="95" x="167.4857740371245" y="65.4840167639083" z="-11.880152" />
    <detection t="96" x="166.57552549635193" y="65.4840167639083" z="-11.655586999999999" />
    <detection t="97" x="165.9686931358369" y="65.4840167639083" z="-11.321186" />
    <detection t="98" x="165.36186077532187" y="65.4840167639083" z="-11.9692745" />
    <detection t="99" x="164.75502841480687" y="65.4840167639083" z="-11.84799" />
    <detection t="100" x="164.14819510907012" y="65.16301668173227" z="-11.259357000000001" />
    <detection t="101" x="163.8447789288126" y="65.16301668173227" z="-11.673956" />
    <detection t="102" x="163.23794656829753" y="65.16301668173227" z="-11.765603" />
    <detection t="103" x="162.63111420778253" y="65.16301668173227" z="-11.560008999999999" />
    <detection t="104" x="162.02428184726753" y="65.16301668173227" z="-11.335745" />
    <detection t="105" x="161.72086566701" y="65.16301668173227" z="-11.754277" />
    <detection t="106" x="160.81061712623747" y="65.16301668173227" z="-11.914236" />
    <detection t="107" x="160.20378382050072" y="65.16301668173227" z="-11.819218" />
    <detection t="108" x="159.59695145998566" y="65.16301668173227" z="-11.66217" />
  </particle>
  <particle nSpots="84">
    <detection t="0" x="151.22883704528985" y="43.977011258114885" z="-6.5075974" />
    <detection t="1" x="151.6236915362319" y="43.977011258114885" z="-7.4474034" />
    <detection t="2" x="150.8339837844203" y="43.656011175938865" z="-6.621891499999999" />
    <detection t="3" x="150.8339837844203" y="43.335011093762844" z="-6.618278" />
    <detection t="4" x="150.43913052355072" y="43.335011093762844" z="-6.6822175999999995" />
    <detection t="5" x="150.43913052355072" y="43.014011011586824" z="-6.6356697" />
    <detection t="6" x="150.04427726268116" y="43.014011011586824" z="-6.955796" />
    <detection t="7" x="149.64942400181158" y="42.6930109294108" z="-6.8516865000000005" />
    <detection t="8" x="149.64942400181158" y="42.372010847234776" z="-6.7133765" />
    <detection t="9" x="149.25457074094203" y="42.372010847234776" z="-7.096798" />
    <detection t="10" x="149.25457074094203" y="42.051010765058756" z="-7.039111599999999" />
    <detection t="11" x="148.85971748007248" y="41.730010682882735" z="-6.75748" />
    <detection t="12" x="148.4648642192029" y="41.730010682882735" z="-7.3531675000000005" />
    <detection t="13" x="148.07001095833334" y="41.409010600706715" z="-7.025874000000001" />
    <detection t="14" x="148.4648642192029" y="41.088010518530695" z="-6.8838479999999995" />
    <detection t="15" x="148.07001095833334" y="41.088010518530695" z="-7.636007000000001" />
    <detection t="16" x="148.07001095833334" y="40.767010436354674" z="-7.196890400000001" />
    <detection t="17" x="147.67515769746376" y="40.446010354178654" z="-7.086183999999999" />
    <detection t="18" x="148.07001095833334" y="40.12501027200263" z="-6.9832907" />
    <detection t="19" x="147.67515769746376" y="40.12501027200263" z="-7.525031599999999" />
    <detection t="20" x="147.67515769746376" y="39.80401018982661" z="-7.315042500000001" />
    <detection t="21" x="147.67515769746376" y="39.48301010765059" z="-7.3101387" />
    <detection t="22" x="147.2803044365942" y="39.48301010765059" z="-7.6080440000000005" />
    <detection t="23" x="147.67515769746376" y="39.162010025474565" z="-7.530364" />
    <detection t="24" x="147.2803044365942" y="38.841009943298545" z="-7.1207956999999995" />
    <detection t="25" x="147.67515769746376" y="38.520009861122524" z="-7.078219" />
    <detection t="26" x="147.2803044365942" y="38.520009861122524" z="-7.5295296" />
    <detection t="27" x="147.67515769746376" y="38.199009778946504" z="-7.242700599999999" />
    <detection t="28" x="147.67515769746376" y="38.199009778946504" z="-7.8063020000000005" />
    <detection t="29" x="147.67515769746376" y="37.878009696770484" z="-7.614019" />
    <detection t="30" x="147.67515769746376" y="37.55700961459446" z="-7.3807054" />
    <detection t="31" x="147.67515769746376" y="37.55700961459446" z="-7.884767" />
    <detection t="32" x="148.4648642192029" y="37.23600953241844" z="-8.009407000000001" />
    <detection t="33" x="148.4648642192029" y="36.91500945024242" z="-7.761128" />
    <detection t="34" x="148.4648642192029" y="36.5940093680664" z="-7.878175" />
    <detection t="35" x="148.85971748007248" y="36.27300928589038" z="-7.349642" />
    <detection t="36" x="148.85971748007248" y="35.952009203714354" z="-7.505755000000001" />
    <detection t="37" x="148.85971748007248" y="35.631009121538334" z="-7.3832564" />
    <detection t="38" x="149.25457074094203" y="35.31000903936231" z="-7.3525677" />
    <detection t="39" x="149.25457074094203" y="34.98900895718629" z="-7.657417" />
    <detection t="40" x="149.64942400181158" y="34.66800887501027" z="-7.514469999999999" />
    <detection t="41" x="150.04427726268116" y="34.34700879283425" z="-7.4879336" />
    <detection t="42" x="150.04427726268116" y="34.02600871065823" z="-7.427817" />
    <detection t="43" x="150.43913052355072" y="33.70500862848221" z="-7.625022" />
    <detection t="44" x="150.8339837844203" y="33.70500862848221" z="-7.9442296" />
    <detection t="45" x="151.22883704528985" y="33.38400854630619" z="-7.837140600000001" />
    <detection t="46" x="151.22883704528985" y="33.06300846413017" z="-7.532933" />
    <detection t="47" x="151.22883704528985" y="32.74200838195415" z="-7.772740400000001" />
    <detection t="48" x="152.01854479710144" y="32.74200838195415" z="-8.170105" />
    <detection t="49" x="152.80825131884058" y="32.42100829977812" z="-7.8827300000000005" />
    <detection t="50" x="153.20310457971016" y="32.1000082176021" z="-7.862342" />
    <detection t="51" x="153.5979578405797" y="32.1000082176021" z="-8.546633" />
    <detection t="52" x="153.9928111014493" y="31.779008135426086" z="-7.788831699999999" />
    <detection t="53" x="154.7825176231884" y="31.45800805325006" z="-7.8207393" />
    <detection t="54" x="155.57222414492753" y="31.45800805325006" z="-8.309411" />
    <detection t="55" x="156.36193189673912" y="31.13700797107404" z="-7.865328" />
    <detection t="56" x="157.15163841847826" y="31.13700797107404" z="-8.678039" />
    <detection t="57" x="157.9413449402174" y="30.81600788889802" z="-8.124735000000001" />
    <detection t="58" x="158.73105146195653" y="30.81600788889802" z="-8.418836" />
    <detection t="59" x="159.52075798369566" y="30.495007806722" z="-7.945914699999999" />
    <detection t="60" x="160.31046450543477" y="30.495007806722" z="-8.119753999999999" />
    <detection t="61" x="161.49502551811594" y="30.495007806722" z="-8.279828" />
    <detection t="62" x="162.2847320398551" y="30.17400772454598" z="-8.041013000000001" />
    <detection t="63" x="163.4692918224638" y="30.17400772454598" z="-8.045376" />
    <detection t="64" x="164.65385160507248" y="30.17400772454598" z="-7.761742999999999" />
    <detection t="65" x="165.83841261775362" y="30.495007806722" z="-8.552131" />
    <detection t="66" x="167.02297240036233" y="30.495007806722" z="-8.283182" />
    <detection t="67" x="167.81267892210147" y="30.495007806722" z="-8.151428999999998" />
    <detection t="68" x="169.3920919655797" y="30.81600788889802" z="-8.238988" />
    <detection t="69" x="170.57665297826085" y="31.13700797107404" z="-8.190134" />
    <detection t="70" x="171.7612127608696" y="31.45800805325006" z="-8.40008" />
    <detection t="71" x="173.34062580434784" y="31.779008135426086" z="-8.219744" />
    <detection t="72" x="174.92003884782608" y="32.1000082176021" z="-8.301797" />
    <detection t="73" x="176.10459986050725" y="32.42100829977812" z="-8.368005" />
    <detection t="74" x="177.68401290398552" y="33.06300846413017" z="-8.571192" />
    <detection t="75" x="178.8685726865942" y="33.38400854630619" z="-8.062176" />
    <detection t="76" x="180.0531324692029" y="34.02600871065823" z="-8.277999999999999" />
    <detection t="77" x="180.84284022101448" y="34.66800887501027" z="-8.125219" />
    <detection t="78" x="181.63254674275362" y="35.31000903936231" z="-8.312827" />
    <detection t="79" x="182.81710652536233" y="36.27300928589038" z="-8.3662405" />
    <detection t="80" x="183.60681304710147" y="36.91500945024242" z="-8.340176" />
    <detection t="81" x="184.79137282971016" y="37.55700961459446" z="-8.30268" />
    <detection t="82" x="185.58108058152172" y="38.520009861122524" z="-8.33282" />
    <detection t="83" x="186.37078710326085" y="39.162010025474565" z="-8.167853" />
  </particle>
  <particle nSpots="102">
    <detection t="0" x="48.287885147663694" y="36.91500945024242" z="14.332457000000002" />
    <detection t="1" x="47.34106313767857" y="37.23600953241844" z="14.315408999999999" />
    <detection t="2" x="46.07863510196429" y="37.55700961459446" z="14.352242000000002" />
    <detection t="3" x="45.44742108410715" y="37.55700961459446" z="14.517297" />
    <detection t="4" x="44.18499304839286" y="37.878009696770484" z="14.335636" />
    <detection t="5" x="42.92256402947917" y="37.878009696770484" z="14.574289000000002" />
    <detection t="6" x="42.29135001162203" y="38.199009778946504" z="14.478394" />
    <detection t="7" x="41.344528984836316" y="38.199009778946504" z="14.562899" />
    <detection t="8" x="40.08209996592262" y="38.520009861122524" z="14.544789999999999" />
    <detection t="9" x="38.81967193020834" y="38.841009943298545" z="14.394986" />
    <detection t="10" x="37.87285090342262" y="39.162010025474565" z="14.523311999999999" />
    <detection t="11" x="36.9260298766369" y="39.162010025474565" z="14.388592000000001" />
    <detection t="12" x="35.97920786665179" y="39.162010025474565" z="14.435959" />
    <detection t="13" x="35.032386839866085" y="39.162010025474565" z="14.765604000000002" />
    <detection t="14" x="34.085565813080365" y="39.162010025474565" z="14.703615" />
    <detection t="15" x="33.13874478629465" y="39.48301010765059" z="14.526695000000002" />
    <detection t="16" x="32.191922776309525" y="39.48301010765059" z="14.400278" />
    <detection t="17" x="31.245101749523812" y="39.48301010765059" z="14.449392999999999" />
    <detection t="18" x="30.298280722738095" y="39.162010025474565" z="14.310286999999999" />
    <detection t="19" x="29.667066704880956" y="39.162010025474565" z="14.971403" />
    <detection t="20" x="28.720244694895833" y="38.841009943298545" z="14.687582" />
    <detection t="21" x="28.089030677038693" y="38.841009943298545" z="15.271729999999998" />
    <detection t="22" x="27.45781665918155" y="38.520009861122524" z="14.175439" />
    <detection t="23" x="26.826602641324406" y="38.199009778946504" z="15.350757999999999" />
    <detection t="24" x="26.195388623467263" y="37.878009696770484" z="14.576570499999999" />
    <detection t="25" x="25.564174605610123" y="37.23600953241844" z="14.6052885" />
    <detection t="26" x="25.24856759668155" y="36.91500945024242" z="14.178710999999998" />
    <detection t="27" x="24.932959604553574" y="36.27300928589038" z="13.942170999999998" />
    <detection t="28" x="24.932959604553574" y="35.631009121538334" z="12.708596" />
    <detection t="29" x="24.932959604553574" y="34.66800887501027" z="11.62368" />
    <detection t="30" x="24.932959604553574" y="34.02600871065823" z="11.528231" />
    <detection t="31" x="24.932959604553574" y="33.06300846413017" z="10.925957" />
    <detection t="32" x="25.24856759668155" y="32.1000082176021" z="11.000237" />
    <detection t="33" x="25.564174605610123" y="30.81600788889802" z="11.025459" />
    <detection t="34" x="26.195388623467263" y="29.853007642369956" z="9.25372" />
    <detection t="35" x="26.826602641324406" y="28.569007313665875" z="9.292311999999999" />
    <detection t="36" x="27.45781665918155" y="27.28500698496179" z="9.601833000000001" />
    <detection t="37" x="28.404637685967263" y="26.001006656257704" z="8.683264999999999" />
    <detection t="38" x="29.667066704880956" y="24.71700632755362" z="7.912145" />
    <detection t="39" x="30.298280722738095" y="23.433005998849538" z="7.3913554999999995" />
    <detection t="40" x="31.560708758452385" y="22.149005670145453" z="7.546947500000001" />
    <detection t="41" x="33.45435179522322" y="21.186005423617388" z="7.5717564" />
    <detection t="42" x="34.716779830937504" y="19.902005094913306" z="7.57218" />
    <detection t="43" x="36.61042286770834" y="18.61800476620922" z="7.5977516000000005" />
    <detection t="44" x="37.87285090342262" y="17.655004519681157" z="7.149729300000001" />
    <detection t="45" x="40.08209996592262" y="16.371004190977075" z="6.8764424" />
    <detection t="46" x="41.66013599376488" y="15.72900402662503" z="7.332994" />
    <detection t="47" x="43.86938505626488" y="14.766003780096968" z="6.815952" />
    <detection t="48" x="46.07863510196429" y="14.124003615744925" z="6.8337655" />
    <detection t="49" x="47.972277155535714" y="13.482003451392885" z="7.430183" />
    <detection t="50" x="50.18152720123512" y="13.161003369216862" z="6.9441853" />
    <detection t="51" x="52.07517023800595" y="12.840003287040842" z="7.632031" />
    <detection t="52" x="54.600026309434526" y="12.840003287040842" z="8.2020645" />
    <detection t="53" x="56.80927635513393" y="12.840003287040842" z="7.962108" />
    <detection t="54" x="58.70291840870536" y="12.519003204864822" z="8.686836999999999" />
    <detection t="55" x="60.91216845440478" y="12.1980031226888" z="9.258602" />
    <detection t="56" x="63.12141751690477" y="12.1980031226888" z="8.437645" />
    <detection t="57" x="65.33066756260418" y="12.1980031226888" z="8.239889999999999" />
    <detection t="58" x="67.224310599375" y="12.1980031226888" z="8.114237" />
    <detection t="59" x="69.43355966187501" y="12.1980031226888" z="8.984819" />
    <detection t="60" x="71.64280970757441" y="12.1980031226888" z="9.814207000000001" />
    <detection t="61" x="73.53645176114584" y="12.1980031226888" z="9.169269" />
    <detection t="62" x="75.43009479791667" y="12.1980031226888" z="10.097036" />
    <detection t="63" x="77.0081298425595" y="12.519003204864822" z="9.861971" />
    <detection t="64" x="78.90177287933034" y="12.519003204864822" z="9.830389" />
    <detection t="65" x="80.79541493290176" y="12.519003204864822" z="10.151810000000001" />
    <detection t="66" x="82.37344997754464" y="12.519003204864822" z="9.199278999999999" />
    <detection t="67" x="84.58270002324403" y="12.519003204864822" z="9.756203999999999" />
    <detection t="68" x="85.84512805895834" y="12.519003204864822" z="9.952589" />
    <detection t="69" x="87.73877109572916" y="12.1980031226888" z="9.921106" />
    <detection t="70" x="89.6324131493006" y="12.1980031226888" z="9.346652" />
    <detection t="71" x="91.21044917714286" y="12.840003287040842" z="7.5105433" />
    <detection t="72" x="93.41969823964287" y="12.1980031226888" z="9.883628" />
    <detection t="73" x="94.68212725855656" y="11.877003040512779" z="10.379864" />
    <detection t="74" x="96.57576931212799" y="11.877003040512779" z="9.940368" />
    <detection t="75" x="98.15380533997023" y="11.877003040512779" z="10.320326" />
    <detection t="76" x="99.7318403846131" y="11.877003040512779" z="10.047176" />
    <detection t="77" x="101.62548243818453" y="11.877003040512779" z="10.175733000000001" />
    <detection t="78" x="103.2035184660268" y="11.877003040512779" z="10.375574" />
    <detection t="79" x="105.4127675285268" y="11.556002958336759" z="10.020147" />
    <detection t="80" x="106.99080355636906" y="11.556002958336759" z="10.096335" />
    <detection t="81" x="108.88444560994049" y="11.556002958336759" z="10.276017999999999" />
    <detection t="82" x="111.09369565563989" y="11.556002958336759" z="10.165444" />
    <detection t="83" x="112.98733770921132" y="11.556002958336759" z="10.164628" />
    <detection t="84" x="114.88098074598216" y="11.235002876160737" z="9.501634" />
    <detection t="85" x="117.09022980848215" y="11.235002876160737" z="9.880828" />
    <detection t="86" x="119.29947985418156" y="10.914002793984716" z="9.399308" />
    <detection t="87" x="121.50872989988096" y="10.914002793984716" z="9.773028" />
    <detection t="88" x="123.40237195345239" y="10.914002793984716" z="9.766323" />
    <detection t="89" x="125.92722900808037" y="10.593002711808694" z="9.645114999999999" />
    <detection t="90" x="128.13647807058035" y="10.593002711808694" z="8.261671" />
    <detection t="91" x="130.03012110735122" y="10.593002711808694" z="9.998088000000001" />
    <detection t="92" x="132.5549781619792" y="10.593002711808694" z="10.427093" />
    <detection t="93" x="134.76422722447919" y="10.593002711808694" z="10.351511" />
    <detection t="94" x="137.28908427910716" y="10.593002711808694" z="9.629371" />
    <detection t="95" x="139.81394035053572" y="10.593002711808694" z="9.216036" />
    <detection t="96" x="142.65440441409228" y="10.593002711808694" z="7.729276700000001" />
    <detection t="97" x="145.17926146872023" y="10.593002711808694" z="9.161063" />
    <detection t="98" x="147.70411754014881" y="10.272002629632674" z="7.6113935" />
    <detection t="99" x="149.91336758584816" y="10.593002711808694" z="7.272081" />
    <detection t="100" x="152.75383164940476" y="10.914002793984716" z="4.817971" />
    <detection t="101" x="155.27868772083335" y="10.914002793984716" z="6.898791" />
  </particle>
  <particle nSpots="96">
    <detection t="0" x="73.20362224407913" y="78.64502013312516" z="4.848557" />
    <detection t="1" x="72.62493763289223" y="78.64502013312516" z="4.758905" />
    <detection t="2" x="72.33559532729876" y="78.64502013312516" z="4.943775" />
    <detection t="3" x="72.04625212032742" y="78.96602021530119" z="4.6186414000000005" />
    <detection t="4" x="71.46756750914052" y="78.96602021530119" z="4.53935" />
    <detection t="5" x="71.17822520354707" y="78.64502013312516" z="4.786011" />
    <detection t="6" x="70.88888289795362" y="78.64502013312516" z="5.006659" />
    <detection t="7" x="70.31019828676669" y="78.64502013312516" z="4.9116106" />
    <detection t="8" x="70.02085598117326" y="78.64502013312516" z="4.742728700000001" />
    <detection t="9" x="69.7315136755798" y="78.64502013312516" z="4.7518306" />
    <detection t="10" x="69.44217136998635" y="78.32402005094913" z="4.846376" />
    <detection t="11" x="69.44217136998635" y="78.32402005094913" z="4.815472" />
    <detection t="12" x="69.1528290643929" y="78.32402005094913" z="4.572925" />
    <detection t="13" x="68.57414355182809" y="78.32402005094913" z="4.4614115" />
    <detection t="14" x="68.28480124623465" y="78.00301996877312" z="4.7444505999999995" />
    <detection t="15" x="67.70611663504775" y="78.00301996877312" z="5.084969999999999" />
    <detection t="16" x="67.4167743294543" y="78.00301996877312" z="5.300694" />
    <detection t="17" x="67.4167743294543" y="78.00301996877312" z="4.623678" />
    <detection t="18" x="66.83808971826738" y="78.00301996877312" z="4.5259279999999995" />
    <detection t="19" x="66.54874741267395" y="78.00301996877312" z="4.6777997000000004" />
    <detection t="20" x="65.97006280148705" y="77.68201988659709" z="5.0090699999999995" />
    <detection t="21" x="65.6807204958936" y="77.68201988659709" z="4.7355220000000005" />
    <detection t="22" x="65.39137819030014" y="77.68201988659709" z="4.6984425000000005" />
    <detection t="23" x="65.10203498332879" y="77.68201988659709" z="4.841549" />
    <detection t="24" x="64.81269267773536" y="77.68201988659709" z="4.731814" />
    <detection t="25" x="64.23400806654845" y="77.68201988659709" z="4.599606" />
    <detection t="26" x="64.23400806654845" y="77.68201988659709" z="4.5299087" />
    <detection t="27" x="63.94466576095498" y="77.36101980442108" z="4.6371703" />
    <detection t="28" x="63.36598114976808" y="77.36101980442108" z="4.388944" />
    <detection t="29" x="63.07663884417463" y="77.36101980442108" z="4.4157763" />
    <detection t="30" x="62.49795423298774" y="77.04001972224505" z="4.683722" />
    <detection t="31" x="62.20861192739429" y="77.04001972224505" z="4.459389" />
    <detection t="32" x="61.91926962180082" y="77.04001972224505" z="4.5397506" />
    <detection t="33" x="61.340584109236026" y="77.04001972224505" z="4.4776196" />
    <detection t="34" x="61.051241803642576" y="76.71901964006904" z="4.6113805999999995" />
    <detection t="35" x="60.47255719245567" y="76.71901964006904" z="4.5339922999999995" />
    <detection t="36" x="60.18321488686222" y="76.71901964006904" z="4.527935" />
    <detection t="37" x="60.18321488686222" y="76.71901964006904" z="4.466821700000001" />
    <detection t="38" x="59.89387258126877" y="76.71901964006904" z="4.540276" />
    <detection t="39" x="59.315187970081865" y="76.39801955789301" z="4.469461" />
    <detection t="40" x="58.736503358894964" y="76.39801955789301" z="4.3811374" />
    <detection t="41" x="58.44716105330151" y="76.39801955789301" z="4.423600700000001" />
    <detection t="42" x="57.8684755407367" y="76.39801955789301" z="4.349798000000001" />
    <detection t="43" x="57.57913323514325" y="76.39801955789301" z="4.857971" />
    <detection t="44" x="57.2897909295498" y="76.077019475717" z="4.924343" />
    <detection t="45" x="57.000448623956345" y="76.077019475717" z="4.642273" />
    <detection t="46" x="56.421764012769444" y="76.077019475717" z="4.46247" />
    <detection t="47" x="56.13242170717599" y="76.077019475717" z="4.628171400000001" />
    <detection t="48" x="55.55373709598909" y="75.75601939354097" z="4.520336599999999" />
    <detection t="49" x="55.26439479039564" y="75.75601939354097" z="4.296787999999999" />
    <detection t="50" x="54.975052484802184" y="75.75601939354097" z="4.176762" />
    <detection t="51" x="54.68571017920874" y="75.75601939354097" z="4.062103700000001" />
    <detection t="52" x="54.107024666643944" y="75.75601939354097" z="4.039896" />
    <detection t="53" x="53.81768236105048" y="75.43501931136495" z="4.7557415999999995" />
    <detection t="54" x="53.52834005545703" y="75.43501931136495" z="4.469347" />
    <detection t="55" x="52.94965544427013" y="75.43501931136495" z="4.1730447" />
    <detection t="56" x="52.94965544427013" y="75.11401922918893" z="4.250673" />
    <detection t="57" x="52.08162852748977" y="75.11401922918893" z="4.3921714000000005" />
    <detection t="58" x="51.79228622189632" y="75.11401922918893" z="4.2676606" />
    <detection t="59" x="51.50294391630287" y="75.11401922918893" z="4.30279" />
    <detection t="60" x="50.634916098144615" y="75.11401922918893" z="4.332436" />
    <detection t="61" x="50.634916098144615" y="75.11401922918893" z="4.233149" />
    <detection t="62" x="50.345573792551164" y="75.11401922918893" z="5.1417003" />
    <detection t="63" x="49.477546875770805" y="75.11401922918893" z="3.7587016" />
    <detection t="64" x="49.188204570177355" y="75.11401922918893" z="4.9083559999999995" />
    <detection t="65" x="48.898862264583904" y="75.11401922918893" z="4.4000654" />
    <detection t="66" x="48.60951995899046" y="75.11401922918893" z="4.687084" />
    <detection t="67" x="48.03083534780355" y="75.11401922918893" z="4.657795" />
    <detection t="68" x="47.45214983523875" y="75.11401922918893" z="4.1625447" />
    <detection t="69" x="47.1628075296453" y="74.7930191470129" z="5.0708685" />
    <detection t="70" x="46.58412291845839" y="74.7930191470129" z="4.9098797" />
    <detection t="71" x="46.00543830727149" y="75.11401922918893" z="5.0195127" />
    <detection t="72" x="45.42675369608459" y="74.7930191470129" z="4.62588" />
    <detection t="73" x="44.84806908489768" y="74.7930191470129" z="4.767052" />
    <detection t="74" x="44.84806908489768" y="74.7930191470129" z="4.764517" />
    <detection t="75" x="43.98004126673943" y="74.7930191470129" z="4.3118615" />
    <detection t="76" x="43.98004126673943" y="74.7930191470129" z="4.193825" />
    <detection t="77" x="43.112014349959075" y="74.7930191470129" z="4.5066576" />
    <detection t="78" x="42.822672044365625" y="74.7930191470129" z="4.2210565" />
    <detection t="79" x="42.24398743317872" y="74.7930191470129" z="4.171657" />
    <detection t="80" x="41.665302821991816" y="74.7930191470129" z="3.8351940000000004" />
    <detection t="81" x="41.086618210804914" y="74.7930191470129" z="4.1987724" />
    <detection t="82" x="40.797275905211464" y="74.7930191470129" z="4.1450724999999995" />
    <detection t="83" x="40.21859039264666" y="74.7930191470129" z="4.0550313" />
    <detection t="84" x="39.92924808705321" y="74.7930191470129" z="4.0172424" />
    <detection t="85" x="39.06122117027286" y="74.7930191470129" z="4.352715" />
    <detection t="86" x="38.48253655908595" y="74.7930191470129" z="4.437885" />
    <detection t="87" x="38.1931942534925" y="75.11401922918893" z="3.6365682999999995" />
    <detection t="88" x="37.61450964230559" y="75.11401922918893" z="3.9292746" />
    <detection t="89" x="37.32516733671214" y="75.11401922918893" z="3.6722337999999994" />
    <detection t="90" x="36.74648182414734" y="75.11401922918893" z="3.669121" />
    <detection t="91" x="36.167797212960444" y="75.11401922918893" z="4.3277410000000005" />
    <detection t="92" x="35.589112601773536" y="75.11401922918893" z="4.6070404" />
    <detection t="93" x="35.299770296180085" y="75.43501931136495" z="3.8039519999999998" />
    <detection t="94" x="34.72108568499318" y="75.43501931136495" z="4.0924973" />
    <detection t="95" x="35.01042799058663" y="75.43501931136495" z="3.8997687999999995" />
  </particle>
  <particle nSpots="78">
    <detection t="0" x="136.6968648034682" y="57.45901470950777" z="-0.39745587" />
    <detection t="1" x="137.6417737630058" y="57.45901470950777" z="-0.077801175" />
    <detection t="2" x="137.3268041098266" y="57.45901470950777" z="-0.51765686" />
    <detection t="3" x="137.01183445664742" y="57.13801462733175" z="-0.5895465999999999" />
    <detection t="4" x="136.6968648034682" y="57.13801462733175" z="-0.51657504" />
    <detection t="5" x="136.381895150289" y="57.13801462733175" z="-0.38041776" />
    <detection t="6" x="136.06692549710982" y="56.81701454515573" z="-0.82832044" />
    <detection t="7" x="135.43698520953757" y="56.81701454515573" z="-0.59908444" />
    <detection t="8" x="135.43698520953757" y="56.81701454515573" z="-1.1066893" />
    <detection t="9" x="134.8070459031792" y="56.81701454515573" z="-0.8967081" />
    <detection t="10" x="134.8070459031792" y="56.4960144629797" z="-0.44379252" />
    <detection t="11" x="134.1771065968208" y="56.4960144629797" z="-1.0881133" />
    <detection t="12" x="134.1771065968208" y="56.4960144629797" z="-1.0520042" />
    <detection t="13" x="133.54716729046243" y="56.4960144629797" z="-1.439218" />
    <detection t="14" x="133.54716729046243" y="56.4960144629797" z="-1.2829384" />
    <detection t="15" x="132.91722798410404" y="56.4960144629797" z="-1.4512328" />
    <detection t="16" x="132.91722798410404" y="56.4960144629797" z="-1.3443321000000001" />
    <detection t="17" x="132.60225833092485" y="56.17501438080368" z="-1.732303" />
    <detection t="18" x="132.28728867774566" y="56.17501438080368" z="-1.6645311999999999" />
    <detection t="19" x="131.9723180433526" y="56.17501438080368" z="-1.657961" />
    <detection t="20" x="131.9723180433526" y="56.17501438080368" z="-1.3664228999999999" />
    <detection t="21" x="131.34237873699422" y="56.17501438080368" z="-1.4656832" />
    <detection t="22" x="131.34237873699422" y="56.17501438080368" z="-1.1916487" />
    <detection t="23" x="131.34237873699422" y="56.17501438080368" z="-0.60807234" />
    <detection t="24" x="131.02740908381503" y="56.17501438080368" z="-0.74502903" />
    <detection t="25" x="131.02740908381503" y="55.85401429862766" z="3.676077" />
    <detection t="26" x="131.02740908381503" y="55.85401429862766" z="3.1101572999999996" />
    <detection t="27" x="130.71243943063584" y="55.85401429862766" z="2.0889106" />
    <detection t="28" x="130.39746977745665" y="55.85401429862766" z="-0.3899116" />
    <detection t="29" x="130.39746977745665" y="55.85401429862766" z="4.5006976" />
    <detection t="30" x="129.76753047109827" y="55.85401429862766" z="-0.36597633" />
    <detection t="31" x="129.76753047109827" y="55.53301421645164" z="-0.22790402" />
    <detection t="32" x="129.45256081791908" y="55.53301421645164" z="-1.8019418999999999" />
    <detection t="33" x="129.45256081791908" y="55.53301421645164" z="1.34121" />
    <detection t="34" x="129.45256081791908" y="55.21201413427562" z="-1.0644493" />
    <detection t="35" x="129.1375911647399" y="55.21201413427562" z="-1.1047971" />
    <detection t="36" x="128.82262151156067" y="55.21201413427562" z="0.50337285" />
    <detection t="37" x="128.82262151156067" y="54.8910140520996" z="0.18798810000000002" />
    <detection t="38" x="128.82262151156067" y="54.8910140520996" z="0.29400307" />
    <detection t="39" x="128.50765185838148" y="54.8910140520996" z="-0.049074836" />
    <detection t="40" x="128.50765185838148" y="54.57001396992358" z="-0.41078180000000003" />
    <detection t="41" x="128.50765185838148" y="54.57001396992358" z="-2.3287494" />
    <detection t="42" x="128.19268122398844" y="54.24901388774756" z="3.8951976000000004" />
    <detection t="43" x="128.19268122398844" y="54.24901388774756" z="-2.587079" />
    <detection t="44" x="127.87771157080924" y="54.24901388774756" z="-4.790638400000001" />
    <detection t="45" x="127.56274191763005" y="53.92801380557154" z="6.636414" />
    <detection t="46" x="127.24777226445086" y="53.92801380557154" z="0.07532149" />
    <detection t="47" x="126.61783295809249" y="53.92801380557154" z="-2.860788" />
    <detection t="48" x="126.93280261127168" y="53.60701372339552" z="-1.0355417" />
    <detection t="49" x="126.93280261127168" y="53.60701372339552" z="-1.1187491000000003" />
    <detection t="50" x="126.61783295809249" y="53.60701372339552" z="-2.186877" />
    <detection t="51" x="126.61783295809249" y="53.2860136412195" z="-3.8179693" />
    <detection t="52" x="126.3028633049133" y="53.2860136412195" z="-4.814019999999999" />
    <detection t="53" x="126.3028633049133" y="53.2860136412195" z="-4.4879003" />
    <detection t="54" x="126.61783295809249" y="52.96501355904347" z="-5.1095986" />
    <detection t="55" x="126.3028633049133" y="52.96501355904347" z="-4.6294303" />
    <detection t="56" x="126.3028633049133" y="52.96501355904347" z="-4.4285336" />
    <detection t="57" x="126.3028633049133" y="52.64401347686745" z="-5.419069" />
    <detection t="58" x="126.3028633049133" y="52.64401347686745" z="-5.2650595000000004" />
    <detection t="59" x="125.98789365173411" y="52.32301339469143" z="-5.039861" />
    <detection t="60" x="126.3028633049133" y="52.32301339469143" z="-5.478137" />
    <detection t="61" x="126.3028633049133" y="52.00201331251541" z="-5.0640125" />
    <detection t="62" x="126.3028633049133" y="52.00201331251541" z="-5.211818" />
    <detection t="63" x="126.61783295809249" y="52.00201331251541" z="-5.6971836" />
    <detection t="64" x="126.61783295809249" y="51.68101323033939" z="-5.575835700000001" />
    <detection t="65" x="126.3028633049133" y="51.68101323033939" z="-5.736673400000001" />
    <detection t="66" x="126.61783295809249" y="51.36001314816337" z="-5.2862290000000005" />
    <detection t="67" x="126.61783295809249" y="51.36001314816337" z="-5.700789" />
    <detection t="68" x="126.93280261127168" y="51.03901306598735" z="-5.1521" />
    <detection t="69" x="126.93280261127168" y="51.03901306598735" z="-5.7732267" />
    <detection t="70" x="126.93280261127168" y="51.03901306598735" z="-6.106566" />
    <detection t="71" x="126.93280261127168" y="50.71801298381133" z="-5.5729337" />
    <detection t="72" x="127.24777226445086" y="50.71801298381133" z="-5.935653" />
    <detection t="73" x="127.24777226445086" y="50.39701290163531" z="-6.2496333" />
    <detection t="74" x="127.24777226445086" y="50.39701290163531" z="-6.1823163" />
    <detection t="75" x="126.93280261127168" y="50.07601281945929" z="-6.150218499999999" />
    <detection t="76" x="127.24777226445086" y="50.07601281945929" z="-6.146694999999999" />
    <detection t="77" x="126.93280261127168" y="49.755012737283266" z="-6.324927" />
  </particle>
  <particle nSpots="79">
    <detection t="0" x="142.62313359527326" y="29.532007560193936" z="-10.458748" />
    <detection t="1" x="143.26703120088627" y="29.211007478017915" z="-10.469567999999999" />
    <detection t="2" x="143.91092780354504" y="28.890007395841895" z="-10.003196" />
    <detection t="3" x="144.55482440620386" y="28.569007313665875" z="-10.544556" />
    <detection t="4" x="145.52066931019203" y="28.24800723148985" z="-10.032223" />
    <detection t="5" x="146.1645659128508" y="27.92700714931383" z="-9.642681" />
    <detection t="6" x="147.13041181979318" y="27.60600706713781" z="-9.424278999999999" />
    <detection t="7" x="147.77430842245198" y="27.28500698496179" z="-10.324096" />
    <detection t="8" x="148.41820502511078" y="26.64300682060975" z="-10.433971000000001" />
    <detection t="9" x="149.70599823042835" y="26.322006738433725" z="-9.397325" />
    <detection t="10" x="150.67184313441655" y="26.001006656257704" z="-9.401982" />
    <detection t="11" x="151.63768904135893" y="25.680006574081684" z="-9.727913000000001" />
    <detection t="12" x="152.28158564401772" y="25.359006491905664" z="-10.588032" />
    <detection t="13" x="153.5693788493353" y="25.038006409729643" z="-9.630069" />
    <detection t="14" x="154.85717305760707" y="24.71700632755362" z="-9.405586999999999" />
    <detection t="15" x="155.82301796159527" y="24.3960062453776" z="-10.382184" />
    <detection t="16" x="157.11081116691287" y="24.07500616320158" z="-9.939967999999999" />
    <detection t="17" x="158.72055367651402" y="23.754006081025558" z="-8.980783" />
    <detection t="18" x="160.00834688183159" y="23.433005998849538" z="-9.440261" />
    <detection t="19" x="160.9741917858198" y="23.112005916673517" z="-10.097961999999999" />
    <detection t="20" x="162.58393329246675" y="23.112005916673517" z="-9.34919" />
    <detection t="21" x="164.19367580206793" y="22.791005834497494" z="-9.505102" />
    <detection t="22" x="165.48146900738553" y="22.470005752321473" z="-10.423053999999999" />
    <detection t="23" x="167.73510811964547" y="22.470005752321473" z="-9.871443" />
    <detection t="24" x="169.34484962629247" y="22.470005752321473" z="-9.729141" />
    <detection t="25" x="170.95459213589365" y="22.149005670145453" z="-10.933295" />
    <detection t="26" x="172.56433364254065" y="22.149005670145453" z="-10.659739" />
    <detection t="27" x="174.1740751491876" y="22.470005752321473" z="-9.847553999999999" />
    <detection t="28" x="176.10576596011816" y="22.791005834497494" z="-10.003677" />
    <detection t="29" x="177.71550746676513" y="23.112005916673517" z="-9.897286" />
    <detection t="30" x="179.6471982776957" y="23.433005998849538" z="-10.071363" />
    <detection t="31" x="181.2569397843427" y="24.07500616320158" z="-10.185156" />
    <detection t="32" x="183.18863059527325" y="24.71700632755362" z="-10.023558999999999" />
    <detection t="33" x="184.79837210192025" y="25.359006491905664" z="-10.1922865" />
    <detection t="34" x="186.40811461152143" y="26.322006738433725" z="-10.107758" />
    <detection t="35" x="188.01785611816837" y="26.96400690278577" z="-11.057771" />
    <detection t="36" x="189.62759762481537" y="27.92700714931383" z="-10.972308" />
    <detection t="37" x="190.91539183308714" y="28.890007395841895" z="-11.263938000000001" />
    <detection t="38" x="192.5251333397341" y="30.17400772454598" z="-10.512232000000001" />
    <detection t="39" x="193.8129265450517" y="31.13700797107404" z="-11.019374000000001" />
    <detection t="40" x="195.1007207533235" y="32.1000082176021" z="-11.402878" />
    <detection t="41" x="196.38851395864106" y="33.38400854630619" z="-10.745966000000001" />
    <detection t="42" x="197.35435886262925" y="34.66800887501027" z="-11.145064999999999" />
    <detection t="43" x="198.32020476957163" y="35.631009121538334" z="-11.419825" />
    <detection t="44" x="198.96410137223043" y="36.91500945024242" z="-11.439373" />
    <detection t="45" x="199.9299462762186" y="37.878009696770484" z="-12.368905999999999" />
    <detection t="46" x="200.5738428788774" y="39.162010025474565" z="-11.34022" />
    <detection t="47" x="201.2177394815362" y="40.12501027200263" z="-11.892759" />
    <detection t="48" x="201.8616370871492" y="41.088010518530695" z="-11.659309" />
    <detection t="49" x="202.50553368980798" y="42.051010765058756" z="-11.891264999999999" />
    <detection t="50" x="202.82748199113738" y="43.014011011586824" z="-12.482725" />
    <detection t="51" x="203.14943029246675" y="43.977011258114885" z="-11.47585" />
    <detection t="52" x="203.47137859379615" y="44.940011504642946" z="-11.591054" />
    <detection t="53" x="203.79332689512555" y="45.90301175117101" z="-11.880819" />
    <detection t="54" x="204.11527519645495" y="46.545011915523055" z="-11.881912" />
    <detection t="55" x="204.43722349778432" y="47.508012162051116" z="-12.036249" />
    <detection t="56" x="204.75917179911372" y="48.15001232640316" z="-11.656541" />
    <detection t="57" x="204.43722349778432" y="49.11301257293122" z="-12.557781" />
    <detection t="58" x="205.08112010044312" y="49.43401265510724" z="-13.33129" />
    <detection t="59" x="205.08112010044312" y="50.39701290163531" z="-12.246866" />
    <detection t="60" x="205.08112010044312" y="50.71801298381133" z="-12.628196" />
    <detection t="61" x="205.40306840177254" y="51.36001314816337" z="-12.789585" />
    <detection t="62" x="205.08112010044312" y="51.68101323033939" z="-12.707443" />
    <detection t="63" x="205.08112010044312" y="52.32301339469143" z="-13.504438" />
    <detection t="64" x="205.08112010044312" y="52.96501355904347" z="-13.01817" />
    <detection t="65" x="204.75917179911372" y="53.2860136412195" z="-13.618842" />
    <detection t="66" x="204.43722349778432" y="53.60701372339552" z="-14.676882999999998" />
    <detection t="67" x="204.43722349778432" y="54.24901388774756" z="-14.038727" />
    <detection t="68" x="203.79332689512555" y="54.57001396992358" z="-15.897835" />
    <detection t="69" x="203.47137859379615" y="54.8910140520996" z="-16.227299" />
    <detection t="70" x="203.14943029246675" y="55.21201413427562" z="-16.522408" />
    <detection t="71" x="202.82748199113738" y="55.53301421645164" z="-17.418928" />
    <detection t="72" x="202.18358538847858" y="55.85401429862766" z="-17.444801000000002" />
    <detection t="73" x="201.5396877828656" y="56.17501438080368" z="-17.493591000000002" />
    <detection t="74" x="200.89579118020677" y="56.17501438080368" z="-17.771942000000003" />
    <detection t="75" x="200.251894577548" y="56.4960144629797" z="-18.699057" />
    <detection t="76" x="199.6079979748892" y="56.81701454515573" z="-18.476091" />
    <detection t="77" x="198.64215307090103" y="56.81701454515573" z="-19.232212" />
    <detection t="78" x="197.99825646824226" y="57.13801462733175" z="-20.067635" />
  </particle>
  <particle nSpots="78">
    <detection t="0" x="210.8128567081967" y="51.68101323033939" z="-17.032318" />
    <detection t="1" x="209.02630752786882" y="52.32301339469143" z="-20.447596" />
    <detection t="2" x="206.8824485114754" y="52.96501355904347" z="-20.996311" />
    <detection t="3" x="204.7385883819672" y="53.2860136412195" z="-21.468957999999997" />
    <detection t="4" x="202.59472936557376" y="53.60701372339552" z="-19.73112" />
    <detection t="5" x="200.45086923606556" y="53.60701372339552" z="-20.652927" />
    <detection t="6" x="197.59238943442622" y="53.60701372339552" z="-22.115862" />
    <detection t="7" x="194.73391074590162" y="53.92801380557154" z="-21.587942" />
    <detection t="8" x="191.51812110819674" y="53.92801380557154" z="-21.608970000000003" />
    <detection t="9" x="188.65964130655738" y="53.92801380557154" z="-20.50999" />
    <detection t="10" x="185.4438527819672" y="53.92801380557154" z="-21.137932" />
    <detection t="11" x="182.22806314426228" y="53.92801380557154" z="-21.222734" />
    <detection t="12" x="179.36958334262295" y="53.92801380557154" z="-19.901851999999998" />
    <detection t="13" x="176.15379481803276" y="53.92801380557154" z="-19.782482" />
    <detection t="14" x="173.652624852459" y="53.92801380557154" z="-19.969467" />
    <detection t="15" x="170.79414505081965" y="53.92801380557154" z="-19.149235" />
    <detection t="16" x="167.93566636229505" y="53.60701372339552" z="-21.442510000000002" />
    <detection t="17" x="165.07718656065575" y="53.60701372339552" z="-20.60756" />
    <detection t="18" x="162.21870675901638" y="53.60701372339552" z="-20.794931" />
    <detection t="19" x="159.71753790655734" y="53.60701372339552" z="-19.370382" />
    <detection t="20" x="157.57367777704917" y="53.60701372339552" z="-19.094236" />
    <detection t="21" x="155.07250892459015" y="53.2860136412195" z="-21.314536999999998" />
    <detection t="22" x="152.21402912295082" y="53.2860136412195" z="-21.123894" />
    <detection t="23" x="150.07017010655736" y="53.2860136412195" z="-20.01212" />
    <detection t="24" x="147.9263099770492" y="53.2860136412195" z="-19.94352" />
    <detection t="25" x="145.4251400114754" y="52.96501355904347" z="-21.756731" />
    <detection t="26" x="143.63859083114752" y="52.96501355904347" z="-21.657784" />
    <detection t="27" x="141.13742086557377" y="52.96501355904347" z="-20.746532000000002" />
    <detection t="28" x="138.9935618491803" y="52.96501355904347" z="-20.387407" />
    <detection t="29" x="136.84970171967214" y="52.64401347686745" z="-21.90237" />
    <detection t="30" x="134.70584270327868" y="52.64401347686745" z="-21.385706" />
    <detection t="31" x="132.91929352295082" y="52.64401347686745" z="-20.942970000000003" />
    <detection t="32" x="131.13274322950818" y="52.64401347686745" z="-20.161074" />
    <detection t="33" x="128.98888421311474" y="52.32301339469143" z="-21.937895" />
    <detection t="34" x="127.20233391967211" y="52.32301339469143" z="-21.017525" />
    <detection t="35" x="125.77309457540983" y="52.32301339469143" z="-20.940578" />
    <detection t="36" x="123.98654539508196" y="52.32301339469143" z="-20.667414" />
    <detection t="37" x="122.19999510163933" y="52.00201331251541" z="-21.951473" />
    <detection t="38" x="120.41344592131148" y="52.00201331251541" z="-21.593957999999997" />
    <detection t="39" x="118.98420546393442" y="52.00201331251541" z="-21.072735" />
    <detection t="40" x="117.19765628360655" y="52.00201331251541" z="-20.962526" />
    <detection t="41" x="115.41110710327868" y="52.00201331251541" z="-20.509012" />
    <detection t="42" x="113.62455680983605" y="51.68101323033939" z="-21.742051999999997" />
    <detection t="43" x="111.8380076295082" y="51.68101323033939" z="-21.532473" />
    <detection t="44" x="110.40876717213114" y="51.68101323033939" z="-22.109582999999997" />
    <detection t="45" x="108.2649081557377" y="51.68101323033939" z="-21.585285" />
    <detection t="46" x="106.47835786229507" y="51.68101323033939" z="-20.835102" />
    <detection t="47" x="105.04911851803278" y="51.36001314816337" z="-22.024673" />
    <detection t="48" x="103.26256933770492" y="51.36001314816337" z="-22.01277" />
    <detection t="49" x="101.83332888032785" y="51.36001314816337" z="-21.754984" />
    <detection t="50" x="100.76139937213115" y="51.36001314816337" z="-21.550694" />
    <detection t="51" x="98.97485019180327" y="51.36001314816337" z="-21.571579999999997" />
    <detection t="52" x="97.90292068360655" y="51.36001314816337" z="-22.131063" />
    <detection t="53" x="96.4736802262295" y="51.36001314816337" z="-21.42205" />
    <detection t="54" x="95.40175071803277" y="51.36001314816337" z="-21.623279999999998" />
    <detection t="55" x="93.61520153770492" y="51.36001314816337" z="-21.70436" />
    <detection t="56" x="92.54327091639344" y="51.36001314816337" z="-21.724373" />
    <detection t="57" x="91.47134140819672" y="51.36001314816337" z="-21.748043" />
    <detection t="58" x="90.04210206393442" y="51.36001314816337" z="-22.312649" />
    <detection t="59" x="88.97017144262294" y="51.36001314816337" z="-22.6493" />
    <detection t="60" x="87.54093209836066" y="51.36001314816337" z="-23.001513" />
    <detection t="61" x="86.46900259016392" y="51.36001314816337" z="-22.244972" />
    <detection t="62" x="85.03976324590164" y="51.36001314816337" z="-22.62361" />
    <detection t="63" x="83.61052278852458" y="51.36001314816337" z="-23.038656" />
    <detection t="64" x="82.89590311639344" y="51.36001314816337" z="-23.051320999999998" />
    <detection t="65" x="81.46666377213114" y="51.68101323033939" z="-21.813519" />
    <detection t="66" x="80.39473315081968" y="51.68101323033939" z="-22.145917999999998" />
    <detection t="67" x="78.96549380655738" y="51.68101323033939" z="-21.95777" />
    <detection t="68" x="78.25087413442623" y="51.68101323033939" z="-22.365907999999997" />
    <detection t="69" x="76.82163479016393" y="51.68101323033939" z="-22.900284" />
    <detection t="70" x="75.74970416885246" y="52.00201331251541" z="-22.009418" />
    <detection t="71" x="74.32046482459016" y="52.00201331251541" z="-22.608006" />
    <detection t="72" x="73.24853531639344" y="52.00201331251541" z="-22.528141" />
    <detection t="73" x="72.17660580819671" y="52.00201331251541" z="-22.452479999999998" />
    <detection t="74" x="71.10467518688525" y="52.32301339469143" z="-21.432947" />
    <detection t="75" x="69.67543584262295" y="52.32301339469143" z="-22.041294" />
    <detection t="76" x="68.60350633442623" y="52.32301339469143" z="-22.37138" />
    <detection t="77" x="67.17426587704917" y="52.64401347686745" z="-22.03708" />
  </particle>
  <particle nSpots="63">
    <detection t="16" x="195.83290950151516" y="32.1000082176021" z="8.616721" />
    <detection t="17" x="196.8236322287879" y="33.38400854630619" z="8.434042999999999" />
    <detection t="18" x="197.81435495606058" y="34.66800887501027" z="8.410559" />
    <detection t="19" x="198.80507768333334" y="35.952009203714354" z="5.25873" />
    <detection t="20" x="199.13531962121212" y="37.23600953241844" z="7.102162400000001" />
    <detection t="21" x="199.46556053030304" y="38.199009778946504" z="4.506158999999999" />
    <detection t="22" x="200.12604234848484" y="39.162010025474565" z="4.14091" />
    <detection t="23" x="199.79580143939395" y="40.12501027200263" z="3.6168839999999998" />
    <detection t="24" x="199.79580143939395" y="40.767010436354674" z="2.0742152" />
    <detection t="25" x="199.79580143939395" y="41.730010682882735" z="2.5864685" />
    <detection t="26" x="199.46556053030304" y="42.372010847234776" z="1.1630566" />
    <detection t="27" x="199.13531962121212" y="43.014011011586824" z="2.0352962" />
    <detection t="28" x="198.14459586515153" y="43.656011175938865" z="2.474891" />
    <detection t="29" x="197.81435495606058" y="43.977011258114885" z="2.280352" />
    <detection t="30" x="197.15387313787878" y="44.619011422466926" z="2.8767383" />
    <detection t="31" x="196.16315041060605" y="44.940011504642946" z="2.8081807999999997" />
    <detection t="32" x="194.84218574545454" y="45.26101158681897" z="2.9737115000000003" />
    <detection t="33" x="193.85146301818185" y="45.26101158681897" z="3.7468163999999997" />
    <detection t="34" x="192.53049938181817" y="45.58201166899499" z="3.9823952000000005" />
    <detection t="35" x="191.87001756363637" y="45.58201166899499" z="3.8556988" />
    <detection t="36" x="190.54905289848486" y="45.90301175117101" z="4.034743" />
    <detection t="37" x="189.22808926212122" y="45.90301175117101" z="4.1990237" />
    <detection t="38" x="187.90712562575757" y="45.90301175117101" z="4.166894399999999" />
    <detection t="39" x="186.58616096060607" y="45.90301175117101" z="4.115905000000001" />
    <detection t="40" x="185.59543823333334" y="45.90301175117101" z="3.9633765" />
    <detection t="41" x="184.2744745969697" y="45.90301175117101" z="3.9883025" />
    <detection t="42" x="182.62326902272727" y="45.90301175117101" z="3.9715492999999995" />
    <detection t="43" x="181.63254629545457" y="45.90301175117101" z="3.7840357000000004" />
    <detection t="44" x="180.3115826590909" y="45.90301175117101" z="3.9426" />
    <detection t="45" x="178.6603770848485" y="45.90301175117101" z="4.139579299999999" />
    <detection t="46" x="177.33941344848486" y="45.90301175117101" z="3.4863790999999997" />
    <detection t="47" x="176.01844981212122" y="45.58201166899499" z="3.7463242999999995" />
    <detection t="48" x="174.6974851469697" y="45.58201166899499" z="3.6515767999999995" />
    <detection t="49" x="173.706762419697" y="45.58201166899499" z="3.5731647000000004" />
    <detection t="50" x="172.3857987833333" y="45.26101158681897" z="3.4057932" />
    <detection t="51" x="171.39507605606062" y="45.26101158681897" z="3.0036428" />
    <detection t="52" x="170.4043523" y="44.940011504642946" z="2.83129" />
    <detection t="53" x="168.75314775454547" y="44.940011504642946" z="3.0517452" />
    <detection t="54" x="167.7624250272727" y="44.619011422466926" z="2.7976417999999996" />
    <detection t="55" x="166.4414603621212" y="44.619011422466926" z="2.572755" />
    <detection t="56" x="165.4507376348485" y="44.298011340290905" z="2.5204217" />
    <detection t="57" x="164.46001490757575" y="44.298011340290905" z="2.3126862" />
    <detection t="58" x="163.46929218030303" y="43.977011258114885" z="2.5924668" />
    <detection t="59" x="162.80881036212122" y="43.977011258114885" z="2.4728892000000005" />
    <detection t="60" x="161.4878456969697" y="43.656011175938865" z="2.5755732000000005" />
    <detection t="61" x="160.16688206060604" y="43.656011175938865" z="1.9226922999999998" />
    <detection t="62" x="159.17615933333332" y="43.335011093762844" z="2.4831607000000004" />
    <detection t="63" x="158.51567648636365" y="43.014011011586824" z="1.8975993000000002" />
    <detection t="64" x="157.52495375909092" y="43.014011011586824" z="1.5557157" />
    <detection t="65" x="156.5342310318182" y="42.6930109294108" z="1.2159503999999999" />
    <detection t="66" x="156.20399012272728" y="42.372010847234776" z="1.3094858999999999" />
    <detection t="67" x="155.21326739545455" y="42.051010765058756" z="1.0685921999999999" />
    <detection t="68" x="154.22254363939393" y="42.051010765058756" z="1.0657573999999999" />
    <detection t="69" x="153.56206182121213" y="41.730010682882735" z="1.4179568" />
    <detection t="70" x="152.5713390939394" y="41.409010600706715" z="0.74522215" />
    <detection t="71" x="152.2410981848485" y="41.088010518530695" z="0.67350084" />
    <detection t="72" x="151.58061636666665" y="41.088010518530695" z="1.0768731000000002" />
    <detection t="73" x="150.58989261060606" y="40.767010436354674" z="0.6248416" />
    <detection t="74" x="149.92941079242425" y="40.446010354178654" z="0.45591372" />
    <detection t="75" x="149.26892897424244" y="40.12501027200263" z="0.51272404" />
    <detection t="76" x="148.93868806515152" y="40.12501027200263" z="0.5660845" />
    <detection t="77" x="148.27820624696972" y="39.80401018982661" z="0.47214979999999995" />
    <detection t="78" x="147.28748351969696" y="39.48301010765059" z="0.34852940000000004" />
  </particle>
  <particle nSpots="77">
    <detection t="0" x="179.87572573634947" y="89.55902292710988" z="-18.092292999999998" />
    <detection t="1" x="179.19566645397816" y="89.23802284493385" z="-18.490145000000002" />
    <detection t="2" x="178.8556368127925" y="89.23802284493385" z="-18.293507" />
    <detection t="3" x="177.83554788923556" y="89.23802284493385" z="-18.593977" />
    <detection t="4" x="177.4955182480499" y="89.23802284493385" z="-18.274577999999998" />
    <detection t="5" x="176.81545896567863" y="89.23802284493385" z="-18.38433" />
    <detection t="6" x="176.13539968330733" y="89.23802284493385" z="-18.644896" />
    <detection t="7" x="175.45533934165368" y="89.23802284493385" z="-18.274910000000002" />
    <detection t="8" x="174.77528005928238" y="89.23802284493385" z="-18.38919" />
    <detection t="9" x="174.09522077691108" y="89.23802284493385" z="-18.631973000000002" />
    <detection t="10" x="173.41516149453977" y="89.55902292710988" z="-18.514568" />
    <detection t="11" x="172.73510221216847" y="89.55902292710988" z="-18.530846" />
    <detection t="12" x="172.0550429297972" y="89.55902292710988" z="-19.062757" />
    <detection t="13" x="171.71501222932918" y="89.88002300928589" z="-18.900779999999997" />
    <detection t="14" x="171.03495294695787" y="89.88002300928589" z="-18.751204" />
    <detection t="15" x="170.69492330577225" y="90.20102309146192" z="-18.694279" />
    <detection t="16" x="170.01486402340095" y="90.20102309146192" z="-18.529303" />
    <detection t="17" x="169.33480474102961" y="90.52202317363793" z="-18.212217000000003" />
    <detection t="18" x="168.994775099844" y="90.52202317363793" z="-18.072283" />
    <detection t="19" x="168.3147158174727" y="90.84302325581396" z="-18.382757" />
    <detection t="20" x="167.97468617628704" y="90.84302325581396" z="-18.412699" />
    <detection t="21" x="167.2946258346334" y="91.16402333798997" z="-18.12797" />
    <detection t="22" x="166.95459619344774" y="91.16402333798997" z="-18.404518" />
    <detection t="23" x="166.6145665522621" y="91.485023420166" z="-18.107244" />
    <detection t="24" x="166.27453691107644" y="91.485023420166" z="-18.329320000000003" />
    <detection t="25" x="165.59447762870516" y="91.80602350234201" z="-18.02736" />
    <detection t="26" x="165.2544479875195" y="91.80602350234201" z="-18.211014000000002" />
    <detection t="27" x="164.91441834633383" y="92.12702358451804" z="-18.066457999999997" />
    <detection t="28" x="164.5743887051482" y="92.44802366669407" z="-17.890839" />
    <detection t="29" x="164.23435906396256" y="92.44802366669407" z="-18.085539999999998" />
    <detection t="30" x="164.23435906396256" y="92.76902374887008" z="-17.853779" />
    <detection t="31" x="163.8943294227769" y="93.09002383104611" z="-18.01035" />
    <detection t="32" x="163.55429978159125" y="93.09002383104611" z="-18.256569" />
    <detection t="33" x="163.55429978159125" y="93.41102391322212" z="-17.987682" />
    <detection t="34" x="163.21426908112323" y="93.73202399539815" z="-18.147627" />
    <detection t="35" x="163.55429978159125" y="94.05302407757416" z="-17.807976" />
    <detection t="36" x="163.21426908112323" y="94.37402415975019" z="-17.826473" />
    <detection t="37" x="163.55429978159125" y="94.6950242419262" z="-17.967081" />
    <detection t="38" x="163.21426908112323" y="95.01602432410223" z="-18.147000000000002" />
    <detection t="39" x="163.55429978159125" y="95.01602432410223" z="-17.792826" />
    <detection t="40" x="163.21426908112323" y="95.33702440627825" z="-17.841348999999997" />
    <detection t="41" x="163.55429978159125" y="95.65802448845427" z="-17.663984" />
    <detection t="42" x="163.55429978159125" y="95.9790245706303" z="-17.592321" />
    <detection t="43" x="163.55429978159125" y="96.30002465280631" z="-17.880413" />
    <detection t="44" x="163.55429978159125" y="96.30002465280631" z="-17.753477" />
    <detection t="45" x="163.55429978159125" y="96.62102473498234" z="-17.987555" />
    <detection t="46" x="163.8943294227769" y="96.94202481715836" z="-18.016394000000002" />
    <detection t="47" x="164.5743887051482" y="96.94202481715836" z="-17.688894" />
    <detection t="48" x="164.91441834633383" y="97.26302489933438" z="-17.812223" />
    <detection t="49" x="164.91441834633383" y="97.26302489933438" z="-18.050762" />
    <detection t="50" x="165.2544479875195" y="97.5840249815104" z="-18.245531" />
    <detection t="51" x="165.59447762870516" y="97.5840249815104" z="-17.91367" />
    <detection t="52" x="165.59447762870516" y="97.90502506368642" z="-17.756025" />
    <detection t="53" x="165.93450726989082" y="97.90502506368642" z="-17.477870000000003" />
    <detection t="54" x="166.27453691107644" y="98.22602514586244" z="-17.86664" />
    <detection t="55" x="166.6145665522621" y="98.22602514586244" z="-17.858" />
    <detection t="56" x="167.2946258346334" y="98.22602514586244" z="-17.62732" />
    <detection t="57" x="167.6346565351014" y="98.54702522803846" z="-17.698519" />
    <detection t="58" x="167.97468617628704" y="98.54702522803846" z="-17.602905" />
    <detection t="59" x="168.3147158174727" y="98.54702522803846" z="-17.831595999999998" />
    <detection t="60" x="168.65474545865834" y="98.54702522803846" z="-17.930557" />
    <detection t="61" x="169.33480474102961" y="98.54702522803846" z="-18.106707" />
    <detection t="62" x="170.01486402340095" y="98.54702522803846" z="-17.949478" />
    <detection t="63" x="170.3548936645866" y="98.54702522803846" z="-18.27414" />
    <detection t="64" x="170.69492330577225" y="98.54702522803846" z="-18.397973999999998" />
    <detection t="65" x="171.37498258814352" y="98.22602514586244" z="-17.91752" />
    <detection t="66" x="172.0550429297972" y="98.22602514586244" z="-18.22948" />
    <detection t="67" x="172.73510221216847" y="98.22602514586244" z="-18.281836" />
    <detection t="68" x="173.07513185335412" y="98.22602514586244" z="-18.440693" />
    <detection t="69" x="173.41516149453977" y="97.90502506368642" z="-18.499516" />
    <detection t="70" x="174.09522077691108" y="97.90502506368642" z="-18.6108" />
    <detection t="71" x="174.77528005928238" y="97.5840249815104" z="-18.661737" />
    <detection t="72" x="175.11530970046803" y="97.5840249815104" z="-18.40311" />
    <detection t="73" x="175.7953689828393" y="97.26302489933438" z="-19.0288" />
    <detection t="74" x="176.13539968330733" y="97.26302489933438" z="-18.494188" />
    <detection t="75" x="176.13539968330733" y="96.94202481715836" z="-18.957724" />
    <detection t="76" x="176.47542932449298" y="96.94202481715836" z="-18.771658" />
  </particle>
  <particle nSpots="84">
    <detection t="0" x="189.8911964308426" y="70.94101816090065" z="8.625533" />
    <detection t="1" x="187.4655784992051" y="70.94101816090065" z="8.719238" />
    <detection t="2" x="185.03996164705882" y="70.94101816090065" z="8.719565" />
    <detection t="3" x="182.6143437154213" y="70.94101816090065" z="8.622484" />
    <detection t="4" x="180.18872686327504" y="70.94101816090065" z="8.343942" />
    <detection t="5" x="177.76310893163753" y="70.94101816090065" z="8.361211" />
    <detection t="6" x="174.99097430683625" y="70.94101816090065" z="8.258582" />
    <detection t="7" x="172.91187414785375" y="71.26201824307667" z="8.4671545" />
    <detection t="8" x="170.48625621621622" y="71.26201824307667" z="8.100147" />
    <detection t="9" x="168.40715605723372" y="71.26201824307667" z="7.9754385999999995" />
    <detection t="10" x="165.9815381255962" y="71.26201824307667" z="7.887028" />
    <detection t="11" x="163.9024379666137" y="71.26201824307667" z="7.9296412" />
    <detection t="12" x="161.8233367281399" y="71.5830183252527" z="7.9099917" />
    <detection t="13" x="159.7442365691574" y="71.5830183252527" z="7.9848585000000005" />
    <detection t="14" x="157.66513533068363" y="71.5830183252527" z="7.6890945" />
    <detection t="15" x="155.93255186486488" y="71.5830183252527" z="7.526858" />
    <detection t="16" x="153.8534506263911" y="71.5830183252527" z="7.6461806" />
    <detection t="17" x="152.12086716057235" y="71.5830183252527" z="7.5942006" />
    <detection t="18" x="150.38828369475357" y="71.90401840742871" z="7.587958" />
    <detection t="19" x="148.3091824562798" y="71.90401840742871" z="7.4776845000000005" />
    <detection t="20" x="146.57659899046106" y="71.90401840742871" z="7.466611" />
    <detection t="21" x="144.84401444515103" y="71.90401840742871" z="7.371059" />
    <detection t="22" x="143.45794767249603" y="71.90401840742871" z="7.397812400000001" />
    <detection t="23" x="141.72536420667726" y="71.90401840742871" z="7.263128" />
    <detection t="24" x="140.339296354531" y="72.22501848960474" z="7.234429400000001" />
    <detection t="25" x="138.953229581876" y="72.22501848960474" z="7.1187015" />
    <detection t="26" x="137.22064611605722" y="72.54601857178076" z="7.1229424" />
    <detection t="27" x="135.83457826391097" y="72.54601857178076" z="7.1162996" />
    <detection t="28" x="134.1019947980922" y="72.54601857178076" z="6.96368" />
    <detection t="29" x="133.06244471860094" y="72.54601857178076" z="6.5752025" />
    <detection t="30" x="131.32986017329094" y="72.54601857178076" z="6.711958999999999" />
    <detection t="31" x="130.2903100937997" y="72.86701865395678" z="7.019908" />
    <detection t="32" x="128.55772554848966" y="72.86701865395678" z="6.86575" />
    <detection t="33" x="127.17165877583464" y="72.86701865395678" z="6.792341" />
    <detection t="34" x="125.78559200317964" y="72.86701865395678" z="6.6961702999999995" />
    <detection t="35" x="124.39952523052463" y="72.86701865395678" z="6.493644000000001" />
    <detection t="36" x="123.35997407154211" y="72.86701865395678" z="6.491689" />
    <detection t="37" x="122.32042399205086" y="72.86701865395678" z="6.433838400000001" />
    <detection t="38" x="120.93435721939585" y="72.86701865395678" z="6.5502496" />
    <detection t="39" x="119.89480606041334" y="72.86701865395678" z="6.2969365" />
    <detection t="40" x="118.85525598092208" y="72.86701865395678" z="6.334795" />
    <detection t="41" x="117.46918920826708" y="72.86701865395678" z="6.202735400000001" />
    <detection t="42" x="116.42963912877582" y="72.86701865395678" z="6.4649773" />
    <detection t="43" x="115.39008796979333" y="72.86701865395678" z="6.2864213" />
    <detection t="44" x="114.0040211971383" y="72.86701865395678" z="6.259414" />
    <detection t="45" x="112.96447111764705" y="72.86701865395678" z="6.113296" />
    <detection t="46" x="111.92492103815579" y="72.86701865395678" z="5.9950128" />
    <detection t="47" x="110.8853698791733" y="72.86701865395678" z="5.8571" />
    <detection t="48" x="109.49930310651827" y="72.86701865395678" z="5.7705193" />
    <detection t="49" x="108.45975302702702" y="72.86701865395678" z="5.751066000000001" />
    <detection t="50" x="107.42020186804451" y="72.86701865395678" z="5.710344999999999" />
    <detection t="51" x="106.72716848171702" y="72.86701865395678" z="5.6356845" />
    <detection t="52" x="105.68761840222574" y="72.86701865395678" z="5.429084" />
    <detection t="53" x="104.64806832273449" y="72.86701865395678" z="5.4917703" />
    <detection t="54" x="103.60851824324322" y="72.86701865395678" z="5.575552500000001" />
    <detection t="55" x="102.56896708426073" y="72.86701865395678" z="5.645376000000001" />
    <detection t="56" x="101.87593369793323" y="72.86701865395678" z="5.193874" />
    <detection t="57" x="100.83638361844196" y="73.1880187361328" z="5.313125599999999" />
    <detection t="58" x="99.79683353895071" y="73.1880187361328" z="5.1740546" />
    <detection t="59" x="98.7572823799682" y="73.1880187361328" z="5.1006849999999995" />
    <detection t="60" x="97.71773230047695" y="73.1880187361328" z="4.5353494" />
    <detection t="61" x="96.67818222098568" y="72.86701865395678" z="4.838081400000001" />
    <detection t="62" x="95.98514883465819" y="72.86701865395678" z="4.869738" />
    <detection t="63" x="94.59908098251192" y="72.86701865395678" z="4.9398193" />
    <detection t="64" x="93.90604759618442" y="72.86701865395678" z="4.7488694" />
    <detection t="65" x="92.86649751669317" y="72.86701865395678" z="4.689202" />
    <detection t="66" x="91.82694743720191" y="72.86701865395678" z="4.6161814" />
    <detection t="67" x="91.13391405087441" y="72.86701865395678" z="4.5323652999999995" />
    <detection t="68" x="90.09436289189189" y="72.86701865395678" z="4.534872" />
    <detection t="69" x="89.05481281240064" y="72.86701865395678" z="4.529624" />
    <detection t="70" x="88.36177942607313" y="72.86701865395678" z="4.5763764" />
    <detection t="71" x="87.32222934658188" y="72.86701865395678" z="4.536211" />
    <detection t="72" x="86.28267818759936" y="72.86701865395678" z="4.5051155" />
    <detection t="73" x="85.93616149443561" y="72.86701865395678" z="4.475891000000001" />
    <detection t="74" x="84.89661141494436" y="72.86701865395678" z="4.246749400000001" />
    <detection t="75" x="83.8570613354531" y="72.86701865395678" z="4.319611" />
    <detection t="76" x="82.81751125596185" y="72.86701865395678" z="4.263514" />
    <detection t="77" x="82.12447679014309" y="73.1880187361328" z="3.770177" />
    <detection t="78" x="81.08492671065183" y="73.1880187361328" z="3.703298" />
    <detection t="79" x="80.04537663116058" y="73.1880187361328" z="3.6636574" />
    <detection t="80" x="79.35234324483307" y="72.86701865395678" z="4.0391436" />
    <detection t="81" x="78.31279316534182" y="72.86701865395678" z="3.9002944999999998" />
    <detection t="82" x="77.2732420063593" y="72.86701865395678" z="4.17089" />
    <detection t="83" x="76.23369192686805" y="72.86701865395678" z="4.0268555" />
  </particle>
  <particle nSpots="79">
    <detection t="0" x="162.67703360581586" y="81.85502095488536" z="-9.11989" />
    <detection t="1" x="162.324918904685" y="82.17602103706139" z="-8.920323" />
    <detection t="2" x="162.324918904685" y="82.49702111923742" z="-9.399171" />
    <detection t="3" x="162.324918904685" y="82.49702111923742" z="-9.006505" />
    <detection t="4" x="162.324918904685" y="82.81802120141343" z="-8.935953" />
    <detection t="5" x="161.97280420355412" y="82.81802120141343" z="-9.016005499999999" />
    <detection t="6" x="161.97280420355412" y="83.13902128358946" z="-9.090977" />
    <detection t="7" x="161.97280420355412" y="83.13902128358946" z="-8.677914" />
    <detection t="8" x="161.97280420355412" y="83.46002136576547" z="-9.040385" />
    <detection t="9" x="161.97280420355412" y="83.46002136576547" z="-8.61307" />
    <detection t="10" x="161.97280420355412" y="83.7810214479415" z="-9.058049" />
    <detection t="11" x="161.97280420355412" y="83.7810214479415" z="-8.976449" />
    <detection t="12" x="161.62068950242326" y="84.10202153011751" z="-9.221214" />
    <detection t="13" x="161.97280420355412" y="84.42302161229354" z="-9.316607000000001" />
    <detection t="14" x="161.97280420355412" y="84.42302161229354" z="-9.540704" />
    <detection t="15" x="161.62068950242326" y="84.74402169446955" z="-9.545191" />
    <detection t="16" x="161.62068950242326" y="85.06502177664558" z="-9.620377000000001" />
    <detection t="17" x="161.97280420355412" y="85.06502177664558" z="-9.222232" />
    <detection t="18" x="161.97280420355412" y="85.3860218588216" z="-9.069033000000001" />
    <detection t="19" x="162.324918904685" y="85.70702194099762" z="-9.188912" />
    <detection t="20" x="161.97280420355412" y="85.70702194099762" z="-9.249582" />
    <detection t="21" x="161.97280420355412" y="86.02802202317365" z="-9.320409" />
    <detection t="22" x="161.97280420355412" y="86.34902210534966" z="-9.532769" />
    <detection t="23" x="162.324918904685" y="86.67002218752569" z="-9.781626" />
    <detection t="24" x="162.324918904685" y="86.67002218752569" z="-9.566244000000001" />
    <detection t="25" x="162.67703360581586" y="86.9910222697017" z="-9.583186999999999" />
    <detection t="26" x="162.67703360581586" y="87.31202235187773" z="-9.864235" />
    <detection t="27" x="162.67703360581586" y="87.31202235187773" z="-9.9042015" />
    <detection t="28" x="163.0291483069467" y="87.31202235187773" z="-9.622991" />
    <detection t="29" x="163.0291483069467" y="87.63302243405374" z="-9.952185" />
    <detection t="30" x="163.38126300807755" y="87.63302243405374" z="-9.579828" />
    <detection t="31" x="163.7333777092084" y="87.63302243405374" z="-9.684016999999999" />
    <detection t="32" x="164.08549241033927" y="87.95402251622977" z="-9.589111" />
    <detection t="33" x="164.08549241033927" y="87.95402251622977" z="-9.328895" />
    <detection t="34" x="164.43760711147013" y="87.95402251622977" z="-9.49504" />
    <detection t="35" x="164.789721812601" y="88.27502259840578" z="-9.5376005" />
    <detection t="36" x="164.789721812601" y="88.27502259840578" z="-9.584" />
    <detection t="37" x="165.14183761066235" y="88.59602268058181" z="-9.547654" />
    <detection t="38" x="165.4939523117932" y="88.59602268058181" z="-9.989663" />
    <detection t="39" x="165.84606701292407" y="88.59602268058181" z="-9.597383500000001" />
    <detection t="40" x="166.19818171405493" y="88.91702276275782" z="-9.661605999999999" />
    <detection t="41" x="166.5502964151858" y="88.91702276275782" z="-9.655514" />
    <detection t="42" x="166.90241111631667" y="88.91702276275782" z="-9.286872" />
    <detection t="43" x="167.2545258174475" y="89.23802284493385" z="-9.524057" />
    <detection t="44" x="167.60664051857836" y="89.23802284493385" z="-9.639925999999999" />
    <detection t="45" x="167.95875521970922" y="89.23802284493385" z="-9.762877" />
    <detection t="46" x="168.66298462197093" y="89.23802284493385" z="-9.726006" />
    <detection t="47" x="169.0150993231018" y="89.23802284493385" z="-10.055813" />
    <detection t="48" x="169.36721512116316" y="89.55902292710988" z="-10.014752" />
    <detection t="49" x="170.07144452342487" y="89.55902292710988" z="-9.975197999999999" />
    <detection t="50" x="170.7756739256866" y="89.55902292710988" z="-9.772192" />
    <detection t="51" x="171.12778862681748" y="89.55902292710988" z="-10.149042" />
    <detection t="52" x="171.83201802907917" y="89.55902292710988" z="-10.1383915" />
    <detection t="53" x="172.53624743134088" y="89.55902292710988" z="-9.895216" />
    <detection t="54" x="173.2404768336026" y="89.55902292710988" z="-9.729938" />
    <detection t="55" x="173.94470733279482" y="89.55902292710988" z="-9.738932" />
    <detection t="56" x="174.64893673505654" y="89.23802284493385" z="-10.400437" />
    <detection t="57" x="175.35316613731825" y="89.23802284493385" z="-10.296722" />
    <detection t="58" x="176.05739553958" y="89.23802284493385" z="-9.791398" />
    <detection t="59" x="177.11373964297255" y="88.91702276275782" z="-10.308185" />
    <detection t="60" x="177.4658543441034" y="88.91702276275782" z="-9.881345" />
    <detection t="61" x="178.17008484329565" y="88.59602268058181" z="-10.406376" />
    <detection t="62" x="178.87431424555734" y="88.27502259840578" z="-10.784198" />
    <detection t="63" x="179.93065834894995" y="87.95402251622977" z="-10.694856" />
    <detection t="64" x="180.63488775121166" y="87.63302243405374" z="-10.808199" />
    <detection t="65" x="181.33911715347335" y="87.31202235187773" z="-11.013652" />
    <detection t="66" x="181.6912318546042" y="86.9910222697017" z="-11.096092" />
    <detection t="67" x="182.74757705492732" y="86.67002218752569" z="-10.799238" />
    <detection t="68" x="183.80392115831987" y="86.34902210534966" z="-10.34891" />
    <detection t="69" x="184.5081505605816" y="85.70702194099762" z="-11.222819" />
    <detection t="70" x="185.56449466397416" y="85.3860218588216" z="-10.041488000000001" />
    <detection t="71" x="185.91660936510502" y="85.06502177664558" z="-9.918073" />
    <detection t="72" x="186.97295456542813" y="84.42302161229354" z="-10.227747" />
    <detection t="73" x="187.6771839676898" y="84.10202153011751" z="-9.91082" />
    <detection t="74" x="188.38141336995153" y="83.46002136576547" z="-9.894392999999999" />
    <detection t="75" x="189.08564277221328" y="82.81802120141343" z="-10.151794" />
    <detection t="76" x="189.43775747334413" y="82.49702111923742" z="-10.339729" />
    <detection t="77" x="190.14198687560582" y="81.85502095488536" z="-10.029478999999998" />
    <detection t="78" x="190.49410157673668" y="81.21302079053332" z="-10.614069" />
  </particle>
  <particle nSpots="51">
    <detection t="26" x="190.04604357901906" y="53.60701372339552" z="-8.998522" />
    <detection t="27" x="189.74909671253405" y="53.60701372339552" z="-8.869675" />
    <detection t="28" x="189.45214892098093" y="53.60701372339552" z="-8.621126" />
    <detection t="29" x="189.45214892098093" y="53.60701372339552" z="-8.730425" />
    <detection t="30" x="188.85825518801087" y="53.92801380557154" z="-9.615063000000001" />
    <detection t="31" x="188.85825518801087" y="53.92801380557154" z="-9.392412" />
    <detection t="32" x="188.56130832152587" y="53.92801380557154" z="-9.603627000000001" />
    <detection t="33" x="188.56130832152587" y="53.92801380557154" z="-9.427028" />
    <detection t="34" x="188.56130832152587" y="53.92801380557154" z="-9.181526" />
    <detection t="35" x="187.96741458855584" y="53.92801380557154" z="-9.700756" />
    <detection t="36" x="187.96741458855584" y="53.92801380557154" z="-9.370324" />
    <detection t="37" x="187.96741458855584" y="53.92801380557154" z="-9.206369" />
    <detection t="38" x="187.67046772207084" y="53.92801380557154" z="-9.506737" />
    <detection t="39" x="187.67046772207084" y="53.92801380557154" z="-9.324892" />
    <detection t="40" x="187.0765739891008" y="53.92801380557154" z="-9.580239" />
    <detection t="41" x="187.0765739891008" y="53.92801380557154" z="-9.255197" />
    <detection t="42" x="187.0765739891008" y="53.92801380557154" z="-9.094938" />
    <detection t="43" x="186.7796271226158" y="53.92801380557154" z="-9.541286" />
    <detection t="44" x="186.7796271226158" y="53.92801380557154" z="-9.304509" />
    <detection t="45" x="186.18573338964578" y="53.92801380557154" z="-9.639076" />
    <detection t="46" x="185.88878559809265" y="53.92801380557154" z="-9.655083" />
    <detection t="47" x="186.18573338964578" y="53.92801380557154" z="-9.269199" />
    <detection t="48" x="185.59183873160762" y="53.92801380557154" z="-9.922338499999999" />
    <detection t="49" x="185.59183873160762" y="53.92801380557154" z="-9.833519" />
    <detection t="50" x="185.2948918651226" y="53.92801380557154" z="-9.703352" />
    <detection t="51" x="184.9979449986376" y="54.24901388774756" z="-9.970854" />
    <detection t="52" x="184.9979449986376" y="53.92801380557154" z="-9.558753999999999" />
    <detection t="53" x="184.70099813215256" y="53.92801380557154" z="-9.567738" />
    <detection t="54" x="184.70099813215256" y="53.92801380557154" z="-9.473263000000001" />
    <detection t="55" x="184.40405126566756" y="53.92801380557154" z="-9.586896000000001" />
    <detection t="56" x="184.10710439918256" y="53.92801380557154" z="-9.596909" />
    <detection t="57" x="183.81015753269753" y="53.92801380557154" z="-10.043774" />
    <detection t="58" x="183.81015753269753" y="53.92801380557154" z="-9.574009" />
    <detection t="59" x="183.51321066621253" y="53.92801380557154" z="-9.634193" />
    <detection t="60" x="183.2162637997275" y="53.60701372339552" z="-10.1539135" />
    <detection t="61" x="183.51321066621253" y="53.60701372339552" z="-10.274355" />
    <detection t="62" x="182.9193169332425" y="53.60701372339552" z="-10.106869999999999" />
    <detection t="63" x="182.6223700667575" y="53.60701372339552" z="-10.164675" />
    <detection t="64" x="182.6223700667575" y="53.60701372339552" z="-10.036814999999999" />
    <detection t="65" x="182.6223700667575" y="53.60701372339552" z="-9.491007000000002" />
    <detection t="66" x="182.02847540871934" y="53.60701372339552" z="-9.435221" />
    <detection t="67" x="182.02847540871934" y="53.2860136412195" z="-10.354341499999999" />
    <detection t="68" x="181.73152854223434" y="53.2860136412195" z="-10.411087" />
    <detection t="69" x="181.73152854223434" y="53.2860136412195" z="-9.4626" />
    <detection t="70" x="181.43458167574929" y="53.2860136412195" z="-10.063861" />
    <detection t="71" x="181.13763480926428" y="53.2860136412195" z="-10.516816" />
    <detection t="72" x="181.13763480926428" y="53.2860136412195" z="-9.574384" />
    <detection t="73" x="180.84068794277928" y="53.2860136412195" z="-9.618374000000001" />
    <detection t="74" x="180.54374107629425" y="53.2860136412195" z="-10.19695" />
    <detection t="75" x="180.54374107629425" y="53.2860136412195" z="-9.509699000000001" />
    <detection t="76" x="180.54374107629425" y="52.96501355904347" z="-10.264875" />
  </particle>
  <particle nSpots="74">
    <detection t="0" x="137.34880223333332" y="94.6950242419262" z="-10.980972" />
    <detection t="1" x="138.04073556666668" y="95.01602432410223" z="-11.349735" />
    <detection t="2" x="138.7326689" y="95.65802448845427" z="-11.285578999999998" />
    <detection t="3" x="140.11653556666667" y="95.9790245706303" z="-10.98686" />
    <detection t="4" x="140.80846889999998" y="96.30002465280631" z="-11.072467" />
    <detection t="5" x="141.84636997777778" y="96.62102473498234" z="-11.185993" />
    <detection t="6" x="142.53830331111112" y="97.26302489933438" z="-11.308634" />
    <detection t="7" x="143.92216997777777" y="97.5840249815104" z="-11.401324" />
    <detection t="8" x="144.96006997777778" y="97.90502506368642" z="-11.467933" />
    <detection t="9" x="146.34393772222222" y="98.54702522803846" z="-10.537002000000001" />
    <detection t="10" x="147.38183772222223" y="98.86802531021448" z="-10.860223" />
    <detection t="11" x="148.4197377222222" y="99.1890253923905" z="-11.452319000000001" />
    <detection t="12" x="150.14957213333332" y="99.83102555674255" z="-11.000712" />
    <detection t="13" x="151.5334388" y="100.15202563891857" z="-11.250397" />
    <detection t="14" x="153.26327213333332" y="100.79402580327061" z="-10.358125" />
    <detection t="15" x="154.64713987777776" y="101.11502588544663" z="-11.210196" />
    <detection t="16" x="156.03100654444444" y="101.75702604979867" z="-11.00007" />
    <detection t="17" x="158.1068076222222" y="102.0780261319747" z="-10.11064" />
    <detection t="18" x="159.4906742888889" y="102.39902621415071" z="-10.629109" />
    <detection t="19" x="161.22050762222221" y="102.72002629632674" z="-10.412756" />
    <detection t="20" x="163.29630869999997" y="102.72002629632674" z="-10.160707" />
    <detection t="21" x="165.37210869999998" y="102.72002629632674" z="-10.380365" />
    <detection t="22" x="167.44790977777777" y="102.72002629632674" z="-10.263031" />
    <detection t="23" x="169.52370977777778" y="102.72002629632674" z="-10.525198" />
    <detection t="24" x="171.25354418888887" y="102.39902621415071" z="-10.548912" />
    <detection t="25" x="173.32934418888888" y="102.0780261319747" z="-10.571639999999999" />
    <detection t="26" x="175.40514526666666" y="101.43602596762265" z="-11.543523" />
    <detection t="27" x="177.48094526666668" y="101.11502588544663" z="-11.230298" />
    <detection t="28" x="179.55674634444443" y="100.47302572109459" z="-11.472887" />
    <detection t="29" x="181.97851301111112" y="99.51002547456653" z="-11.040174" />
    <detection t="30" x="183.7083474222222" y="98.54702522803846" z="-11.730447" />
    <detection t="31" x="185.78414742222222" y="97.90502506368642" z="-11.113317" />
    <detection t="32" x="187.8599485" y="96.62102473498234" z="-11.1430235" />
    <detection t="33" x="189.58978183333332" y="95.33702440627825" z="-11.594689" />
    <detection t="34" x="191.31961516666667" y="94.05302407757416" z="-11.328099" />
    <detection t="35" x="192.7034829111111" y="92.76902374887008" z="-11.381171" />
    <detection t="36" x="194.43331624444446" y="91.485023420166" z="-11.577738" />
    <detection t="37" x="195.81718398888887" y="90.20102309146192" z="-11.608058999999999" />
    <detection t="38" x="196.85508398888888" y="88.91702276275782" z="-11.766872" />
    <detection t="39" x="198.23895065555553" y="87.31202235187773" z="-11.2219515" />
    <detection t="40" x="199.27685065555556" y="86.02802202317365" z="-11.677213" />
    <detection t="41" x="200.31475173333334" y="84.74402169446955" z="-9.729125" />
    <detection t="42" x="200.66071839999998" y="83.46002136576547" z="-11.866891" />
    <detection t="43" x="201.00668506666665" y="82.17602103706139" z="-11.822221" />
    <detection t="44" x="201.6986184" y="80.89202070835731" z="-11.664469" />
    <detection t="45" x="202.39055173333333" y="79.92902046182924" z="-11.609045" />
    <detection t="46" x="202.73651839999997" y="78.96602021530119" z="-11.864514" />
    <detection t="47" x="203.08248506666666" y="78.00301996877312" z="-11.780476" />
    <detection t="48" x="203.42845173333333" y="77.04001972224505" z="-12.405549" />
    <detection t="49" x="203.42845173333333" y="76.077019475717" z="-12.802389999999999" />
    <detection t="50" x="203.08248506666666" y="75.43501931136495" z="-13.652469" />
    <detection t="51" x="203.42845173333333" y="74.7930191470129" z="-14.062029" />
    <detection t="52" x="203.42845173333333" y="73.83001890048484" z="-13.029105" />
    <detection t="53" x="203.08248506666666" y="73.1880187361328" z="-14.020604" />
    <detection t="54" x="203.08248506666666" y="72.54601857178076" z="-14.344619" />
    <detection t="55" x="202.73651839999997" y="71.90401840742871" z="-14.258809" />
    <detection t="56" x="202.73651839999997" y="71.5830183252527" z="-14.775904" />
    <detection t="57" x="202.39055173333333" y="70.94101816090065" z="-14.73225" />
    <detection t="58" x="202.04458506666666" y="70.62001807872463" z="-15.225966" />
    <detection t="59" x="201.6986184" y="70.29901799654861" z="-15.558103" />
    <detection t="60" x="201.00668506666665" y="69.65701783219657" z="-16.003473" />
    <detection t="61" x="201.00668506666665" y="69.33601775002055" z="-16.344713" />
    <detection t="62" x="200.66071839999998" y="69.01501766784453" z="-16.677757" />
    <detection t="63" x="199.96878398888887" y="68.6940175856685" z="-17.000645000000002" />
    <detection t="64" x="199.62281732222223" y="68.6940175856685" z="-17.415512" />
    <detection t="65" x="198.9308839888889" y="68.37301750349248" z="-17.304619" />
    <detection t="66" x="198.23895065555553" y="68.05201742131646" z="-17.47615" />
    <detection t="67" x="197.54701732222222" y="68.05201742131646" z="-18.110367" />
    <detection t="68" x="196.85508398888888" y="68.05201742131646" z="-18.128622" />
    <detection t="69" x="196.16315065555554" y="67.73101733914044" z="-18.286939999999998" />
    <detection t="70" x="195.47121624444443" y="67.73101733914044" z="-18.492878" />
    <detection t="71" x="194.77928291111112" y="67.73101733914044" z="-19.271214" />
    <detection t="72" x="193.7413829111111" y="67.41001725696442" z="-19.174515" />
    <detection t="73" x="193.39541624444442" y="67.41001725696442" z="-18.480917" />
  </particle>
  <particle nSpots="76">
    <detection t="0" x="153.938078820132" y="60.66901553126798" z="-16.197392999999998" />
    <detection t="1" x="153.21874218646866" y="60.66901553126798" z="-16.086584" />
    <detection t="2" x="152.85907386963697" y="60.66901553126798" z="-15.557081" />
    <detection t="3" x="152.1397372359736" y="60.34801544909196" z="-16.012445" />
    <detection t="4" x="151.78006891914188" y="60.34801544909196" z="-15.8617935" />
    <detection t="5" x="151.06073228547854" y="60.34801544909196" z="-15.709503" />
    <detection t="6" x="150.70106284818482" y="60.34801544909196" z="-15.88468" />
    <detection t="7" x="150.34139453135313" y="60.34801544909196" z="-15.297889000000001" />
    <detection t="8" x="149.62205789768976" y="60.34801544909196" z="-15.674567000000001" />
    <detection t="9" x="148.9027212640264" y="60.34801544909196" z="-15.266206" />
    <detection t="10" x="148.54305294719472" y="60.02701536691594" z="-15.282726" />
    <detection t="11" x="147.82371631353135" y="60.02701536691594" z="-15.827696" />
    <detection t="12" x="147.10437967986798" y="60.02701536691594" z="-15.638131" />
    <detection t="13" x="146.7447113630363" y="60.02701536691594" z="-15.532388000000001" />
    <detection t="14" x="146.38504192574257" y="60.02701536691594" z="-15.111892999999998" />
    <detection t="15" x="145.6657052920792" y="60.02701536691594" z="-15.705048000000001" />
    <detection t="16" x="145.3060369752475" y="60.02701536691594" z="-15.089197" />
    <detection t="17" x="144.58670034158416" y="60.02701536691594" z="-14.953176500000001" />
    <detection t="18" x="144.22703202475248" y="60.02701536691594" z="-14.759343" />
    <detection t="19" x="143.5076953910891" y="60.02701536691594" z="-15.23945" />
    <detection t="20" x="142.78835875742573" y="60.02701536691594" z="-14.968835999999998" />
    <detection t="21" x="142.78835875742573" y="60.02701536691594" z="-14.640395000000002" />
    <detection t="22" x="142.42869044059407" y="60.02701536691594" z="-14.6890745" />
    <detection t="23" x="141.70935268646863" y="59.70601528473991" z="-15.315831" />
    <detection t="24" x="141.34968436963695" y="59.70601528473991" z="-15.149080999999999" />
    <detection t="25" x="140.99001605280526" y="59.70601528473991" z="-14.749029" />
    <detection t="26" x="140.6303477359736" y="59.70601528473991" z="-14.402057999999998" />
    <detection t="27" x="139.91101110231023" y="59.38501520256389" z="-15.345726" />
    <detection t="28" x="139.55134278547854" y="59.38501520256389" z="-15.002748" />
    <detection t="29" x="139.19167446864685" y="59.38501520256389" z="-14.482000000000001" />
    <detection t="30" x="138.83200615181516" y="59.06401512038787" z="-14.496457000000001" />
    <detection t="31" x="138.47233783498348" y="59.06401512038787" z="-14.365278" />
    <detection t="32" x="138.11266951815182" y="59.06401512038787" z="-14.9571" />
    <detection t="33" x="137.75300008085807" y="58.74301503821185" z="-14.843810000000001" />
    <detection t="34" x="137.3933317640264" y="58.74301503821185" z="-14.688597" />
    <detection t="35" x="137.3933317640264" y="58.74301503821185" z="-14.234553" />
    <detection t="36" x="136.67399513036304" y="58.42201495603583" z="-14.958776" />
    <detection t="37" x="136.67399513036304" y="58.42201495603583" z="-14.378283499999998" />
    <detection t="38" x="135.95465849669966" y="58.42201495603583" z="-15.324514" />
    <detection t="39" x="135.59499017986798" y="58.42201495603583" z="-15.028775" />
    <detection t="40" x="135.2353218630363" y="58.42201495603583" z="-14.639319" />
    <detection t="41" x="134.87565354620463" y="58.10101487385981" z="-14.681714999999999" />
    <detection t="42" x="134.51598522937292" y="58.10101487385981" z="-15.08419" />
    <detection t="43" x="134.15631691254126" y="58.10101487385981" z="-13.859677" />
    <detection t="44" x="133.79664859570957" y="58.10101487385981" z="-13.802266" />
    <detection t="45" x="133.43697915841585" y="58.10101487385981" z="-13.985841" />
    <detection t="46" x="133.07731084158416" y="57.78001479168379" z="-14.930316" />
    <detection t="47" x="133.07731084158416" y="57.78001479168379" z="-13.599056" />
    <detection t="48" x="132.71764252475245" y="57.78001479168379" z="-13.809398000000002" />
    <detection t="49" x="132.3579742079208" y="57.45901470950777" z="-13.527569" />
    <detection t="50" x="131.9983058910891" y="57.45901470950777" z="-13.739153" />
    <detection t="51" x="131.63863757425742" y="57.45901470950777" z="-13.994723" />
    <detection t="52" x="131.27896925742573" y="57.45901470950777" z="-13.925248999999999" />
    <detection t="53" x="130.91930094059407" y="57.45901470950777" z="-13.607882" />
    <detection t="54" x="130.55963262376238" y="57.13801462733175" z="-13.625943" />
    <detection t="55" x="130.55963262376238" y="57.13801462733175" z="-13.638844" />
    <detection t="56" x="130.19996430693067" y="57.13801462733175" z="-13.548124" />
    <detection t="57" x="129.48062767326732" y="57.13801462733175" z="-14.299426" />
    <detection t="58" x="129.48062767326732" y="57.13801462733175" z="-13.953937" />
    <detection t="59" x="129.12095935643563" y="56.81701454515573" z="-14.147967999999999" />
    <detection t="60" x="129.12095935643563" y="56.81701454515573" z="-13.538443" />
    <detection t="61" x="128.40162160231023" y="56.81701454515573" z="-14.039214999999999" />
    <detection t="62" x="128.04195328547854" y="56.4960144629797" z="-14.557628" />
    <detection t="63" x="128.04195328547854" y="56.4960144629797" z="-13.961592000000001" />
    <detection t="64" x="127.68228496864685" y="56.4960144629797" z="-14.583209" />
    <detection t="65" x="127.68228496864685" y="56.17501438080368" z="-13.659922" />
    <detection t="66" x="127.32261665181518" y="56.17501438080368" z="-14.284970000000001" />
    <detection t="67" x="127.32261665181518" y="56.17501438080368" z="-13.236907999999998" />
    <detection t="68" x="126.9629483349835" y="55.85401429862766" z="-13.860616" />
    <detection t="69" x="126.9629483349835" y="55.85401429862766" z="-13.030127" />
    <detection t="70" x="126.24361170132013" y="55.85401429862766" z="-13.392217" />
    <detection t="71" x="126.24361170132013" y="55.53301421645164" z="-13.456367000000002" />
    <detection t="72" x="125.88394338448845" y="55.53301421645164" z="-13.632738" />
    <detection t="73" x="125.52427506765676" y="55.53301421645164" z="-13.672332" />
    <detection t="74" x="125.16460675082507" y="55.21201413427562" z="-13.8439245" />
    <detection t="75" x="125.16460675082507" y="55.21201413427562" z="-12.858841" />
  </particle>
  <particle nSpots="76">
    <detection t="0" x="194.00380327089783" y="35.631009121538334" z="-13.994778" />
    <detection t="1" x="194.34120110371518" y="36.27300928589038" z="-14.670808" />
    <detection t="2" x="195.01599676934984" y="37.23600953241844" z="-13.890123" />
    <detection t="3" x="195.35339565325077" y="38.199009778946504" z="-14.220219" />
    <detection t="4" x="195.35339565325077" y="38.841009943298545" z="-14.907608999999999" />
    <detection t="5" x="195.6907934860681" y="39.80401018982661" z="-15.175099" />
    <detection t="6" x="195.6907934860681" y="40.446010354178654" z="-15.593770000000001" />
    <detection t="7" x="195.6907934860681" y="41.088010518530695" z="-15.876588" />
    <detection t="8" x="195.6907934860681" y="41.730010682882735" z="-16.216969" />
    <detection t="9" x="195.6907934860681" y="42.372010847234776" z="-16.18304" />
    <detection t="10" x="195.35339565325077" y="43.014011011586824" z="-16.920788" />
    <detection t="11" x="195.01599676934984" y="43.656011175938865" z="-17.060316" />
    <detection t="12" x="194.6785989365325" y="43.977011258114885" z="-17.231588000000002" />
    <detection t="13" x="194.34120110371518" y="44.619011422466926" z="-17.295107" />
    <detection t="14" x="194.00380327089783" y="44.940011504642946" z="-16.931345" />
    <detection t="15" x="193.32900760526314" y="45.26101158681897" z="-17.878965" />
    <detection t="16" x="192.65421193962845" y="45.58201166899499" z="-17.863218" />
    <detection t="17" x="192.31681410681114" y="45.90301175117101" z="-18.129517" />
    <detection t="18" x="191.64201844117645" y="46.224011833347035" z="-18.2034" />
    <detection t="19" x="190.96722277554179" y="46.545011915523055" z="-18.116295" />
    <detection t="20" x="189.9550282260062" y="46.866011997699076" z="-18.371607" />
    <detection t="21" x="189.2802325603715" y="46.866011997699076" z="-18.913404" />
    <detection t="22" x="188.2680390619195" y="47.187012079875096" z="-18.21108" />
    <detection t="23" x="187.93064122910215" y="47.187012079875096" z="-18.676756" />
    <detection t="24" x="186.91844773065014" y="47.187012079875096" z="-18.825235" />
    <detection t="25" x="186.2436510139319" y="47.508012162051116" z="-18.427364" />
    <detection t="26" x="185.2314575154799" y="47.508012162051116" z="-18.811783" />
    <detection t="27" x="184.55666184984517" y="47.508012162051116" z="-18.708172" />
    <detection t="28" x="183.20707051857585" y="47.508012162051116" z="-18.709602" />
    <detection t="29" x="182.19487596904025" y="47.508012162051116" z="-18.613476000000002" />
    <detection t="30" x="181.52008030340556" y="47.508012162051116" z="-18.439583" />
    <detection t="31" x="180.50788680495353" y="47.187012079875096" z="-19.040283" />
    <detection t="32" x="179.83309113931887" y="47.187012079875096" z="-18.764103" />
    <detection t="33" x="178.82089764086686" y="47.187012079875096" z="-18.751942" />
    <detection t="34" x="177.80870309133127" y="47.187012079875096" z="-18.480873000000003" />
    <detection t="35" x="176.79650959287926" y="46.866011997699076" z="-18.631420000000002" />
    <detection t="36" x="175.78431609442723" y="46.866011997699076" z="-18.651588" />
    <detection t="37" x="174.77212259597522" y="46.866011997699076" z="-18.579391" />
    <detection t="38" x="174.09732587925697" y="46.545011915523055" z="-19.03054" />
    <detection t="39" x="173.08513238080496" y="46.545011915523055" z="-19.104929000000002" />
    <detection t="40" x="172.07293888235293" y="46.545011915523055" z="-18.598482" />
    <detection t="41" x="171.39814321671824" y="46.224011833347035" z="-18.8583" />
    <detection t="42" x="170.38594866718265" y="46.224011833347035" z="-18.625809" />
    <detection t="43" x="169.37375516873064" y="45.90301175117101" z="-18.730273999999998" />
    <detection t="44" x="168.69895950309598" y="45.90301175117101" z="-18.59317" />
    <detection t="45" x="168.02416383746126" y="45.58201166899499" z="-18.44097" />
    <detection t="46" x="167.01197033900928" y="45.58201166899499" z="-18.754835" />
    <detection t="47" x="166.3371746733746" y="45.26101158681897" z="-18.993235000000002" />
    <detection t="48" x="165.324980123839" y="45.26101158681897" z="-18.561613" />
    <detection t="49" x="164.312786625387" y="44.940011504642946" z="-18.969303" />
    <detection t="50" x="163.6379909597523" y="44.940011504642946" z="-18.329678" />
    <detection t="51" x="162.6257974613003" y="44.619011422466926" z="-18.505291" />
    <detection t="52" x="161.95100074458202" y="44.298011340290905" z="-18.418684" />
    <detection t="53" x="160.93880724613" y="44.298011340290905" z="-18.36616" />
    <detection t="54" x="160.26401158049535" y="43.977011258114885" z="-18.443602" />
    <detection t="55" x="159.5892159148607" y="43.656011175938865" z="-18.316395" />
    <detection t="56" x="158.91442024922597" y="43.335011093762844" z="-18.178469" />
    <detection t="57" x="157.90222569969038" y="43.014011011586824" z="-18.552963000000002" />
    <detection t="58" x="157.22743003405571" y="42.6930109294108" z="-18.43778" />
    <detection t="59" x="156.55263436842105" y="42.372010847234776" z="-18.058957999999997" />
    <detection t="60" x="155.87783870278636" y="42.372010847234776" z="-17.935366000000002" />
    <detection t="61" x="155.20304303715167" y="42.051010765058756" z="-18.035156" />
    <detection t="62" x="154.528247371517" y="41.730010682882735" z="-17.8252" />
    <detection t="63" x="153.51605282198142" y="41.730010682882735" z="-18.753326" />
    <detection t="64" x="153.51605282198142" y="41.088010518530695" z="-17.33063" />
    <detection t="65" x="152.5038593235294" y="40.767010436354674" z="-17.63665" />
    <detection t="66" x="152.16646149071207" y="40.446010354178654" z="-17.580868" />
    <detection t="67" x="151.4916658250774" y="40.12501027200263" z="-17.655363" />
    <detection t="68" x="151.15426799226006" y="39.80401018982661" z="-17.498392000000003" />
    <detection t="69" x="150.8168701594427" y="39.48301010765059" z="-17.198294" />
    <detection t="70" x="150.47947232662537" y="39.162010025474565" z="-17.157652" />
    <detection t="71" x="150.14207449380802" y="38.841009943298545" z="-16.922214999999998" />
    <detection t="72" x="149.8046756099071" y="38.520009861122524" z="-16.86405" />
    <detection t="73" x="149.12987994427243" y="38.199009778946504" z="-16.772425" />
    <detection t="74" x="148.7924821114551" y="37.55700961459446" z="-16.965889999999998" />
    <detection t="75" x="148.45508427863777" y="37.55700961459446" z="-16.994913" />
  </particle>
  <particle nSpots="81">
    <detection t="0" x="187.10340649548192" y="59.06401512038787" z="-0.6454113" />
    <detection t="1" x="186.44690348343374" y="59.38501520256389" z="-0.41617529999999997" />
    <detection t="2" x="185.4621479427711" y="59.06401512038787" z="-1.021468" />
    <detection t="3" x="185.133896436747" y="59.06401512038787" z="-0.8363386999999999" />
    <detection t="4" x="184.47739342469882" y="59.06401512038787" z="-1.1843951000000001" />
    <detection t="5" x="183.4926389066265" y="59.06401512038787" z="-1.2139034" />
    <detection t="6" x="182.83613589457832" y="59.06401512038787" z="-1.0865482" />
    <detection t="7" x="182.17963288253014" y="59.38501520256389" z="-0.701191" />
    <detection t="8" x="181.52312884789157" y="59.38501520256389" z="-1.1917198999999998" />
    <detection t="9" x="180.8666258358434" y="59.06401512038787" z="-1.2208526000000002" />
    <detection t="10" x="180.21012282379522" y="59.06401512038787" z="-1.2621292" />
    <detection t="11" x="179.55361981174698" y="59.06401512038787" z="-1.2488453000000002" />
    <detection t="12" x="178.8971167996988" y="59.06401512038787" z="-1.2967271999999999" />
    <detection t="13" x="178.2406137876506" y="59.06401512038787" z="-1.517903" />
    <detection t="14" x="177.58410975301206" y="59.06401512038787" z="-1.5055386" />
    <detection t="15" x="176.92760674096388" y="59.06401512038787" z="-1.3076016000000001" />
    <detection t="16" x="176.5993552349398" y="59.06401512038787" z="-1.5491861" />
    <detection t="17" x="175.61460071686747" y="59.06401512038787" z="-1.6232879" />
    <detection t="18" x="174.95809770481927" y="59.06401512038787" z="-1.6422449000000001" />
    <detection t="19" x="174.3015946927711" y="59.06401512038787" z="-1.7203959" />
    <detection t="20" x="173.973343186747" y="59.06401512038787" z="-1.765" />
    <detection t="21" x="173.31683915210846" y="59.06401512038787" z="-1.9917547999999998" />
    <detection t="22" x="172.98858764608434" y="59.06401512038787" z="-1.7778808000000001" />
    <detection t="23" x="172.33208463403616" y="59.06401512038787" z="-2.3748457000000003" />
    <detection t="24" x="171.67558162198796" y="59.06401512038787" z="-2.1200726000000003" />
    <detection t="25" x="171.34733011596384" y="58.74301503821185" z="-2.2891076" />
    <detection t="26" x="171.01907860993975" y="58.74301503821185" z="-2.2189658" />
    <detection t="27" x="170.36257559789158" y="58.74301503821185" z="-2.2455356" />
    <detection t="28" x="170.0343240918675" y="58.74301503821185" z="-1.9366418999999997" />
    <detection t="29" x="169.37782005722892" y="58.42201495603583" z="-2.3781044" />
    <detection t="30" x="168.72131704518074" y="58.42201495603583" z="-2.4233700000000002" />
    <detection t="31" x="168.39306553915665" y="58.42201495603583" z="-2.2914182999999997" />
    <detection t="32" x="167.73656252710845" y="58.42201495603583" z="-2.4792213" />
    <detection t="33" x="167.40831102108433" y="58.10101487385981" z="-2.5430982" />
    <detection t="34" x="167.08005951506024" y="58.10101487385981" z="-2.647361" />
    <detection t="35" x="166.42355650301204" y="58.10101487385981" z="-2.585134" />
    <detection t="36" x="165.7670524683735" y="57.78001479168379" z="-2.8526613999999997" />
    <detection t="37" x="165.4388009623494" y="57.78001479168379" z="-3.2796323" />
    <detection t="38" x="165.11054945632532" y="57.78001479168379" z="-2.4321113" />
    <detection t="39" x="164.45404644427714" y="57.78001479168379" z="-3.3496699999999997" />
    <detection t="40" x="164.12579493825302" y="57.45901470950777" z="-3.5293699999999997" />
    <detection t="41" x="163.79754343222893" y="57.45901470950777" z="-3.3445442" />
    <detection t="42" x="163.14104042018073" y="57.45901470950777" z="-3.2456112" />
    <detection t="43" x="162.8127889141566" y="57.45901470950777" z="-3.5581504999999995" />
    <detection t="44" x="162.15628590210844" y="57.13801462733175" z="-3.7667303" />
    <detection t="45" x="162.15628590210844" y="57.13801462733175" z="-4.2468580000000005" />
    <detection t="46" x="161.1715303614458" y="57.13801462733175" z="-3.7674072" />
    <detection t="47" x="160.8432788554217" y="57.13801462733175" z="-4.701561" />
    <detection t="48" x="160.5150273493976" y="56.81701454515573" z="-4.0837827" />
    <detection t="49" x="160.5150273493976" y="56.81701454515573" z="-4.949696" />
    <detection t="50" x="159.85852433734942" y="56.81701454515573" z="-4.9232445" />
    <detection t="51" x="159.2020213253012" y="56.81701454515573" z="-4.9846725" />
    <detection t="52" x="158.8737698192771" y="56.4960144629797" z="-4.962048" />
    <detection t="53" x="158.545518313253" y="56.4960144629797" z="-5.000395" />
    <detection t="54" x="158.545518313253" y="56.4960144629797" z="-5.2662992" />
    <detection t="55" x="157.88901530120484" y="56.4960144629797" z="-5.3148007" />
    <detection t="56" x="157.88901530120484" y="56.17501438080368" z="-5.1091847" />
    <detection t="57" x="157.56076277259038" y="56.17501438080368" z="-5.4458456" />
    <detection t="58" x="157.23251126656626" y="55.85401429862766" z="-5.1287970000000005" />
    <detection t="59" x="156.90425976054217" y="55.85401429862766" z="-5.3958254" />
    <detection t="60" x="156.247756748494" y="55.85401429862766" z="-5.6543529999999995" />
    <detection t="61" x="155.9195052424699" y="55.85401429862766" z="-5.7607217" />
    <detection t="62" x="155.5912537364458" y="55.53301421645164" z="-5.571403500000001" />
    <detection t="63" x="155.5912537364458" y="55.53301421645164" z="-5.4846916" />
    <detection t="64" x="154.9347507243976" y="55.53301421645164" z="-6.002192" />
    <detection t="65" x="154.6064992183735" y="55.21201413427562" z="-5.746363" />
    <detection t="66" x="154.9347507243976" y="55.21201413427562" z="-5.6763496" />
    <detection t="67" x="154.6064992183735" y="55.21201413427562" z="-5.7182116999999995" />
    <detection t="68" x="154.2782477123494" y="54.8910140520996" z="-6.165023000000001" />
    <detection t="69" x="154.2782477123494" y="54.8910140520996" z="-5.9245996" />
    <detection t="70" x="153.9499962063253" y="54.57001396992358" z="-5.8523097" />
    <detection t="71" x="153.62174367771084" y="54.57001396992358" z="-5.799011" />
    <detection t="72" x="153.62174367771084" y="54.24901388774756" z="-5.909567" />
    <detection t="73" x="153.62174367771084" y="54.24901388774756" z="-6.018868" />
    <detection t="74" x="152.96524066566266" y="53.92801380557154" z="-6.0042663" />
    <detection t="75" x="152.96524066566266" y="53.92801380557154" z="-6.1257133" />
    <detection t="76" x="152.96524066566266" y="53.60701372339552" z="-6.0435669999999995" />
    <detection t="77" x="152.96524066566266" y="53.60701372339552" z="-5.9321675" />
    <detection t="78" x="152.63698915963857" y="53.60701372339552" z="-6.19146" />
    <detection t="79" x="152.63698915963857" y="53.2860136412195" z="-6.2843843" />
    <detection t="80" x="152.63698915963857" y="53.2860136412195" z="-6.378922" />
  </particle>
  <particle nSpots="85">
    <detection t="0" x="15.470280309148267" y="64.2000164352042" z="-12.210538" />
    <detection t="1" x="17.53298377917981" y="64.2000164352042" z="-11.420681" />
    <detection t="2" x="16.84541595583596" y="64.2000164352042" z="-11.987616000000001" />
    <detection t="3" x="16.501632044164037" y="64.2000164352042" z="-12.155333500000001" />
    <detection t="4" x="15.81406422082019" y="64.2000164352042" z="-12.04014" />
    <detection t="5" x="15.470280309148267" y="64.2000164352042" z="-12.039147" />
    <detection t="6" x="15.12649639747634" y="64.52101651738023" z="-12.230921" />
    <detection t="7" x="14.438927503154575" y="64.52101651738023" z="-12.1103945" />
    <detection t="8" x="14.09514359148265" y="64.52101651738023" z="-12.197448" />
    <detection t="9" x="13.751359679810724" y="64.84201659955625" z="-11.8697" />
    <detection t="10" x="13.4075757681388" y="64.84201659955625" z="-11.696481" />
    <detection t="11" x="13.063791856466876" y="64.84201659955625" z="-11.979161" />
    <detection t="12" x="13.063791856466876" y="64.84201659955625" z="-11.721982" />
    <detection t="13" x="12.376224033123028" y="64.84201659955625" z="-12.076053" />
    <detection t="14" x="12.376224033123028" y="65.16301668173227" z="-11.88843" />
    <detection t="15" x="12.032440121451105" y="65.4840167639083" z="-11.683522" />
    <detection t="16" x="11.688656209779179" y="65.80501684608431" z="-12.0392885" />
    <detection t="17" x="11.688656209779179" y="66.12601692826034" z="-11.750105" />
    <detection t="18" x="11.688656209779179" y="66.44701701043635" z="-11.642528" />
    <detection t="19" x="11.344872298107255" y="66.76801709261238" z="-11.780095" />
    <detection t="20" x="11.001088386435331" y="67.0890171747884" z="-11.76746" />
    <detection t="21" x="11.001088386435331" y="67.0890171747884" z="-11.936185" />
    <detection t="22" x="10.657304474763407" y="67.73101733914044" z="-11.677116" />
    <detection t="23" x="10.657304474763407" y="68.05201742131646" z="-11.757305" />
    <detection t="24" x="10.657304474763407" y="68.6940175856685" z="-11.512576" />
    <detection t="25" x="10.657304474763407" y="69.33601775002055" z="-11.208188999999999" />
    <detection t="26" x="10.657304474763407" y="69.65701783219657" z="-11.227274000000001" />
    <detection t="27" x="10.657304474763407" y="70.29901799654861" z="-10.832436" />
    <detection t="28" x="10.313519492113564" y="70.62001807872463" z="-11.316479" />
    <detection t="29" x="10.313519492113564" y="71.5830183252527" z="-10.824565" />
    <detection t="30" x="10.313519492113564" y="72.22501848960474" z="-10.768566" />
    <detection t="31" x="10.313519492113564" y="72.86701865395678" z="-11.367008" />
    <detection t="32" x="10.657304474763407" y="73.83001890048484" z="-10.8665905" />
    <detection t="33" x="10.657304474763407" y="74.47201906483689" z="-11.263826" />
    <detection t="34" x="11.001088386435331" y="75.43501931136495" z="-11.224903" />
    <detection t="35" x="11.001088386435331" y="76.39801955789301" z="-11.175616" />
    <detection t="36" x="11.344872298107255" y="77.36101980442108" z="-10.577095" />
    <detection t="37" x="11.688656209779179" y="78.96602021530119" z="-10.260631" />
    <detection t="38" x="12.032440121451105" y="79.92902046182924" z="-10.652816" />
    <detection t="39" x="12.376224033123028" y="81.21302079053332" z="-10.538919" />
    <detection t="40" x="12.720007944794952" y="82.81802120141343" z="-10.448513" />
    <detection t="41" x="13.4075757681388" y="84.10202153011751" z="-10.769748" />
    <detection t="42" x="14.09514359148265" y="85.70702194099762" z="-10.645401" />
    <detection t="43" x="15.12649639747634" y="87.31202235187773" z="-10.452948" />
    <detection t="44" x="16.157848132492113" y="88.91702276275782" z="-10.216548" />
    <detection t="45" x="17.189199867507888" y="90.84302325581396" z="-10.311539999999999" />
    <detection t="46" x="18.564335514195584" y="92.44802366669407" z="-10.237024" />
    <detection t="47" x="19.9394722318612" y="94.05302407757416" z="-10.560748" />
    <detection t="48" x="20.970823966876974" y="95.9790245706303" z="-10.680401" />
    <detection t="49" x="22.689743525236594" y="97.5840249815104" z="-9.723661" />
    <detection t="50" x="24.408664154574133" y="99.51002547456653" z="-10.031019" />
    <detection t="51" x="26.47136762460568" y="101.11502588544663" z="-10.683599000000001" />
    <detection t="52" x="28.534072165615143" y="102.72002629632674" z="-10.777114" />
    <detection t="53" x="30.940559547318614" y="104.64602678938286" z="-10.674866" />
    <detection t="54" x="33.00326408832807" y="105.60902703591093" z="-11.116607" />
    <detection t="55" x="35.40975147003155" y="106.89302736461501" z="-10.994357" />
    <detection t="56" x="37.81623992271293" y="108.17702769331909" z="-10.393154" />
    <detection t="57" x="40.22272837539432" y="109.14002793984716" z="-9.725305" />
    <detection t="58" x="42.28543184542587" y="109.7820281041992" z="-9.696456" />
    <detection t="59" x="44.691920298107256" y="110.42402826855124" z="-10.799002999999999" />
    <detection t="60" x="46.7546237681388" y="111.06602843290328" z="-10.6581335" />
    <detection t="61" x="48.47354439747634" y="111.38702851507931" z="-11.0960455" />
    <detection t="62" x="50.53624786750789" y="112.02902867943135" z="-8.878124" />
    <detection t="63" x="52.598952408517356" y="112.02902867943135" z="-9.537197" />
    <detection t="64" x="53.97408805520505" y="112.67102884378339" z="-9.595500999999999" />
    <detection t="65" x="56.036791525236595" y="112.35002876160736" z="-10.539042" />
    <detection t="66" x="57.75571215457413" y="112.35002876160736" z="-10.6452055" />
    <detection t="67" x="59.13084780126184" y="112.35002876160736" z="-11.030151" />
    <detection t="68" x="60.50598344794953" y="112.35002876160736" z="-11.129729" />
    <detection t="69" x="62.224904077287064" y="112.35002876160736" z="-11.0966" />
    <detection t="70" x="63.94382363564669" y="112.35002876160736" z="-10.828321" />
    <detection t="71" x="65.66274426498423" y="112.35002876160736" z="-10.690581" />
    <detection t="72" x="67.03787991167192" y="112.35002876160736" z="-10.577159" />
    <detection t="73" x="68.41301555835962" y="112.35002876160736" z="-10.288644999999999" />
    <detection t="74" x="69.78815227602523" y="112.35002876160736" z="-10.027517999999999" />
    <detection t="75" x="71.50707183438486" y="112.35002876160736" z="-10.522824" />
    <detection t="76" x="72.88220748107256" y="112.35002876160736" z="-10.253594999999999" />
    <detection t="77" x="74.25734419873817" y="112.35002876160736" z="-10.57675" />
    <detection t="78" x="75.63247984542586" y="112.35002876160736" z="-10.427122" />
    <detection t="79" x="77.35139940378549" y="112.35002876160736" z="-10.4706955" />
    <detection t="80" x="78.7265361214511" y="112.35002876160736" z="-10.375424" />
    <detection t="81" x="80.1016717681388" y="112.35002876160736" z="-10.392529" />
    <detection t="82" x="81.47680741482651" y="112.35002876160736" z="-10.375509" />
    <detection t="83" x="82.85194413249211" y="112.67102884378339" z="-10.161844" />
    <detection t="84" x="84.22707977917982" y="112.9920289259594" z="-9.682264" />
  </particle>
  <particle nSpots="82">
    <detection t="0" x="140.73515186754966" y="84.42302161229354" z="-14.121535" />
    <detection t="1" x="140.73515186754966" y="84.74402169446955" z="-13.710845999999998" />
    <detection t="2" x="140.3742925960265" y="85.06502177664558" z="-14.201873999999998" />
    <detection t="3" x="140.01343332450332" y="85.06502177664558" z="-13.965585999999998" />
    <detection t="4" x="140.3742925960265" y="85.3860218588216" z="-13.56202" />
    <detection t="5" x="139.65257405298013" y="85.70702194099762" z="-14.395507" />
    <detection t="6" x="139.65257405298013" y="86.02802202317365" z="-14.182526999999999" />
    <detection t="7" x="139.65257405298013" y="86.34902210534966" z="-13.413778" />
    <detection t="8" x="140.01343332450332" y="86.67002218752569" z="-13.276081" />
    <detection t="9" x="139.65257405298013" y="86.9910222697017" z="-14.135696" />
    <detection t="10" x="139.65257405298013" y="87.31202235187773" z="-13.780776000000001" />
    <detection t="11" x="139.65257405298013" y="87.63302243405374" z="-13.406053" />
    <detection t="12" x="139.29171478145696" y="87.95402251622977" z="-14.235072" />
    <detection t="13" x="139.29171478145696" y="88.27502259840578" z="-13.952506" />
    <detection t="14" x="139.29171478145696" y="88.59602268058181" z="-13.576093" />
    <detection t="15" x="139.65257405298013" y="88.91702276275782" z="-13.182884" />
    <detection t="16" x="139.65257405298013" y="89.23802284493385" z="-13.057727" />
    <detection t="17" x="140.01343332450332" y="89.55902292710988" z="-13.108014" />
    <detection t="18" x="140.01343332450332" y="89.88002300928589" z="-12.859716" />
    <detection t="19" x="139.65257405298013" y="90.20102309146192" z="-13.899363000000001" />
    <detection t="20" x="140.01343332450332" y="90.84302325581396" z="-13.726748" />
    <detection t="21" x="140.01343332450332" y="91.16402333798997" z="-13.829567" />
    <detection t="22" x="140.3742925960265" y="91.485023420166" z="-13.411013" />
    <detection t="23" x="140.73515186754966" y="91.80602350234201" z="-12.991863" />
    <detection t="24" x="140.73515186754966" y="92.12702358451804" z="-13.313834" />
    <detection t="25" x="141.09601113907286" y="92.44802366669407" z="-13.323951999999998" />
    <detection t="26" x="141.45687041059603" y="93.09002383104611" z="-12.983716000000001" />
    <detection t="27" x="141.8177296821192" y="93.09002383104611" z="-13.542320000000002" />
    <detection t="28" x="141.8177296821192" y="93.41102391322212" z="-13.711295000000002" />
    <detection t="29" x="142.1785889536424" y="93.73202399539815" z="-14.088192000000001" />
    <detection t="30" x="142.90030862086093" y="94.05302407757416" z="-13.384167000000001" />
    <detection t="31" x="143.26116789238412" y="94.37402415975019" z="-13.567468" />
    <detection t="32" x="143.6220271639073" y="94.6950242419262" z="-12.723042999999999" />
    <detection t="33" x="143.9828864354305" y="95.01602432410223" z="-13.322409" />
    <detection t="34" x="144.70460497847682" y="95.33702440627825" z="-12.823891999999999" />
    <detection t="35" x="145.4263235215232" y="95.33702440627825" z="-12.794611999999999" />
    <detection t="36" x="145.78718279304636" y="95.65802448845427" z="-13.64345" />
    <detection t="37" x="146.8697606076159" y="95.9790245706303" z="-12.970919" />
    <detection t="38" x="147.59148027483442" y="96.62102473498234" z="-12.818874000000001" />
    <detection t="39" x="148.31319881788082" y="96.94202481715836" z="-13.085139" />
    <detection t="40" x="149.03491736092715" y="97.26302489933438" z="-13.86295" />
    <detection t="41" x="150.11749517549669" y="97.5840249815104" z="-12.867221" />
    <detection t="42" x="150.83921371854305" y="97.90502506368642" z="-13.982089000000002" />
    <detection t="43" x="151.92179265728475" y="98.22602514586244" z="-13.464391" />
    <detection t="44" x="153.00437047185432" y="98.54702522803846" z="-14.079228" />
    <detection t="45" x="154.08694828642385" y="98.86802531021448" z="-13.8374815" />
    <detection t="46" x="155.16952610099338" y="99.1890253923905" z="-13.182170000000001" />
    <detection t="47" x="156.25210503973508" y="99.51002547456653" z="-13.020607" />
    <detection t="48" x="157.33468285430465" y="99.83102555674255" z="-12.69159" />
    <detection t="49" x="158.41726066887418" y="99.83102555674255" z="-14.056797" />
    <detection t="50" x="159.86069775496688" y="100.15202563891857" z="-14.18857" />
    <detection t="51" x="161.30413596523178" y="100.15202563891857" z="-12.787327000000001" />
    <detection t="52" x="162.7475730513245" y="100.47302572109459" z="-12.974129" />
    <detection t="53" x="163.83015086589404" y="100.15202563891857" z="-14.333779999999999" />
    <detection t="54" x="165.27358907615894" y="100.15202563891857" z="-13.109504999999999" />
    <detection t="55" x="166.3561668907285" y="100.15202563891857" z="-13.205003" />
    <detection t="56" x="167.7996039768212" y="100.15202563891857" z="-13.785748499999999" />
    <detection t="57" x="168.88218179139074" y="99.83102555674255" z="-14.367969" />
    <detection t="58" x="170.68647927317883" y="99.83102555674255" z="-13.174607" />
    <detection t="59" x="172.12991635927153" y="99.51002547456653" z="-13.768894" />
    <detection t="60" x="173.21249417384107" y="99.1890253923905" z="-14.111702" />
    <detection t="61" x="174.65593238410594" y="98.86802531021448" z="-14.075791" />
    <detection t="62" x="176.46022874172186" y="98.22602514586244" z="-13.079758" />
    <detection t="63" x="177.5428065562914" y="97.90502506368642" z="-12.931562" />
    <detection t="64" x="178.9862447665563" y="97.26302489933438" z="-13.002571000000001" />
    <detection t="65" x="180.42968185264903" y="96.62102473498234" z="-12.854341499999999" />
    <detection t="66" x="181.51225966721856" y="95.65802448845427" z="-14.155448000000002" />
    <detection t="67" x="182.95569787748343" y="95.01602432410223" z="-13.369544" />
    <detection t="68" x="184.03827569205296" y="94.37402415975019" z="-13.382234" />
    <detection t="69" x="185.12085350662252" y="93.41102391322212" z="-13.549992000000001" />
    <detection t="70" x="186.20343132119206" y="92.76902374887008" z="-13.646132000000001" />
    <detection t="71" x="186.9251509884106" y="91.80602350234201" z="-14.739460999999999" />
    <detection t="72" x="188.00772880298013" y="91.16402333798997" z="-13.146354999999998" />
    <detection t="73" x="188.3685880745033" y="90.20102309146192" z="-14.692946" />
    <detection t="74" x="189.0903066175497" y="89.55902292710988" z="-14.657936" />
    <detection t="75" x="189.81202516059605" y="88.59602268058181" z="-15.025743499999999" />
    <detection t="76" x="190.5337437036424" y="87.95402251622977" z="-14.142528" />
    <detection t="77" x="190.5337437036424" y="86.9910222697017" z="-15.026122" />
    <detection t="78" x="191.25546337086092" y="86.34902210534966" z="-14.714225" />
    <detection t="79" x="191.25546337086092" y="85.70702194099762" z="-15.176105499999998" />
    <detection t="80" x="191.61632264238412" y="85.06502177664558" z="-15.289221" />
    <detection t="81" x="192.33804118543046" y="84.42302161229354" z="-14.850114000000001" />
  </particle>
  <particle nSpots="75">
    <detection t="0" x="164.789721812601" y="74.15101898266086" z="-17.024237" />
    <detection t="1" x="166.19818171405493" y="74.47201906483689" z="-16.762753" />
    <detection t="2" x="165.14183761066235" y="74.47201906483689" z="-16.935608" />
    <detection t="3" x="164.43760711147013" y="74.47201906483689" z="-16.677046" />
    <detection t="4" x="163.7333777092084" y="74.47201906483689" z="-16.953156" />
    <detection t="5" x="163.0291483069467" y="74.7930191470129" z="-16.8335" />
    <detection t="6" x="162.324918904685" y="74.7930191470129" z="-16.737104000000002" />
    <detection t="7" x="161.62068950242326" y="74.7930191470129" z="-16.674774" />
    <detection t="8" x="160.91646010016154" y="75.11401922918893" z="-16.816679" />
    <detection t="9" x="160.56434430210015" y="75.11401922918893" z="-16.655056" />
    <detection t="10" x="159.86011489983846" y="75.43501931136495" z="-16.643601999999998" />
    <detection t="11" x="158.8037707964459" y="75.43501931136495" z="-16.795113" />
    <detection t="12" x="158.8037707964459" y="75.43501931136495" z="-16.383873" />
    <detection t="13" x="158.0995413941842" y="75.75601939354097" z="-16.454971" />
    <detection t="14" x="157.39531199192245" y="75.75601939354097" z="-16.518373" />
    <detection t="15" x="156.69108258966074" y="76.077019475717" z="-16.73995" />
    <detection t="16" x="155.9868520904685" y="76.077019475717" z="-16.553028" />
    <detection t="17" x="155.9868520904685" y="76.39801955789301" z="-16.139477" />
    <detection t="18" x="155.2826226882068" y="76.39801955789301" z="-16.608757" />
    <detection t="19" x="154.93050798707594" y="76.71901964006904" z="-16.044586" />
    <detection t="20" x="154.22627858481422" y="77.04001972224505" z="-16.26904" />
    <detection t="21" x="153.87416388368337" y="77.36101980442108" z="-16.415104" />
    <detection t="22" x="153.16993448142168" y="77.36101980442108" z="-15.812810999999998" />
    <detection t="23" x="152.8178197802908" y="77.36101980442108" z="-15.968085999999998" />
    <detection t="24" x="152.11359037802907" y="77.68201988659709" z="-16.233082" />
    <detection t="25" x="151.76147457996768" y="78.00301996877312" z="-16.27996" />
    <detection t="26" x="151.40935987883685" y="78.00301996877312" z="-15.924458999999999" />
    <detection t="27" x="151.057245177706" y="78.32402005094913" z="-16.065104" />
    <detection t="28" x="150.70513047657514" y="78.32402005094913" z="-16.029255" />
    <detection t="29" x="150.35301577544428" y="78.64502013312516" z="-15.851404" />
    <detection t="30" x="150.00090107431342" y="78.96602021530119" z="-15.6394615" />
    <detection t="31" x="149.64878637318256" y="78.96602021530119" z="-15.601173999999999" />
    <detection t="32" x="149.2966716720517" y="79.2870202974772" z="-15.499320999999998" />
    <detection t="33" x="148.94455697092087" y="79.2870202974772" z="-15.742888" />
    <detection t="34" x="148.59244226978998" y="79.60802037965323" z="-15.406548499999998" />
    <detection t="35" x="148.24032756865913" y="79.92902046182924" z="-15.598057999999998" />
    <detection t="36" x="147.88821286752827" y="79.92902046182924" z="-15.546164000000001" />
    <detection t="37" x="147.88821286752827" y="80.25002054400527" z="-15.4808445" />
    <detection t="38" x="147.18398236833602" y="80.57102062618128" z="-15.596347" />
    <detection t="39" x="147.18398236833602" y="80.89202070835731" z="-15.302083999999999" />
    <detection t="40" x="146.8318676672052" y="81.21302079053332" z="-15.405126000000001" />
    <detection t="41" x="146.47975296607433" y="81.21302079053332" z="-15.720389" />
    <detection t="42" x="146.12763826494347" y="81.53402087270935" z="-15.558453" />
    <detection t="43" x="146.47975296607433" y="81.85502095488536" z="-15.464045" />
    <detection t="44" x="146.12763826494347" y="82.49702111923742" z="-15.178985" />
    <detection t="45" x="145.42340886268175" y="82.49702111923742" z="-15.6756935" />
    <detection t="46" x="145.42340886268175" y="82.81802120141343" z="-15.215317" />
    <detection t="47" x="145.0712941615509" y="83.13902128358946" z="-15.017354000000001" />
    <detection t="48" x="144.71917946042007" y="83.46002136576547" z="-15.873826999999999" />
    <detection t="49" x="144.71917946042007" y="83.7810214479415" z="-15.33061" />
    <detection t="50" x="144.71917946042007" y="84.10202153011751" z="-14.992445000000002" />
    <detection t="51" x="144.3670647592892" y="84.42302161229354" z="-14.646564499999998" />
    <detection t="52" x="144.01495005815832" y="84.74402169446955" z="-15.531962" />
    <detection t="53" x="144.01495005815832" y="85.06502177664558" z="-15.0034685" />
    <detection t="54" x="143.66283535702746" y="85.3860218588216" z="-15.323319" />
    <detection t="55" x="144.01495005815832" y="85.70702194099762" z="-14.291437" />
    <detection t="56" x="143.66283535702746" y="86.34902210534966" z="-14.642179" />
    <detection t="57" x="143.66283535702746" y="86.67002218752569" z="-14.471746" />
    <detection t="58" x="143.31071955896607" y="86.9910222697017" z="-14.943507" />
    <detection t="59" x="143.31071955896607" y="87.31202235187773" z="-14.281092000000001" />
    <detection t="60" x="143.31071955896607" y="87.63302243405374" z="-14.780353" />
    <detection t="61" x="143.31071955896607" y="87.95402251622977" z="-14.011966000000001" />
    <detection t="62" x="143.31071955896607" y="88.27502259840578" z="-14.942537" />
    <detection t="63" x="143.66283535702746" y="88.59602268058181" z="-14.486788" />
    <detection t="64" x="143.66283535702746" y="88.91702276275782" z="-14.166770000000001" />
    <detection t="65" x="143.66283535702746" y="89.55902292710988" z="-14.245716" />
    <detection t="66" x="144.01495005815832" y="89.88002300928589" z="-14.420004999999998" />
    <detection t="67" x="143.66283535702746" y="90.20102309146192" z="-14.353295000000001" />
    <detection t="68" x="144.01495005815832" y="90.52202317363793" z="-14.108847" />
    <detection t="69" x="144.01495005815832" y="90.84302325581396" z="-14.620267000000002" />
    <detection t="70" x="144.3670647592892" y="91.16402333798997" z="-14.142835" />
    <detection t="71" x="144.3670647592892" y="91.485023420166" z="-14.445175" />
    <detection t="72" x="144.71917946042007" y="91.80602350234201" z="-14.094184" />
    <detection t="73" x="145.0712941615509" y="92.12702358451804" z="-13.730195000000002" />
    <detection t="74" x="145.0712941615509" y="92.44802366669407" z="-13.960028" />
  </particle>
  <particle nSpots="75">
    <detection t="0" x="208.2231320835735" y="58.10101487385981" z="-15.316754000000001" />
    <detection t="1" x="207.9090701239193" y="58.42201495603583" z="-15.932753" />
    <detection t="2" x="207.28094620461093" y="58.42201495603583" z="-16.866970000000002" />
    <detection t="3" x="206.96688424495676" y="58.74301503821185" z="-16.994047" />
    <detection t="4" x="206.3387603256484" y="59.06401512038787" z="-17.454678" />
    <detection t="5" x="205.71063640634006" y="59.38501520256389" z="-17.61234" />
    <detection t="6" x="204.76845052737752" y="59.38501520256389" z="-18.378628" />
    <detection t="7" x="204.140325629683" y="59.70601528473991" z="-18.00337" />
    <detection t="8" x="203.51220171037463" y="59.70601528473991" z="-18.173574" />
    <detection t="9" x="202.25595387175792" y="59.70601528473991" z="-19.152016" />
    <detection t="10" x="201.3137679927954" y="60.02701536691594" z="-19.322433" />
    <detection t="11" x="199.7434572161383" y="60.02701536691594" z="-20.224601999999997" />
    <detection t="12" x="198.17314741786743" y="60.02701536691594" z="-20.777511999999998" />
    <detection t="13" x="196.6028366412104" y="60.02701536691594" z="-20.40523" />
    <detection t="14" x="195.34658880259363" y="60.02701536691594" z="-20.404761999999998" />
    <detection t="15" x="193.77627900432276" y="60.34801544909196" z="-21.013006" />
    <detection t="16" x="192.5200301873199" y="60.02701536691594" z="-20.992096" />
    <detection t="17" x="190.6356584293948" y="60.02701536691594" z="-20.961716" />
    <detection t="18" x="189.06534765273776" y="60.02701536691594" z="-20.906113" />
    <detection t="19" x="187.49503785446683" y="60.02701536691594" z="-21.039445999999998" />
    <detection t="20" x="186.23879001585013" y="60.02701536691594" z="-20.830145" />
    <detection t="21" x="184.6684792391931" y="60.02701536691594" z="-21.086481" />
    <detection t="22" x="183.09816944092216" y="60.02701536691594" z="-20.898726999999997" />
    <detection t="23" x="181.84192160230546" y="60.02701536691594" z="-20.894604" />
    <detection t="24" x="180.27161082564842" y="59.70601528473991" z="-20.908424" />
    <detection t="25" x="179.0153629870317" y="59.70601528473991" z="-20.820246" />
    <detection t="26" x="177.44505221037463" y="59.70601528473991" z="-20.910339999999998" />
    <detection t="27" x="176.1888043717579" y="59.70601528473991" z="-20.8393" />
    <detection t="28" x="174.9325565331412" y="59.70601528473991" z="-20.755714" />
    <detection t="29" x="173.67630771613833" y="59.70601528473991" z="-20.91253" />
    <detection t="30" x="172.10599791786743" y="59.70601528473991" z="-20.624844" />
    <detection t="31" x="170.8497500792507" y="59.38501520256389" z="-20.665113" />
    <detection t="32" x="169.59350126224783" y="59.38501520256389" z="-20.72511" />
    <detection t="33" x="168.33725342363113" y="59.38501520256389" z="-20.532010999999997" />
    <detection t="34" x="167.0810055850144" y="59.38501520256389" z="-20.700735" />
    <detection t="35" x="166.1388187276657" y="59.38501520256389" z="-20.580560000000002" />
    <detection t="36" x="164.882570889049" y="59.38501520256389" z="-20.515556" />
    <detection t="37" x="163.62632305043226" y="59.38501520256389" z="-20.734447" />
    <detection t="38" x="162.68413717146973" y="59.06401512038787" z="-20.447412" />
    <detection t="39" x="161.42788835446686" y="59.06401512038787" z="-20.40305" />
    <detection t="40" x="160.48570247550433" y="59.06401512038787" z="-20.687134" />
    <detection t="41" x="159.2294546368876" y="59.06401512038787" z="-20.409086" />
    <detection t="42" x="158.2872677795389" y="59.06401512038787" z="-20.214144" />
    <detection t="43" x="157.65914386023056" y="59.06401512038787" z="-20.327182999999998" />
    <detection t="44" x="156.4028960216138" y="59.06401512038787" z="-20.0252" />
    <detection t="45" x="155.4607101426513" y="58.74301503821185" z="-20.041286" />
    <detection t="46" x="154.5185232853026" y="58.74301503821185" z="-20.229526999999997" />
    <detection t="47" x="153.2622754466859" y="58.74301503821185" z="-20.267210000000002" />
    <detection t="48" x="152.63415152737753" y="58.74301503821185" z="-19.90399" />
    <detection t="49" x="152.00602760806913" y="58.74301503821185" z="-19.737876999999997" />
    <detection t="50" x="151.06384172910663" y="58.74301503821185" z="-19.651026" />
    <detection t="51" x="150.4357168314121" y="58.74301503821185" z="-19.662123" />
    <detection t="52" x="149.49353095244956" y="58.42201495603583" z="-19.8272" />
    <detection t="53" x="148.55134507348703" y="58.42201495603583" z="-19.583424" />
    <detection t="54" x="147.6091591945245" y="58.42201495603583" z="-19.715574" />
    <detection t="55" x="147.2950972348703" y="58.42201495603583" z="-19.516922" />
    <detection t="56" x="146.6669723371758" y="58.42201495603583" z="-19.516865" />
    <detection t="57" x="145.72478645821326" y="58.42201495603583" z="-19.399302" />
    <detection t="58" x="145.0966625389049" y="58.10101487385981" z="-18.92154" />
    <detection t="59" x="143.84041470028816" y="58.10101487385981" z="-19.020489" />
    <detection t="60" x="143.526352740634" y="58.10101487385981" z="-19.463564" />
    <detection t="61" x="142.89822784293946" y="58.10101487385981" z="-18.958004000000003" />
    <detection t="62" x="141.95604196397693" y="58.10101487385981" z="-18.896486" />
    <detection t="63" x="141.3279180446686" y="57.78001479168379" z="-19.527344" />
    <detection t="64" x="140.69979412536023" y="57.78001479168379" z="-19.341267000000002" />
    <detection t="65" x="140.07167020605186" y="57.78001479168379" z="-19.04855" />
    <detection t="66" x="139.75760824639767" y="57.78001479168379" z="-19.265453" />
    <detection t="67" x="139.12948334870316" y="57.78001479168379" z="-18.825016" />
    <detection t="68" x="138.815421389049" y="57.45901470950777" z="-19.170692000000003" />
    <detection t="69" x="138.18729746974063" y="57.45901470950777" z="-18.851465" />
    <detection t="70" x="137.87323551008646" y="57.45901470950777" z="-18.877985" />
    <detection t="71" x="137.2451115907781" y="57.45901470950777" z="-18.546751" />
    <detection t="72" x="136.30292571181553" y="57.45901470950777" z="-18.427353" />
    <detection t="73" x="135.98886375216136" y="57.13801462733175" z="-19.2274" />
    <detection t="74" x="135.36073885446686" y="57.13801462733175" z="-18.775639" />
  </particle>
  <particle nSpots="76">
    <detection t="0" x="47.42336764841499" y="85.3860218588216" z="-6.330587400000001" />
    <detection t="1" x="47.42336764841499" y="85.3860218588216" z="-6.5828204" />
    <detection t="2" x="47.1093056887608" y="85.06502177664558" z="-6.6476855" />
    <detection t="3" x="46.79524372910662" y="85.06502177664558" z="-6.667026" />
    <detection t="4" x="46.48118176945245" y="85.06502177664558" z="-6.585358" />
    <detection t="5" x="46.16711980979827" y="84.74402169446955" z="-6.755464" />
    <detection t="6" x="45.85305785014409" y="84.74402169446955" z="-6.888787299999999" />
    <detection t="7" x="45.85305785014409" y="84.74402169446955" z="-6.8091497" />
    <detection t="8" x="45.538995890489915" y="84.42302161229354" z="-6.9170622999999996" />
    <detection t="9" x="45.22493393083573" y="84.42302161229354" z="-6.8077784" />
    <detection t="10" x="44.91087197118155" y="84.42302161229354" z="-7.1362667" />
    <detection t="11" x="44.91087197118155" y="84.42302161229354" z="-7.045903999999999" />
    <detection t="12" x="44.596810011527374" y="84.10202153011751" z="-6.899352599999999" />
    <detection t="13" x="44.2827480518732" y="84.10202153011751" z="-6.799262" />
    <detection t="14" x="43.96868609221902" y="84.10202153011751" z="-6.938948" />
    <detection t="15" x="43.96868609221902" y="84.10202153011751" z="-6.992652400000001" />
    <detection t="16" x="43.65462315417867" y="84.10202153011751" z="-7.5604787" />
    <detection t="17" x="43.3405611945245" y="83.7810214479415" z="-6.920816" />
    <detection t="18" x="43.3405611945245" y="83.7810214479415" z="-6.79569" />
    <detection t="19" x="43.026499234870315" y="83.46002136576547" z="-6.856573599999999" />
    <detection t="20" x="43.026499234870315" y="83.46002136576547" z="-7.190866499999999" />
    <detection t="21" x="42.71243727521614" y="83.46002136576547" z="-6.689834599999999" />
    <detection t="22" x="42.39837531556196" y="83.46002136576547" z="-6.993869999999999" />
    <detection t="23" x="42.08431335590778" y="83.46002136576547" z="-7.2790610000000004" />
    <detection t="24" x="42.08431335590778" y="83.46002136576547" z="-7.441795" />
    <detection t="25" x="41.7702513962536" y="83.13902128358946" z="-6.757735" />
    <detection t="26" x="41.45618943659942" y="83.13902128358946" z="-6.56947" />
    <detection t="27" x="41.14212747694525" y="83.13902128358946" z="-6.6735815999999994" />
    <detection t="28" x="40.82806551729106" y="83.13902128358946" z="-6.971375999999999" />
    <detection t="29" x="40.82806551729106" y="83.13902128358946" z="-7.194571000000001" />
    <detection t="30" x="40.51400355763688" y="83.13902128358946" z="-6.8936806" />
    <detection t="31" x="40.19994159798271" y="83.13902128358946" z="-7.288792" />
    <detection t="32" x="39.885878659942364" y="83.13902128358946" z="-7.3890963" />
    <detection t="33" x="39.57181670028818" y="83.13902128358946" z="-7.209777000000001" />
    <detection t="34" x="39.57181670028818" y="82.81802120141343" z="-6.984641000000001" />
    <detection t="35" x="38.94369278097982" y="83.13902128358946" z="-7.353825" />
    <detection t="36" x="38.94369278097982" y="83.13902128358946" z="-7.5274186" />
    <detection t="37" x="38.62963082132565" y="83.13902128358946" z="-7.408630400000001" />
    <detection t="38" x="38.62963082132565" y="83.13902128358946" z="-7.1691833" />
    <detection t="39" x="38.31556886167147" y="83.13902128358946" z="-7.3453479999999995" />
    <detection t="40" x="38.00150690201728" y="82.81802120141343" z="-6.8975" />
    <detection t="41" x="37.68744494236311" y="82.81802120141343" z="-7.482058500000001" />
    <detection t="42" x="37.37338298270893" y="82.81802120141343" z="-7.003928999999999" />
    <detection t="43" x="37.37338298270893" y="83.13902128358946" z="-7.6354237000000005" />
    <detection t="44" x="37.05932102305476" y="83.13902128358946" z="-7.710713" />
    <detection t="45" x="36.745259063400574" y="82.81802120141343" z="-7.2789936" />
    <detection t="46" x="36.745259063400574" y="82.49702111923742" z="-7.202961999999999" />
    <detection t="47" x="36.4311971037464" y="82.81802120141343" z="-7.433381" />
    <detection t="48" x="36.11713416570605" y="82.81802120141343" z="-7.016827" />
    <detection t="49" x="35.80307220605187" y="82.81802120141343" z="-7.189278999999999" />
    <detection t="50" x="35.80307220605187" y="82.81802120141343" z="-7.342129700000001" />
    <detection t="51" x="35.80307220605187" y="82.81802120141343" z="-7.4140897" />
    <detection t="52" x="35.80307220605187" y="82.81802120141343" z="-7.1087875" />
    <detection t="53" x="35.17494828674351" y="82.81802120141343" z="-7.2132497" />
    <detection t="54" x="35.4890102463977" y="83.13902128358946" z="-7.894469" />
    <detection t="55" x="35.17494828674351" y="83.13902128358946" z="-7.415463000000001" />
    <detection t="56" x="35.17494828674351" y="83.13902128358946" z="-7.2687883" />
    <detection t="57" x="34.86088632708933" y="83.46002136576547" z="-7.8679333" />
    <detection t="58" x="34.86088632708933" y="83.7810214479415" z="-8.048927" />
    <detection t="59" x="34.23276240778098" y="84.10202153011751" z="-7.9596257" />
    <detection t="60" x="34.54682436743516" y="84.10202153011751" z="-7.882405800000001" />
    <detection t="61" x="34.23276240778098" y="84.10202153011751" z="-7.8592509999999995" />
    <detection t="62" x="34.23276240778098" y="84.42302161229354" z="-7.8582788" />
    <detection t="63" x="34.23276240778098" y="84.42302161229354" z="-7.500598399999999" />
    <detection t="64" x="33.604638488472624" y="84.74402169446955" z="-7.9243380000000005" />
    <detection t="65" x="33.9187004481268" y="85.06502177664558" z="-8.320994" />
    <detection t="66" x="33.604638488472624" y="85.06502177664558" z="-7.7327724" />
    <detection t="67" x="33.604638488472624" y="85.3860218588216" z="-8.261878" />
    <detection t="68" x="33.604638488472624" y="85.3860218588216" z="-7.966490299999999" />
    <detection t="69" x="33.29057652881844" y="85.70702194099762" z="-8.132114" />
    <detection t="70" x="33.29057652881844" y="85.70702194099762" z="-7.9602637000000005" />
    <detection t="71" x="32.97651456916426" y="85.70702194099762" z="-7.7687025" />
    <detection t="72" x="32.97651456916426" y="86.02802202317365" z="-8.116294" />
    <detection t="73" x="32.97651456916426" y="86.02802202317365" z="-8.10667" />
    <detection t="74" x="32.97651456916426" y="86.34902210534966" z="-8.201838" />
    <detection t="75" x="32.66245260951008" y="86.34902210534966" z="-7.9199996" />
  </particle>
  <particle nSpots="77">
    <detection t="0" x="186.1665322" y="66.12601692826034" z="-4.8440166" />
    <detection t="1" x="185.51101641052634" y="66.12601692826034" z="-4.5615435" />
    <detection t="2" x="185.18325749473686" y="66.12601692826034" z="-4.4871697" />
    <detection t="3" x="184.85549960000003" y="66.12601692826034" z="-5.403236" />
    <detection t="4" x="184.52774170526317" y="66.12601692826034" z="-4.9294257" />
    <detection t="5" x="183.87222591578947" y="66.12601692826034" z="-4.7970195" />
    <detection t="6" x="183.54446802105264" y="66.12601692826034" z="-4.729533" />
    <detection t="7" x="182.88895223157894" y="65.80501684608431" z="-4.754808000000001" />
    <detection t="8" x="182.5611943368421" y="65.80501684608431" z="-4.512106" />
    <detection t="9" x="182.5611943368421" y="65.80501684608431" z="-5.075958" />
    <detection t="10" x="181.90567854736844" y="66.12601692826034" z="-5.4620504" />
    <detection t="11" x="181.5779206526316" y="66.12601692826034" z="-5.660574400000001" />
    <detection t="12" x="181.25016173684213" y="66.12601692826034" z="-5.573899" />
    <detection t="13" x="180.59464594736843" y="66.12601692826034" z="-5.3099823" />
    <detection t="14" x="180.2668880526316" y="66.12601692826034" z="-5.345655000000001" />
    <detection t="15" x="179.93913015789477" y="66.12601692826034" z="-5.4291725" />
    <detection t="16" x="179.6113722631579" y="66.12601692826034" z="-5.4986615" />
    <detection t="17" x="179.28361436842104" y="66.12601692826034" z="-5.578169" />
    <detection t="18" x="178.9558564736842" y="66.12601692826034" z="-5.6678457" />
    <detection t="19" x="178.30034068421054" y="66.12601692826034" z="-5.7271194" />
    <detection t="20" x="177.9725827894737" y="66.12601692826034" z="-5.686395" />
    <detection t="21" x="177.64482489473684" y="66.12601692826034" z="-6.0029736" />
    <detection t="22" x="177.64482489473684" y="66.12601692826034" z="-5.7154665" />
    <detection t="23" x="176.98930808421053" y="66.12601692826034" z="-6.131541" />
    <detection t="24" x="176.6615501894737" y="66.12601692826034" z="-6.197837" />
    <detection t="25" x="176.33379229473687" y="66.12601692826034" z="-6.098086400000001" />
    <detection t="26" x="176.00603440000003" y="65.80501684608431" z="-6.2455087" />
    <detection t="27" x="175.67827650526317" y="65.80501684608431" z="-5.8816915000000005" />
    <detection t="28" x="175.3505186105263" y="65.80501684608431" z="-5.9255533" />
    <detection t="29" x="175.3505186105263" y="65.80501684608431" z="-6.205437" />
    <detection t="30" x="174.69500282105264" y="65.80501684608431" z="-6.1291203" />
    <detection t="31" x="174.3672449263158" y="65.80501684608431" z="-6.2266026" />
    <detection t="32" x="174.03948703157894" y="65.80501684608431" z="-6.383619" />
    <detection t="33" x="173.7117291368421" y="65.80501684608431" z="-6.6203322" />
    <detection t="34" x="173.38397022105264" y="65.80501684608431" z="-6.299947" />
    <detection t="35" x="173.0562123263158" y="65.80501684608431" z="-6.8194757" />
    <detection t="36" x="173.0562123263158" y="65.80501684608431" z="-6.452511299999999" />
    <detection t="37" x="172.40069653684213" y="65.80501684608431" z="-6.479978599999999" />
    <detection t="38" x="172.0729386421053" y="65.80501684608431" z="-6.638122599999999" />
    <detection t="39" x="172.0729386421053" y="65.80501684608431" z="-6.48271" />
    <detection t="40" x="171.74518074736844" y="65.80501684608431" z="-6.5389686" />
    <detection t="41" x="171.41742285263157" y="65.80501684608431" z="-6.417797599999999" />
    <detection t="42" x="170.7619070631579" y="66.12601692826034" z="-7.343813000000001" />
    <detection t="43" x="170.7619070631579" y="66.12601692826034" z="-7.5198746" />
    <detection t="44" x="170.43414916842104" y="66.12601692826034" z="-7.663457000000001" />
    <detection t="45" x="170.1063912736842" y="66.12601692826034" z="-7.4852223" />
    <detection t="46" x="169.4508744631579" y="66.12601692826034" z="-7.472448299999999" />
    <detection t="47" x="169.4508744631579" y="66.12601692826034" z="-7.631006" />
    <detection t="48" x="169.12311656842107" y="66.12601692826034" z="-7.5250070000000004" />
    <detection t="49" x="168.79535867368423" y="66.12601692826034" z="-7.460442" />
    <detection t="50" x="168.79535867368423" y="66.12601692826034" z="-7.313020699999999" />
    <detection t="51" x="168.4676007789474" y="66.12601692826034" z="-7.174511999999999" />
    <detection t="52" x="167.8120849894737" y="66.12601692826034" z="-7.0604773000000005" />
    <detection t="53" x="167.48432709473687" y="66.12601692826034" z="-7.1680894" />
    <detection t="54" x="166.82881130526314" y="66.12601692826034" z="-7.132559" />
    <detection t="55" x="166.82881130526314" y="66.44701701043635" z="-7.5685972999999995" />
    <detection t="56" x="166.5010534105263" y="66.44701701043635" z="-7.267552" />
    <detection t="57" x="166.17329551578948" y="66.44701701043635" z="-7.5705276" />
    <detection t="58" x="165.84553762105264" y="66.44701701043635" z="-7.325642599999999" />
    <detection t="59" x="165.51777870526317" y="66.44701701043635" z="-7.7134895000000006" />
    <detection t="60" x="165.19002081052633" y="66.44701701043635" z="-7.551245" />
    <detection t="61" x="164.8622629157895" y="66.44701701043635" z="-7.37655" />
    <detection t="62" x="164.8622629157895" y="66.44701701043635" z="-7.5835075" />
    <detection t="63" x="164.2067471263158" y="66.44701701043635" z="-7.4823184000000005" />
    <detection t="64" x="163.87898923157897" y="66.44701701043635" z="-7.384539999999999" />
    <detection t="65" x="163.55123133684214" y="66.44701701043635" z="-7.430578999999999" />
    <detection t="66" x="163.87898923157897" y="66.44701701043635" z="-7.503664" />
    <detection t="67" x="163.55123133684214" y="66.44701701043635" z="-7.675077000000001" />
    <detection t="68" x="163.22347344210525" y="66.76801709261238" z="-8.019564" />
    <detection t="69" x="162.8957155473684" y="66.76801709261238" z="-7.9821925" />
    <detection t="70" x="162.56795765263158" y="66.76801709261238" z="-7.800294999999999" />
    <detection t="71" x="162.24019975789474" y="66.76801709261238" z="-7.691338000000001" />
    <detection t="72" x="161.9124418631579" y="66.76801709261238" z="-7.5753555" />
    <detection t="73" x="161.58468396842105" y="66.76801709261238" z="-7.487864999999999" />
    <detection t="74" x="161.2569250526316" y="66.76801709261238" z="-7.806732000000001" />
    <detection t="75" x="160.92916715789474" y="66.76801709261238" z="-7.9015613" />
    <detection t="76" x="160.92916715789474" y="67.0890171747884" z="-8.162021000000001" />
  </particle>
  <particle nSpots="98">
    <detection t="0" x="47.605356185942455" y="22.149005670145453" z="-11.552947999999999" />
    <detection t="1" x="48.520843567237414" y="22.149005670145453" z="-11.348787" />
    <detection t="2" x="49.43633094853237" y="22.149005670145453" z="-11.730387" />
    <detection t="3" x="50.65698174092087" y="21.828005587969432" z="-11.611725" />
    <detection t="4" x="51.26730666178419" y="21.507005505793412" z="-11.661804" />
    <detection t="5" x="51.87763158264749" y="21.186005423617388" z="-11.750299" />
    <detection t="6" x="52.79311896394245" y="21.186005423617388" z="-11.665108" />
    <detection t="7" x="53.70860634523741" y="21.186005423617388" z="-11.644311" />
    <detection t="8" x="54.62409467719425" y="21.507005505793412" z="-11.713745" />
    <detection t="9" x="55.84474451892087" y="21.507005505793412" z="-11.439805999999999" />
    <detection t="10" x="56.45506943978418" y="21.507005505793412" z="-11.825269" />
    <detection t="11" x="57.67572023217267" y="21.507005505793412" z="-11.697797" />
    <detection t="12" x="58.59120761346763" y="21.507005505793412" z="-11.796451" />
    <detection t="13" x="59.5066949947626" y="21.507005505793412" z="-11.327861" />
    <detection t="14" x="60.1170199156259" y="21.507005505793412" z="-11.876615" />
    <detection t="15" x="61.03250729692087" y="21.507005505793412" z="-11.827397999999999" />
    <detection t="16" x="62.253158089309366" y="21.828005587969432" z="-11.451363" />
    <detection t="17" x="62.86348301017267" y="21.828005587969432" z="-11.682851" />
    <detection t="18" x="63.47380793103598" y="21.828005587969432" z="-11.8866" />
    <detection t="19" x="64.6944577727626" y="21.828005587969432" z="-11.772581" />
    <detection t="20" x="65.60994610471944" y="22.149005670145453" z="-11.524677" />
    <detection t="21" x="66.22027102558275" y="22.149005670145453" z="-12.003518" />
    <detection t="22" x="67.1357584068777" y="22.149005670145453" z="-12.069308" />
    <detection t="23" x="68.0512457881727" y="22.149005670145453" z="-12.098011" />
    <detection t="24" x="68.66157070903598" y="22.470005752321473" z="-11.556312" />
    <detection t="25" x="69.57705904099281" y="22.149005670145453" z="-12.103553" />
    <detection t="26" x="70.18738396185611" y="22.470005752321473" z="-11.611867" />
    <detection t="27" x="71.10287134315108" y="22.470005752321473" z="-11.44024" />
    <detection t="28" x="71.71319626401439" y="22.470005752321473" z="-11.422459" />
    <detection t="29" x="72.32352118487768" y="22.470005752321473" z="-11.642619999999999" />
    <detection t="30" x="72.93384705640288" y="22.470005752321473" z="-11.423494999999999" />
    <detection t="31" x="73.54417197726619" y="22.470005752321473" z="-11.528037" />
    <detection t="32" x="74.45965935856114" y="22.470005752321473" z="-11.676702" />
    <detection t="33" x="74.76482181899281" y="22.470005752321473" z="-12.044012" />
    <detection t="34" x="75.68030920028777" y="22.791005834497494" z="-11.695246000000001" />
    <detection t="35" x="76.29063507181293" y="22.791005834497494" z="-11.827011" />
    <detection t="36" x="77.20612245310792" y="22.791005834497494" z="-12.045048" />
    <detection t="37" x="78.12160983440286" y="22.791005834497494" z="-12.525567" />
    <detection t="38" x="78.7319347552662" y="22.791005834497494" z="-12.521158" />
    <detection t="39" x="79.3422596761295" y="23.112005916673517" z="-12.603330999999999" />
    <detection t="40" x="79.95258554765466" y="23.112005916673517" z="-12.64053" />
    <detection t="41" x="80.562910468518" y="23.112005916673517" z="-12.8805" />
    <detection t="42" x="80.86807292894964" y="23.112005916673517" z="-13.007759" />
    <detection t="43" x="81.7835603102446" y="23.112005916673517" z="-12.55614" />
    <detection t="44" x="82.39388523110792" y="23.112005916673517" z="-12.261322999999999" />
    <detection t="45" x="83.00421015197122" y="23.112005916673517" z="-12.429778" />
    <detection t="46" x="83.61453602349638" y="23.112005916673517" z="-12.340572" />
    <detection t="47" x="84.22486094435972" y="23.112005916673517" z="-12.49065" />
    <detection t="48" x="84.53002340479138" y="23.112005916673517" z="-12.3123255" />
    <detection t="49" x="85.14034832565468" y="23.112005916673517" z="-12.510093" />
    <detection t="50" x="85.44551078608633" y="23.112005916673517" z="-12.615250999999999" />
    <detection t="51" x="86.05583570694965" y="23.112005916673517" z="-12.596882" />
    <detection t="52" x="86.3609981673813" y="23.112005916673517" z="-12.638127" />
    <detection t="53" x="86.9713230882446" y="22.791005834497494" z="-12.347291" />
    <detection t="54" x="87.27648649933813" y="22.791005834497494" z="-12.514061" />
    <detection t="55" x="87.88681142020145" y="22.791005834497494" z="-12.610598" />
    <detection t="56" x="88.1919738806331" y="22.791005834497494" z="-12.737776" />
    <detection t="57" x="88.8022988014964" y="22.791005834497494" z="-12.511662" />
    <detection t="58" x="89.41262372235971" y="22.791005834497494" z="-12.499717" />
    <detection t="59" x="89.71778618279137" y="22.791005834497494" z="-12.56215" />
    <detection t="60" x="90.02294864322303" y="22.791005834497494" z="-12.427278" />
    <detection t="61" x="90.63327356408634" y="22.791005834497494" z="-12.49119" />
    <detection t="62" x="90.93843602451798" y="22.470005752321473" z="-12.619571" />
    <detection t="63" x="91.54876189604317" y="22.470005752321473" z="-12.879584" />
    <detection t="64" x="91.85392435647483" y="22.470005752321473" z="-12.762166" />
    <detection t="65" x="92.46424927733814" y="22.470005752321473" z="-13.017313" />
    <detection t="66" x="93.07457419820145" y="22.470005752321473" z="-12.946854" />
    <detection t="67" x="93.68489911906475" y="22.470005752321473" z="-12.574724" />
    <detection t="68" x="94.29522403992806" y="22.470005752321473" z="-12.567637" />
    <detection t="69" x="95.21071237188491" y="22.470005752321473" z="-12.609651" />
    <detection t="70" x="95.51587483231656" y="22.470005752321473" z="-12.865414999999999" />
    <detection t="71" x="96.43136221361152" y="22.149005670145453" z="-13.109297" />
    <detection t="72" x="96.73652467404317" y="22.149005670145453" z="-13.03682" />
    <detection t="73" x="97.65201205533813" y="22.149005670145453" z="-12.679555" />
    <detection t="74" x="97.9571745157698" y="22.149005670145453" z="-13.158311" />
    <detection t="75" x="98.56750038729497" y="21.828005587969432" z="-13.196349" />
    <detection t="76" x="99.17782530815829" y="21.828005587969432" z="-13.140181" />
    <detection t="77" x="100.3984751498849" y="21.828005587969432" z="-12.727564" />
    <detection t="78" x="100.70363761031655" y="21.828005587969432" z="-12.8451805" />
    <detection t="79" x="101.00880007074821" y="21.507005505793412" z="-13.09544" />
    <detection t="80" x="101.92428745204317" y="21.507005505793412" z="-13.479785999999999" />
    <detection t="81" x="102.53461332356835" y="21.507005505793412" z="-12.895391" />
    <detection t="82" x="103.14493824443167" y="21.507005505793412" z="-13.191099" />
    <detection t="83" x="103.75526316529498" y="21.186005423617388" z="-13.07191" />
    <detection t="84" x="104.67075054658993" y="21.186005423617388" z="-13.183409" />
    <detection t="85" x="105.5862379278849" y="21.186005423617388" z="-12.990731" />
    <detection t="86" x="106.19656379941007" y="20.865005341441368" z="-13.283133" />
    <detection t="87" x="106.50172625984173" y="20.865005341441368" z="-13.00896" />
    <detection t="88" x="107.72237610156836" y="20.865005341441368" z="-13.166069" />
    <detection t="89" x="108.33270102243166" y="20.865005341441368" z="-12.6290245" />
    <detection t="90" x="108.94302594329498" y="20.544005259265347" z="-13.1644335" />
    <detection t="91" x="109.8585142752518" y="20.544005259265347" z="-13.049519" />
    <detection t="92" x="110.77400165654677" y="20.544005259265347" z="-13.151082" />
    <detection t="93" x="111.38432657741008" y="20.544005259265347" z="-12.940803" />
    <detection t="94" x="112.29981395870504" y="20.544005259265347" z="-13.125952999999999" />
    <detection t="95" x="113.21530134000001" y="20.544005259265347" z="-12.930469500000001" />
    <detection t="96" x="113.82562721152519" y="20.544005259265347" z="-12.6327305" />
    <detection t="97" x="115.04627705325181" y="20.223005177089327" z="-13.131753" />
  </particle>
  <particle nSpots="81">
    <detection t="0" x="178.80658075247524" y="96.62102473498234" z="-15.198798000000002" />
    <detection t="1" x="179.42315500990097" y="96.30002465280631" z="-14.833860000000001" />
    <detection t="2" x="180.03972926732672" y="95.9790245706303" z="-15.047258" />
    <detection t="3" x="180.65630352475245" y="95.9790245706303" z="-14.992257" />
    <detection t="4" x="181.27287778217823" y="95.65802448845427" z="-14.857372" />
    <detection t="5" x="181.88945203960395" y="95.33702440627825" z="-15.340789000000001" />
    <detection t="6" x="182.81431438613862" y="95.33702440627825" z="-15.02555" />
    <detection t="7" x="183.43088864356434" y="95.01602432410223" z="-14.832331" />
    <detection t="8" x="184.04746290099007" y="94.6950242419262" z="-14.897132999999998" />
    <detection t="9" x="184.66403715841582" y="94.37402415975019" z="-14.8277235" />
    <detection t="10" x="184.9723242871287" y="94.05302407757416" z="-15.387917999999999" />
    <detection t="11" x="185.58889854455447" y="93.73202399539815" z="-15.255034" />
    <detection t="12" x="185.89718663366335" y="93.41102391322212" z="-15.552088000000001" />
    <detection t="13" x="186.5137608910891" y="93.09002383104611" z="-15.256556" />
    <detection t="14" x="187.13033514851483" y="92.76902374887008" z="-16.043674" />
    <detection t="15" x="187.43862227722772" y="92.12702358451804" z="-15.715005999999999" />
    <detection t="16" x="187.74690940594058" y="91.80602350234201" z="-15.970148000000002" />
    <detection t="17" x="188.05519653465345" y="91.485023420166" z="-16.138525" />
    <detection t="18" x="188.3634836633663" y="90.84302325581396" z="-15.754888000000001" />
    <detection t="19" x="188.6717707920792" y="90.52202317363793" z="-15.849457000000001" />
    <detection t="20" x="188.6717707920792" y="90.20102309146192" z="-16.425635999999997" />
    <detection t="21" x="189.28834504950495" y="89.55902292710988" z="-16.2692" />
    <detection t="22" x="189.59663313861387" y="89.23802284493385" z="-15.949195999999999" />
    <detection t="23" x="189.59663313861387" y="88.91702276275782" z="-16.471970000000002" />
    <detection t="24" x="189.90492026732673" y="88.27502259840578" z="-16.165653" />
    <detection t="25" x="189.90492026732673" y="87.95402251622977" z="-16.586397" />
    <detection t="26" x="190.2132073960396" y="87.63302243405374" z="-16.742136" />
    <detection t="27" x="190.2132073960396" y="86.9910222697017" z="-16.93489" />
    <detection t="28" x="190.2132073960396" y="86.67002218752569" z="-17.001920000000002" />
    <detection t="29" x="190.2132073960396" y="86.34902210534966" z="-17.101353" />
    <detection t="30" x="189.90492026732673" y="86.02802202317365" z="-17.214230999999998" />
    <detection t="31" x="189.90492026732673" y="85.70702194099762" z="-17.388223999999997" />
    <detection t="32" x="189.59663313861387" y="85.3860218588216" z="-17.887947" />
    <detection t="33" x="189.28834504950495" y="85.3860218588216" z="-17.551363000000002" />
    <detection t="34" x="188.9800579207921" y="85.06502177664558" z="-17.563812" />
    <detection t="35" x="188.9800579207921" y="84.74402169446955" z="-17.570515" />
    <detection t="36" x="188.6717707920792" y="84.42302161229354" z="-18.050196" />
    <detection t="37" x="188.3634836633663" y="84.42302161229354" z="-18.010393" />
    <detection t="38" x="188.05519653465345" y="84.10202153011751" z="-18.006529" />
    <detection t="39" x="187.43862227722772" y="84.10202153011751" z="-18.343982999999998" />
    <detection t="40" x="187.43862227722772" y="83.7810214479415" z="-17.960625" />
    <detection t="41" x="186.82204801980197" y="83.7810214479415" z="-18.390307999999997" />
    <detection t="42" x="186.5137608910891" y="83.46002136576547" z="-18.25658" />
    <detection t="43" x="186.20547376237624" y="83.46002136576547" z="-18.25674" />
    <detection t="44" x="185.89718663366335" y="83.46002136576547" z="-18.358824" />
    <detection t="45" x="185.28061141584158" y="83.46002136576547" z="-18.656502" />
    <detection t="46" x="184.66403715841582" y="83.13902128358946" z="-18.190205" />
    <detection t="47" x="184.04746290099007" y="83.13902128358946" z="-18.211154999999998" />
    <detection t="48" x="184.04746290099007" y="83.13902128358946" z="-18.593424" />
    <detection t="49" x="183.7391757722772" y="83.13902128358946" z="-18.961597" />
    <detection t="50" x="183.43088864356434" y="82.81802120141343" z="-18.283615" />
    <detection t="51" x="182.50602725742573" y="83.13902128358946" z="-18.520674" />
    <detection t="52" x="181.88945203960395" y="83.13902128358946" z="-18.553162" />
    <detection t="53" x="181.27287778217823" y="83.13902128358946" z="-18.775208" />
    <detection t="54" x="180.96459065346536" y="82.81802120141343" z="-18.614128" />
    <detection t="55" x="180.96459065346536" y="83.13902128358946" z="-18.539082999999998" />
    <detection t="56" x="180.34801639603958" y="83.13902128358946" z="-18.399786" />
    <detection t="57" x="179.73144213861386" y="83.13902128358946" z="-18.64772" />
    <detection t="58" x="179.1148678811881" y="83.13902128358946" z="-18.45115" />
    <detection t="59" x="178.49829362376238" y="83.13902128358946" z="-18.327425" />
    <detection t="60" x="177.8817184059406" y="83.13902128358946" z="-18.700552" />
    <detection t="61" x="177.26514414851485" y="83.13902128358946" z="-18.549984" />
    <detection t="62" x="176.6485698910891" y="83.46002136576547" z="-18.255371" />
    <detection t="63" x="176.34028276237623" y="83.46002136576547" z="-18.178394" />
    <detection t="64" x="175.72370850495048" y="83.46002136576547" z="-18.341022" />
    <detection t="65" x="175.41542137623762" y="83.46002136576547" z="-18.31055" />
    <detection t="66" x="174.79884711881186" y="83.7810214479415" z="-18.241991" />
    <detection t="67" x="174.1822719009901" y="83.7810214479415" z="-18.16987" />
    <detection t="68" x="173.87398477227723" y="83.7810214479415" z="-18.40769" />
    <detection t="69" x="173.2574105148515" y="84.10202153011751" z="-18.289023999999998" />
    <detection t="70" x="172.64083625742572" y="84.10202153011751" z="-17.95929" />
    <detection t="71" x="172.33254912871286" y="84.10202153011751" z="-17.932142000000002" />
    <detection t="72" x="172.024262" y="84.42302161229354" z="-18.104727" />
    <detection t="73" x="171.40768774257424" y="84.42302161229354" z="-18.298334" />
    <detection t="74" x="171.40768774257424" y="84.74402169446955" z="-18.188173000000003" />
    <detection t="75" x="170.4828253960396" y="84.74402169446955" z="-18.36589" />
    <detection t="76" x="170.4828253960396" y="85.06502177664558" z="-17.84261" />
    <detection t="77" x="170.17453826732674" y="85.06502177664558" z="-17.648544" />
    <detection t="78" x="169.55796400990099" y="85.3860218588216" z="-17.77264" />
    <detection t="79" x="169.24967688118812" y="85.3860218588216" z="-17.692347" />
    <detection t="80" x="168.94138975247523" y="85.70702194099762" z="-17.881071" />
  </particle>
  <particle nSpots="103">
    <detection t="0" x="191.7681596938623" y="56.4960144629797" z="2.4431555" />
    <detection t="1" x="191.1331649622605" y="56.4960144629797" z="3.7083230000000005" />
    <detection t="2" x="190.81566809100303" y="56.81701454515573" z="3.7052983999999998" />
    <detection t="3" x="190.81566809100303" y="56.81701454515573" z="3.9110417" />
    <detection t="4" x="190.18067434848803" y="57.13801462733175" z="3.981926" />
    <detection t="5" x="189.86317747723055" y="57.13801462733175" z="4.2059617" />
    <detection t="6" x="189.54568060597308" y="57.45901470950777" z="3.690316" />
    <detection t="7" x="189.22818373471557" y="57.45901470950777" z="4.148254" />
    <detection t="8" x="188.9106868634581" y="57.45901470950777" z="4.403752" />
    <detection t="9" x="188.59318999220062" y="57.78001479168379" z="4.347743" />
    <detection t="10" x="188.27569312094315" y="57.78001479168379" z="4.387803599999999" />
    <detection t="11" x="187.95819624968564" y="58.10101487385981" z="4.7596964999999996" />
    <detection t="12" x="187.95819624968564" y="58.10101487385981" z="4.3536706" />
    <detection t="13" x="187.32320151808386" y="58.42201495603583" z="4.0526066" />
    <detection t="14" x="187.0057046468264" y="58.42201495603583" z="4.4610033" />
    <detection t="15" x="186.68820777556888" y="58.74301503821185" z="4.353056400000001" />
    <detection t="16" x="186.3707109043114" y="58.74301503821185" z="4.6473846" />
    <detection t="17" x="186.0532140330539" y="58.74301503821185" z="5.2162847999999995" />
    <detection t="18" x="185.73571716179643" y="59.06401512038787" z="4.283265" />
    <detection t="19" x="185.41822029053893" y="59.06401512038787" z="5.101554" />
    <detection t="20" x="185.10072341928145" y="59.06401512038787" z="5.275332" />
    <detection t="21" x="184.46572967676647" y="59.38501520256389" z="5.418613" />
    <detection t="22" x="184.148232805509" y="59.38501520256389" z="5.618981" />
    <detection t="23" x="183.83073593425152" y="59.38501520256389" z="5.520501" />
    <detection t="24" x="183.1957412026497" y="59.38501520256389" z="5.365169" />
    <detection t="25" x="182.87824433139224" y="59.70601528473991" z="5.622306" />
    <detection t="26" x="182.56074746013476" y="59.70601528473991" z="5.570149" />
    <detection t="27" x="182.2432505888773" y="59.70601528473991" z="5.3943334" />
    <detection t="28" x="181.60825684636228" y="59.70601528473991" z="5.339769" />
    <detection t="29" x="181.2907599751048" y="59.70601528473991" z="5.663395400000001" />
    <detection t="30" x="180.65576623258983" y="60.02701536691594" z="5.187457599999999" />
    <detection t="31" x="180.65576623258983" y="60.02701536691594" z="5.747846" />
    <detection t="32" x="179.70327561881737" y="60.02701536691594" z="5.6184955" />
    <detection t="33" x="179.0682808872156" y="60.02701536691594" z="5.5356874000000005" />
    <detection t="34" x="178.75078401595812" y="60.02701536691594" z="5.554141" />
    <detection t="35" x="178.1157902734431" y="60.02701536691594" z="5.6741475999999995" />
    <detection t="36" x="177.79829340218564" y="60.02701536691594" z="5.9237337" />
    <detection t="37" x="176.84580278841318" y="60.02701536691594" z="5.604814" />
    <detection t="38" x="176.5283059171557" y="60.34801544909196" z="5.0861297" />
    <detection t="39" x="175.89331217464073" y="60.34801544909196" z="5.825680999999999" />
    <detection t="40" x="175.57581431429642" y="60.02701536691594" z="5.7157407" />
    <detection t="41" x="174.94082057178147" y="60.34801544909196" z="5.5632367" />
    <detection t="42" x="174.3058268292665" y="60.34801544909196" z="5.342614" />
    <detection t="43" x="173.988329958009" y="60.34801544909196" z="5.4175234" />
    <detection t="44" x="173.03583934423654" y="60.34801544909196" z="5.5228720000000004" />
    <detection t="45" x="172.71834247297906" y="60.34801544909196" z="5.283766" />
    <detection t="46" x="171.76585087011978" y="60.34801544909196" z="5.126780999999999" />
    <detection t="47" x="171.13085712760483" y="60.34801544909196" z="5.53024" />
    <detection t="48" x="170.4958633850898" y="60.34801544909196" z="5.3413157" />
    <detection t="49" x="170.17836651383237" y="60.34801544909196" z="5.005383999999999" />
    <detection t="50" x="169.2258759000599" y="60.34801544909196" z="5.16939" />
    <detection t="51" x="168.5908821575449" y="60.02701536691594" z="5.114735" />
    <detection t="52" x="168.27338528628744" y="60.02701536691594" z="5.562464" />
    <detection t="53" x="167.63839055468566" y="60.02701536691594" z="5.426160299999999" />
    <detection t="54" x="167.00339681217062" y="60.02701536691594" z="5.2082553" />
    <detection t="55" x="166.36840306965567" y="60.02701536691594" z="5.4302773" />
    <detection t="56" x="165.41591245588324" y="60.02701536691594" z="5.052579" />
    <detection t="57" x="165.09841558462577" y="59.70601528473991" z="4.9424844000000006" />
    <detection t="58" x="164.4634218421108" y="59.70601528473991" z="5.364868" />
    <detection t="59" x="163.828427110509" y="59.70601528473991" z="5.4311047" />
    <detection t="60" x="163.19343336799398" y="59.70601528473991" z="4.790952" />
    <detection t="61" x="162.8759364967365" y="59.70601528473991" z="5.1117992" />
    <detection t="62" x="162.24094275422158" y="59.70601528473991" z="5.194012" />
    <detection t="63" x="161.28845214044912" y="59.70601528473991" z="5.103743" />
    <detection t="64" x="160.65345839793414" y="59.38501520256389" z="4.813255000000001" />
    <detection t="65" x="160.01846366633237" y="59.38501520256389" z="4.762642" />
    <detection t="66" x="159.38346992381733" y="59.38501520256389" z="4.7639494000000004" />
    <detection t="67" x="159.06597305255985" y="59.38501520256389" z="4.748696" />
    <detection t="68" x="158.11348243878743" y="59.38501520256389" z="4.7482843" />
    <detection t="69" x="157.47848869627245" y="59.38501520256389" z="4.696061" />
    <detection t="70" x="156.8434949537575" y="59.38501520256389" z="4.653953" />
    <detection t="71" x="156.2085002221557" y="59.06401512038787" z="4.8392334" />
    <detection t="72" x="155.57350647964074" y="59.06401512038787" z="4.516926" />
    <detection t="73" x="155.2560096083832" y="59.06401512038787" z="5.0825510000000005" />
    <detection t="74" x="154.62101586586823" y="59.06401512038787" z="4.5284457" />
    <detection t="75" x="153.6685252520958" y="59.06401512038787" z="4.4317803" />
    <detection t="76" x="153.03353150958085" y="58.74301503821185" z="4.723291000000001" />
    <detection t="77" x="152.71603463832335" y="58.74301503821185" z="4.600121499999999" />
    <detection t="78" x="152.08103990672157" y="58.74301503821185" z="4.4719863" />
    <detection t="79" x="151.12854929294906" y="58.74301503821185" z="4.6972765999999995" />
    <detection t="80" x="151.12854929294906" y="58.74301503821185" z="4.059637" />
    <detection t="81" x="150.4935555504341" y="58.42201495603583" z="4.289697" />
    <detection t="82" x="149.54106493666168" y="58.42201495603583" z="4.5330925" />
    <detection t="83" x="149.2235680654042" y="58.42201495603583" z="4.207992" />
    <detection t="84" x="148.27107646254493" y="58.42201495603583" z="4.295277" />
    <detection t="85" x="148.27107646254493" y="58.42201495603583" z="4.063229" />
    <detection t="86" x="147.63608272002992" y="58.42201495603583" z="3.9898492999999995" />
    <detection t="87" x="147.00108897751494" y="58.42201495603583" z="4.0340557" />
    <detection t="88" x="146.36609523499996" y="58.42201495603583" z="4.055105" />
    <detection t="89" x="145.73110149248504" y="58.42201495603583" z="3.9469197" />
    <detection t="90" x="145.09610774997006" y="58.10101487385981" z="3.9857786" />
    <detection t="91" x="144.77860988962578" y="58.10101487385981" z="4.1128917000000005" />
    <detection t="92" x="143.8261192758533" y="58.10101487385981" z="4.2840066" />
    <detection t="93" x="143.50862240459583" y="58.10101487385981" z="3.9639316" />
    <detection t="94" x="142.55613179082337" y="58.10101487385981" z="4.274546599999999" />
    <detection t="95" x="142.2386349195659" y="58.10101487385981" z="3.9614809" />
    <detection t="96" x="141.92113804830845" y="58.10101487385981" z="3.6058133000000003" />
    <detection t="97" x="141.28614430579347" y="58.10101487385981" z="3.5870626000000003" />
    <detection t="98" x="140.96864644544917" y="57.78001479168379" z="4.0110197" />
    <detection t="99" x="140.65114957419163" y="57.78001479168379" z="3.9230497000000004" />
    <detection t="100" x="139.69865896041918" y="57.78001479168379" z="3.5948492999999995" />
    <detection t="101" x="139.3811620891617" y="57.78001479168379" z="3.4826682" />
    <detection t="102" x="139.3811620891617" y="57.45901470950777" z="3.6517847000000003" />
  </particle>
  <particle nSpots="79">
    <detection t="0" x="80.02361497745571" y="105.60902703591093" z="-10.725364" />
    <detection t="1" x="81.42753768276972" y="105.60902703591093" z="-10.400416" />
    <detection t="2" x="82.83146038808373" y="105.60902703591093" z="-10.55974" />
    <detection t="3" x="84.58636486312399" y="105.60902703591093" z="-9.976544" />
    <detection t="4" x="86.34126824476651" y="105.93002711808694" z="-10.524008" />
    <detection t="5" x="87.74519204347827" y="105.93002711808694" z="-10.349159" />
    <detection t="6" x="89.14911474879226" y="106.25102720026297" z="-10.329888" />
    <detection t="7" x="90.90401813043478" y="106.572027282439" z="-10.158455" />
    <detection t="8" x="91.95696125281803" y="106.572027282439" z="-10.321169" />
    <detection t="9" x="93.71186463446054" y="106.572027282439" z="-9.692938" />
    <detection t="10" x="95.11578733977456" y="106.89302736461501" z="-10.303751" />
    <detection t="11" x="96.87069181481482" y="106.89302736461501" z="-9.96602" />
    <detection t="12" x="97.92363384380032" y="106.89302736461501" z="-10.066198" />
    <detection t="13" x="99.67853722544284" y="107.21402744679104" z="-10.41313" />
    <detection t="14" x="101.43344170048309" y="107.21402744679104" z="-9.772107" />
    <detection t="15" x="102.83736440579709" y="107.53502752896705" z="-10.499487" />
    <detection t="16" x="104.59226778743961" y="107.85602761114308" z="-10.942665" />
    <detection t="17" x="106.34717226247987" y="107.85602761114308" z="-10.492111" />
    <detection t="18" x="108.10207564412238" y="108.17702769331909" z="-10.658509" />
    <detection t="19" x="109.85698011916264" y="108.17702769331909" z="-10.540289" />
    <detection t="20" x="111.61188350080515" y="108.49802777549512" z="-10.570017" />
    <detection t="21" x="113.3667879758454" y="108.81902785767113" z="-10.712711" />
    <detection t="22" x="115.12169135748792" y="109.14002793984716" z="-10.589163000000001" />
    <detection t="23" x="116.87659473913044" y="109.14002793984716" z="-10.686209" />
    <detection t="24" x="118.2805185378422" y="109.46102802202317" z="-11.755309" />
    <detection t="25" x="120.03542191948469" y="109.7820281041992" z="-11.319216" />
    <detection t="26" x="121.79032639452495" y="109.7820281041992" z="-11.533895" />
    <detection t="27" x="123.54522977616747" y="110.10302818637523" z="-11.738149" />
    <detection t="28" x="125.30013315780998" y="110.42402826855124" z="-11.945542" />
    <detection t="29" x="127.40601830917875" y="110.42402826855124" z="-11.669796" />
    <detection t="30" x="129.16092169082125" y="110.74502835072727" z="-11.634489" />
    <detection t="31" x="130.91582616586152" y="110.74502835072727" z="-11.776253" />
    <detection t="32" x="132.670729547504" y="110.74502835072727" z="-11.986161" />
    <detection t="33" x="135.12759537520128" y="111.06602843290328" z="-11.471859" />
    <detection t="34" x="136.8824987568438" y="111.38702851507931" z="-11.305863" />
    <detection t="35" x="139.33936458454104" y="111.70802859725532" z="-10.809171000000001" />
    <detection t="36" x="141.44524864251207" y="111.70802859725532" z="-10.89678" />
    <detection t="37" x="143.5511337938808" y="112.02902867943135" z="-10.736921" />
    <detection t="38" x="145.30603717552336" y="112.35002876160736" z="-9.686922000000001" />
    <detection t="39" x="148.1138836795491" y="112.35002876160736" z="-10.932913000000001" />
    <detection t="40" x="150.57074841384863" y="112.67102884378339" z="-10.803301" />
    <detection t="41" x="152.6766335652174" y="112.67102884378339" z="-11.299153" />
    <detection t="42" x="155.4844789758454" y="112.9920289259594" z="-10.695789" />
    <detection t="43" x="158.64330615619969" y="112.9920289259594" z="-10.623919" />
    <detection t="44" x="160.74919130756842" y="112.9920289259594" z="-11.87866" />
    <detection t="45" x="164.25899807085347" y="112.67102884378339" z="-10.189537" />
    <detection t="46" x="166.71586389855074" y="112.67102884378339" z="-10.215182" />
    <detection t="47" x="169.874691078905" y="112.35002876160736" z="-10.096341" />
    <detection t="48" x="173.38449893558774" y="111.70802859725532" z="-10.038527" />
    <detection t="49" x="176.89430569887278" y="110.74502835072727" z="-9.878973" />
    <detection t="50" x="180.40411355555557" y="109.46102802202317" z="-10.589069" />
    <detection t="51" x="183.5629407359098" y="108.17702769331909" z="-9.713066" />
    <detection t="52" x="187.07274859259257" y="106.572027282439" z="-9.615863000000001" />
    <detection t="53" x="190.58255644927536" y="104.32502670720685" z="-10.208926" />
    <detection t="54" x="193.3904018599034" y="102.0780261319747" z="-8.753908000000001" />
    <detection t="55" x="196.54922904025764" y="99.83102555674255" z="-9.359309" />
    <detection t="56" x="199.0060948679549" y="97.5840249815104" z="-11.783581" />
    <detection t="57" x="201.1119789259259" y="95.01602432410223" z="-11.49956" />
    <detection t="58" x="202.86688230756843" y="92.44802366669407" z="-12.750306" />
    <detection t="59" x="204.97276745893717" y="90.20102309146192" z="-12.154757" />
    <detection t="60" x="206.0257094879227" y="87.95402251622977" z="-13.681976" />
    <detection t="61" x="207.07865151690822" y="85.70702194099762" z="-12.850874000000001" />
    <detection t="62" x="208.13159463929145" y="83.7810214479415" z="-13.1498785" />
    <detection t="63" x="208.83355599194846" y="81.85502095488536" z="-15.08417" />
    <detection t="64" x="209.53551734460547" y="80.25002054400527" z="-15.587217" />
    <detection t="65" x="210.23747869726245" y="78.64502013312516" z="-15.591339000000001" />
    <detection t="66" x="210.23747869726245" y="77.36101980442108" z="-15.704120000000001" />
    <detection t="67" x="210.58845937359098" y="76.077019475717" z="-15.724743" />
    <detection t="68" x="210.93944004991948" y="75.11401922918893" z="-15.715642" />
    <detection t="69" x="210.93944004991948" y="74.15101898266086" z="-16.013603" />
    <detection t="70" x="210.58845937359098" y="73.1880187361328" z="-17.011768" />
    <detection t="71" x="210.58845937359098" y="72.54601857178076" z="-16.984112" />
    <detection t="72" x="210.58845937359098" y="71.5830183252527" z="-16.237606" />
    <detection t="73" x="210.23747869726245" y="71.26201824307667" z="-16.636831" />
    <detection t="74" x="209.88649802093397" y="70.62001807872463" z="-17.23272" />
    <detection t="75" x="209.53551734460547" y="70.29901799654861" z="-17.592592" />
    <detection t="76" x="209.18453666827696" y="69.65701783219657" z="-17.828865" />
    <detection t="77" x="208.13159463929145" y="69.65701783219657" z="-17.761938" />
    <detection t="78" x="207.42963328663447" y="69.01501766784453" z="-19.49557" />
  </particle>
  <particle nSpots="109">
    <detection t="0" x="98.61028410467812" y="48.7920124907552" z="7.570372" />
    <detection t="1" x="98.30686792442062" y="48.7920124907552" z="7.558169400000001" />
    <detection t="2" x="98.00345174416309" y="48.7920124907552" z="7.288017" />
    <detection t="3" x="97.39661843842633" y="48.7920124907552" z="7.164933" />
    <detection t="4" x="96.78978607791132" y="48.7920124907552" z="7.374200999999999" />
    <detection t="5" x="96.48636989765379" y="48.7920124907552" z="7.2059193" />
    <detection t="6" x="95.87953753713877" y="48.47101240857918" z="7.481203" />
    <detection t="7" x="95.27270517662376" y="48.47101240857918" z="7.1061015" />
    <detection t="8" x="95.27270517662376" y="48.47101240857918" z="6.9064894" />
    <detection t="9" x="94.96928899636625" y="48.47101240857918" z="7.115784" />
    <detection t="10" x="94.36245663585122" y="48.47101240857918" z="7.128151400000001" />
    <detection t="11" x="94.05903951037196" y="48.47101240857918" z="7.128444" />
    <detection t="12" x="93.45220714985695" y="48.47101240857918" z="7.103975" />
    <detection t="13" x="93.45220714985695" y="48.47101240857918" z="7.3401527" />
    <detection t="14" x="92.84537478934193" y="48.47101240857918" z="6.928433" />
    <detection t="15" x="92.5419586090844" y="48.47101240857918" z="7.751964999999999" />
    <detection t="16" x="92.23854242882689" y="48.47101240857918" z="7.1995716" />
    <detection t="17" x="92.23854242882689" y="48.47101240857918" z="7.2428966" />
    <detection t="18" x="91.63171006831188" y="48.47101240857918" z="6.8531127000000005" />
    <detection t="19" x="91.02487770779686" y="48.47101240857918" z="6.586016000000001" />
    <detection t="20" x="91.02487770779686" y="48.47101240857918" z="6.791059" />
    <detection t="21" x="90.72146152753933" y="48.47101240857918" z="6.988714" />
    <detection t="22" x="90.41804440206009" y="48.47101240857918" z="7.083164699999999" />
    <detection t="23" x="90.11462822180258" y="48.47101240857918" z="6.990982499999999" />
    <detection t="24" x="89.81121204154506" y="48.15001232640316" z="6.863819599999999" />
    <detection t="25" x="89.20437968103005" y="48.47101240857918" z="6.992313" />
    <detection t="26" x="89.20437968103005" y="48.47101240857918" z="6.875552000000001" />
    <detection t="27" x="88.59754732051502" y="48.15001232640316" z="6.6361322" />
    <detection t="28" x="88.2941311402575" y="48.15001232640316" z="6.985958599999999" />
    <detection t="29" x="87.99071496" y="48.15001232640316" z="6.9173713" />
    <detection t="30" x="87.38388259948499" y="48.47101240857918" z="6.7143917" />
    <detection t="31" x="87.08046641922748" y="48.15001232640316" z="6.9885907000000005" />
    <detection t="32" x="86.77705023896995" y="48.15001232640316" z="6.655740299999999" />
    <detection t="33" x="86.77705023896995" y="48.15001232640316" z="6.847060000000001" />
    <detection t="34" x="86.4736331134907" y="48.15001232640316" z="6.607947" />
    <detection t="35" x="86.17021693323319" y="48.15001232640316" z="6.7106642999999995" />
    <detection t="36" x="85.56338457271818" y="48.47101240857918" z="6.743073" />
    <detection t="37" x="85.56338457271818" y="48.47101240857918" z="6.5453434" />
    <detection t="38" x="85.25996839246065" y="48.15001232640316" z="6.5676483999999995" />
    <detection t="39" x="84.95655221220315" y="48.15001232640316" z="6.645676600000001" />
    <detection t="40" x="84.65313603194564" y="48.47101240857918" z="6.802751" />
    <detection t="41" x="84.34971985168812" y="48.47101240857918" z="6.727060000000001" />
    <detection t="42" x="84.04630367143062" y="48.47101240857918" z="6.766918700000001" />
    <detection t="43" x="83.43947131091561" y="48.47101240857918" z="6.613401" />
    <detection t="44" x="83.13605513065806" y="48.47101240857918" z="6.5242543" />
    <detection t="45" x="82.83263800517882" y="48.47101240857918" z="6.507937999999999" />
    <detection t="46" x="82.52922182492132" y="48.47101240857918" z="6.6612287" />
    <detection t="47" x="82.22580564466381" y="48.47101240857918" z="6.527857" />
    <detection t="48" x="81.9223894644063" y="48.47101240857918" z="6.598277599999999" />
    <detection t="49" x="81.9223894644063" y="48.47101240857918" z="6.804096" />
    <detection t="50" x="81.61897328414877" y="48.47101240857918" z="6.791421400000001" />
    <detection t="51" x="81.31555710389125" y="48.47101240857918" z="6.9267826" />
    <detection t="52" x="81.01214092363377" y="48.47101240857918" z="7.114393700000001" />
    <detection t="53" x="80.70872474337625" y="48.47101240857918" z="6.837053" />
    <detection t="54" x="80.40530856311874" y="48.47101240857918" z="6.7999053" />
    <detection t="55" x="80.10189238286124" y="48.7920124907552" z="6.9794827" />
    <detection t="56" x="79.4950600223462" y="48.7920124907552" z="7.2680297000000005" />
    <detection t="57" x="79.4950600223462" y="48.7920124907552" z="7.4109454" />
    <detection t="58" x="78.88822671660944" y="48.7920124907552" z="7.238114" />
    <detection t="59" x="78.88822671660944" y="48.7920124907552" z="7.290897" />
    <detection t="60" x="78.28139435609442" y="48.7920124907552" z="6.994793400000001" />
    <detection t="61" x="77.9779781758369" y="48.47101240857918" z="6.850778999999999" />
    <detection t="62" x="77.67456199557938" y="48.7920124907552" z="6.971648700000001" />
    <detection t="63" x="77.37114581532188" y="48.7920124907552" z="6.954785" />
    <detection t="64" x="77.06772963506438" y="48.7920124907552" z="7.2445016" />
    <detection t="65" x="76.76431345480687" y="48.7920124907552" z="6.696381" />
    <detection t="66" x="76.15748109429185" y="48.7920124907552" z="6.698127" />
    <detection t="67" x="75.85406491403431" y="48.7920124907552" z="6.5498543" />
    <detection t="68" x="75.55064778855508" y="48.7920124907552" z="6.5197544" />
    <detection t="69" x="74.94381542804005" y="48.7920124907552" z="6.480664" />
    <detection t="70" x="74.64039924778255" y="48.7920124907552" z="6.236869" />
    <detection t="71" x="74.33698306752504" y="49.11301257293122" z="7.041949000000001" />
    <detection t="72" x="74.03356688726751" y="49.11301257293122" z="6.75311" />
    <detection t="73" x="73.4267345267525" y="49.11301257293122" z="6.549722" />
    <detection t="74" x="73.123318346495" y="49.11301257293122" z="6.448165" />
    <detection t="75" x="72.81990216623748" y="49.11301257293122" z="6.3631673" />
    <detection t="76" x="72.51648598597997" y="49.11301257293122" z="6.211393" />
    <detection t="77" x="72.21306980572244" y="49.11301257293122" z="5.942463" />
    <detection t="78" x="71.60623649998568" y="49.11301257293122" z="5.950384" />
    <detection t="79" x="71.60623649998568" y="49.11301257293122" z="5.9315505" />
    <detection t="80" x="70.69598795921317" y="49.11301257293122" z="5.795919400000001" />
    <detection t="81" x="70.39257177895563" y="49.43401265510724" z="6.448155" />
    <detection t="82" x="70.08915559869811" y="49.43401265510724" z="6.7143880000000005" />
    <detection t="83" x="69.78573941844063" y="49.43401265510724" z="6.889156" />
    <detection t="84" x="69.48232323818311" y="49.43401265510724" z="6.6325955" />
    <detection t="85" x="68.8754908776681" y="49.43401265510724" z="5.9828777" />
    <detection t="86" x="68.57207469741059" y="49.43401265510724" z="5.9547276" />
    <detection t="87" x="67.96524139167384" y="49.43401265510724" z="5.9122543" />
    <detection t="88" x="67.96524139167384" y="49.43401265510724" z="5.7570267" />
    <detection t="89" x="67.35840903115883" y="49.43401265510724" z="6.255284" />
    <detection t="90" x="66.75157667064379" y="49.755012737283266" z="6.3634987" />
    <detection t="91" x="66.14474431012876" y="49.755012737283266" z="6.670482000000001" />
    <detection t="92" x="66.14474431012876" y="49.755012737283266" z="5.8814955" />
    <detection t="93" x="65.53791194961374" y="49.755012737283266" z="5.763131" />
    <detection t="94" x="64.93107958909872" y="49.755012737283266" z="5.842189299999999" />
    <detection t="95" x="64.93107958909872" y="49.755012737283266" z="5.595348" />
    <detection t="96" x="64.32424628336196" y="49.755012737283266" z="5.139952" />
    <detection t="97" x="63.71741392284694" y="49.755012737283266" z="5.7380510000000005" />
    <detection t="98" x="63.1105815623319" y="50.07601281945929" z="6.001828700000001" />
    <detection t="99" x="62.807165382074395" y="50.07601281945929" z="6.121940599999999" />
    <detection t="100" x="62.20033302155938" y="50.07601281945929" z="5.8674655" />
    <detection t="101" x="61.896916841301866" y="50.07601281945929" z="5.7188454" />
    <detection t="102" x="61.59350066104436" y="50.07601281945929" z="5.8404317" />
    <detection t="103" x="60.98666830052933" y="50.07601281945929" z="5.0521910000000005" />
    <detection t="104" x="60.68325117505008" y="50.07601281945929" z="4.421084" />
    <detection t="105" x="60.07641881453505" y="50.07601281945929" z="4.757035" />
    <detection t="106" x="59.46958645402004" y="50.39701290163531" z="5.4412675" />
    <detection t="107" x="59.16617027376252" y="50.39701290163531" z="6.434386" />
    <detection t="108" x="58.55933791324751" y="50.39701290163531" z="6.259532" />
  </particle>
  <particle nSpots="96">
    <detection t="0" x="77.30854289631363" y="13.161003369216862" z="18.017101" />
    <detection t="1" x="76.1416208870839" y="13.161003369216862" z="17.562244" />
    <detection t="2" x="74.39123923646493" y="13.161003369216862" z="18.133766" />
    <detection t="3" x="73.22431813605228" y="13.482003451392885" z="18.156406" />
    <detection t="4" x="71.47393557661624" y="13.482003451392885" z="16.647076000000002" />
    <detection t="5" x="70.30701447620358" y="13.482003451392885" z="17.315727" />
    <detection t="6" x="68.55663191676754" y="13.482003451392885" z="18.416546" />
    <detection t="7" x="66.80625026614855" y="13.482003451392885" z="17.244291" />
    <detection t="8" x="65.34759798181571" y="13.482003451392885" z="18.678055" />
    <detection t="9" x="63.59721633119671" y="13.482003451392885" z="17.189426" />
    <detection t="10" x="61.84683377176067" y="13.803003533568905" z="17.402916" />
    <detection t="11" x="59.804721846038525" y="13.803003533568905" z="19.236275" />
    <detection t="12" x="57.76260901149932" y="13.803003533568905" z="17.362457" />
    <detection t="13" x="56.01222736088033" y="14.124003615744925" z="16.91359" />
    <detection t="14" x="54.2618448014443" y="14.124003615744925" z="18.467" />
    <detection t="15" x="52.511463150825314" y="14.445003697920948" z="17.723032" />
    <detection t="16" x="50.17762004118295" y="14.766003780096968" z="17.497877" />
    <detection t="17" x="48.1355081154608" y="14.766003780096968" z="18.455309" />
    <detection t="18" x="46.67685583112793" y="15.40800394444901" z="18.188361999999998" />
    <detection t="19" x="44.92647418050895" y="15.72900402662503" z="18.117" />
    <detection t="20" x="43.46782189617607" y="16.371004190977075" z="18.391148" />
    <detection t="21" x="42.30090079576341" y="16.692004273153096" z="18.554489999999998" />
    <detection t="22" x="41.13397969535076" y="17.013004355329116" z="18.820534" />
    <detection t="23" x="40.258787961224215" y="17.334004437505136" z="19.138360000000002" />
    <detection t="24" x="39.091866860811564" y="17.655004519681157" z="20.056526" />
    <detection t="25" x="38.50840631060523" y="17.976004601857177" z="19.693335" />
    <detection t="26" x="37.633215485295736" y="18.2970046840332" z="18.801857000000002" />
    <detection t="27" x="37.34148521019257" y="18.2970046840332" z="19.378647" />
    <detection t="28" x="37.04975402627235" y="17.976004601857177" z="19.064451000000002" />
    <detection t="29" x="37.04975402627235" y="17.655004519681157" z="18.381067" />
    <detection t="30" x="37.04975402627235" y="17.334004437505136" z="17.370598" />
    <detection t="31" x="37.34148521019257" y="16.692004273153096" z="18.355808" />
    <detection t="32" x="37.633215485295736" y="16.05000410880105" z="18.180788" />
    <detection t="33" x="38.21667603550207" y="15.40800394444901" z="18.340504" />
    <detection t="34" x="39.091866860811564" y="15.08700386227299" z="16.411613" />
    <detection t="35" x="39.67532741101788" y="14.124003615744925" z="16.37955" />
    <detection t="36" x="41.13397969535076" y="13.803003533568905" z="16.20415" />
    <detection t="37" x="42.30090079576341" y="13.161003369216862" z="17.367157000000002" />
    <detection t="38" x="43.75955217127923" y="12.519003204864822" z="17.682934" />
    <detection t="39" x="45.50993473071527" y="11.877003040512779" z="16.385675" />
    <detection t="40" x="47.26031638133425" y="11.556002958336759" z="17.47054" />
    <detection t="41" x="49.59415949097662" y="11.235002876160737" z="17.840343" />
    <detection t="42" x="51.63627232551583" y="11.235002876160737" z="15.773684" />
    <detection t="43" x="53.970114526341135" y="10.914002793984716" z="16.520819" />
    <detection t="44" x="56.01222736088033" y="10.914002793984716" z="16.209332999999997" />
    <detection t="45" x="57.76260901149932" y="10.593002711808694" z="15.159341" />
    <detection t="46" x="59.2212612958322" y="10.914002793984716" z="15.144008" />
    <detection t="47" x="60.97164294645117" y="11.235002876160737" z="15.351398000000001" />
    <detection t="48" x="62.138564955680884" y="11.235002876160737" z="15.778907" />
    <detection t="49" x="63.88894660629987" y="11.235002876160737" z="15.70718" />
[truncated: 1,338,948 more chars]
