# Supplementary material for: Widely accessible method for 3D microflow mapping at high spatial and temporal resolutions
Source: Microsyst Nanoeng. 2022 Jul 1;8:72. doi: 10.1038/s41378-022-00404-z (PMC9246883; doi:10.1038/s41378-022-00404-z)
Supplement: Supplementary file 10 — File S6 [file 41378_2022_404_MOESM10_ESM.xml]

<?xml version="1.0" encoding="UTF-8"?>
<Tracks nTracks="259" spaceUnits="micron" frameInterval="1.0" timeUnits="sec" generationDateTime="Mon, 6 Dec 2021 12:19:07" from="TrackMate v7.2.0">
  <particle nSpots="97">
    <detection t="0" x="69.58185012893983" y="106.572" z="13.754210999999998" />
    <detection t="1" x="68.97414838108884" y="106.572" z="13.4562435" />
    <detection t="2" x="68.67029750716333" y="106.572" z="13.343760000000001" />
    <detection t="3" x="68.06259575931232" y="106.893" z="13.449504000000001" />
    <detection t="4" x="68.06259575931232" y="106.893" z="13.848741" />
    <detection t="5" x="67.75874488538682" y="106.572" z="13.434676999999999" />
    <detection t="6" x="67.45489401146132" y="106.572" z="13.4531" />
    <detection t="7" x="67.15104313753582" y="106.251" z="13.317720000000001" />
    <detection t="8" x="67.15104313753582" y="106.251" z="13.420385000000001" />
    <detection t="9" x="66.54334138968481" y="105.93" z="13.164625" />
    <detection t="10" x="66.54334138968481" y="105.93" z="13.645674" />
    <detection t="11" x="65.93563964183382" y="105.609" z="13.099625" />
    <detection t="12" x="65.93563964183382" y="105.609" z="13.722299" />
    <detection t="13" x="65.3279378939828" y="105.288" z="13.727704000000001" />
    <detection t="14" x="65.02408702005731" y="105.288" z="14.0194435" />
    <detection t="15" x="65.02408702005731" y="104.967" z="13.358004000000001" />
    <detection t="16" x="64.4163852722063" y="104.967" z="14.917658" />
    <detection t="17" x="63.8086835243553" y="104.646" z="13.779554000000001" />
    <detection t="18" x="63.8086835243553" y="104.325" z="13.220210999999999" />
    <detection t="19" x="63.5048326504298" y="104.325" z="13.357047" />
    <detection t="20" x="62.8971309025788" y="104.004" z="13.157303" />
    <detection t="21" x="62.2894291547278" y="103.683" z="12.924323" />
    <detection t="22" x="61.68172740687679" y="103.683" z="13.319279000000002" />
    <detection t="23" x="61.68172740687679" y="103.362" z="13.072785000000001" />
    <detection t="24" x="61.37787653295129" y="103.362" z="13.159248000000002" />
    <detection t="25" x="60.77017478510029" y="103.362" z="14.102181" />
    <detection t="26" x="60.162473037249285" y="103.041" z="14.107159" />
    <detection t="27" x="59.55477128939828" y="102.72" z="13.482756" />
    <detection t="28" x="59.25092041547278" y="102.72" z="14.222439000000001" />
    <detection t="29" x="58.94706954154728" y="102.399" z="14.986858999999999" />
    <detection t="30" x="58.339367793696276" y="102.078" z="13.240025" />
    <detection t="31" x="57.73166604584527" y="102.078" z="13.975447" />
    <detection t="32" x="57.42781517191977" y="101.757" z="13.560619" />
    <detection t="33" x="56.82011342406877" y="101.436" z="14.447103" />
    <detection t="34" x="56.21241167621776" y="101.436" z="13.247843" />
    <detection t="35" x="55.90856080229226" y="101.115" z="13.39125" />
    <detection t="36" x="55.30085905444126" y="100.794" z="13.444017" />
    <detection t="37" x="54.99700818051576" y="100.473" z="13.10914" />
    <detection t="38" x="54.38930643266476" y="100.473" z="13.351304999999998" />
    <detection t="39" x="54.38930643266476" y="100.152" z="12.956503" />
    <detection t="40" x="53.17390293696275" y="100.152" z="15.439248000000001" />
    <detection t="41" x="52.87005206303725" y="99.831" z="12.984098" />
    <detection t="42" x="52.262350315186254" y="99.831" z="13.740797" />
    <detection t="43" x="51.958499441260756" y="99.51" z="13.191631" />
    <detection t="44" x="51.654648567335244" y="99.51" z="14.48875" />
    <detection t="45" x="50.74309594555874" y="99.189" z="12.779034" />
    <detection t="46" x="50.43924507163324" y="98.868" z="12.815404" />
    <detection t="47" x="49.831543323782235" y="98.868" z="13.895876999999999" />
    <detection t="48" x="49.22384157593124" y="98.547" z="13.132003" />
    <detection t="49" x="48.61613982808023" y="98.226" z="13.555" />
    <detection t="50" x="48.00843808022923" y="98.226" z="13.286381" />
    <detection t="51" x="47.70458720630373" y="97.905" z="12.725931" />
    <detection t="52" x="47.096885458452725" y="97.905" z="12.969818" />
    <detection t="53" x="46.79303458452722" y="97.584" z="12.959095" />
    <detection t="54" x="45.88148196275071" y="97.584" z="12.809097" />
    <detection t="55" x="45.577631088825214" y="97.263" z="12.657679" />
    <detection t="56" x="45.27378021489971" y="97.263" z="12.236201" />
    <detection t="57" x="44.666078467048706" y="97.263" z="12.819965" />
    <detection t="58" x="44.05837671919771" y="96.942" z="12.924605999999999" />
    <detection t="59" x="43.45067497134671" y="96.942" z="13.745709" />
    <detection t="60" x="42.842973223495704" y="96.942" z="14.219805" />
    <detection t="61" x="42.2352714756447" y="96.942" z="13.206625" />
    <detection t="62" x="41.9314206017192" y="96.942" z="13.824693" />
    <detection t="63" x="41.62756972779369" y="96.942" z="12.448259" />
    <detection t="64" x="40.7160171060172" y="96.942" z="14.048456" />
    <detection t="65" x="40.4121662320917" y="96.942" z="13.114776" />
    <detection t="66" x="39.80446448424069" y="96.942" z="14.257373999999999" />
    <detection t="67" x="39.500613610315185" y="96.942" z="14.539839" />
    <detection t="68" x="38.89291186246419" y="96.942" z="14.160305" />
    <detection t="69" x="38.589060988538684" y="96.942" z="13.851744" />
    <detection t="70" x="37.98135924068768" y="97.263" z="13.823553" />
    <detection t="71" x="37.67750836676218" y="97.263" z="15.109798000000001" />
    <detection t="72" x="37.37365749283668" y="97.584" z="11.933518" />
    <detection t="73" x="36.765955744985675" y="97.584" z="14.148370000000002" />
    <detection t="74" x="36.15825399713467" y="97.584" z="14.320481" />
    <detection t="75" x="36.15825399713467" y="97.905" z="12.591391" />
    <detection t="76" x="35.55055224928367" y="98.226" z="11.67271" />
    <detection t="77" x="35.55055224928367" y="98.226" z="11.418055" />
    <detection t="78" x="35.246701375358164" y="98.547" z="10.428848" />
    <detection t="79" x="35.246701375358164" y="98.547" z="10.473412" />
    <detection t="80" x="34.942850501432666" y="98.868" z="10.065892" />
    <detection t="81" x="34.942850501432666" y="99.51" z="9.9556265" />
    <detection t="82" x="34.63899962750717" y="99.831" z="9.843516000000001" />
    <detection t="83" x="34.63899962750717" y="100.152" z="9.539374" />
    <detection t="84" x="34.942850501432666" y="100.473" z="9.470727" />
    <detection t="85" x="34.63899962750717" y="101.115" z="9.357572" />
    <detection t="86" x="35.246701375358164" y="101.436" z="9.257508" />
    <detection t="87" x="35.246701375358164" y="102.078" z="9.099182" />
    <detection t="88" x="35.55055224928367" y="102.399" z="8.551153" />
    <detection t="89" x="35.85440312320917" y="103.041" z="8.49432" />
    <detection t="90" x="36.15825399713467" y="103.362" z="8.269371000000001" />
    <detection t="91" x="36.46210487106018" y="104.004" z="8.350605999999999" />
    <detection t="92" x="37.06980661891117" y="104.646" z="8.498306" />
    <detection t="93" x="37.67750836676218" y="104.967" z="8.153433999999999" />
    <detection t="94" x="37.98135924068768" y="105.609" z="8.094795" />
    <detection t="95" x="38.589060988538684" y="105.93" z="7.806537" />
    <detection t="96" x="39.500613610315185" y="105.93" z="7.9688854000000005" />
  </particle>
  <particle nSpots="107">
    <detection t="0" x="41.4697030726257" y="84.102" z="11.879503" />
    <detection t="1" x="40.58106657821229" y="84.423" z="11.918032" />
    <detection t="2" x="40.284854413407835" y="84.423" z="12.174588" />
    <detection t="3" x="39.396217918994424" y="84.744" z="12.058108" />
    <detection t="4" x="39.100005754189944" y="84.744" z="12.081863" />
    <detection t="5" x="38.21136925977654" y="85.065" z="12.242281" />
    <detection t="6" x="38.21136925977654" y="85.065" z="12.347872" />
    <detection t="7" x="37.32273276536313" y="85.065" z="12.181794" />
    <detection t="8" x="36.730308435754196" y="85.386" z="12.423553" />
    <detection t="9" x="36.13788410614525" y="85.386" z="12.011013" />
    <detection t="10" x="35.54545977653632" y="85.707" z="12.193824000000001" />
    <detection t="11" x="34.65682328212291" y="85.707" z="12.08773" />
    <detection t="12" x="34.06439895251397" y="86.028" z="12.12262" />
    <detection t="13" x="33.47197462290503" y="86.028" z="11.698963000000001" />
    <detection t="14" x="32.87955029329609" y="86.349" z="11.646083" />
    <detection t="15" x="32.28712596368716" y="86.349" z="11.933921" />
    <detection t="16" x="31.694701634078214" y="86.349" z="11.674583" />
    <detection t="17" x="31.39848946927375" y="86.67" z="11.9167595" />
    <detection t="18" x="30.806065139664806" y="86.991" z="11.742839" />
    <detection t="19" x="30.213640810055864" y="87.312" z="11.486032000000002" />
    <detection t="20" x="29.917428645251398" y="87.312" z="11.25123" />
    <detection t="21" x="29.62121648044693" y="87.633" z="11.140386999999999" />
    <detection t="22" x="29.02879215083799" y="87.954" z="11.0585575" />
    <detection t="23" x="28.73257998603352" y="88.275" z="10.742581" />
    <detection t="24" x="28.140155656424582" y="88.596" z="10.722717" />
    <detection t="25" x="28.140155656424582" y="88.917" z="10.024109" />
    <detection t="26" x="27.843943491620113" y="89.559" z="10.250507" />
    <detection t="27" x="27.547731326815647" y="89.88" z="9.958767" />
    <detection t="28" x="26.955306997206705" y="90.522" z="9.737877000000001" />
    <detection t="29" x="26.659094832402236" y="90.843" z="9.493813000000001" />
    <detection t="30" x="26.362882667597773" y="91.164" z="9.527363000000001" />
    <detection t="31" x="26.659094832402236" y="91.806" z="8.849802" />
    <detection t="32" x="26.362882667597773" y="92.448" z="8.837786" />
    <detection t="33" x="26.362882667597773" y="93.09" z="8.681377000000001" />
    <detection t="34" x="26.659094832402236" y="93.732" z="8.451986" />
    <detection t="35" x="26.659094832402236" y="94.374" z="8.340950999999999" />
    <detection t="36" x="26.659094832402236" y="95.016" z="8.323697" />
    <detection t="37" x="26.659094832402236" y="95.658" z="8.146622" />
    <detection t="38" x="27.251519162011174" y="96.621" z="8.139213999999999" />
    <detection t="39" x="27.547731326815647" y="97.263" z="7.808497999999999" />
    <detection t="40" x="27.843943491620113" y="98.226" z="7.36879" />
    <detection t="41" x="28.140155656424582" y="99.189" z="7.217214" />
    <detection t="42" x="28.43636782122905" y="100.152" z="7.1870210000000005" />
    <detection t="43" x="29.02879215083799" y="100.794" z="7.02457" />
    <detection t="44" x="29.917428645251398" y="101.757" z="6.659422" />
    <detection t="45" x="30.50985297486034" y="102.72" z="6.626297" />
    <detection t="46" x="31.39848946927375" y="103.362" z="6.410007" />
    <detection t="47" x="31.990913798882683" y="104.646" z="6.0842485" />
    <detection t="48" x="33.17576245810056" y="105.288" z="5.8933854000000006" />
    <detection t="49" x="34.360611117318435" y="106.251" z="6.030675" />
    <detection t="50" x="35.249247611731846" y="107.214" z="5.618769599999999" />
    <detection t="51" x="36.43409627094972" y="107.856" z="5.6281870000000005" />
    <detection t="52" x="37.6189449301676" y="108.819" z="5.5623083" />
    <detection t="53" x="38.80379358938548" y="109.461" z="5.3101926" />
    <detection t="54" x="40.284854413407835" y="110.103" z="5.7179127" />
    <detection t="55" x="41.17349090782123" y="110.745" z="5.7157583" />
    <detection t="56" x="42.95076389664805" y="111.066" z="5.5795765" />
    <detection t="57" x="43.83940039106146" y="111.708" z="5.8392487" />
    <detection t="58" x="45.91288554469274" y="112.029" z="6.560949000000001" />
    <detection t="59" x="46.80152203910615" y="112.35" z="6.1819744000000005" />
    <detection t="60" x="48.57879502793296" y="112.671" z="5.8896246" />
    <detection t="61" x="50.05985585195531" y="112.671" z="6.4799824" />
    <detection t="62" x="51.540916675977655" y="112.671" z="6.5893235" />
    <detection t="63" x="52.72576533519555" y="112.671" z="6.6126437000000005" />
    <detection t="64" x="54.20682615921788" y="112.992" z="6.458351599999999" />
    <detection t="65" x="55.98409914804469" y="112.992" z="6.677988" />
    <detection t="66" x="56.8727356424581" y="112.992" z="6.8405814" />
    <detection t="67" x="58.65000863128492" y="112.992" z="6.708734" />
    <detection t="68" x="59.53864512569833" y="112.992" z="6.8806186" />
    <detection t="69" x="61.01970594972068" y="112.992" z="6.878806" />
    <detection t="70" x="62.20455460893855" y="112.992" z="6.928130599999999" />
    <detection t="71" x="63.6856154329609" y="112.992" z="7.261207000000001" />
    <detection t="72" x="64.87046409217876" y="112.992" z="7.069255" />
    <detection t="73" x="65.75910058659218" y="112.671" z="6.968518700000001" />
    <detection t="74" x="66.94394924581006" y="112.671" z="7.011806" />
    <detection t="75" x="68.12879790502794" y="112.671" z="7.3048363" />
    <detection t="76" x="69.31364656424579" y="112.35" z="7.108516000000001" />
    <detection t="77" x="70.49849522346369" y="112.35" z="7.108541499999999" />
    <detection t="78" x="71.68334388268157" y="112.029" z="7.152182000000001" />
    <detection t="79" x="72.2757682122905" y="112.029" z="7.2310195" />
    <detection t="80" x="73.75682903631285" y="111.708" z="7.262816" />
    <detection t="81" x="74.3492533659218" y="111.708" z="7.033939" />
    <detection t="82" x="75.53410202513967" y="111.708" z="7.228053" />
    <detection t="83" x="76.42273851955308" y="111.387" z="7.4875293" />
    <detection t="84" x="77.3113750139665" y="111.387" z="7.4410563" />
    <detection t="85" x="78.20001150837989" y="111.387" z="7.0028048" />
    <detection t="86" x="79.38486016759775" y="111.387" z="7.1478" />
    <detection t="87" x="80.27349666201118" y="111.387" z="7.164709599999999" />
    <detection t="88" x="81.16213315642457" y="111.066" z="6.961550999999999" />
    <detection t="89" x="82.05076965083799" y="111.066" z="7.290187400000001" />
    <detection t="90" x="82.9394061452514" y="111.066" z="7.145328999999999" />
    <detection t="91" x="83.53183047486034" y="111.066" z="7.1036304999999995" />
    <detection t="92" x="84.42046696927375" y="111.066" z="6.969522500000001" />
    <detection t="93" x="85.01289129888268" y="110.745" z="6.829516" />
    <detection t="94" x="85.60531562849162" y="110.745" z="6.8581199999999995" />
    <detection t="95" x="86.49395212290503" y="110.424" z="6.9388547" />
    <detection t="96" x="87.38258861731843" y="110.424" z="7.0536080000000005" />
    <detection t="97" x="87.97501294692738" y="110.103" z="6.824001299999999" />
    <detection t="98" x="88.56743727653632" y="110.103" z="6.9576015" />
    <detection t="99" x="89.45607377094971" y="110.103" z="6.922928" />
    <detection t="100" x="90.04849810055867" y="110.103" z="6.878941" />
    <detection t="101" x="91.23334675977654" y="110.103" z="7.3238072" />
    <detection t="102" x="92.12198325418996" y="110.103" z="7.137868400000001" />
    <detection t="103" x="92.71440758379889" y="110.103" z="6.876431" />
    <detection t="104" x="93.6030440782123" y="110.103" z="6.890718" />
    <detection t="105" x="94.19546840782124" y="110.424" z="6.95655" />
    <detection t="106" x="95.67652923184359" y="110.103" z="6.814980499999999" />
  </particle>
  <particle nSpots="107">
    <detection t="0" x="201.3640784615385" y="63.214" z="-2.6738498" />
    <detection t="1" x="201.67799045248873" y="63.099" z="-1.8106712999999999" />
    <detection t="2" x="201.454764147813" y="63.015" z="-1.2484698" />
    <detection t="3" x="201.3650750075415" y="62.968" z="-2.2496798" />
    <detection t="4" x="200.95449805429868" y="62.93" z="-2.4938848" />
    <detection t="5" x="200.88075365007543" y="62.891" z="-3.1266081000000003" />
    <detection t="6" x="200.8598261840121" y="62.889" z="-3.0770720000000003" />
    <detection t="7" x="200.7173201055807" y="62.799" z="-3.5800436" />
    <detection t="8" x="200.63361024132732" y="62.881" z="-2.8594525" />
    <detection t="9" x="200.50704889894422" y="62.904" z="-2.494655" />
    <detection t="10" x="200.3326533484163" y="62.826" z="-2.3650757999999996" />
    <detection t="11" x="200.39045301659127" y="62.867" z="-2.6488962000000003" />
    <detection t="12" x="200.38148410256412" y="62.775" z="-2.7542837000000002" />
    <detection t="13" x="200.19612654600303" y="62.751" z="-2.2784169" />
    <detection t="14" x="200.07753757164406" y="62.883" z="-3.9613902999999997" />
    <detection t="15" x="200.25093657616895" y="62.934" z="-1.6472529999999999" />
    <detection t="16" x="200.10245122171946" y="62.947" z="-2.282883" />
    <detection t="17" x="200.02372408748118" y="63.009" z="-2.693804" />
    <detection t="18" x="199.95097622926096" y="62.932" z="-2.812764" />
    <detection t="19" x="199.79551505279036" y="63.118" z="-2.7536142000000003" />
    <detection t="20" x="199.97987606334843" y="63.168" z="-2.3075292000000003" />
    <detection t="21" x="199.8204287028658" y="63.177" z="-2.6359174" />
    <detection t="22" x="199.49256506787336" y="63.221" z="-3.0172896000000002" />
    <detection t="23" x="199.5394027300151" y="63.273" z="-4.039912" />
    <detection t="24" x="199.67792262443442" y="63.283" z="-4.407504" />
    <detection t="25" x="199.56431638009053" y="63.227" z="-2.1166506000000003" />
    <detection t="26" x="199.39390701357468" y="63.317" z="-3.0992837000000004" />
    <detection t="27" x="199.33212116138765" y="63.311" z="-1.2426145" />
    <detection t="28" x="199.42679303167424" y="63.318" z="-4.6270924" />
    <detection t="29" x="199.3600244494721" y="63.292" z="-3.3546883999999997" />
    <detection t="30" x="199.20356672699853" y="63.313" z="-1.6059285" />
    <detection t="31" x="199.28129731523381" y="63.342" z="-3.4060082" />
    <detection t="32" x="199.12683268476624" y="63.334" z="-3.5507305000000002" />
    <detection t="33" x="198.89364092006036" y="63.366" z="-3.7147126000000004" />
    <detection t="34" x="198.99528861236806" y="63.414" z="-1.8302145" />
    <detection t="35" x="198.79199322775264" y="63.38" z="-4.028751000000001" />
    <detection t="36" x="198.88068582202112" y="63.405" z="-4.203563" />
    <detection t="37" x="198.69433171945704" y="63.491" z="-4.076016399999999" />
    <detection t="38" x="198.51296034690802" y="63.533" z="-4.5076833" />
    <detection t="39" x="198.40035064856713" y="63.466" z="-5.793596" />
    <detection t="40" x="198.48406051282052" y="63.547" z="-5.319259" />
    <detection t="41" x="198.2598376621418" y="63.504" z="-4.953596599999999" />
    <detection t="42" x="198.35052334841632" y="63.59" z="-6.976567999999999" />
    <detection t="43" x="198.21399654600305" y="63.6" z="-7.0360045" />
    <detection t="44" x="198.01867352941179" y="63.57" z="-7.631754400000001" />
    <detection t="45" x="197.87616745098043" y="63.546" z="-6.942488000000001" />
    <detection t="46" x="197.7486095625943" y="63.507" z="-7.630664299999999" />
    <detection t="47" x="197.9050672850679" y="63.523" z="-7.5695844" />
    <detection t="48" x="197.71273390648568" y="63.466" z="-8.193351" />
    <detection t="49" x="197.52936944193067" y="63.43" z="-8.264785" />
    <detection t="50" x="197.2692709351433" y="63.441" z="-8.122183999999999" />
    <detection t="51" x="197.11679939668178" y="63.391" z="-8.537341" />
    <detection t="52" x="197.16563015082957" y="63.311" z="-8.905783999999999" />
    <detection t="53" x="196.9573520361991" y="63.207" z="-8.619212" />
    <detection t="54" x="196.70821553544496" y="63.164" z="-9.047792999999999" />
    <detection t="55" x="196.86965598793364" y="63.149" z="-9.262021" />
    <detection t="56" x="196.60158511312218" y="63.083" z="-9.524867" />
    <detection t="57" x="196.29066276018102" y="63.061" z="-9.422592" />
    <detection t="58" x="196.01362297134241" y="62.796" z="-10.07518" />
    <detection t="59" x="195.70967644042236" y="62.762" z="-10.192731" />
    <detection t="60" x="195.50737760180996" y="62.639" z="-9.849724" />
    <detection t="61" x="195.51136378582203" y="62.583" z="-10.545744000000001" />
    <detection t="62" x="195.2333274509804" y="62.486" z="-10.666589" />
    <detection t="63" x="194.88951907993967" y="62.458" z="-10.789999" />
    <detection t="64" x="194.51481778280544" y="62.424" z="-11.12389" />
    <detection t="65" x="194.22781253393669" y="62.425" z="-11.157342" />
    <detection t="66" x="193.93881419306186" y="62.363" z="-11.101007000000001" />
    <detection t="67" x="193.89097998491704" y="62.304" z="-11.006746000000001" />
    <detection t="68" x="193.52225796380094" y="62.288" z="-10.703305" />
    <detection t="69" x="193.1475566666667" y="62.313" z="-10.860702999999999" />
    <detection t="70" x="192.68814895927602" y="62.266" z="-11.870453999999999" />
    <detection t="71" x="192.24169634992458" y="62.267" z="-12.119278999999999" />
    <detection t="72" x="191.77431627450983" y="62.214" z="-12.202852" />
    <detection t="73" x="191.69558914027152" y="62.258" z="-12.2027025" />
    <detection t="74" x="191.3298567571644" y="62.202" z="-12.2131405" />
    <detection t="75" x="190.79371500754152" y="62.23" z="-12.086935" />
    <detection t="76" x="190.3064040120664" y="62.225" z="-12.647047" />
    <detection t="77" x="189.8489893966818" y="62.185" z="-12.897689999999999" />
    <detection t="78" x="189.3995471493213" y="62.183" z="-12.774405999999999" />
    <detection t="79" x="189.20621722473606" y="62.188" z="-12.969704" />
    <detection t="80" x="188.3920391402715" y="62.148" z="-12.849621" />
    <detection t="81" x="187.92067288084468" y="62.196" z="-13.124714" />
    <detection t="82" x="187.6815018401207" y="62.148" z="-13.343947" />
    <detection t="83" x="187.21711140271498" y="62.211" z="-13.398163" />
    <detection t="84" x="186.62117689291102" y="62.241" z="-13.510241" />
    <detection t="85" x="186.10496606334843" y="62.219" z="-13.083682000000001" />
    <detection t="86" x="185.48611099547512" y="62.245" z="-13.374742999999999" />
    <detection t="87" x="184.9479761538462" y="62.281" z="-13.611839000000002" />
    <detection t="88" x="184.30620052790348" y="62.313" z="-13.69564" />
    <detection t="89" x="183.74115894419307" y="62.37" z="-13.949354000000001" />
    <detection t="90" x="182.7695265912519" y="62.358" z="-13.991572" />
    <detection t="91" x="182.44764223227756" y="62.397" z="-13.958601000000002" />
    <detection t="92" x="181.8088562443439" y="62.403" z="-13.940819" />
    <detection t="93" x="181.22986301659128" y="62.435" z="-14.101239000000001" />
    <detection t="94" x="180.49640515837106" y="62.409" z="-14.053431" />
    <detection t="95" x="179.85263644042234" y="62.396" z="-14.188606" />
    <detection t="96" x="179.18993334841625" y="62.367" z="-14.140429000000001" />
    <detection t="97" x="178.1575116892911" y="62.368" z="-14.32748" />
    <detection t="98" x="177.45395021116144" y="62.321" z="-14.344973000000001" />
    <detection t="99" x="176.7912471191554" y="62.364" z="-14.018075" />
    <detection t="100" x="176.01394123680248" y="62.311" z="-14.09479" />
    <detection t="101" x="175.56150935143287" y="62.307" z="-14.235239000000002" />
    <detection t="102" x="174.8519685972851" y="62.289" z="-13.819151999999999" />
    <detection t="103" x="174.12449001508293" y="62.295" z="-14.331145000000001" />
    <detection t="104" x="173.4408594570136" y="62.243" z="-14.403120999999999" />
    <detection t="105" x="172.4024585218703" y="62.23" z="-13.936382" />
    <detection t="106" x="171.99786084464563" y="62.203" z="-14.185923" />
  </particle>
  <particle nSpots="76">
    <detection t="0" x="79.08526850507982" y="25.038006409729643" z="-0.58911175" />
    <detection t="1" x="79.08526850507982" y="25.038006409729643" z="-0.62185264" />
    <detection t="2" x="79.71795065312047" y="24.71700632755362" z="-0.34417838" />
    <detection t="3" x="80.03429172714078" y="24.71700632755362" z="-0.43083447" />
    <detection t="4" x="80.35063280116111" y="24.71700632755362" z="-0.6226308" />
    <detection t="5" x="80.66697387518143" y="24.71700632755362" z="-0.797998" />
    <detection t="6" x="80.98331494920174" y="24.71700632755362" z="-0.8122476" />
    <detection t="7" x="81.61599709724238" y="24.71700632755362" z="-1.1030824" />
    <detection t="8" x="81.9323381712627" y="24.3960062453776" z="-0.7142314000000001" />
    <detection t="9" x="82.24867924528301" y="24.3960062453776" z="-1.0315946" />
    <detection t="10" x="82.56502031930334" y="24.3960062453776" z="-1.3628136" />
    <detection t="11" x="82.88136139332366" y="24.3960062453776" z="-1.3014132999999999" />
    <detection t="12" x="83.5140435413643" y="24.07500616320158" z="-1.0134686" />
    <detection t="13" x="83.83038461538462" y="24.07500616320158" z="-1.1416031999999998" />
    <detection t="14" x="84.14672568940493" y="24.07500616320158" z="-1.0139084" />
    <detection t="15" x="84.46306676342525" y="24.07500616320158" z="-1.5524802" />
    <detection t="16" x="84.77940783744558" y="23.754006081025558" z="-1.007506" />
    <detection t="17" x="85.0957489114659" y="23.754006081025558" z="-1.2170391999999999" />
    <detection t="18" x="85.41208998548622" y="23.754006081025558" z="-1.5338682" />
    <detection t="19" x="85.72843105950653" y="23.754006081025558" z="-1.5348641" />
    <detection t="20" x="86.36111320754716" y="23.433005998849538" z="-1.2827526000000002" />
    <detection t="21" x="86.99379535558782" y="23.433005998849538" z="-1.54624" />
    <detection t="22" x="86.99379535558782" y="23.433005998849538" z="-1.4862256999999999" />
    <detection t="23" x="87.94281857764877" y="23.433005998849538" z="-1.9009993000000003" />
    <detection t="24" x="88.25915965166908" y="23.112005916673517" z="-1.6991581999999998" />
    <detection t="25" x="88.89184179970972" y="23.112005916673517" z="-1.5310374" />
    <detection t="26" x="89.52452394775037" y="23.112005916673517" z="-1.8465865000000001" />
    <detection t="27" x="90.157206095791" y="23.112005916673517" z="-1.7734298" />
    <detection t="28" x="90.78988824383164" y="23.112005916673517" z="-1.9494584" />
    <detection t="29" x="91.7389114658926" y="23.112005916673517" z="-2.0625186" />
    <detection t="30" x="92.37159361393324" y="22.791005834497494" z="-1.6644754000000002" />
    <detection t="31" x="93.00427576197387" y="22.791005834497494" z="-1.9493082" />
    <detection t="32" x="93.32061683599419" y="22.470005752321473" z="-1.825023" />
    <detection t="33" x="94.26964005805516" y="22.470005752321473" z="-1.7452811999999998" />
    <detection t="34" x="94.90232220609579" y="22.149005670145453" z="-1.8975859" />
    <detection t="35" x="95.53500435413642" y="21.828005587969432" z="-1.5185883" />
    <detection t="36" x="95.85134542815676" y="21.828005587969432" z="-1.8224493999999998" />
    <detection t="37" x="96.48402757619739" y="21.507005505793412" z="-1.8200721999999998" />
    <detection t="38" x="97.11670972423802" y="21.507005505793412" z="-1.9535143" />
    <detection t="39" x="97.43305079825834" y="21.186005423617388" z="-2.0682943" />
    <detection t="40" x="98.065732946299" y="21.186005423617388" z="-2.3152367999999997" />
    <detection t="41" x="98.69841509433962" y="20.865005341441368" z="-2.047422" />
    <detection t="42" x="99.33109724238025" y="20.865005341441368" z="-2.1308966000000003" />
    <detection t="43" x="99.96377939042091" y="20.865005341441368" z="-2.2100537" />
    <detection t="44" x="100.59646153846154" y="20.544005259265347" z="-2.2822904999999998" />
    <detection t="45" x="101.5454847605225" y="20.544005259265347" z="-2.2851298" />
    <detection t="46" x="102.17816690856314" y="20.223005177089327" z="-2.2889774" />
    <detection t="47" x="102.81084905660377" y="20.223005177089327" z="-2.5073369" />
    <detection t="48" x="103.75987227866473" y="19.902005094913306" z="-2.364008" />
    <detection t="49" x="104.70889550072569" y="19.902005094913306" z="-2.2357004000000003" />
    <detection t="50" x="105.65791872278665" y="19.581005012737283" z="-2.4408232999999995" />
    <detection t="51" x="106.92328301886793" y="19.260004930561262" z="-2.7839355" />
    <detection t="52" x="107.87230624092888" y="19.260004930561262" z="-2.2512314" />
    <detection t="53" x="108.50498838896952" y="18.939004848385242" z="-2.9424014" />
    <detection t="54" x="109.7703526850508" y="18.939004848385242" z="-2.3859138" />
    <detection t="55" x="110.71937590711175" y="18.61800476620922" z="-2.896345" />
    <detection t="56" x="111.66839912917271" y="18.61800476620922" z="-2.3324182" />
    <detection t="57" x="112.93376342525399" y="18.2970046840332" z="-2.8646429" />
    <detection t="58" x="114.19912772133527" y="18.2970046840332" z="-2.3228452" />
    <detection t="59" x="115.14815094339622" y="18.2970046840332" z="-2.5836802000000003" />
    <detection t="60" x="116.4135152394775" y="17.976004601857177" z="-2.113859" />
    <detection t="61" x="117.9952206095791" y="17.655004519681157" z="-2.0677335" />
    <detection t="62" x="118.94424383164005" y="17.655004519681157" z="-1.7254496" />
    <detection t="63" x="120.52594920174165" y="17.334004437505136" z="-2.3588400000000003" />
    <detection t="64" x="121.79131349782293" y="17.334004437505136" z="-2.1746814" />
    <detection t="65" x="123.37301886792453" y="17.013004355329116" z="-2.3351061" />
    <detection t="66" x="124.95472423802613" y="16.692004273153096" z="-2.3528688" />
    <detection t="67" x="126.53642960812773" y="16.692004273153096" z="-1.9265397000000002" />
    <detection t="68" x="128.1181349782293" y="16.371004190977075" z="-1.988723" />
    <detection t="69" x="129.3834992743106" y="16.05000410880105" z="-2.306098" />
    <detection t="70" x="131.2815457184325" y="16.05000410880105" z="-2.4078615" />
    <detection t="71" x="132.8632510885341" y="15.72900402662503" z="-2.3145359" />
    <detection t="72" x="134.44495645863572" y="15.40800394444901" z="-2.326346" />
    <detection t="73" x="136.0266618287373" y="15.08700386227299" z="-2.1401470000000002" />
    <detection t="74" x="138.24104934687952" y="15.08700386227299" z="-1.7788455" />
    <detection t="75" x="140.13909579100147" y="14.766003780096968" z="-2.1436803" />
  </particle>
  <particle nSpots="86">
    <detection t="0" x="101.09282565789474" y="89.88002300928589" z="-5.401199" />
    <detection t="1" x="101.09282565789474" y="90.20102309146192" z="-5.201137" />
    <detection t="2" x="101.09282565789474" y="90.20102309146192" z="-5.454926" />
    <detection t="3" x="101.09282565789474" y="90.52202317363793" z="-5.2523355" />
    <detection t="4" x="101.45131085526316" y="90.52202317363793" z="-5.7841682" />
    <detection t="5" x="101.45131085526316" y="90.84302325581396" z="-5.739103" />
    <detection t="6" x="101.45131085526316" y="90.84302325581396" z="-5.7278199999999995" />
    <detection t="7" x="101.45131085526316" y="91.16402333798997" z="-6.154223" />
    <detection t="8" x="101.80979605263158" y="91.16402333798997" z="-6.2210965" />
    <detection t="9" x="101.80979605263158" y="91.16402333798997" z="-5.673181" />
    <detection t="10" x="101.80979605263158" y="91.485023420166" z="-5.6533775" />
    <detection t="11" x="102.16828124999999" y="91.485023420166" z="-6.3639917" />
    <detection t="12" x="102.52676644736842" y="91.485023420166" z="-6.368274700000001" />
    <detection t="13" x="102.16828124999999" y="91.80602350234201" z="-6.397819999999999" />
    <detection t="14" x="102.52676644736842" y="91.80602350234201" z="-6.346203" />
    <detection t="15" x="102.52676644736842" y="92.12702358451804" z="-6.067540599999999" />
    <detection t="16" x="102.88525164473684" y="92.12702358451804" z="-6.2718472" />
    <detection t="17" x="102.88525164473684" y="92.44802366669407" z="-6.4140987" />
    <detection t="18" x="103.24373684210525" y="92.44802366669407" z="-6.190307" />
    <detection t="19" x="103.60222203947369" y="92.76902374887008" z="-6.5642095000000005" />
    <detection t="20" x="103.60222203947369" y="92.76902374887008" z="-6.469787" />
    <detection t="21" x="103.96070723684211" y="92.76902374887008" z="-6.4819645999999995" />
    <detection t="22" x="103.96070723684211" y="93.09002383104611" z="-6.546104" />
    <detection t="23" x="104.67767763157894" y="93.09002383104611" z="-6.722353999999999" />
    <detection t="24" x="104.67767763157894" y="93.41102391322212" z="-6.785512" />
    <detection t="25" x="105.03616282894737" y="93.73202399539815" z="-6.6054306" />
    <detection t="26" x="105.7531332236842" y="93.73202399539815" z="-6.442544" />
    <detection t="27" x="105.7531332236842" y="94.05302407757416" z="-6.6835675000000005" />
    <detection t="28" x="106.11161842105264" y="94.37402415975019" z="-6.6191263" />
    <detection t="29" x="106.11161842105264" y="94.37402415975019" z="-6.6316814" />
    <detection t="30" x="106.82858881578947" y="94.6950242419262" z="-6.6121936" />
    <detection t="31" x="107.1870740131579" y="95.01602432410223" z="-6.447255" />
    <detection t="32" x="107.1870740131579" y="95.01602432410223" z="-6.670392999999999" />
    <detection t="33" x="107.5455592105263" y="95.33702440627825" z="-6.674579" />
    <detection t="34" x="107.90404440789473" y="95.33702440627825" z="-6.77238" />
    <detection t="35" x="108.26252960526315" y="95.33702440627825" z="-7.028617" />
    <detection t="36" x="108.62101480263158" y="95.65802448845427" z="-6.969549000000001" />
    <detection t="37" x="108.9795" y="95.65802448845427" z="-7.118661400000001" />
    <detection t="38" x="109.69647039473683" y="95.65802448845427" z="-7.5044622" />
    <detection t="39" x="110.05495559210526" y="95.9790245706303" z="-7.2208652" />
    <detection t="40" x="110.41344078947368" y="95.9790245706303" z="-7.320578" />
    <detection t="41" x="110.77192598684209" y="96.30002465280631" z="-7.2270174" />
    <detection t="42" x="111.48889638157895" y="96.30002465280631" z="-7.237742999999999" />
    <detection t="43" x="112.56435197368421" y="96.30002465280631" z="-7.128866" />
    <detection t="44" x="112.92283717105262" y="96.62102473498234" z="-7.085032000000001" />
    <detection t="45" x="113.63980756578948" y="96.62102473498234" z="-7.02071" />
    <detection t="46" x="113.99829276315789" y="96.94202481715836" z="-7.236417299999999" />
    <detection t="47" x="114.71526315789474" y="97.26302489933438" z="-7.038685000000001" />
    <detection t="48" x="115.79071875000001" y="97.26302489933438" z="-6.821781" />
    <detection t="49" x="116.14920394736842" y="97.5840249815104" z="-6.8250594" />
    <detection t="50" x="116.86617434210527" y="97.90502506368642" z="-7.003211500000001" />
    <detection t="51" x="117.5831447368421" y="98.22602514586244" z="-7.0401087" />
    <detection t="52" x="118.30011513157895" y="98.22602514586244" z="-6.834800200000001" />
    <detection t="53" x="119.3755707236842" y="98.54702522803846" z="-6.610710000000001" />
    <detection t="54" x="120.09254111842105" y="98.86802531021448" z="-6.410118" />
    <detection t="55" x="121.16799671052632" y="99.1890253923905" z="-6.440754" />
    <detection t="56" x="121.88496710526316" y="99.51002547456653" z="-6.028232599999999" />
    <detection t="57" x="122.96042269736841" y="99.83102555674255" z="-6.792133" />
    <detection t="58" x="123.67739309210526" y="100.15202563891857" z="-6.7869515" />
    <detection t="59" x="124.39436348684211" y="100.47302572109459" z="-6.826811999999999" />
    <detection t="60" x="125.46981907894737" y="100.79402580327061" z="-6.8447647" />
    <detection t="61" x="126.54527467105264" y="101.11502588544663" z="-7.021531599999999" />
    <detection t="62" x="127.26224506578947" y="101.11502588544663" z="-6.4627485" />
    <detection t="63" x="128.33770065789474" y="101.43602596762265" z="-6.8519664" />
    <detection t="64" x="129.41315625" y="101.75702604979867" z="-6.946836" />
    <detection t="65" x="130.48861184210526" y="102.0780261319747" z="-6.815326700000001" />
    <detection t="66" x="131.92255263157895" y="102.39902621415071" z="-6.8652163" />
    <detection t="67" x="133.35649342105265" y="102.72002629632674" z="-6.806449400000001" />
    <detection t="68" x="134.7904342105263" y="103.04102637850276" z="-7.0032167" />
    <detection t="69" x="135.86588980263159" y="103.36202646067878" z="-6.876123" />
    <detection t="70" x="137.65831578947368" y="103.6830265428548" z="-7.050241499999999" />
    <detection t="71" x="139.09225657894737" y="104.00402662503082" z="-7.120962599999999" />
    <detection t="72" x="140.52619736842104" y="104.00402662503082" z="-7.056039" />
    <detection t="73" x="142.31862335526316" y="104.32502670720685" z="-7.4183073" />
    <detection t="74" x="144.11104934210528" y="104.64602678938286" z="-7.140693" />
    <detection t="75" x="145.90347532894737" y="104.96702687155889" z="-7.613591" />
    <detection t="76" x="148.0543865131579" y="105.2880269537349" z="-7.405996000000001" />
    <detection t="77" x="150.20529769736842" y="105.60902703591093" z="-7.682499000000001" />
    <detection t="78" x="152.35620888157897" y="105.60902703591093" z="-8.001348" />
    <detection t="79" x="154.8656052631579" y="105.93002711808694" z="-7.904178" />
    <detection t="80" x="157.01651644736845" y="106.25102720026297" z="-7.5372787" />
    <detection t="81" x="159.52591282894736" y="106.25102720026297" z="-8.35373" />
    <detection t="82" x="162.03530921052632" y="106.25102720026297" z="-8.460445" />
    <detection t="83" x="164.54470559210526" y="106.25102720026297" z="-7.8827224000000005" />
    <detection t="84" x="167.41258717105265" y="106.25102720026297" z="-8.834599" />
    <detection t="85" x="170.28046874999998" y="105.93002711808694" z="-8.975494" />
  </particle>
  <particle nSpots="79">
    <detection t="0" x="188.38136510500811" y="33.06300846413017" z="-12.401598" />
    <detection t="1" x="189.43770920840066" y="34.02600871065823" z="-12.27183" />
    <detection t="2" x="190.49405331179324" y="34.98900895718629" z="-12.30705" />
    <detection t="3" x="191.19828271405493" y="35.631009121538334" z="-13.282473000000001" />
    <detection t="4" x="191.90251211631664" y="36.5940093680664" z="-13.201118" />
    <detection t="5" x="192.60674151857836" y="37.55700961459446" z="-13.010064" />
    <detection t="6" x="192.9588562197092" y="38.520009861122524" z="-13.213557999999999" />
    <detection t="7" x="193.31097092084008" y="39.162010025474565" z="-13.387939999999999" />
    <detection t="8" x="194.0152003231018" y="40.12501027200263" z="-13.361738" />
    <detection t="9" x="194.36731502423265" y="40.767010436354674" z="-13.911376999999998" />
    <detection t="10" x="195.07154442649437" y="41.730010682882735" z="-13.93325" />
    <detection t="11" x="195.07154442649437" y="42.372010847234776" z="-14.045666" />
    <detection t="12" x="195.07154442649437" y="43.014011011586824" z="-14.235679000000001" />
    <detection t="13" x="195.77577382875606" y="43.656011175938865" z="-14.308369" />
    <detection t="14" x="195.77577382875606" y="44.619011422466926" z="-14.556389999999999" />
    <detection t="15" x="195.77577382875606" y="45.26101158681897" z="-14.561960000000001" />
    <detection t="16" x="195.4236591276252" y="45.58201166899499" z="-15.146906" />
    <detection t="17" x="195.77577382875606" y="46.224011833347035" z="-15.038166" />
    <detection t="18" x="195.4236591276252" y="46.866011997699076" z="-15.195982" />
    <detection t="19" x="195.77577382875606" y="47.508012162051116" z="-15.015284" />
    <detection t="20" x="195.4236591276252" y="47.82901224422714" z="-15.375565" />
    <detection t="21" x="195.07154442649437" y="48.47101240857918" z="-15.050737" />
    <detection t="22" x="194.7194297253635" y="48.7920124907552" z="-15.546344" />
    <detection t="23" x="194.7194297253635" y="49.11301257293122" z="-15.679085999999998" />
    <detection t="24" x="194.36731502423265" y="49.43401265510724" z="-15.944513" />
    <detection t="25" x="194.36731502423265" y="49.755012737283266" z="-15.957853" />
    <detection t="26" x="193.66308562197094" y="50.07601281945929" z="-16.220535" />
    <detection t="27" x="193.31097092084008" y="50.39701290163531" z="-16.33034" />
    <detection t="28" x="193.31097092084008" y="50.71801298381133" z="-16.252132" />
    <detection t="29" x="192.60674151857836" y="50.71801298381133" z="-16.778707999999998" />
    <detection t="30" x="191.90251211631664" y="51.03901306598735" z="-16.536734" />
    <detection t="31" x="191.90251211631664" y="51.36001314816337" z="-16.208149" />
    <detection t="32" x="191.19828271405493" y="51.36001314816337" z="-16.286268" />
    <detection t="33" x="190.49405331179324" y="51.36001314816337" z="-16.723124" />
    <detection t="34" x="190.14193861066238" y="51.68101323033939" z="-16.521883" />
    <detection t="35" x="189.43770920840066" y="51.68101323033939" z="-16.92127" />
    <detection t="36" x="188.73347980613894" y="52.00201331251541" z="-17.160792999999998" />
    <detection t="37" x="188.38136510500811" y="52.00201331251541" z="-17.371431" />
    <detection t="38" x="187.67713570274637" y="52.00201331251541" z="-17.097288" />
    <detection t="39" x="186.97290630048465" y="52.00201331251541" z="-17.274813" />
    <detection t="40" x="186.26867689822294" y="52.00201331251541" z="-17.393122" />
    <detection t="41" x="185.9165621970921" y="52.32301339469143" z="-17.267284" />
    <detection t="42" x="185.2123327948304" y="52.32301339469143" z="-17.351671" />
    <detection t="43" x="184.50810339256867" y="52.32301339469143" z="-17.444529" />
    <detection t="44" x="183.80387399030698" y="52.32301339469143" z="-17.304087" />
    <detection t="45" x="183.09964458804524" y="52.32301339469143" z="-17.389545000000002" />
    <detection t="46" x="182.39541518578352" y="52.32301339469143" z="-17.333824" />
    <detection t="47" x="181.6911857835218" y="52.32301339469143" z="-17.248724" />
    <detection t="48" x="180.98695638126011" y="52.32301339469143" z="-17.20684" />
    <detection t="49" x="180.2827269789984" y="52.32301339469143" z="-17.50385" />
    <detection t="50" x="179.57849757673668" y="52.32301339469143" z="-17.291586" />
    <detection t="51" x="178.874268174475" y="52.32301339469143" z="-17.214825" />
    <detection t="52" x="178.17003877221325" y="52.32301339469143" z="-17.301838" />
    <detection t="53" x="177.46580936995153" y="52.32301339469143" z="-17.404754999999998" />
    <detection t="54" x="176.76157996768984" y="52.32301339469143" z="-17.244877" />
    <detection t="55" x="176.05735056542812" y="52.00201331251541" z="-17.580397" />
    <detection t="56" x="175.3531211631664" y="52.00201331251541" z="-17.34305" />
    <detection t="57" x="175.00100646203555" y="52.00201331251541" z="-17.03859" />
    <detection t="58" x="173.944662358643" y="52.00201331251541" z="-17.21104" />
    <detection t="59" x="173.5925476575121" y="52.00201331251541" z="-17.137903" />
    <detection t="60" x="172.53620355411954" y="52.00201331251541" z="-17.213024" />
    <detection t="61" x="171.83197415185785" y="52.00201331251541" z="-16.9387" />
    <detection t="62" x="171.479859450727" y="51.68101323033939" z="-16.987942" />
    <detection t="63" x="170.77563004846527" y="51.68101323033939" z="-16.774569" />
    <detection t="64" x="170.07140064620356" y="51.36001314816337" z="-17.281591" />
    <detection t="65" x="169.36717124394187" y="51.36001314816337" z="-16.989166" />
    <detection t="66" x="168.31082714054926" y="51.36001314816337" z="-16.91982" />
    <detection t="67" x="167.9587124394184" y="51.03901306598735" z="-17.112827" />
    <detection t="68" x="167.60659773828755" y="51.03901306598735" z="-16.796343" />
    <detection t="69" x="166.90236833602586" y="50.71801298381133" z="-17.222343" />
    <detection t="70" x="166.19813893376414" y="50.71801298381133" z="-16.901894" />
    <detection t="71" x="165.49390953150242" y="50.39701290163531" z="-17.035908" />
    <detection t="72" x="165.1417948303716" y="50.39701290163531" z="-16.615273000000002" />
    <detection t="73" x="164.43756542810988" y="50.07601281945929" z="-16.894014000000002" />
    <detection t="74" x="164.08545072697902" y="50.07601281945929" z="-16.08863" />
    <detection t="75" x="163.38122132471727" y="49.755012737283266" z="-16.653887" />
    <detection t="76" x="162.67699192245558" y="49.43401265510724" z="-16.795427" />
    <detection t="77" x="161.97276252019387" y="49.43401265510724" z="-16.71636" />
    <detection t="78" x="161.620647819063" y="49.11301257293122" z="-16.935589999999998" />
  </particle>
  <particle nSpots="108">
    <detection t="0" x="184.64474864978905" y="100.473" z="-11.541304" />
    <detection t="1" x="186.4345200421941" y="99.189" z="-11.837273" />
    <detection t="2" x="186.7328152742616" y="97.905" z="-11.851355" />
    <detection t="3" x="187.62770097046413" y="96.621" z="-12.507755" />
    <detection t="4" x="187.92599620253165" y="95.658" z="-12.082717" />
    <detection t="5" x="188.52258666666668" y="94.374" z="-12.451733" />
    <detection t="6" x="188.8208818987342" y="93.411" z="-12.444392" />
    <detection t="7" x="188.8208818987342" y="92.448" z="-12.954082000000001" />
    <detection t="8" x="189.1191771308017" y="91.485" z="-13.294807999999998" />
    <detection t="9" x="189.4174723628692" y="90.522" z="-13.627661999999999" />
    <detection t="10" x="189.71576759493672" y="89.559" z="-13.771917000000002" />
    <detection t="11" x="189.71576759493672" y="88.596" z="-13.674728" />
    <detection t="12" x="189.71576759493672" y="87.954" z="-14.368751999999999" />
    <detection t="13" x="189.71576759493672" y="87.312" z="-14.784367000000001" />
    <detection t="14" x="189.71576759493672" y="86.349" z="-14.28275" />
    <detection t="15" x="189.4174723628692" y="85.707" z="-14.373385" />
    <detection t="16" x="189.1191771308017" y="85.065" z="-14.578403" />
    <detection t="17" x="188.8208818987342" y="84.744" z="-15.100039" />
    <detection t="18" x="188.8208818987342" y="84.102" z="-15.356863" />
    <detection t="19" x="188.22429143459914" y="83.46" z="-15.048983999999999" />
    <detection t="20" x="188.22429143459914" y="83.139" z="-15.624967000000002" />
    <detection t="21" x="187.62770097046413" y="82.818" z="-15.765170999999999" />
    <detection t="22" x="187.32940573839662" y="82.176" z="-15.852433999999999" />
    <detection t="23" x="186.4345200421941" y="81.855" z="-16.467679999999998" />
    <detection t="24" x="186.13622481012658" y="81.534" z="-16.29164" />
    <detection t="25" x="185.8379295780591" y="81.213" z="-16.405732999999998" />
    <detection t="26" x="184.94304388185654" y="80.892" z="-16.58357" />
    <detection t="27" x="184.3464534177215" y="80.571" z="-16.69119" />
    <detection t="28" x="183.7498629535865" y="80.25" z="-16.656965" />
    <detection t="29" x="183.15327248945147" y="79.929" z="-16.66904" />
    <detection t="30" x="182.55668202531646" y="79.929" z="-16.775179" />
    <detection t="31" x="181.66179632911394" y="79.608" z="-17.00272" />
    <detection t="32" x="181.0652058649789" y="79.608" z="-17.212564" />
    <detection t="33" x="180.17032016877636" y="79.287" z="-17.014397" />
    <detection t="34" x="179.87202493670884" y="79.287" z="-16.987858" />
    <detection t="35" x="178.97713924050632" y="78.966" z="-16.870445" />
    <detection t="36" x="178.0822535443038" y="78.966" z="-16.916629999999998" />
    <detection t="37" x="177.18736784810127" y="78.966" z="-17.126303" />
    <detection t="38" x="176.29248215189875" y="78.645" z="-17.07412" />
    <detection t="39" x="175.6958916877637" y="78.645" z="-17.303469" />
    <detection t="40" x="174.80100599156117" y="78.645" z="-17.413135999999998" />
    <detection t="41" x="174.2044155274262" y="78.324" z="-17.293976" />
    <detection t="42" x="173.01123459915613" y="78.324" z="-17.095612" />
    <detection t="43" x="172.1163489029536" y="78.324" z="-17.040781" />
    <detection t="44" x="171.51975843881857" y="78.324" z="-17.025907999999998" />
    <detection t="45" x="170.62487274261602" y="78.324" z="-17.163605" />
    <detection t="46" x="169.7299870464135" y="78.324" z="-17.294622" />
    <detection t="47" x="169.1333965822785" y="78.324" z="-17.062992" />
    <detection t="48" x="167.94021565400845" y="78.324" z="-17.112364000000003" />
    <detection t="49" x="167.34362518987342" y="78.324" z="-17.319746" />
    <detection t="50" x="166.44873949367087" y="78.324" z="-16.96141" />
    <detection t="51" x="165.55385379746835" y="78.324" z="-16.979387" />
    <detection t="52" x="164.65896810126583" y="78.324" z="-17.219675" />
    <detection t="53" x="164.06237763713082" y="78.324" z="-16.760921" />
    <detection t="54" x="163.1674919409283" y="78.324" z="-17.271282" />
    <detection t="55" x="162.27260624472578" y="78.324" z="-16.821753" />
    <detection t="56" x="161.37772054852317" y="78.324" z="-16.845926000000002" />
    <detection t="57" x="160.7811300843882" y="78.324" z="-16.754317999999998" />
    <detection t="58" x="159.88624438818562" y="78.324" z="-17.401663" />
    <detection t="59" x="158.99135869198312" y="78.324" z="-16.940376" />
    <detection t="60" x="158.3947682278481" y="78.324" z="-17.051573" />
    <detection t="61" x="157.20158729957805" y="78.324" z="-17.015854" />
    <detection t="62" x="156.60499683544305" y="78.324" z="-16.70416" />
    <detection t="63" x="156.00840637130798" y="78.645" z="-17.144257999999997" />
    <detection t="64" x="155.11352067510546" y="78.645" z="-17.1233" />
    <detection t="65" x="154.51693021097046" y="78.645" z="-17.013277" />
    <detection t="66" x="153.62204451476794" y="78.645" z="-16.723936" />
    <detection t="67" x="152.7271588185654" y="78.645" z="-17.146694" />
    <detection t="68" x="152.13056835443038" y="78.645" z="-16.957110999999998" />
    <detection t="69" x="151.23568265822786" y="78.645" z="-16.964643" />
    <detection t="70" x="150.3407969620253" y="78.645" z="-17.003332" />
    <detection t="71" x="150.0425017299578" y="78.966" z="-16.942625" />
    <detection t="72" x="149.14761603375527" y="78.966" z="-17.031685" />
    <detection t="73" x="148.55102556962026" y="78.966" z="-17.014368" />
    <detection t="74" x="147.65613987341774" y="78.966" z="-16.8594" />
    <detection t="75" x="146.46295894514768" y="79.287" z="-17.204110999999997" />
    <detection t="76" x="145.86636848101264" y="79.287" z="-16.92548" />
    <detection t="77" x="145.26977801687764" y="79.287" z="-16.769104000000002" />
    <detection t="78" x="144.67318755274263" y="79.287" z="-16.840467" />
    <detection t="79" x="143.77830185654008" y="79.287" z="-16.97481" />
    <detection t="80" x="143.18171139240508" y="79.287" z="-16.979945999999998" />
    <detection t="81" x="142.28682569620258" y="79.287" z="-17.117304" />
    <detection t="82" x="141.39194" y="79.287" z="-17.200317000000002" />
    <detection t="83" x="141.0936447679325" y="79.608" z="-16.939301999999998" />
    <detection t="84" x="140.49705430379748" y="79.608" z="-16.859491000000002" />
    <detection t="85" x="139.90046383966245" y="79.608" z="-16.955866" />
    <detection t="86" x="139.30387337552744" y="79.608" z="-16.9021" />
    <detection t="87" x="138.11069244725738" y="79.608" z="-17.282926999999997" />
    <detection t="88" x="137.81239721518992" y="79.608" z="-16.98109" />
    <detection t="89" x="136.91751151898734" y="79.929" z="-17.431347" />
    <detection t="90" x="136.61921628691982" y="79.929" z="-16.946568" />
    <detection t="91" x="135.7243305907173" y="79.929" z="-17.15175" />
    <detection t="92" x="135.12774012658224" y="80.25" z="-17.180826" />
    <detection t="93" x="134.82944489451478" y="80.25" z="-16.643862" />
    <detection t="94" x="133.6362639662447" y="80.25" z="-16.767597" />
    <detection t="95" x="133.33796873417722" y="80.25" z="-16.741993" />
    <detection t="96" x="132.7413782700422" y="80.571" z="-16.790737" />
    <detection t="97" x="131.84649257383967" y="80.571" z="-16.773262" />
    <detection t="98" x="131.24990210970466" y="80.571" z="-16.958303" />
    <detection t="99" x="130.3550164135021" y="80.571" z="-16.836554" />
    <detection t="100" x="129.75842594936708" y="80.892" z="-17.017195" />
    <detection t="101" x="129.16183548523207" y="80.892" z="-16.873177" />
    <detection t="102" x="128.56524502109704" y="80.892" z="-17.085426000000002" />
    <detection t="103" x="127.96865455696204" y="81.213" z="-17.128892999999998" />
    <detection t="104" x="127.0737688607595" y="81.213" z="-17.255492999999998" />
    <detection t="105" x="126.775473628692" y="81.213" z="-16.87136" />
    <detection t="106" x="125.88058793248948" y="81.213" z="-16.85865" />
    <detection t="107" x="125.58229270042193" y="81.534" z="-16.960995" />
  </particle>
  <particle nSpots="101">
    <detection t="0" x="185.80879578717202" y="93.411" z="13.487917999999999" />
    <detection t="1" x="185.80879578717202" y="92.769" z="14.406032999999999" />
    <detection t="2" x="184.57213158892128" y="92.127" z="15.259514000000001" />
    <detection t="3" x="183.95379948979593" y="91.806" z="14.30339" />
    <detection t="4" x="182.71713529154522" y="91.164" z="15.345429999999999" />
    <detection t="5" x="182.0988031924198" y="90.843" z="15.004889499999999" />
    <detection t="6" x="181.1713050437318" y="90.522" z="15.7126255" />
    <detection t="7" x="180.24380689504375" y="90.201" z="16.158279999999998" />
    <detection t="8" x="179.007142696793" y="89.88" z="15.980625" />
    <detection t="9" x="177.77047849854227" y="89.559" z="15.144163" />
    <detection t="10" x="176.84298034985423" y="89.559" z="15.717194000000001" />
    <detection t="11" x="175.91548220116618" y="89.238" z="16.32295" />
    <detection t="12" x="174.67881800291548" y="89.238" z="15.932459" />
    <detection t="13" x="173.4421538046647" y="89.238" z="16.729048000000002" />
    <detection t="14" x="172.205489606414" y="88.917" z="15.509003" />
    <detection t="15" x="171.27799145772596" y="88.917" z="15.991222" />
    <detection t="16" x="170.04132725947522" y="88.917" z="16.363615" />
    <detection t="17" x="168.8046630612245" y="88.917" z="15.657276000000001" />
    <detection t="18" x="167.56799886297375" y="88.917" z="15.968805" />
    <detection t="19" x="166.331334664723" y="88.917" z="15.829822" />
    <detection t="20" x="165.09467046647234" y="88.917" z="15.758792999999999" />
    <detection t="21" x="163.85800626822157" y="89.238" z="15.979311" />
    <detection t="22" x="162.93050811953353" y="89.238" z="16.601421" />
    <detection t="23" x="161.38467787172013" y="89.238" z="16.819720999999998" />
    <detection t="24" x="160.4571797230321" y="89.238" z="16.30244" />
    <detection t="25" x="159.22051552478135" y="89.559" z="16.270422" />
    <detection t="26" x="157.98385132653056" y="89.559" z="16.885417999999998" />
    <detection t="27" x="157.05635317784254" y="89.559" z="16.196217" />
    <detection t="28" x="155.51052293002914" y="89.559" z="16.052654" />
    <detection t="29" x="154.27385873177843" y="89.88" z="16.352772" />
    <detection t="30" x="153.65552663265308" y="89.88" z="16.466537" />
    <detection t="31" x="152.1096963848397" y="89.88" z="15.768522" />
    <detection t="32" x="151.1821982361516" y="90.201" z="16.16828" />
    <detection t="33" x="150.25470008746356" y="90.201" z="16.038324" />
    <detection t="34" x="149.01803588921285" y="90.522" z="16.141392" />
    <detection t="35" x="147.47220564139946" y="90.522" z="15.4516325" />
    <detection t="36" x="146.54470749271138" y="90.522" z="15.482996" />
    <detection t="37" x="145.61720934402334" y="90.843" z="16.64881" />
    <detection t="38" x="144.68971119533524" y="90.843" z="16.394085" />
    <detection t="39" x="143.45304699708453" y="91.164" z="15.588829" />
    <detection t="40" x="142.5255488483965" y="91.164" z="15.168686" />
    <detection t="41" x="141.28888465014577" y="91.485" z="16.660942000000002" />
    <detection t="42" x="140.36138650145773" y="91.485" z="15.276131" />
    <detection t="43" x="139.124722303207" y="91.806" z="16.472208" />
    <detection t="44" x="138.19722415451895" y="91.806" z="15.671259" />
    <detection t="45" x="137.2697260058309" y="91.806" z="15.517329" />
    <detection t="46" x="136.0330618075802" y="92.127" z="15.670673" />
    <detection t="47" x="135.10556365889215" y="92.127" z="15.406801000000002" />
    <detection t="48" x="134.17806551020408" y="92.448" z="16.231189999999998" />
    <detection t="49" x="132.94140131195337" y="92.448" z="15.174245" />
    <detection t="50" x="132.323069212828" y="92.769" z="15.648163" />
    <detection t="51" x="131.08640501457725" y="92.769" z="15.2755165" />
    <detection t="52" x="130.1589068658892" y="93.09" z="15.655399" />
    <detection t="53" x="129.23140871720116" y="93.09" z="15.125506" />
    <detection t="54" x="128.30391056851312" y="93.09" z="15.390382999999998" />
    <detection t="55" x="127.37641241982509" y="93.411" z="15.759732999999999" />
    <detection t="56" x="126.44891427113701" y="93.411" z="15.720548999999998" />
    <detection t="57" x="125.21225007288629" y="93.411" z="15.385101" />
    <detection t="58" x="124.90308402332361" y="93.411" z="15.165662" />
    <detection t="59" x="123.6664198250729" y="93.411" z="15.151964000000001" />
    <detection t="60" x="122.42975562682216" y="93.732" z="16.378925" />
    <detection t="61" x="121.8114235276968" y="93.732" z="16.432537" />
    <detection t="62" x="120.57475932944607" y="93.732" z="15.144844" />
    <detection t="63" x="119.33809513119535" y="93.732" z="15.130993" />
    <detection t="64" x="118.71976303206996" y="93.732" z="15.254627" />
    <detection t="65" x="117.79226488338193" y="93.732" z="15.09239" />
    <detection t="66" x="117.17393278425656" y="93.732" z="15.261444000000001" />
    <detection t="67" x="116.24643463556852" y="94.053" z="15.116414" />
    <detection t="68" x="115.0097704373178" y="94.053" z="14.703629000000001" />
    <detection t="69" x="114.08227228862974" y="94.053" z="14.880985999999998" />
    <detection t="70" x="113.46394018950438" y="94.053" z="14.677071" />
    <detection t="71" x="112.53644204081633" y="94.053" z="14.503269" />
    <detection t="72" x="111.60894389212828" y="94.053" z="14.890917000000002" />
    <detection t="73" x="110.37227969387754" y="94.053" z="14.541368499999999" />
    <detection t="74" x="110.06311364431487" y="94.053" z="14.77696" />
    <detection t="75" x="108.82644944606415" y="94.053" z="14.727053" />
    <detection t="76" x="108.20811734693878" y="94.053" z="14.136613" />
    <detection t="77" x="106.97145314868806" y="94.053" z="14.498816" />
    <detection t="78" x="106.35312104956269" y="94.374" z="14.9263315" />
    <detection t="79" x="105.42562290087464" y="94.053" z="14.251795000000001" />
    <detection t="80" x="104.4981247521866" y="94.374" z="14.797107999999998" />
    <detection t="81" x="103.57062660349854" y="94.053" z="14.416920000000001" />
    <detection t="82" x="102.95229450437319" y="94.053" z="14.019113" />
    <detection t="83" x="101.40646425655977" y="94.053" z="14.355739999999999" />
    <detection t="84" x="100.7881321574344" y="94.053" z="14.048969" />
    <detection t="85" x="100.16980005830905" y="94.053" z="14.206843" />
    <detection t="86" x="99.24230190962099" y="94.053" z="14.380729" />
    <detection t="87" x="98.62396981049562" y="94.053" z="14.155798" />
    <detection t="88" x="97.3873056122449" y="94.053" z="14.628036499999999" />
    <detection t="89" x="96.76897351311953" y="94.053" z="14.118466" />
    <detection t="90" x="96.15064141399418" y="94.053" z="14.180969000000001" />
    <detection t="91" x="94.91397721574344" y="94.053" z="14.506517" />
    <detection t="92" x="94.29564511661808" y="93.732" z="13.708088" />
    <detection t="93" x="93.36814696793003" y="93.732" z="13.735885999999999" />
    <detection t="94" x="92.44064881924199" y="93.732" z="13.961135999999998" />
    <detection t="95" x="91.82231672011662" y="93.732" z="13.5485525" />
    <detection t="96" x="90.89481857142857" y="93.732" z="13.128523000000001" />
    <detection t="97" x="90.2764864723032" y="93.732" z="13.627182000000001" />
    <detection t="98" x="89.34898832361517" y="93.732" z="13.97044" />
    <detection t="99" x="89.03982227405247" y="93.732" z="13.135948" />
    <detection t="100" x="87.80315807580175" y="93.411" z="13.238413000000001" />
  </particle>
  <particle nSpots="77">
    <detection t="0" x="50.02860087719298" y="13.161003369216862" z="-18.905226000000003" />
    <detection t="1" x="49.709947368421055" y="13.482003451392885" z="-19.33726" />
    <detection t="2" x="48.43533333333333" y="13.803003533568905" z="-18.811699" />
    <detection t="3" x="46.84206578947368" y="14.124003615744925" z="-19.673482999999997" />
    <detection t="4" x="44.93014473684211" y="14.445003697920948" z="-20.564976" />
    <detection t="5" x="42.6995701754386" y="14.766003780096968" z="-20.392122" />
    <detection t="6" x="39.831688596491226" y="15.72900402662503" z="-19.625173999999998" />
    <detection t="7" x="36.96380701754386" y="16.692004273153096" z="-18.912374" />
    <detection t="8" x="33.777271929824565" y="17.334004437505136" z="-15.080029000000001" />
    <detection t="9" x="31.865350877192984" y="18.2970046840332" z="-16.08643" />
    <detection t="10" x="29.953429824561404" y="19.581005012737283" z="-19.035572" />
    <detection t="11" x="27.722855263157896" y="20.865005341441368" z="-19.307291" />
    <detection t="12" x="26.129587719298247" y="22.149005670145453" z="-19.547523" />
    <detection t="13" x="24.217666666666666" y="23.433005998849538" z="-19.444145000000002" />
    <detection t="14" x="22.943052631578947" y="24.71700632755362" z="-19.852215" />
    <detection t="15" x="21.668438596491228" y="25.680006574081684" z="-19.36581" />
    <detection t="16" x="20.712478070175436" y="26.64300682060975" z="-19.441448" />
    <detection t="17" x="19.75651754385965" y="27.28500698496179" z="-19.080664000000002" />
    <detection t="18" x="18.80055701754386" y="27.92700714931383" z="-15.001935000000001" />
    <detection t="19" x="17.84459649122807" y="28.24800723148985" z="-12.882245" />
    <detection t="20" x="17.20728947368421" y="28.24800723148985" z="-11.357821000000001" />
    <detection t="21" x="17.20728947368421" y="27.92700714931383" z="-10.852534" />
    <detection t="22" x="16.454830409356727" y="26.788576625317475" z="-6.816300999999999" />
    <detection t="23" x="16.73675438596491" y="25.795715906028857" z="-8.636789" />
    <detection t="24" x="17.299609649122807" y="24.661017941127568" z="-7.540575" />
    <detection t="25" x="17.72249561403509" y="23.66815722183895" z="-5.4390225" />
    <detection t="26" x="18.708236842105265" y="21.824273028874362" z="2.9893403" />
    <detection t="27" x="20.256833333333333" y="20.689575063973077" z="-7.8710837" />
    <detection t="28" x="21.9463918128655" y="18.845690871008493" z="19.257444" />
    <detection t="29" x="24.05883625730994" y="17.001806678043906" z="10.557008999999999" />
    <detection t="30" x="27.015067251461986" y="15.725271467529963" z="10.62304" />
    <detection t="31" x="30.59073684210526" y="14.445003697920948" z="-12.5346" />
    <detection t="32" x="34.095925438596495" y="12.840003287040842" z="-12.887843" />
    <detection t="33" x="37.91976754385965" y="12.1980031226888" z="-17.563927" />
    <detection t="34" x="42.06226315789474" y="10.914002793984716" z="-13.222925" />
    <detection t="35" x="45.886105263157894" y="11.877003040512779" z="-20.511038" />
    <detection t="36" x="48.75398684210526" y="11.877003040512779" z="-19.87294" />
    <detection t="37" x="51.94052192982456" y="11.556002958336759" z="-15.743495999999999" />
    <detection t="38" x="53.21513596491228" y="12.1980031226888" z="-19.539867" />
    <detection t="39" x="53.85244298245615" y="12.1980031226888" z="-18.333773" />
    <detection t="40" x="55.12705701754386" y="12.840003287040842" z="-20.822096" />
    <detection t="41" x="55.44571052631579" y="13.161003369216862" z="-20.961223999999998" />
    <detection t="42" x="55.12705701754386" y="13.482003451392885" z="-20.843485" />
    <detection t="43" x="54.48975" y="13.803003533568905" z="-21.36197" />
    <detection t="44" x="52.577828947368424" y="13.803003533568905" z="-21.669685" />
    <detection t="45" x="48.75398684210526" y="14.124003615744925" z="-21.394403" />
    <detection t="46" x="47.16071929824562" y="14.766003780096968" z="-21.449585" />
    <detection t="47" x="43.336877192982456" y="15.40800394444901" z="-21.402910000000002" />
    <detection t="48" x="39.5130350877193" y="16.05000410880105" z="-21.912384" />
    <detection t="49" x="36.3265" y="17.013004355329116" z="-19.510506" />
    <detection t="50" x="34.41457894736842" y="17.976004601857177" z="-19.413067" />
    <detection t="51" x="32.50265789473684" y="18.939004848385242" z="-19.29964" />
    <detection t="52" x="30.909390350877192" y="20.223005177089327" z="-18.052599" />
    <detection t="53" x="29.316122807017543" y="21.186005423617388" z="-18.953278" />
    <detection t="54" x="27.404201754385966" y="22.470005752321473" z="-17.308075" />
    <detection t="55" x="26.129587719298247" y="23.433005998849538" z="-18.683634" />
    <detection t="56" x="24.854973684210528" y="24.3960062453776" z="-19.574688000000002" />
    <detection t="57" x="23.58035964912281" y="25.359006491905664" z="-20.307257" />
    <detection t="58" x="22.305745614035086" y="26.64300682060975" z="-17.542015" />
    <detection t="59" x="21.3497850877193" y="26.96400690278577" z="-20.727016" />
    <detection t="60" x="20.07517105263158" y="27.60600706713781" z="-20.414923" />
    <detection t="61" x="19.43786403508772" y="27.92700714931383" z="-20.170460000000002" />
    <detection t="62" x="18.27145321637427" y="27.830049084774437" z="-20.872578" />
    <detection t="63" x="17.573592105263156" y="27.689393059016336" z="-19.552723" />
    <detection t="64" x="17.573592105263156" y="26.98611293022582" z="-18.643906" />
    <detection t="65" x="17.573592105263156" y="26.282832801435305" z="-16.882317999999998" />
    <detection t="66" x="17.712568713450292" y="25.43889664688669" z="-14.587836" />
    <detection t="67" x="18.27145321637427" y="24.172992415063767" z="-14.580098999999999" />
    <detection t="68" x="19.109283625730995" y="22.62577613172464" z="-12.533779" />
    <detection t="69" x="19.947114035087722" y="21.219215874143607" z="-11.403255999999999" />
    <detection t="70" x="21.761751461988304" y="19.67199959080448" z="-12.1642065" />
    <detection t="71" x="23.856327485380117" y="17.84347125594914" z="-12.918623" />
    <detection t="72" x="26.229849415204676" y="16.014942921093805" z="-13.629385000000001" />
    <detection t="73" x="29.02327923976608" y="14.889694715028984" z="-15.870911999999999" />
    <detection t="74" x="32.37360818713451" y="13.623790483206058" z="-18.08754" />
    <detection t="75" x="35.86489912280702" y="12.779854328657443" z="-19.103820000000002" />
    <detection t="76" x="39.914081871345026" y="11.935918174108826" z="-19.402645" />
  </particle>
  <particle nSpots="96">
    <detection t="0" x="112.12479717482518" y="84.423" z="-20.21336" />
    <detection t="1" x="111.23491783216784" y="84.423" z="-19.986652" />
    <detection t="2" x="110.3450384895105" y="84.423" z="-20.324875" />
    <detection t="3" x="109.45515914685315" y="84.423" z="-20.055429999999998" />
    <detection t="4" x="108.26865335664337" y="84.423" z="-19.84412" />
    <detection t="5" x="107.08214756643358" y="84.423" z="-19.812757" />
    <detection t="6" x="106.19226822377624" y="84.423" z="-19.978872" />
    <detection t="7" x="105.30238888111889" y="84.423" z="-20.284601000000002" />
    <detection t="8" x="104.41250953846155" y="84.423" z="-20.130823" />
    <detection t="9" x="103.22600374825176" y="84.423" z="-19.718899" />
    <detection t="10" x="102.63275085314686" y="84.423" z="-20.059809" />
    <detection t="11" x="101.74287151048951" y="84.423" z="-20.083754000000003" />
    <detection t="12" x="100.55636572027973" y="84.423" z="-20.00171" />
    <detection t="13" x="99.66648637762238" y="84.423" z="-19.666172" />
    <detection t="14" x="99.07323348251748" y="84.423" z="-20.069662" />
    <detection t="15" x="97.8867276923077" y="84.423" z="-20.035870000000003" />
    <detection t="16" x="96.99684834965035" y="84.423" z="-19.923986" />
    <detection t="17" x="96.10696900699301" y="84.423" z="-19.676382" />
    <detection t="18" x="95.21708966433566" y="84.423" z="-19.762318" />
    <detection t="19" x="94.32721032167832" y="84.423" z="-20.025507" />
    <detection t="20" x="93.14070453146853" y="84.423" z="-20.106413" />
    <detection t="21" x="92.25082518881119" y="84.423" z="-19.898031" />
    <detection t="22" x="91.36094584615384" y="84.423" z="-19.753626" />
    <detection t="23" x="90.4710665034965" y="84.423" z="-19.820591" />
    <detection t="24" x="89.58118716083916" y="84.423" z="-19.941223" />
    <detection t="25" x="88.98793426573427" y="84.423" z="-20.375797" />
    <detection t="26" x="87.80142847552449" y="84.423" z="-20.232336" />
    <detection t="27" x="86.91154913286714" y="84.423" z="-20.177353" />
    <detection t="28" x="86.0216697902098" y="84.423" z="-19.937422" />
    <detection t="29" x="85.13179044755245" y="84.423" z="-19.768701999999998" />
    <detection t="30" x="84.24191110489511" y="84.423" z="-19.61838" />
    <detection t="31" x="83.35203176223776" y="84.423" z="-19.982138" />
    <detection t="32" x="82.16552597202798" y="84.423" z="-20.01249" />
    <detection t="33" x="81.27564662937063" y="84.423" z="-19.708357" />
    <detection t="34" x="80.68239373426576" y="84.423" z="-19.744707000000002" />
    <detection t="35" x="79.79251439160838" y="84.423" z="-19.76944" />
    <detection t="36" x="78.90263504895107" y="84.423" z="-19.881443" />
    <detection t="37" x="78.0127557062937" y="84.102" z="-19.657265" />
    <detection t="38" x="76.82624991608391" y="84.102" z="-19.217579999999998" />
    <detection t="39" x="76.52962346853147" y="83.781" z="-19.998241" />
    <detection t="40" x="75.34311767832166" y="83.46" z="-19.242931" />
    <detection t="41" x="74.45323833566434" y="83.139" z="-19.69369" />
    <detection t="42" x="73.85998544055944" y="82.818" z="-19.611636999999998" />
    <detection t="43" x="72.67347965034965" y="82.818" z="-19.422504" />
    <detection t="44" x="72.08022675524475" y="82.497" z="-19.794735" />
    <detection t="45" x="71.19034741258741" y="82.176" z="-19.456285" />
    <detection t="46" x="70.30046806993008" y="82.176" z="-19.602507" />
    <detection t="47" x="69.41058872727271" y="81.855" z="-18.846298" />
    <detection t="48" x="68.52070938461542" y="81.855" z="-19.570107" />
    <detection t="49" x="67.63083004195805" y="81.534" z="-19.395310000000002" />
    <detection t="50" x="66.7409506993007" y="81.534" z="-19.671684" />
    <detection t="51" x="66.1476978041958" y="81.534" z="-19.468795999999998" />
    <detection t="52" x="65.25781846153846" y="81.213" z="-19.683712" />
    <detection t="53" x="64.07131267132867" y="81.213" z="-19.750256" />
    <detection t="54" x="63.47805977622378" y="81.213" z="-19.736294" />
    <detection t="55" x="62.58818043356644" y="80.892" z="-19.431877" />
    <detection t="56" x="61.99492753846154" y="80.892" z="-19.580017" />
    <detection t="57" x="60.80842174825175" y="80.892" z="-19.608913" />
    <detection t="58" x="59.91854240559441" y="80.892" z="-19.643955" />
    <detection t="59" x="59.02866306293706" y="80.571" z="-19.7647" />
    <detection t="60" x="58.13878372027972" y="80.571" z="-19.636185" />
    <detection t="61" x="57.54553082517483" y="80.571" z="-19.14481" />
    <detection t="62" x="56.65565148251749" y="80.25" z="-18.838163" />
    <detection t="63" x="55.76577213986014" y="80.25" z="-18.843456" />
    <detection t="64" x="54.875892797202795" y="80.25" z="-19.767714" />
    <detection t="65" x="53.689387006993016" y="79.929" z="-19.394485" />
    <detection t="66" x="52.502881216783216" y="79.929" z="-18.758497" />
    <detection t="67" x="51.90962832167832" y="79.929" z="-19.161081" />
    <detection t="68" x="50.72312253146855" y="79.608" z="-18.832836" />
    <detection t="69" x="49.83324318881119" y="79.608" z="-19.287405" />
    <detection t="70" x="48.646737398601395" y="79.287" z="-19.146622" />
    <detection t="71" x="47.46023160839161" y="79.287" z="-19.024038" />
    <detection t="72" x="46.570352265734265" y="78.966" z="-18.67513" />
    <detection t="73" x="45.38384647552448" y="78.966" z="-19.247751" />
    <detection t="74" x="44.19734068531468" y="78.966" z="-19.736486" />
    <detection t="75" x="43.0108348951049" y="78.645" z="-18.928032" />
    <detection t="76" x="42.120955552447555" y="78.645" z="-19.403658" />
    <detection t="77" x="41.23107620979021" y="78.645" z="-19.541782" />
    <detection t="78" x="40.044570419580424" y="78.324" z="-18.90709" />
    <detection t="79" x="38.85806462937063" y="78.324" z="-19.439655" />
    <detection t="80" x="37.968185286713286" y="78.324" z="-19.61195" />
    <detection t="81" x="36.485053048951045" y="78.003" z="-19.252869" />
    <detection t="82" x="35.59517370629371" y="78.003" z="-19.430288" />
    <detection t="83" x="34.408667916083914" y="78.003" z="-19.154581" />
    <detection t="84" x="33.22216212587413" y="78.003" z="-19.338079999999998" />
    <detection t="85" x="32.035656335664335" y="78.003" z="-19.205408" />
    <detection t="86" x="31.145776993006994" y="78.003" z="-19.774523000000002" />
    <detection t="87" x="29.959271202797204" y="78.003" z="-19.457909" />
    <detection t="88" x="28.476138965034966" y="78.003" z="-19.188074" />
    <detection t="89" x="27.586259622377625" y="78.324" z="-19.729671" />
    <detection t="90" x="26.39975383216784" y="78.324" z="-19.459412" />
    <detection t="91" x="25.50987448951049" y="78.324" z="-19.769491" />
    <detection t="92" x="24.323368699300698" y="78.645" z="-19.850217999999998" />
    <detection t="93" x="23.730115804195805" y="78.645" z="-18.629398000000002" />
    <detection t="94" x="22.543610013986015" y="78.966" z="-18.975863" />
    <detection t="95" x="21.653730671328674" y="79.287" z="-18.385233" />
  </particle>
  <particle nSpots="103">
    <detection t="0" x="191.76811023952095" y="56.496" z="3.5391133000000004" />
    <detection t="1" x="191.133116497006" y="56.496" z="3.9048293" />
    <detection t="2" x="190.81561962574852" y="56.817" z="3.2831635" />
    <detection t="3" x="190.81561962574852" y="56.817" z="4.2098059999999995" />
    <detection t="4" x="190.18062588323355" y="57.138" z="4.082898" />
    <detection t="5" x="189.86312901197607" y="57.138" z="4.538079" />
    <detection t="6" x="189.5456321407186" y="57.459" z="4.245650299999999" />
    <detection t="7" x="189.2281352694611" y="57.459" z="4.139202" />
    <detection t="8" x="188.91063839820362" y="57.459" z="4.346143" />
    <detection t="9" x="188.59314152694614" y="57.78" z="4.0025224999999995" />
    <detection t="10" x="188.27564465568864" y="57.78" z="4.486122" />
    <detection t="11" x="187.95814778443116" y="58.101" z="4.4925475" />
    <detection t="12" x="187.95814778443116" y="58.101" z="5.1302238" />
    <detection t="13" x="187.32315404191618" y="58.422" z="5.170374" />
    <detection t="14" x="187.00565717065868" y="58.422" z="4.9086924000000005" />
    <detection t="15" x="186.6881602994012" y="58.743" z="5.1902230000000005" />
    <detection t="16" x="186.37066342814373" y="58.743" z="5.417900599999999" />
    <detection t="17" x="186.05316655688625" y="58.743" z="5.2872753" />
    <detection t="18" x="185.73566968562875" y="59.064" z="5.085007" />
    <detection t="19" x="185.4181728143713" y="59.064" z="5.415943599999999" />
    <detection t="20" x="185.1006759431138" y="59.064" z="5.4841394" />
    <detection t="21" x="184.46568220059882" y="59.385" z="5.3629620000000005" />
    <detection t="22" x="184.14818532934135" y="59.385" z="5.6506515" />
    <detection t="23" x="183.83068845808387" y="59.385" z="5.5216208" />
    <detection t="24" x="183.1956947155689" y="59.385" z="6.000793" />
    <detection t="25" x="182.8781978443114" y="59.706" z="5.4474173" />
    <detection t="26" x="182.5607009730539" y="59.706" z="5.522814299999999" />
    <detection t="27" x="182.2432041017964" y="59.706" z="5.406879" />
    <detection t="28" x="181.60821035928146" y="59.706" z="5.636324" />
    <detection t="29" x="181.29071348802395" y="59.706" z="5.5231433" />
    <detection t="30" x="180.655719745509" y="60.027" z="5.528901599999999" />
    <detection t="31" x="180.655719745509" y="60.027" z="6.160451" />
    <detection t="32" x="179.70322913173655" y="60.027" z="5.420311" />
    <detection t="33" x="179.0682353892216" y="60.027" z="5.357412" />
    <detection t="34" x="178.7507385179641" y="60.027" z="5.826813" />
    <detection t="35" x="178.11574477544912" y="60.027" z="5.730353" />
    <detection t="36" x="177.7982479041916" y="60.027" z="5.674619" />
    <detection t="37" x="176.8457572904192" y="60.027" z="5.695614" />
    <detection t="38" x="176.52826041916168" y="60.348" z="5.427946599999999" />
    <detection t="39" x="175.89326667664673" y="60.348" z="5.411733" />
    <detection t="40" x="175.57576980538926" y="60.027" z="5.352799" />
    <detection t="41" x="174.94077606287422" y="60.348" z="5.327614" />
    <detection t="42" x="174.3057823203593" y="60.348" z="5.500291000000001" />
    <detection t="43" x="173.9882854491018" y="60.348" z="5.294807" />
    <detection t="44" x="173.03579483532934" y="60.348" z="5.220922" />
    <detection t="45" x="172.71829796407192" y="60.348" z="5.498954299999999" />
    <detection t="46" x="171.76580735029938" y="60.348" z="5.3202376" />
    <detection t="47" x="171.13081360778446" y="60.348" z="5.40632" />
    <detection t="48" x="170.49581986526948" y="60.348" z="5.1145606" />
    <detection t="49" x="170.17832299401195" y="60.348" z="5.429291200000001" />
    <detection t="50" x="169.22583238023952" y="60.348" z="5.206713" />
    <detection t="51" x="168.59083863772457" y="60.027" z="5.0402293" />
    <detection t="52" x="168.27334176646707" y="60.027" z="5.08325" />
    <detection t="53" x="167.63834802395212" y="60.027" z="5.154620599999999" />
    <detection t="54" x="167.0033542814371" y="60.027" z="4.953322" />
    <detection t="55" x="166.3683605389222" y="60.027" z="4.9677024" />
    <detection t="56" x="165.41586992514974" y="60.027" z="4.5895348" />
    <detection t="57" x="165.09837305389223" y="59.706" z="4.6079655" />
    <detection t="58" x="164.46337931137725" y="59.706" z="5.070289" />
    <detection t="59" x="163.8283855688623" y="59.706" z="5.065953299999999" />
    <detection t="60" x="163.19339182634735" y="59.706" z="4.720797" />
    <detection t="61" x="162.87589495508985" y="59.706" z="5.1181445" />
    <detection t="62" x="162.2409012125748" y="59.706" z="5.2071333" />
    <detection t="63" x="161.28841059880236" y="59.706" z="5.042997" />
    <detection t="64" x="160.6534168562875" y="59.385" z="4.772508" />
    <detection t="65" x="160.01842311377246" y="59.385" z="4.584803" />
    <detection t="66" x="159.3834293712575" y="59.385" z="4.8115096" />
    <detection t="67" x="159.0659325" y="59.385" z="4.689447" />
    <detection t="68" x="158.11344188622758" y="59.385" z="4.613043299999999" />
    <detection t="69" x="157.4784481437126" y="59.385" z="4.807314" />
    <detection t="70" x="156.8434544011976" y="59.385" z="4.9132843" />
    <detection t="71" x="156.2084606586827" y="59.064" z="4.93086" />
    <detection t="72" x="155.57346691616766" y="59.064" z="4.387085" />
    <detection t="73" x="155.25597004491019" y="59.064" z="4.5215755" />
    <detection t="74" x="154.62097630239523" y="59.064" z="5.205488" />
    <detection t="75" x="153.66848568862278" y="59.064" z="4.739977" />
    <detection t="76" x="153.0334919461078" y="58.743" z="4.356441" />
    <detection t="77" x="152.71599507485033" y="58.743" z="4.906328" />
    <detection t="78" x="152.08100133233532" y="58.743" z="4.433927" />
    <detection t="79" x="151.1285107185629" y="58.743" z="4.4021792" />
    <detection t="80" x="151.1285107185629" y="58.743" z="4.6444790000000005" />
    <detection t="81" x="150.4935169760479" y="58.422" z="4.118754" />
    <detection t="82" x="149.54102636227546" y="58.422" z="4.3175836" />
    <detection t="83" x="149.22352949101798" y="58.422" z="4.4643073" />
    <detection t="84" x="148.27103887724553" y="58.422" z="4.0828376" />
    <detection t="85" x="148.27103887724553" y="58.422" z="4.5066120000000005" />
    <detection t="86" x="147.63604513473055" y="58.422" z="4.413577" />
    <detection t="87" x="147.00105139221557" y="58.422" z="4.321103599999999" />
    <detection t="88" x="146.36605764970062" y="58.422" z="4.417187" />
    <detection t="89" x="145.73106390718564" y="58.422" z="4.196299" />
    <detection t="90" x="145.09607016467066" y="58.101" z="3.9960678" />
    <detection t="91" x="144.7785732934132" y="58.101" z="4.161497600000001" />
    <detection t="92" x="143.82608267964068" y="58.101" z="4.134656" />
    <detection t="93" x="143.50858580838326" y="58.101" z="4.0982747" />
    <detection t="94" x="142.55609519461078" y="58.101" z="4.0899496" />
    <detection t="95" x="142.2385983233533" y="58.101" z="4.2689585999999995" />
    <detection t="96" x="141.92110145209583" y="58.101" z="4.0847545" />
    <detection t="97" x="141.28610770958085" y="58.101" z="4.33367" />
    <detection t="98" x="140.96861083832337" y="57.78" z="4.1715217" />
    <detection t="99" x="140.6511139670659" y="57.78" z="4.2076554" />
    <detection t="100" x="139.69862335329344" y="57.78" z="4.067825" />
    <detection t="101" x="139.3811264820359" y="57.78" z="4.2232804" />
    <detection t="102" x="139.3811264820359" y="57.459" z="3.8824904" />
  </particle>
  <particle nSpots="84">
    <detection t="0" x="65.15078804347827" y="43.977011258114885" z="-4.9838767" />
    <detection t="1" x="65.15078804347827" y="43.977011258114885" z="-5.387954" />
    <detection t="2" x="64.36108152173914" y="43.977011258114885" z="-5.233459" />
    <detection t="3" x="63.96622826086957" y="44.298011340290905" z="-5.1415157" />
    <detection t="4" x="63.571374999999996" y="44.298011340290905" z="-5.649695400000001" />
    <detection t="5" x="63.176521739130436" y="44.298011340290905" z="-5.569178599999999" />
    <detection t="6" x="62.781668478260876" y="44.298011340290905" z="-5.6414332" />
    <detection t="7" x="61.99196195652174" y="44.298011340290905" z="-5.4518857" />
    <detection t="8" x="61.597108695652175" y="44.298011340290905" z="-5.432983999999999" />
    <detection t="9" x="60.80740217391304" y="44.298011340290905" z="-5.6048064" />
    <detection t="10" x="60.80740217391304" y="44.298011340290905" z="-5.942207" />
    <detection t="11" x="60.01769565217391" y="44.298011340290905" z="-5.5789394" />
    <detection t="12" x="59.22798913043478" y="44.619011422466926" z="-5.066797" />
    <detection t="13" x="59.22798913043478" y="44.619011422466926" z="-5.5834823" />
    <detection t="14" x="58.43828260869566" y="44.619011422466926" z="-5.4092402" />
    <detection t="15" x="57.25372282608696" y="44.619011422466926" z="-5.5359583" />
    <detection t="16" x="56.85886956521739" y="44.619011422466926" z="-5.148127" />
    <detection t="17" x="56.85886956521739" y="44.940011504642946" z="-5.891308" />
    <detection t="18" x="56.46401630434782" y="44.940011504642946" z="-5.850243" />
    <detection t="19" x="55.6743097826087" y="44.940011504642946" z="-5.9103847" />
    <detection t="20" x="55.27945652173913" y="44.619011422466926" z="-5.820083599999999" />
    <detection t="21" x="54.88460326086957" y="44.619011422466926" z="-6.267451" />
    <detection t="22" x="54.094896739130434" y="44.940011504642946" z="-5.6775117" />
    <detection t="23" x="53.700043478260866" y="44.940011504642946" z="-5.332366" />
    <detection t="24" x="53.305190217391306" y="44.940011504642946" z="-5.982281700000001" />
    <detection t="25" x="52.910336956521746" y="44.940011504642946" z="-6.359875" />
    <detection t="26" x="52.12063043478261" y="44.940011504642946" z="-6.024374" />
    <detection t="27" x="52.12063043478261" y="45.26101158681897" z="-6.227004" />
    <detection t="28" x="51.33092391304348" y="45.26101158681897" z="-6.038818" />
    <detection t="29" x="50.54121739130435" y="45.26101158681897" z="-6.0825415000000005" />
    <detection t="30" x="50.54121739130435" y="45.26101158681897" z="-6.1715264" />
    <detection t="31" x="49.751510869565216" y="45.26101158681897" z="-6.039958" />
    <detection t="32" x="49.356657608695656" y="45.26101158681897" z="-6.1068215" />
    <detection t="33" x="48.96180434782609" y="45.26101158681897" z="-6.072146" />
    <detection t="34" x="48.172097826086954" y="45.26101158681897" z="-5.958903299999999" />
    <detection t="35" x="47.777244565217394" y="45.26101158681897" z="-6.015502" />
    <detection t="36" x="47.382391304347834" y="45.26101158681897" z="-6.0728273" />
    <detection t="37" x="46.98753804347826" y="45.26101158681897" z="-6.276769" />
    <detection t="38" x="46.5926847826087" y="45.26101158681897" z="-6.3985596" />
    <detection t="39" x="46.19783152173913" y="45.26101158681897" z="-6.3967089999999995" />
    <detection t="40" x="45.408125" y="45.26101158681897" z="-6.2587147000000005" />
    <detection t="41" x="45.01327173913044" y="45.26101158681897" z="-6.4790745" />
    <detection t="42" x="44.61841847826087" y="45.26101158681897" z="-6.482293599999999" />
    <detection t="43" x="44.61841847826087" y="45.26101158681897" z="-6.853513700000001" />
    <detection t="44" x="43.82871195652174" y="45.26101158681897" z="-6.2171392" />
    <detection t="45" x="43.43385869565218" y="44.940011504642946" z="-6.060625" />
    <detection t="46" x="42.64415217391304" y="44.940011504642946" z="-6.545141" />
    <detection t="47" x="42.24929891304348" y="44.619011422466926" z="-6.1727276" />
    <detection t="48" x="42.24929891304348" y="44.298011340290905" z="-6.5308285" />
    <detection t="49" x="41.854445652173915" y="44.298011340290905" z="-6.6280660000000005" />
    <detection t="50" x="41.45959239130435" y="44.619011422466926" z="-6.978449" />
    <detection t="51" x="40.66988586956522" y="43.977011258114885" z="-6.3953648" />
    <detection t="52" x="40.275032608695646" y="43.656011175938865" z="-6.775589999999999" />
    <detection t="53" x="39.880179347826086" y="43.335011093762844" z="-6.960561" />
    <detection t="54" x="39.880179347826086" y="43.335011093762844" z="-6.430878599999999" />
    <detection t="55" x="39.485326086956526" y="43.335011093762844" z="-6.948776700000001" />
    <detection t="56" x="39.09047282608696" y="43.014011011586824" z="-6.746992999999999" />
    <detection t="57" x="38.300766304347825" y="43.014011011586824" z="-7.079142599999999" />
    <detection t="58" x="37.90591304347826" y="42.6930109294108" z="-6.753705" />
    <detection t="59" x="37.90591304347826" y="42.372010847234776" z="-6.8517017000000005" />
    <detection t="60" x="37.5110597826087" y="42.372010847234776" z="-6.976248" />
    <detection t="61" x="37.5110597826087" y="42.051010765058756" z="-6.928295599999999" />
    <detection t="62" x="37.11620652173913" y="41.730010682882735" z="-6.8882356" />
    <detection t="63" x="37.11620652173913" y="41.409010600706715" z="-6.9277678" />
    <detection t="64" x="36.72135326086957" y="41.088010518530695" z="-6.9762034" />
    <detection t="65" x="36.72135326086957" y="40.767010436354674" z="-7.0316353000000005" />
    <detection t="66" x="36.3265" y="40.446010354178654" z="-6.7539039999999995" />
    <detection t="67" x="35.931646739130436" y="40.12501027200263" z="-7.096739" />
    <detection t="68" x="35.931646739130436" y="39.80401018982661" z="-7.1224775" />
    <detection t="69" x="35.931646739130436" y="39.162010025474565" z="-6.9143987000000005" />
    <detection t="70" x="35.931646739130436" y="38.841009943298545" z="-7.029816599999999" />
    <detection t="71" x="35.931646739130436" y="38.199009778946504" z="-7.063421000000001" />
    <detection t="72" x="36.3265" y="37.878009696770484" z="-7.1971107000000005" />
    <detection t="73" x="36.72135326086957" y="37.23600953241844" z="-7.4671674" />
    <detection t="74" x="36.72135326086957" y="36.5940093680664" z="-7.314938000000001" />
    <detection t="75" x="37.11620652173913" y="35.952009203714354" z="-7.4260473" />
    <detection t="76" x="37.11620652173913" y="35.31000903936231" z="-7.3284845" />
    <detection t="77" x="37.11620652173913" y="34.66800887501027" z="-7.2428737000000005" />
    <detection t="78" x="37.5110597826087" y="33.70500862848221" z="-7.416807" />
    <detection t="79" x="37.90591304347826" y="33.06300846413017" z="-7.433735400000001" />
    <detection t="80" x="38.300766304347825" y="32.1000082176021" z="-7.8730216" />
    <detection t="81" x="39.09047282608696" y="31.45800805325006" z="-8.153234" />
    <detection t="82" x="39.880179347826086" y="30.81600788889802" z="-8.036537" />
    <detection t="83" x="40.66988586956522" y="30.17400772454598" z="-7.8796919999999995" />
  </particle>
  <particle nSpots="109">
    <detection t="0" x="184.78045377682403" y="98.547" z="-4.756096" />
    <detection t="1" x="185.9941184978541" y="97.263" z="-5.61777" />
    <detection t="2" x="186.6009508583691" y="95.979" z="-4.921737" />
    <detection t="3" x="187.20778321888412" y="94.695" z="-5.420510299999999" />
    <detection t="4" x="187.81461557939915" y="93.732" z="-5.9755883" />
    <detection t="5" x="188.72486412017167" y="92.448" z="-5.703992400000001" />
    <detection t="6" x="189.3316964806867" y="91.485" z="-6.818252" />
    <detection t="7" x="189.6351126609442" y="90.201" z="-5.8470907" />
    <detection t="8" x="190.24194502145923" y="89.238" z="-5.5034766" />
    <detection t="9" x="190.84877738197426" y="88.275" z="-5.766879599999999" />
    <detection t="10" x="190.84877738197426" y="87.312" z="-2.1221322999999996" />
    <detection t="11" x="191.45560974248926" y="86.349" z="-4.5814934" />
    <detection t="12" x="191.45560974248926" y="85.386" z="0.8478804" />
    <detection t="13" x="192.06244210300432" y="84.744" z="-4.0853014" />
    <detection t="14" x="192.06244210300432" y="83.781" z="-2.1806805000000002" />
    <detection t="15" x="192.36585828326182" y="82.818" z="-4.004303500000001" />
    <detection t="16" x="192.36585828326182" y="82.176" z="3.9739616" />
    <detection t="17" x="192.66927446351932" y="81.534" z="-2.7233489" />
    <detection t="18" x="192.97269064377684" y="80.892" z="-6.719459" />
    <detection t="19" x="192.66927446351932" y="80.25" z="-5.847516000000001" />
    <detection t="20" x="192.66927446351932" y="79.608" z="-1.9159958" />
    <detection t="21" x="193.27610682403434" y="78.966" z="-6.890181500000001" />
    <detection t="22" x="192.97269064377684" y="78.324" z="-7.3566175000000005" />
    <detection t="23" x="192.97269064377684" y="77.682" z="-5.537813" />
    <detection t="24" x="192.97269064377684" y="77.361" z="-6.5950226999999995" />
    <detection t="25" x="192.66927446351932" y="76.719" z="-7.511761999999999" />
    <detection t="26" x="192.97269064377684" y="76.398" z="-6.710868" />
    <detection t="27" x="192.97269064377684" y="75.756" z="-8.093998" />
    <detection t="28" x="192.97269064377684" y="75.435" z="-7.678999999999999" />
    <detection t="29" x="192.97269064377684" y="75.114" z="-7.929671000000001" />
    <detection t="30" x="192.66927446351932" y="74.472" z="-7.6345979999999996" />
    <detection t="31" x="192.36585828326182" y="74.151" z="-7.944039" />
    <detection t="32" x="192.36585828326182" y="73.83" z="-8.079424000000001" />
    <detection t="33" x="192.66927446351932" y="73.509" z="-8.239361" />
    <detection t="34" x="192.36585828326182" y="73.188" z="-8.141436" />
    <detection t="35" x="192.36585828326182" y="72.867" z="-8.275746" />
    <detection t="36" x="191.7590259227468" y="72.546" z="-8.620069" />
    <detection t="37" x="192.06244210300432" y="72.225" z="-8.688875" />
    <detection t="38" x="191.7590259227468" y="71.904" z="-9.152417" />
    <detection t="39" x="191.45560974248926" y="71.904" z="-8.892479" />
    <detection t="40" x="191.45560974248926" y="71.583" z="-8.904779" />
    <detection t="41" x="191.15219356223176" y="71.262" z="-9.464881" />
    <detection t="42" x="190.84877738197426" y="71.262" z="-9.417114999999999" />
    <detection t="43" x="190.54536120171673" y="70.941" z="-9.626911" />
    <detection t="44" x="190.54536120171673" y="70.62" z="-9.773919" />
    <detection t="45" x="189.93852884120173" y="70.62" z="-9.870563" />
    <detection t="46" x="189.93852884120173" y="70.299" z="-9.980576" />
    <detection t="47" x="189.6351126609442" y="69.978" z="-10.186474" />
    <detection t="48" x="189.3316964806867" y="69.978" z="-10.110555999999999" />
    <detection t="49" x="189.0282803004292" y="69.657" z="-10.320775999999999" />
    <detection t="50" x="188.72486412017167" y="69.336" z="-10.170573" />
    <detection t="51" x="188.72486412017167" y="69.336" z="-9.874803" />
    <detection t="52" x="188.42144793991417" y="69.015" z="-10.102601" />
    <detection t="53" x="188.11803175965667" y="68.694" z="-10.42183" />
    <detection t="54" x="187.81461557939915" y="68.694" z="-10.100757000000002" />
    <detection t="55" x="187.20778321888412" y="68.373" z="-10.347952000000001" />
    <detection t="56" x="186.6009508583691" y="68.373" z="-10.305995" />
    <detection t="57" x="186.6009508583691" y="68.052" z="-10.292373" />
    <detection t="58" x="185.9941184978541" y="68.052" z="-10.484639999999999" />
    <detection t="59" x="185.9941184978541" y="67.731" z="-10.536767" />
    <detection t="60" x="185.38728613733906" y="67.731" z="-10.745811999999999" />
    <detection t="61" x="185.08386995708156" y="67.41" z="-10.567366" />
    <detection t="62" x="184.47703759656653" y="67.41" z="-10.531305" />
    <detection t="63" x="184.17362141630903" y="67.089" z="-10.654921" />
    <detection t="64" x="183.566789055794" y="67.089" z="-10.589214" />
    <detection t="65" x="183.26337287553648" y="66.768" z="-10.657169" />
    <detection t="66" x="182.65654051502145" y="66.768" z="-10.538391" />
    <detection t="67" x="182.35312433476395" y="66.768" z="-10.709546000000001" />
    <detection t="68" x="181.74629197424892" y="66.447" z="-10.662362" />
    <detection t="69" x="181.13945961373392" y="66.447" z="-10.829852" />
    <detection t="70" x="180.5326272532189" y="66.447" z="-10.681587" />
    <detection t="71" x="179.92579489270386" y="66.447" z="-10.740671" />
    <detection t="72" x="179.62237871244636" y="66.126" z="-10.685564" />
    <detection t="73" x="179.01554635193133" y="66.126" z="-10.39148" />
    <detection t="74" x="178.7121301716738" y="66.126" z="-10.990263" />
    <detection t="75" x="178.1052978111588" y="66.126" z="-10.5813" />
    <detection t="76" x="177.80188163090128" y="65.805" z="-10.701716000000001" />
    <detection t="77" x="177.1950492703863" y="65.805" z="-10.712063" />
    <detection t="78" x="176.58821690987125" y="65.805" z="-11.054333999999999" />
    <detection t="79" x="176.28480072961375" y="65.805" z="-10.496383999999999" />
    <detection t="80" x="175.37455218884122" y="65.484" z="-9.541089" />
    <detection t="81" x="175.07113600858372" y="65.484" z="-10.688433" />
    <detection t="82" x="174.46430364806866" y="65.484" z="-10.047433" />
    <detection t="83" x="174.16088746781116" y="65.484" z="-10.756167" />
    <detection t="84" x="173.55405510729614" y="65.484" z="-10.385437" />
    <detection t="85" x="172.9472227467811" y="65.484" z="-9.733135" />
    <detection t="86" x="172.6438065665236" y="65.484" z="-10.7391815" />
    <detection t="87" x="171.73355802575108" y="65.484" z="-10.476173" />
    <detection t="88" x="171.43014184549358" y="65.484" z="-10.120403999999999" />
    <detection t="89" x="170.51989330472102" y="65.484" z="-8.978514" />
    <detection t="90" x="170.21647712446352" y="65.484" z="-10.859446" />
    <detection t="91" x="169.306228583691" y="65.484" z="-10.205314999999999" />
    <detection t="92" x="169.00281240343347" y="65.484" z="-10.128581" />
    <detection t="93" x="168.39598004291847" y="65.484" z="-9.169300999999999" />
    <detection t="94" x="167.78914768240344" y="65.484" z="-10.8138" />
    <detection t="95" x="167.48573150214594" y="65.484" z="-10.074858" />
    <detection t="96" x="166.5754829613734" y="65.484" z="-9.488049499999999" />
    <detection t="97" x="165.9686506008584" y="65.484" z="-8.950439999999999" />
    <detection t="98" x="165.36181824034335" y="65.484" z="-10.512792999999999" />
    <detection t="99" x="164.75498587982833" y="65.484" z="-9.985861" />
    <detection t="100" x="164.1481535193133" y="65.163" z="-9.191400999999999" />
    <detection t="101" x="163.8447373390558" y="65.163" z="-10.737900999999999" />
    <detection t="102" x="163.23790497854074" y="65.163" z="-10.491771" />
    <detection t="103" x="162.6310726180257" y="65.163" z="-9.547897" />
    <detection t="104" x="162.02424025751077" y="65.163" z="-9.122725" />
    <detection t="105" x="161.7208240772532" y="65.163" z="-11.218060000000001" />
    <detection t="106" x="160.81057553648068" y="65.163" z="-10.870736" />
    <detection t="107" x="160.20374317596566" y="65.163" z="-10.146747" />
    <detection t="108" x="159.59691081545063" y="65.163" z="-9.674555" />
  </particle>
  <particle nSpots="105">
    <detection t="0" x="60.89358760504202" y="90.201" z="-18.49472" />
    <detection t="1" x="60.59654571428571" y="90.201" z="-18.125847" />
    <detection t="2" x="60.00246193277311" y="90.201" z="-18.14102" />
    <detection t="3" x="59.1113362605042" y="89.88" z="-17.972347" />
    <detection t="4" x="58.22021058823529" y="90.201" z="-18.139603" />
    <detection t="5" x="57.62612680672269" y="89.88" z="-17.656048000000002" />
    <detection t="6" x="56.73500113445379" y="89.88" z="-17.53637" />
    <detection t="7" x="55.843875462184876" y="89.88" z="-17.570538" />
    <detection t="8" x="55.249791680672274" y="89.559" z="-17.64245" />
    <detection t="9" x="54.65570789915966" y="89.559" z="-17.492945000000002" />
    <detection t="10" x="53.467540336134455" y="89.559" z="-17.824726000000002" />
    <detection t="11" x="52.87345655462186" y="89.559" z="-17.815832" />
    <detection t="12" x="52.279372773109245" y="89.238" z="-17.514608" />
    <detection t="13" x="51.685288991596636" y="89.238" z="-17.325461999999998" />
    <detection t="14" x="50.497121428571425" y="88.917" z="-17.874681" />
    <detection t="15" x="50.20007953781513" y="88.917" z="-17.661173" />
    <detection t="16" x="49.01191197478992" y="88.917" z="-17.63624" />
    <detection t="17" x="48.41782819327731" y="88.596" z="-17.672144" />
    <detection t="18" x="47.5267025210084" y="88.596" z="-17.599089000000003" />
    <detection t="19" x="46.9326187394958" y="88.596" z="-17.55733" />
    <detection t="20" x="46.33853495798319" y="88.275" z="-17.363142" />
    <detection t="21" x="45.447409285714286" y="88.275" z="-17.637318" />
    <detection t="22" x="44.55628361344537" y="88.275" z="-17.643913" />
    <detection t="23" x="43.66515794117647" y="88.275" z="-17.554539000000002" />
    <detection t="24" x="43.071074159663866" y="88.275" z="-17.604494" />
    <detection t="25" x="41.882906596638655" y="88.275" z="-17.819672" />
    <detection t="26" x="41.28882281512605" y="87.954" z="-17.912126999999998" />
    <detection t="27" x="40.397697142857155" y="87.954" z="-17.839676" />
    <detection t="28" x="39.80361336134454" y="87.954" z="-17.47514" />
    <detection t="29" x="38.91248768907563" y="87.954" z="-17.36457" />
    <detection t="30" x="38.318403907563024" y="87.954" z="-17.368902" />
    <detection t="31" x="37.42727823529412" y="87.954" z="-17.409735" />
    <detection t="32" x="36.833194453781516" y="87.954" z="-17.408272" />
    <detection t="33" x="36.23911067226891" y="87.954" z="-17.529745000000002" />
    <detection t="34" x="35.347985" y="87.954" z="-17.332320000000003" />
    <detection t="35" x="34.45685932773109" y="87.954" z="-17.290049" />
    <detection t="36" x="33.86277554621849" y="88.275" z="-17.238564" />
    <detection t="37" x="32.97164987394958" y="88.275" z="-17.34722" />
    <detection t="38" x="32.37756609243698" y="88.275" z="-17.422485" />
    <detection t="39" x="31.48644042016807" y="88.596" z="-17.540842" />
    <detection t="40" x="31.189398529411765" y="88.917" z="-17.204977" />
    <detection t="41" x="30.298272857142855" y="88.917" z="-17.503773000000002" />
    <detection t="42" x="30.001230966386554" y="89.238" z="-17.133917" />
    <detection t="43" x="29.40714718487395" y="89.559" z="-17.595371" />
    <detection t="44" x="28.813063403361344" y="89.88" z="-17.187775" />
    <detection t="45" x="28.21897962184874" y="90.201" z="-17.007026999999997" />
    <detection t="46" x="27.624895840336137" y="90.522" z="-17.174385" />
    <detection t="47" x="27.624895840336137" y="91.164" z="-16.805487" />
    <detection t="48" x="27.03081205882353" y="91.485" z="-17.203306" />
    <detection t="49" x="26.733770168067228" y="92.127" z="-16.831782999999998" />
    <detection t="50" x="26.733770168067228" y="92.448" z="-16.785883" />
    <detection t="51" x="26.43672827731093" y="93.09" z="-16.53024" />
    <detection t="52" x="26.43672827731093" y="93.732" z="-16.500591" />
    <detection t="53" x="26.43672827731093" y="94.053" z="-16.22694" />
    <detection t="54" x="26.43672827731093" y="94.695" z="-16.147865" />
    <detection t="55" x="26.43672827731093" y="95.337" z="-15.539389000000002" />
    <detection t="56" x="26.733770168067228" y="96.3" z="-15.662648" />
    <detection t="57" x="27.03081205882353" y="96.942" z="-16.427984" />
    <detection t="58" x="27.327853949579833" y="97.905" z="-15.942217000000001" />
    <detection t="59" x="27.921937731092438" y="98.547" z="-15.5566435" />
    <detection t="60" x="28.51602151260504" y="99.51" z="-15.766638" />
    <detection t="61" x="29.110105294117645" y="100.473" z="-15.910938" />
    <detection t="62" x="29.704189075630254" y="101.115" z="-14.802181" />
    <detection t="63" x="30.595314747899163" y="102.078" z="-15.203463000000001" />
    <detection t="64" x="31.48644042016807" y="103.362" z="-15.638291" />
    <detection t="65" x="32.37756609243698" y="104.325" z="-15.177145000000001" />
    <detection t="66" x="33.56573365546219" y="105.288" z="-15.541144000000001" />
    <detection t="67" x="34.45685932773109" y="106.251" z="-15.315249" />
    <detection t="68" x="35.645026890756306" y="107.214" z="-15.384499" />
    <detection t="69" x="37.13023634453781" y="107.856" z="-15.143846" />
    <detection t="70" x="38.318403907563024" y="108.819" z="-15.897022" />
    <detection t="71" x="39.80361336134454" y="109.782" z="-16.124482999999998" />
    <detection t="72" x="41.28882281512605" y="110.424" z="-15.790906" />
    <detection t="73" x="42.77403226890756" y="111.066" z="-16.163275" />
    <detection t="74" x="43.96219983193278" y="111.387" z="-15.994646" />
    <detection t="75" x="45.744451176470584" y="112.029" z="-16.197895000000003" />
    <detection t="76" x="47.229660630252106" y="112.35" z="-16.218994" />
    <detection t="77" x="48.71487008403361" y="112.671" z="-16.359358" />
    <detection t="78" x="50.20007953781513" y="112.992" z="-16.404604" />
    <detection t="79" x="51.98233088235294" y="112.992" z="-16.09411" />
    <detection t="80" x="53.17049844537815" y="112.992" z="-16.34245" />
    <detection t="81" x="54.95274978991596" y="113.313" z="-16.123873" />
    <detection t="82" x="56.14091735294117" y="112.992" z="-16.45616" />
    <detection t="83" x="57.92316869747899" y="112.992" z="-16.565521" />
    <detection t="84" x="59.40837815126051" y="112.992" z="-17.069536" />
    <detection t="85" x="60.89358760504202" y="112.671" z="-17.01014" />
    <detection t="86" x="62.37879705882353" y="112.671" z="-17.497366" />
    <detection t="87" x="63.864006512605044" y="112.671" z="-17.127596" />
    <detection t="88" x="65.34921596638655" y="112.671" z="-16.998279999999998" />
    <detection t="89" x="66.24034163865547" y="112.671" z="-17.262539999999998" />
    <detection t="90" x="67.72555109243697" y="112.671" z="-17.197159" />
    <detection t="91" x="69.2107605462185" y="112.35" z="-17.126472" />
    <detection t="92" x="70.3989281092437" y="112.35" z="-17.288849" />
    <detection t="93" x="71.58709567226892" y="112.35" z="-17.227467" />
    <detection t="94" x="72.47822134453781" y="112.35" z="-17.518394" />
    <detection t="95" x="73.66638890756303" y="112.029" z="-17.519659" />
    <detection t="96" x="74.85455647058824" y="111.708" z="-17.253756" />
    <detection t="97" x="76.04272403361345" y="111.387" z="-17.283194" />
    <detection t="98" x="76.93384970588235" y="111.066" z="-17.824663" />
    <detection t="99" x="78.12201726890756" y="110.745" z="-17.269123" />
    <detection t="100" x="79.31018483193279" y="110.745" z="-17.78483" />
    <detection t="101" x="80.79539428571431" y="110.745" z="-17.730797" />
    <detection t="102" x="81.6865199579832" y="110.745" z="-17.617682000000002" />
    <detection t="103" x="82.8746875210084" y="111.066" z="-17.818514" />
    <detection t="104" x="83.76581319327731" y="111.066" z="-17.923018" />
  </particle>
  <particle nSpots="100">
    <detection t="0" x="105.82465951566952" y="118.083" z="-6.29438" />
    <detection t="1" x="107.18655035612537" y="117.793" z="-6.5774455000000005" />
    <detection t="2" x="108.54938237891739" y="117.793" z="-6.810786" />
    <detection t="3" x="109.66938935897437" y="118.449" z="-6.6936812" />
    <detection t="4" x="110.8778674786325" y="118.449" z="-6.689932300000001" />
    <detection t="5" x="112.0863455982906" y="118.449" z="-7.3776649999999995" />
    <detection t="6" x="113.29482371794873" y="118.449" z="-6.914642" />
    <detection t="7" x="114.50330183760686" y="118.449" z="-6.8992834" />
    <detection t="8" x="115.71177995726497" y="118.449" z="-6.9826837" />
    <detection t="9" x="116.61813854700856" y="118.449" z="-6.8351774" />
    <detection t="10" x="118.1287361965812" y="118.449" z="-6.530055" />
    <detection t="11" x="119.33721431623933" y="118.449" z="-6.823459" />
    <detection t="12" x="120.84781196581199" y="118.449" z="-6.5118575" />
    <detection t="13" x="122.0562900854701" y="118.449" z="-6.7261977" />
    <detection t="14" x="122.9626486752137" y="118.449" z="-6.3730807" />
    <detection t="15" x="124.47324632478634" y="118.77" z="-7.037875" />
    <detection t="16" x="125.68172444444446" y="118.77" z="-6.7560009999999995" />
    <detection t="17" x="127.1923220940171" y="118.77" z="-6.108266400000001" />
    <detection t="18" x="128.40080021367524" y="119.091" z="-6.828365299999999" />
    <detection t="19" x="129.60927833333335" y="119.091" z="-6.7257953" />
    <detection t="20" x="130.51563692307693" y="118.77" z="-5.7766495" />
    <detection t="21" x="132.0262345726496" y="118.77" z="-2.652343" />
    <detection t="22" x="133.53683222222224" y="119.091" z="-7.0475016" />
    <detection t="23" x="134.74531034188036" y="119.091" z="-7.163904" />
    <detection t="24" x="136.25590799145306" y="119.091" z="-6.3855987" />
    <detection t="25" x="137.1622665811966" y="119.091" z="-7.161761" />
    <detection t="26" x="138.67286423076925" y="119.091" z="-7.1437106" />
    <detection t="27" x="139.88134235042736" y="119.091" z="-7.5084995999999995" />
    <detection t="28" x="141.39193999999998" y="119.091" z="-6.500275" />
    <detection t="29" x="142.60041811965814" y="119.091" z="-6.94307" />
    <detection t="30" x="144.11101576923082" y="118.77" z="-6.611961999999999" />
    <detection t="31" x="145.3194938888889" y="118.77" z="-6.657997999999999" />
    <detection t="32" x="146.83009153846155" y="118.77" z="-7.057774" />
    <detection t="33" x="148.64280871794878" y="118.77" z="-7.0035105" />
    <detection t="34" x="149.54916730769233" y="118.77" z="-6.692767" />
    <detection t="35" x="151.3618844871795" y="118.449" z="-4.5869374" />
    <detection t="36" x="152.57036260683762" y="118.449" z="-6.890397500000001" />
    <detection t="37" x="154.38307978632474" y="118.449" z="-7.234002" />
    <detection t="38" x="156.19579696581198" y="118.128" z="-6.534267" />
    <detection t="39" x="158.3106336752137" y="117.807" z="-4.977015" />
    <detection t="40" x="160.12335085470087" y="117.486" z="-5.1562366" />
    <detection t="41" x="162.2381875641026" y="117.165" z="-4.588733" />
    <detection t="42" x="164.35302427350433" y="116.523" z="-2.9379459999999997" />
    <detection t="43" x="166.16574145299148" y="115.881" z="2.614223" />
    <detection t="44" x="168.5826976923077" y="114.918" z="-4.6054378" />
    <detection t="45" x="170.69753440170942" y="113.955" z="-2.619163" />
    <detection t="46" x="172.81237111111113" y="112.992" z="0.7726963000000001" />
    <detection t="47" x="175.22932735042738" y="111.708" z="-0.29067844" />
    <detection t="48" x="177.34416405982907" y="110.424" z="-0.082666345" />
    <detection t="49" x="179.45900076923078" y="109.14" z="-1.9637543999999998" />
    <detection t="50" x="181.5738374786325" y="107.214" z="2.5764158" />
    <detection t="51" x="183.6886741880342" y="105.609" z="1.0348134" />
    <detection t="52" x="185.50139136752136" y="104.004" z="-4.5591393" />
    <detection t="53" x="187.31410854700857" y="102.399" z="-5.7592797" />
    <detection t="54" x="189.12682572649575" y="100.473" z="-5.6520567" />
    <detection t="55" x="190.03318431623933" y="98.868" z="-5.5870185" />
    <detection t="56" x="191.8459014957265" y="96.621" z="-6.110175" />
    <detection t="57" x="192.7522600854701" y="95.016" z="-3.9900043" />
    <detection t="58" x="193.96073820512822" y="93.411" z="-4.9898430000000005" />
    <detection t="59" x="195.16921632478636" y="91.485" z="-0.27379245" />
    <detection t="60" x="195.4713358547009" y="89.88" z="0.18468672" />
    <detection t="61" x="196.9819335042735" y="88.275" z="-6.6442976" />
    <detection t="62" x="196.9819335042735" y="86.991" z="-5.413735400000001" />
    <detection t="63" x="197.88829209401712" y="85.707" z="-6.720703" />
    <detection t="64" x="198.49253115384616" y="84.102" z="-6.2070870000000005" />
    <detection t="65" x="198.49253115384616" y="82.818" z="-6.4382033" />
    <detection t="66" x="199.09677021367523" y="81.534" z="-6.9640320000000004" />
    <detection t="67" x="199.7010092735043" y="80.25" z="-7.25944" />
    <detection t="68" x="199.39888974358976" y="79.287" z="-7.140583500000001" />
    <detection t="69" x="200.00312880341883" y="78.003" z="-7.8791037" />
    <detection t="70" x="200.30524833333337" y="77.04" z="-7.8019643" />
    <detection t="71" x="200.60736786324787" y="76.398" z="-8.3246155" />
    <detection t="72" x="200.30524833333337" y="75.435" z="-8.162405999999999" />
    <detection t="73" x="200.30524833333337" y="74.793" z="-8.696049" />
    <detection t="74" x="200.30524833333337" y="73.83" z="-8.980685000000001" />
    <detection t="75" x="200.60736786324787" y="73.188" z="-9.168457" />
    <detection t="76" x="200.30524833333337" y="72.867" z="-9.659847000000001" />
    <detection t="77" x="200.30524833333337" y="71.904" z="-10.26116" />
    <detection t="78" x="200.30524833333337" y="71.583" z="-10.286237" />
    <detection t="79" x="200.30524833333337" y="70.941" z="-11.321026" />
    <detection t="80" x="200.30524833333337" y="70.62" z="-11.121483" />
    <detection t="81" x="200.00312880341883" y="70.299" z="-11.637300999999999" />
    <detection t="82" x="199.7010092735043" y="69.657" z="-12.4858675" />
    <detection t="83" x="199.39888974358976" y="69.336" z="-12.434718" />
    <detection t="84" x="199.09677021367523" y="69.015" z="-12.653134" />
    <detection t="85" x="198.7946506837607" y="68.694" z="-13.104683999999999" />
    <detection t="86" x="198.7946506837607" y="68.373" z="-12.858400999999999" />
    <detection t="87" x="198.49253115384616" y="68.373" z="-13.743787" />
    <detection t="88" x="197.88829209401712" y="68.052" z="-13.87672" />
    <detection t="89" x="197.5861725641026" y="67.731" z="-14.408010500000001" />
    <detection t="90" x="196.9819335042735" y="67.41" z="-14.715082" />
    <detection t="91" x="196.679813974359" y="67.089" z="-14.724607" />
    <detection t="92" x="196.37769444444447" y="67.089" z="-15.735698999999999" />
    <detection t="93" x="195.7734553846154" y="66.768" z="-15.012697" />
    <detection t="94" x="195.4713358547009" y="66.768" z="-16.111977" />
    <detection t="95" x="194.56497726495726" y="66.447" z="-16.541473" />
    <detection t="96" x="193.96073820512822" y="66.447" z="-16.828037" />
    <detection t="97" x="193.35649914529915" y="66.126" z="-16.411875" />
    <detection t="98" x="192.7522600854701" y="66.126" z="-16.071112" />
    <detection t="99" x="192.45014055555558" y="65.805" z="-17.44029" />
  </particle>
  <particle nSpots="74">
    <detection t="0" x="54.662733333333335" y="79.92902046182924" z="-8.341667" />
    <detection t="1" x="54.662733333333335" y="79.92902046182924" z="-8.0025625" />
    <detection t="2" x="54.31676666666666" y="79.92902046182924" z="-8.4282875" />
    <detection t="3" x="54.31676666666666" y="79.92902046182924" z="-8.471824" />
    <detection t="4" x="53.624833333333335" y="79.60802037965323" z="-8.586789" />
    <detection t="5" x="53.27886666666666" y="79.60802037965323" z="-8.482766999999999" />
    <detection t="6" x="52.9329" y="79.60802037965323" z="-8.405536" />
    <detection t="7" x="52.9329" y="79.60802037965323" z="-8.4814825" />
    <detection t="8" x="52.24096666666666" y="79.2870202974772" z="-8.246419" />
    <detection t="9" x="51.894999999999996" y="78.96602021530119" z="-9.155807000000001" />
    <detection t="10" x="51.549033333333334" y="78.96602021530119" z="-9.3999405" />
    <detection t="11" x="51.203066666666665" y="79.2870202974772" z="-8.569056" />
    <detection t="12" x="50.857099999999996" y="79.2870202974772" z="-8.109702" />
    <detection t="13" x="50.51113333333333" y="78.96602021530119" z="-8.947338" />
    <detection t="14" x="50.165166666666664" y="78.96602021530119" z="-8.352" />
    <detection t="15" x="49.819199999999995" y="78.96602021530119" z="-8.499471" />
    <detection t="16" x="49.127266666666664" y="78.64502013312516" z="-8.840389" />
    <detection t="17" x="48.7813" y="78.64502013312516" z="-8.412758" />
    <detection t="18" x="48.08936666666666" y="78.64502013312516" z="-8.562321" />
    <detection t="19" x="47.397433333333325" y="78.64502013312516" z="-8.306962" />
    <detection t="20" x="47.05146666666666" y="78.32402005094913" z="-8.882621" />
    <detection t="21" x="46.7055" y="78.32402005094913" z="-8.674075" />
    <detection t="22" x="46.35953333333333" y="78.32402005094913" z="-8.688952" />
    <detection t="23" x="46.01356666666666" y="78.32402005094913" z="-8.680908" />
    <detection t="24" x="45.32163333333333" y="78.32402005094913" z="-8.472512" />
    <detection t="25" x="44.97566666666666" y="78.32402005094913" z="-8.518476" />
    <detection t="26" x="44.6297" y="78.32402005094913" z="-8.538423" />
    <detection t="27" x="43.93776666666667" y="78.32402005094913" z="-8.546971000000001" />
    <detection t="28" x="43.59179999999999" y="78.32402005094913" z="-8.548979" />
    <detection t="29" x="43.24583333333333" y="78.00301996877312" z="-8.881597" />
    <detection t="30" x="42.89986666666667" y="78.32402005094913" z="-8.316597" />
    <detection t="31" x="42.55389999999999" y="78.00301996877312" z="-8.825861999999999" />
    <detection t="32" x="42.20793333333333" y="78.32402005094913" z="-8.641928" />
    <detection t="33" x="41.516" y="78.00301996877312" z="-8.954881" />
    <detection t="34" x="41.17003333333333" y="78.32402005094913" z="-8.618897" />
    <detection t="35" x="40.82406666666667" y="78.32402005094913" z="-9.018785000000001" />
    <detection t="36" x="40.4781" y="78.32402005094913" z="-8.7488785" />
    <detection t="37" x="40.13213333333333" y="78.00301996877312" z="-8.939199" />
    <detection t="38" x="39.4402" y="78.00301996877312" z="-8.587523" />
    <detection t="39" x="39.4402" y="77.68201988659709" z="-8.893918" />
    <detection t="40" x="39.094233333333335" y="77.68201988659709" z="-8.983799000000001" />
    <detection t="41" x="38.4023" y="78.00301996877312" z="-8.874269" />
    <detection t="42" x="38.056333333333335" y="77.68201988659709" z="-8.855421" />
    <detection t="43" x="37.71036666666666" y="77.68201988659709" z="-8.980387" />
    <detection t="44" x="37.71036666666666" y="77.68201988659709" z="-9.116425" />
    <detection t="45" x="37.018433333333334" y="77.68201988659709" z="-9.046586999999999" />
    <detection t="46" x="36.672466666666665" y="77.68201988659709" z="-9.237853" />
    <detection t="47" x="36.326499999999996" y="78.00301996877312" z="-9.099044000000001" />
    <detection t="48" x="36.326499999999996" y="78.00301996877312" z="-9.1479" />
    <detection t="49" x="35.980533333333334" y="78.00301996877312" z="-9.277464" />
    <detection t="50" x="35.288599999999995" y="78.32402005094913" z="-9.239469999999999" />
    <detection t="51" x="35.288599999999995" y="78.64502013312516" z="-9.241982" />
    <detection t="52" x="34.94263333333333" y="78.64502013312516" z="-9.077195" />
    <detection t="53" x="34.250699999999995" y="78.64502013312516" z="-8.979947" />
    <detection t="54" x="34.250699999999995" y="78.96602021530119" z="-9.262341000000001" />
    <detection t="55" x="33.90473333333333" y="78.96602021530119" z="-8.974664" />
    <detection t="56" x="33.55876666666666" y="79.2870202974772" z="-9.121443" />
    <detection t="57" x="33.212799999999994" y="79.60802037965323" z="-9.200660000000001" />
    <detection t="58" x="32.86683333333333" y="79.60802037965323" z="-9.440155" />
    <detection t="59" x="32.86683333333333" y="79.92902046182924" z="-9.2060375" />
    <detection t="60" x="32.1749" y="79.92902046182924" z="-9.244753999999999" />
    <detection t="61" x="32.1749" y="80.25002054400527" z="-9.221872" />
    <detection t="62" x="32.1749" y="80.25002054400527" z="-9.154308" />
    <detection t="63" x="31.82893333333333" y="80.57102062618128" z="-9.165918" />
    <detection t="64" x="31.482966666666663" y="80.57102062618128" z="-9.355006" />
    <detection t="65" x="31.482966666666663" y="80.89202070835731" z="-9.225452" />
    <detection t="66" x="31.137" y="81.21302079053332" z="-9.216132" />
    <detection t="67" x="30.79103333333333" y="81.21302079053332" z="-9.249963000000001" />
    <detection t="68" x="30.445066666666666" y="81.53402087270935" z="-9.258662" />
    <detection t="69" x="30.445066666666666" y="81.85502095488536" z="-9.110483" />
    <detection t="70" x="30.099099999999996" y="82.17602103706139" z="-9.608127" />
    <detection t="71" x="30.099099999999996" y="82.49702111923742" z="-9.184713" />
    <detection t="72" x="29.753133333333334" y="82.81802120141343" z="-9.34089" />
    <detection t="73" x="29.753133333333334" y="83.13902128358946" z="-9.320872" />
  </particle>
  <particle nSpots="79">
    <detection t="0" x="47.11760735294117" y="104.32502670720685" z="-10.752874" />
    <detection t="1" x="48.07919117647059" y="104.32502670720685" z="-10.978845" />
    <detection t="2" x="49.040775" y="104.64602678938286" z="-10.803425" />
    <detection t="3" x="50.00235882352941" y="104.64602678938286" z="-11.046797999999999" />
    <detection t="4" x="51.284470588235294" y="104.64602678938286" z="-11.097247" />
    <detection t="5" x="52.566582352941175" y="104.64602678938286" z="-11.030741" />
    <detection t="6" x="53.528166176470585" y="104.64602678938286" z="-11.126699" />
    <detection t="7" x="54.48975" y="104.64602678938286" z="-11.125694000000001" />
    <detection t="8" x="55.77186176470588" y="104.64602678938286" z="-10.871582" />
    <detection t="9" x="57.05397352941176" y="104.64602678938286" z="-10.956966" />
    <detection t="10" x="58.01555735294117" y="104.64602678938286" z="-10.939917" />
    <detection t="11" x="59.297669117647054" y="104.64602678938286" z="-11.088403" />
    <detection t="12" x="59.938725" y="104.64602678938286" z="-11.019745" />
    <detection t="13" x="60.900308823529414" y="104.64602678938286" z="-11.041035" />
    <detection t="14" x="61.86189264705882" y="104.64602678938286" z="-11.045866" />
    <detection t="15" x="63.144004411764705" y="104.64602678938286" z="-10.885313" />
    <detection t="16" x="64.42611617647059" y="104.32502670720685" z="-11.130201" />
    <detection t="17" x="65.06717205882353" y="104.32502670720685" z="-10.866629" />
    <detection t="18" x="66.34928382352942" y="104.32502670720685" z="-11.241298" />
    <detection t="19" x="67.31086764705881" y="104.32502670720685" z="-10.782767999999999" />
    <detection t="20" x="68.27245147058824" y="104.32502670720685" z="-11.296134" />
    <detection t="21" x="69.23403529411765" y="104.32502670720685" z="-11.029422" />
    <detection t="22" x="70.19561911764707" y="104.32502670720685" z="-10.942323" />
    <detection t="23" x="71.15720294117646" y="104.32502670720685" z="-10.889008" />
    <detection t="24" x="72.43931470588235" y="104.32502670720685" z="-11.226027" />
    <detection t="25" x="73.40089852941176" y="104.32502670720685" z="-11.183874000000001" />
    <detection t="26" x="74.0419544117647" y="104.32502670720685" z="-10.940321" />
    <detection t="27" x="75.00353823529412" y="104.32502670720685" z="-11.045211" />
    <detection t="28" x="76.28564999999999" y="104.32502670720685" z="-10.984955000000001" />
    <detection t="29" x="77.24723382352941" y="104.64602678938286" z="-11.258211" />
    <detection t="30" x="78.20881764705882" y="104.64602678938286" z="-11.1354885" />
    <detection t="31" x="78.84987352941175" y="104.96702687155889" z="-11.244167" />
    <detection t="32" x="79.81145735294118" y="104.96702687155889" z="-11.667044" />
    <detection t="33" x="80.77304117647058" y="104.96702687155889" z="-11.130214" />
    <detection t="34" x="81.73462500000001" y="104.96702687155889" z="-10.954138" />
    <detection t="35" x="82.6962088235294" y="105.2880269537349" z="-11.295866" />
    <detection t="36" x="83.65779264705883" y="105.2880269537349" z="-11.369947" />
    <detection t="37" x="84.61937647058824" y="104.96702687155889" z="-11.037716" />
    <detection t="38" x="85.90148823529412" y="105.2880269537349" z="-11.325552" />
    <detection t="39" x="86.86307205882353" y="105.2880269537349" z="-11.505019" />
    <detection t="40" x="88.14518382352942" y="104.96702687155889" z="-11.528999" />
    <detection t="41" x="89.10676764705882" y="104.96702687155889" z="-11.196514" />
    <detection t="42" x="90.3888794117647" y="105.2880269537349" z="-11.393075" />
    <detection t="43" x="91.67099117647058" y="104.96702687155889" z="-11.751807000000001" />
    <detection t="44" x="92.632575" y="105.2880269537349" z="-11.398545" />
    <detection t="45" x="93.59415882352941" y="104.96702687155889" z="-11.541789" />
    <detection t="46" x="94.8762705882353" y="105.2880269537349" z="-11.442476" />
    <detection t="47" x="96.47891029411764" y="105.2880269537349" z="-11.57864" />
    <detection t="48" x="97.76102205882353" y="105.60902703591093" z="-11.665289" />
    <detection t="49" x="98.72260588235294" y="105.60902703591093" z="-11.32187" />
    <detection t="50" x="100.00471764705883" y="105.93002711808694" z="-11.347315" />
    <detection t="51" x="100.96630147058823" y="105.93002711808694" z="-11.588234" />
    <detection t="52" x="102.56894117647059" y="106.25102720026297" z="-11.416532499999999" />
    <detection t="53" x="103.85105294117648" y="106.572027282439" z="-11.678782" />
    <detection t="54" x="105.13316470588235" y="106.89302736461501" z="-11.700979" />
    <detection t="55" x="106.41527647058824" y="106.89302736461501" z="-11.622536" />
    <detection t="56" x="107.69738823529411" y="107.21402744679104" z="-11.6927395" />
    <detection t="57" x="108.9795" y="107.53502752896705" z="-11.836072" />
    <detection t="58" x="110.26161176470589" y="107.53502752896705" z="-11.53513" />
    <detection t="59" x="111.54372352941176" y="107.85602761114308" z="-11.900738" />
    <detection t="60" x="112.82583529411765" y="107.85602761114308" z="-11.873380000000001" />
    <detection t="61" x="114.74900294117647" y="107.85602761114308" z="-11.724461" />
    <detection t="62" x="116.03111470588235" y="108.17702769331909" z="-11.845621000000001" />
    <detection t="63" x="117.31322647058823" y="108.17702769331909" z="-11.870835000000001" />
    <detection t="64" x="118.59533823529411" y="108.49802777549512" z="-12.009329" />
    <detection t="65" x="120.51850588235294" y="108.81902785767113" z="-11.891126" />
    <detection t="66" x="121.80061764705883" y="109.14002793984716" z="-11.781597" />
    <detection t="67" x="123.72378529411765" y="109.14002793984716" z="-11.939316" />
    <detection t="68" x="125.326425" y="109.46102802202317" z="-12.053894" />
    <detection t="69" x="126.92906470588235" y="109.7820281041992" z="-11.822248" />
    <detection t="70" x="128.85223235294117" y="110.10302818637523" z="-11.567246" />
    <detection t="71" x="130.45487205882353" y="110.10302818637523" z="-11.710682" />
    <detection t="72" x="132.37803970588237" y="110.42402826855124" z="-12.022864" />
    <detection t="73" x="134.30120735294116" y="110.42402826855124" z="-11.800491000000001" />
    <detection t="74" x="136.224375" y="111.06602843290328" z="-11.597841" />
    <detection t="75" x="138.14754264705883" y="111.38702851507931" z="-11.598025999999999" />
    <detection t="76" x="140.07071029411765" y="111.38702851507931" z="-12.122612" />
    <detection t="77" x="142.31440588235293" y="111.70802859725532" z="-10.511664999999999" />
    <detection t="78" x="144.23757352941175" y="112.02902867943135" z="-10.458316" />
  </particle>
  <particle nSpots="96">
    <detection t="0" x="77.30852290233838" y="13.161" z="17.362932" />
    <detection t="1" x="76.14160180192573" y="13.161" z="17.353320999999998" />
    <detection t="2" x="74.39122015130675" y="13.161" z="17.465168" />
    <detection t="3" x="73.22429905089409" y="13.482" z="17.462355" />
    <detection t="4" x="71.4739174002751" y="13.482" z="17.176914" />
    <detection t="5" x="70.30699629986246" y="13.482" z="17.219666" />
    <detection t="6" x="68.55661464924347" y="13.482" z="17.417717" />
    <detection t="7" x="66.8062329986245" y="13.482" z="16.956572" />
    <detection t="8" x="65.34758162310867" y="13.482" z="17.508625" />
    <detection t="9" x="63.5971999724897" y="13.482" z="17.247887" />
    <detection t="10" x="61.8468183218707" y="13.803" z="17.324781" />
    <detection t="11" x="59.80470639614857" y="13.803" z="18.027498" />
    <detection t="12" x="57.762594470426414" y="13.803" z="17.303654" />
    <detection t="13" x="56.01221281980743" y="14.124" z="16.91359" />
    <detection t="14" x="54.261831169188454" y="14.124" z="18.467" />
    <detection t="15" x="52.51144951856947" y="14.445" z="17.723032" />
    <detection t="16" x="50.17760731774416" y="14.766" z="17.497877" />
    <detection t="17" x="48.135495392022015" y="14.766" z="18.455309" />
    <detection t="18" x="46.676844016506195" y="15.408" z="18.188361999999998" />
    <detection t="19" x="44.92646236588721" y="15.729" z="18.117" />
    <detection t="20" x="43.46781099037139" y="16.371" z="18.391148" />
    <detection t="21" x="42.30088988995874" y="16.692" z="18.554489999999998" />
    <detection t="22" x="41.13396878954609" y="17.013" z="18.820534" />
    <detection t="23" x="40.25877796423659" y="17.334" z="19.138360000000002" />
    <detection t="24" x="39.09185686382394" y="17.655" z="20.056526" />
    <detection t="25" x="38.50839631361761" y="17.976" z="19.693335" />
    <detection t="26" x="37.633205488308114" y="18.297" z="18.801857000000002" />
    <detection t="27" x="37.34147521320496" y="18.297" z="19.378647" />
    <detection t="28" x="37.049744938101796" y="17.976" z="19.064451000000002" />
    <detection t="29" x="37.049744938101796" y="17.655" z="18.381067" />
    <detection t="30" x="37.049744938101796" y="17.334" z="17.370598" />
    <detection t="31" x="37.34147521320496" y="16.692" z="18.355808" />
    <detection t="32" x="37.633205488308114" y="16.05" z="18.180788" />
    <detection t="33" x="38.21666603851445" y="15.408" z="18.340504" />
    <detection t="34" x="39.09185686382394" y="15.087" z="16.411613" />
    <detection t="35" x="39.675317414030275" y="14.124" z="16.37955" />
    <detection t="36" x="41.13396878954609" y="13.803" z="16.20415" />
    <detection t="37" x="42.30088988995874" y="13.161" z="17.367157000000002" />
    <detection t="38" x="43.75954126547455" y="12.519" z="17.682934" />
    <detection t="39" x="45.50992291609354" y="11.877" z="16.385675" />
    <detection t="40" x="47.26030456671252" y="11.556" z="17.47054" />
    <detection t="41" x="49.59414676753783" y="11.235" z="17.840343" />
    <detection t="42" x="51.636258693259975" y="11.235" z="15.773684" />
    <detection t="43" x="53.970100894085284" y="10.914" z="16.520819" />
    <detection t="44" x="56.01221281980743" y="10.914" z="16.209332999999997" />
    <detection t="45" x="57.762594470426414" y="10.593" z="16.728828" />
    <detection t="46" x="59.22124584594223" y="10.914" z="15.8904705" />
    <detection t="47" x="60.97162749656121" y="11.235" z="14.807228" />
    <detection t="48" x="62.13854859697388" y="11.235" z="15.581407" />
    <detection t="49" x="63.888930247592846" y="11.235" z="15.438123999999998" />
    <detection t="50" x="64.47239079779918" y="11.235" z="16.081951" />
    <detection t="51" x="65.0558513480055" y="11.556" z="15.701153" />
    <detection t="52" x="65.34758162310867" y="11.556" z="17.186245" />
    <detection t="53" x="65.63931189821183" y="11.877" z="15.651368" />
    <detection t="54" x="65.931042173315" y="11.877" z="16.2855" />
    <detection t="55" x="65.931042173315" y="11.877" z="16.329529" />
    <detection t="56" x="65.931042173315" y="11.556" z="16.490714999999998" />
    <detection t="57" x="65.931042173315" y="11.877" z="15.318689000000001" />
    <detection t="58" x="66.22277244841817" y="11.877" z="16.870007" />
    <detection t="59" x="65.931042173315" y="11.877" z="16.85455" />
    <detection t="60" x="65.34758162310867" y="11.877" z="16.261882999999997" />
    <detection t="61" x="64.76412107290234" y="11.877" z="16.03096" />
    <detection t="62" x="64.47239079779918" y="11.877" z="16.060577" />
    <detection t="63" x="63.5971999724897" y="12.198" z="16.107485" />
    <detection t="64" x="62.43027887207704" y="12.198" z="17.774867999999998" />
    <detection t="65" x="61.263357771664374" y="12.519" z="17.28067" />
    <detection t="66" x="60.67989722145805" y="12.84" z="16.8735" />
    <detection t="67" x="59.22124584594223" y="12.84" z="17.103073000000002" />
    <detection t="68" x="57.47086419532325" y="13.161" z="17.404787" />
    <detection t="69" x="56.3039430949106" y="13.161" z="16.510426000000002" />
    <detection t="70" x="54.261831169188454" y="13.482" z="16.756145" />
    <detection t="71" x="53.09491006877579" y="13.803" z="16.545328" />
    <detection t="72" x="51.636258693259975" y="14.124" z="16.151318" />
    <detection t="73" x="49.885877042641006" y="14.124" z="17.738535" />
    <detection t="74" x="47.843765116918846" y="14.445" z="17.670925" />
    <detection t="75" x="46.38511374140303" y="15.087" z="17.273220000000002" />
    <detection t="76" x="44.343001815680886" y="15.408" z="16.588364000000002" />
    <detection t="77" x="42.884350440165065" y="15.729" z="18.758795000000003" />
    <detection t="78" x="41.425699064649244" y="16.371" z="16.952465" />
    <detection t="79" x="39.96704768913342" y="17.013" z="17.345419" />
    <detection t="80" x="38.80012658872079" y="17.013" z="16.615097" />
    <detection t="81" x="37.633205488308114" y="17.334" z="18.675425" />
    <detection t="82" x="36.758014662998626" y="17.334" z="19.424675" />
    <detection t="83" x="36.1745541127923" y="17.334" z="17.769485" />
    <detection t="84" x="35.88282383768913" y="17.013" z="16.864391" />
    <detection t="85" x="35.29936328748281" y="17.013" z="18.00856" />
    <detection t="86" x="35.29936328748281" y="16.692" z="18.267183" />
    <detection t="87" x="35.29936328748281" y="16.371" z="18.26033" />
    <detection t="88" x="35.88282383768913" y="15.729" z="17.721629999999998" />
    <detection t="89" x="36.46628438789546" y="15.087" z="17.00011" />
    <detection t="90" x="37.34147521320496" y="14.124" z="17.265577" />
    <detection t="91" x="38.21666603851445" y="13.482" z="16.887007" />
    <detection t="92" x="39.383587138927105" y="12.84" z="17.53117" />
    <detection t="93" x="40.550508239339756" y="12.198" z="16.567135" />
    <detection t="94" x="42.59262016506191" y="11.235" z="16.002779" />
    <detection t="95" x="44.63473209078405" y="10.593" z="15.106384" />
  </particle>
  <particle nSpots="96">
    <detection t="0" x="73.20360331514327" y="78.645" z="5.34678" />
    <detection t="1" x="72.62491870395635" y="78.645" z="5.4203606" />
    <detection t="2" x="72.3355763983629" y="78.645" z="5.530157" />
    <detection t="3" x="72.04623409276945" y="78.966" z="5.444372" />
    <detection t="4" x="71.46754948158252" y="78.966" z="5.167779400000001" />
    <detection t="5" x="71.17820717598912" y="78.645" z="5.442788" />
    <detection t="6" x="70.88886487039564" y="78.645" z="5.6644764" />
    <detection t="7" x="70.31018025920874" y="78.645" z="5.8477483" />
    <detection t="8" x="70.02083795361528" y="78.645" z="5.4804949999999995" />
    <detection t="9" x="69.73149564802183" y="78.645" z="5.5303273" />
    <detection t="10" x="69.44215334242838" y="78.324" z="5.4681372999999995" />
    <detection t="11" x="69.44215334242838" y="78.324" z="5.1947035999999995" />
    <detection t="12" x="69.15281103683492" y="78.324" z="5.155522" />
    <detection t="13" x="68.57412642564802" y="78.324" z="5.2308069999999995" />
    <detection t="14" x="68.28478412005458" y="78.003" z="5.967459" />
    <detection t="15" x="67.70609950886765" y="78.003" z="6.249817" />
    <detection t="16" x="67.41675720327423" y="78.003" z="6.960997" />
    <detection t="17" x="67.41675720327423" y="78.003" z="5.167978" />
    <detection t="18" x="66.83807259208734" y="78.003" z="4.8193209999999995" />
    <detection t="19" x="66.54873028649386" y="78.003" z="5.524057" />
    <detection t="20" x="65.97004567530696" y="77.682" z="5.502701" />
    <detection t="21" x="65.68070336971351" y="77.682" z="5.33775" />
    <detection t="22" x="65.39136106412006" y="77.682" z="5.4739455999999995" />
    <detection t="23" x="65.1020187585266" y="77.682" z="5.491156" />
    <detection t="24" x="64.81267645293315" y="77.682" z="5.3036995000000005" />
    <detection t="25" x="64.23399184174626" y="77.682" z="5.2169365999999995" />
    <detection t="26" x="64.23399184174626" y="77.682" z="4.989535299999999" />
    <detection t="27" x="63.9446495361528" y="77.361" z="5.1144733" />
    <detection t="28" x="63.365964924965894" y="77.361" z="4.476021" />
    <detection t="29" x="63.07662261937245" y="77.361" z="5.1427016" />
    <detection t="30" x="62.49793800818554" y="77.04" z="5.691258400000001" />
    <detection t="31" x="62.20859570259209" y="77.04" z="4.9135575" />
    <detection t="32" x="61.91925339699864" y="77.04" z="5.5348973" />
    <detection t="33" x="61.34056878581173" y="77.04" z="4.9280334" />
    <detection t="34" x="61.05122648021829" y="76.719" z="5.3483195" />
    <detection t="35" x="60.47254186903138" y="76.719" z="4.993543" />
    <detection t="36" x="60.18319956343793" y="76.719" z="5.236048" />
    <detection t="37" x="60.18319956343793" y="76.719" z="5.1655154" />
    <detection t="38" x="59.89385725784448" y="76.719" z="4.967757700000001" />
    <detection t="39" x="59.31517264665758" y="76.398" z="4.5623236" />
    <detection t="40" x="58.73648803547067" y="76.398" z="4.798589" />
    <detection t="41" x="58.44714572987722" y="76.398" z="5.0023885" />
    <detection t="42" x="57.86846111869032" y="76.398" z="4.756476999999999" />
    <detection t="43" x="57.57911881309686" y="76.398" z="4.9301195" />
    <detection t="44" x="57.28977650750341" y="76.077" z="5.5744925" />
    <detection t="45" x="57.00043420190997" y="76.077" z="5.154036" />
    <detection t="46" x="56.42174959072306" y="76.077" z="4.538439" />
    <detection t="47" x="56.13240728512961" y="76.077" z="4.5846343" />
    <detection t="48" x="55.5537226739427" y="75.756" z="4.757213" />
    <detection t="49" x="55.26438036834926" y="75.756" z="4.503123" />
    <detection t="50" x="54.9750380627558" y="75.756" z="4.9407825" />
    <detection t="51" x="54.68569575716235" y="75.756" z="4.452615" />
    <detection t="52" x="54.10701114597545" y="75.756" z="4.580351" />
    <detection t="53" x="53.817668840382" y="75.435" z="4.368666999999999" />
    <detection t="54" x="53.52832653478854" y="75.435" z="4.4133015" />
    <detection t="55" x="52.94964192360164" y="75.435" z="4.349645" />
    <detection t="56" x="52.94964192360164" y="75.114" z="4.2190959999999995" />
    <detection t="57" x="52.08161500682129" y="75.114" z="4.073830600000001" />
    <detection t="58" x="51.79227270122784" y="75.114" z="4.24896" />
    <detection t="59" x="51.502930395634394" y="75.114" z="4.497225299999999" />
    <detection t="60" x="50.63490347885403" y="75.114" z="4.79244" />
    <detection t="61" x="50.63490347885403" y="75.114" z="4.247311" />
    <detection t="62" x="50.34556117326058" y="75.114" z="4.604908" />
    <detection t="63" x="49.47753425648023" y="75.114" z="3.4957907" />
    <detection t="64" x="49.18819195088677" y="75.114" z="5.0262345999999996" />
    <detection t="65" x="48.89884964529332" y="75.114" z="4.2095385" />
    <detection t="66" x="48.60950733969987" y="75.114" z="4.395205000000001" />
    <detection t="67" x="48.030822728512966" y="75.114" z="5.173883" />
    <detection t="68" x="47.45213811732606" y="75.114" z="4.7692120000000005" />
    <detection t="69" x="47.16279581173261" y="74.793" z="4.29561" />
    <detection t="70" x="46.584111200545706" y="74.793" z="4.2334166" />
    <detection t="71" x="46.005426589358805" y="75.114" z="5.3566985" />
    <detection t="72" x="45.4267419781719" y="74.793" z="4.0752353999999995" />
    <detection t="73" x="44.848057366984996" y="74.793" z="4.2430596" />
    <detection t="74" x="44.848057366984996" y="74.793" z="4.4575434000000005" />
    <detection t="75" x="43.980030450204644" y="74.793" z="4.347155" />
    <detection t="76" x="43.980030450204644" y="74.793" z="4.390108000000001" />
    <detection t="77" x="43.11200353342428" y="74.793" z="4.2618537000000005" />
    <detection t="78" x="42.822661227830835" y="74.793" z="4.36178" />
    <detection t="79" x="42.24397661664394" y="74.793" z="4.875392400000001" />
    <detection t="80" x="41.665292005457026" y="74.793" z="4.667911" />
    <detection t="81" x="41.086607394270125" y="74.793" z="4.2428803" />
    <detection t="82" x="40.797265088676674" y="74.793" z="4.6698260000000005" />
    <detection t="83" x="40.21858047748977" y="74.793" z="4.358664" />
    <detection t="84" x="39.92923817189632" y="74.793" z="4.26716" />
    <detection t="85" x="39.061211255115964" y="74.793" z="4.0422915999999995" />
    <detection t="86" x="38.48252664392907" y="74.793" z="4.2658086" />
    <detection t="87" x="38.19318433833561" y="75.114" z="4.4649405" />
    <detection t="88" x="37.614499727148704" y="75.114" z="4.9348855" />
    <detection t="89" x="37.325157421555254" y="75.114" z="4.449798" />
    <detection t="90" x="36.74647281036835" y="75.114" z="4.294705" />
    <detection t="91" x="36.16778819918145" y="75.114" z="3.9098413" />
    <detection t="92" x="35.58910358799454" y="75.114" z="4.118257" />
    <detection t="93" x="35.29976128240109" y="75.435" z="4.582821400000001" />
    <detection t="94" x="34.72107667121419" y="75.435" z="4.7558435999999995" />
    <detection t="95" x="35.01041897680764" y="75.435" z="4.3480267999999995" />
  </particle>
  <particle nSpots="104">
    <detection t="0" x="158.1835697881997" y="75.114" z="-19.097952" />
    <detection t="1" x="156.90013311649017" y="75.114" z="-18.323535999999997" />
    <detection t="2" x="155.61669644478064" y="75.114" z="-18.529352" />
    <detection t="3" x="154.33325977307112" y="75.114" z="-19.033644" />
    <detection t="4" x="152.7289639334342" y="75.435" z="-18.983929999999997" />
    <detection t="5" x="151.76638642965204" y="75.435" z="-18.919273" />
    <detection t="6" x="150.16209059001508" y="75.435" z="-19.160418" />
    <detection t="7" x="148.8786539183056" y="75.435" z="-19.114815" />
    <detection t="8" x="147.91607641452345" y="75.435" z="-19.087025" />
    <detection t="9" x="146.31178057488654" y="75.435" z="-19.464973" />
    <detection t="10" x="145.34920307110434" y="75.435" z="-19.051203" />
    <detection t="11" x="144.06576639939485" y="75.435" z="-18.847742" />
    <detection t="12" x="142.78232972768532" y="75.756" z="-18.855331" />
    <detection t="13" x="141.4988930559758" y="75.756" z="-18.922691" />
    <detection t="14" x="140.21545638426628" y="75.756" z="-18.96724" />
    <detection t="15" x="139.2528788804841" y="76.077" z="-19.207584" />
    <detection t="16" x="137.96944220877458" y="76.077" z="-19.288677" />
    <detection t="17" x="137.00686470499244" y="76.077" z="-18.906963" />
    <detection t="18" x="135.40256886535553" y="76.077" z="-19.193682" />
    <detection t="19" x="134.43999136157336" y="76.398" z="-19.167519" />
    <detection t="20" x="133.15655468986384" y="76.398" z="-18.953903" />
    <detection t="21" x="131.87311801815432" y="76.398" z="-18.834476000000002" />
    <detection t="22" x="130.91054051437214" y="76.398" z="-18.244083" />
    <detection t="23" x="129.94796301059" y="76.398" z="-19.416803" />
    <detection t="24" x="128.98538550680786" y="76.398" z="-18.55823" />
    <detection t="25" x="127.38108966717095" y="76.398" z="-19.237251" />
    <detection t="26" x="126.41851216338881" y="76.077" z="-19.307602" />
    <detection t="27" x="125.45593465960665" y="76.398" z="-18.835068" />
    <detection t="28" x="124.49335715582451" y="76.077" z="-18.973444" />
    <detection t="29" x="123.53077965204236" y="76.077" z="-18.803572" />
    <detection t="30" x="122.56820214826021" y="76.077" z="-18.648951999999998" />
    <detection t="31" x="121.60562464447807" y="76.077" z="-18.550432" />
    <detection t="32" x="120.64304714069591" y="76.077" z="-18.258568" />
    <detection t="33" x="119.68046963691377" y="76.077" z="-18.433266" />
    <detection t="34" x="118.71789213313161" y="76.077" z="-18.744723999999998" />
    <detection t="35" x="118.07617379727685" y="76.398" z="-18.356157" />
    <detection t="36" x="117.11359629349471" y="76.398" z="-18.500872" />
    <detection t="37" x="116.47187795763993" y="76.398" z="-18.464756" />
    <detection t="38" x="115.18844128593041" y="76.398" z="-18.352184" />
    <detection t="39" x="114.54672295007563" y="76.398" z="-18.595463" />
    <detection t="40" x="113.58414544629349" y="76.398" z="-19.005836" />
    <detection t="41" x="112.62156794251135" y="76.398" z="-19.035013" />
    <detection t="42" x="111.97984960665659" y="76.398" z="-18.754795" />
    <detection t="43" x="111.33813127080182" y="76.398" z="-18.617159" />
    <detection t="44" x="110.37555376701968" y="76.398" z="-18.476498" />
    <detection t="45" x="109.41297626323752" y="76.398" z="-18.858522" />
    <detection t="46" x="108.45039875945538" y="76.398" z="-18.949692000000002" />
    <detection t="47" x="107.48782125567323" y="76.719" z="-18.635675" />
    <detection t="48" x="106.84610291981846" y="76.719" z="-18.859358" />
    <detection t="49" x="105.88352541603632" y="76.719" z="-18.92568" />
    <detection t="50" x="104.92094791225416" y="76.719" z="-18.601448" />
    <detection t="51" x="104.2792295763994" y="76.719" z="-18.699023999999998" />
    <detection t="52" x="103.63751124054464" y="76.719" z="-18.597023" />
    <detection t="53" x="102.67493373676248" y="76.719" z="-18.474104" />
    <detection t="54" x="101.71235623298034" y="76.719" z="-18.34198" />
    <detection t="55" x="101.07063789712556" y="76.719" z="-18.333584" />
    <detection t="56" x="100.10806039334342" y="76.719" z="-18.603379999999998" />
    <detection t="57" x="99.14548288956126" y="76.719" z="-18.905882000000002" />
    <detection t="58" x="98.5037645537065" y="76.719" z="-18.39862" />
    <detection t="59" x="97.54118704992436" y="76.719" z="-18.264275" />
    <detection t="60" x="96.5786095461422" y="76.719" z="-18.517597" />
    <detection t="61" x="95.61603204236006" y="76.719" z="-18.53515" />
    <detection t="62" x="94.9743137065053" y="76.719" z="-18.295285999999997" />
    <detection t="63" x="94.01173620272314" y="76.719" z="-18.802622" />
    <detection t="64" x="93.049158698941" y="76.719" z="-18.495060000000002" />
    <detection t="65" x="92.72829953101362" y="76.719" z="-18.753708" />
    <detection t="66" x="91.44486285930408" y="76.719" z="-18.780334" />
    <detection t="67" x="90.48228535552194" y="76.398" z="-18.545015" />
    <detection t="68" x="89.51970785173978" y="76.398" z="-18.686756" />
    <detection t="69" x="88.87798951588502" y="76.398" z="-18.248129000000002" />
    <detection t="70" x="87.91541201210286" y="76.398" z="-18.477882" />
    <detection t="71" x="86.95283450832073" y="76.398" z="-18.79805" />
    <detection t="72" x="85.99025700453856" y="76.398" z="-18.396568" />
    <detection t="73" x="85.34853866868384" y="76.398" z="-18.5244" />
    <detection t="74" x="84.38596116490166" y="76.077" z="-18.504622" />
    <detection t="75" x="83.42338366111952" y="76.077" z="-18.594376" />
    <detection t="76" x="82.78166532526475" y="76.077" z="-18.55295" />
    <detection t="77" x="81.81908782148261" y="76.077" z="-18.675455" />
    <detection t="78" x="80.53565114977307" y="76.077" z="-18.712623999999998" />
    <detection t="79" x="79.89393281391831" y="75.756" z="-18.554743" />
    <detection t="80" x="78.93135531013618" y="75.756" z="-18.569801000000002" />
    <detection t="81" x="77.96877780635401" y="75.756" z="-18.90294" />
    <detection t="82" x="77.32705947049925" y="75.756" z="-18.727567999999998" />
    <detection t="83" x="76.3644819667171" y="75.435" z="-18.380335000000002" />
    <detection t="84" x="75.08104529500754" y="75.435" z="-18.41425" />
    <detection t="85" x="74.4393269591528" y="75.435" z="-18.743157999999998" />
    <detection t="86" x="73.47674945537065" y="75.435" z="-18.633951" />
    <detection t="87" x="72.51417195158851" y="75.435" z="-18.61669" />
    <detection t="88" x="71.55159444780635" y="75.114" z="-18.27536" />
    <detection t="89" x="70.58901694402421" y="75.114" z="-18.482285" />
    <detection t="90" x="69.30558027231467" y="74.793" z="-18.33129" />
    <detection t="91" x="68.66386193645991" y="74.793" z="-18.318179999999998" />
    <detection t="92" x="67.70128443267777" y="74.793" z="-18.225853" />
    <detection t="93" x="66.73870692889561" y="74.793" z="-18.397586999999998" />
    <detection t="94" x="65.77612942511347" y="74.472" z="-17.945578" />
    <detection t="95" x="64.49269275340393" y="74.472" z="-18.560467000000003" />
    <detection t="96" x="63.53011524962179" y="74.472" z="-18.599325" />
    <detection t="97" x="62.56753774583964" y="74.151" z="-18.066456" />
    <detection t="98" x="61.60496024205749" y="74.151" z="-18.22155" />
    <detection t="99" x="60.321523570347956" y="74.151" z="-18.653952" />
    <detection t="100" x="60.000664402420576" y="73.83" z="-18.022920000000003" />
    <detection t="101" x="59.03808689863842" y="73.83" z="-18.131216000000002" />
    <detection t="102" x="57.754650226928895" y="73.83" z="-18.42069" />
    <detection t="103" x="56.792072723146745" y="73.509" z="-18.226507" />
  </particle>
  <particle nSpots="96">
    <detection t="0" x="81.70599811475411" y="101.436" z="-16.804249" />
    <detection t="1" x="81.4162605327869" y="101.115" z="-16.906986" />
    <detection t="2" x="80.83678536885246" y="100.794" z="-16.672073" />
    <detection t="3" x="80.25731020491804" y="100.473" z="-15.316393" />
    <detection t="4" x="79.67783504098362" y="100.473" z="-15.920546" />
    <detection t="5" x="79.3880974590164" y="100.473" z="-16.559502" />
    <detection t="6" x="78.808622295082" y="100.473" z="-16.565924" />
    <detection t="7" x="78.51888471311476" y="100.473" z="-16.782745000000002" />
    <detection t="8" x="78.22914713114756" y="100.152" z="-16.205067" />
    <detection t="9" x="77.93940954918031" y="100.152" z="-16.621029999999998" />
    <detection t="10" x="77.64967196721311" y="100.152" z="-16.956842" />
    <detection t="11" x="77.07019680327872" y="100.152" z="-17.018517000000003" />
    <detection t="12" x="76.78045922131147" y="100.152" z="-16.38051" />
    <detection t="13" x="76.49072163934427" y="99.831" z="-16.569448" />
    <detection t="14" x="76.20098405737704" y="99.831" z="-16.784585999999997" />
    <detection t="15" x="75.62150889344264" y="99.51" z="-16.475088" />
    <detection t="16" x="75.0420337295082" y="99.51" z="-16.728035000000002" />
    <detection t="17" x="75.0420337295082" y="99.51" z="-16.98661" />
    <detection t="18" x="74.46255856557379" y="99.51" z="-16.673807" />
    <detection t="19" x="74.17282098360657" y="99.189" z="-16.726710999999998" />
    <detection t="20" x="73.88308340163935" y="99.189" z="-16.777227" />
    <detection t="21" x="73.30360823770495" y="99.189" z="-16.815624" />
    <detection t="22" x="72.7241330737705" y="98.868" z="-16.762096" />
    <detection t="23" x="72.43439549180329" y="98.868" z="-16.907093" />
    <detection t="24" x="72.14465790983607" y="98.547" z="-16.30191" />
    <detection t="25" x="71.56518274590162" y="98.547" z="-16.52458" />
    <detection t="26" x="71.27544516393445" y="98.547" z="-16.732319" />
    <detection t="27" x="70.98570758196722" y="98.547" z="-16.312153" />
    <detection t="28" x="70.11649483606558" y="98.226" z="-16.907423" />
    <detection t="29" x="70.11649483606558" y="98.226" z="-16.665522" />
    <detection t="30" x="69.53701967213117" y="98.226" z="-16.719988" />
    <detection t="31" x="68.95754450819672" y="97.905" z="-16.714537" />
    <detection t="32" x="68.3780693442623" y="97.905" z="-16.468725" />
    <detection t="33" x="68.08833176229508" y="97.584" z="-16.767236999999998" />
    <detection t="34" x="67.79859418032785" y="97.584" z="-16.498112" />
    <detection t="35" x="66.92938143442626" y="97.263" z="-16.390575" />
    <detection t="36" x="66.63964385245902" y="97.263" z="-16.306124" />
    <detection t="37" x="66.34990627049181" y="97.263" z="-16.444975" />
    <detection t="38" x="66.0601686885246" y="96.942" z="-16.420026999999997" />
    <detection t="39" x="65.48069352459018" y="96.942" z="-16.474316" />
    <detection t="40" x="64.90121836065575" y="96.621" z="-16.609845999999997" />
    <detection t="41" x="64.61148077868853" y="96.3" z="-16.625510000000002" />
    <detection t="42" x="64.32174319672131" y="95.979" z="-16.168306" />
    <detection t="43" x="63.742268032786896" y="95.979" z="-16.429064" />
    <detection t="44" x="63.45253045081967" y="95.658" z="-16.66982" />
    <detection t="45" x="62.58331770491804" y="95.337" z="-16.53974" />
    <detection t="46" x="62.29358012295083" y="95.016" z="-16.352982" />
    <detection t="47" x="62.00384254098361" y="94.695" z="-16.269575" />
    <detection t="48" x="61.134629795081985" y="94.695" z="-16.380615" />
    <detection t="49" x="60.555154631147545" y="94.374" z="-16.537691" />
    <detection t="50" x="60.265417049180336" y="94.053" z="-16.294033" />
    <detection t="51" x="59.68594188524591" y="93.732" z="-16.234032" />
    <detection t="52" x="59.3962043032787" y="93.732" z="-16.519735" />
    <detection t="53" x="58.52699155737705" y="93.411" z="-15.706814000000001" />
    <detection t="54" x="58.23725397540984" y="93.411" z="-16.029444" />
    <detection t="55" x="57.94751639344263" y="93.09" z="-16.038035999999998" />
    <detection t="56" x="57.07830364754099" y="93.09" z="-16.018976000000002" />
    <detection t="57" x="56.788566065573775" y="92.769" z="-16.069553" />
    <detection t="58" x="56.49882848360656" y="92.769" z="-16.290794" />
    <detection t="59" x="55.91935331967214" y="92.769" z="-16.166439999999998" />
    <detection t="60" x="55.0501405737705" y="92.448" z="-16.31553" />
    <detection t="61" x="54.76040299180328" y="92.448" z="-16.577460000000002" />
    <detection t="62" x="54.18092782786886" y="92.448" z="-16.295036" />
    <detection t="63" x="53.60145266393443" y="92.127" z="-15.859307000000001" />
    <detection t="64" x="53.311715081967215" y="92.127" z="-15.999279000000001" />
    <detection t="65" x="52.44250233606559" y="92.127" z="-16.127613" />
    <detection t="66" x="52.44250233606559" y="91.806" z="-15.862532999999999" />
    <detection t="67" x="51.863027172131154" y="91.806" z="-16.219620000000003" />
    <detection t="68" x="50.99381442622951" y="91.485" z="-15.964191" />
    <detection t="69" x="50.41433926229509" y="91.485" z="-15.938604000000002" />
    <detection t="70" x="49.83486409836066" y="91.164" z="-15.763053" />
    <detection t="71" x="49.255388934426236" y="91.164" z="-15.788198000000001" />
    <detection t="72" x="48.6759137704918" y="91.164" z="-16.116688" />
    <detection t="73" x="48.096438606557385" y="90.843" z="-15.466913" />
    <detection t="74" x="47.51696344262295" y="90.843" z="-16.288035999999998" />
    <detection t="75" x="46.937488278688534" y="90.522" z="-15.567028" />
    <detection t="76" x="46.3580131147541" y="90.522" z="-15.966871" />
    <detection t="77" x="46.06827553278689" y="90.522" z="-15.51397" />
    <detection t="78" x="45.19906278688525" y="90.201" z="-15.343520999999999" />
    <detection t="79" x="44.90932520491804" y="90.201" z="-15.370756" />
    <detection t="80" x="44.0401124590164" y="89.88" z="-15.496506" />
    <detection t="81" x="43.75037487704918" y="89.88" z="-15.555301" />
    <detection t="82" x="43.17089971311475" y="89.88" z="-15.583607999999998" />
    <detection t="83" x="42.30168696721312" y="89.559" z="-15.218020999999998" />
    <detection t="84" x="41.72221180327869" y="89.559" z="-15.510632000000001" />
    <detection t="85" x="41.43247422131148" y="89.559" z="-15.6586275" />
    <detection t="86" x="40.56326147540984" y="89.559" z="-15.946318" />
    <detection t="87" x="39.98378631147541" y="89.559" z="-15.414725" />
    <detection t="88" x="39.6940487295082" y="89.559" z="-15.480687" />
    <detection t="89" x="38.82483598360656" y="89.559" z="-15.747836999999999" />
    <detection t="90" x="38.53509840163936" y="89.559" z="-15.636246" />
    <detection t="91" x="37.6658856557377" y="89.88" z="-16.580366" />
    <detection t="92" x="37.376148073770494" y="89.88" z="-16.404654999999998" />
    <detection t="93" x="36.79667290983607" y="89.88" z="-15.985216000000001" />
    <detection t="94" x="36.21719774590164" y="89.88" z="-15.907904" />
    <detection t="95" x="35.63772258196721" y="89.88" z="-15.803089000000002" />
  </particle>
  <particle nSpots="81">
    <detection t="0" x="33.603297029702965" y="48.15001232640316" z="-5.381789" />
    <detection t="1" x="33.295009900990095" y="48.15001232640316" z="-5.402173" />
    <detection t="2" x="32.678435643564356" y="48.15001232640316" z="-5.3754506" />
    <detection t="3" x="32.37014851485148" y="48.15001232640316" z="-5.356873" />
    <detection t="4" x="31.753574257425743" y="48.15001232640316" z="-5.2130823" />
    <detection t="5" x="31.445287128712867" y="48.15001232640316" z="-5.416151" />
    <detection t="6" x="31.136999999999997" y="48.15001232640316" z="-5.5766377" />
    <detection t="7" x="30.828712871287127" y="47.82901224422714" z="-5.0223885" />
    <detection t="8" x="30.212138613861384" y="47.82901224422714" z="-5.5478773" />
    <detection t="9" x="29.903851485148515" y="47.82901224422714" z="-5.586335" />
    <detection t="10" x="29.28727722772277" y="47.82901224422714" z="-5.2176123" />
    <detection t="11" x="28.9789900990099" y="47.508012162051116" z="-5.5388765" />
    <detection t="12" x="28.67070297029703" y="47.508012162051116" z="-5.34869" />
    <detection t="13" x="28.362415841584156" y="47.508012162051116" z="-5.8494782" />
    <detection t="14" x="28.362415841584156" y="47.508012162051116" z="-5.955936" />
    <detection t="15" x="27.745841584158416" y="47.187012079875096" z="-5.799857599999999" />
    <detection t="16" x="27.129267326732673" y="47.187012079875096" z="-5.6118736" />
    <detection t="17" x="27.129267326732673" y="46.866011997699076" z="-5.678888" />
    <detection t="18" x="26.51269306930693" y="46.545011915523055" z="-5.27999" />
    <detection t="19" x="25.896118811881188" y="46.224011833347035" z="-5.966351" />
    <detection t="20" x="25.279544554455445" y="46.224011833347035" z="-6.2739053" />
    <detection t="21" x="25.587831683168318" y="46.224011833347035" z="-6.22419" />
    <detection t="22" x="25.279544554455445" y="45.90301175117101" z="-5.1881794999999995" />
    <detection t="23" x="24.662970297029702" y="45.58201166899499" z="-5.651728" />
    <detection t="24" x="24.971257425742575" y="45.26101158681897" z="-5.794964299999999" />
    <detection t="25" x="24.662970297029702" y="45.26101158681897" z="-6.5692262999999995" />
    <detection t="26" x="24.662970297029702" y="44.619011422466926" z="-5.997121" />
    <detection t="27" x="24.354683168316832" y="44.619011422466926" z="-6.5569186" />
    <detection t="28" x="24.04639603960396" y="43.977011258114885" z="0.04790383" />
    <detection t="29" x="24.04639603960396" y="43.977011258114885" z="-6.330646499999999" />
    <detection t="30" x="23.738108910891086" y="43.656011175938865" z="-6.2062883" />
    <detection t="31" x="23.738108910891086" y="43.335011093762844" z="-6.461342" />
    <detection t="32" x="23.738108910891086" y="43.014011011586824" z="-6.625780000000001" />
    <detection t="33" x="23.429821782178216" y="42.6930109294108" z="-6.310418" />
    <detection t="34" x="23.429821782178216" y="42.051010765058756" z="-6.1657195" />
    <detection t="35" x="23.738108910891086" y="41.730010682882735" z="-6.298180599999999" />
    <detection t="36" x="23.738108910891086" y="41.088010518530695" z="-6.290997" />
    <detection t="37" x="23.738108910891086" y="40.767010436354674" z="-6.694720299999999" />
    <detection t="38" x="23.738108910891086" y="40.12501027200263" z="-6.4336395" />
    <detection t="39" x="23.738108910891086" y="39.80401018982661" z="-6.8186979999999995" />
    <detection t="40" x="23.738108910891086" y="39.162010025474565" z="-6.6160274" />
    <detection t="41" x="24.04639603960396" y="38.841009943298545" z="-6.872580499999999" />
    <detection t="42" x="24.04639603960396" y="38.199009778946504" z="-6.795261" />
    <detection t="43" x="24.662970297029702" y="37.878009696770484" z="-6.8468313" />
    <detection t="44" x="24.662970297029702" y="37.23600953241844" z="-6.7906027" />
    <detection t="45" x="24.971257425742575" y="36.5940093680664" z="-6.826623" />
    <detection t="46" x="25.279544554455445" y="35.631009121538334" z="-6.7156587" />
    <detection t="47" x="25.279544554455445" y="34.66800887501027" z="-6.762662" />
    <detection t="48" x="25.896118811881188" y="33.70500862848221" z="-6.795224" />
    <detection t="49" x="26.51269306930693" y="33.38400854630619" z="-7.029445599999999" />
    <detection t="50" x="26.8209801980198" y="32.74200838195415" z="-7.028150599999999" />
    <detection t="51" x="26.8209801980198" y="32.74200838195415" z="-9.498021000000001" />
    <detection t="52" x="27.129267326732673" y="31.13700797107404" z="-7.640721000000001" />
    <detection t="53" x="27.437554455445543" y="29.853007642369956" z="-6.919515" />
    <detection t="54" x="28.362415841584156" y="29.853007642369956" z="-7.029708" />
    <detection t="55" x="29.28727722772277" y="29.532007560193936" z="-7.2635654999999995" />
    <detection t="56" x="29.59556435643564" y="28.890007395841895" z="-6.9664516" />
    <detection t="57" x="30.212138613861384" y="28.24800723148985" z="-6.967416" />
    <detection t="58" x="30.828712871287127" y="27.60600706713781" z="-6.9086576" />
    <detection t="59" x="31.753574257425743" y="27.28500698496179" z="-7.321544599999999" />
    <detection t="60" x="32.37014851485148" y="26.64300682060975" z="-7.003725500000001" />
    <detection t="61" x="33.295009900990095" y="26.322006738433725" z="-7.701372599999999" />
    <detection t="62" x="33.91158415841584" y="25.680006574081684" z="-7.0216284" />
    <detection t="63" x="35.14473267326733" y="25.038006409729643" z="-6.978173700000001" />
    <detection t="64" x="35.76130693069307" y="24.71700632755362" z="-6.9097652" />
    <detection t="65" x="36.68616831683168" y="24.3960062453776" z="-6.968977499999999" />
    <detection t="66" x="37.61102970297029" y="24.07500616320158" z="-7.513435" />
    <detection t="67" x="38.53589108910891" y="23.754006081025558" z="-7.470008" />
    <detection t="68" x="39.460752475247524" y="23.433005998849538" z="-7.2410564" />
    <detection t="69" x="40.38561386138614" y="23.112005916673517" z="-7.3287005" />
    <detection t="70" x="41.31047524752476" y="22.791005834497494" z="-7.458346000000001" />
    <detection t="71" x="41.927049504950496" y="22.470005752321473" z="-7.0194116" />
    <detection t="72" x="43.160198019801975" y="22.149005670145453" z="-6.9635679999999995" />
    <detection t="73" x="44.08505940594059" y="22.149005670145453" z="-7.0567055" />
    <detection t="74" x="45.31820792079208" y="22.149005670145453" z="-7.1543474" />
    <detection t="75" x="45.93478217821782" y="22.149005670145453" z="-7.531072" />
    <detection t="76" x="47.1679306930693" y="21.828005587969432" z="-6.8939357" />
    <detection t="77" x="48.09279207920792" y="21.828005587969432" z="-6.802247500000001" />
    <detection t="78" x="48.709366336633664" y="21.828005587969432" z="-6.9345837" />
    <detection t="79" x="49.63422772277227" y="21.828005587969432" z="-6.9414362999999994" />
    <detection t="80" x="50.867376237623766" y="21.828005587969432" z="-6.6996417" />
  </particle>
  <particle nSpots="108">
    <detection t="0" x="60.819327132352946" y="43.656" z="-1.4875543" />
    <detection t="1" x="60.819327132352946" y="43.977" z="-1.6842017" />
    <detection t="2" x="60.50743314705883" y="43.977" z="-1.6236968" />
    <detection t="3" x="59.883645176470594" y="44.298" z="-1.6295161" />
    <detection t="4" x="59.883645176470594" y="44.298" z="-1.7574701000000001" />
    <detection t="5" x="59.25985720588236" y="44.298" z="-1.7820258000000002" />
    <detection t="6" x="58.63606923529412" y="44.298" z="-1.6969802" />
    <detection t="7" x="58.63606923529412" y="44.298" z="-1.6068704" />
    <detection t="8" x="58.01228126470589" y="44.619" z="-1.7321351999999999" />
    <detection t="9" x="57.70038727941177" y="44.619" z="-1.6881065" />
    <detection t="10" x="57.70038727941177" y="44.619" z="-1.6362602" />
    <detection t="11" x="57.388493294117644" y="44.94" z="-1.9308503000000001" />
    <detection t="12" x="57.07659930882354" y="44.94" z="-1.8762386000000002" />
    <detection t="13" x="56.76470532352941" y="44.94" z="-1.6499813" />
    <detection t="14" x="56.45281133823531" y="44.94" z="-1.7842191000000003" />
    <detection t="15" x="56.14091735294118" y="45.261" z="-1.9033061999999998" />
    <detection t="16" x="55.82902336764707" y="45.261" z="-1.8066043" />
    <detection t="17" x="55.82902336764707" y="45.261" z="-1.6494137999999998" />
    <detection t="18" x="55.20523539705883" y="45.261" z="-1.5700771999999998" />
    <detection t="19" x="55.20523539705883" y="45.261" z="-1.9491880000000001" />
    <detection t="20" x="54.893341411764716" y="45.261" z="-1.8183493999999998" />
    <detection t="21" x="54.26955344117648" y="45.261" z="-1.9612436000000002" />
    <detection t="22" x="54.26955344117648" y="45.261" z="-2.0011083999999997" />
    <detection t="23" x="53.95765945588236" y="45.582" z="-1.9913343999999997" />
    <detection t="24" x="53.645765470588245" y="45.582" z="-1.9579398999999997" />
    <detection t="25" x="53.021977500000006" y="45.582" z="-1.8195508999999999" />
    <detection t="26" x="53.021977500000006" y="45.582" z="-2.028473" />
    <detection t="27" x="53.021977500000006" y="45.582" z="-1.9452951" />
    <detection t="28" x="52.398189529411766" y="45.582" z="-1.929616" />
    <detection t="29" x="52.398189529411766" y="45.582" z="-1.8671052" />
    <detection t="30" x="51.774401558823534" y="45.582" z="-1.8408743000000003" />
    <detection t="31" x="51.774401558823534" y="45.582" z="-1.9300096000000002" />
    <detection t="32" x="51.774401558823534" y="45.582" z="-1.9373943999999998" />
    <detection t="33" x="51.150613588235295" y="45.582" z="-1.7970914" />
    <detection t="34" x="50.83871960294118" y="45.582" z="-1.8493456999999998" />
    <detection t="35" x="50.83871960294118" y="45.582" z="-1.8743168999999997" />
    <detection t="36" x="50.52682561764706" y="45.582" z="-2.016184" />
    <detection t="37" x="49.90303764705883" y="45.261" z="-1.9703192999999999" />
    <detection t="38" x="49.90303764705883" y="45.261" z="-1.8608883999999999" />
    <detection t="39" x="49.2792496764706" y="45.582" z="-1.976248" />
    <detection t="40" x="49.2792496764706" y="45.261" z="-2.0425400000000002" />
    <detection t="41" x="48.65546170588236" y="45.582" z="-1.9948571" />
    <detection t="42" x="48.65546170588236" y="45.582" z="-1.9078293000000002" />
    <detection t="43" x="48.34356772058824" y="45.582" z="-2.030322" />
    <detection t="44" x="48.34356772058824" y="45.261" z="-2.2236302" />
    <detection t="45" x="47.71977975" y="45.261" z="-1.9505474999999999" />
    <detection t="46" x="47.40788576470589" y="45.261" z="-1.7994849999999998" />
    <detection t="47" x="47.40788576470589" y="45.261" z="-2.0835638" />
    <detection t="48" x="47.09599177941177" y="45.261" z="-2.0909932" />
    <detection t="49" x="46.78409779411765" y="45.261" z="-2.0046313000000002" />
    <detection t="50" x="46.47220380882353" y="45.261" z="-2.1643908" />
    <detection t="51" x="46.16030982352942" y="45.261" z="-2.0556595" />
    <detection t="52" x="45.8484158382353" y="45.261" z="-2.0688713" />
    <detection t="53" x="45.536521852941185" y="45.261" z="-2.3874726" />
    <detection t="54" x="45.224627867647065" y="44.94" z="-2.223933" />
    <detection t="55" x="45.224627867647065" y="44.94" z="-2.3920603" />
    <detection t="56" x="45.224627867647065" y="44.94" z="-2.4053842999999997" />
    <detection t="57" x="44.91273388235294" y="44.94" z="-2.136927" />
    <detection t="58" x="44.600839897058826" y="44.619" z="-2.229984" />
    <detection t="59" x="44.28894591176471" y="44.619" z="-2.1642417999999997" />
    <detection t="60" x="44.28894591176471" y="44.619" z="-2.2969193" />
    <detection t="61" x="43.665157941176474" y="44.298" z="-2.0533884" />
    <detection t="62" x="43.665157941176474" y="44.298" z="-2.1226787999999996" />
    <detection t="63" x="43.665157941176474" y="44.298" z="-2.2436217999999997" />
    <detection t="64" x="43.353263955882355" y="44.298" z="-2.1000068" />
    <detection t="65" x="43.04136997058824" y="43.977" z="-2.2212217" />
    <detection t="66" x="43.04136997058824" y="43.977" z="-2.065069" />
    <detection t="67" x="42.41758200000002" y="43.977" z="-2.3223722" />
    <detection t="68" x="42.41758200000002" y="43.656" z="-2.3822357999999997" />
    <detection t="69" x="42.10568801470589" y="43.656" z="-2.1110451" />
    <detection t="70" x="42.10568801470589" y="43.656" z="-2.2074096" />
    <detection t="71" x="41.79379402941177" y="43.656" z="-2.1669886000000003" />
    <detection t="72" x="41.481900044117666" y="43.335" z="-2.455819" />
    <detection t="73" x="41.17000605882353" y="43.335" z="-2.2475097" />
    <detection t="74" x="41.17000605882353" y="43.014" z="-2.1062746" />
    <detection t="75" x="40.85811207352942" y="43.014" z="-2.3566368" />
    <detection t="76" x="40.85811207352942" y="42.693" z="-2.2853048" />
    <detection t="77" x="40.85811207352942" y="42.693" z="-2.2013990000000003" />
    <detection t="78" x="40.54621808823529" y="42.372" z="-2.2635553" />
    <detection t="79" x="40.54621808823529" y="42.372" z="-2.2725132" />
    <detection t="80" x="39.92243011764706" y="42.051" z="-2.4420054" />
    <detection t="81" x="39.92243011764706" y="42.051" z="-2.4800105" />
    <detection t="82" x="39.92243011764706" y="41.73" z="-2.359684" />
    <detection t="83" x="39.61053613235295" y="41.409" z="-2.2859333" />
    <detection t="84" x="39.92243011764706" y="41.409" z="-2.3526902" />
    <detection t="85" x="39.92243011764706" y="41.088" z="-2.4122741000000003" />
    <detection t="86" x="39.29864214705883" y="40.767" z="-2.4862092000000002" />
    <detection t="87" x="39.92243011764706" y="40.446" z="-2.5453584" />
    <detection t="88" x="39.29864214705883" y="40.125" z="-2.4456572999999997" />
    <detection t="89" x="39.61053613235295" y="39.804" z="-2.4334667000000003" />
    <detection t="90" x="39.29864214705883" y="39.804" z="-2.5197804" />
    <detection t="91" x="39.61053613235295" y="39.483" z="-2.6637146" />
    <detection t="92" x="39.61053613235295" y="39.162" z="-2.3997028" />
    <detection t="93" x="39.29864214705883" y="38.841" z="-2.3797145" />
    <detection t="94" x="39.92243011764706" y="38.52" z="-2.4384692" />
    <detection t="95" x="39.61053613235295" y="38.199" z="-2.545511" />
    <detection t="96" x="39.61053613235295" y="37.878" z="-2.5272317" />
    <detection t="97" x="39.61053613235295" y="37.557" z="-2.4504533" />
    <detection t="98" x="39.61053613235295" y="37.236" z="-2.5641832" />
    <detection t="99" x="39.61053613235295" y="37.236" z="-2.7172196" />
    <detection t="100" x="39.92243011764706" y="36.915" z="-2.5290147999999997" />
    <detection t="101" x="39.92243011764706" y="36.594" z="-2.413068" />
    <detection t="102" x="39.92243011764706" y="36.273" z="-2.5298287999999998" />
    <detection t="103" x="40.23432410294118" y="35.952" z="-2.4332426" />
    <detection t="104" x="40.54621808823529" y="35.631" z="-2.639524" />
    <detection t="105" x="40.54621808823529" y="35.31" z="-2.3625232999999994" />
    <detection t="106" x="40.54621808823529" y="34.668" z="-2.4212587" />
    <detection t="107" x="41.17000605882353" y="34.347" z="-2.6225336" />
  </particle>
  <particle nSpots="108">
    <detection t="0" x="61.40963495762713" y="68.052" z="16.301884" />
    <detection t="1" x="60.2113981779661" y="68.052" z="15.933142000000002" />
    <detection t="2" x="59.31272059322034" y="68.373" z="15.577841000000001" />
    <detection t="3" x="58.114483813559325" y="68.373" z="16.027839999999998" />
    <detection t="4" x="57.21580622881357" y="68.373" z="16.245434" />
    <detection t="5" x="56.017569449152546" y="68.373" z="16.198597" />
    <detection t="6" x="55.11889186440678" y="68.373" z="16.299974" />
    <detection t="7" x="53.92065508474577" y="68.373" z="16.07391" />
    <detection t="8" x="53.0219775" y="68.373" z="16.148449" />
    <detection t="9" x="52.123299915254236" y="68.373" z="16.070787" />
    <detection t="10" x="51.22462233050849" y="68.373" z="16.006037" />
    <detection t="11" x="50.32594474576271" y="68.373" z="15.857047" />
    <detection t="12" x="49.127707966101696" y="68.373" z="15.862233999999999" />
    <detection t="13" x="48.22903038135593" y="68.373" z="15.997022" />
    <detection t="14" x="47.03079360169492" y="68.373" z="16.135157" />
    <detection t="15" x="46.132116016949155" y="68.373" z="15.870655" />
    <detection t="16" x="44.93387923728814" y="68.373" z="15.907492000000001" />
    <detection t="17" x="44.33476084745763" y="68.373" z="16.014651999999998" />
    <detection t="18" x="42.83696487288135" y="68.373" z="15.902672" />
    <detection t="19" x="41.93828728813559" y="68.373" z="15.789411999999999" />
    <detection t="20" x="41.03960970338983" y="68.373" z="15.760401000000002" />
    <detection t="21" x="39.84137292372883" y="68.373" z="15.361382" />
    <detection t="22" x="38.94269533898305" y="68.373" z="15.570576999999998" />
    <detection t="23" x="37.744458559322034" y="68.373" z="15.545375" />
    <detection t="24" x="36.84578097457627" y="68.373" z="15.623876999999998" />
    <detection t="25" x="35.647544194915255" y="68.373" z="15.483051000000001" />
    <detection t="26" x="34.44930741525424" y="68.373" z="16.606476" />
    <detection t="27" x="33.55062983050848" y="68.373" z="15.484994" />
    <detection t="28" x="32.05283385593221" y="68.694" z="15.410828" />
    <detection t="29" x="31.15415627118644" y="68.694" z="15.380560000000001" />
    <detection t="30" x="29.955919491525425" y="68.373" z="17.065352999999998" />
    <detection t="31" x="28.75768271186441" y="68.373" z="15.755882000000001" />
    <detection t="32" x="27.559445932203392" y="68.373" z="16.677742000000002" />
    <detection t="33" x="26.960327542372884" y="68.373" z="15.76264" />
    <detection t="34" x="25.762090762711868" y="68.373" z="16.561169" />
    <detection t="35" x="24.264294788135594" y="68.694" z="15.452349" />
    <detection t="36" x="23.36561720338983" y="68.694" z="16.659917999999998" />
    <detection t="37" x="22.46693961864407" y="68.694" z="16.119401999999997" />
    <detection t="38" x="21.568262033898304" y="68.694" z="15.482213" />
    <detection t="39" x="20.370025254237294" y="68.694" z="15.30386" />
    <detection t="40" x="19.77090686440678" y="69.015" z="14.962619" />
    <detection t="41" x="18.872229279661017" y="69.015" z="14.923388000000001" />
    <detection t="42" x="17.6739925" y="69.015" z="14.783076999999999" />
    <detection t="43" x="17.074874110169493" y="69.015" z="15.271346" />
    <detection t="44" x="15.876637330508473" y="69.336" z="14.297469" />
    <detection t="45" x="14.977959745762712" y="69.657" z="13.392118" />
    <detection t="46" x="13.779722966101694" y="69.657" z="12.285156" />
    <detection t="47" x="13.180604576271188" y="69.978" z="11.115003" />
    <detection t="48" x="12.881045381355934" y="70.299" z="10.457248" />
    <detection t="49" x="12.281926991525424" y="70.299" z="10.142166" />
    <detection t="50" x="11.682808601694916" y="70.941" z="10.384387" />
    <detection t="51" x="11.383249406779662" y="71.262" z="10.124360000000001" />
    <detection t="52" x="10.784131016949152" y="71.583" z="8.515248" />
    <detection t="53" x="10.784131016949152" y="72.225" z="6.766040299999999" />
    <detection t="54" x="10.185012627118644" y="72.867" z="6.536861" />
    <detection t="55" x="10.185012627118644" y="73.188" z="6.5356164" />
    <detection t="56" x="9.585894237288135" y="73.83" z="6.3085394" />
    <detection t="57" x="9.286335042372881" y="74.151" z="7.054616" />
    <detection t="58" x="9.585894237288135" y="75.114" z="5.975996" />
    <detection t="59" x="9.286335042372881" y="75.756" z="4.8377989999999995" />
    <detection t="60" x="9.585894237288135" y="76.398" z="4.4580564" />
    <detection t="61" x="9.585894237288135" y="77.361" z="2.413654" />
    <detection t="62" x="9.585894237288135" y="78.003" z="2.8824747000000004" />
    <detection t="63" x="9.88545343220339" y="78.966" z="2.8354244" />
    <detection t="64" x="10.185012627118644" y="79.929" z="1.5597062" />
    <detection t="65" x="10.185012627118644" y="81.213" z="2.1238792" />
    <detection t="66" x="10.484571822033898" y="82.497" z="0.7415568" />
    <detection t="67" x="11.083690211864408" y="83.781" z="-0.006883106999999999" />
    <detection t="68" x="11.383249406779662" y="85.386" z="0.28177458" />
    <detection t="69" x="11.98236779661017" y="86.67" z="-0.31690344" />
    <detection t="70" x="12.581486186440678" y="88.275" z="-0.79579735" />
    <detection t="71" x="13.480163771186442" y="90.201" z="-0.3511204" />
    <detection t="72" x="13.779722966101694" y="91.806" z="-0.7679507" />
    <detection t="73" x="14.977959745762712" y="93.732" z="-0.22047198" />
    <detection t="74" x="16.17619652542373" y="95.658" z="-0.14387447" />
    <detection t="75" x="17.374433305084747" y="97.584" z="-0.5192314" />
    <detection t="76" x="18.27311088983051" y="99.831" z="-1.2414604" />
    <detection t="77" x="19.77090686440678" y="101.757" z="-1.0881492" />
    <detection t="78" x="21.867821228813565" y="103.683" z="-0.78753686" />
    <detection t="79" x="23.066058008474577" y="105.93" z="-1.2317446" />
    <detection t="80" x="25.162972372881356" y="108.177" z="-2.4727066000000004" />
    <detection t="81" x="27.259886737288134" y="109.782" z="-1.4961841" />
    <detection t="82" x="29.356801101694916" y="111.387" z="-1.8572855" />
    <detection t="83" x="31.453715466101695" y="113.313" z="-2.0243003" />
    <detection t="84" x="33.85018902542373" y="114.918" z="-1.4103204" />
    <detection t="85" x="36.24666258474576" y="115.881" z="-2.0585383999999998" />
    <detection t="86" x="38.34357694915254" y="117.165" z="-2.0948503" />
    <detection t="87" x="40.44049131355933" y="118.128" z="-2.036296" />
    <detection t="88" x="42.83696487288135" y="118.77" z="-1.8133703" />
    <detection t="89" x="44.63432004237288" y="119.412" z="-0.79557174" />
    <detection t="90" x="46.73123440677966" y="120.054" z="-1.339844" />
    <detection t="91" x="48.52858957627119" y="120.696" z="-1.1370622" />
    <detection t="92" x="50.32594474576271" y="121.017" z="-1.3660196000000002" />
    <detection t="93" x="52.123299915254236" y="121.338" z="-1.8545802" />
    <detection t="94" x="53.92065508474577" y="121.338" z="0.54856807" />
    <detection t="95" x="56.3171286440678" y="121.659" z="-0.12061746" />
    <detection t="96" x="58.114483813559325" y="121.98" z="0.81153786" />
    <detection t="97" x="59.612279788135595" y="121.98" z="2.467003" />
    <detection t="98" x="62.008753347457635" y="121.98" z="2.5884254" />
    <detection t="99" x="64.10566771186441" y="121.98" z="2.1182046000000003" />
    <detection t="100" x="65.90302288135594" y="121.98" z="3.0245895000000003" />
    <detection t="101" x="67.99993724576272" y="121.659" z="2.4223442000000004" />
    <detection t="102" x="70.09685161016947" y="121.338" z="2.4594345" />
    <detection t="103" x="72.19376597457628" y="121.338" z="1.9779763" />
    <detection t="104" x="74.29068033898305" y="121.338" z="3.3596342000000003" />
    <detection t="105" x="76.68715389830508" y="120.696" z="2.0103464" />
    <detection t="106" x="78.78406826271186" y="121.017" z="2.008962" />
    <detection t="107" x="81.48010101694918" y="121.017" z="2.0643903999999997" />
  </particle>
  <particle nSpots="76">
    <detection t="0" x="61.8702060518732" y="55.53301421645164" z="-7.4483440000000005" />
    <detection t="1" x="61.8702060518732" y="55.53301421645164" z="-7.4963255" />
    <detection t="2" x="61.556144092219014" y="55.53301421645164" z="-7.491363499999999" />
    <detection t="3" x="61.24208213256484" y="55.85401429862766" z="-8.056652" />
    <detection t="4" x="61.24208213256484" y="55.53301421645164" z="-7.7438555" />
    <detection t="5" x="60.928020172910664" y="55.85401429862766" z="-8.087849" />
    <detection t="6" x="60.61395821325648" y="55.85401429862766" z="-7.9229330000000004" />
    <detection t="7" x="60.61395821325648" y="55.85401429862766" z="-8.044856" />
    <detection t="8" x="60.2998962536023" y="55.85401429862766" z="-7.908233" />
    <detection t="9" x="60.2998962536023" y="55.85401429862766" z="-7.613701299999999" />
    <detection t="10" x="59.67177233429395" y="55.85401429862766" z="-7.8337520000000005" />
    <detection t="11" x="59.67177233429395" y="55.85401429862766" z="-7.983202499999999" />
    <detection t="12" x="59.357710374639765" y="56.17501438080368" z="-8.245298" />
    <detection t="13" x="59.357710374639765" y="56.17501438080368" z="-8.004775" />
    <detection t="14" x="58.72958645533141" y="56.17501438080368" z="-7.9883227" />
    <detection t="15" x="58.72958645533141" y="56.17501438080368" z="-7.851574" />
    <detection t="16" x="58.41552449567723" y="56.17501438080368" z="-8.009556" />
    <detection t="17" x="58.10146253602305" y="56.17501438080368" z="-7.844773299999999" />
    <detection t="18" x="58.10146253602305" y="56.17501438080368" z="-7.830799000000001" />
    <detection t="19" x="57.4733386167147" y="56.17501438080368" z="-7.9640154999999995" />
    <detection t="20" x="57.4733386167147" y="56.17501438080368" z="-8.229247" />
    <detection t="21" x="57.4733386167147" y="56.17501438080368" z="-7.869830599999999" />
    <detection t="22" x="56.845214697406334" y="56.17501438080368" z="-8.026616" />
    <detection t="23" x="56.845214697406334" y="56.17501438080368" z="-7.9152119999999995" />
    <detection t="24" x="56.53115273775216" y="56.17501438080368" z="-8.040937" />
    <detection t="25" x="56.53115273775216" y="56.17501438080368" z="-7.878145" />
    <detection t="26" x="56.21709077809798" y="56.4960144629797" z="-8.248849" />
    <detection t="27" x="55.588966858789625" y="56.4960144629797" z="-8.172295" />
    <detection t="28" x="55.588966858789625" y="56.4960144629797" z="-8.179511999999999" />
    <detection t="29" x="55.588966858789625" y="56.4960144629797" z="-8.085005" />
    <detection t="30" x="55.27490489913544" y="56.81701454515573" z="-8.598697" />
    <detection t="31" x="54.96084293948126" y="56.81701454515573" z="-8.466569" />
    <detection t="32" x="54.646780979827085" y="56.81701454515573" z="-7.892276299999999" />
    <detection t="33" x="54.646780979827085" y="56.81701454515573" z="-8.350236" />
    <detection t="34" x="54.33271902017291" y="56.81701454515573" z="-8.261114" />
    <detection t="35" x="54.018657060518734" y="56.81701454515573" z="-8.007957000000001" />
    <detection t="36" x="53.70459510086455" y="56.81701454515573" z="-8.23505" />
    <detection t="37" x="53.70459510086455" y="57.13801462733175" z="-8.71619" />
    <detection t="38" x="53.39053314121037" y="57.13801462733175" z="-8.450124" />
    <detection t="39" x="53.39053314121037" y="57.13801462733175" z="-8.442984" />
    <detection t="40" x="53.076471181556194" y="57.13801462733175" z="-8.380007" />
    <detection t="41" x="52.76240922190201" y="57.13801462733175" z="-8.210267" />
    <detection t="42" x="52.76240922190201" y="57.13801462733175" z="-8.303282000000001" />
    <detection t="43" x="52.448347262247836" y="57.13801462733175" z="-8.293978" />
    <detection t="44" x="52.13428530259366" y="57.45901470950777" z="-8.814912" />
    <detection t="45" x="52.13428530259366" y="57.13801462733175" z="-8.570935" />
    <detection t="46" x="51.820223342939485" y="56.81701454515573" z="-8.159998" />
    <detection t="47" x="51.506161383285296" y="57.13801462733175" z="-8.408477" />
    <detection t="48" x="51.19209942363112" y="57.13801462733175" z="-8.281962" />
    <detection t="49" x="50.56397550432276" y="57.13801462733175" z="-8.38381" />
    <detection t="50" x="50.56397550432276" y="56.81701454515573" z="-8.322942999999999" />
    <detection t="51" x="50.24991354466859" y="56.81701454515573" z="-8.462026" />
    <detection t="52" x="50.24991354466859" y="57.13801462733175" z="-8.500126" />
    <detection t="53" x="49.62178962536023" y="57.13801462733175" z="-8.328875" />
    <detection t="54" x="49.62178962536023" y="57.45901470950777" z="-8.78923" />
    <detection t="55" x="49.62178962536023" y="57.45901470950777" z="-8.704324" />
    <detection t="56" x="49.30772766570605" y="57.45901470950777" z="-8.575323" />
    <detection t="57" x="48.679603746397696" y="57.45901470950777" z="-8.372691" />
    <detection t="58" x="48.679603746397696" y="57.78001479168379" z="-8.978233" />
    <detection t="59" x="48.36554178674351" y="57.78001479168379" z="-8.534374" />
    <detection t="60" x="48.05147982708934" y="57.78001479168379" z="-8.485876" />
    <detection t="61" x="47.737417867435155" y="57.78001479168379" z="-8.406162" />
    <detection t="62" x="47.42335590778097" y="58.10101487385981" z="-8.713503" />
    <detection t="63" x="47.42335590778097" y="58.10101487385981" z="-8.686808000000001" />
    <detection t="64" x="46.79523198847262" y="58.10101487385981" z="-8.620899" />
    <detection t="65" x="46.79523198847262" y="58.10101487385981" z="-8.786991" />
    <detection t="66" x="46.16710806916426" y="58.10101487385981" z="-8.419387" />
    <detection t="67" x="46.16710806916426" y="58.42201495603583" z="-8.640108" />
    <detection t="68" x="45.85304610951008" y="58.42201495603583" z="-8.807447999999999" />
    <detection t="69" x="45.53898414985591" y="58.42201495603583" z="-8.692503" />
    <detection t="70" x="45.224922190201724" y="58.42201495603583" z="-8.648541999999999" />
    <detection t="71" x="44.59679827089337" y="58.42201495603583" z="-8.822214" />
    <detection t="72" x="44.28273631123919" y="58.42201495603583" z="-8.676525" />
    <detection t="73" x="43.65461239193083" y="58.42201495603583" z="-8.538212" />
    <detection t="74" x="43.34055043227666" y="58.42201495603583" z="-8.643886" />
    <detection t="75" x="43.026488472622475" y="58.74301503821185" z="-8.507391" />
  </particle>
  <particle nSpots="100">
    <detection t="0" x="93.05898091836734" y="43.656" z="-12.174432000000001" />
    <detection t="1" x="92.44064881924199" y="43.656" z="-12.273903" />
    <detection t="2" x="92.13148276967931" y="43.656" z="-12.195286999999999" />
    <detection t="3" x="91.82231672011662" y="43.656" z="-12.224613" />
    <detection t="4" x="91.20398462099125" y="43.656" z="-12.257544000000001" />
    <detection t="5" x="90.5856525218659" y="43.656" z="-11.830942" />
    <detection t="6" x="90.2764864723032" y="43.656" z="-12.115027" />
    <detection t="7" x="89.65815437317785" y="43.656" z="-12.100955" />
    <detection t="8" x="89.34898832361517" y="43.656" z="-12.313128" />
    <detection t="9" x="89.03982227405247" y="43.656" z="-12.434961999999999" />
    <detection t="10" x="88.42149017492711" y="43.656" z="-12.297334" />
    <detection t="11" x="88.11232412536444" y="43.656" z="-12.200545" />
    <detection t="12" x="87.80315807580175" y="43.656" z="-12.131491" />
    <detection t="13" x="87.49399202623907" y="43.656" z="-12.063573" />
    <detection t="14" x="87.1848259766764" y="43.656" z="-12.040949000000001" />
    <detection t="15" x="86.56649387755103" y="43.656" z="-12.041632" />
    <detection t="16" x="86.25732782798833" y="43.656" z="-12.099574" />
    <detection t="17" x="85.94816177842566" y="43.977" z="-12.075016999999999" />
    <detection t="18" x="85.63899572886298" y="43.656" z="-12.126946" />
    <detection t="19" x="85.3298296793003" y="43.656" z="-12.113827" />
    <detection t="20" x="84.71149758017492" y="43.977" z="-11.724152" />
    <detection t="21" x="84.40233153061224" y="43.977" z="-11.595621000000001" />
    <detection t="22" x="84.0931654810496" y="43.977" z="-11.772677999999999" />
    <detection t="23" x="83.78399943148688" y="43.977" z="-11.645634" />
    <detection t="24" x="83.4748333819242" y="43.977" z="-11.558148" />
    <detection t="25" x="82.85650128279882" y="43.977" z="-11.635699" />
    <detection t="26" x="82.54733523323617" y="43.977" z="-11.982783999999999" />
    <detection t="27" x="82.54733523323617" y="43.977" z="-11.565614" />
    <detection t="28" x="81.92900313411079" y="43.977" z="-11.737789" />
    <detection t="29" x="81.61983708454811" y="43.977" z="-11.778417" />
    <detection t="30" x="81.31067103498542" y="43.977" z="-11.706058" />
    <detection t="31" x="80.69233893586006" y="43.977" z="-11.815636" />
    <detection t="32" x="80.38317288629737" y="44.298" z="-11.83879" />
    <detection t="33" x="80.0740068367347" y="44.298" z="-11.766738" />
    <detection t="34" x="79.764840787172" y="44.298" z="-11.726911999999999" />
    <detection t="35" x="79.14650868804665" y="44.298" z="-11.890937" />
    <detection t="36" x="78.83734263848397" y="44.298" z="-11.792046000000001" />
    <detection t="37" x="78.52817658892127" y="44.298" z="-11.9140215" />
    <detection t="38" x="78.21901053935862" y="44.298" z="-11.616796" />
    <detection t="39" x="77.60067844023324" y="44.619" z="-11.900857" />
    <detection t="40" x="77.60067844023324" y="44.619" z="-11.849791" />
    <detection t="41" x="77.29151239067056" y="44.619" z="-11.798649000000001" />
    <detection t="42" x="76.6731802915452" y="44.94" z="-11.981637" />
    <detection t="43" x="76.36401424198249" y="44.94" z="-11.876114999999999" />
    <detection t="44" x="76.05484819241985" y="44.94" z="-11.755213000000001" />
    <detection t="45" x="75.43651609329446" y="45.261" z="-11.825937" />
    <detection t="46" x="75.12735004373178" y="45.261" z="-11.62165" />
    <detection t="47" x="74.50901794460643" y="45.582" z="-11.881453500000001" />
    <detection t="48" x="74.19985189504374" y="45.582" z="-11.743883" />
    <detection t="49" x="73.58151979591837" y="45.582" z="-11.570841" />
    <detection t="50" x="73.27235374635569" y="45.582" z="-11.752653" />
    <detection t="51" x="72.963187696793" y="45.903" z="-11.752513" />
    <detection t="52" x="72.34485559766762" y="45.903" z="-11.990182" />
    <detection t="53" x="72.03568954810497" y="45.903" z="-12.043938" />
    <detection t="54" x="71.72652349854226" y="45.903" z="-11.741488" />
    <detection t="55" x="71.41735744897962" y="45.903" z="-11.70678" />
    <detection t="56" x="70.48985930029156" y="45.903" z="-11.77795" />
    <detection t="57" x="70.48985930029156" y="45.903" z="-11.549968" />
    <detection t="58" x="69.87152720116619" y="46.224" z="-11.395275999999999" />
    <detection t="59" x="69.5623611516035" y="46.224" z="-11.880169" />
    <detection t="60" x="69.25319510204082" y="46.224" z="-11.320856" />
    <detection t="61" x="68.63486300291545" y="46.224" z="-11.365231" />
    <detection t="62" x="68.0165309037901" y="46.224" z="-11.492463" />
    <detection t="63" x="67.7073648542274" y="46.224" z="-11.642945" />
    <detection t="64" x="67.39819880466473" y="46.224" z="-11.711753999999999" />
    <detection t="65" x="66.77986670553936" y="46.545" z="-11.727474" />
    <detection t="66" x="66.161534606414" y="46.545" z="-11.519366" />
    <detection t="67" x="65.85236855685132" y="46.545" z="-11.272217999999999" />
    <detection t="68" x="65.23403645772596" y="46.545" z="-11.312348" />
    <detection t="69" x="64.92487040816326" y="46.545" z="-11.535389" />
    <detection t="70" x="64.3065383090379" y="46.545" z="-11.868796000000001" />
    <detection t="71" x="63.99737225947522" y="46.866" z="-11.687638" />
    <detection t="72" x="63.68820620991254" y="46.866" z="-11.607398" />
    <detection t="73" x="63.06987411078717" y="46.866" z="-11.887252" />
    <detection t="74" x="62.45154201166181" y="46.866" z="-11.824755" />
    <detection t="75" x="61.83320991253645" y="46.866" z="-11.715504" />
    <detection t="76" x="61.52404386297376" y="47.187" z="-11.506066" />
    <detection t="77" x="60.9057117638484" y="47.187" z="-11.991813" />
    <detection t="78" x="60.287379664723034" y="47.187" z="-11.638872000000001" />
    <detection t="79" x="59.97821361516035" y="47.187" z="-11.58738" />
    <detection t="80" x="59.66904756559767" y="47.187" z="-11.486139" />
    <detection t="81" x="59.05071546647231" y="47.187" z="-11.458378999999999" />
    <detection t="82" x="58.43238336734694" y="47.187" z="-11.620738000000001" />
    <detection t="83" x="57.814051268221576" y="47.187" z="-11.781196000000001" />
    <detection t="84" x="57.5048852186589" y="47.187" z="-11.803103" />
    <detection t="85" x="56.886553119533524" y="47.508" z="-11.439687" />
    <detection t="86" x="56.57738706997085" y="47.508" z="-11.6712675" />
    <detection t="87" x="56.26822102040816" y="47.508" z="-11.3478985" />
    <detection t="88" x="55.6498889212828" y="47.508" z="-11.545157000000001" />
    <detection t="89" x="55.03155682215745" y="47.508" z="-11.717409" />
    <detection t="90" x="54.10405867346939" y="47.508" z="-11.8436365" />
    <detection t="91" x="54.10405867346939" y="47.508" z="-11.521329" />
    <detection t="92" x="53.176560524781344" y="47.508" z="-11.646711999999999" />
    <detection t="93" x="52.867394475218674" y="47.508" z="-11.490489" />
    <detection t="94" x="52.2490623760933" y="47.508" z="-11.203806" />
    <detection t="95" x="51.63073027696793" y="47.829" z="-11.51912" />
    <detection t="96" x="51.01239817784257" y="47.829" z="-11.303218" />
    <detection t="97" x="50.52986798833819" y="47.866" z="-11.478308" />
    <detection t="98" x="50.03770645772595" y="47.866" z="-11.123299000000001" />
    <detection t="99" x="50.03770645772595" y="47.866" z="-11.548259" />
  </particle>
  <particle nSpots="107">
    <detection t="0" x="23.459261200545704" y="44.33" z="-9.305209" />
    <detection t="1" x="23.343884829467946" y="43.695" z="-9.215303" />
    <detection t="2" x="23.459261200545704" y="43.441" z="-8.971956" />
    <detection t="3" x="23.343884829467946" y="43.059" z="-9.345558" />
    <detection t="4" x="23.57373619372442" y="42.805" z="-9.155573" />
    <detection t="5" x="23.802686180081857" y="42.169" z="-8.78346" />
    <detection t="6" x="23.68821118690314" y="41.534" z="-9.011584" />
    <detection t="7" x="23.68821118690314" y="41.025" z="-9.029857000000002" />
    <detection t="8" x="23.917161173260574" y="40.517" z="-8.742102000000001" />
    <detection t="9" x="24.031636166439295" y="40.008" z="-8.904358" />
    <detection t="10" x="24.14611115961801" y="39.754" z="-8.634419" />
    <detection t="11" x="24.49043751705321" y="39.119" z="-9.0966215" />
    <detection t="12" x="24.604912510231927" y="38.737" z="-8.330289" />
    <detection t="13" x="24.833862496589358" y="37.847" z="-8.570361" />
    <detection t="14" x="25.17728747612551" y="37.212" z="-8.529296" />
    <detection t="15" x="25.636088826739428" y="36.449" z="-8.305786" />
    <detection t="16" x="25.97951380627558" y="35.814" z="-8.508256" />
    <detection t="17" x="26.438315156889498" y="35.178" z="-7.9442687" />
    <detection t="18" x="26.896215129604368" y="34.415" z="-8.555698" />
    <detection t="19" x="27.4875190313779" y="33.705" z="-8.295119999999999" />
    <detection t="20" x="28.066203642564805" y="32.742" z="-8.291977000000001" />
    <detection t="21" x="28.644888253751706" y="32.1" z="-7.941625999999999" />
    <detection t="22" x="29.22357286493861" y="31.137" z="-7.9738936" />
    <detection t="23" x="30.091599781718966" y="30.174" z="-8.652346000000001" />
    <detection t="24" x="30.67028439290587" y="29.532" z="-7.7012753" />
    <detection t="25" x="31.827653615279676" y="28.569" z="-8.175688000000001" />
    <detection t="26" x="32.40633822646657" y="27.927" z="-8.057029" />
    <detection t="27" x="33.27436514324693" y="27.285" z="-8.595991999999999" />
    <detection t="28" x="34.14239206002729" y="26.643" z="-8.252563" />
    <detection t="29" x="35.01041897680764" y="25.68" z="-8.502206" />
    <detection t="30" x="35.878445893588" y="25.359" z="-8.107727" />
    <detection t="31" x="37.325157421555254" y="24.396" z="-8.515577" />
    <detection t="32" x="38.19318433833561" y="24.075" z="-8.272017" />
    <detection t="33" x="39.061211255115964" y="23.112" z="-8.761699" />
    <detection t="34" x="40.21858047748977" y="22.47" z="-8.612673" />
    <detection t="35" x="41.375949699863575" y="22.149" z="-8.452272" />
    <detection t="36" x="42.24397661664394" y="21.507" z="-8.9390135" />
    <detection t="37" x="43.11200353342428" y="20.865" z="-8.890516" />
    <detection t="38" x="44.269372755798095" y="20.544" z="-8.867777" />
    <detection t="39" x="45.4267419781719" y="20.223" z="-8.8923025" />
    <detection t="40" x="46.584111200545706" y="19.902" z="-8.801714" />
    <detection t="41" x="47.741480422919516" y="19.902" z="-8.753029" />
    <detection t="42" x="48.89884964529332" y="19.581" z="-8.962977" />
    <detection t="43" x="50.05621886766713" y="19.581" z="-9.050948" />
    <detection t="44" x="51.21358809004093" y="19.26" z="-9.2711115" />
    <detection t="45" x="51.79227270122784" y="19.26" z="-9.14627" />
    <detection t="46" x="52.94964192360164" y="19.26" z="-9.911779" />
    <detection t="47" x="54.10701114597545" y="18.939" z="-9.939913" />
    <detection t="48" x="55.26438036834926" y="18.939" z="-10.0844345" />
    <detection t="49" x="56.42174959072306" y="18.939" z="-10.113826" />
    <detection t="50" x="57.28977650750341" y="18.939" z="-10.453141" />
    <detection t="51" x="58.44714572987722" y="19.26" z="-10.204601" />
    <detection t="52" x="59.02583034106412" y="19.26" z="-10.513877" />
    <detection t="53" x="60.18319956343793" y="19.26" z="-10.198951" />
    <detection t="54" x="61.05122648021829" y="19.26" z="-10.276136" />
    <detection t="55" x="61.91925339699864" y="19.26" z="-10.445793" />
    <detection t="56" x="63.07662261937245" y="19.26" z="-10.519343" />
    <detection t="57" x="63.9446495361528" y="19.26" z="-10.101666" />
    <detection t="58" x="64.81267645293315" y="19.26" z="-10.400567" />
    <detection t="59" x="65.68070336971351" y="19.26" z="-10.335061" />
    <detection t="60" x="66.25938798090041" y="18.939" z="-9.814985" />
    <detection t="61" x="66.83807259208734" y="18.939" z="-10.0872555" />
    <detection t="62" x="67.99544181446113" y="18.939" z="-9.841321" />
    <detection t="63" x="68.86346873124147" y="18.939" z="-9.686667" />
    <detection t="64" x="69.15281103683492" y="18.939" z="-10.160582000000002" />
    <detection t="65" x="70.02083795361528" y="18.939" z="-10.057955" />
    <detection t="66" x="70.88886487039564" y="18.939" z="-10.03411" />
    <detection t="67" x="71.756891787176" y="19.26" z="-10.51268" />
    <detection t="68" x="72.3355763983629" y="19.26" z="-10.306728999999999" />
    <detection t="69" x="72.91426100954979" y="19.26" z="-10.596601" />
    <detection t="70" x="73.49294562073668" y="19.26" z="-10.284839" />
    <detection t="71" x="74.36097253751707" y="19.26" z="-10.097328" />
    <detection t="72" x="75.22899945429741" y="19.26" z="-10.334246" />
    <detection t="73" x="76.09702637107776" y="19.26" z="-10.301108000000001" />
    <detection t="74" x="76.96505328785814" y="19.26" z="-10.074666" />
    <detection t="75" x="77.543737899045" y="19.26" z="-10.304125" />
    <detection t="76" x="78.41176481582538" y="19.26" z="-10.154631" />
    <detection t="77" x="79.14458504774899" y="19.161" z="-10.275509" />
    <detection t="78" x="80.1478186493861" y="19.26" z="-10.194344500000001" />
    <detection t="79" x="80.726503260573" y="19.26" z="-10.60868" />
    <detection t="80" x="81.59453017735335" y="19.26" z="-10.239164" />
    <detection t="81" x="82.4625570941337" y="19.26" z="-10.253910000000001" />
    <detection t="82" x="83.33058401091405" y="19.26" z="-10.150403" />
    <detection t="83" x="84.19861092769442" y="19.26" z="-9.867272999999999" />
    <detection t="84" x="84.77729553888132" y="18.939" z="-10.326524000000001" />
    <detection t="85" x="85.64532245566167" y="18.939" z="-10.368159" />
    <detection t="86" x="86.51334937244202" y="18.939" z="-10.252702000000001" />
    <detection t="87" x="87.16504559345157" y="18.78" z="-10.669939" />
    <detection t="88" x="87.96006090040929" y="18.939" z="-10.312793" />
    <detection t="89" x="88.53874551159619" y="18.939" z="-10.35807" />
    <detection t="90" x="89.40677242837654" y="18.939" z="-10.304078" />
    <detection t="91" x="90.2747993451569" y="18.618" z="-10.786667" />
    <detection t="92" x="91.14282626193724" y="18.618" z="-10.391531" />
    <detection t="93" x="91.72151087312416" y="18.618" z="-10.572894" />
    <detection t="94" x="92.58953778990451" y="18.618" z="-10.494855000000001" />
    <detection t="95" x="93.74690701227831" y="18.618" z="-10.499803" />
    <detection t="96" x="94.03624931787176" y="18.618" z="-10.305547" />
    <detection t="97" x="94.90427623465212" y="18.618" z="-10.512527" />
    <detection t="98" x="95.77230315143248" y="18.618" z="-10.3497305" />
    <detection t="99" x="96.64033006821283" y="18.618" z="-10.458422" />
    <detection t="100" x="97.50835698499318" y="18.297" z="-10.607978" />
    <detection t="101" x="98.37638390177354" y="18.297" z="-10.448129" />
    <detection t="102" x="99.24441081855389" y="18.297" z="-10.607828" />
    <detection t="103" x="99.8230954297408" y="18.297" z="-10.635398" />
    <detection t="104" x="100.69112234652115" y="18.297" z="-10.686736" />
    <detection t="105" x="101.5591492633015" y="18.297" z="-10.670269000000001" />
    <detection t="106" x="102.86254170532061" y="18.144" z="-11.043283" />
  </particle>
  <particle nSpots="98">
    <detection t="0" x="151.66229953455573" y="28.89" z="4.6273956" />
    <detection t="1" x="151.96143622002816" y="28.569" z="4.700684" />
    <detection t="2" x="151.96143622002816" y="28.569" z="4.4888453" />
    <detection t="3" x="152.5597095909732" y="28.569" z="4.5584664" />
    <detection t="4" x="152.5597095909732" y="28.248" z="4.53724" />
    <detection t="5" x="153.1579829619182" y="28.248" z="4.507542" />
    <detection t="6" x="153.1579829619182" y="28.248" z="4.9093480000000005" />
    <detection t="7" x="153.1579829619182" y="27.927" z="4.4805636" />
    <detection t="8" x="153.4571196473907" y="27.927" z="4.2848125" />
    <detection t="9" x="154.35452970380817" y="27.927" z="4.567952" />
    <detection t="10" x="154.6536663892807" y="27.927" z="4.59854" />
    <detection t="11" x="154.95280307475318" y="27.927" z="4.170703" />
    <detection t="12" x="155.25193976022572" y="27.927" z="4.215889499999999" />
    <detection t="13" x="155.85021313117068" y="27.606" z="4.83948" />
    <detection t="14" x="156.14934981664317" y="27.606" z="4.164382499999999" />
    <detection t="15" x="156.74762318758818" y="27.606" z="5.07448" />
    <detection t="16" x="156.74762318758818" y="27.927" z="4.3506103" />
    <detection t="17" x="157.64503324400565" y="27.606" z="5.7059097" />
    <detection t="18" x="157.94416992947814" y="27.606" z="6.5490947" />
    <detection t="19" x="158.24330661495065" y="27.606" z="4.6813183" />
    <detection t="20" x="159.14071667136818" y="27.927" z="5.583547" />
    <detection t="21" x="159.14071667136818" y="27.927" z="5.5659985999999995" />
    <detection t="22" x="159.43985335684062" y="27.927" z="6.2528267" />
    <detection t="23" x="160.33726341325806" y="28.248" z="4.6777663" />
    <detection t="24" x="160.6364000987306" y="28.248" z="3.9237459" />
    <detection t="25" x="161.2346734696756" y="28.248" z="5.2259736" />
    <detection t="26" x="161.83294684062056" y="28.248" z="4.0452322999999994" />
    <detection t="27" x="162.13208352609308" y="28.569" z="4.579425" />
    <detection t="28" x="162.73035689703812" y="28.89" z="3.9626915" />
    <detection t="29" x="163.02949358251058" y="28.89" z="4.5759099999999995" />
    <detection t="30" x="163.62776695345562" y="28.89" z="5.094493" />
    <detection t="31" x="164.22604032440057" y="29.211" z="4.8362803" />
    <detection t="32" x="164.22604032440057" y="29.211" z="4.8813057" />
    <detection t="33" x="164.82431369534552" y="29.532" z="4.793081" />
    <detection t="34" x="165.12345038081807" y="29.532" z="5.047547" />
    <detection t="35" x="165.42258706629056" y="29.532" z="4.6124754" />
    <detection t="36" x="166.02086043723554" y="30.174" z="4.146917" />
    <detection t="37" x="166.31999712270803" y="30.174" z="4.9393405999999995" />
    <detection t="38" x="166.61913380818055" y="30.495" z="5.074269999999999" />
    <detection t="39" x="167.2174071791256" y="30.495" z="4.302551" />
    <detection t="40" x="167.8156805500705" y="30.816" z="4.621237799999999" />
    <detection t="41" x="168.114817235543" y="31.137" z="5.283966" />
    <detection t="42" x="168.41395392101552" y="31.458" z="4.3392290000000004" />
    <detection t="43" x="168.71309060648804" y="31.458" z="4.339027" />
    <detection t="44" x="168.71309060648804" y="31.779" z="5.2264870000000005" />
    <detection t="45" x="169.31136397743302" y="32.1" z="4.872057" />
    <detection t="46" x="169.6105006629055" y="32.421" z="4.1422286" />
    <detection t="47" x="169.6105006629055" y="32.742" z="4.0151505" />
    <detection t="48" x="169.909637348378" y="32.742" z="4.679655" />
    <detection t="49" x="170.2087740338505" y="33.063" z="4.797144" />
    <detection t="50" x="170.2087740338505" y="33.384" z="5.078545" />
    <detection t="51" x="170.50791071932298" y="33.705" z="5.0368037" />
    <detection t="52" x="171.106184090268" y="33.705" z="4.3217773" />
    <detection t="53" x="171.106184090268" y="34.026" z="4.40757" />
    <detection t="54" x="171.40532077574048" y="34.347" z="4.6624207" />
    <detection t="55" x="171.106184090268" y="34.347" z="4.781604" />
    <detection t="56" x="171.106184090268" y="34.668" z="4.618938" />
    <detection t="57" x="171.40532077574048" y="34.989" z="4.6145062" />
    <detection t="58" x="171.70445746121297" y="34.989" z="4.390098" />
    <detection t="59" x="171.70445746121297" y="35.31" z="4.6062746" />
    <detection t="60" x="171.70445746121297" y="35.631" z="4.457841" />
    <detection t="61" x="172.00359414668546" y="35.631" z="4.7103176" />
    <detection t="62" x="171.70445746121297" y="35.952" z="4.4365573" />
    <detection t="63" x="171.40532077574048" y="36.273" z="5.1071196" />
    <detection t="64" x="171.70445746121297" y="36.273" z="4.5331254" />
    <detection t="65" x="171.70445746121297" y="36.594" z="4.6268535" />
    <detection t="66" x="171.70445746121297" y="36.915" z="4.5811806" />
    <detection t="67" x="171.40532077574048" y="36.915" z="4.6365194" />
    <detection t="68" x="171.70445746121297" y="37.236" z="4.6308312" />
    <detection t="69" x="171.40532077574048" y="37.236" z="4.480289" />
    <detection t="70" x="171.70445746121297" y="37.557" z="4.6964107" />
    <detection t="71" x="171.40532077574048" y="37.878" z="4.559608" />
    <detection t="72" x="171.70445746121297" y="37.878" z="4.600322" />
    <detection t="73" x="171.40532077574048" y="38.199" z="4.5406733" />
    <detection t="74" x="171.106184090268" y="38.199" z="4.422116" />
    <detection t="75" x="171.40532077574048" y="38.52" z="4.4689182999999995" />
    <detection t="76" x="171.106184090268" y="38.841" z="4.4123673" />
    <detection t="77" x="171.106184090268" y="38.841" z="4.6586137" />
    <detection t="78" x="171.106184090268" y="39.162" z="4.535987" />
    <detection t="79" x="170.8070474047955" y="39.162" z="4.577075499999999" />
    <detection t="80" x="170.8070474047955" y="39.483" z="4.6531587" />
    <detection t="81" x="170.50791071932298" y="39.483" z="4.6270904999999996" />
    <detection t="82" x="170.2087740338505" y="39.804" z="4.6554265" />
    <detection t="83" x="170.2087740338505" y="39.804" z="4.6011987" />
    <detection t="84" x="169.909637348378" y="40.125" z="4.5953956" />
    <detection t="85" x="169.6105006629055" y="40.125" z="4.6894464000000005" />
    <detection t="86" x="169.6105006629055" y="40.125" z="4.573627" />
    <detection t="87" x="169.31136397743302" y="40.446" z="4.6138587" />
    <detection t="88" x="169.31136397743302" y="40.446" z="4.394641" />
    <detection t="89" x="169.01222729196053" y="40.446" z="4.4336324000000005" />
    <detection t="90" x="168.71309060648804" y="40.767" z="4.1992449999999995" />
    <detection t="91" x="168.41395392101552" y="40.767" z="4.494555" />
    <detection t="92" x="168.114817235543" y="40.767" z="4.3095717" />
    <detection t="93" x="168.114817235543" y="40.767" z="4.1050434000000005" />
    <detection t="94" x="167.51654386459802" y="40.767" z="4.4585767" />
    <detection t="95" x="167.51654386459802" y="40.767" z="3.508696" />
    <detection t="96" x="166.91827049365304" y="41.088" z="3.850293" />
    <detection t="97" x="166.91827049365304" y="41.088" z="4.114802399999999" />
  </particle>
  <particle nSpots="97">
    <detection t="0" x="93.25827262857143" y="19.125" z="-9.50207" />
    <detection t="1" x="94.09643045714286" y="18.998" z="-9.335575" />
    <detection t="2" x="94.93458828571428" y="18.998" z="-9.1346855" />
    <detection t="3" x="95.65381831428572" y="18.998" z="-9.254528" />
    <detection t="4" x="96.37210447142857" y="18.744" z="-9.332804" />
    <detection t="5" x="97.33013397142857" y="18.871" z="-9.3365555" />
    <detection t="6" x="98.40803514285714" y="18.744" z="-9.558219" />
    <detection t="7" x="99.00644962857143" y="18.744" z="-9.5337715" />
    <detection t="8" x="99.96447912857144" y="18.617" z="-9.45337" />
    <detection t="9" x="101.16225197142857" y="18.617" z="-9.52695" />
    <detection t="10" x="102.12028147142857" y="18.617" z="-9.520089" />
    <detection t="11" x="103.07831097142856" y="18.49" z="-9.621147" />
    <detection t="12" x="104.51488328571429" y="18.49" z="-9.749676" />
    <detection t="13" x="105.47291278571429" y="18.49" z="-9.219294999999999" />
    <detection t="14" x="106.67068562857142" y="18.364" z="-9.162522000000001" />
    <detection t="15" x="107.74858680000001" y="18.364" z="-9.58572" />
    <detection t="16" x="109.30597465714285" y="17.983" z="-9.386439999999999" />
    <detection t="17" x="110.02426081428571" y="17.983" z="-9.882108" />
    <detection t="18" x="111.34096145714287" y="17.729" z="-9.856404" />
    <detection t="19" x="112.65860597142857" y="17.602" z="-9.570331" />
    <detection t="20" x="113.8563788142857" y="17.349" z="-9.543802000000001" />
    <detection t="21" x="114.9342799857143" y="17.475" z="-9.663389" />
    <detection t="22" x="115.89230948571429" y="17.349" z="-9.560171" />
    <detection t="23" x="117.20901012857144" y="17.349" z="-9.714049000000001" />
    <detection t="24" x="118.40678297142857" y="17.222" z="-9.679428" />
    <detection t="25" x="119.72442748571429" y="17.095" z="-10.077525999999999" />
    <detection t="26" x="120.80232865714287" y="16.841" z="-9.920214" />
    <detection t="27" x="122.0001015" y="16.841" z="-10.6325" />
    <detection t="28" x="123.55654548571428" y="16.968" z="-10.294235" />
    <detection t="29" x="124.51457498571428" y="16.714" z="-10.625501" />
    <detection t="30" x="125.8322195" y="16.46" z="-10.819309" />
    <detection t="31" x="127.38866348571429" y="16.587" z="-10.106651" />
    <detection t="32" x="128.46656465714284" y="16.334" z="-10.282769" />
    <detection t="33" x="130.26275198571426" y="16.207" z="-9.81258" />
    <detection t="34" x="131.4605248285714" y="15.953" z="-9.607451" />
    <detection t="35" x="132.89709714285715" y="15.953" z="-9.78224" />
    <detection t="37" x="136.34222785714286" y="15.729" z="-10.001472999999999" />
    <detection t="38" x="138.16012422857145" y="15.408" z="-9.6022005" />
    <detection t="39" x="139.97802060000004" y="15.408" z="-9.521507000000001" />
    <detection t="40" x="141.18995151428572" y="15.087" z="-9.811877" />
    <detection t="41" x="142.70486515714285" y="15.087" z="-9.842758" />
    <detection t="42" x="143.91679607142856" y="15.087" z="-9.69037" />
    <detection t="43" x="145.73469244285715" y="14.766" z="-9.778103" />
    <detection t="44" x="147.24960608571428" y="14.766" z="-9.830789" />
    <detection t="45" x="148.76451972857143" y="14.766" z="-9.390813" />
    <detection t="46" x="150.58241610000002" y="14.766" z="-9.562717999999998" />
    <detection t="47" x="152.09732974285714" y="14.766" z="-9.5390835" />
    <detection t="48" x="153.91522611428567" y="14.766" z="-9.971505" />
    <detection t="49" x="155.73312248571432" y="15.087" z="-9.612324000000001" />
    <detection t="50" x="157.24803612857147" y="15.408" z="-10.956033" />
    <detection t="51" x="159.0659325" y="15.408" z="-8.548797" />
    <detection t="52" x="161.4897943285714" y="16.05" z="-9.589478999999999" />
    <detection t="53" x="163.00470797142853" y="16.371" z="-9.414193" />
    <detection t="54" x="164.21663888571427" y="16.692" z="-9.616603999999999" />
    <detection t="55" x="166.03453525714284" y="17.013" z="-9.914569" />
    <detection t="56" x="167.85243162857142" y="17.655" z="-10.098932000000001" />
    <detection t="57" x="169.67032799999998" y="18.297" z="-9.965022" />
    <detection t="58" x="171.18524164285716" y="19.26" z="-9.043696" />
    <detection t="59" x="172.7001552857143" y="19.902" z="-8.883817" />
    <detection t="60" x="174.8210343857143" y="20.544" z="-10.4073105" />
    <detection t="61" x="176.0329653" y="21.507" z="-9.805263" />
    <detection t="62" x="177.85086167142856" y="22.791" z="-10.295838" />
    <detection t="63" x="179.0627925857143" y="23.754" z="-9.719338" />
    <detection t="64" x="180.2747235" y="25.038" z="-9.616235000000001" />
    <detection t="65" x="182.09261987142855" y="26.001" z="-10.378213" />
    <detection t="66" x="183.3045507857143" y="27.285" z="-9.971053999999999" />
    <detection t="67" x="184.21349897142858" y="28.569" z="-9.473699" />
    <detection t="68" x="185.4254298857143" y="29.853" z="-9.815180999999999" />
    <detection t="69" x="186.94034352857142" y="30.816" z="-10.317523" />
    <detection t="70" x="187.5463089857143" y="32.1" z="-10.271747999999999" />
    <detection t="71" x="188.45525717142857" y="33.384" z="-10.001004" />
    <detection t="72" x="189.06122262857144" y="34.347" z="-10.647439" />
    <detection t="73" x="189.97017081428572" y="35.631" z="-9.957755" />
    <detection t="74" x="190.57613627142857" y="36.915" z="-9.955955" />
    <detection t="75" x="191.1821017285714" y="37.878" z="-10.357198" />
    <detection t="76" x="191.7880671857143" y="39.162" z="-10.065522999999999" />
    <detection t="77" x="192.09104991428572" y="40.125" z="-10.588118" />
    <detection t="78" x="192.39403264285716" y="41.088" z="-10.646388" />
    <detection t="79" x="192.9999981" y="42.051" z="-10.695017" />
    <detection t="80" x="192.6970153714286" y="43.014" z="-10.917971000000001" />
    <detection t="81" x="192.9999981" y="43.656" z="-11.349274000000001" />
    <detection t="82" x="193.30298082857144" y="44.619" z="-11.0926075" />
    <detection t="83" x="193.30298082857144" y="45.582" z="-11.077862" />
    <detection t="84" x="193.30298082857144" y="46.224" z="-11.698166" />
    <detection t="85" x="192.9999981" y="46.866" z="-11.649527" />
    <detection t="86" x="193.30298082857144" y="47.508" z="-12.126905" />
    <detection t="87" x="192.9999981" y="48.15" z="-12.319394" />
    <detection t="88" x="192.6970153714286" y="48.792" z="-12.525234" />
    <detection t="89" x="192.6970153714286" y="49.434" z="-12.615446" />
    <detection t="90" x="192.39403264285716" y="49.755" z="-13.191416" />
    <detection t="91" x="192.39403264285716" y="50.076" z="-13.222507" />
    <detection t="92" x="192.09104991428572" y="50.718" z="-13.599301" />
    <detection t="93" x="191.7880671857143" y="51.039" z="-13.685951000000001" />
    <detection t="94" x="191.7880671857143" y="51.36" z="-13.814260500000001" />
    <detection t="95" x="191.48508445714288" y="51.681" z="-13.742451" />
    <detection t="96" x="190.57613627142857" y="52.002" z="-14.282669" />
    <detection t="97" x="190.57613627142857" y="52.323" z="-14.722644" />
  </particle>
  <particle nSpots="100">
    <detection t="0" x="46.4515307204611" y="92.769" z="10.434954" />
    <detection t="1" x="46.4515307204611" y="92.769" z="10.283153" />
    <detection t="2" x="46.4515307204611" y="92.769" z="10.115322" />
    <detection t="3" x="46.145928544668585" y="93.09" z="10.157621" />
    <detection t="4" x="45.840326368876084" y="93.411" z="10.143871" />
    <detection t="5" x="45.229122017291076" y="93.732" z="10.377922" />
    <detection t="6" x="45.229122017291076" y="93.732" z="9.606794" />
    <detection t="7" x="44.92351984149856" y="94.053" z="9.819675" />
    <detection t="8" x="44.31231548991355" y="94.053" z="9.995264" />
    <detection t="9" x="44.31231548991355" y="94.374" z="9.863066" />
    <detection t="10" x="44.006713314121036" y="94.374" z="10.151896" />
    <detection t="11" x="43.39550896253603" y="94.374" z="9.919896000000001" />
    <detection t="12" x="43.08990678674352" y="94.374" z="10.10234" />
    <detection t="13" x="42.78430461095101" y="94.695" z="10.117227999999999" />
    <detection t="14" x="43.08990678674352" y="94.695" z="9.660206" />
    <detection t="15" x="42.4787024351585" y="94.695" z="10.072600999999999" />
    <detection t="16" x="42.173100259366" y="95.016" z="10.045753" />
    <detection t="17" x="41.86749808357349" y="95.016" z="10.117466" />
    <detection t="18" x="41.56189590778099" y="95.016" z="9.958271" />
    <detection t="19" x="41.56189590778099" y="95.337" z="9.955873500000001" />
    <detection t="20" x="40.95069155619597" y="95.337" z="9.9235735" />
    <detection t="21" x="40.95069155619597" y="95.658" z="9.839408" />
    <detection t="22" x="40.645089380403476" y="95.658" z="9.626318" />
    <detection t="23" x="40.645089380403476" y="95.658" z="9.792733" />
    <detection t="24" x="40.339487204610954" y="95.979" z="10.249121" />
    <detection t="25" x="40.033885028818446" y="95.979" z="9.638268" />
    <detection t="26" x="39.72828285302594" y="96.3" z="9.666387" />
    <detection t="27" x="39.72828285302594" y="96.621" z="9.698925" />
    <detection t="28" x="39.72828285302594" y="96.942" z="9.732106" />
    <detection t="29" x="39.42268067723343" y="96.942" z="9.469228999999999" />
    <detection t="30" x="39.42268067723343" y="97.263" z="9.526568" />
    <detection t="31" x="39.42268067723343" y="97.584" z="9.57488" />
    <detection t="32" x="39.42268067723343" y="97.905" z="9.339858999999999" />
    <detection t="33" x="39.11707850144093" y="97.905" z="9.311551" />
    <detection t="34" x="39.11707850144093" y="98.226" z="9.276434" />
    <detection t="35" x="39.11707850144093" y="98.226" z="9.033215" />
    <detection t="36" x="39.11707850144093" y="98.547" z="9.119976" />
    <detection t="37" x="39.11707850144093" y="98.868" z="9.109016" />
    <detection t="38" x="39.11707850144093" y="99.189" z="9.072975" />
    <detection t="39" x="39.42268067723343" y="99.51" z="9.040267" />
    <detection t="40" x="39.42268067723343" y="99.831" z="8.643589" />
    <detection t="41" x="39.72828285302594" y="99.831" z="8.693817999999998" />
    <detection t="42" x="39.72828285302594" y="100.152" z="8.438807" />
    <detection t="43" x="39.72828285302594" y="100.473" z="8.896627" />
    <detection t="44" x="40.339487204610954" y="100.794" z="8.288501" />
    <detection t="45" x="40.339487204610954" y="101.115" z="8.480855" />
    <detection t="46" x="40.645089380403476" y="101.436" z="8.702434" />
    <detection t="47" x="40.95069155619597" y="101.757" z="8.94096" />
    <detection t="48" x="41.25629373198848" y="102.399" z="8.954737" />
    <detection t="49" x="41.56189590778099" y="102.399" z="8.484932" />
    <detection t="50" x="41.86749808357349" y="102.72" z="8.3702345" />
    <detection t="51" x="42.173100259366" y="103.041" z="8.54978" />
    <detection t="52" x="42.78430461095101" y="103.362" z="8.4272995" />
    <detection t="53" x="42.78430461095101" y="103.362" z="8.4758005" />
    <detection t="54" x="43.39550896253603" y="104.004" z="8.084425999999999" />
    <detection t="55" x="44.006713314121036" y="104.004" z="8.532961" />
    <detection t="56" x="44.31231548991355" y="104.325" z="8.395676" />
    <detection t="57" x="45.229122017291076" y="104.325" z="8.239303" />
    <detection t="58" x="45.840326368876084" y="104.646" z="8.130923" />
    <detection t="59" x="46.145928544668585" y="104.646" z="8.200234" />
    <detection t="60" x="47.06273507204611" y="104.967" z="8.080447" />
    <detection t="61" x="47.06273507204611" y="105.288" z="8.316305" />
    <detection t="62" x="47.673939423631126" y="105.288" z="8.126552" />
    <detection t="63" x="48.28514377521615" y="105.609" z="7.98537" />
    <detection t="64" x="48.59074595100865" y="105.93" z="8.184545" />
    <detection t="65" x="49.507552478386174" y="105.93" z="8.126398" />
    <detection t="66" x="50.11875682997118" y="106.251" z="8.2220335" />
    <detection t="67" x="50.4243590057637" y="106.251" z="8.053706" />
    <detection t="68" x="51.03556335734871" y="106.251" z="7.943372999999999" />
    <detection t="69" x="51.341165533141215" y="106.251" z="7.924325" />
    <detection t="70" x="51.95236988472623" y="106.572" z="9.322313000000001" />
    <detection t="71" x="52.869176412103755" y="106.572" z="8.333716" />
    <detection t="72" x="53.174778587896256" y="106.251" z="8.462688" />
    <detection t="73" x="53.78598293948127" y="106.572" z="8.334163" />
    <detection t="74" x="53.78598293948127" y="106.572" z="8.451632" />
    <detection t="75" x="54.397187291066295" y="106.251" z="8.138849" />
    <detection t="76" x="54.702789466858796" y="106.251" z="8.087529" />
    <detection t="77" x="55.31399381844381" y="106.251" z="8.432337" />
    <detection t="78" x="55.31399381844381" y="105.93" z="7.987966" />
    <detection t="79" x="55.92519817002883" y="105.93" z="8.11331" />
    <detection t="80" x="56.23080034582132" y="105.93" z="8.395564" />
    <detection t="81" x="57.45320904899136" y="105.93" z="8.452331" />
    <detection t="82" x="57.14760687319885" y="105.609" z="8.035827000000001" />
    <detection t="83" x="57.75881122478386" y="105.609" z="8.491181" />
    <detection t="84" x="57.75881122478386" y="105.609" z="8.230105" />
    <detection t="85" x="58.370015576368885" y="105.288" z="8.173166" />
    <detection t="86" x="58.675617752161386" y="105.288" z="8.031188" />
    <detection t="87" x="58.675617752161386" y="105.288" z="8.050751" />
    <detection t="88" x="58.981219927953894" y="105.288" z="8.51587" />
    <detection t="89" x="59.59242427953891" y="104.967" z="8.201592999999999" />
    <detection t="90" x="59.59242427953891" y="104.646" z="8.556231" />
    <detection t="91" x="59.59242427953891" y="104.646" z="8.187974" />
    <detection t="92" x="59.89802645533141" y="104.646" z="8.206028" />
    <detection t="93" x="59.89802645533141" y="104.325" z="7.932474000000001" />
    <detection t="94" x="60.20362863112393" y="104.004" z="7.9506955" />
    <detection t="95" x="60.509230806916435" y="104.004" z="8.046142" />
    <detection t="96" x="60.814832982708936" y="103.683" z="7.683416" />
    <detection t="97" x="60.814832982708936" y="103.362" z="7.787488499999999" />
    <detection t="98" x="61.12043515850145" y="103.041" z="7.8815155" />
    <detection t="99" x="61.42603733429395" y="102.72" z="7.946873700000001" />
  </particle>
  <particle nSpots="112">
    <detection t="0" x="33.860392454819284" y="115.499" z="2.2172449" />
    <detection t="1" x="36.76890951807229" y="117.151" z="3.2122533" />
    <detection t="2" x="39.93116310240964" y="118.677" z="0.7553744000000001" />
    <detection t="3" x="42.58693868975904" y="120.075" z="2.0554997999999998" />
    <detection t="4" x="45.24271427710844" y="121.6" z="1.3388726" />
    <detection t="5" x="48.27760207831326" y="122.617" z="1.6686395" />
    <detection t="6" x="51.69259713855422" y="123.379" z="3.4964237000000002" />
    <detection t="7" x="54.72748493975904" y="124.142" z="5.674173000000001" />
    <detection t="8" x="58.90070442771085" y="124.142" z="9.909005" />
    <detection t="9" x="63.07491896084338" y="124.65" z="6.4648905" />
    <detection t="10" x="68.13372865963855" y="124.777" z="7.062748" />
    <detection t="11" x="73.0651725753012" y="124.777" z="7.1120339999999995" />
    <detection t="12" x="78.12398227409639" y="124.777" z="7.8926525" />
    <detection t="13" x="83.05642123493976" y="124.65" z="7.871917" />
    <detection t="14" x="87.98886019578315" y="124.904" z="9.053854" />
    <detection t="15" x="93.17404063253014" y="124.777" z="7.8124156000000005" />
    <detection t="16" x="98.35922106927711" y="124.523" z="8.910300999999999" />
    <detection t="17" x="103.5444015060241" y="124.777" z="7.439528" />
    <detection t="18" x="108.60321120481929" y="124.904" z="7.73804" />
    <detection t="19" x="113.66202090361446" y="124.904" z="9.959347" />
    <detection t="20" x="118.97357207831325" y="124.777" z="11.358935" />
    <detection t="21" x="123.65326956325302" y="124.65" z="8.475826" />
    <detection t="22" x="128.33197200301205" y="124.777" z="7.5763607" />
    <detection t="23" x="133.01166948795182" y="124.65" z="8.865963" />
    <detection t="24" x="137.9441084487952" y="124.269" z="9.502327000000001" />
    <detection t="25" x="142.62380593373496" y="124.396" z="7.151530999999999" />
    <detection t="26" x="146.164176686747" y="124.269" z="5.868568" />
    <detection t="27" x="150.46476195783134" y="124.015" z="4.7598595999999995" />
    <detection t="28" x="154.1324984939759" y="123.76" z="4.378921" />
    <detection t="29" x="157.54649850903618" y="123.252" z="3.4972985" />
    <detection t="30" x="160.8351228313253" y="122.744" z="2.0504854" />
    <detection t="31" x="163.9963813704819" y="121.727" z="3.7159042" />
    <detection t="32" x="167.28500569277108" y="120.71" z="5.4500269999999995" />
    <detection t="33" x="169.9407812801205" y="119.693" z="4.39371" />
    <detection t="34" x="172.7229276054217" y="119.058" z="4.7854314" />
    <detection t="35" x="175.75781540662646" y="117.66" z="2.4532472999999997" />
    <detection t="36" x="178.1608495180723" y="116.516" z="11.224236" />
    <detection t="37" x="181.44947384036146" y="114.482" z="1.7899141" />
    <detection t="38" x="183.85250795180724" y="112.449" z="6.891673" />
    <detection t="39" x="186.38191280120483" y="110.669" z="7.867939" />
    <detection t="40" x="188.7849469126506" y="108.382" z="5.118472" />
    <detection t="41" x="190.93424450301205" y="106.094" z="6.413941400000001" />
    <detection t="42" x="192.7054249246988" y="103.679" z="6.8597617" />
    <detection t="43" x="194.85472251506025" y="101.264" z="4.324049" />
    <detection t="44" x="196.4995321987952" y="99.358" z="3.8256555" />
    <detection t="45" x="198.0169760993976" y="97.07" z="6.5731325" />
    <detection t="46" x="198.90157126506026" y="95.036" z="4.76039" />
    <detection t="47" x="200.03990295180725" y="93.257" z="4.1609626" />
    <detection t="48" x="200.9254931626506" y="91.223" z="3.6768457999999997" />
    <detection t="49" x="201.43097611445788" y="89.317" z="5.004523000000001" />
    <detection t="50" x="201.55734685240967" y="87.537" z="6.893353" />
    <detection t="51" x="202.56930780120484" y="86.012" z="6.2076902" />
    <detection t="52" x="202.949415060241" y="84.36" z="6.9656167" />
    <detection t="53" x="202.69567853915666" y="82.962" z="9.918405" />
    <detection t="54" x="202.56930780120484" y="81.691" z="12.267415" />
    <detection t="55" x="202.69567853915666" y="80.42" z="13.694335" />
    <detection t="56" x="202.69567853915666" y="79.784" z="7.0239844" />
    <detection t="57" x="202.31656632530124" y="78.641" z="8.069533" />
    <detection t="58" x="202.19019558734942" y="77.751" z="8.137811" />
    <detection t="59" x="200.9254931626506" y="76.48" z="13.823088" />
    <detection t="60" x="200.672751686747" y="76.226" z="13.796078" />
    <detection t="61" x="200.2697583885542" y="75.756" z="12.2851925" />
    <detection t="62" x="199.31152987951808" y="75.114" z="12.913401" />
    <detection t="63" x="198.35330137048194" y="74.472" z="13.615214000000002" />
    <detection t="64" x="197.39507286144578" y="74.151" z="15.045882999999998" />
    <detection t="65" x="196.1174348493976" y="73.83" z="17.216463" />
    <detection t="66" x="194.2009778313253" y="73.509" z="18.777504" />
    <detection t="67" x="193.24274932228917" y="73.188" z="18.223309" />
    <detection t="68" x="191.96511131024096" y="72.867" z="18.581608" />
    <detection t="69" x="190.68747329819277" y="72.546" z="18.624489" />
    <detection t="70" x="189.09042578313256" y="72.546" z="18.009203" />
    <detection t="71" x="187.4933782680723" y="72.546" z="18.052847" />
    <detection t="72" x="186.2157402560241" y="72.225" z="18.12697" />
    <detection t="73" x="184.29928323795184" y="72.225" z="18.399975" />
    <detection t="74" x="182.70223572289157" y="72.225" z="19.184498" />
    <detection t="75" x="181.10518820783133" y="72.546" z="19.285252" />
    <detection t="76" x="179.18873118975904" y="72.225" z="19.701494" />
    <detection t="77" x="177.27227417168675" y="72.225" z="19.614155" />
    <detection t="78" x="175.67522665662653" y="72.225" z="19.691157999999998" />
    <detection t="79" x="174.07817914156627" y="72.225" z="19.21985" />
    <detection t="80" x="172.161722123494" y="72.225" z="18.627261999999998" />
    <detection t="81" x="170.5646746084338" y="72.225" z="19.61044" />
    <detection t="82" x="168.96762709337352" y="72.225" z="19.454475" />
    <detection t="83" x="167.6899890813253" y="72.225" z="18.967133" />
    <detection t="84" x="165.77353206325307" y="72.225" z="19.402988" />
    <detection t="85" x="164.1764845481928" y="72.225" z="19.681739999999998" />
    <detection t="86" x="162.8988465361446" y="72.225" z="19.547152" />
    <detection t="87" x="160.9823895180723" y="72.546" z="18.647548999999998" />
    <detection t="88" x="159.38534200301206" y="72.225" z="19.30549" />
    <detection t="89" x="157.78829448795176" y="72.546" z="18.796523999999998" />
    <detection t="90" x="156.5106564759036" y="72.546" z="18.450443" />
    <detection t="91" x="154.9136089608434" y="72.546" z="18.99157" />
    <detection t="92" x="153.31656144578315" y="72.546" z="19.363592" />
    <detection t="93" x="151.71951393072288" y="72.546" z="19.47467" />
    <detection t="94" x="150.4418759186747" y="72.867" z="18.970428" />
    <detection t="95" x="149.1642379066265" y="72.867" z="18.530407" />
    <detection t="96" x="147.24778088855422" y="72.546" z="18.784279" />
    <detection t="97" x="145.97014287650603" y="72.867" z="18.255024" />
    <detection t="98" x="144.3730953614458" y="72.867" z="18.606329000000002" />
    <detection t="99" x="143.09545734939758" y="72.867" z="18.63815" />
    <detection t="100" x="141.1790003313253" y="72.867" z="19.036185999999997" />
    <detection t="101" x="139.9013623192771" y="72.867" z="18.695967" />
    <detection t="102" x="138.6237243072289" y="72.867" z="19.286171" />
    <detection t="103" x="137.02667679216867" y="72.867" z="18.56504" />
    <detection t="104" x="135.7490387801205" y="72.867" z="18.84336" />
    <detection t="105" x="134.4714007680723" y="73.188" z="18.547535" />
    <detection t="106" x="132.87435325301206" y="73.188" z="18.640938000000002" />
    <detection t="107" x="131.9161247439759" y="73.188" z="18.410204" />
    <detection t="108" x="130.31907722891566" y="73.188" z="18.35231" />
    <detection t="109" x="129.04143921686747" y="73.188" z="18.811339999999998" />
    <detection t="110" x="127.44439170180725" y="73.188" z="18.384377" />
    <detection t="111" x="126.43541588855422" y="73.048" z="18.914164000000003" />
  </particle>
  <particle nSpots="104">
    <detection t="0" x="7.743953164933135" y="62.056" z="13.215769" />
    <detection t="1" x="7.618290638930164" y="62.312" z="13.646982000000001" />
    <detection t="2" x="7.116622273402674" y="62.312" z="13.006405" />
    <detection t="3" x="6.7406164338781585" y="62.439" z="15.520129" />
    <detection t="4" x="6.113285542347698" y="62.95" z="11.01725" />
    <detection t="5" x="5.737279702823178" y="63.078" z="12.741585" />
    <detection t="6" x="5.987623016344726" y="63.461" z="11.655061" />
    <detection t="7" x="5.987623016344726" y="63.717" z="13.781467999999998" />
    <detection t="8" x="5.862942228826152" y="63.845" z="15.214266" />
    <detection t="9" x="5.737279702823178" y="64.1" z="14.76185" />
    <detection t="10" x="5.485954650817236" y="64.611" z="13.684814999999999" />
    <detection t="11" x="5.485954650817236" y="65.122" z="14.724328" />
    <detection t="12" x="5.361273863298663" y="65.122" z="15.056131" />
    <detection t="13" x="4.984286285289747" y="65.122" z="12.664128999999999" />
    <detection t="14" x="4.482617919762259" y="65.633" z="10.772011000000001" />
    <detection t="15" x="4.482617919762259" y="65.889" z="9.191805" />
    <detection t="16" x="4.232274606240713" y="66.527" z="11.385261999999999" />
    <detection t="17" x="4.232274606240713" y="66.655" z="9.200312" />
    <detection t="18" x="4.733942971768203" y="66.911" z="10.603859" />
    <detection t="19" x="4.733942971768203" y="67.422" z="10.910361" />
    <detection t="20" x="4.482617919762259" y="67.549" z="7.2345690000000005" />
    <detection t="21" x="4.608280445765231" y="67.933" z="10.208923" />
    <detection t="22" x="4.608280445765231" y="68.571" z="8.046371" />
    <detection t="23" x="4.608280445765231" y="69.083" z="6.224988" />
    <detection t="24" x="4.733942971768203" y="69.594" z="10.891739" />
    <detection t="25" x="4.608280445765231" y="70.105" z="8.682369" />
    <detection t="26" x="4.733942971768203" y="70.743" z="6.3886023000000005" />
    <detection t="27" x="4.859605497771175" y="71.638" z="10.560558" />
    <detection t="28" x="4.608280445765231" y="72.276" z="7.774090299999999" />
    <detection t="29" x="4.984286285289747" y="73.298" z="7.7057834000000005" />
    <detection t="30" x="5.109948811292719" y="74.065" z="11.084469" />
    <detection t="31" x="5.361273863298663" y="75.087" z="9.925896" />
    <detection t="32" x="5.485954650817236" y="76.109" z="11.031151" />
    <detection t="33" x="5.611617176820208" y="76.62" z="8.487604" />
    <detection t="34" x="5.987623016344726" y="78.153" z="9.933854" />
    <detection t="35" x="6.36461059435364" y="79.431" z="12.3211355" />
    <detection t="36" x="6.6149539078751864" y="80.964" z="8.790402" />
    <detection t="37" x="7.116622273402674" y="82.369" z="8.83938" />
    <detection t="38" x="7.116622273402674" y="83.902" z="8.771944" />
    <detection t="39" x="7.995278216939079" y="85.691" z="6.0841384000000005" />
    <detection t="40" x="8.747289895988114" y="87.607" z="6.4173837" />
    <detection t="41" x="9.500283313521546" y="89.907" z="10.893757" />
    <detection t="42" x="10.628300832095098" y="92.078" z="11.341009" />
    <detection t="43" x="11.882962615156018" y="94.122" z="10.12653" />
    <detection t="44" x="13.011961872213968" y="96.294" z="1.3547186000000002" />
    <detection t="45" x="14.767310282317979" y="99.105" z="0.92703444" />
    <detection t="46" x="16.147634591381873" y="101.532" z="-2.1691467999999996" />
    <detection t="47" x="18.530313893016345" y="104.215" z="3.647935" />
    <detection t="48" x="20.788312407132246" y="106.515" z="0.21353644" />
    <detection t="49" x="23.045329182763744" y="109.197" z="-1.1871836" />
    <detection t="50" x="25.929676849925706" y="111.625" z="-2.8352902" />
    <detection t="51" x="28.439000416047552" y="114.052" z="-4.551937000000001" />
    <detection t="52" x="31.573691396731057" y="116.096" z="-5.259687400000001" />
    <detection t="53" x="34.0830149628529" y="118.013" z="-5.7218885" />
    <detection t="54" x="36.591356790490345" y="119.418" z="-6.845058" />
    <detection t="55" x="38.97403609212481" y="120.568" z="-6.1142845" />
    <detection t="56" x="41.3567153937593" y="121.717" z="-3.8116016000000004" />
    <detection t="57" x="43.23870806835067" y="122.612" z="-4.6166778" />
    <detection t="58" x="44.99405647845469" y="122.995" z="-5.7846394" />
    <detection t="59" x="46.624724101040115" y="123.506" z="2.6244709999999998" />
    <detection t="60" x="47.75372335809807" y="124.017" z="2.8776862999999997" />
    <detection t="61" x="49.00740340267459" y="124.145" z="4.1705112" />
    <detection t="62" x="50.763733551263" y="124.4" z="5.1092362" />
    <detection t="63" x="53.0207503268945" y="124.528" z="7.7065372000000005" />
    <detection t="64" x="54.02408705794949" y="124.911" z="-5.1245475" />
    <detection t="65" x="56.6580914115899" y="124.911" z="4.718312999999999" />
    <detection t="66" x="59.41775829123329" y="125.295" z="5.669269" />
    <detection t="67" x="61.55009427934621" y="125.295" z="11.347192999999999" />
    <detection t="68" x="64.68576699851411" y="125.55" z="9.432928" />
    <detection t="69" x="68.07178303120358" y="125.678" z="6.854192299999999" />
    <detection t="70" x="71.0817932243685" y="125.55" z="11.447567" />
    <detection t="71" x="74.09180341753344" y="125.422" z="10.518879" />
    <detection t="72" x="77.35313866270431" y="125.039" z="7.6907086" />
    <detection t="73" x="81.11516053491827" y="125.295" z="6.415764299999999" />
    <detection t="74" x="84.00048994056462" y="124.911" z="13.627182999999999" />
    <detection t="75" x="88.13949939078752" y="125.295" z="8.037677" />
    <detection t="76" x="91.52551542347696" y="125.039" z="9.928958999999999" />
    <detection t="77" x="94.40986309063894" y="125.295" z="11.613852" />
    <detection t="78" x="97.6711983358098" y="124.911" z="13.548939" />
    <detection t="79" x="101.18287689450223" y="125.039" z="11.981987" />
    <detection t="80" x="104.44421213967311" y="124.911" z="16.635265" />
    <detection t="81" x="107.07821649331352" y="124.911" z="15.707243" />
    <detection t="82" x="110.8402383655275" y="124.911" z="12.747796000000001" />
    <detection t="83" x="113.59990524517087" y="124.911" z="18.609138" />
    <detection t="84" x="116.98592127786034" y="124.784" z="18.076786" />
    <detection t="85" x="120.69787448736999" y="124.227" z="18.74629" />
    <detection t="86" x="125.01359686478455" y="124.017" z="17.993237" />
    <detection t="87" x="127.77228200594354" y="124.528" z="15.853747" />
    <detection t="88" x="130.6576114115899" y="124.528" z="13.192526" />
    <detection t="89" x="133.66762160475483" y="124.272" z="13.808348" />
    <detection t="90" x="136.42630674591382" y="124.528" z="17.115488" />
    <detection t="91" x="139.43631693907875" y="124.528" z="13.459534" />
    <detection t="92" x="142.07032129271917" y="124.272" z="16.633728" />
    <detection t="93" x="144.07699475482914" y="124.4" z="10.853762" />
    <detection t="94" x="146.20933074294206" y="124.4" z="8.047994000000001" />
    <detection t="95" x="148.4673292570579" y="124.4" z="-2.4604962" />
    <detection t="96" x="150.59966524517088" y="124.145" z="5.064926" />
    <detection t="97" x="152.3550136552749" y="124.272" z="-0.45646499999999995" />
    <detection t="98" x="154.23602459138186" y="124.145" z="5.5766625" />
    <detection t="99" x="156.87002894502226" y="123.889" z="-4.3825293" />
    <detection t="100" x="158.62635909361072" y="123.506" z="12.783397" />
    <detection t="101" x="160.88337586924214" y="122.867" z="14.488663" />
    <detection t="102" x="162.7653685438336" y="122.484" z="10.680233" />
    <detection t="103" x="164.89770453194652" y="121.59" z="9.652918" />
  </particle>
  <particle nSpots="102">
    <detection t="0" x="91.21714062310032" y="36.915" z="-18.0209" />
    <detection t="1" x="90.25017446808512" y="36.915" z="-18.492092" />
    <detection t="2" x="89.60553036474165" y="37.236" z="-17.874779999999998" />
    <detection t="3" x="88.31624215805472" y="37.236" z="-18.011217000000002" />
    <detection t="4" x="87.34927600303952" y="37.236" z="-18.217554" />
    <detection t="5" x="86.05998779635262" y="37.236" z="-17.822823" />
    <detection t="6" x="85.0930216413374" y="37.236" z="-17.843288" />
    <detection t="7" x="84.44837753799393" y="37.236" z="-17.77586" />
    <detection t="8" x="83.48141138297873" y="37.236" z="-17.886375" />
    <detection t="9" x="82.83676727963528" y="37.236" z="-18.092594000000002" />
    <detection t="10" x="81.54747907294836" y="37.236" z="-18.365935999999998" />
    <detection t="11" x="81.2251570212766" y="37.557" z="-18.123917000000002" />
    <detection t="12" x="80.25819086626142" y="37.557" z="-17.813385" />
    <detection t="13" x="78.96890265957447" y="37.557" z="-17.880112" />
    <detection t="14" x="78.64658060790275" y="37.557" z="-18.11544" />
    <detection t="15" x="78.00193650455928" y="37.878" z="-18.230335" />
    <detection t="16" x="77.03497034954408" y="37.878" z="-18.224188" />
    <detection t="17" x="76.06800419452888" y="37.878" z="-18.206787" />
    <detection t="18" x="75.1010380395137" y="38.199" z="-17.842873" />
    <detection t="19" x="74.45639393617024" y="38.199" z="-17.863792" />
    <detection t="20" x="73.48942778115503" y="38.199" z="-18.084816" />
    <detection t="21" x="72.84478367781156" y="38.52" z="-17.941372" />
    <detection t="22" x="71.87781752279636" y="38.52" z="-17.802715" />
    <detection t="23" x="71.2331734194529" y="38.52" z="-18.367378" />
    <detection t="24" x="70.26620726443771" y="38.841" z="-17.703108" />
    <detection t="25" x="69.2992411094225" y="38.841" z="-17.955034" />
    <detection t="26" x="68.65459700607904" y="39.162" z="-17.83205" />
    <detection t="27" x="68.00995290273558" y="39.162" z="-17.808062" />
    <detection t="28" x="66.72066469604864" y="39.162" z="-17.81421" />
    <detection t="29" x="65.75369854103344" y="39.162" z="-18.046104" />
    <detection t="30" x="65.10905443768998" y="39.483" z="-17.710407" />
    <detection t="31" x="64.14208828267478" y="39.483" z="-17.922962" />
    <detection t="32" x="63.49744417933132" y="39.483" z="-18.232847" />
    <detection t="33" x="62.85280007598785" y="39.804" z="-17.817272" />
    <detection t="34" x="61.88583392097265" y="39.804" z="-17.668344" />
    <detection t="35" x="60.91886776595745" y="40.125" z="-17.761814" />
    <detection t="36" x="59.95190161094226" y="40.125" z="-18.027796" />
    <detection t="37" x="58.984935455927065" y="40.125" z="-17.982770000000002" />
    <detection t="38" x="58.3402913525836" y="40.446" z="-17.970762" />
    <detection t="39" x="57.69564724924013" y="40.767" z="-17.771162" />
    <detection t="40" x="56.72868109422493" y="40.767" z="-17.7835" />
    <detection t="41" x="56.084036990881465" y="41.088" z="-17.777020999999998" />
    <detection t="42" x="55.11707083586628" y="41.088" z="-17.829012" />
    <detection t="43" x="54.472426732522806" y="41.409" z="-17.519789000000003" />
    <detection t="44" x="53.18313852583588" y="41.73" z="-17.97071" />
    <detection t="45" x="52.538494422492406" y="41.73" z="-17.762413000000002" />
    <detection t="46" x="51.24920621580548" y="42.051" z="-17.894424" />
    <detection t="47" x="50.60456211246201" y="42.372" z="-17.65331" />
    <detection t="48" x="49.63759595744681" y="42.372" z="-17.894388" />
    <detection t="49" x="48.67062980243161" y="42.693" z="-17.747475" />
    <detection t="50" x="47.70366364741642" y="42.693" z="-17.90161" />
    <detection t="51" x="46.73669749240123" y="43.014" z="-18.079926" />
    <detection t="52" x="46.09205338905775" y="43.335" z="-17.623839999999998" />
    <detection t="53" x="44.80276518237083" y="43.335" z="-17.78208" />
    <detection t="54" x="44.15812107902736" y="43.335" z="-17.723679" />
    <detection t="55" x="43.19115492401217" y="43.335" z="-18.009756" />
    <detection t="56" x="41.901866717325234" y="43.335" z="-17.854183" />
    <detection t="57" x="41.25722261398177" y="43.656" z="-17.709057" />
    <detection t="58" x="40.29025645896657" y="43.656" z="-17.964067" />
    <detection t="59" x="39.6456123556231" y="43.656" z="-17.531384" />
    <detection t="60" x="38.67864620060791" y="43.977" z="-17.938501000000002" />
    <detection t="61" x="37.711680045592715" y="43.656" z="-17.77654" />
    <detection t="62" x="36.744713890577515" y="43.656" z="-17.934893" />
    <detection t="63" x="36.42239183890578" y="43.656" z="-17.61221" />
    <detection t="64" x="35.133103632218855" y="43.656" z="-17.729264999999998" />
    <detection t="65" x="34.166137477203655" y="43.656" z="-17.782282000000002" />
    <detection t="66" x="33.199171322188455" y="43.656" z="-18.029535" />
    <detection t="67" x="32.55452721884499" y="43.656" z="-17.690561" />
    <detection t="68" x="31.58756106382979" y="43.335" z="-17.938263" />
    <detection t="69" x="31.26523901215806" y="43.335" z="-17.534623999999997" />
    <detection t="70" x="29.97595080547113" y="43.014" z="-17.715989999999998" />
    <detection t="71" x="29.331306702127662" y="43.014" z="-17.556894" />
    <detection t="72" x="29.008984650455933" y="42.693" z="-17.654745000000002" />
    <detection t="73" x="28.364340547112466" y="42.372" z="-17.576220000000003" />
    <detection t="74" x="27.719696443769003" y="42.051" z="-17.23638" />
    <detection t="75" x="27.075052340425533" y="41.73" z="-16.96859" />
    <detection t="76" x="26.752730288753803" y="41.088" z="-16.718834" />
    <detection t="77" x="26.10808618541034" y="40.767" z="-16.493528" />
    <detection t="78" x="25.785764133738606" y="40.125" z="-16.431473" />
    <detection t="79" x="25.463442082066873" y="39.483" z="-16.009233" />
    <detection t="80" x="25.463442082066873" y="38.841" z="-15.644074" />
    <detection t="81" x="25.463442082066873" y="37.878" z="-15.668510000000001" />
    <detection t="82" x="25.463442082066873" y="37.236" z="-15.471120999999998" />
    <detection t="83" x="25.785764133738606" y="36.273" z="-14.594903" />
    <detection t="84" x="25.463442082066873" y="35.31" z="-14.602294" />
    <detection t="85" x="25.785764133738606" y="34.347" z="-14.384597" />
    <detection t="86" x="26.10808618541034" y="33.384" z="-14.250604999999998" />
    <detection t="87" x="26.43040823708207" y="32.421" z="-13.759815" />
    <detection t="88" x="27.075052340425533" y="31.458" z="-13.658748999999998" />
    <detection t="89" x="27.719696443769003" y="30.174" z="-13.112012" />
    <detection t="90" x="28.686662598784206" y="28.89" z="-13.397832999999999" />
    <detection t="91" x="29.331306702127662" y="27.606" z="-13.281676999999998" />
    <detection t="92" x="30.298272857142862" y="26.643" z="-13.350292999999999" />
    <detection t="93" x="31.58756106382979" y="25.359" z="-12.48734" />
    <detection t="94" x="32.87684927051672" y="24.075" z="-12.41018" />
    <detection t="95" x="33.843815425531915" y="23.112" z="-12.734602" />
    <detection t="96" x="35.45542568389058" y="21.828" z="-12.566502999999999" />
    <detection t="97" x="36.744713890577515" y="20.865" z="-12.9646015" />
    <detection t="98" x="38.67864620060791" y="19.581" z="-13.506723999999998" />
    <detection t="99" x="39.96793440729484" y="18.618" z="-12.959564" />
    <detection t="100" x="41.5795446656535" y="17.976" z="-13.432151999999999" />
    <detection t="101" x="43.5134769756839" y="17.013" z="-13.524703" />
  </particle>
  <particle nSpots="102">
    <detection t="0" x="48.28787236607143" y="36.915" z="14.332457000000002" />
    <detection t="1" x="47.34105133928571" y="37.236" z="14.315408999999999" />
    <detection t="2" x="46.07862330357144" y="37.557" z="14.352242000000002" />
    <detection t="3" x="45.447409285714286" y="37.557" z="14.517297" />
    <detection t="4" x="44.18498125" y="37.878" z="14.335636" />
    <detection t="5" x="42.92255321428573" y="37.878" z="14.574289000000002" />
    <detection t="6" x="42.291339196428574" y="38.199" z="14.478394" />
    <detection t="7" x="41.34451816964286" y="38.199" z="14.562899" />
    <detection t="8" x="40.082090133928574" y="38.52" z="14.544789999999999" />
    <detection t="9" x="38.81966209821429" y="38.841" z="14.394986" />
    <detection t="10" x="37.872841071428574" y="39.162" z="14.523311999999999" />
    <detection t="11" x="36.92602004464286" y="39.162" z="14.388592000000001" />
    <detection t="12" x="35.97919901785715" y="39.162" z="14.435959" />
    <detection t="13" x="35.03237799107143" y="39.162" z="14.765604000000002" />
    <detection t="14" x="34.085556964285715" y="39.162" z="14.703615" />
    <detection t="15" x="33.1387359375" y="39.483" z="14.526695000000002" />
    <detection t="16" x="32.19191491071428" y="39.483" z="14.400278" />
    <detection t="17" x="31.245093883928572" y="39.483" z="14.449392999999999" />
    <detection t="18" x="30.29827285714286" y="39.162" z="14.310286999999999" />
    <detection t="19" x="29.667058839285716" y="39.162" z="14.971403" />
    <detection t="20" x="28.7202378125" y="38.841" z="14.687582" />
    <detection t="21" x="28.089023794642866" y="38.841" z="15.271729999999998" />
    <detection t="22" x="27.457809776785716" y="38.52" z="14.175439" />
    <detection t="23" x="26.826595758928573" y="38.199" z="15.350757999999999" />
    <detection t="24" x="26.19538174107143" y="37.878" z="14.576570499999999" />
    <detection t="25" x="25.56416772321429" y="37.236" z="14.6052885" />
    <detection t="26" x="25.248560714285716" y="36.915" z="14.178710999999998" />
    <detection t="27" x="24.932953705357146" y="36.273" z="13.942170999999998" />
    <detection t="28" x="24.932953705357146" y="35.631" z="12.708596" />
    <detection t="29" x="24.932953705357146" y="34.668" z="11.62368" />
    <detection t="30" x="24.932953705357146" y="34.026" z="11.528231" />
    <detection t="31" x="24.932953705357146" y="33.063" z="10.925957" />
    <detection t="32" x="25.248560714285716" y="32.1" z="11.000237" />
    <detection t="33" x="25.56416772321429" y="30.816" z="11.025459" />
    <detection t="34" x="26.19538174107143" y="29.853" z="9.25372" />
    <detection t="35" x="26.826595758928573" y="28.569" z="9.292311999999999" />
    <detection t="36" x="27.457809776785716" y="27.285" z="9.601833000000001" />
    <detection t="37" x="28.40463080357143" y="26.001" z="8.683264999999999" />
    <detection t="38" x="29.667058839285716" y="24.717" z="7.912145" />
    <detection t="39" x="30.29827285714286" y="23.433" z="7.3913554999999995" />
    <detection t="40" x="31.560700892857145" y="22.149" z="7.546947500000001" />
    <detection t="41" x="33.454342946428575" y="21.186" z="7.5717564" />
    <detection t="42" x="34.71677098214286" y="19.902" z="7.57218" />
    <detection t="43" x="36.61041303571429" y="18.618" z="7.5977516000000005" />
    <detection t="44" x="37.872841071428574" y="17.655" z="7.149729300000001" />
    <detection t="45" x="40.082090133928574" y="16.371" z="6.8764424" />
    <detection t="46" x="41.660125178571434" y="15.729" z="7.332994" />
    <detection t="47" x="43.869374241071434" y="14.766" z="6.815952" />
    <detection t="48" x="46.07862330357144" y="14.124" z="6.8337655" />
    <detection t="49" x="47.97226535714286" y="13.482" z="7.430183" />
    <detection t="50" x="50.18151441964286" y="13.161" z="6.9441853" />
    <detection t="51" x="52.07515647321429" y="12.84" z="7.632031" />
    <detection t="52" x="54.60001254464286" y="12.84" z="8.2020645" />
    <detection t="53" x="56.80926160714286" y="12.84" z="7.962108" />
    <detection t="54" x="58.70290366071429" y="12.519" z="8.686836999999999" />
    <detection t="55" x="60.91215272321429" y="12.198" z="9.258602" />
    <detection t="56" x="63.12140178571429" y="12.198" z="9.514362" />
    <detection t="57" x="65.33065084821429" y="12.198" z="9.525518" />
    <detection t="58" x="67.22429290178572" y="12.198" z="9.888771" />
    <detection t="59" x="69.43354196428572" y="12.198" z="9.777084" />
    <detection t="60" x="71.64279102678572" y="12.198" z="9.760365" />
    <detection t="61" x="73.53643308035716" y="12.198" z="9.993013000000001" />
    <detection t="62" x="75.43007513392857" y="12.198" z="10.172478" />
    <detection t="63" x="77.00811017857143" y="12.519" z="10.068203" />
    <detection t="64" x="78.90175223214285" y="12.519" z="10.2324505" />
    <detection t="65" x="80.7953942857143" y="12.519" z="10.4639845" />
    <detection t="66" x="82.37342933035715" y="12.519" z="10.475479" />
    <detection t="67" x="84.58267839285712" y="12.519" z="10.201466" />
    <detection t="68" x="85.84510642857146" y="12.519" z="10.296666" />
    <detection t="69" x="87.73874848214287" y="12.198" z="10.102717" />
    <detection t="70" x="89.6323905357143" y="12.198" z="9.271714999999999" />
    <detection t="71" x="91.21042558035715" y="12.84" z="8.2697" />
    <detection t="72" x="93.41967464285716" y="12.198" z="9.946503" />
    <detection t="73" x="94.68210267857143" y="11.877" z="11.748154" />
    <detection t="74" x="96.57574473214287" y="11.877" z="10.404316" />
    <detection t="75" x="98.15377977678573" y="11.877" z="10.236694" />
    <detection t="76" x="99.73181482142859" y="11.877" z="9.812894" />
    <detection t="77" x="101.625456875" y="11.877" z="9.800103" />
    <detection t="78" x="103.20349191964286" y="11.877" z="9.593401" />
    <detection t="79" x="105.41274098214286" y="11.556" z="10.355441" />
    <detection t="80" x="106.99077602678572" y="11.556" z="10.441454" />
    <detection t="81" x="108.88441808035715" y="11.556" z="10.472479" />
    <detection t="82" x="111.09366714285716" y="11.556" z="10.390725" />
    <detection t="83" x="112.98730919642858" y="11.556" z="10.244531" />
    <detection t="84" x="114.88095125" y="11.235" z="9.930617" />
    <detection t="85" x="117.0902003125" y="11.235" z="10.153464" />
    <detection t="86" x="119.299449375" y="10.914" z="10.498217" />
    <detection t="87" x="121.5086984375" y="10.914" z="10.207798" />
    <detection t="88" x="123.40234049107143" y="10.914" z="10.089609" />
    <detection t="89" x="125.92719656250001" y="10.593" z="10.2031145" />
    <detection t="90" x="128.136445625" y="10.593" z="7.737048599999999" />
    <detection t="91" x="130.03008767857145" y="10.593" z="10.024694" />
    <detection t="92" x="132.55494375" y="10.593" z="9.785847" />
    <detection t="93" x="134.76419281250003" y="10.593" z="9.958492" />
    <detection t="94" x="137.28904888392856" y="10.593" z="10.410397" />
    <detection t="95" x="139.81390495535715" y="10.593" z="9.825061999999999" />
    <detection t="96" x="142.6543680357143" y="10.593" z="7.094452400000001" />
    <detection t="97" x="145.17922410714286" y="10.593" z="8.89265" />
    <detection t="98" x="147.7040801785714" y="10.272" z="6.7099720000000005" />
    <detection t="99" x="149.91332924107144" y="10.593" z="6.465520400000001" />
    <detection t="100" x="152.7537923214286" y="10.914" z="6.9646287" />
    <detection t="101" x="155.2786483928572" y="10.914" z="5.6477127000000005" />
  </particle>
  <particle nSpots="76">
    <detection t="0" x="195.3533452012384" y="68.05201742131646" z="-3.0142349999999998" />
    <detection t="1" x="194.6785495356037" y="67.73101733914044" z="-3.3129318" />
    <detection t="2" x="194.34115170278636" y="67.73101733914044" z="-2.9492247000000003" />
    <detection t="3" x="194.00375386996902" y="67.41001725696442" z="-3.5643802000000004" />
    <detection t="4" x="193.32895820433436" y="67.41001725696442" z="-3.3863165" />
    <detection t="5" x="192.991560371517" y="67.41001725696442" z="-2.8479402" />
    <detection t="6" x="192.65416253869967" y="67.0890171747884" z="-3.2398522" />
    <detection t="7" x="191.979366873065" y="67.0890171747884" z="-3.5458612" />
    <detection t="8" x="191.64196904024766" y="67.0890171747884" z="-3.3137562000000007" />
    <detection t="9" x="191.30457120743034" y="67.0890171747884" z="-2.7812490000000003" />
    <detection t="10" x="190.967173374613" y="67.0890171747884" z="-2.9314537" />
    <detection t="11" x="190.29237770897834" y="66.76801709261238" z="-3.3186035000000005" />
    <detection t="12" x="189.954979876161" y="66.76801709261238" z="-3.2476722999999996" />
    <detection t="13" x="189.61758204334362" y="66.76801709261238" z="-3.2192752000000002" />
    <detection t="14" x="188.94278637770896" y="66.76801709261238" z="-2.9845892999999997" />
    <detection t="15" x="188.6053885448916" y="66.76801709261238" z="-2.9870722" />
    <detection t="16" x="187.93059287925695" y="66.76801709261238" z="-2.8029706" />
    <detection t="17" x="187.93059287925695" y="66.76801709261238" z="-2.8461497000000002" />
    <detection t="18" x="187.2557972136223" y="66.76801709261238" z="-2.7059984" />
    <detection t="19" x="186.91839938080494" y="66.76801709261238" z="-2.7666109" />
    <detection t="20" x="185.90620588235294" y="66.76801709261238" z="-2.8990953" />
    <detection t="21" x="185.90620588235294" y="66.76801709261238" z="-2.8507418999999996" />
    <detection t="22" x="184.8940123839009" y="66.76801709261238" z="-2.5490897" />
    <detection t="23" x="184.8940123839009" y="66.76801709261238" z="-2.8443215" />
    <detection t="24" x="184.21921671826624" y="66.76801709261238" z="-2.9044726" />
    <detection t="25" x="183.8818188854489" y="66.44701701043635" z="-3.1959789" />
    <detection t="26" x="183.20702321981423" y="66.44701701043635" z="-3.4316894999999996" />
    <detection t="27" x="182.8696253869969" y="66.44701701043635" z="-3.2690396" />
    <detection t="28" x="181.85743188854488" y="66.44701701043635" z="-3.2542922" />
    <detection t="29" x="181.52003405572754" y="66.44701701043635" z="-3.203966" />
    <detection t="30" x="181.18263622291022" y="66.12601692826034" z="-3.2808262999999998" />
    <detection t="31" x="180.50784055727556" y="66.12601692826034" z="-3.8509998" />
    <detection t="32" x="180.17044272445818" y="66.12601692826034" z="-3.5997144999999997" />
    <detection t="33" x="179.83304489164084" y="66.12601692826034" z="-3.7902892" />
    <detection t="34" x="179.15824922600618" y="66.12601692826034" z="-3.7237398999999995" />
    <detection t="35" x="178.82085139318883" y="66.12601692826034" z="-3.411939" />
    <detection t="36" x="178.48345356037152" y="66.12601692826034" z="-3.1869428" />
    <detection t="37" x="178.14605572755417" y="65.80501684608431" z="-3.75655" />
    <detection t="38" x="177.80865789473683" y="65.80501684608431" z="-4.1698895" />
    <detection t="39" x="177.4712600619195" y="65.80501684608431" z="-4.3178697" />
    <detection t="40" x="176.79646439628482" y="65.80501684608431" z="-4.550828" />
    <detection t="41" x="176.79646439628482" y="65.80501684608431" z="-4.376151" />
    <detection t="42" x="176.12166873065016" y="65.80501684608431" z="-4.0578337" />
    <detection t="43" x="175.7842708978328" y="65.80501684608431" z="-4.3755302" />
    <detection t="44" x="175.44687306501547" y="65.80501684608431" z="-4.6272807" />
    <detection t="45" x="175.10947523219812" y="65.80501684608431" z="-4.794059" />
    <detection t="46" x="174.77207739938078" y="65.80501684608431" z="-4.5984370000000006" />
    <detection t="47" x="174.77207739938078" y="65.80501684608431" z="-4.886767400000001" />
    <detection t="48" x="174.09728173374612" y="65.80501684608431" z="-4.925491" />
    <detection t="49" x="173.75988390092877" y="66.12601692826034" z="-4.861656" />
    <detection t="50" x="173.42248606811145" y="65.80501684608431" z="-5.190046" />
    <detection t="51" x="173.0850882352941" y="65.80501684608431" z="-5.144201" />
    <detection t="52" x="172.74769040247676" y="65.80501684608431" z="-5.2506557" />
    <detection t="53" x="172.41029256965945" y="65.80501684608431" z="-5.4216995" />
    <detection t="54" x="172.0728947368421" y="66.12601692826034" z="-5.320673" />
    <detection t="55" x="171.73549690402476" y="66.12601692826034" z="-5.1433253" />
    <detection t="56" x="171.39809907120744" y="66.12601692826034" z="-5.5428394999999995" />
    <detection t="57" x="170.72330340557272" y="66.12601692826034" z="-5.6670985" />
    <detection t="58" x="170.3859055727554" y="66.12601692826034" z="-5.5759764" />
    <detection t="59" x="170.04850773993806" y="66.12601692826034" z="-5.553726" />
    <detection t="60" x="169.71110990712071" y="66.12601692826034" z="-5.734317" />
    <detection t="61" x="169.3737120743034" y="66.12601692826034" z="-5.823018" />
    <detection t="62" x="169.03631424148605" y="66.12601692826034" z="-6.0572147" />
    <detection t="63" x="168.3615185758514" y="66.12601692826034" z="-5.931379" />
    <detection t="64" x="168.3615185758514" y="66.12601692826034" z="-6.055786599999999" />
    <detection t="65" x="167.6867229102167" y="66.12601692826034" z="-6.116487" />
    <detection t="66" x="167.6867229102167" y="66.12601692826034" z="-6.217605000000001" />
    <detection t="67" x="167.01192724458204" y="66.12601692826034" z="-6.2628015999999995" />
    <detection t="68" x="166.6745294117647" y="66.12601692826034" z="-6.1207805" />
    <detection t="69" x="166.33713157894735" y="66.12601692826034" z="-6.362893" />
    <detection t="70" x="165.99973374613" y="66.44701701043635" z="-6.2942758" />
    <detection t="71" x="165.99973374613" y="66.44701701043635" z="-6.4640580000000005" />
    <detection t="72" x="165.66233591331266" y="66.44701701043635" z="-6.585315" />
    <detection t="73" x="164.987540247678" y="66.44701701043635" z="-6.619173" />
    <detection t="74" x="164.65014241486065" y="66.44701701043635" z="-6.822207499999999" />
    <detection t="75" x="163.975346749226" y="66.44701701043635" z="-6.499953" />
  </particle>
  <particle nSpots="104">
    <detection t="0" x="44.8131704674221" y="88.558" z="-9.413276" />
    <detection t="1" x="44.8131704674221" y="88.939" z="-9.612751" />
    <detection t="2" x="44.69431753541077" y="89.193" z="-9.772644" />
    <detection t="3" x="44.460355070821535" y="89.559" z="-9.453196" />
    <detection t="4" x="44.460355070821535" y="89.88" z="-9.384497999999999" />
    <detection t="5" x="44.15994726628895" y="90.201" z="-9.508867" />
    <detection t="6" x="43.98026409348442" y="90.21" z="-9.48628" />
    <detection t="7" x="43.859539461756384" y="90.522" z="-9.545316" />
    <detection t="8" x="43.859539461756384" y="90.843" z="-9.448737" />
    <detection t="9" x="43.859539461756384" y="90.843" z="-9.654345" />
    <detection t="10" x="43.5591316572238" y="91.164" z="-9.526273" />
    <detection t="11" x="43.5591316572238" y="91.485" z="-9.456073" />
    <detection t="12" x="43.5591316572238" y="91.485" z="-9.558172" />
    <detection t="13" x="43.25872385269122" y="91.806" z="-9.579497" />
    <detection t="14" x="43.25872385269122" y="92.127" z="-9.555643" />
    <detection t="15" x="43.25872385269122" y="92.127" z="-9.337678" />
    <detection t="16" x="43.25872385269122" y="92.127" z="-9.419877" />
    <detection t="17" x="43.25872385269122" y="92.448" z="-9.415007000000001" />
    <detection t="18" x="42.95831604815864" y="92.448" z="-9.427442" />
    <detection t="19" x="42.95831604815864" y="92.769" z="-9.57516" />
    <detection t="20" x="43.25872385269122" y="92.769" z="-9.593185" />
    <detection t="21" x="43.25872385269122" y="93.09" z="-9.292019" />
    <detection t="22" x="42.95831604815864" y="93.411" z="-8.984169999999999" />
    <detection t="23" x="42.95831604815864" y="93.411" z="-9.429242" />
    <detection t="24" x="42.95831604815864" y="93.411" z="-9.835785000000001" />
    <detection t="25" x="42.95831604815864" y="93.732" z="-9.130013" />
    <detection t="26" x="43.25872385269122" y="93.732" z="-9.52229" />
    <detection t="27" x="42.95831604815864" y="94.053" z="-9.216371" />
    <detection t="28" x="42.95831604815864" y="94.374" z="-9.638663000000001" />
    <detection t="29" x="42.95831604815864" y="94.374" z="-9.520465" />
    <detection t="30" x="42.95831604815864" y="94.695" z="-9.216072" />
    <detection t="31" x="42.95831604815864" y="94.695" z="-9.357083" />
    <detection t="32" x="43.25872385269122" y="95.016" z="-9.396741" />
    <detection t="33" x="43.25872385269122" y="95.337" z="-9.280294999999999" />
    <detection t="34" x="43.25872385269122" y="95.337" z="-9.373591000000001" />
    <detection t="35" x="43.5591316572238" y="95.658" z="-9.259965" />
    <detection t="36" x="43.5591316572238" y="95.658" z="-9.282245" />
    <detection t="37" x="43.5591316572238" y="95.979" z="-9.312467999999999" />
    <detection t="38" x="43.859539461756384" y="96.3" z="-9.123878999999999" />
    <detection t="39" x="43.859539461756384" y="96.3" z="-9.268717" />
    <detection t="40" x="44.15994726628895" y="96.621" z="-9.097634" />
    <detection t="41" x="44.15994726628895" y="96.621" z="-9.352641" />
    <detection t="42" x="44.760762875354104" y="96.942" z="-9.3663845" />
    <detection t="43" x="44.460355070821535" y="96.942" z="-9.423903" />
    <detection t="44" x="44.760762875354104" y="97.263" z="-9.609641" />
    <detection t="45" x="45.061170679886686" y="97.263" z="-9.316965" />
    <detection t="46" x="44.760762875354104" y="97.263" z="-9.6053095" />
    <detection t="47" x="45.36157848441926" y="97.584" z="-9.278378" />
    <detection t="48" x="45.36157848441926" y="97.584" z="-9.563868" />
    <detection t="49" x="45.661986288951844" y="97.584" z="-9.238225" />
    <detection t="50" x="45.96239409348442" y="97.905" z="-9.214739" />
    <detection t="51" x="45.96239409348442" y="97.905" z="-9.52515" />
    <detection t="52" x="46.262801898016995" y="97.905" z="-9.212828" />
    <detection t="53" x="46.56320970254958" y="97.905" z="-9.625291" />
    <detection t="54" x="46.863617507082154" y="98.226" z="-9.398171000000001" />
    <detection t="55" x="47.16402531161473" y="98.226" z="-9.756717" />
    <detection t="56" x="47.16402531161473" y="98.226" z="-9.670789" />
    <detection t="57" x="47.46443311614731" y="98.547" z="-9.635909" />
    <detection t="58" x="48.06524872521247" y="98.547" z="-9.479307" />
    <detection t="59" x="48.06524872521247" y="98.547" z="-9.627512" />
    <detection t="60" x="48.66606433427763" y="98.547" z="-9.808469" />
    <detection t="61" x="48.66606433427763" y="98.547" z="-9.695855" />
    <detection t="62" x="48.966472138810204" y="98.868" z="-9.591366" />
    <detection t="63" x="49.26687994334278" y="98.868" z="-9.952032" />
    <detection t="64" x="50.16810335694051" y="98.868" z="-9.762464999999999" />
    <detection t="65" x="50.46851116147309" y="99.189" z="-9.435366" />
    <detection t="66" x="50.76891896600567" y="99.189" z="-9.191892999999999" />
    <detection t="67" x="50.76891896600567" y="99.189" z="-10.259514" />
    <detection t="68" x="50.76891896600567" y="99.189" z="-9.733964" />
    <detection t="69" x="51.06932677053825" y="99.51" z="-9.929300999999999" />
    <detection t="70" x="51.36973457507084" y="99.51" z="-9.715243" />
    <detection t="71" x="51.670142379603405" y="99.51" z="-9.890444" />
    <detection t="72" x="52.270957988668556" y="99.831" z="-9.278025999999999" />
    <detection t="73" x="52.57136579320113" y="99.831" z="-9.396977" />
    <detection t="74" x="52.57136579320113" y="99.831" z="-9.479053" />
    <detection t="75" x="52.871773597733714" y="99.831" z="-9.406403" />
    <detection t="76" x="53.47258920679888" y="99.831" z="-9.423587" />
    <detection t="77" x="53.17218140226629" y="99.831" z="-9.81151" />
    <detection t="78" x="53.77299701133145" y="99.831" z="-9.501884" />
    <detection t="79" x="53.73462716713881" y="99.489" z="-8.936010000000001" />
    <detection t="80" x="54.07340481586403" y="99.831" z="-9.596527" />
    <detection t="81" x="54.07340481586403" y="99.831" z="-9.763632000000001" />
    <detection t="82" x="54.67422042492918" y="99.51" z="-9.859352000000001" />
    <detection t="83" x="54.974628229461764" y="99.51" z="-9.971739999999999" />
    <detection t="84" x="55.575443838526915" y="99.51" z="-9.575251" />
    <detection t="85" x="55.575443838526915" y="99.51" z="-9.61111" />
    <detection t="86" x="55.8758516430595" y="99.51" z="-9.441995" />
    <detection t="87" x="55.8758516430595" y="99.51" z="-9.744114999999999" />
    <detection t="88" x="56.47666725212465" y="99.51" z="-9.474875" />
    <detection t="89" x="56.777075056657225" y="99.51" z="-9.00008" />
    <detection t="90" x="56.777075056657225" y="99.189" z="-10.107957" />
    <detection t="91" x="56.94552803116147" y="99.108" z="-10.216923" />
    <detection t="92" x="57.67829847025496" y="99.189" z="-9.5373335" />
    <detection t="93" x="57.37789066572239" y="99.189" z="-9.818152" />
    <detection t="94" x="57.67829847025496" y="99.189" z="-9.143906" />
    <detection t="95" x="57.67829847025496" y="98.868" z="-10.164205" />
    <detection t="96" x="57.97870627478754" y="98.868" z="-9.681619" />
    <detection t="97" x="58.27911407932012" y="98.868" z="-9.590465" />
    <detection t="98" x="58.57952188385269" y="98.868" z="-9.041685000000001" />
    <detection t="99" x="58.57952188385269" y="98.547" z="-9.580563" />
    <detection t="100" x="58.87992968838527" y="98.226" z="-10.08756" />
    <detection t="101" x="59.18033749291785" y="98.226" z="-9.98218" />
    <detection t="102" x="59.480745297450426" y="97.905" z="-9.769272" />
    <detection t="103" x="59.32445837110483" y="97.455" z="-10.011462" />
  </particle>
  <particle nSpots="105">
    <detection t="0" x="165.80265609865467" y="38.199" z="6.3098493" />
    <detection t="1" x="165.4856338116592" y="38.199" z="6.866757400000001" />
    <detection t="2" x="165.1686115246637" y="38.52" z="6.890345" />
    <detection t="3" x="164.85158923766815" y="38.52" z="6.427264" />
    <detection t="4" x="164.5345669506727" y="38.52" z="7.073671000000001" />
    <detection t="5" x="164.5345669506727" y="38.52" z="6.5357347" />
    <detection t="6" x="163.9005223766816" y="38.841" z="6.5833707" />
    <detection t="7" x="163.5835000896861" y="38.841" z="6.572433999999999" />
    <detection t="8" x="163.2664778026906" y="38.841" z="7.012531" />
    <detection t="9" x="163.2664778026906" y="38.841" z="6.2553306" />
    <detection t="10" x="162.9494555156951" y="38.841" z="6.2750287" />
    <detection t="11" x="162.9494555156951" y="38.841" z="6.1690927" />
    <detection t="12" x="162.31541094170404" y="38.841" z="6.137903700000001" />
    <detection t="13" x="162.31541094170404" y="38.841" z="6.3147426" />
    <detection t="14" x="161.99838865470846" y="38.841" z="6.246597" />
    <detection t="15" x="161.68136636771303" y="39.162" z="6.2448344" />
    <detection t="16" x="161.3643440807175" y="39.162" z="6.399424" />
    <detection t="17" x="161.3643440807175" y="39.162" z="5.8676496" />
    <detection t="18" x="161.04732179372195" y="39.162" z="5.7481303" />
    <detection t="19" x="160.73029950672648" y="39.162" z="5.9098559999999996" />
    <detection t="20" x="160.413277219731" y="39.162" z="6.2291093" />
    <detection t="21" x="160.09625493273543" y="39.162" z="6.14553" />
    <detection t="22" x="159.7792326457399" y="39.162" z="6.1577459999999995" />
    <detection t="23" x="159.4622103587444" y="39.162" z="6.1431174" />
    <detection t="24" x="159.4622103587444" y="39.162" z="6.113709" />
    <detection t="25" x="159.1451880717489" y="39.162" z="6.134377" />
    <detection t="26" x="158.82816578475337" y="39.162" z="5.962893" />
    <detection t="27" x="158.82816578475337" y="39.162" z="5.9726605" />
    <detection t="28" x="158.51114349775784" y="39.162" z="6.0111175" />
    <detection t="29" x="158.51114349775784" y="39.162" z="6.0763774" />
    <detection t="30" x="157.87709892376682" y="39.162" z="6.2531114" />
    <detection t="31" x="157.5600766367713" y="39.162" z="6.1166277000000004" />
    <detection t="32" x="157.87709892376682" y="38.841" z="5.7028465" />
    <detection t="33" x="157.2430543497758" y="39.162" z="5.772928" />
    <detection t="34" x="156.92603206278028" y="38.841" z="5.935661" />
    <detection t="35" x="156.60900977578473" y="38.841" z="6.2053866" />
    <detection t="36" x="156.60900977578473" y="38.841" z="5.6684074" />
    <detection t="37" x="156.60900977578473" y="38.841" z="5.571021" />
    <detection t="38" x="156.29198748878923" y="38.52" z="5.817407599999999" />
    <detection t="39" x="155.97496520179376" y="38.52" z="5.467789" />
    <detection t="40" x="155.6579429147982" y="38.52" z="5.669079" />
    <detection t="41" x="155.3409206278027" y="38.52" z="5.655712599999999" />
    <detection t="42" x="155.02389834080716" y="38.52" z="5.6211805" />
    <detection t="43" x="154.70687605381167" y="38.52" z="5.6457367" />
    <detection t="44" x="154.70687605381167" y="38.199" z="5.7854779999999995" />
    <detection t="45" x="154.07283147982062" y="38.199" z="5.7217574" />
    <detection t="46" x="154.07283147982062" y="38.199" z="5.6396055" />
    <detection t="47" x="153.75580919282513" y="38.199" z="5.7904496" />
    <detection t="48" x="153.4387869058296" y="38.199" z="5.840321" />
    <detection t="49" x="153.4387869058296" y="37.878" z="5.502276" />
    <detection t="50" x="153.1217646188341" y="37.878" z="5.5014544" />
    <detection t="51" x="152.80474233183858" y="37.878" z="5.767043" />
    <detection t="52" x="152.48772004484306" y="37.878" z="5.279706" />
    <detection t="53" x="152.17069775784756" y="37.557" z="5.517394" />
    <detection t="54" x="152.17069775784756" y="37.557" z="6.039544599999999" />
    <detection t="55" x="152.17069775784756" y="37.557" z="5.4677777" />
    <detection t="56" x="151.853675470852" y="37.236" z="4.8698153" />
    <detection t="57" x="151.5366531838565" y="37.236" z="5.408074" />
    <detection t="58" x="151.21963089686105" y="36.915" z="5.232425" />
    <detection t="59" x="150.90260860986547" y="36.915" z="5.271701" />
    <detection t="60" x="150.90260860986547" y="36.915" z="5.1770597" />
    <detection t="61" x="150.58558632286994" y="36.594" z="4.6652412000000005" />
    <detection t="62" x="150.26856403587445" y="36.594" z="5.3750024000000005" />
    <detection t="63" x="150.58558632286994" y="36.273" z="4.550447" />
    <detection t="64" x="150.26856403587445" y="36.273" z="4.927539299999999" />
    <detection t="65" x="149.63451946188343" y="36.273" z="5.001941" />
    <detection t="66" x="149.63451946188343" y="35.952" z="4.710999500000001" />
    <detection t="67" x="149.63451946188343" y="35.952" z="4.653174400000001" />
    <detection t="68" x="149.3174971748879" y="35.631" z="4.8353114" />
    <detection t="69" x="149.3174971748879" y="35.631" z="4.526379" />
    <detection t="70" x="149.00047488789238" y="35.631" z="4.961052" />
    <detection t="71" x="148.68345260089689" y="35.31" z="4.6186404" />
    <detection t="72" x="148.3664303139013" y="35.31" z="4.738915400000001" />
    <detection t="73" x="148.04940802690584" y="35.31" z="5.057723" />
    <detection t="74" x="148.3664303139013" y="34.989" z="4.386236" />
    <detection t="75" x="148.04940802690584" y="34.989" z="4.5492669999999995" />
    <detection t="76" x="148.04940802690584" y="34.668" z="4.329943" />
    <detection t="77" x="147.73238573991034" y="34.668" z="5.2259" />
    <detection t="78" x="147.73238573991034" y="34.668" z="4.585706" />
    <detection t="79" x="147.4153634529148" y="34.347" z="4.7745323" />
    <detection t="80" x="147.4153634529148" y="34.347" z="4.361406" />
    <detection t="81" x="147.4153634529148" y="34.026" z="4.0357156000000005" />
    <detection t="82" x="147.4153634529148" y="34.026" z="4.242597" />
    <detection t="83" x="147.4153634529148" y="34.026" z="4.4181875999999995" />
    <detection t="84" x="147.09834116591927" y="33.705" z="4.0713797" />
    <detection t="85" x="147.09834116591927" y="33.705" z="4.223651" />
    <detection t="86" x="147.09834116591927" y="33.384" z="4.079181" />
    <detection t="87" x="147.09834116591927" y="33.384" z="4.262657599999999" />
    <detection t="88" x="147.09834116591927" y="33.384" z="4.245024" />
    <detection t="89" x="147.09834116591927" y="33.063" z="4.23577" />
    <detection t="90" x="147.09834116591927" y="33.063" z="4.1511636" />
    <detection t="91" x="146.78131887892377" y="33.063" z="4.029689" />
    <detection t="92" x="146.78131887892377" y="32.742" z="3.8778427000000004" />
    <detection t="93" x="146.78131887892377" y="32.742" z="4.0610495" />
    <detection t="94" x="146.4642965919283" y="32.742" z="4.010612999999999" />
    <detection t="95" x="146.4642965919283" y="32.742" z="4.09251" />
    <detection t="96" x="146.4642965919283" y="32.421" z="4.2596492999999995" />
    <detection t="97" x="146.78131887892377" y="32.421" z="3.7735279000000004" />
    <detection t="98" x="146.78131887892377" y="32.421" z="4.254955000000001" />
    <detection t="99" x="146.78131887892377" y="32.421" z="3.9972017" />
    <detection t="100" x="146.78131887892377" y="32.1" z="3.9333169999999997" />
    <detection t="101" x="146.78131887892377" y="31.779" z="4.003123" />
    <detection t="102" x="146.78131887892377" y="31.779" z="4.2453647000000005" />
    <detection t="103" x="146.78131887892377" y="31.779" z="4.1101165" />
    <detection t="104" x="147.09834116591927" y="31.458" z="4.0846715" />
  </particle>
  <particle nSpots="80">
    <detection t="0" x="80.40873626373626" y="83.13902128358946" z="2.7603428" />
    <detection t="1" x="82.11956043956044" y="83.13902128358946" z="2.655152" />
    <detection t="2" x="81.43523076923077" y="83.13902128358946" z="2.6335254" />
    <detection t="3" x="80.7509010989011" y="82.81802120141343" z="2.3641794" />
    <detection t="4" x="80.06657142857144" y="82.81802120141343" z="2.350633" />
    <detection t="5" x="79.7244065934066" y="82.81802120141343" z="2.6796217" />
    <detection t="6" x="79.04007692307692" y="82.81802120141343" z="2.5633322999999995" />
    <detection t="7" x="78.69791208791209" y="83.13902128358946" z="1.7825142" />
    <detection t="8" x="78.35574725274725" y="82.81802120141343" z="1.9664916000000001" />
    <detection t="9" x="77.32925274725275" y="82.81802120141343" z="2.339835" />
    <detection t="10" x="76.9870879120879" y="82.49702111923742" z="2.2915669999999997" />
    <detection t="11" x="76.64492307692308" y="82.49702111923742" z="2.1925972000000002" />
    <detection t="12" x="75.9605934065934" y="82.49702111923742" z="2.1455462000000005" />
    <detection t="13" x="75.61842857142857" y="82.49702111923742" z="1.4115973" />
    <detection t="14" x="74.9340989010989" y="82.49702111923742" z="1.7242001" />
    <detection t="15" x="74.24976923076923" y="82.49702111923742" z="1.8341877" />
    <detection t="16" x="73.9076043956044" y="82.17602103706139" z="2.5202708" />
    <detection t="17" x="73.22327472527472" y="82.17602103706139" z="1.9324322" />
    <detection t="18" x="72.8811098901099" y="82.17602103706139" z="0.6419256999999999" />
    <detection t="19" x="72.53894505494506" y="81.85502095488536" z="1.2077445" />
    <detection t="20" x="71.85461538461539" y="81.85502095488536" z="1.2723314" />
    <detection t="21" x="71.17028571428571" y="81.53402087270935" z="1.826543" />
    <detection t="22" x="70.82812087912089" y="81.53402087270935" z="0.6100661999999999" />
    <detection t="23" x="70.14379120879121" y="81.53402087270935" z="0.50120735" />
    <detection t="24" x="69.80162637362636" y="81.21302079053332" z="1.216453" />
    <detection t="25" x="69.1172967032967" y="81.21302079053332" z="0.46204752" />
    <detection t="26" x="68.43296703296704" y="81.21302079053332" z="0.32691664" />
    <detection t="27" x="68.09080219780219" y="80.89202070835731" z="1.0296444" />
    <detection t="28" x="67.40647252747253" y="80.89202070835731" z="0.39646763" />
    <detection t="29" x="66.72214285714286" y="80.89202070835731" z="-0.007280178000000001" />
    <detection t="30" x="66.37997802197802" y="80.57102062618128" z="0.11873024" />
    <detection t="31" x="65.69564835164834" y="80.57102062618128" z="0.07067411400000001" />
    <detection t="32" x="65.35348351648352" y="80.57102062618128" z="0.06987481599999999" />
    <detection t="33" x="64.66915384615385" y="80.57102062618128" z="-0.018351503" />
    <detection t="34" x="64.32698901098901" y="80.25002054400527" z="0.075254135" />
    <detection t="35" x="63.98482417582417" y="80.25002054400527" z="-0.18275934" />
    <detection t="36" x="63.300494505494505" y="80.25002054400527" z="-0.049584575" />
    <detection t="37" x="62.61616483516484" y="79.92902046182924" z="-0.38086396" />
    <detection t="38" x="61.589670329670334" y="79.92902046182924" z="-0.31730646" />
    <detection t="39" x="61.589670329670334" y="79.92902046182924" z="0.05199366" />
    <detection t="40" x="61.247505494505496" y="79.60802037965323" z="0.43371397" />
    <detection t="41" x="59.87884615384615" y="79.60802037965323" z="0.09071236" />
    <detection t="42" x="59.87884615384615" y="79.60802037965323" z="-0.32755202" />
    <detection t="43" x="59.53668131868132" y="79.60802037965323" z="0.015536122" />
    <detection t="44" x="58.85235164835165" y="79.2870202974772" z="-0.65871125" />
    <detection t="45" x="58.51018681318681" y="79.2870202974772" z="0.40041035" />
    <detection t="46" x="57.4836923076923" y="78.96602021530119" z="-0.9512895" />
    <detection t="47" x="56.79936263736264" y="78.96602021530119" z="-0.7105374" />
    <detection t="48" x="56.79936263736264" y="78.64502013312516" z="-0.3523155" />
    <detection t="49" x="56.11503296703297" y="78.32402005094913" z="-0.9253158000000001" />
    <detection t="50" x="55.4307032967033" y="78.32402005094913" z="-1.0159965" />
    <detection t="51" x="54.746373626373625" y="78.00301996877312" z="-1.1372403999999998" />
    <detection t="52" x="54.404208791208795" y="77.68201988659709" z="-1.2689638" />
    <detection t="53" x="53.71987912087912" y="77.68201988659709" z="-1.4334458" />
    <detection t="54" x="53.37771428571428" y="77.68201988659709" z="-1.0923382" />
    <detection t="55" x="53.03554945054945" y="77.68201988659709" z="-1.4280467" />
    <detection t="56" x="52.35121978021978" y="77.36101980442108" z="-1.469586" />
    <detection t="57" x="51.666890109890105" y="77.36101980442108" z="-1.4667968" />
    <detection t="58" x="51.324725274725274" y="77.36101980442108" z="-0.9067499" />
    <detection t="59" x="50.29823076923076" y="77.36101980442108" z="-1.5087473" />
    <detection t="60" x="49.95606593406593" y="77.36101980442108" z="-0.8404511" />
    <detection t="61" x="49.27173626373626" y="77.36101980442108" z="-1.6366721000000002" />
    <detection t="62" x="48.58740659340659" y="77.04001972224505" z="-1.9365232" />
    <detection t="63" x="47.90307692307692" y="77.04001972224505" z="-2.1678357000000004" />
    <detection t="64" x="47.21874725274726" y="77.04001972224505" z="-1.7471894000000001" />
    <detection t="65" x="46.192252747252745" y="77.04001972224505" z="-1.8451172999999998" />
    <detection t="66" x="45.50792307692308" y="77.04001972224505" z="-2.04208" />
    <detection t="67" x="44.82359340659341" y="76.71901964006904" z="-2.3486571" />
    <detection t="68" x="44.139263736263736" y="76.71901964006904" z="-1.9088709" />
    <detection t="69" x="43.45493406593407" y="76.71901964006904" z="-2.4434922" />
    <detection t="70" x="42.770604395604394" y="76.71901964006904" z="-2.53629" />
    <detection t="71" x="42.08627472527472" y="76.39801955789301" z="-3.2347775000000003" />
    <detection t="72" x="41.40194505494505" y="76.39801955789301" z="-3.0904117" />
    <detection t="73" x="40.37545054945055" y="76.39801955789301" z="-2.591428" />
    <detection t="74" x="39.691120879120874" y="76.39801955789301" z="-2.681619" />
    <detection t="75" x="39.006791208791206" y="76.39801955789301" z="-3.0673857000000004" />
    <detection t="76" x="38.32246153846154" y="76.39801955789301" z="-3.5233479" />
    <detection t="77" x="37.63813186813187" y="76.39801955789301" z="-3.4486167" />
    <detection t="78" x="36.61163736263736" y="76.39801955789301" z="-3.4430022000000005" />
    <detection t="79" x="35.92730769230769" y="76.39801955789301" z="-3.8047726" />
  </particle>
  <particle nSpots="113">
    <detection t="0" x="88.69679308677098" y="43.014" z="14.457555" />
    <detection t="1" x="87.79172376955904" y="43.014" z="14.502801999999999" />
    <detection t="2" x="87.18834422475108" y="43.014" z="14.484499" />
    <detection t="3" x="85.98158513513513" y="43.014" z="14.807298000000001" />
    <detection t="4" x="85.67989536273116" y="43.014" z="14.694195" />
    <detection t="5" x="84.47313627311522" y="43.335" z="14.477552" />
    <detection t="6" x="83.56806695590328" y="43.335" z="14.788354" />
    <detection t="7" x="82.96468741109531" y="43.014" z="14.459264000000001" />
    <detection t="8" x="82.05961809388339" y="43.335" z="14.464443" />
    <detection t="9" x="81.15454877667139" y="43.335" z="14.730464999999999" />
    <detection t="10" x="80.55116923186347" y="43.335" z="14.479172" />
    <detection t="11" x="79.94778968705548" y="43.335" z="14.631634" />
    <detection t="12" x="79.3444101422475" y="43.335" z="14.349634" />
    <detection t="13" x="78.13765105263158" y="43.335" z="14.699860999999999" />
    <detection t="14" x="77.8359612802276" y="43.335" z="14.494579000000002" />
    <detection t="15" x="76.93089196301565" y="43.656" z="14.558898999999998" />
    <detection t="16" x="76.3275124182077" y="43.656" z="14.387629" />
    <detection t="17" x="75.42244310099574" y="43.656" z="14.474185" />
    <detection t="18" x="74.51737378378377" y="43.656" z="14.626533499999999" />
    <detection t="19" x="73.61230446657184" y="43.656" z="14.951554999999999" />
    <detection t="20" x="73.00892492176388" y="43.977" z="14.462887" />
    <detection t="21" x="72.40554537695591" y="43.977" z="14.745317000000002" />
    <detection t="22" x="71.50047605974396" y="43.977" z="14.860529999999999" />
    <detection t="23" x="70.897096514936" y="44.298" z="14.472451999999999" />
    <detection t="24" x="69.99202719772404" y="44.298" z="14.633304999999998" />
    <detection t="25" x="69.38864765291608" y="44.298" z="14.356628" />
    <detection t="26" x="68.48357833570414" y="44.298" z="14.331831" />
    <detection t="27" x="67.88019879089616" y="44.619" z="14.450026000000001" />
    <detection t="28" x="66.97512947368422" y="44.619" z="14.516488" />
    <detection t="29" x="66.07006015647225" y="44.94" z="14.686570000000001" />
    <detection t="30" x="65.4666806116643" y="44.94" z="14.606936" />
    <detection t="31" x="64.86330106685634" y="44.94" z="14.676017000000002" />
    <detection t="32" x="64.25992152204837" y="44.94" z="14.282944" />
    <detection t="33" x="63.35485220483641" y="45.261" z="14.592367000000001" />
    <detection t="34" x="62.44978288762447" y="45.261" z="14.686751999999998" />
    <detection t="35" x="61.84640334281651" y="45.582" z="14.458012" />
    <detection t="36" x="60.941334025604554" y="45.582" z="14.639704" />
    <detection t="37" x="60.0362647083926" y="45.582" z="14.631912" />
    <detection t="38" x="59.43288516358464" y="45.903" z="14.331517999999999" />
    <detection t="39" x="58.52781584637269" y="45.903" z="14.403374" />
    <detection t="40" x="57.62274652916075" y="45.903" z="14.523849499999999" />
    <detection t="41" x="56.71767721194879" y="46.224" z="14.414665" />
    <detection t="42" x="56.11429766714083" y="46.224" z="14.318889000000002" />
    <detection t="43" x="55.20922834992888" y="46.224" z="14.150858" />
    <detection t="44" x="54.60584880512092" y="46.545" z="14.429692999999999" />
    <detection t="45" x="53.700779487908974" y="46.545" z="14.136482" />
    <detection t="46" x="52.79571017069701" y="46.866" z="14.491953" />
    <detection t="47" x="52.19233062588905" y="46.866" z="14.157354999999999" />
    <detection t="48" x="50.98557153627312" y="46.866" z="14.407086999999999" />
    <detection t="49" x="50.080502219061174" y="47.187" z="14.262756" />
    <detection t="50" x="49.77881244665719" y="47.187" z="14.013770999999998" />
    <detection t="51" x="48.87374312944524" y="47.187" z="14.175434" />
    <detection t="52" x="47.96867381223329" y="47.508" z="14.156629999999998" />
    <detection t="53" x="47.06360449502134" y="47.508" z="13.999217000000002" />
    <detection t="54" x="46.15853517780939" y="47.829" z="14.141657" />
    <detection t="55" x="45.25346586059744" y="47.829" z="14.221357999999999" />
    <detection t="56" x="44.34839654338549" y="47.829" z="14.062875" />
    <detection t="57" x="43.443327226173544" y="48.15" z="14.210106" />
    <detection t="58" x="42.83994768136558" y="48.15" z="14.196182" />
    <detection t="59" x="41.63318859174965" y="48.471" z="14.511223999999999" />
    <detection t="60" x="40.7281192745377" y="48.471" z="14.623121" />
    <detection t="61" x="39.82304995732575" y="48.471" z="14.284212" />
    <detection t="62" x="38.9179806401138" y="48.471" z="14.381747" />
    <detection t="63" x="38.01291132290185" y="48.471" z="14.419232000000001" />
    <detection t="64" x="37.107842005689896" y="48.471" z="14.142267000000002" />
    <detection t="65" x="36.20277268847796" y="48.471" z="15.045554999999998" />
    <detection t="66" x="35.29770337126601" y="48.471" z="15.224649" />
    <detection t="67" x="34.39263405405406" y="48.792" z="14.378328" />
    <detection t="68" x="33.48756473684211" y="48.792" z="14.258662" />
    <detection t="69" x="32.582495419630156" y="48.792" z="14.412035999999999" />
    <detection t="70" x="31.375736330014227" y="48.792" z="14.523465" />
    <detection t="71" x="30.77235678520626" y="48.792" z="14.623282999999999" />
    <detection t="72" x="29.867287467994313" y="48.792" z="14.111872" />
    <detection t="73" x="28.962218150782363" y="48.792" z="13.966622000000001" />
    <detection t="74" x="28.358838605974395" y="48.792" z="13.968164000000002" />
    <detection t="75" x="27.453769288762448" y="48.792" z="14.331822" />
    <detection t="76" x="26.247010199146516" y="48.792" z="14.197226" />
    <detection t="77" x="25.341940881934566" y="48.792" z="14.583406" />
    <detection t="78" x="24.7385613371266" y="48.471" z="14.690085" />
    <detection t="79" x="23.833492019914654" y="48.471" z="13.327430999999999" />
    <detection t="80" x="22.928422702702704" y="48.15" z="13.822510000000001" />
    <detection t="81" x="22.023353385490758" y="47.829" z="12.45175" />
    <detection t="82" x="21.41997384068279" y="47.829" z="11.944923" />
    <detection t="83" x="20.816594295874825" y="47.187" z="12.095284" />
    <detection t="84" x="20.213214751066857" y="46.866" z="10.996244" />
    <detection t="85" x="19.60983520625889" y="46.545" z="10.71081" />
    <detection t="86" x="19.308145433854907" y="46.224" z="10.349017" />
    <detection t="87" x="18.40307611664296" y="45.903" z="9.488757000000001" />
    <detection t="88" x="18.40307611664296" y="45.261" z="9.557711999999999" />
    <detection t="89" x="18.10138634423898" y="44.619" z="10.034127999999999" />
    <detection t="90" x="17.799696571834993" y="43.977" z="9.559207" />
    <detection t="91" x="17.799696571834993" y="43.335" z="9.635118499999999" />
    <detection t="92" x="17.49800679943101" y="42.372" z="9.895126" />
    <detection t="93" x="17.19631702702703" y="41.409" z="8.155172" />
    <detection t="94" x="17.49800679943101" y="40.767" z="8.18944" />
    <detection t="95" x="17.799696571834993" y="39.483" z="7.7352037" />
    <detection t="96" x="17.49800679943101" y="38.52" z="7.418483999999999" />
    <detection t="97" x="17.799696571834993" y="37.557" z="7.5308665999999995" />
    <detection t="98" x="18.40307611664296" y="36.273" z="6.6162634" />
    <detection t="99" x="18.704765889046943" y="34.989" z="6.310043" />
    <detection t="100" x="19.308145433854907" y="34.026" z="6.006989" />
    <detection t="101" x="19.911524978662875" y="32.421" z="6.6227155" />
    <detection t="102" x="20.816594295874825" y="31.137" z="5.5974665" />
    <detection t="103" x="21.721663613086772" y="29.853" z="5.6153445" />
    <detection t="104" x="22.62673293029872" y="28.248" z="5.931547599999999" />
    <detection t="105" x="23.53180224751067" y="26.964" z="5.124969999999999" />
    <detection t="106" x="25.040251109530587" y="25.359" z="5.375067" />
    <detection t="107" x="26.247010199146516" y="24.075" z="4.9957395" />
    <detection t="108" x="27.75545906116643" y="22.47" z="4.1425540000000005" />
    <detection t="109" x="28.962218150782363" y="21.186" z="5.4741044" />
    <detection t="110" x="30.470667012802277" y="19.902" z="4.5234585" />
    <detection t="111" x="32.280805647226174" y="18.297" z="4.994063" />
    <detection t="112" x="34.090944281650074" y="17.013" z="4.1005907" />
  </particle>
  <particle nSpots="78">
    <detection t="0" x="121.26331647398844" y="105.93002711808694" z="-19.618153" />
    <detection t="1" x="123.15313439306358" y="105.93002711808694" z="-19.75989" />
    <detection t="2" x="123.46810404624277" y="106.25102720026297" z="-20.005106" />
    <detection t="3" x="124.09804335260115" y="106.25102720026297" z="-19.715153" />
    <detection t="4" x="124.41301300578034" y="106.25102720026297" z="-19.426357" />
    <detection t="5" x="125.35792196531791" y="106.25102720026297" z="-19.65665" />
    <detection t="6" x="125.67289161849712" y="106.572027282439" z="-19.493485999999997" />
    <detection t="7" x="126.3028309248555" y="106.572027282439" z="-19.655707999999997" />
    <detection t="8" x="126.93277023121387" y="106.572027282439" z="-19.960863" />
    <detection t="9" x="127.56270953757225" y="106.89302736461501" z="-19.741894" />
    <detection t="10" x="128.5076184971098" y="106.89302736461501" z="-19.936501999999997" />
    <detection t="11" x="129.1375578034682" y="106.89302736461501" z="-19.862827" />
    <detection t="12" x="130.08246676300578" y="107.21402744679104" z="-19.689814000000002" />
    <detection t="13" x="131.02737572254335" y="107.21402744679104" z="-19.788025" />
    <detection t="14" x="131.97228468208093" y="107.53502752896705" z="-19.852457" />
    <detection t="15" x="132.9171936416185" y="107.53502752896705" z="-19.830451999999998" />
    <detection t="16" x="133.86210260115607" y="107.85602761114308" z="-19.705725" />
    <detection t="17" x="135.12198121387283" y="107.85602761114308" z="-20.154057" />
    <detection t="18" x="136.0668901734104" y="108.17702769331909" z="-19.778631" />
    <detection t="19" x="137.64173843930635" y="108.49802777549512" z="-19.582626" />
    <detection t="20" x="138.90161705202314" y="108.49802777549512" z="-19.728443" />
    <detection t="21" x="139.84652601156068" y="108.81902785767113" z="-19.96123" />
    <detection t="22" x="141.42137427745664" y="108.81902785767113" z="-19.773070999999998" />
    <detection t="23" x="142.68125289017343" y="109.14002793984716" z="-20.06395" />
    <detection t="24" x="144.25610115606938" y="109.14002793984716" z="-20.006964" />
    <detection t="25" x="145.8309494219653" y="109.14002793984716" z="-20.135138" />
    <detection t="26" x="147.40579768786128" y="109.46102802202317" z="-19.974972" />
    <detection t="27" x="149.29561560693642" y="109.46102802202317" z="-20.011217000000002" />
    <detection t="28" x="150.87046387283235" y="109.46102802202317" z="-20.094292000000003" />
    <detection t="29" x="152.76028179190752" y="109.7820281041992" z="-20.260494" />
    <detection t="30" x="154.33513005780347" y="109.7820281041992" z="-20.35529" />
    <detection t="31" x="156.5399176300578" y="109.7820281041992" z="-20.149458" />
    <detection t="32" x="158.42973554913294" y="109.7820281041992" z="-20.548979" />
    <detection t="33" x="160.94949277456647" y="109.7820281041992" z="-20.641151" />
    <detection t="34" x="163.1542803468208" y="110.10302818637523" z="-21.063442000000002" />
    <detection t="35" x="165.35906791907516" y="110.10302818637523" z="-21.253294" />
    <detection t="36" x="167.87882514450865" y="110.10302818637523" z="-21.422403" />
    <detection t="37" x="170.3985823699422" y="109.46102802202317" z="-21.267385" />
    <detection t="38" x="172.91833959537573" y="109.46102802202317" z="-21.395681" />
    <detection t="39" x="175.43809682080925" y="109.14002793984716" z="-21.69446" />
    <detection t="40" x="177.95785404624277" y="108.81902785767113" z="-21.605532" />
    <detection t="41" x="180.1626416184971" y="108.17702769331909" z="-21.792036" />
    <detection t="42" x="182.36742919075147" y="107.53502752896705" z="-21.593714000000002" />
    <detection t="43" x="184.57221676300577" y="106.572027282439" z="-21.568127" />
    <detection t="44" x="186.46203468208094" y="105.2880269537349" z="-21.572023" />
    <detection t="45" x="188.0368829479769" y="104.32502670720685" z="-21.79812" />
    <detection t="46" x="189.61173121387282" y="103.04102637850276" z="-21.557428" />
    <detection t="47" x="190.55664017341041" y="102.0780261319747" z="-21.587343" />
    <detection t="48" x="191.81651878612718" y="100.79402580327061" z="-21.434757" />
    <detection t="49" x="192.76142774566475" y="99.51002547456653" z="-21.789386999999998" />
    <detection t="50" x="192.76142774566475" y="98.54702522803846" z="-21.915367" />
    <detection t="51" x="193.07639739884394" y="97.26302489933438" z="-22.475698" />
    <detection t="52" x="192.76142774566475" y="96.62102473498234" z="-22.6759" />
    <detection t="53" x="192.44645809248556" y="95.65802448845427" z="-22.672379" />
    <detection t="54" x="192.13148843930637" y="95.01602432410223" z="-22.697529" />
    <detection t="55" x="191.1865794797688" y="94.6950242419262" z="-22.801776999999998" />
    <detection t="56" x="189.926700867052" y="94.05302407757416" z="-22.960476" />
    <detection t="57" x="188.66682225433524" y="93.73202399539815" z="-23.018497" />
    <detection t="58" x="187.4069436416185" y="93.73202399539815" z="-23.383345000000002" />
    <detection t="59" x="185.51712572254334" y="93.41102391322212" z="-23.001448" />
    <detection t="60" x="183.9422774566474" y="93.41102391322212" z="-23.549393" />
    <detection t="61" x="182.36742919075147" y="93.41102391322212" z="-23.693682" />
    <detection t="62" x="180.4776112716763" y="93.41102391322212" z="-23.787525" />
    <detection t="63" x="178.58779335260115" y="93.41102391322212" z="-23.762434" />
    <detection t="64" x="176.38300578034682" y="93.41102391322212" z="-23.943993" />
    <detection t="65" x="174.1782182080925" y="93.73202399539815" z="-23.855759" />
    <detection t="66" x="172.28840028901732" y="93.73202399539815" z="-23.930296" />
    <detection t="67" x="170.083612716763" y="93.73202399539815" z="-23.932194" />
    <detection t="68" x="168.19379479768784" y="94.05302407757416" z="-24.111094" />
    <detection t="69" x="165.98900722543354" y="94.05302407757416" z="-24.227220000000003" />
    <detection t="70" x="164.0991893063584" y="94.37402415975019" z="-23.808560999999997" />
    <detection t="71" x="161.89440173410404" y="94.37402415975019" z="-24.147095" />
    <detection t="72" x="160.3195534682081" y="94.6950242419262" z="-23.841154" />
    <detection t="73" x="158.11476589595375" y="94.6950242419262" z="-23.685005" />
    <detection t="74" x="156.2249479768786" y="94.6950242419262" z="-23.703012" />
    <detection t="75" x="154.33513005780347" y="95.01602432410223" z="-24.101213" />
    <detection t="76" x="152.76028179190752" y="95.01602432410223" z="-23.770767000000003" />
    <detection t="77" x="150.87046387283235" y="95.33702440627825" z="-23.512976000000002" />
  </particle>
  <particle nSpots="98">
    <detection t="0" x="26.944579687500003" y="42.251" z="22.225117" />
    <detection t="1" x="25.026268267045456" y="43.018" z="22.165173" />
    <detection t="2" x="22.868637173295458" y="43.273" z="22.071455" />
    <detection t="3" x="21.08828650568182" y="43.977" z="21.705666" />
    <detection t="4" x="19.28071909090909" y="43.977" z="20.94308" />
    <detection t="5" x="17.77441291193182" y="43.977" z="20.818523000000003" />
    <detection t="6" x="16.870629204545455" y="43.977" z="16.594984" />
    <detection t="7" x="15.06306178977273" y="43.656" z="19.784357" />
    <detection t="8" x="13.858016846590909" y="43.014" z="20.281467000000003" />
    <detection t="9" x="12.65297190340909" y="42.372" z="20.622207999999997" />
    <detection t="10" x="11.447926960227274" y="41.409" z="21.52993" />
    <detection t="11" x="10.879190795454546" y="40.463" z="21.073479000000003" />
    <detection t="12" x="10.639871122159091" y="39.313" z="10.629978999999999" />
    <detection t="13" x="10.999319886363638" y="38.036" z="19.730976000000002" />
    <detection t="14" x="11.238639559659092" y="35.992" z="19.357052" />
    <detection t="15" x="11.238639559659092" y="34.203" z="17.61214" />
    <detection t="16" x="11.83834650568182" y="32.159" z="14.078073000000002" />
    <detection t="17" x="12.917631306818182" y="29.988" z="17.096996" />
    <detection t="18" x="14.595684545454546" y="27.816" z="16.352905" />
    <detection t="19" x="15.91522752840909" y="25.517" z="19.053232" />
    <detection t="20" x="17.593280767045457" y="22.962" z="7.303856" />
    <detection t="21" x="19.991170042613636" y="20.279" z="16.440788" />
    <detection t="22" x="22.26893022727273" y="17.596" z="5.827523" />
    <detection t="23" x="24.907077684659093" y="15.169" z="3.6582882000000003" />
    <detection t="24" x="28.023864488636367" y="13.125" z="16.422253" />
    <detection t="25" x="31.140651292613637" y="10.953" z="12.8116" />
    <detection t="26" x="34.25837660511364" y="9.293" z="10.077124000000001" />
    <detection t="27" x="37.615421590909094" y="8.015" z="18.100655" />
    <detection t="28" x="41.81149319602273" y="6.482" z="20.983282" />
    <detection t="29" x="46.48714265625001" y="6.099" z="21.638214" />
    <detection t="30" x="52.72071626420455" y="4.815" z="19.780201" />
    <detection t="31" x="59.34846345170455" y="4.815" z="20.36714" />
    <detection t="32" x="66.57873311079547" y="5.136" z="21.68457" />
    <detection t="33" x="74.71278647727274" y="4.815" z="21.410446" />
    <detection t="34" x="81.94305613636367" y="5.136" z="15.410901" />
    <detection t="35" x="90.07710950284091" y="5.136" z="15.436974" />
    <detection t="36" x="97.60864039772729" y="5.136" z="22.71171" />
    <detection t="37" x="105.74269376420456" y="4.815" z="18.333178" />
    <detection t="38" x="112.97296342329547" y="5.136" z="19.107836" />
    <detection t="39" x="120.20323308238638" y="4.494" z="20.795671" />
    <detection t="40" x="127.73476397727272" y="4.815" z="19.917603" />
    <detection t="41" x="134.36251116477274" y="4.494" z="15.174273999999999" />
    <detection t="42" x="141.44074244318182" y="5.077" z="16.947453" />
    <detection t="43" x="147.91551274147727" y="5.077" z="17.110325" />
    <detection t="44" x="153.7896375852273" y="5.716" z="10.610444000000001" />
    <detection t="45" x="159.30525217329546" y="6.099" z="14.016378" />
    <detection t="46" x="164.46047948863637" y="6.866" z="12.494598" />
    <detection t="47" x="168.89587076704552" y="7.632" z="18.661373" />
    <detection t="48" x="172.13372517045457" y="9.037" z="14.024551999999998" />
    <detection t="49" x="175.85021892045458" y="10.57" z="10.057343" />
    <detection t="50" x="178.96700572443186" y="12.359" z="10.557071" />
    <detection t="51" x="181.96460194602275" y="14.019" z="9.57054" />
    <detection t="52" x="185.08138875" y="16.063" z="8.422897" />
    <detection t="53" x="187.4792780255682" y="17.98" z="-6.4107294" />
    <detection t="54" x="189.87716730113638" y="20.023" z="-2.1326343999999997" />
    <detection t="55" x="191.55615904829548" y="21.94" z="14.773451000000001" />
    <detection t="56" x="193.23421228693184" y="23.856" z="17.999235000000002" />
    <detection t="57" x="194.79307494318184" y="26.028" z="16.409542000000002" />
    <detection t="58" x="195.7522306534091" y="28.327" z="13.511946" />
    <detection t="59" x="195.87142123579548" y="30.243" z="13.659269" />
    <detection t="60" x="196.3509990909091" y="32.032" z="16.154804000000002" />
    <detection t="61" x="196.5912572727273" y="33.565" z="13.2036705" />
    <detection t="62" x="196.5912572727273" y="34.714" z="14.536301000000002" />
    <detection t="63" x="196.5912572727273" y="36.12" z="12.165175" />
    <detection t="64" x="195.6321015625" y="36.886" z="12.859782000000001" />
    <detection t="65" x="194.43362617897728" y="37.78" z="14.9121" />
    <detection t="66" x="194.31349708806817" y="38.52" z="16.540577" />
    <detection t="67" x="192.5059296732955" y="39.162" z="18.88758" />
    <detection t="68" x="191.30088473011367" y="39.162" z="18.614906" />
    <detection t="69" x="189.79457855113637" y="39.483" z="19.481773" />
    <detection t="70" x="188.58953360795456" y="39.483" z="18.539326000000003" />
    <detection t="71" x="186.78196619318183" y="39.804" z="19.170753" />
    <detection t="72" x="184.67313754261366" y="39.804" z="20.283237" />
    <detection t="73" x="182.86557012784093" y="39.483" z="19.413557" />
    <detection t="74" x="180.75674147727273" y="39.483" z="20.532606" />
    <detection t="75" x="178.64791282670456" y="39.162" z="20.180326" />
    <detection t="76" x="176.53908417613638" y="39.162" z="20.987616" />
    <detection t="77" x="174.73151676136365" y="38.841" z="20.581238" />
    <detection t="78" x="172.62268811079545" y="38.52" z="20.817154000000002" />
    <detection t="79" x="170.51385946022728" y="38.52" z="20.527515" />
    <detection t="80" x="168.40503080965917" y="38.199" z="21.063591" />
    <detection t="81" x="166.29620215909094" y="38.199" z="20.972885" />
    <detection t="82" x="164.18737350852274" y="37.878" z="21.192879" />
    <detection t="83" x="162.0785448579545" y="37.557" z="20.980488" />
    <detection t="84" x="160.2709774431819" y="37.557" z="20.53991" />
    <detection t="85" x="158.16214879261366" y="37.236" z="20.873878" />
    <detection t="86" x="156.05332014204546" y="36.915" z="21.044353" />
    <detection t="87" x="153.94449149147724" y="36.915" z="20.474297" />
    <detection t="88" x="152.13692407670456" y="36.594" z="20.629498" />
    <detection t="89" x="150.0280954261364" y="36.273" z="20.890665" />
    <detection t="90" x="148.22052801136368" y="35.952" z="20.38948" />
    <detection t="91" x="146.41296059659092" y="35.952" z="20.462296" />
    <detection t="92" x="144.60539318181821" y="35.952" z="20.167309" />
    <detection t="93" x="142.49656453125002" y="35.631" z="20.448532" />
    <detection t="94" x="140.68899711647728" y="35.31" z="20.354418" />
    <detection t="95" x="138.20382654829547" y="35.353" z="21.102001" />
    <detection t="96" x="136.52577330965912" y="35.225" z="21.044632" />
    <detection t="97" x="134.24801312499997" y="35.098" z="20.518553" />
  </particle>
  <particle nSpots="98">
    <detection t="0" x="47.60534382733813" y="22.149" z="-11.552947999999999" />
    <detection t="1" x="48.5208312086331" y="22.149" z="-11.348787" />
    <detection t="2" x="49.436318589928064" y="22.149" z="-11.730387" />
    <detection t="3" x="50.65696843165468" y="21.828" z="-11.611725" />
    <detection t="4" x="51.26729335251799" y="21.507" z="-11.661804" />
    <detection t="5" x="51.8776182733813" y="21.186" z="-11.750299" />
    <detection t="6" x="52.79310565467626" y="21.186" z="-11.665108" />
    <detection t="7" x="53.70859303597123" y="21.186" z="-11.644311" />
    <detection t="8" x="54.62408041726619" y="21.507" z="-11.713745" />
    <detection t="9" x="55.84473025899281" y="21.507" z="-11.439805999999999" />
    <detection t="10" x="56.45505517985612" y="21.507" z="-11.825269" />
    <detection t="11" x="57.675705021582736" y="21.507" z="-11.697797" />
    <detection t="12" x="58.5911924028777" y="21.507" z="-11.796451" />
    <detection t="13" x="59.50667978417266" y="21.507" z="-11.327861" />
    <detection t="14" x="60.117004705035974" y="21.507" z="-11.828738000000001" />
    <detection t="15" x="61.03249208633094" y="21.507" z="-11.793994999999999" />
    <detection t="16" x="62.25314192805755" y="21.828" z="-11.73663" />
    <detection t="17" x="62.86346684892087" y="21.828" z="-11.672502" />
    <detection t="18" x="63.47379176978418" y="21.828" z="-11.919261" />
    <detection t="19" x="64.69444161151078" y="21.828" z="-11.990283999999999" />
    <detection t="20" x="65.60992899280576" y="22.149" z="-11.734852" />
    <detection t="21" x="66.22025391366907" y="22.149" z="-12.233644" />
    <detection t="22" x="67.13574129496403" y="22.149" z="-12.272337" />
    <detection t="23" x="68.051228676259" y="22.149" z="-11.755508" />
    <detection t="24" x="68.6615535971223" y="22.47" z="-11.853667" />
    <detection t="25" x="69.57704097841727" y="22.149" z="-12.005476" />
    <detection t="26" x="70.18736589928058" y="22.47" z="-11.8277855" />
    <detection t="27" x="71.10285328057554" y="22.47" z="-11.873878999999999" />
    <detection t="28" x="71.71317820143885" y="22.47" z="-11.7252" />
    <detection t="29" x="72.32350312230216" y="22.47" z="-11.957452" />
    <detection t="30" x="72.93382804316546" y="22.47" z="-12.003881" />
    <detection t="31" x="73.54415296402878" y="22.47" z="-11.978842" />
    <detection t="32" x="74.45964034532375" y="22.47" z="-12.230373" />
    <detection t="33" x="74.7648028057554" y="22.47" z="-11.827064" />
    <detection t="34" x="75.68029018705037" y="22.791" z="-12.030206" />
    <detection t="35" x="76.29061510791368" y="22.791" z="-12.311911" />
    <detection t="36" x="77.20610248920866" y="22.791" z="-12.547555000000001" />
    <detection t="37" x="78.1215898705036" y="22.791" z="-12.876047999999999" />
    <detection t="38" x="78.7319147913669" y="22.791" z="-12.91078" />
    <detection t="39" x="79.34223971223021" y="23.112" z="-12.885843" />
    <detection t="40" x="79.95256463309353" y="23.112" z="-13.05926" />
    <detection t="41" x="80.56288955395684" y="23.112" z="-13.148056" />
    <detection t="42" x="80.8680520143885" y="23.112" z="-13.072623" />
    <detection t="43" x="81.78353939568343" y="23.112" z="-12.769055999999999" />
    <detection t="44" x="82.39386431654677" y="23.112" z="-12.336988" />
    <detection t="45" x="83.0041892374101" y="23.112" z="-12.445867" />
    <detection t="46" x="83.61451415827338" y="23.112" z="-12.746982000000001" />
    <detection t="47" x="84.2248390791367" y="23.112" z="-12.654113" />
    <detection t="48" x="84.53000153956835" y="23.112" z="-12.609273" />
    <detection t="49" x="85.14032646043165" y="23.112" z="-12.668308" />
    <detection t="50" x="85.44548892086331" y="23.112" z="-12.935022" />
    <detection t="51" x="86.05581384172663" y="23.112" z="-12.823232" />
    <detection t="52" x="86.36097630215828" y="23.112" z="-12.824871" />
    <detection t="53" x="86.97130122302158" y="22.791" z="-11.998358" />
    <detection t="54" x="87.27646368345324" y="22.791" z="-12.46561" />
    <detection t="55" x="87.88678860431655" y="22.791" z="-12.589277000000001" />
    <detection t="56" x="88.19195106474821" y="22.791" z="-12.640261" />
    <detection t="57" x="88.80227598561152" y="22.791" z="-12.633450999999999" />
    <detection t="58" x="89.41260090647482" y="22.791" z="-12.675626" />
    <detection t="59" x="89.71776336690648" y="22.791" z="-12.837207000000001" />
    <detection t="60" x="90.02292582733813" y="22.791" z="-12.901793" />
    <detection t="61" x="90.63325074820145" y="22.791" z="-12.910813000000001" />
    <detection t="62" x="90.9384132086331" y="22.47" z="-12.546196" />
    <detection t="63" x="91.5487381294964" y="22.47" z="-12.830994" />
    <detection t="64" x="91.85390058992806" y="22.47" z="-12.601104" />
    <detection t="65" x="92.46422551079138" y="22.47" z="-12.917039" />
    <detection t="66" x="93.07455043165469" y="22.47" z="-13.087280999999999" />
    <detection t="67" x="93.68487535251799" y="22.47" z="-13.063974" />
    <detection t="68" x="94.2952002733813" y="22.47" z="-13.0913725" />
    <detection t="69" x="95.21068765467626" y="22.47" z="-13.1968565" />
    <detection t="70" x="95.51585011510792" y="22.47" z="-13.189725" />
    <detection t="71" x="96.43133749640289" y="22.149" z="-13.2863455" />
    <detection t="72" x="96.73649995683455" y="22.149" z="-13.24006" />
    <detection t="73" x="97.6519873381295" y="22.149" z="-13.223007" />
    <detection t="74" x="97.95714979856116" y="22.149" z="-13.662585" />
    <detection t="75" x="98.56747471942447" y="21.828" z="-13.182443" />
    <detection t="76" x="99.17779964028777" y="21.828" z="-13.33857" />
    <detection t="77" x="100.39844948201439" y="21.828" z="-13.232039000000002" />
    <detection t="78" x="100.70361194244606" y="21.828" z="-13.280763" />
    <detection t="79" x="101.0087744028777" y="21.507" z="-13.074137" />
    <detection t="80" x="101.92426178417267" y="21.507" z="-13.343411999999999" />
    <detection t="81" x="102.53458670503598" y="21.507" z="-13.05227" />
    <detection t="82" x="103.1449116258993" y="21.507" z="-13.597247" />
    <detection t="83" x="103.7552365467626" y="21.186" z="-13.090132" />
    <detection t="84" x="104.67072392805755" y="21.186" z="-13.283201000000002" />
    <detection t="85" x="105.58621130935252" y="21.186" z="-13.268881" />
    <detection t="86" x="106.19653623021583" y="20.865" z="-12.862921" />
    <detection t="87" x="106.50169869064749" y="20.865" z="-13.1525" />
    <detection t="88" x="107.72234853237411" y="20.865" z="-13.379298" />
    <detection t="89" x="108.33267345323742" y="20.865" z="-13.070139999999999" />
    <detection t="90" x="108.94299837410072" y="20.544" z="-13.167897" />
    <detection t="91" x="109.85848575539569" y="20.544" z="-12.901809" />
    <detection t="92" x="110.77397313669066" y="20.544" z="-13.155339999999999" />
    <detection t="93" x="111.38429805755398" y="20.544" z="-13.083017" />
    <detection t="94" x="112.29978543884893" y="20.544" z="-13.347818" />
    <detection t="95" x="113.21527282014388" y="20.544" z="-13.045843" />
    <detection t="96" x="113.8255977410072" y="20.544" z="-12.909531" />
    <detection t="97" x="115.04624758273381" y="20.223" z="-13.130642000000002" />
  </particle>
  <particle nSpots="85">
    <detection t="0" x="204.8952113564669" y="53.2860136412195" z="4.0817204" />
    <detection t="1" x="205.2389952681388" y="53.92801380557154" z="3.089957" />
    <detection t="2" x="204.20764353312305" y="54.24901388774756" z="3.5356072999999997" />
    <detection t="3" x="203.86385962145113" y="54.57001396992358" z="3.6878357000000004" />
    <detection t="4" x="202.8325078864353" y="54.8910140520996" z="3.8814356" />
    <detection t="5" x="201.80115615141955" y="55.21201413427562" z="4.1288075" />
    <detection t="6" x="200.7698044164038" y="55.21201413427562" z="4.4552407" />
    <detection t="7" x="199.3946687697161" y="55.21201413427562" z="4.6666393" />
    <detection t="8" x="198.01953312302837" y="55.53301421645164" z="5.2967124000000005" />
    <detection t="9" x="196.64439747634069" y="55.53301421645164" z="6.538183999999999" />
    <detection t="10" x="194.92547791798108" y="55.53301421645164" z="7.291520599999999" />
    <detection t="11" x="193.20655835962143" y="55.85401429862766" z="6.387496" />
    <detection t="12" x="191.83142271293374" y="55.85401429862766" z="6.355472" />
    <detection t="13" x="190.11250315457414" y="55.85401429862766" z="6.13288" />
    <detection t="14" x="188.39358359621448" y="55.85401429862766" z="6.5445547" />
    <detection t="15" x="186.67466403785488" y="55.85401429862766" z="5.9735923" />
    <detection t="16" x="184.95574447949528" y="55.85401429862766" z="6.5232635000000005" />
    <detection t="17" x="183.58060883280757" y="55.85401429862766" z="6.134462999999999" />
    <detection t="18" x="181.86168927444794" y="55.85401429862766" z="6.323144" />
    <detection t="19" x="180.14276971608834" y="55.85401429862766" z="5.7513065" />
    <detection t="20" x="178.4238501577287" y="55.85401429862766" z="6.6928616" />
    <detection t="21" x="177.048714511041" y="55.85401429862766" z="5.9096437" />
    <detection t="22" x="175.3297949526814" y="55.85401429862766" z="5.7826695" />
    <detection t="23" x="173.61087539432177" y="55.85401429862766" z="6.686089999999999" />
    <detection t="24" x="172.23573974763406" y="55.85401429862766" z="5.8205495" />
    <detection t="25" x="170.86060410094638" y="55.85401429862766" z="5.7864933" />
    <detection t="26" x="169.48546845425867" y="55.85401429862766" z="5.705814" />
    <detection t="27" x="168.11033280757098" y="55.85401429862766" z="5.365185299999999" />
    <detection t="28" x="166.73519716088327" y="55.85401429862766" z="5.5705204" />
    <detection t="29" x="165.01627760252367" y="55.85401429862766" z="5.6557" />
    <detection t="30" x="163.64114195583596" y="55.53301421645164" z="5.7655745000000005" />
    <detection t="31" x="162.6097902208202" y="55.53301421645164" z="5.4317703" />
    <detection t="32" x="161.2346545741325" y="55.21201413427562" z="5.0633407" />
    <detection t="33" x="159.85951892744478" y="55.21201413427562" z="5.755875" />
    <detection t="34" x="158.82816719242902" y="55.21201413427562" z="5.1172889999999995" />
    <detection t="35" x="157.79681545741326" y="54.8910140520996" z="4.60053" />
    <detection t="36" x="156.07789589905363" y="54.8910140520996" z="4.829985" />
    <detection t="37" x="155.04654416403784" y="54.8910140520996" z="5.402269400000001" />
    <detection t="38" x="153.67140851735016" y="54.57001396992358" z="5.0266839999999995" />
    <detection t="39" x="152.6400567823344" y="54.57001396992358" z="4.3543449999999995" />
    <detection t="40" x="151.6087050473186" y="54.57001396992358" z="4.877497" />
    <detection t="41" x="150.57735331230285" y="54.24901388774756" z="4.658008000000001" />
    <detection t="42" x="149.54600157728706" y="54.24901388774756" z="4.726744999999999" />
    <detection t="43" x="148.5146498422713" y="53.92801380557154" z="3.817474" />
    <detection t="44" x="147.48329810725554" y="53.92801380557154" z="4.1105480000000005" />
    <detection t="45" x="146.45194637223975" y="53.92801380557154" z="4.393791" />
    <detection t="46" x="145.07681072555204" y="53.60701372339552" z="4.334073" />
    <detection t="47" x="144.04545899053628" y="53.60701372339552" z="4.43405" />
    <detection t="48" x="143.35789116719243" y="53.60701372339552" z="4.1115108" />
    <detection t="49" x="141.98275552050475" y="53.60701372339552" z="3.7399042000000002" />
    <detection t="50" x="140.95140378548896" y="53.2860136412195" z="4.129861" />
    <detection t="51" x="140.2638359621451" y="53.2860136412195" z="3.9148247000000005" />
    <detection t="52" x="138.8887003154574" y="53.2860136412195" z="3.3680589999999997" />
    <detection t="53" x="138.20113249211357" y="52.96501355904347" z="3.6011577000000004" />
    <detection t="54" x="137.51356466876973" y="52.96501355904347" z="3.2070458" />
    <detection t="55" x="136.48221293375394" y="52.96501355904347" z="2.9096816000000003" />
    <detection t="56" x="135.7946451104101" y="52.64401347686745" z="2.749214" />
    <detection t="57" x="135.10707728706626" y="52.64401347686745" z="2.6094244" />
    <detection t="58" x="134.07572555205047" y="52.64401347686745" z="1.7996558" />
    <detection t="59" x="133.38815772870663" y="52.64401347686745" z="2.1772249" />
    <detection t="60" x="132.7005899053628" y="52.32301339469143" z="2.1737349999999998" />
    <detection t="61" x="132.01302208201892" y="52.32301339469143" z="2.2836282000000003" />
    <detection t="62" x="131.32545425867508" y="52.32301339469143" z="1.9808142" />
    <detection t="63" x="130.29410252365932" y="52.00201331251541" z="1.6067365" />
    <detection t="64" x="129.60653470031545" y="52.00201331251541" z="1.9325935" />
    <detection t="65" x="129.26275078864353" y="52.00201331251541" z="2.2193443999999998" />
    <detection t="66" x="128.23139905362777" y="52.00201331251541" z="1.4447258" />
    <detection t="67" x="127.5438312302839" y="51.68101323033939" z="1.0928882" />
    <detection t="68" x="126.85626340694006" y="51.68101323033939" z="1.2837405000000002" />
    <detection t="69" x="126.16869558359622" y="51.68101323033939" z="1.0564598" />
    <detection t="70" x="125.48112776025238" y="51.68101323033939" z="1.2155482" />
    <detection t="71" x="125.13734384858043" y="51.36001314816337" z="0.3962912" />
    <detection t="72" x="124.10599211356467" y="51.36001314816337" z="0.49749506" />
    <detection t="73" x="123.41842429022083" y="51.36001314816337" z="0.49914259999999994" />
    <detection t="74" x="122.73085646687697" y="51.36001314816337" z="0.85569733" />
    <detection t="75" x="122.38707255520504" y="51.03901306598735" z="0.4094959" />
    <detection t="76" x="121.6995047318612" y="51.03901306598735" z="0.47212762" />
    <detection t="77" x="121.01193690851736" y="51.03901306598735" z="0.6547033" />
    <detection t="78" x="120.3243690851735" y="50.71801298381133" z="0.10763591" />
    <detection t="79" x="119.98058517350158" y="50.71801298381133" z="0.42538792" />
    <detection t="80" x="119.63680126182965" y="50.71801298381133" z="0.45300436" />
    <detection t="81" x="118.9492334384858" y="50.39701290163531" z="0.110336356" />
    <detection t="82" x="118.26166561514196" y="50.39701290163531" z="0.21025318" />
    <detection t="83" x="117.57409779179811" y="50.07601281945929" z="-0.44708568" />
    <detection t="84" x="117.23031388012618" y="50.07601281945929" z="-0.1948703" />
  </particle>
  <particle nSpots="110">
    <detection t="0" x="24.01583686764706" y="48.15" z="-23.261522" />
    <detection t="1" x="21.832578970588237" y="48.471" z="-23.533148" />
    <detection t="2" x="19.96121505882353" y="48.471" z="-22.203561999999998" />
    <detection t="3" x="18.401745132352943" y="48.471" z="-21.768797" />
    <detection t="4" x="17.15416919117647" y="48.471" z="-21.060081" />
    <detection t="5" x="15.282805279411765" y="48.15" z="-20.451164000000002" />
    <detection t="6" x="14.347123323529411" y="47.829" z="-18.69367" />
    <detection t="7" x="13.099547382352942" y="47.508" z="-17.179686" />
    <detection t="8" x="12.16386542647059" y="47.187" z="-16.735699" />
    <detection t="9" x="11.540077455882354" y="46.866" z="-16.401020000000003" />
    <detection t="10" x="10.916289485294119" y="45.903" z="-14.253982999999998" />
    <detection t="11" x="10.6043955" y="44.94" z="-12.035976" />
    <detection t="12" x="10.292501514705883" y="43.977" z="-10.053073" />
    <detection t="13" x="10.292501514705883" y="42.693" z="-8.442798" />
    <detection t="14" x="10.6043955" y="41.088" z="-8.104946" />
    <detection t="15" x="10.292501514705883" y="39.483" z="13.035552000000001" />
    <detection t="16" x="10.6043955" y="37.557" z="-4.353869" />
    <detection t="17" x="11.228183470588235" y="35.631" z="-4.5647626" />
    <detection t="18" x="12.16386542647059" y="33.384" z="-8.943455" />
    <detection t="19" x="13.099547382352942" y="31.137" z="-9.588768" />
    <detection t="20" x="14.347123323529411" y="29.211" z="-8.870579" />
    <detection t="21" x="16.21848723529412" y="26.964" z="-6.5500355" />
    <detection t="22" x="18.089851147058823" y="24.396" z="-9.56921" />
    <detection t="23" x="20.273109044117646" y="22.149" z="-6.6339855" />
    <detection t="24" x="22.768260926470592" y="19.26" z="-10.54089" />
    <detection t="25" x="24.951518823529415" y="16.692" z="-7.923197999999999" />
    <detection t="26" x="27.636139014705886" y="15.349" z="-5.8040785999999995" />
    <detection t="27" x="30.477192014705885" y="13.442" z="-7.061210000000001" />
    <detection t="28" x="33.68940857352942" y="11.79" z="-8.647378" />
    <detection t="29" x="36.77725619117647" y="10.645" z="17.794954" />
    <detection t="30" x="40.35966467647059" y="9.374" z="9.787297" />
    <detection t="31" x="44.188867779411765" y="8.484" z="-10.515446" />
    <detection t="32" x="48.96735569117647" y="7.704" z="-11.741133" />
    <detection t="33" x="54.893341411764716" y="7.062" z="-12.604319" />
    <detection t="34" x="61.443115102941185" y="6.741" z="-15.362797" />
    <detection t="35" x="68.61667676470589" y="6.42" z="-17.427334" />
    <detection t="36" x="76.41402639705883" y="6.741" z="-17.537645" />
    <detection t="37" x="84.21137602941178" y="6.741" z="-17.407957" />
    <detection t="38" x="91.38493769117648" y="7.062" z="-17.002733" />
    <detection t="39" x="98.5584993529412" y="7.062" z="-17.131172" />
    <detection t="40" x="105.42016702941177" y="7.062" z="-18.205515" />
    <detection t="41" x="112.9056226764706" y="7.062" z="-18.030128" />
    <detection t="42" x="120.0791843382353" y="6.741" z="-17.594553" />
    <detection t="43" x="127.56463998529412" y="6.741" z="-17.922674" />
    <detection t="44" x="134.73820164705884" y="6.42" z="-17.892712" />
    <detection t="45" x="141.28797533823527" y="6.099" z="-16.0512" />
    <detection t="46" x="147.52585504411766" y="6.42" z="-14.802185999999999" />
    <detection t="47" x="153.13994677941176" y="6.42" z="-15.6360445" />
    <detection t="48" x="158.44214452941173" y="7.062" z="-14.1875725" />
    <detection t="49" x="162.49676633823532" y="8.025" z="-10.528725999999999" />
    <detection t="50" x="167.17517611764703" y="8.025" z="-12.126474" />
    <detection t="51" x="170.29411597058825" y="8.667" z="-9.318648" />
    <detection t="52" x="174.03684379411766" y="9.309" z="-10.297918" />
    <detection t="53" x="177.15578364705885" y="10.593" z="-13.363957000000001" />
    <detection t="54" x="180.58661748529414" y="12.84" z="-9.917689" />
    <detection t="55" x="183.3936633529412" y="14.766" z="-10.187405" />
    <detection t="56" x="186.20070922058827" y="16.692" z="-11.061242" />
    <detection t="57" x="188.07207313235295" y="18.939" z="-11.02636" />
    <detection t="58" x="190.2553310294118" y="20.865" z="-11.390792999999999" />
    <detection t="59" x="192.12669494117648" y="23.112" z="-9.740264" />
    <detection t="60" x="193.9980588529412" y="25.038" z="-10.465156" />
    <detection t="61" x="195.55752877941177" y="27.285" z="-9.306727" />
    <detection t="62" x="196.80510472058825" y="29.532" z="-11.73745" />
    <detection t="63" x="197.4288926911765" y="31.458" z="-11.659987" />
    <detection t="64" x="198.67646863235296" y="33.063" z="-13.503723999999998" />
    <detection t="65" x="198.98836261764708" y="34.668" z="-11.075819000000001" />
    <detection t="66" x="199.61215058823532" y="36.273" z="-12.298249" />
    <detection t="67" x="199.30025660294123" y="37.878" z="-14.3964815" />
    <detection t="68" x="199.61215058823532" y="39.162" z="-16.179554" />
    <detection t="69" x="199.30025660294123" y="40.446" z="-16.890759" />
    <detection t="70" x="198.98836261764708" y="41.409" z="-18.097633" />
    <detection t="71" x="198.05268066176473" y="42.372" z="-19.756826" />
    <detection t="72" x="197.7407866764706" y="43.335" z="-21.355806" />
    <detection t="73" x="196.80510472058825" y="43.977" z="-22.227852" />
    <detection t="74" x="195.55752877941177" y="44.619" z="-23.530174" />
    <detection t="75" x="194.62184682352944" y="44.94" z="-23.681858" />
    <detection t="76" x="193.06237689705884" y="45.261" z="-24.161003" />
    <detection t="77" x="191.81480095588236" y="45.582" z="-24.418654999999998" />
    <detection t="78" x="190.2553310294118" y="45.903" z="-24.314943" />
    <detection t="79" x="188.38396711764707" y="45.903" z="-24.53367" />
    <detection t="80" x="186.82449719117648" y="45.903" z="-24.760673999999998" />
    <detection t="81" x="184.9531332794118" y="45.903" z="-24.893692" />
    <detection t="82" x="183.08176936764707" y="45.903" z="-25.441376" />
    <detection t="83" x="181.21040545588238" y="45.903" z="-25.642145000000003" />
    <detection t="84" x="179.65093552941175" y="45.903" z="-25.862759" />
    <detection t="85" x="177.77957161764706" y="45.903" z="-25.762235999999998" />
    <detection t="86" x="175.90820770588238" y="45.582" z="-25.785494" />
    <detection t="87" x="174.03684379411766" y="45.582" z="-25.807276" />
    <detection t="88" x="171.8535858970588" y="45.582" z="-25.34001" />
    <detection t="89" x="170.29411597058825" y="45.261" z="-25.833015" />
    <detection t="90" x="168.42275205882356" y="45.261" z="-25.813538" />
    <detection t="91" x="166.2394941617647" y="45.261" z="-25.590775" />
    <detection t="92" x="164.36813025" y="44.94" z="-25.767893" />
    <detection t="93" x="162.49676633823532" y="44.94" z="-25.265573999999997" />
    <detection t="94" x="160.6254024264706" y="44.619" z="-25.923617999999998" />
    <detection t="95" x="158.7540385147059" y="44.619" z="-25.810356" />
    <detection t="96" x="157.1945685882353" y="44.619" z="-25.69006" />
    <detection t="97" x="155.3232046764706" y="44.298" z="-25.71426" />
    <detection t="98" x="153.45184076470593" y="44.298" z="-25.77822" />
    <detection t="99" x="151.5804768529412" y="44.298" z="-25.559872" />
    <detection t="100" x="150.02100692647062" y="43.977" z="-25.784195" />
    <detection t="101" x="148.1496430147059" y="43.977" z="-25.799862" />
    <detection t="102" x="146.5901730882353" y="43.977" z="-25.845604" />
    <detection t="103" x="144.7188091764706" y="43.656" z="-25.673447" />
    <detection t="104" x="143.15933925000002" y="43.656" z="-25.930044" />
    <detection t="105" x="141.59986932352945" y="43.656" z="-26.0107" />
    <detection t="106" x="139.7285054117647" y="43.656" z="-25.697523" />
    <detection t="107" x="138.16903548529413" y="43.656" z="-25.395924" />
    <detection t="108" x="136.92145954411762" y="43.335" z="-25.784678" />
    <detection t="109" x="135.05009563235294" y="43.014" z="-25.912724" />
  </particle>
  <particle nSpots="78">
    <detection t="0" x="30.014026229508193" y="57.45901470950777" z="-3.6694057" />
    <detection t="1" x="29.299406557377047" y="57.45901470950777" z="-3.6666781999999998" />
    <detection t="2" x="28.5847868852459" y="57.13801462733175" z="-3.3743181000000004" />
    <detection t="3" x="27.512857377049176" y="57.13801462733175" z="-3.8071132000000003" />
    <detection t="4" x="26.79823770491803" y="57.13801462733175" z="-3.6692183" />
    <detection t="5" x="26.44092786885246" y="56.81701454515573" z="-3.9792254000000002" />
    <detection t="6" x="25.72630819672131" y="56.81701454515573" z="-3.9811356" />
    <detection t="7" x="24.654378688524588" y="56.4960144629797" z="-3.8576867999999993" />
    <detection t="8" x="23.93975901639344" y="56.4960144629797" z="-3.9182550000000003" />
    <detection t="9" x="23.582449180327867" y="56.17501438080368" z="-3.9358084000000004" />
    <detection t="10" x="22.86782950819672" y="55.85401429862766" z="-4.1344294999999995" />
    <detection t="11" x="22.510519672131146" y="55.85401429862766" z="-4.7745533" />
    <detection t="12" x="21.7959" y="55.53301421645164" z="-4.2795559999999995" />
    <detection t="13" x="21.08128032786885" y="55.53301421645164" z="-4.51294" />
    <detection t="14" x="20.723970491803275" y="55.21201413427562" z="-4.776117299999999" />
    <detection t="15" x="20.366660655737704" y="54.8910140520996" z="-4.793889" />
    <detection t="16" x="19.652040983606557" y="54.8910140520996" z="-5.055076000000001" />
    <detection t="17" x="19.294731147540983" y="54.24901388774756" z="-5.194600599999999" />
    <detection t="18" x="18.580111475409836" y="53.92801380557154" z="-5.179331299999999" />
    <detection t="19" x="18.580111475409836" y="53.60701372339552" z="-5.535839" />
    <detection t="20" x="17.865491803278687" y="53.2860136412195" z="-5.053585" />
    <detection t="21" x="17.508181967213112" y="53.2860136412195" z="-5.8683543" />
    <detection t="22" x="17.15087213114754" y="52.64401347686745" z="-6.4499617" />
    <detection t="23" x="16.793562295081966" y="52.00201331251541" z="-6.221186" />
    <detection t="24" x="16.07894262295082" y="51.36001314816337" z="-5.666474" />
    <detection t="25" x="16.07894262295082" y="50.71801298381133" z="-6.0614805" />
    <detection t="26" x="16.07894262295082" y="50.07601281945929" z="-6.190117400000001" />
    <detection t="27" x="15.721632786885246" y="49.43401265510724" z="-6.112451999999999" />
    <detection t="28" x="15.364322950819671" y="48.7920124907552" z="-6.134404" />
    <detection t="29" x="15.721632786885246" y="47.82901224422714" z="-6.087119599999999" />
    <detection t="30" x="15.721632786885246" y="47.187012079875096" z="-5.9226160000000005" />
    <detection t="31" x="15.721632786885246" y="46.224011833347035" z="-6.641831" />
    <detection t="32" x="16.07894262295082" y="45.26101158681897" z="-6.24974" />
    <detection t="33" x="16.07894262295082" y="44.619011422466926" z="-6.603803999999999" />
    <detection t="34" x="16.43625245901639" y="43.335011093762844" z="-6.640135000000001" />
    <detection t="35" x="16.793562295081966" y="42.372010847234776" z="-6.7248917" />
    <detection t="36" x="17.508181967213112" y="41.409010600706715" z="-6.811986" />
    <detection t="37" x="17.865491803278687" y="40.446010354178654" z="-7.021780499999999" />
    <detection t="38" x="18.580111475409836" y="39.162010025474565" z="-7.2784147" />
    <detection t="39" x="19.294731147540983" y="37.878009696770484" z="-7.021625" />
    <detection t="40" x="20.00935081967213" y="35.952009203714354" z="-7.665672" />
    <detection t="41" x="21.08128032786885" y="34.66800887501027" z="-7.551350599999999" />
    <detection t="42" x="22.153209836065574" y="33.06300846413017" z="-7.2598386" />
    <detection t="43" x="23.225139344262292" y="31.779008135426086" z="-7.3708789999999995" />
    <detection t="44" x="24.297068852459013" y="30.495007806722" z="-3.0453372000000005" />
    <detection t="45" x="27.155547540983605" y="27.92700714931383" z="1.3058043" />
    <detection t="46" x="27.512857377049176" y="26.96400690278577" z="-8.280856" />
    <detection t="47" x="29.299406557377047" y="25.680006574081684" z="-7.7242837" />
    <detection t="48" x="30.728645901639343" y="24.71700632755362" z="-8.206096" />
    <detection t="49" x="32.87250491803278" y="23.112005916673517" z="-7.395903999999999" />
    <detection t="50" x="34.659054098360656" y="22.149005670145453" z="-7.9660363" />
    <detection t="51" x="36.8029131147541" y="20.865005341441368" z="-7.388975" />
    <detection t="52" x="38.94677213114753" y="19.902005094913306" z="-7.5014520000000005" />
    <detection t="53" x="41.09063114754098" y="19.260004930561262" z="-8.135563000000001" />
    <detection t="54" x="43.234490163934424" y="18.2970046840332" z="-7.751367" />
    <detection t="55" x="45.02103934426229" y="17.655004519681157" z="-7.804389" />
    <detection t="56" x="47.164898360655734" y="17.013004355329116" z="-8.251408" />
    <detection t="57" x="48.9514475409836" y="16.692004273153096" z="-7.6356435" />
    <detection t="58" x="51.09530655737704" y="16.371004190977075" z="-7.5911307" />
    <detection t="59" x="53.23916557377049" y="16.371004190977075" z="-7.604894" />
    <detection t="60" x="55.383024590163934" y="16.05000410880105" z="-7.8922935" />
    <detection t="61" x="57.1695737704918" y="15.72900402662503" z="-7.7483807" />
    <detection t="62" x="58.95612295081967" y="16.05000410880105" z="-7.890915400000001" />
    <detection t="63" x="60.742672131147536" y="16.05000410880105" z="-7.856845" />
    <detection t="64" x="62.886531147540985" y="16.05000410880105" z="-7.567144" />
    <detection t="65" x="64.67308032786885" y="16.05000410880105" z="-7.655317999999999" />
    <detection t="66" x="66.8169393442623" y="16.05000410880105" z="-7.436632" />
    <detection t="67" x="68.60348852459016" y="15.72900402662503" z="-7.4088187" />
    <detection t="68" x="70.39003770491803" y="15.72900402662503" z="-6.9275208" />
    <detection t="69" x="72.1765868852459" y="15.72900402662503" z="-6.8610864000000005" />
    <detection t="70" x="73.96313606557376" y="15.72900402662503" z="-6.6344449999999995" />
    <detection t="71" x="75.74968524590165" y="15.72900402662503" z="-6.4920497" />
    <detection t="72" x="77.5362344262295" y="15.72900402662503" z="-6.7047" />
    <detection t="73" x="78.9654737704918" y="15.72900402662503" z="-6.6859884" />
    <detection t="74" x="80.75202295081968" y="15.72900402662503" z="-6.440675700000001" />
    <detection t="75" x="82.53857213114753" y="15.72900402662503" z="-6.798480499999999" />
    <detection t="76" x="84.3251213114754" y="15.40800394444901" z="-6.7319884000000005" />
    <detection t="77" x="86.11167049180328" y="15.40800394444901" z="-6.7046665999999995" />
  </particle>
  <particle nSpots="75">
    <detection t="0" x="34.86087752161383" y="35.952009203714354" z="-5.994904" />
    <detection t="1" x="34.86087752161383" y="35.952009203714354" z="-5.951469" />
    <detection t="2" x="35.174939481268005" y="35.952009203714354" z="-6.058542" />
    <detection t="3" x="35.174939481268005" y="35.631009121538334" z="-6.2740254" />
    <detection t="4" x="35.174939481268005" y="35.631009121538334" z="-6.0416446" />
    <detection t="5" x="35.174939481268005" y="35.631009121538334" z="-6.147623" />
    <detection t="6" x="35.174939481268005" y="35.31000903936231" z="-5.954607" />
    <detection t="7" x="35.174939481268005" y="35.31000903936231" z="-6.017037999999999" />
    <detection t="8" x="35.489001440922195" y="35.31000903936231" z="-6.0011163" />
    <detection t="9" x="35.174939481268005" y="34.98900895718629" z="-5.8929504999999995" />
    <detection t="10" x="35.489001440922195" y="34.66800887501027" z="-5.7370443" />
    <detection t="11" x="35.174939481268005" y="34.66800887501027" z="-6.122644" />
    <detection t="12" x="35.174939481268005" y="34.66800887501027" z="-6.2285953" />
    <detection t="13" x="35.174939481268005" y="34.34700879283425" z="-6.176584" />
    <detection t="14" x="35.489001440922195" y="34.02600871065823" z="-6.223294" />
    <detection t="15" x="35.489001440922195" y="34.02600871065823" z="-5.5715423" />
    <detection t="16" x="35.489001440922195" y="34.02600871065823" z="-6.158021" />
    <detection t="17" x="35.489001440922195" y="34.02600871065823" z="-6.1785296999999995" />
    <detection t="18" x="35.489001440922195" y="33.38400854630619" z="-5.846948" />
    <detection t="19" x="35.489001440922195" y="33.38400854630619" z="-5.090749" />
    <detection t="20" x="35.489001440922195" y="33.38400854630619" z="-5.7087235" />
    <detection t="21" x="35.80306340057637" y="33.06300846413017" z="-6.234454599999999" />
    <detection t="22" x="35.80306340057637" y="33.06300846413017" z="-6.143268" />
    <detection t="23" x="36.117125360230546" y="33.06300846413017" z="-5.767639" />
    <detection t="24" x="36.43118731988472" y="33.06300846413017" z="-5.9900556" />
    <detection t="25" x="36.7452492795389" y="33.06300846413017" z="-6.330225" />
    <detection t="26" x="36.7452492795389" y="33.06300846413017" z="-6.3505316" />
    <detection t="27" x="37.05931123919308" y="32.74200838195415" z="-6.4076557" />
    <detection t="28" x="37.37337319884726" y="32.74200838195415" z="-7.1039566999999995" />
    <detection t="29" x="37.687435158501444" y="32.74200838195415" z="-7.303361" />
    <detection t="30" x="37.687435158501444" y="32.74200838195415" z="-7.2467966" />
    <detection t="31" x="37.687435158501444" y="32.42100829977812" z="-7.338294500000001" />
    <detection t="32" x="37.687435158501444" y="32.1000082176021" z="-7.209519" />
    <detection t="33" x="38.00149711815562" y="32.1000082176021" z="-7.323148" />
    <detection t="34" x="38.315559077809795" y="32.1000082176021" z="-7.6571183000000005" />
    <detection t="35" x="38.62962103746397" y="32.1000082176021" z="-7.4792380000000005" />
    <detection t="36" x="38.94368299711815" y="32.1000082176021" z="-7.615498" />
    <detection t="37" x="38.94368299711815" y="32.1000082176021" z="-7.7089715" />
    <detection t="38" x="39.257744956772335" y="32.1000082176021" z="-7.7301345" />
    <detection t="39" x="39.257744956772335" y="31.779008135426086" z="-7.51308" />
    <detection t="40" x="39.57180691642651" y="31.779008135426086" z="-7.519663" />
    <detection t="41" x="39.57180691642651" y="31.45800805325006" z="-7.5768830000000005" />
    <detection t="42" x="39.57180691642651" y="30.81600788889802" z="-7.669237599999999" />
    <detection t="43" x="39.676494236311235" y="31.29750801216205" z="-4.202225" />
    <detection t="44" x="40.19993083573487" y="31.13700797107404" z="-7.560939299999999" />
    <detection t="45" x="39.88586887608069" y="31.13700797107404" z="-7.362088000000001" />
    <detection t="46" x="39.88586887608069" y="30.495007806722" z="-7.376607000000001" />
    <detection t="47" x="39.88586887608069" y="30.17400772454598" z="-7.453041000000001" />
    <detection t="48" x="40.51399279538904" y="30.81600788889802" z="-7.3992963000000005" />
    <detection t="49" x="40.828054755043226" y="30.81600788889802" z="-7.7477345" />
    <detection t="50" x="40.828054755043226" y="30.81600788889802" z="-7.789777000000001" />
    <detection t="51" x="41.456178674351584" y="30.81600788889802" z="-7.66582" />
    <detection t="52" x="41.456178674351584" y="30.81600788889802" z="-7.6339164" />
    <detection t="53" x="41.456178674351584" y="30.81600788889802" z="-7.6307453999999995" />
    <detection t="54" x="41.456178674351584" y="30.81600788889802" z="-7.5474380000000005" />
    <detection t="55" x="41.77024063400576" y="30.81600788889802" z="-7.396971000000001" />
    <detection t="56" x="42.08430259365994" y="31.13700797107404" z="-7.402738" />
    <detection t="57" x="42.08430259365994" y="31.13700797107404" z="-7.608916000000001" />
    <detection t="58" x="42.39836455331412" y="31.13700797107404" z="-7.812077499999999" />
    <detection t="59" x="42.39836455331412" y="31.13700797107404" z="-7.657103" />
    <detection t="60" x="42.7124265129683" y="31.13700797107404" z="-8.061645500000001" />
    <detection t="61" x="43.026488472622475" y="31.13700797107404" z="-7.9392724" />
    <detection t="62" x="43.026488472622475" y="31.13700797107404" z="-7.992864" />
    <detection t="63" x="43.026488472622475" y="31.13700797107404" z="-8.286104" />
    <detection t="64" x="43.34055043227666" y="31.13700797107404" z="-8.034253999999999" />
    <detection t="65" x="43.65461239193083" y="31.13700797107404" z="-8.125243" />
    <detection t="66" x="43.65461239193083" y="31.13700797107404" z="-7.8938136" />
    <detection t="67" x="43.96867435158501" y="31.13700797107404" z="-8.216639500000001" />
    <detection t="68" x="44.28273631123919" y="31.13700797107404" z="-8.082894" />
    <detection t="69" x="44.59679827089337" y="31.13700797107404" z="-8.402510000000001" />
    <detection t="70" x="44.59679827089337" y="31.13700797107404" z="-7.7862919999999995" />
    <detection t="71" x="44.91086023054755" y="31.13700797107404" z="-8.322449" />
    <detection t="72" x="44.91086023054755" y="31.13700797107404" z="-8.467804" />
    <detection t="73" x="45.224922190201724" y="31.45800805325006" z="-8.957086" />
    <detection t="74" x="45.224922190201724" y="31.45800805325006" z="-8.287678999999999" />
  </particle>
  <particle nSpots="79">
    <detection t="0" x="163.10839072847685" y="24.07500616320158" z="6.930413000000001" />
    <detection t="1" x="162.0258129139073" y="24.07500616320158" z="6.7577996" />
    <detection t="2" x="160.94323509933776" y="23.754006081025558" z="7.197343300000001" />
    <detection t="3" x="159.86065728476822" y="23.754006081025558" z="6.898738000000001" />
    <detection t="4" x="159.13893874172186" y="23.754006081025558" z="6.8203354" />
    <detection t="5" x="158.05636092715233" y="23.433005998849538" z="7.1161976" />
    <detection t="6" x="156.97378311258277" y="23.433005998849538" z="6.921978999999999" />
    <detection t="7" x="155.89120529801323" y="23.433005998849538" z="6.4250793" />
    <detection t="8" x="155.1694867549669" y="23.112005916673517" z="6.910364599999999" />
    <detection t="9" x="154.08690894039736" y="23.112005916673517" z="6.5228863" />
    <detection t="10" x="153.365190397351" y="22.791005834497494" z="6.5107408" />
    <detection t="11" x="152.64347185430464" y="22.791005834497494" z="6.451845" />
    <detection t="12" x="151.5608940397351" y="22.791005834497494" z="6.658688000000001" />
    <detection t="13" x="150.83917549668874" y="22.470005752321473" z="6.3872523" />
    <detection t="14" x="150.11745695364237" y="22.470005752321473" z="6.4037866999999995" />
    <detection t="15" x="149.39573841059604" y="22.149005670145453" z="6.2824883" />
    <detection t="16" x="149.03487913907287" y="21.828005587969432" z="6.2211475" />
    <detection t="17" x="147.95230132450334" y="21.828005587969432" z="6.1868134" />
    <detection t="18" x="147.5914420529801" y="21.507005505793412" z="6.4219756" />
    <detection t="19" x="147.23058278145695" y="21.507005505793412" z="6.074431" />
    <detection t="20" x="146.86972350993378" y="21.507005505793412" z="6.548101" />
    <detection t="21" x="146.86972350993378" y="21.186005423617388" z="6.078125" />
    <detection t="22" x="146.86972350993378" y="21.186005423617388" z="6.3225694" />
    <detection t="23" x="146.50886423841058" y="20.865005341441368" z="6.033427" />
    <detection t="24" x="146.50886423841058" y="20.865005341441368" z="6.555392299999999" />
    <detection t="25" x="146.50886423841058" y="20.544005259265347" z="7.074903" />
    <detection t="26" x="146.50886423841058" y="20.223005177089327" z="5.9762907" />
    <detection t="27" x="146.50886423841058" y="19.902005094913306" z="6.3013763" />
    <detection t="28" x="146.86972350993378" y="19.902005094913306" z="6.233482" />
    <detection t="29" x="147.23058278145695" y="19.260004930561262" z="10.534849000000001" />
    <detection t="30" x="147.23058278145695" y="19.260004930561262" z="6.5707307" />
    <detection t="31" x="147.5914420529801" y="18.939004848385242" z="7.102978" />
    <detection t="32" x="147.5914420529801" y="18.939004848385242" z="6.249661" />
    <detection t="33" x="148.3131605960265" y="18.61800476620922" z="7.3248887" />
    <detection t="34" x="149.03487913907287" y="18.2970046840332" z="5.7576904" />
    <detection t="35" x="149.39573841059604" y="17.976004601857177" z="9.137024" />
    <detection t="36" x="149.7565976821192" y="17.976004601857177" z="6.091639" />
    <detection t="37" x="150.83917549668874" y="17.976004601857177" z="6.621191499999999" />
    <detection t="38" x="151.2000347682119" y="17.655004519681157" z="5.7822385" />
    <detection t="39" x="151.92175331125827" y="17.655004519681157" z="6.686147" />
    <detection t="40" x="153.00433112582783" y="17.334004437505136" z="5.360213" />
    <detection t="41" x="154.08690894039736" y="17.334004437505136" z="5.557326" />
    <detection t="42" x="155.1694867549669" y="17.013004355329116" z="5.293390799999999" />
    <detection t="43" x="156.25206456953643" y="17.013004355329116" z="5.168588" />
    <detection t="44" x="158.05636092715233" y="17.013004355329116" z="5.0224843" />
    <detection t="45" x="159.13893874172186" y="17.013004355329116" z="5.5675683" />
    <detection t="46" x="160.2215165562914" y="17.013004355329116" z="5.5247082999999995" />
    <detection t="47" x="162.38667218543046" y="17.013004355329116" z="9.273349000000001" />
    <detection t="48" x="164.19096854304638" y="17.334004437505136" z="4.888936" />
    <detection t="49" x="165.63440562913908" y="17.334004437505136" z="7.986324000000001" />
    <detection t="50" x="167.07784271523178" y="17.655004519681157" z="5.013443" />
    <detection t="51" x="168.5212798013245" y="17.655004519681157" z="6.9453344" />
    <detection t="52" x="169.9647168874172" y="17.976004601857177" z="9.616431" />
    <detection t="53" x="171.04729470198674" y="18.2970046840332" z="9.923504" />
    <detection t="54" x="172.49073178807947" y="18.61800476620922" z="4.772183999999999" />
    <detection t="55" x="173.57330960264903" y="19.260004930561262" z="10.632598" />
    <detection t="56" x="174.65588741721857" y="19.581005012737283" z="7.088247999999999" />
    <detection t="57" x="175.73846523178807" y="20.223005177089327" z="3.7481672999999995" />
    <detection t="58" x="176.46018377483443" y="20.544005259265347" z="3.7839096" />
    <detection t="59" x="176.8210430463576" y="20.865005341441368" z="4.455702" />
    <detection t="60" x="177.1819023178808" y="21.507005505793412" z="4.838362" />
    <detection t="61" x="177.1819023178808" y="21.828005587969432" z="5.3974767" />
    <detection t="62" x="177.54276158940397" y="22.470005752321473" z="5.53704" />
    <detection t="63" x="177.1819023178808" y="22.791005834497494" z="6.3016844" />
    <detection t="64" x="177.1819023178808" y="23.112005916673517" z="6.5554485" />
    <detection t="65" x="176.8210430463576" y="23.433005998849538" z="5.843764299999999" />
    <detection t="66" x="176.46018377483443" y="23.754006081025558" z="5.626028" />
    <detection t="67" x="175.3776059602649" y="23.754006081025558" z="7.185758" />
    <detection t="68" x="174.65588741721857" y="24.07500616320158" z="5.8738627" />
    <detection t="69" x="173.21245033112584" y="24.3960062453776" z="5.9114447" />
    <detection t="70" x="172.49073178807947" y="24.3960062453776" z="6.279831" />
    <detection t="71" x="171.04729470198674" y="24.3960062453776" z="6.0440593" />
    <detection t="72" x="170.3255761589404" y="24.71700632755362" z="6.702545" />
    <detection t="73" x="169.24299834437087" y="24.3960062453776" z="6.3965364000000005" />
    <detection t="74" x="167.79956125827815" y="24.3960062453776" z="6.2715583" />
    <detection t="75" x="166.7169834437086" y="24.3960062453776" z="6.2271276" />
    <detection t="76" x="165.63440562913908" y="24.3960062453776" z="6.393575" />
    <detection t="77" x="164.19096854304638" y="24.07500616320158" z="6.199305000000001" />
    <detection t="78" x="162.74753145695362" y="24.07500616320158" z="6.1915016" />
  </particle>
  <particle nSpots="100">
    <detection t="0" x="65.16142581979321" y="19.581" z="-15.543535999999998" />
    <detection t="1" x="65.78797799113737" y="19.581" z="-15.731109" />
    <detection t="2" x="66.72780624815363" y="19.902" z="-15.447582999999998" />
    <detection t="3" x="67.35435841949779" y="19.902" z="-15.6130085" />
    <detection t="4" x="67.98091059084196" y="19.902" z="-15.64143" />
    <detection t="5" x="68.29418667651404" y="19.902" z="-15.9137535" />
    <detection t="6" x="69.23401493353029" y="20.223" z="-15.540175" />
    <detection t="7" x="69.86056710487445" y="20.223" z="-15.739566" />
    <detection t="8" x="70.80039536189071" y="20.223" z="-15.801151" />
    <detection t="9" x="71.74022361890695" y="20.223" z="-15.910318" />
    <detection t="10" x="72.36677579025114" y="20.223" z="-16.052843" />
    <detection t="11" x="72.99332796159528" y="20.544" z="-15.802792000000002" />
    <detection t="12" x="73.93315621861153" y="20.544" z="-15.727828" />
    <detection t="13" x="74.55970838995569" y="20.544" z="-15.874702" />
    <detection t="14" x="75.18626056129986" y="20.544" z="-16.054966" />
    <detection t="15" x="75.81281273264403" y="20.865" z="-15.789948999999998" />
    <detection t="16" x="76.43936490398819" y="20.865" z="-15.797428" />
    <detection t="17" x="77.06591707533238" y="20.865" z="-15.977860999999999" />
    <detection t="18" x="77.69246924667652" y="21.186" z="-15.870152" />
    <detection t="19" x="78.31902141802068" y="21.186" z="-15.85891" />
    <detection t="20" x="78.94557358936484" y="21.186" z="-15.977482" />
    <detection t="21" x="79.8854018463811" y="21.186" z="-15.994122" />
    <detection t="22" x="80.51195401772527" y="21.186" z="-16.116913" />
    <detection t="23" x="80.82523010339735" y="21.186" z="-16.217983" />
    <detection t="24" x="81.4517822747415" y="21.186" z="-16.446592000000003" />
    <detection t="25" x="82.39161053175775" y="21.186" z="-16.036116" />
    <detection t="26" x="83.01816270310192" y="21.186" z="-15.765682" />
    <detection t="27" x="83.64471487444611" y="21.186" z="-15.772104" />
    <detection t="28" x="83.64471487444611" y="21.186" z="-16.22889" />
    <detection t="29" x="84.27126704579024" y="21.186" z="-16.188395" />
    <detection t="30" x="84.89781921713443" y="21.186" z="-15.956301000000002" />
    <detection t="31" x="85.21109530280653" y="21.186" z="-16.060472" />
    <detection t="32" x="85.83764747415067" y="21.186" z="-16.284008" />
    <detection t="33" x="86.77747573116692" y="21.186" z="-16.127714" />
    <detection t="34" x="87.40402790251109" y="21.186" z="-15.837347" />
    <detection t="35" x="87.71730398818316" y="21.186" z="-16.264807" />
    <detection t="36" x="88.34385615952733" y="21.186" z="-16.588268" />
    <detection t="37" x="88.9704083308715" y="21.186" z="-16.525423" />
    <detection t="38" x="89.59696050221567" y="21.186" z="-16.376986" />
    <detection t="39" x="90.22351267355982" y="21.186" z="-16.328789999999998" />
    <detection t="40" x="91.16334093057608" y="21.186" z="-16.4124" />
    <detection t="41" x="91.47661701624816" y="21.186" z="-16.354776" />
    <detection t="42" x="92.10316918759233" y="21.186" z="-16.20717" />
    <detection t="43" x="92.4164452732644" y="21.186" z="-16.177599" />
    <detection t="44" x="93.35627353028066" y="21.186" z="-16.283772" />
    <detection t="45" x="93.66954961595275" y="20.865" z="-16.169262" />
    <detection t="46" x="94.2961017872969" y="20.865" z="-16.168676" />
    <detection t="47" x="94.92265395864108" y="20.865" z="-16.242239" />
    <detection t="48" x="95.54920612998524" y="20.865" z="-16.195267" />
    <detection t="49" x="95.86248221565732" y="20.865" z="-15.945549" />
    <detection t="50" x="96.48903438700148" y="20.865" z="-15.855878" />
    <detection t="51" x="97.11558655834565" y="20.544" z="-16.359634" />
    <detection t="52" x="97.42886264401774" y="20.544" z="-16.270643" />
    <detection t="53" x="98.0554148153619" y="20.544" z="-16.144848" />
    <detection t="54" x="98.68196698670606" y="20.544" z="-16.26376" />
    <detection t="55" x="98.68196698670606" y="20.544" z="-15.705847" />
    <detection t="56" x="99.30851915805023" y="20.223" z="-16.517717" />
    <detection t="57" x="99.93507132939439" y="20.223" z="-16.017181" />
    <detection t="58" x="100.24834741506648" y="20.223" z="-16.131887" />
    <detection t="59" x="100.87489958641063" y="20.223" z="-15.930729000000001" />
    <detection t="60" x="101.50145175775481" y="19.902" z="-16.304247" />
    <detection t="61" x="102.12800392909898" y="19.902" z="-16.076704" />
    <detection t="62" x="102.44128001477105" y="19.902" z="-16.134813" />
    <detection t="63" x="103.06783218611521" y="19.581" z="-16.499367000000003" />
    <detection t="64" x="104.00766044313147" y="19.581" z="-16.476349" />
    <detection t="65" x="104.63421261447563" y="19.581" z="-16.407239999999998" />
    <detection t="66" x="105.2607647858198" y="19.581" z="-16.138384" />
    <detection t="67" x="105.88731695716397" y="19.581" z="-16.335933999999998" />
    <detection t="68" x="107.14042129985229" y="19.26" z="-16.694778" />
    <detection t="69" x="107.45369738552438" y="19.26" z="-16.840918" />
    <detection t="70" x="108.39352564254064" y="19.26" z="-16.573044" />
    <detection t="71" x="109.0200778138848" y="19.26" z="-16.556362" />
    <detection t="72" x="110.27318215657313" y="18.939" z="-16.460214999999998" />
    <detection t="73" x="110.89973432791729" y="18.939" z="-16.640741000000002" />
    <detection t="74" x="111.83956258493353" y="18.939" z="-16.640957" />
    <detection t="75" x="112.77939084194979" y="18.618" z="-16.806601999999998" />
    <detection t="76" x="114.03249518463811" y="18.618" z="-16.888603" />
    <detection t="77" x="114.6590473559823" y="18.618" z="-16.64431" />
    <detection t="78" x="115.91215169867061" y="18.297" z="-16.716629" />
    <detection t="79" x="116.85197995568687" y="18.297" z="-16.559185" />
    <detection t="80" x="117.47853212703103" y="18.297" z="-16.716435999999998" />
    <detection t="81" x="118.73163646971936" y="17.976" z="-16.725618" />
    <detection t="82" x="119.9847408124077" y="17.976" z="-16.681767" />
    <detection t="83" x="121.23784515509602" y="17.976" z="-16.746632" />
    <detection t="84" x="122.17767341211227" y="17.655" z="-16.755184" />
    <detection t="85" x="123.4307777548006" y="17.655" z="-16.844416" />
    <detection t="86" x="124.68388209748893" y="17.334" z="-16.913548000000002" />
    <detection t="87" x="125.93698644017726" y="17.334" z="-16.64367" />
    <detection t="88" x="127.5033668685377" y="17.334" z="-16.828926" />
    <detection t="89" x="128.44319512555393" y="17.013" z="-16.736849" />
    <detection t="90" x="130.00957555391435" y="17.013" z="-17.017426999999998" />
    <detection t="91" x="130.9494038109306" y="17.013" z="-17.037638" />
    <detection t="92" x="132.51578423929098" y="17.013" z="-16.979347" />
    <detection t="93" x="134.3954407533235" y="17.013" z="-16.783842" />
    <detection t="94" x="135.64854509601182" y="17.013" z="-16.752123" />
    <detection t="95" x="136.90164943870016" y="16.692" z="-17.12219" />
    <detection t="96" x="138.78130595273265" y="16.371" z="-17.025726000000002" />
    <detection t="97" x="140.66096246676514" y="16.371" z="-16.84436" />
    <detection t="98" x="141.91406680945343" y="16.05" z="-16.41753" />
    <detection t="99" x="143.4804472378139" y="16.05" z="-16.373635999999998" />
  </particle>
  <particle nSpots="81">
    <detection t="0" x="155.685" y="24.71700632755362" z="-4.898887" />
    <detection t="1" x="157.03878260869564" y="24.3960062453776" z="-5.5242830000000005" />
    <detection t="2" x="158.3925652173913" y="23.754006081025558" z="-4.533281" />
    <detection t="3" x="159.40790217391304" y="23.433005998849538" z="-4.599001" />
    <detection t="4" x="160.76168478260868" y="23.112005916673517" z="-3.5678742" />
    <detection t="5" x="162.45391304347828" y="23.112005916673517" z="-5.1847415" />
    <detection t="6" x="163.80769565217392" y="22.791005834497494" z="-4.9821515" />
    <detection t="7" x="165.16147826086956" y="22.791005834497494" z="-5.130478" />
    <detection t="8" x="166.85370652173913" y="22.791005834497494" z="-5.2199054" />
    <detection t="9" x="168.5459347826087" y="22.791005834497494" z="-5.5344809999999995" />
    <detection t="10" x="170.23816304347827" y="22.791005834497494" z="-5.399963400000001" />
    <detection t="11" x="171.93039130434784" y="22.791005834497494" z="-5.147355999999999" />
    <detection t="12" x="173.28417391304347" y="23.112005916673517" z="-5.42507" />
    <detection t="13" x="175.31484782608695" y="23.433005998849538" z="-5.1521606" />
    <detection t="14" x="177.00707608695654" y="24.07500616320158" z="-5.3740582" />
    <detection t="15" x="179.03775" y="24.3960062453776" z="-5.296623" />
    <detection t="16" x="180.72997826086956" y="25.359006491905664" z="-5.5967755" />
    <detection t="17" x="182.42220652173913" y="26.001006656257704" z="-5.445772" />
    <detection t="18" x="183.43754347826086" y="26.322006738433725" z="8.296063" />
    <detection t="19" x="185.12977173913043" y="27.60600706713781" z="-3.8550727" />
    <detection t="20" x="186.822" y="28.24800723148985" z="-4.705985" />
    <detection t="21" x="187.83733695652174" y="29.211007478017915" z="-4.8956" />
    <detection t="22" x="189.19111956521738" y="30.17400772454598" z="-4.4433110000000005" />
    <detection t="23" x="190.54490217391307" y="31.13700797107404" z="-3.5155345999999996" />
    <detection t="24" x="191.56023913043478" y="32.1000082176021" z="-2.2502496" />
    <detection t="25" x="192.57557608695652" y="33.06300846413017" z="-3.5940937999999996" />
    <detection t="26" x="193.59091304347825" y="34.02600871065823" z="0.5986113000000001" />
    <detection t="27" x="193.92935869565218" y="34.98900895718629" z="1.9470408" />
    <detection t="28" x="194.9446956521739" y="35.952009203714354" z="-0.43409949999999997" />
    <detection t="29" x="195.28314130434785" y="36.5940093680664" z="0.04573863" />
    <detection t="30" x="195.62158695652175" y="37.55700961459446" z="1.4271502" />
    <detection t="31" x="196.2984782608696" y="38.520009861122524" z="-0.19308847" />
    <detection t="32" x="196.2984782608696" y="39.162010025474565" z="0.18305129" />
    <detection t="33" x="196.6369239130435" y="40.12501027200263" z="0.6249371" />
    <detection t="34" x="196.6369239130435" y="40.767010436354674" z="0.73088676" />
    <detection t="35" x="196.6369239130435" y="41.409010600706715" z="0.29645196" />
    <detection t="36" x="196.6369239130435" y="42.051010765058756" z="0.43927827" />
    <detection t="37" x="196.2984782608696" y="42.372010847234776" z="-0.36690432" />
    <detection t="38" x="195.96003260869566" y="43.014011011586824" z="0.34377748" />
    <detection t="39" x="195.62158695652175" y="43.335011093762844" z="-0.015638538" />
    <detection t="40" x="195.28314130434785" y="43.977011258114885" z="0.6647081" />
    <detection t="41" x="194.9446956521739" y="44.298011340290905" z="0.61579" />
    <detection t="42" x="194.2678043478261" y="44.619011422466926" z="1.0101553" />
    <detection t="43" x="193.59091304347825" y="44.940011504642946" z="0.8062666" />
    <detection t="44" x="192.91402173913045" y="45.26101158681897" z="0.7996444" />
    <detection t="45" x="192.2371304347826" y="45.26101158681897" z="0.6738624" />
    <detection t="46" x="191.56023913043478" y="45.58201166899499" z="0.8120094" />
    <detection t="47" x="190.54490217391307" y="45.90301175117101" z="1.0958037" />
    <detection t="48" x="189.8680108695652" y="45.90301175117101" z="0.803438" />
    <detection t="49" x="188.51422826086957" y="46.224011833347035" z="1.185172" />
    <detection t="50" x="188.17578260869564" y="46.224011833347035" z="1.6587477" />
    <detection t="51" x="187.16044565217393" y="46.224011833347035" z="0.9908796000000001" />
    <detection t="52" x="186.1451086956522" y="46.224011833347035" z="1.414279" />
    <detection t="53" x="185.46821739130434" y="46.545011915523055" z="1.3366278" />
    <detection t="54" x="184.1144347826087" y="46.545011915523055" z="1.3394753000000001" />
    <detection t="55" x="183.43754347826086" y="46.545011915523055" z="0.9881656999999999" />
    <detection t="56" x="182.42220652173913" y="46.545011915523055" z="1.2110436000000002" />
    <detection t="57" x="181.74531521739132" y="46.545011915523055" z="0.98340255" />
    <detection t="58" x="180.72997826086956" y="46.545011915523055" z="0.9033694999999999" />
    <detection t="59" x="179.71464130434782" y="46.545011915523055" z="0.66312444" />
    <detection t="60" x="179.03775" y="46.224011833347035" z="0.10399764" />
    <detection t="61" x="177.34552173913045" y="46.224011833347035" z="-0.31012982" />
    <detection t="62" x="176.6686304347826" y="46.224011833347035" z="0.43293673" />
    <detection t="63" x="175.99173913043478" y="46.224011833347035" z="0.56380755" />
    <detection t="64" x="174.97640217391304" y="46.224011833347035" z="0.9184415000000001" />
    <detection t="65" x="174.2995108695652" y="45.90301175117101" z="0.06916921599999999" />
    <detection t="66" x="173.28417391304347" y="45.90301175117101" z="0.41754943" />
    <detection t="67" x="172.60728260869567" y="45.90301175117101" z="0.7214824000000001" />
    <detection t="68" x="171.93039130434784" y="45.58201166899499" z="-0.040347405" />
    <detection t="69" x="170.91505434782607" y="45.58201166899499" z="0.71149915" />
    <detection t="70" x="170.23816304347827" y="45.26101158681897" z="-0.028987952" />
    <detection t="71" x="169.22282608695653" y="45.26101158681897" z="0.6845763000000001" />
    <detection t="72" x="168.2074891304348" y="44.940011504642946" z="-0.07798356599999999" />
    <detection t="73" x="167.8690434782609" y="44.940011504642946" z="0.20912248" />
    <detection t="74" x="166.85370652173913" y="44.940011504642946" z="0.26502615" />
    <detection t="75" x="166.1768152173913" y="44.619011422466926" z="0.21152669" />
    <detection t="76" x="165.4999239130435" y="44.298011340290905" z="-0.29822773" />
    <detection t="77" x="165.16147826086956" y="44.298011340290905" z="0.086289935" />
    <detection t="78" x="164.14614130434782" y="43.977011258114885" z="-0.31431037" />
    <detection t="79" x="163.46925000000002" y="43.977011258114885" z="-0.22010928" />
    <detection t="80" x="163.13080434782609" y="43.656011175938865" z="-0.14717788" />
  </particle>
  <particle nSpots="99">
    <detection t="0" x="125.59051854862119" y="92.448" z="-17.639345000000002" />
    <detection t="1" x="124.97487875181422" y="92.769" z="-17.613037" />
    <detection t="2" x="124.05141905660378" y="92.769" z="-17.718607000000002" />
    <detection t="3" x="123.43577925979682" y="92.769" z="-17.614775" />
    <detection t="4" x="122.51231956458636" y="93.09" z="-17.39511" />
    <detection t="5" x="121.89667976777939" y="93.09" z="-17.327074" />
    <detection t="6" x="120.97322007256895" y="93.09" z="-17.601467" />
    <detection t="7" x="120.35758027576198" y="93.09" z="-17.551970999999998" />
    <detection t="8" x="119.74194047895502" y="93.411" z="-17.695583" />
    <detection t="9" x="119.12630068214806" y="93.411" z="-17.440563" />
    <detection t="10" x="118.51066088534107" y="93.411" z="-17.45488" />
    <detection t="11" x="117.58720119013063" y="93.732" z="-17.310003" />
    <detection t="12" x="116.97156139332367" y="93.732" z="-17.440664" />
    <detection t="13" x="116.3559215965167" y="93.732" z="-17.464615" />
    <detection t="14" x="116.04810169811321" y="93.732" z="-17.307236" />
    <detection t="15" x="115.43246190130624" y="94.053" z="-17.488382" />
    <detection t="16" x="114.81682210449928" y="94.053" z="-17.492039000000002" />
    <detection t="17" x="114.2011823076923" y="94.053" z="-17.571913000000002" />
    <detection t="18" x="113.58554251088535" y="94.053" z="-17.479477" />
    <detection t="19" x="112.96990271407839" y="94.374" z="-17.702557000000002" />
    <detection t="20" x="112.04644301886792" y="94.374" z="-17.672884" />
    <detection t="21" x="111.43080322206096" y="94.374" z="-17.677898000000003" />
    <detection t="22" x="110.815163425254" y="94.374" z="-17.473389" />
    <detection t="23" x="110.19952362844704" y="94.695" z="-17.410555" />
    <detection t="24" x="109.89170373004355" y="94.695" z="-17.752773" />
    <detection t="25" x="109.27606393323657" y="94.695" z="-17.581066" />
    <detection t="26" x="108.35260423802613" y="94.695" z="-17.395815" />
    <detection t="27" x="108.04478433962265" y="94.695" z="-17.854996" />
    <detection t="28" x="107.73696444121916" y="94.695" z="-17.67266" />
    <detection t="29" x="107.1213246444122" y="95.016" z="-17.918884" />
    <detection t="30" x="106.19786494920174" y="95.016" z="-17.608656" />
    <detection t="31" x="105.89004505079826" y="94.695" z="-17.478348" />
    <detection t="32" x="105.27440525399129" y="95.016" z="-17.681606" />
    <detection t="33" x="104.65876545718433" y="94.695" z="-17.429287" />
    <detection t="34" x="104.04312566037737" y="94.695" z="-17.512291" />
    <detection t="35" x="103.4274858635704" y="94.695" z="-17.571554000000003" />
    <detection t="36" x="103.11966596516692" y="94.695" z="-17.68186" />
    <detection t="37" x="102.19620626995646" y="94.695" z="-17.609985" />
    <detection t="38" x="101.88838637155298" y="94.695" z="-17.801693" />
    <detection t="39" x="101.27274657474601" y="94.374" z="-17.506447" />
    <detection t="40" x="100.65710677793905" y="94.374" z="-17.703472" />
    <detection t="41" x="100.04146698113209" y="94.374" z="-17.644325" />
    <detection t="42" x="99.7336470827286" y="94.374" z="-17.788588" />
    <detection t="43" x="99.11800728592162" y="94.374" z="-17.682768" />
    <detection t="44" x="98.50236748911466" y="94.374" z="-17.49694" />
    <detection t="45" x="97.8867276923077" y="94.374" z="-17.656767000000002" />
    <detection t="46" x="97.57890779390422" y="94.695" z="-17.760482999999997" />
    <detection t="47" x="96.65544809869375" y="94.695" z="-17.840279000000002" />
    <detection t="48" x="96.34762820029027" y="94.695" z="-17.759588" />
    <detection t="49" x="95.73198840348331" y="94.695" z="-17.693308" />
    <detection t="50" x="95.42416850507983" y="94.695" z="-17.6713" />
    <detection t="51" x="94.80852870827286" y="94.695" z="-17.656471" />
    <detection t="52" x="94.1928889114659" y="94.695" z="-17.56772" />
    <detection t="53" x="93.88506901306242" y="94.695" z="-17.636517" />
    <detection t="54" x="93.57724911465893" y="94.695" z="-17.477457" />
    <detection t="55" x="92.96160931785195" y="94.695" z="-17.50865" />
    <detection t="56" x="92.03814962264151" y="94.695" z="-17.466175" />
    <detection t="57" x="91.73032972423803" y="94.695" z="-17.319872" />
    <detection t="58" x="91.11468992743107" y="95.016" z="-17.546385" />
    <detection t="59" x="90.80687002902758" y="94.695" z="-17.390446" />
    <detection t="60" x="90.4990501306241" y="94.695" z="-17.423758" />
    <detection t="61" x="90.1912302322206" y="94.695" z="-17.14781" />
    <detection t="62" x="88.95995063860668" y="94.695" z="-17.386657999999997" />
    <detection t="63" x="88.65213074020319" y="94.695" z="-17.558761999999998" />
    <detection t="64" x="88.34431084179971" y="94.695" z="-17.438876999999998" />
    <detection t="65" x="87.72867104499275" y="94.695" z="-17.616241" />
    <detection t="66" x="87.11303124818578" y="94.374" z="-17.289944000000002" />
    <detection t="67" x="86.8052113497823" y="94.374" z="-17.305227" />
    <detection t="68" x="85.88175165457184" y="94.374" z="-17.34769" />
    <detection t="69" x="85.57393175616836" y="94.053" z="-17.208879999999997" />
    <detection t="70" x="84.9582919593614" y="94.053" z="-17.279226" />
    <detection t="71" x="84.65047206095792" y="94.053" z="-17.102476" />
    <detection t="72" x="84.03483226415095" y="93.732" z="-16.840425" />
    <detection t="73" x="83.41919246734398" y="93.732" z="-17.241714" />
    <detection t="74" x="82.80355267053699" y="93.732" z="-17.197267999999998" />
    <detection t="75" x="82.49573277213351" y="93.411" z="-16.809685" />
    <detection t="76" x="81.88009297532659" y="93.411" z="-17.385887" />
    <detection t="77" x="81.2644531785196" y="93.411" z="-17.503746" />
    <detection t="78" x="80.64881338171263" y="93.09" z="-17.508753" />
    <detection t="79" x="80.34099348330915" y="93.09" z="-17.187521" />
    <detection t="80" x="80.03317358490565" y="93.09" z="-17.490147" />
    <detection t="81" x="79.10971388969523" y="93.09" z="-17.530224" />
    <detection t="82" x="78.49407409288825" y="92.769" z="-17.390535" />
    <detection t="83" x="78.18625419448475" y="92.769" z="-17.083277" />
    <detection t="84" x="77.57061439767779" y="92.769" z="-17.436964" />
    <detection t="85" x="76.95497460087083" y="92.448" z="-16.927351" />
    <detection t="86" x="76.03151490566036" y="92.448" z="-17.365092999999998" />
    <detection t="87" x="76.03151490566036" y="92.127" z="-17.252775" />
    <detection t="88" x="74.80023531204645" y="92.127" z="-17.602509" />
    <detection t="89" x="74.80023531204645" y="91.806" z="-17.251704999999998" />
    <detection t="90" x="73.876775616836" y="91.806" z="-17.366823" />
    <detection t="91" x="73.26113582002903" y="91.485" z="-17.407898" />
    <detection t="92" x="72.95331592162555" y="91.164" z="-17.025534" />
    <detection t="93" x="72.02985622641508" y="91.164" z="-17.368786" />
    <detection t="94" x="71.72203632801163" y="90.843" z="-17.511864000000003" />
    <detection t="95" x="71.41421642960813" y="90.843" z="-17.282970000000002" />
    <detection t="96" x="71.10639653120467" y="90.522" z="-16.932795000000002" />
    <detection t="97" x="70.1829368359942" y="90.522" z="-17.359679999999997" />
    <detection t="98" x="69.87511693759072" y="90.201" z="-17.485773000000002" />
  </particle>
  <particle nSpots="77">
    <detection t="0" x="184.83932561505065" y="34.66800887501027" z="-22.230686" />
    <detection t="1" x="182.00049638205502" y="34.66800887501027" z="-22.270725" />
    <detection t="2" x="179.16166714905935" y="34.66800887501027" z="-21.996893" />
    <detection t="3" x="176.32283791606366" y="34.34700879283425" z="-22.710194" />
    <detection t="4" x="173.79943415340088" y="34.34700879283425" z="-21.357277" />
    <detection t="5" x="171.27603039073807" y="34.02600871065823" z="-22.162174" />
    <detection t="6" x="168.75262662807526" y="33.70500862848221" z="-22.047525" />
    <detection t="7" x="166.22922286541245" y="33.70500862848221" z="-22.564770000000003" />
    <detection t="8" x="164.02124457308247" y="33.70500862848221" z="-22.603594" />
    <detection t="9" x="161.18241534008683" y="33.38400854630619" z="-22.533367000000002" />
    <detection t="10" x="158.97443704775688" y="33.38400854630619" z="-22.638258" />
    <detection t="11" x="156.76645875542692" y="33.06300846413017" z="-22.351503" />
    <detection t="12" x="154.24305499276412" y="33.06300846413017" z="-22.434895" />
    <detection t="13" x="152.03507670043416" y="32.74200838195415" z="-22.274906" />
    <detection t="14" x="150.14252387843703" y="32.74200838195415" z="-22.269287" />
    <detection t="15" x="147.9345455861071" y="32.42100829977812" z="-22.441639000000002" />
    <detection t="16" x="146.04199276410998" y="32.42100829977812" z="-22.576353" />
    <detection t="17" x="144.14943994211288" y="32.42100829977812" z="-22.151943" />
    <detection t="18" x="141.94146164978292" y="32.1000082176021" z="-22.081112" />
    <detection t="19" x="140.04890882778582" y="32.1000082176021" z="-22.863585" />
    <detection t="20" x="138.47178147612158" y="31.779008135426086" z="-22.096846" />
    <detection t="21" x="136.2638031837916" y="31.779008135426086" z="-21.68285" />
    <detection t="22" x="134.37125036179452" y="31.779008135426086" z="-22.311516" />
    <detection t="23" x="132.79412301013025" y="31.779008135426086" z="-22.181427" />
    <detection t="24" x="130.90157018813315" y="31.45800805325006" z="-22.077509" />
    <detection t="25" x="129.3244428364689" y="31.779008135426086" z="-22.443876" />
    <detection t="26" x="127.74731548480463" y="32.1000082176021" z="-21.19612" />
    <detection t="27" x="125.85476266280753" y="31.45800805325006" z="-21.614845000000003" />
    <detection t="28" x="124.27763531114327" y="31.45800805325006" z="-22.20628" />
    <detection t="29" x="122.38508248914617" y="31.45800805325006" z="-22.392075" />
    <detection t="30" x="120.80795513748191" y="31.45800805325006" z="-21.978823000000002" />
    <detection t="31" x="119.23082778581765" y="31.45800805325006" z="-22.027863" />
    <detection t="32" x="117.33827496382055" y="31.13700797107404" z="-22.165024" />
    <detection t="33" x="115.7611476121563" y="31.45800805325006" z="-22.330858" />
    <detection t="34" x="114.18402026049205" y="31.13700797107404" z="-21.995852" />
    <detection t="35" x="112.60689290882779" y="31.13700797107404" z="-21.828644" />
    <detection t="36" x="111.02976555716354" y="31.13700797107404" z="-22.335182" />
    <detection t="37" x="109.45263820549928" y="31.13700797107404" z="-22.261503" />
    <detection t="38" x="108.19093632416786" y="31.13700797107404" z="-22.108921" />
    <detection t="39" x="106.61380897250362" y="31.13700797107404" z="-22.004379999999998" />
    <detection t="40" x="105.35210709117221" y="31.13700797107404" z="-22.075829000000002" />
    <detection t="41" x="103.4595542691751" y="31.13700797107404" z="-22.284077" />
    <detection t="42" x="101.88242691751087" y="31.13700797107404" z="-22.223394" />
    <detection t="43" x="100.62072503617945" y="31.13700797107404" z="-22.06857" />
    <detection t="44" x="99.35902315484805" y="31.13700797107404" z="-21.867147" />
    <detection t="45" x="98.09732127351664" y="31.13700797107404" z="-22.178362" />
    <detection t="46" x="96.20476845151954" y="31.13700797107404" z="-22.25581" />
    <detection t="47" x="94.62764109985528" y="31.13700797107404" z="-22.063361999999998" />
    <detection t="48" x="93.36593921852389" y="31.13700797107404" z="-22.31363" />
    <detection t="49" x="92.41966280752533" y="31.13700797107404" z="-22.089000000000002" />
    <detection t="50" x="91.15796092619392" y="31.13700797107404" z="-21.75411" />
    <detection t="51" x="89.89625904486252" y="31.13700797107404" z="-22.132578" />
    <detection t="52" x="88.63455716353111" y="31.13700797107404" z="-22.115519" />
    <detection t="53" x="87.05742981186687" y="31.13700797107404" z="-21.864864" />
    <detection t="54" x="85.79572793053545" y="31.45800805325006" z="-21.95761" />
    <detection t="55" x="84.53402604920406" y="31.45800805325006" z="-22.200113" />
    <detection t="56" x="83.27232416787265" y="31.45800805325006" z="-22.063978" />
    <detection t="57" x="82.01062228654123" y="31.45800805325006" z="-21.666079" />
    <detection t="58" x="80.74892040520984" y="31.779008135426086" z="-22.063882999999997" />
    <detection t="59" x="79.80264399421128" y="32.1000082176021" z="-21.93315" />
    <detection t="60" x="78.54094211287989" y="32.1000082176021" z="-21.98312" />
    <detection t="61" x="77.59466570188133" y="32.1000082176021" z="-21.866194" />
    <detection t="62" x="76.33296382054994" y="32.42100829977812" z="-22.262379" />
    <detection t="63" x="75.38668740955137" y="32.42100829977812" z="-21.732841" />
    <detection t="64" x="74.12498552821998" y="32.42100829977812" z="-21.789652" />
    <detection t="65" x="73.17870911722142" y="32.74200838195415" z="-21.60829" />
    <detection t="66" x="71.91700723589001" y="32.74200838195415" z="-21.589087" />
    <detection t="67" x="70.97073082489146" y="33.06300846413017" z="-21.724316" />
    <detection t="68" x="69.70902894356006" y="33.06300846413017" z="-21.548937" />
    <detection t="69" x="69.07817800289436" y="33.38400854630619" z="-21.766502" />
    <detection t="70" x="68.1319015918958" y="33.70500862848221" z="-21.730618" />
    <detection t="71" x="66.8701997105644" y="34.02600871065823" z="-21.614653" />
    <detection t="72" x="66.2393487698987" y="34.02600871065823" z="-21.960863" />
    <detection t="73" x="65.29307235890015" y="34.34700879283425" z="-21.492416" />
    <detection t="74" x="64.34679594790158" y="34.66800887501027" z="-21.523495" />
    <detection t="75" x="63.40051953690304" y="34.66800887501027" z="-21.612766" />
    <detection t="76" x="62.138817655571636" y="34.98900895718629" z="-22.111023" />
  </particle>
  <particle nSpots="98">
    <detection t="0" x="127.252746" y="19.902" z="-14.688253" />
    <detection t="1" x="128.16823338129495" y="19.902" z="-14.481391" />
    <detection t="2" x="129.08372076258993" y="19.581" z="-14.791012" />
    <detection t="3" x="130.30437060431657" y="19.581" z="-14.468945999999999" />
    <detection t="4" x="130.91469552517987" y="19.581" z="-14.532167999999999" />
    <detection t="5" x="131.83018290647482" y="19.26" z="-14.674026500000002" />
    <detection t="6" x="133.05083274820146" y="19.26" z="-14.688013" />
    <detection t="7" x="134.27148258992807" y="18.939" z="-14.596737" />
    <detection t="8" x="135.49213243165468" y="18.939" z="-14.362391" />
    <detection t="9" x="137.01794473381295" y="18.618" z="-14.505528" />
    <detection t="10" x="138.23859457553954" y="18.618" z="-14.246982000000001" />
    <detection t="11" x="139.76440687769787" y="18.297" z="-14.628264999999999" />
    <detection t="12" x="141.2902191798561" y="18.297" z="-14.439672" />
    <detection t="13" x="142.51086902158275" y="17.976" z="-14.58941" />
    <detection t="14" x="143.73151886330936" y="17.976" z="-14.519665" />
    <detection t="15" x="145.56249362589932" y="17.976" z="-14.344992000000001" />
    <detection t="16" x="147.08830592805757" y="17.976" z="-14.375604000000001" />
    <detection t="17" x="148.61411823021584" y="17.976" z="-14.383269" />
    <detection t="18" x="150.13993053237417" y="17.976" z="-14.401829999999999" />
    <detection t="19" x="151.66574283453238" y="17.976" z="-14.590337" />
    <detection t="20" x="153.4967175971223" y="17.976" z="-14.832514000000002" />
    <detection t="21" x="155.02252989928056" y="18.297" z="-14.355929999999999" />
    <detection t="22" x="156.54834220143886" y="18.297" z="-14.385847" />
    <detection t="23" x="158.68447942446042" y="18.618" z="-13.906498000000001" />
    <detection t="24" x="159.90512926618706" y="18.939" z="-13.884070999999999" />
    <detection t="25" x="161.736104028777" y="19.26" z="-13.62215" />
    <detection t="26" x="163.26191633093526" y="19.581" z="-13.414891" />
    <detection t="27" x="165.09289109352517" y="19.902" z="-13.664152" />
    <detection t="28" x="166.3135409352518" y="20.544" z="-13.662412" />
    <detection t="29" x="168.14451569784168" y="21.186" z="-13.672502" />
    <detection t="30" x="169.36516553956835" y="21.507" z="-12.29301" />
    <detection t="31" x="170.2806529208633" y="22.47" z="-13.996682999999999" />
    <detection t="32" x="172.11162768345326" y="23.112" z="-13.714857" />
    <detection t="33" x="173.02711506474822" y="23.754" z="-13.31884" />
    <detection t="34" x="174.5529273669065" y="24.717" z="-13.698094000000001" />
    <detection t="35" x="175.16325228776978" y="25.359" z="-13.617073000000001" />
    <detection t="36" x="176.38390212949642" y="26.322" z="-13.845885999999998" />
    <detection t="37" x="177.60455197122303" y="27.285" z="-14.233894" />
    <detection t="38" x="178.21487689208638" y="28.248" z="-14.475126000000001" />
    <detection t="39" x="179.1303642733813" y="28.89" z="-14.622951500000001" />
    <detection t="40" x="179.7406891942446" y="29.853" z="-14.803370000000001" />
    <detection t="41" x="180.35101411510794" y="30.495" z="-14.600553" />
    <detection t="42" x="180.6561765755396" y="31.458" z="-14.985791" />
    <detection t="43" x="181.2665014964029" y="32.1" z="-15.205279" />
    <detection t="44" x="181.2665014964029" y="33.063" z="-15.253956" />
    <detection t="45" x="181.57166395683456" y="33.705" z="-15.7843685" />
    <detection t="46" x="181.57166395683456" y="34.347" z="-15.592079" />
    <detection t="47" x="181.8768264172662" y="34.989" z="-15.763323999999999" />
    <detection t="48" x="181.8768264172662" y="35.631" z="-15.751304000000001" />
    <detection t="49" x="181.8768264172662" y="36.273" z="-15.900263" />
    <detection t="50" x="181.57166395683456" y="36.594" z="-16.316696" />
    <detection t="51" x="181.57166395683456" y="37.236" z="-16.332320000000003" />
    <detection t="52" x="181.2665014964029" y="37.557" z="-16.643942000000003" />
    <detection t="53" x="180.96133903597124" y="38.199" z="-16.927637" />
    <detection t="54" x="180.6561765755396" y="38.52" z="-16.816557" />
    <detection t="55" x="180.35101411510794" y="38.841" z="-17.119928" />
    <detection t="56" x="179.7406891942446" y="39.162" z="-17.322964000000002" />
    <detection t="57" x="179.43552673381296" y="39.483" z="-17.216854" />
    <detection t="58" x="179.1303642733813" y="39.804" z="-17.390593" />
    <detection t="59" x="178.21487689208638" y="40.125" z="-17.287454999999998" />
    <detection t="60" x="177.60455197122303" y="40.125" z="-17.906973" />
    <detection t="61" x="176.99422705035974" y="40.446" z="-17.834585" />
    <detection t="62" x="176.07873966906476" y="40.446" z="-18.050753" />
    <detection t="63" x="175.7735772086331" y="40.767" z="-17.63462" />
    <detection t="64" x="174.85808982733815" y="40.767" z="-18.191235" />
    <detection t="65" x="174.24776490647483" y="41.088" z="-17.70889" />
    <detection t="66" x="173.63743998561154" y="41.088" z="-17.975603" />
    <detection t="67" x="172.72195260431656" y="41.409" z="-17.735689999999998" />
    <detection t="68" x="172.11162768345326" y="41.409" z="-17.636618" />
    <detection t="69" x="171.50130276258992" y="41.409" z="-18.17713" />
    <detection t="70" x="170.58581538129502" y="41.409" z="-17.881096" />
    <detection t="71" x="169.97549046043167" y="41.409" z="-18.086435" />
    <detection t="72" x="169.0600030791367" y="41.409" z="-18.070013" />
    <detection t="73" x="168.4496781582734" y="41.409" z="-17.992004" />
    <detection t="74" x="167.53419077697845" y="41.409" z="-17.929344" />
    <detection t="75" x="166.61870339568347" y="41.409" z="-17.912764000000003" />
    <detection t="76" x="165.7032160143885" y="41.409" z="-18.259752" />
    <detection t="77" x="165.39805355395686" y="41.409" z="-18.285355" />
    <detection t="78" x="164.48256617266188" y="41.409" z="-17.908648" />
    <detection t="79" x="163.26191633093526" y="41.409" z="-18.448954" />
    <detection t="80" x="162.65159141007194" y="41.088" z="-18.41659" />
    <detection t="81" x="161.736104028777" y="41.088" z="-18.367722" />
    <detection t="82" x="161.12577910791367" y="41.088" z="-18.470010000000002" />
    <detection t="83" x="159.90512926618706" y="41.088" z="-18.340014" />
    <detection t="84" x="159.29480434532377" y="41.088" z="-18.320019" />
    <detection t="85" x="158.68447942446042" y="40.767" z="-18.176508" />
    <detection t="86" x="157.76899204316547" y="40.767" z="-18.190817000000003" />
    <detection t="87" x="156.85350466187055" y="40.767" z="-18.004929" />
    <detection t="88" x="156.54834220143886" y="40.767" z="-17.664795" />
    <detection t="89" x="155.32769235971224" y="40.446" z="-18.165863" />
    <detection t="90" x="154.41220497841732" y="40.446" z="-18.199652" />
    <detection t="91" x="153.80188005755397" y="40.125" z="-18.164091" />
    <detection t="92" x="153.19155513669065" y="40.125" z="-18.06814" />
    <detection t="93" x="152.2760677553957" y="40.125" z="-17.885397" />
    <detection t="94" x="151.66574283453238" y="39.804" z="-18.027855" />
    <detection t="95" x="150.75025545323737" y="39.804" z="-18.091185" />
    <detection t="96" x="149.83476807194245" y="39.483" z="-18.115047" />
    <detection t="97" x="149.5296056115108" y="39.483" z="-18.081831" />
  </particle>
  <particle nSpots="107">
    <detection t="0" x="147.5645758526603" y="49.434" z="-23.065063000000002" />
    <detection t="1" x="146.11786432469304" y="49.113" z="-23.026443" />
    <detection t="2" x="144.6711527967258" y="49.113" z="-23.275028" />
    <detection t="3" x="143.22444126875854" y="49.113" z="-23.721945" />
    <detection t="4" x="141.77772974079127" y="48.792" z="-23.621853" />
    <detection t="5" x="140.62036051841747" y="48.792" z="-23.49446" />
    <detection t="6" x="138.88430668485677" y="48.471" z="-23.691848999999998" />
    <detection t="7" x="137.72693746248294" y="48.471" z="-23.289602" />
    <detection t="8" x="136.56956824010916" y="48.15" z="-22.900593" />
    <detection t="9" x="135.1228567121419" y="48.15" z="-23.165276000000002" />
    <detection t="10" x="133.96548748976807" y="47.829" z="-23.095507" />
    <detection t="11" x="132.8081182673943" y="47.829" z="-23.202862" />
    <detection t="12" x="131.07206443383353" y="47.508" z="-23.499043" />
    <detection t="13" x="129.91469521145976" y="47.508" z="-23.474823" />
    <detection t="14" x="128.75732598908596" y="47.508" z="-23.476473000000002" />
    <detection t="15" x="127.59995676671215" y="47.508" z="-23.654509" />
    <detection t="16" x="126.44258754433835" y="47.508" z="-23.852127" />
    <detection t="17" x="125.28521832196454" y="47.187" z="-23.106697" />
    <detection t="18" x="123.83850679399728" y="47.187" z="-23.561003" />
    <detection t="19" x="122.68113757162347" y="47.187" z="-23.446264000000003" />
    <detection t="20" x="121.52376834924966" y="47.187" z="-23.521233" />
    <detection t="21" x="120.36639912687586" y="47.508" z="-23.573857999999998" />
    <detection t="22" x="118.63034529331516" y="47.508" z="-23.441784" />
    <detection t="23" x="117.76231837653481" y="47.508" z="-23.990595000000003" />
    <detection t="24" x="116.31560684856754" y="47.508" z="-23.584225" />
    <detection t="25" x="115.15823762619372" y="47.508" z="-23.663189000000003" />
    <detection t="26" x="113.71152609822649" y="47.508" z="-23.559402" />
    <detection t="27" x="112.84349918144612" y="47.508" z="-23.384487" />
    <detection t="28" x="111.39678765347885" y="47.508" z="-23.694128" />
    <detection t="29" x="110.23941843110505" y="47.829" z="-23.912461999999998" />
    <detection t="30" x="109.08204920873125" y="47.829" z="-23.606026" />
    <detection t="31" x="108.2140222919509" y="47.829" z="-23.309847" />
    <detection t="32" x="106.76731076398363" y="47.829" z="-23.475138" />
    <detection t="33" x="105.32059923601638" y="47.829" z="-23.777479999999997" />
    <detection t="34" x="104.16323001364258" y="47.829" z="-23.749178" />
    <detection t="35" x="103.29520309686221" y="47.829" z="-23.139395" />
    <detection t="36" x="101.84849156889496" y="47.829" z="-23.413296" />
    <detection t="37" x="100.69112234652115" y="47.829" z="-23.174329999999998" />
    <detection t="38" x="99.53375312414735" y="47.829" z="-23.385767" />
    <detection t="39" x="98.37638390177354" y="47.829" z="-23.361721" />
    <detection t="40" x="97.21901467939973" y="47.829" z="-23.758425" />
    <detection t="41" x="96.06164545702593" y="47.829" z="-23.43683" />
    <detection t="42" x="94.90427623465212" y="47.829" z="-23.40744" />
    <detection t="43" x="94.03624931787176" y="47.829" z="-23.532104" />
    <detection t="44" x="92.87888009549796" y="47.829" z="-23.388266" />
    <detection t="45" x="91.43216856753071" y="47.829" z="-23.013285" />
    <detection t="46" x="90.56414165075034" y="47.829" z="-23.23191" />
    <detection t="47" x="89.40677242837654" y="47.829" z="-23.395817" />
    <detection t="48" x="88.24940320600274" y="47.829" z="-23.295279999999998" />
    <detection t="49" x="87.09203398362892" y="47.829" z="-23.205202" />
    <detection t="50" x="86.22400706684857" y="47.508" z="-23.383738" />
    <detection t="51" x="85.06663784447477" y="47.508" z="-23.284897" />
    <detection t="52" x="83.90926862210097" y="47.508" z="-23.121254" />
    <detection t="53" x="82.75189939972715" y="47.508" z="-23.436638000000002" />
    <detection t="54" x="81.59453017735335" y="47.508" z="-23.50836" />
    <detection t="55" x="80.43716095497955" y="47.508" z="-23.8619" />
    <detection t="56" x="79.5691340381992" y="47.508" z="-23.408520000000003" />
    <detection t="57" x="78.41176481582538" y="47.508" z="-23.553015" />
    <detection t="58" x="77.25439559345159" y="47.508" z="-23.35003" />
    <detection t="59" x="76.38636867667122" y="47.508" z="-23.740826000000002" />
    <detection t="60" x="74.93965714870396" y="47.508" z="-23.48868" />
    <detection t="61" x="74.0716302319236" y="47.508" z="-23.312839999999998" />
    <detection t="62" x="73.20360331514327" y="47.508" z="-23.404509" />
    <detection t="63" x="72.04623409276945" y="47.508" z="-23.495846" />
    <detection t="64" x="70.59952256480219" y="47.508" z="-23.351305" />
    <detection t="65" x="69.73149564802183" y="47.508" z="-23.569662" />
    <detection t="66" x="68.57412642564802" y="47.508" z="-23.384394" />
    <detection t="67" x="67.70609950886765" y="47.829" z="-23.843045999999998" />
    <detection t="68" x="66.25938798090041" y="47.829" z="-23.535389000000002" />
    <detection t="69" x="65.1020187585266" y="47.829" z="-24.012856" />
    <detection t="70" x="63.65530723055935" y="47.829" z="-23.476412" />
    <detection t="71" x="62.49793800818554" y="48.15" z="-23.49214" />
    <detection t="72" x="61.91925339699864" y="48.15" z="-23.642357" />
    <detection t="73" x="60.76188417462483" y="48.15" z="-23.919622" />
    <detection t="74" x="59.60451495225103" y="48.471" z="-23.845108" />
    <detection t="75" x="58.44714572987722" y="48.471" z="-23.537245000000002" />
    <detection t="76" x="57.28977650750341" y="48.471" z="-23.206792999999998" />
    <detection t="77" x="56.42174959072306" y="48.792" z="-23.845205" />
    <detection t="78" x="54.9750380627558" y="48.792" z="-24.032111999999998" />
    <detection t="79" x="53.817668840382" y="49.113" z="-23.932491" />
    <detection t="80" x="52.66029961800819" y="49.113" z="-24.316612" />
    <detection t="81" x="51.502930395634394" y="49.434" z="-23.801498000000002" />
    <detection t="82" x="50.05621886766713" y="49.434" z="-23.523825" />
    <detection t="83" x="48.89884964529332" y="49.755" z="-24.172995" />
    <detection t="84" x="47.741480422919516" y="49.755" z="-23.816828" />
    <detection t="85" x="46.294768894952256" y="50.076" z="-23.315844" />
    <detection t="86" x="45.13739967257845" y="50.076" z="-24.245731" />
    <detection t="87" x="43.980030450204644" y="50.397" z="-24.192804000000002" />
    <detection t="88" x="42.533318922237385" y="50.397" z="-24.240519" />
    <detection t="89" x="41.086607394270125" y="50.397" z="-24.18019" />
    <detection t="90" x="39.639895866302865" y="50.718" z="-23.726782" />
    <detection t="91" x="38.19318433833561" y="50.718" z="-23.4598" />
    <detection t="92" x="36.74647281036835" y="50.718" z="-23.569962" />
    <detection t="93" x="35.29976128240109" y="51.039" z="-23.60869" />
    <detection t="94" x="34.14239206002729" y="51.039" z="-24.18481" />
    <detection t="95" x="32.69568053206003" y="51.36" z="-24.125742000000002" />
    <detection t="96" x="30.95962669849932" y="51.36" z="-24.199097000000002" />
    <detection t="97" x="29.51291517053206" y="51.681" z="-23.61809" />
    <detection t="98" x="28.066203642564805" y="51.681" z="-24.143604" />
    <detection t="99" x="26.619492114597545" y="51.681" z="-24.194618" />
    <detection t="100" x="24.883438281036838" y="51.681" z="-24.023954" />
    <detection t="101" x="23.43672675306958" y="51.681" z="-23.999636" />
    <detection t="102" x="21.990015225102322" y="51.681" z="-23.55666" />
    <detection t="103" x="20.543303697135062" y="52.002" z="-23.70765" />
    <detection t="104" x="19.096592169167806" y="52.002" z="-23.027254" />
    <detection t="105" x="17.939222946794" y="52.002" z="-22.65222" />
    <detection t="106" x="17.071196030013645" y="52.002" z="-22.035809" />
  </particle>
  <particle nSpots="102">
    <detection t="0" x="158.26012737082067" y="95.979" z="-17.92449" />
    <detection t="1" x="157.2931612158055" y="95.979" z="-18.2288" />
    <detection t="2" x="156.64851711246203" y="95.979" z="-18.109653" />
    <detection t="3" x="155.3592289057751" y="95.979" z="-18.355632999999997" />
    <detection t="4" x="154.71458480243163" y="95.979" z="-17.944937" />
    <detection t="5" x="153.7476186474165" y="95.979" z="-18.075829000000002" />
    <detection t="6" x="152.78065249240123" y="95.979" z="-18.410227" />
    <detection t="7" x="152.4583304407295" y="96.3" z="-18.019178" />
    <detection t="8" x="151.4913642857143" y="96.3" z="-18.082415" />
    <detection t="9" x="150.8467201823708" y="96.3" z="-18.08765" />
    <detection t="10" x="150.2020760790274" y="96.3" z="-18.011582999999998" />
    <detection t="11" x="149.5574319756839" y="96.621" z="-18.143034" />
    <detection t="12" x="148.5904658206687" y="96.621" z="-18.115357999999997" />
    <detection t="13" x="147.62349966565353" y="96.942" z="-18.045689000000003" />
    <detection t="14" x="147.3011776139818" y="96.942" z="-18.034102999999998" />
    <detection t="15" x="146.97885556231006" y="96.942" z="-17.932108" />
    <detection t="16" x="146.0118894072948" y="96.942" z="-17.70117" />
    <detection t="17" x="145.68956735562313" y="97.263" z="-17.925749" />
    <detection t="18" x="144.72260120060793" y="97.263" z="-18.138208" />
    <detection t="19" x="144.4002791489362" y="97.584" z="-18.124939" />
    <detection t="20" x="143.433312993921" y="97.584" z="-18.12981" />
    <detection t="21" x="143.11099094224926" y="97.584" z="-17.898214000000003" />
    <detection t="22" x="142.14402478723406" y="97.584" z="-18.09569" />
    <detection t="23" x="141.82170273556233" y="97.905" z="-18.006863" />
    <detection t="24" x="140.85473658054715" y="97.905" z="-17.921754999999997" />
    <detection t="25" x="140.21009247720366" y="97.905" z="-17.874634" />
    <detection t="26" x="139.88777042553193" y="98.226" z="-18.05255" />
    <detection t="27" x="139.24312632218846" y="98.226" z="-17.766216" />
    <detection t="28" x="138.598482218845" y="98.226" z="-17.720995000000002" />
    <detection t="29" x="137.63151606382982" y="98.547" z="-17.583738" />
    <detection t="30" x="137.3091940121581" y="98.547" z="-17.534403" />
    <detection t="31" x="136.6645499088146" y="98.868" z="-17.682217" />
    <detection t="32" x="136.34222785714286" y="98.868" z="-17.864954" />
    <detection t="33" x="136.01990580547115" y="98.868" z="-17.604568" />
    <detection t="34" x="135.37526170212766" y="99.189" z="-17.835386" />
    <detection t="35" x="134.73061759878422" y="99.189" z="-17.667292" />
    <detection t="36" x="134.08597349544075" y="99.51" z="-18.017393" />
    <detection t="37" x="133.4413293920973" y="99.51" z="-17.835985" />
    <detection t="38" x="133.4413293920973" y="99.831" z="-17.80782" />
    <detection t="39" x="133.11900734042553" y="99.831" z="-18.160961" />
    <detection t="40" x="132.4743632370821" y="100.152" z="-17.848751" />
    <detection t="41" x="132.15204118541035" y="100.152" z="-18.00424" />
    <detection t="42" x="131.82971913373862" y="100.473" z="-17.801743" />
    <detection t="43" x="131.5073970820669" y="100.794" z="-18.069226999999998" />
    <detection t="44" x="130.86275297872342" y="100.794" z="-17.805046" />
    <detection t="45" x="130.5404309270517" y="101.115" z="-17.705101000000003" />
    <detection t="46" x="130.21810887537995" y="101.115" z="-17.575135999999997" />
    <detection t="47" x="129.89578682370822" y="101.436" z="-17.566854" />
    <detection t="48" x="129.5734647720365" y="101.436" z="-17.633904" />
    <detection t="49" x="128.92882066869302" y="101.757" z="-17.673119" />
    <detection t="50" x="128.92882066869302" y="102.078" z="-17.891504" />
    <detection t="51" x="128.6064986170213" y="102.078" z="-17.58012" />
    <detection t="52" x="128.28417656534955" y="102.078" z="-17.764734" />
    <detection t="53" x="127.6395324620061" y="102.399" z="-17.855476" />
    <detection t="54" x="127.6395324620061" y="102.399" z="-17.743532000000002" />
    <detection t="55" x="127.31721041033437" y="102.72" z="-17.92659" />
    <detection t="56" x="126.6725663069909" y="102.72" z="-17.768463" />
    <detection t="57" x="126.6725663069909" y="102.72" z="-17.88971" />
    <detection t="58" x="126.35024425531915" y="103.041" z="-18.031698000000002" />
    <detection t="59" x="126.35024425531915" y="103.041" z="-17.743914" />
    <detection t="60" x="126.02792220364744" y="103.041" z="-17.937872" />
    <detection t="61" x="126.02792220364744" y="103.041" z="-17.796246" />
    <detection t="62" x="125.7056001519757" y="103.362" z="-17.712093" />
    <detection t="63" x="126.02792220364744" y="103.362" z="-17.633759" />
    <detection t="64" x="125.38327810030397" y="103.683" z="-17.514435" />
    <detection t="65" x="125.38327810030397" y="103.683" z="-17.742718" />
    <detection t="66" x="125.38327810030397" y="103.683" z="-17.66568" />
    <detection t="67" x="125.06095604863224" y="104.004" z="-17.862375" />
    <detection t="68" x="125.06095604863224" y="104.004" z="-17.96714" />
    <detection t="69" x="125.38327810030397" y="104.004" z="-17.79489" />
    <detection t="70" x="125.06095604863224" y="104.325" z="-17.872746" />
    <detection t="71" x="125.06095604863224" y="104.325" z="-17.587265" />
    <detection t="72" x="125.06095604863224" y="104.325" z="-18.093258" />
    <detection t="73" x="125.06095604863224" y="104.646" z="-17.95638" />
    <detection t="74" x="125.06095604863224" y="104.646" z="-17.902117" />
    <detection t="75" x="125.06095604863224" y="104.646" z="-17.73011" />
    <detection t="76" x="125.06095604863224" y="104.646" z="-17.962528" />
[truncated: 1,429,714 more chars]
