# Supplementary material for: Widely accessible method for 3D microflow mapping at high spatial and temporal resolutions
Source: Microsyst Nanoeng. 2022 Jul 1;8:72. doi: 10.1038/s41378-022-00404-z (PMC9246883; doi:10.1038/s41378-022-00404-z)
Supplement: Supplementary file 11 — File S7 [file 41378_2022_404_MOESM11_ESM.xml]

<?xml version="1.0" encoding="UTF-8"?>
<Tracks nTracks="1364" spaceUnits="µm" frameInterval="1.0" timeUnits="seconds" generationDateTime="Mon, 6 Dec 2021 12:20:57" from="TrackMate v7.2.0">
  <particle nSpots="40">
    <detection t="0" x="227.80600000000004" y="41.86" z="-12.957" />
    <detection t="1" x="229.18600000000004" y="43.33" z="-13.1764" />
    <detection t="2" x="230.166" y="44.629999999999995" z="-13.5679" />
    <detection t="3" x="230.906" y="45.75" z="-13.8715" />
    <detection t="4" x="231.236" y="46.64" z="-14.2668" />
    <detection t="5" x="231.12600000000003" y="47.01" z="-14.7636" />
    <detection t="6" x="230.776" y="47.11" z="-14.9974" />
    <detection t="7" x="230.106" y="46.809999999999995" z="-15.2528" />
    <detection t="8" x="228.836" y="46.23" z="-15.4453" />
    <detection t="9" x="227.276" y="45.339999999999996" z="-15.9243" />
    <detection t="10" x="225.57600000000002" y="44.37" z="-16.0011" />
    <detection t="11" x="223.74600000000004" y="43.18" z="-16.1046" />
    <detection t="12" x="221.82600000000002" y="41.769999999999996" z="-16.0978" />
    <detection t="13" x="219.80600000000004" y="40.26" z="-16.2081" />
    <detection t="14" x="217.856" y="38.78" z="-16.2882" />
    <detection t="15" x="216.07600000000002" y="37.28" z="-16.3251" />
    <detection t="16" x="214.356" y="35.769999999999996" z="-16.1553" />
    <detection t="17" x="212.80600000000004" y="34.4" z="-16.2083" />
    <detection t="18" x="211.416" y="33.18" z="-16.0506" />
    <detection t="19" x="210.426" y="32.059999999999995" z="-15.8512" />
    <detection t="20" x="209.81600000000003" y="30.82" z="-15.9826" />
    <detection t="21" x="209.45600000000002" y="29.699999999999996" z="-15.9823" />
    <detection t="22" x="209.546" y="28.879999999999995" z="-15.7761" />
    <detection t="23" x="210.096" y="28.269999999999996" z="-15.7754" />
    <detection t="24" x="210.986" y="27.769999999999996" z="-15.7382" />
    <detection t="25" x="212.346" y="27.449999999999996" z="-15.4572" />
    <detection t="26" x="214.07600000000002" y="27.35" z="-15.2579" />
    <detection t="27" x="216.18600000000004" y="27.61" z="-15.1057" />
    <detection t="28" x="218.526" y="28.299999999999997" z="-15.1895" />
    <detection t="29" x="221.13600000000002" y="29.18" z="-14.9136" />
    <detection t="30" x="223.86599999999999" y="30.33" z="-14.9805" />
    <detection t="31" x="226.43600000000004" y="31.809999999999995" z="-14.8887" />
    <detection t="32" x="228.786" y="33.36" z="-14.8143" />
    <detection t="33" x="230.51600000000002" y="35.03" z="-14.762" />
    <detection t="34" x="231.45600000000002" y="36.49" z="-14.8486" />
    <detection t="35" x="231.70600000000002" y="37.74" z="-15.2766" />
    <detection t="36" x="231.31600000000003" y="38.54" z="-15.5703" />
    <detection t="37" x="230.236" y="38.89" z="-15.7995" />
    <detection t="38" x="228.43600000000004" y="38.64" z="-16.1496" />
    <detection t="39" x="226.336" y="37.94" z="-16.3225" />
  </particle>
  <particle nSpots="39">
    <detection t="0" x="122.06600000000003" y="49.5" z="-14.353" />
    <detection t="1" x="120.30600000000004" y="49.69" z="-14.3049" />
    <detection t="2" x="118.666" y="49.8" z="-14.3087" />
    <detection t="3" x="116.88600000000002" y="50.0" z="-14.1733" />
    <detection t="4" x="115.11599999999999" y="50.29" z="-14.3235" />
    <detection t="5" x="113.39600000000002" y="50.699999999999996" z="-14.1475" />
    <detection t="6" x="111.606" y="51.01" z="-14.0782" />
    <detection t="7" x="109.83600000000001" y="51.330000000000005" z="-14.0379" />
    <detection t="8" x="108.07600000000002" y="51.660000000000004" z="-13.965" />
    <detection t="9" x="106.55600000000004" y="51.9" z="-13.9487" />
    <detection t="10" x="105.13600000000002" y="52.24999999999999" z="-13.7827" />
    <detection t="11" x="103.57600000000002" y="52.65" z="-13.654" />
    <detection t="12" x="102.08600000000001" y="52.96999999999999" z="-13.5547" />
    <detection t="13" x="100.726" y="53.339999999999996" z="-13.4143" />
    <detection t="14" x="99.286" y="53.63999999999999" z="-13.3363" />
    <detection t="15" x="97.976" y="53.910000000000004" z="-13.2277" />
    <detection t="16" x="96.76600000000002" y="54.35" z="-13.0567" />
    <detection t="17" x="95.786" y="54.690000000000005" z="-12.9382" />
    <detection t="18" x="94.82600000000002" y="55.02" z="-12.981" />
    <detection t="19" x="93.86599999999999" y="55.38" z="-12.8498" />
    <detection t="20" x="92.976" y="55.82" z="-12.7145" />
    <detection t="21" x="92.17599999999999" y="56.279999999999994" z="-12.6647" />
    <detection t="22" x="91.44600000000003" y="56.76" z="-12.3812" />
    <detection t="23" x="90.87600000000003" y="57.10999999999999" z="-12.2377" />
    <detection t="24" x="90.39600000000002" y="57.54" z="-12.1004" />
    <detection t="25" x="90.00600000000003" y="57.85" z="-12.1073" />
    <detection t="26" x="89.68600000000004" y="58.38999999999999" z="-12.0972" />
    <detection t="27" x="89.18600000000004" y="58.74" z="-12.0229" />
    <detection t="28" x="88.76600000000002" y="59.02" z="-11.8654" />
    <detection t="29" x="88.356" y="59.4" z="-11.7025" />
    <detection t="30" x="87.916" y="59.690000000000005" z="-11.6606" />
    <detection t="31" x="87.476" y="60.050000000000004" z="-11.4963" />
    <detection t="32" x="87.096" y="60.339999999999996" z="-11.4619" />
    <detection t="33" x="86.64600000000002" y="60.79" z="-11.2859" />
    <detection t="34" x="86.33600000000001" y="61.21999999999999" z="-11.162" />
    <detection t="35" x="85.98599999999999" y="61.52" z="-11.0636" />
    <detection t="36" x="85.67599999999999" y="61.660000000000004" z="-10.8439" />
    <detection t="37" x="85.42599999999999" y="61.82" z="-10.895" />
    <detection t="38" x="85.14600000000002" y="62.10999999999999" z="-10.6594" />
  </particle>
  <particle nSpots="15">
    <detection t="0" x="75.036" y="45.43" z="-20.5635" />
    <detection t="1" x="69.92599999999999" y="46.49" z="-20.651" />
    <detection t="2" x="64.76600000000002" y="47.79" z="-20.2937" />
    <detection t="3" x="59.76600000000002" y="49.39" z="-20.3264" />
    <detection t="4" x="54.926000000000016" y="51.309999999999995" z="-20.3726" />
    <detection t="5" x="50.27600000000001" y="53.60999999999999" z="-20.1409" />
    <detection t="6" x="45.676000000000016" y="56.24" z="-20.0863" />
    <detection t="7" x="41.05600000000001" y="59.04" z="-19.9208" />
    <detection t="8" x="36.52600000000001" y="62.10999999999999" z="-19.7993" />
    <detection t="9" x="31.666000000000025" y="65.16000000000001" z="-19.7699" />
    <detection t="10" x="27.036" y="68.56" z="-19.5949" />
    <detection t="11" x="22.186000000000007" y="72.32000000000001" z="-19.5399" />
    <detection t="12" x="17.956000000000017" y="75.56" z="-19.4602" />
    <detection t="13" x="14.716000000000008" y="79.41000000000001" z="-18.4581" />
    <detection t="14" x="12.316000000000003" y="83.68" z="-16.6473" />
  </particle>
  <particle nSpots="30">
    <detection t="0" x="110.00600000000003" y="85.67" z="-4.8622" />
    <detection t="1" x="112.26600000000002" y="86.22" z="-5.1017" />
    <detection t="2" x="115.39600000000002" y="87.03" z="-4.9816" />
    <detection t="11" x="135.406" y="105.68" z="-4.9988" />
    <detection t="12" x="139.07600000000002" y="107.15" z="-5.2774" />
    <detection t="13" x="141.95600000000002" y="108.29" z="-5.289" />
    <detection t="14" x="144.916" y="109.44000000000001" z="-4.9589" />
    <detection t="15" x="148.156" y="110.69000000000001" z="-5.3275" />
    <detection t="16" x="151.63600000000002" y="112.15" z="-5.1771" />
    <detection t="17" x="155.466" y="113.67" z="-4.9881" />
    <detection t="18" x="159.426" y="115.36000000000001" z="-5.0429" />
    <detection t="19" x="163.43600000000004" y="117.23000000000002" z="-5.0884" />
    <detection t="20" x="167.596" y="119.36000000000001" z="-4.7849" />
    <detection t="21" x="172.176" y="121.63" z="-4.7916" />
    <detection t="22" x="177.01600000000002" y="124.22" z="-4.6657" />
    <detection t="23" x="182.25600000000003" y="127.23000000000002" z="-4.3751" />
    <detection t="24" x="187.836" y="130.20000000000002" z="-4.2942" />
    <detection t="25" x="193.986" y="132.5" z="-4.0934" />
    <detection t="26" x="200.526" y="133.8" z="-4.0109" />
    <detection t="27" x="207.49600000000004" y="133.72" z="-3.8975" />
    <detection t="28" x="214.666" y="132.08" z="-3.6615" />
    <detection t="29" x="221.20600000000002" y="129.04" z="-3.7029" />
    <detection t="30" x="226.81600000000003" y="125.33000000000001" z="-3.7514" />
    <detection t="31" x="231.156" y="121.09" z="-3.8769" />
    <detection t="32" x="234.296" y="117.03999999999999" z="-3.88" />
    <detection t="33" x="236.57600000000002" y="113.37" z="-3.8573" />
    <detection t="34" x="238.166" y="109.98" z="-4.0828" />
    <detection t="35" x="239.476" y="107.17" z="-3.9544" />
    <detection t="36" x="240.236" y="104.82000000000001" z="-4.8461" />
    <detection t="37" x="240.64600000000002" y="102.9" z="-4.2543" />
  </particle>
  <particle nSpots="39">
    <detection t="0" x="70.70600000000002" y="119.58000000000001" z="-18.5893" />
    <detection t="1" x="70.33600000000001" y="119.35" z="-18.6454" />
    <detection t="2" x="68.70600000000002" y="118.88" z="-18.6145" />
    <detection t="3" x="67.05600000000004" y="119.07" z="-18.8882" />
    <detection t="4" x="65.92599999999999" y="118.72" z="-18.8716" />
    <detection t="5" x="66.08600000000001" y="119.06" z="-19.0482" />
    <detection t="6" x="66.36599999999999" y="119.52000000000001" z="-19.1075" />
    <detection t="7" x="66.346" y="119.63" z="-19.304" />
    <detection t="8" x="66.23599999999999" y="119.96000000000001" z="-19.2925" />
    <detection t="9" x="65.25600000000003" y="119.82" z="-19.414" />
    <detection t="10" x="64.36599999999999" y="121.80000000000001" z="-18.8674" />
    <detection t="11" x="71.406" y="120.75" z="-19.2797" />
    <detection t="12" x="76.02600000000001" y="119.70000000000002" z="-19.4826" />
    <detection t="13" x="77.156" y="118.91" z="-19.6865" />
    <detection t="14" x="75.666" y="118.44" z="-20.0293" />
    <detection t="15" x="72.12600000000003" y="118.46000000000001" z="-19.8771" />
    <detection t="16" x="68.166" y="118.92000000000002" z="-19.7786" />
    <detection t="17" x="62.58600000000001" y="119.66" z="-19.7788" />
    <detection t="18" x="60.036" y="119.70000000000002" z="-19.5372" />
    <detection t="19" x="58.536" y="120.34" z="-19.2709" />
    <detection t="20" x="59.48600000000002" y="121.08000000000001" z="-19.2704" />
    <detection t="21" x="61.29599999999999" y="121.53" z="-19.1305" />
    <detection t="22" x="63.48599999999999" y="121.9" z="-19.3398" />
    <detection t="23" x="65.096" y="121.95000000000002" z="-19.5262" />
    <detection t="24" x="66.19600000000003" y="121.69" z="-19.4757" />
    <detection t="25" x="67.166" y="120.93" z="-19.6469" />
    <detection t="26" x="66.17599999999999" y="120.73000000000002" z="-19.7192" />
    <detection t="27" x="64.51600000000002" y="120.80000000000001" z="-19.6319" />
    <detection t="28" x="62.636000000000024" y="120.73000000000002" z="-19.5987" />
    <detection t="29" x="61.27600000000001" y="121.19" z="-19.591" />
    <detection t="30" x="60.31600000000003" y="120.86000000000001" z="-19.5382" />
    <detection t="31" x="58.346000000000004" y="120.94" z="-19.3216" />
    <detection t="32" x="58.646000000000015" y="121.53999999999999" z="-19.1576" />
    <detection t="33" x="61.355999999999995" y="122.20000000000002" z="-19.0186" />
    <detection t="34" x="63.98599999999999" y="121.78" z="-19.2076" />
    <detection t="35" x="66.63600000000002" y="121.48000000000002" z="-19.3457" />
    <detection t="36" x="68.536" y="120.25" z="-19.3875" />
    <detection t="37" x="68.226" y="120.53999999999999" z="-19.2263" />
    <detection t="38" x="66.99600000000004" y="120.91" z="-19.5467" />
  </particle>
  <particle nSpots="38">
    <detection t="3" x="77.38600000000002" y="118.03999999999999" z="5.8239" />
    <detection t="4" x="79.50600000000003" y="116.78999999999999" z="11.2966" />
    <detection t="5" x="76.94600000000003" y="117.5" z="3.3857" />
    <detection t="6" x="77.25600000000003" y="116.83000000000001" z="11.0285" />
    <detection t="7" x="74.536" y="116.91" z="10.936" />
    <detection t="8" x="70.906" y="117.68" z="10.4987" />
    <detection t="9" x="70.42599999999999" y="117.64000000000001" z="10.1577" />
    <detection t="10" x="71.11599999999999" y="118.18" z="9.7104" />
    <detection t="11" x="67.916" y="118.93" z="9.3081" />
    <detection t="12" x="68.76600000000002" y="118.09" z="9.4665" />
    <detection t="13" x="68.48599999999999" y="118.03" z="9.4546" />
    <detection t="14" x="67.356" y="118.09" z="9.2961" />
    <detection t="15" x="65.906" y="117.94" z="9.1888" />
    <detection t="16" x="63.906000000000006" y="118.25" z="9.1581" />
    <detection t="17" x="62.71600000000001" y="118.74000000000001" z="8.887" />
    <detection t="18" x="62.04599999999999" y="118.68" z="8.763" />
    <detection t="19" x="61.52600000000001" y="118.80000000000001" z="8.7802" />
    <detection t="20" x="60.67599999999999" y="119.17000000000002" z="8.4965" />
    <detection t="21" x="59.96600000000001" y="119.38" z="8.3735" />
    <detection t="22" x="60.386000000000024" y="120.49000000000001" z="8.3989" />
    <detection t="23" x="62.12600000000003" y="120.65" z="8.3218" />
    <detection t="24" x="62.865999999999985" y="120.89000000000001" z="8.4961" />
    <detection t="25" x="63.656000000000006" y="120.4" z="8.128" />
    <detection t="26" x="63.76600000000002" y="120.08000000000001" z="8.6054" />
    <detection t="27" x="61.99600000000004" y="119.64000000000001" z="8.5411" />
    <detection t="28" x="59.96600000000001" y="119.51000000000002" z="8.6632" />
    <detection t="29" x="57.73600000000002" y="119.28" z="8.4786" />
    <detection t="30" x="56.506" y="119.74000000000001" z="8.6546" />
    <detection t="31" x="55.95600000000002" y="120.42000000000002" z="7.687" />
    <detection t="32" x="59.29600000000002" y="121.47" z="7.836" />
    <detection t="33" x="67.286" y="122.34" z="7.565" />
    <detection t="34" x="78.45600000000002" y="119.95000000000002" z="8.1961" />
    <detection t="35" x="87.26600000000002" y="118.32" z="6.1579" />
    <detection t="36" x="92.82600000000002" y="117.18" z="6.1221" />
    <detection t="37" x="95.83600000000001" y="116.69" z="6.1817" />
    <detection t="38" x="98.05600000000004" y="116.20000000000002" z="6.1963" />
    <detection t="39" x="91.726" y="117.09" z="6.2456" />
    <detection t="40" x="82.19600000000003" y="118.22" z="10.986" />
  </particle>
  <particle nSpots="29">
    <detection t="0" x="131.786" y="82.77000000000001" z="-1.3429" />
    <detection t="1" x="133.49600000000004" y="83.61" z="-1.9824" />
    <detection t="2" x="135.476" y="84.41000000000001" z="-2.0126" />
    <detection t="3" x="137.49600000000004" y="85.21000000000001" z="-1.8254" />
    <detection t="4" x="139.596" y="86.05000000000001" z="-1.966" />
    <detection t="5" x="141.666" y="86.96000000000001" z="-2.371" />
    <detection t="6" x="143.81600000000003" y="87.91000000000001" z="-2.2933" />
    <detection t="7" x="146.086" y="88.78" z="-2.4197" />
    <detection t="8" x="149.046" y="89.89" z="-2.5053" />
    <detection t="9" x="151.586" y="91.04" z="-2.5697" />
    <detection t="10" x="154.01600000000002" y="92.2" z="-2.6084" />
    <detection t="11" x="156.43600000000004" y="93.39" z="-2.7203" />
    <detection t="12" x="158.906" y="94.54" z="-2.5891" />
    <detection t="13" x="161.25600000000003" y="95.75" z="-2.7354" />
    <detection t="14" x="163.56600000000003" y="96.85000000000001" z="-2.6648" />
    <detection t="15" x="166.06600000000003" y="98.13000000000001" z="-2.5499" />
    <detection t="16" x="168.666" y="99.5" z="-2.6604" />
    <detection t="17" x="171.51600000000002" y="100.98" z="-2.7085" />
    <detection t="18" x="174.526" y="102.61" z="-2.6399" />
    <detection t="19" x="177.666" y="104.38000000000001" z="-2.6763" />
    <detection t="20" x="180.966" y="106.25" z="-2.6879" />
    <detection t="21" x="184.406" y="108.21000000000001" z="-2.56" />
    <detection t="22" x="188.046" y="110.23" z="-2.4483" />
    <detection t="23" x="192.086" y="112.55000000000001" z="-2.4072" />
    <detection t="24" x="196.37600000000003" y="114.69" z="-2.2708" />
    <detection t="25" x="200.86599999999999" y="116.44" z="-2.3454" />
    <detection t="26" x="205.51600000000002" y="117.62" z="-2.2821" />
    <detection t="27" x="210.656" y="117.81" z="-2.1971" />
    <detection t="28" x="215.606" y="116.62" z="-2.115" />
  </particle>
  <particle nSpots="41">
    <detection t="0" x="139.406" y="43.94" z="-7.8056" />
    <detection t="1" x="137.87600000000003" y="43.72" z="-7.8784" />
    <detection t="2" x="136.51600000000002" y="43.57" z="-7.8909" />
    <detection t="3" x="135.11599999999999" y="43.519999999999996" z="-8.0214" />
    <detection t="4" x="133.676" y="43.54" z="-8.1144" />
    <detection t="5" x="132.176" y="43.69" z="-8.1359" />
    <detection t="6" x="130.666" y="43.629999999999995" z="-8.1672" />
    <detection t="7" x="129.07600000000002" y="43.72" z="-8.1972" />
    <detection t="8" x="127.30600000000004" y="43.699999999999996" z="-8.1379" />
    <detection t="9" x="125.37600000000003" y="43.69" z="-8.2349" />
    <detection t="10" x="123.52600000000001" y="43.809999999999995" z="-7.9619" />
    <detection t="11" x="122.00600000000003" y="43.879999999999995" z="-8.0776" />
    <detection t="12" x="120.36599999999999" y="43.96" z="-8.16" />
    <detection t="13" x="118.93600000000004" y="44.11" z="-8.0206" />
    <detection t="14" x="117.32600000000002" y="44.19" z="-6.5712" />
    <detection t="15" x="115.93600000000004" y="44.3" z="-7.6887" />
    <detection t="16" x="114.75600000000003" y="44.449999999999996" z="-6.4866" />
    <detection t="17" x="113.55600000000004" y="44.62" z="-6.643" />
    <detection t="18" x="112.44600000000003" y="44.71" z="-6.563" />
    <detection t="19" x="111.19600000000003" y="44.92" z="-8.083" />
    <detection t="20" x="110.27600000000001" y="45.03" z="-6.7803" />
    <detection t="21" x="109.12600000000003" y="45.19" z="-6.4723" />
    <detection t="22" x="108.20600000000002" y="45.46" z="-6.4833" />
    <detection t="23" x="107.20600000000002" y="45.589999999999996" z="-6.5222" />
    <detection t="24" x="106.46600000000001" y="45.79" z="-6.8024" />
    <detection t="25" x="105.96600000000001" y="45.96" z="-6.555" />
    <detection t="26" x="105.24600000000004" y="46.269999999999996" z="-6.8322" />
    <detection t="27" x="104.356" y="46.55" z="-6.5874" />
    <detection t="28" x="103.356" y="46.69" z="-6.4449" />
    <detection t="29" x="102.31600000000003" y="46.94" z="-6.5439" />
    <detection t="30" x="101.13600000000002" y="47.11" z="-6.4059" />
    <detection t="31" x="99.93600000000004" y="47.44" z="-6.2776" />
    <detection t="32" x="98.726" y="47.68" z="-6.1202" />
    <detection t="33" x="97.416" y="48.08" z="-6.3773" />
    <detection t="34" x="96.24600000000004" y="48.54" z="-6.6246" />
    <detection t="35" x="94.99600000000004" y="48.83" z="-6.8134" />
    <detection t="36" x="93.76600000000002" y="48.99" z="-6.0675" />
    <detection t="37" x="92.67599999999999" y="49.089999999999996" z="-6.6694" />
    <detection t="38" x="91.51600000000002" y="49.42" z="-6.8013" />
    <detection t="39" x="90.656" y="49.73" z="-6.6468" />
    <detection t="40" x="89.64600000000002" y="50.04" z="-6.3482" />
  </particle>
  <particle nSpots="32">
    <detection t="4" x="152.416" y="22.21" z="-2.0924" />
    <detection t="5" x="143.99600000000004" y="20.9" z="-21.6103" />
    <detection t="6" x="136.046" y="20.47" z="-2.5026" />
    <detection t="7" x="128.466" y="19.769999999999996" z="-21.1071" />
    <detection t="8" x="121.24600000000004" y="19.589999999999996" z="-21.189" />
    <detection t="9" x="114.29599999999999" y="19.559999999999995" z="-21.1127" />
    <detection t="10" x="107.43600000000004" y="19.799999999999997" z="-20.7629" />
    <detection t="11" x="100.976" y="20.25" z="-20.8086" />
    <detection t="12" x="94.51600000000002" y="20.82" z="-20.6762" />
    <detection t="13" x="88.20600000000002" y="21.64" z="-20.4487" />
    <detection t="14" x="82.106" y="22.589999999999996" z="-20.5662" />
    <detection t="15" x="76.37600000000003" y="23.57" z="-20.0927" />
    <detection t="16" x="70.63600000000002" y="24.67" z="-20.2084" />
    <detection t="17" x="65.096" y="26.18" z="-19.7152" />
    <detection t="18" x="59.855999999999995" y="27.699999999999996" z="-19.7541" />
    <detection t="19" x="55.02600000000001" y="29.339999999999996" z="-19.3824" />
    <detection t="20" x="50.676000000000016" y="31.409999999999997" z="-19.244" />
    <detection t="21" x="46.30600000000001" y="33.69" z="-19.206" />
    <detection t="22" x="42.29600000000002" y="36.11" z="-18.8444" />
    <detection t="23" x="38.366000000000014" y="38.6" z="-18.5864" />
    <detection t="24" x="34.886000000000024" y="41.23" z="-18.4299" />
    <detection t="25" x="31.346000000000004" y="43.72" z="-18.2837" />
    <detection t="26" x="27.936000000000007" y="46.93" z="-18.0167" />
    <detection t="27" x="24.586000000000013" y="49.93" z="-17.6819" />
    <detection t="28" x="21.616000000000014" y="52.24" z="-17.5459" />
    <detection t="29" x="18.846000000000004" y="54.35" z="-17.6605" />
    <detection t="30" x="16.636000000000024" y="56.050000000000004" z="-16.9449" />
    <detection t="31" x="14.475999999999999" y="57.330000000000005" z="-16.3346" />
    <detection t="32" x="13.376000000000005" y="56.87" z="-15.5099" />
    <detection t="33" x="12.196000000000026" y="55.52" z="-14.1937" />
    <detection t="34" x="11.566000000000003" y="53.38" z="-13.3182" />
    <detection t="35" x="11.936000000000007" y="49.25" z="-12.6485" />
  </particle>
  <particle nSpots="7">
    <detection t="0" x="229.61599999999999" y="43.91" z="-8.2135" />
    <detection t="1" x="231.796" y="46.46" z="-8.1626" />
    <detection t="2" x="233.74600000000004" y="49.019999999999996" z="-8.1937" />
    <detection t="3" x="235.36599999999999" y="51.48" z="-8.0588" />
    <detection t="4" x="236.916" y="53.76" z="-8.0538" />
    <detection t="5" x="238.07600000000002" y="55.99" z="-4.9894" />
    <detection t="6" x="239.156" y="58.49" z="-5.2847" />
  </particle>
  <particle nSpots="27">
    <detection t="0" x="155.106" y="71.5" z="-14.3523" />
    <detection t="1" x="153.786" y="71.14" z="-14.4226" />
    <detection t="2" x="152.546" y="70.78" z="-14.2142" />
    <detection t="3" x="151.06600000000003" y="70.46000000000001" z="-14.1799" />
    <detection t="4" x="149.55600000000004" y="70.27000000000001" z="-14.2051" />
    <detection t="5" x="148.096" y="70.31" z="-14.1502" />
    <detection t="6" x="146.906" y="70.36" z="-14.1103" />
    <detection t="7" x="145.64600000000002" y="70.4" z="-13.9189" />
    <detection t="8" x="144.26600000000002" y="70.37" z="-13.9866" />
    <detection t="9" x="143.276" y="70.29" z="-13.7538" />
    <detection t="10" x="142.31600000000003" y="70.25" z="-13.7486" />
    <detection t="11" x="141.26600000000002" y="70.25" z="-13.6348" />
    <detection t="12" x="140.216" y="70.21000000000001" z="-13.5921" />
    <detection t="13" x="139.30600000000004" y="70.23" z="-13.4066" />
    <detection t="14" x="138.51600000000002" y="70.26" z="-13.3771" />
    <detection t="15" x="137.676" y="70.31" z="-13.1215" />
    <detection t="16" x="136.86599999999999" y="70.41000000000001" z="-13.2051" />
    <detection t="17" x="136.046" y="70.53" z="-12.9485" />
    <detection t="18" x="135.426" y="70.61" z="-12.9835" />
    <detection t="19" x="134.80600000000004" y="70.74000000000001" z="-12.8713" />
    <detection t="20" x="134.276" y="70.85000000000001" z="-12.8739" />
    <detection t="21" x="133.916" y="70.98" z="-12.6717" />
    <detection t="22" x="133.64600000000002" y="71.15" z="-12.6525" />
    <detection t="23" x="133.406" y="71.24000000000001" z="-12.6174" />
    <detection t="24" x="133.026" y="71.41000000000001" z="-12.4399" />
    <detection t="25" x="132.776" y="71.56" z="-12.3647" />
    <detection t="26" x="132.50600000000003" y="71.85000000000001" z="1.4116" />
  </particle>
  <particle nSpots="42">
    <detection t="0" x="108.01600000000002" y="47.94" z="-14.1793" />
    <detection t="1" x="105.73599999999999" y="48.11" z="-14.1593" />
    <detection t="2" x="103.37600000000003" y="48.39" z="-14.2135" />
    <detection t="3" x="101.13600000000002" y="48.68" z="-14.1012" />
    <detection t="4" x="98.856" y="49.199999999999996" z="-14.02" />
    <detection t="5" x="96.57600000000002" y="49.86" z="-14.0167" />
    <detection t="6" x="94.25600000000003" y="50.6" z="-13.9528" />
    <detection t="7" x="91.98599999999999" y="51.37" z="-13.8772" />
    <detection t="8" x="89.80600000000004" y="52.29" z="-13.8189" />
    <detection t="9" x="87.666" y="53.080000000000005" z="-13.9676" />
    <detection t="10" x="85.63600000000002" y="53.96" z="-13.7768" />
    <detection t="11" x="83.87600000000003" y="55.07" z="-13.6552" />
    <detection t="12" x="82.166" y="55.82" z="-13.6926" />
    <detection t="13" x="80.58600000000001" y="56.9" z="-13.5681" />
    <detection t="14" x="78.96600000000001" y="58.01" z="-13.5463" />
    <detection t="15" x="77.45600000000002" y="59.160000000000004" z="-13.3599" />
    <detection t="16" x="76.08600000000001" y="60.49" z="-13.2204" />
    <detection t="17" x="74.63600000000002" y="61.830000000000005" z="-13.1619" />
    <detection t="18" x="73.286" y="63.04" z="-13.0717" />
    <detection t="19" x="72.00600000000003" y="64.17" z="-12.8437" />
    <detection t="20" x="70.76600000000002" y="65.48" z="-12.7521" />
    <detection t="21" x="69.76600000000002" y="66.84" z="-12.5374" />
    <detection t="22" x="68.80600000000004" y="68.30000000000001" z="-12.5188" />
    <detection t="23" x="67.846" y="69.63000000000001" z="-12.4485" />
    <detection t="24" x="66.89600000000002" y="70.82000000000001" z="-12.2826" />
    <detection t="25" x="65.976" y="72.2" z="-12.1958" />
    <detection t="26" x="65.096" y="73.26" z="-12.2395" />
    <detection t="27" x="64.27600000000001" y="74.9" z="-11.9395" />
    <detection t="28" x="63.396000000000015" y="76.22" z="-11.9488" />
    <detection t="29" x="62.855999999999995" y="77.65" z="-11.7601" />
    <detection t="30" x="62.08600000000001" y="79.09" z="-11.6811" />
    <detection t="31" x="61.52600000000001" y="80.59" z="-11.5576" />
    <detection t="32" x="60.96600000000001" y="82.42" z="-11.5058" />
    <detection t="33" x="60.96600000000001" y="84.09" z="-11.4771" />
    <detection t="34" x="61.06600000000003" y="86.91000000000001" z="-11.1897" />
    <detection t="35" x="61.146000000000015" y="89.14" z="-11.0962" />
    <detection t="36" x="61.05600000000004" y="90.98" z="-10.9832" />
    <detection t="37" x="61.73599999999999" y="93.09" z="-10.9541" />
    <detection t="38" x="62.71600000000001" y="95.7" z="-10.8506" />
    <detection t="39" x="64.39600000000002" y="98.39" z="-10.5312" />
    <detection t="40" x="66.476" y="100.77000000000001" z="-10.3703" />
    <detection t="41" x="69.29599999999999" y="103.06" z="-10.1014" />
  </particle>
  <particle nSpots="2">
    <detection t="21" x="61.976" y="120.28" z="-19.7014" />
    <detection t="22" x="59.71600000000001" y="120.77000000000001" z="-19.5231" />
  </particle>
  <particle nSpots="41">
    <detection t="0" x="151.856" y="70.7" z="-17.8587" />
    <detection t="1" x="148.31600000000003" y="69.79" z="-17.7874" />
    <detection t="2" x="144.606" y="68.98" z="-17.7063" />
    <detection t="3" x="140.80600000000004" y="68.23" z="-18.0711" />
    <detection t="4" x="136.82600000000002" y="67.48" z="-17.9226" />
    <detection t="5" x="132.906" y="66.77000000000001" z="-18.0009" />
    <detection t="6" x="129.166" y="66.33000000000001" z="-17.6173" />
    <detection t="7" x="125.51600000000002" y="65.98" z="-17.8486" />
    <detection t="8" x="121.98599999999999" y="65.71000000000001" z="-17.5869" />
    <detection t="9" x="118.64600000000002" y="65.41000000000001" z="-17.4789" />
    <detection t="10" x="115.476" y="65.12" z="-17.5023" />
    <detection t="11" x="112.39600000000002" y="65.05000000000001" z="-17.4683" />
    <detection t="12" x="109.54599999999999" y="64.9" z="-17.4208" />
    <detection t="13" x="106.666" y="64.76" z="-17.4614" />
    <detection t="14" x="103.94600000000003" y="64.69000000000001" z="-17.4626" />
    <detection t="15" x="101.45600000000002" y="64.65" z="-17.1623" />
    <detection t="16" x="98.92599999999999" y="64.78" z="-17.0813" />
    <detection t="17" x="96.56600000000003" y="64.98" z="-17.01" />
    <detection t="18" x="94.29599999999999" y="65.24000000000001" z="-16.7956" />
    <detection t="19" x="92.08600000000001" y="65.48" z="-16.7335" />
    <detection t="20" x="89.98599999999999" y="65.84" z="-16.8781" />
    <detection t="21" x="87.81600000000003" y="66.31" z="-16.6263" />
    <detection t="22" x="85.76600000000002" y="66.91000000000001" z="-16.51" />
    <detection t="23" x="83.68600000000004" y="67.46000000000001" z="-16.5171" />
    <detection t="24" x="81.96600000000001" y="67.86" z="-16.4571" />
    <detection t="25" x="80.23599999999999" y="68.42" z="-16.3961" />
    <detection t="26" x="78.50600000000003" y="68.89" z="-16.3401" />
    <detection t="27" x="76.656" y="69.56" z="-16.1996" />
    <detection t="28" x="74.976" y="70.10000000000001" z="-16.0245" />
    <detection t="29" x="73.33600000000001" y="70.67" z="-15.9938" />
    <detection t="30" x="71.54599999999999" y="71.33000000000001" z="-15.6633" />
    <detection t="31" x="69.80600000000004" y="71.99000000000001" z="-15.7791" />
    <detection t="32" x="67.88600000000002" y="72.80000000000001" z="-15.5843" />
    <detection t="33" x="66.096" y="73.53" z="-15.576" />
    <detection t="34" x="64.29599999999999" y="74.72" z="-15.3069" />
    <detection t="35" x="62.48599999999999" y="75.75" z="-15.2321" />
    <detection t="36" x="60.646000000000015" y="76.53" z="-15.2741" />
    <detection t="37" x="58.876000000000005" y="77.23" z="-15.0005" />
    <detection t="38" x="57.096000000000004" y="78.12" z="-14.9755" />
    <detection t="39" x="55.30600000000001" y="79.02000000000001" z="-14.8867" />
    <detection t="40" x="53.52600000000001" y="79.67" z="-14.8177" />
  </particle>
  <particle nSpots="12">
    <detection t="0" x="47.82600000000002" y="87.78" z="3.363" />
    <detection t="1" x="46.95600000000002" y="89.29" z="2.8567" />
    <detection t="2" x="45.926000000000016" y="90.9" z="3.2352" />
    <detection t="3" x="45.02600000000001" y="92.77000000000001" z="2.6351" />
    <detection t="4" x="44.49600000000001" y="94.77000000000001" z="2.9927" />
    <detection t="5" x="44.68600000000001" y="97.72" z="2.6921" />
    <detection t="6" x="44.726" y="100.49000000000001" z="2.4523" />
    <detection t="7" x="45.32600000000002" y="103.33000000000001" z="2.7392" />
    <detection t="8" x="46.786" y="106.44000000000001" z="2.4711" />
    <detection t="9" x="49.116000000000014" y="108.72" z="2.4722" />
    <detection t="10" x="52.20600000000002" y="111.32000000000001" z="2.1619" />
    <detection t="11" x="55.85600000000002" y="113.46000000000001" z="2.1634" />
  </particle>
  <particle nSpots="34">
    <detection t="9" x="218.296" y="73.96000000000001" z="1.7589" />
    <detection t="10" x="210.88600000000002" y="69.65" z="-19.5475" />
    <detection t="11" x="204.63600000000002" y="66.27000000000001" z="-19.5908" />
    <detection t="12" x="198.50600000000003" y="62.940000000000005" z="-19.5984" />
    <detection t="13" x="192.44600000000003" y="59.88999999999999" z="-19.5266" />
    <detection t="14" x="186.426" y="57.080000000000005" z="-19.5084" />
    <detection t="15" x="180.64600000000002" y="54.49" z="-19.6394" />
    <detection t="16" x="175.11599999999999" y="52.160000000000004" z="-19.6956" />
    <detection t="17" x="169.45600000000002" y="50.279999999999994" z="-19.4322" />
    <detection t="18" x="164.226" y="48.46" z="-19.633" />
    <detection t="19" x="159.096" y="46.86" z="-19.6365" />
    <detection t="20" x="153.926" y="45.5" z="-19.6387" />
    <detection t="21" x="148.88600000000002" y="44.37" z="-19.5902" />
    <detection t="22" x="143.82600000000002" y="43.37" z="-19.59" />
    <detection t="23" x="138.80600000000004" y="42.5" z="-19.5135" />
    <detection t="24" x="133.76600000000002" y="41.699999999999996" z="-19.5594" />
    <detection t="25" x="128.856" y="41.15" z="-19.4581" />
    <detection t="26" x="123.82600000000002" y="40.76" z="-19.3591" />
    <detection t="27" x="118.39600000000002" y="40.5" z="-19.2989" />
    <detection t="28" x="113.31600000000003" y="40.29" z="-19.2569" />
    <detection t="29" x="108.356" y="40.26" z="-19.1982" />
    <detection t="30" x="103.606" y="40.29" z="-19.1564" />
    <detection t="31" x="98.86599999999999" y="40.44" z="-19.2426" />
    <detection t="32" x="94.24600000000004" y="40.809999999999995" z="-19.028" />
    <detection t="33" x="89.62600000000003" y="41.15" z="-18.8845" />
    <detection t="34" x="85.19600000000003" y="41.85" z="-18.9495" />
    <detection t="35" x="80.89600000000002" y="42.66" z="-18.797" />
    <detection t="36" x="76.70600000000002" y="43.62" z="-18.6624" />
    <detection t="37" x="72.536" y="44.699999999999996" z="-18.6064" />
    <detection t="38" x="68.50600000000003" y="45.72" z="-18.4181" />
    <detection t="39" x="64.656" y="46.98" z="-18.2929" />
    <detection t="40" x="61.096000000000004" y="48.21" z="-17.9288" />
    <detection t="41" x="57.596000000000004" y="49.61" z="-18.1638" />
    <detection t="42" x="54.176000000000016" y="51.13" z="-1.3565" />
  </particle>
  <particle nSpots="20">
    <detection t="3" x="199.36599999999999" y="43.41" z="-22.5637" />
    <detection t="4" x="190.236" y="39.92" z="-22.7695" />
    <detection t="5" x="181.156" y="36.89" z="-22.8133" />
    <detection t="6" x="171.926" y="34.379999999999995" z="-22.4846" />
    <detection t="7" x="162.26600000000002" y="32.379999999999995" z="-22.6759" />
    <detection t="8" x="153.276" y="30.839999999999996" z="-22.5745" />
    <detection t="9" x="144.486" y="29.68" z="-22.6365" />
    <detection t="10" x="135.57600000000002" y="28.879999999999995" z="-22.469" />
    <detection t="11" x="126.71600000000001" y="28.009999999999998" z="-22.6858" />
    <detection t="12" x="117.94600000000003" y="27.57" z="-22.5653" />
    <detection t="13" x="109.55600000000004" y="27.57" z="-22.6143" />
    <detection t="14" x="101.88600000000002" y="27.729999999999997" z="-22.6901" />
    <detection t="15" x="94.05600000000004" y="28.14" z="-22.5733" />
    <detection t="16" x="83.226" y="29.019999999999996" z="-22.4856" />
    <detection t="17" x="68.976" y="30.979999999999997" z="-22.6498" />
    <detection t="18" x="55.256" y="33.559999999999995" z="-22.871" />
    <detection t="19" x="41.82600000000002" y="36.74" z="-22.7579" />
    <detection t="20" x="28.836000000000013" y="40.71" z="-22.6718" />
    <detection t="21" x="16.27600000000001" y="45.4" z="-22.9324" />
    <detection t="22" x="9.186000000000007" y="49.24" z="-20.5695" />
  </particle>
  <particle nSpots="39">
    <detection t="0" x="192.389" y="65.87400000000001" z="-12.2004" />
    <detection t="1" x="190.72200000000004" y="64.74000000000001" z="-12.1759" />
    <detection t="2" x="189.49400000000003" y="63.535000000000004" z="-12.208" />
    <detection t="3" x="188.098" y="62.373" z="-12.161" />
    <detection t="4" x="186.452" y="61.272" z="-12.0905" />
    <detection t="5" x="184.65500000000003" y="60.141" z="-12.0836" />
    <detection t="6" x="182.88400000000001" y="59.091" z="-11.9805" />
    <detection t="7" x="181.09000000000003" y="57.99999999999999" z="-11.9446" />
    <detection t="8" x="179.332" y="57.044000000000004" z="-11.9892" />
    <detection t="9" x="177.39800000000002" y="55.96699999999999" z="-11.8435" />
    <detection t="10" x="175.291" y="54.971" z="-11.704" />
    <detection t="11" x="173.303" y="54.145" z="-11.6427" />
    <detection t="12" x="171.56400000000002" y="53.335" z="-11.5637" />
    <detection t="13" x="169.92200000000003" y="52.62499999999999" z="-11.5779" />
    <detection t="14" x="168.274" y="51.88399999999999" z="-11.4238" />
    <detection t="15" x="166.66500000000002" y="51.133" z="-11.335" />
    <detection t="16" x="165.11200000000002" y="50.416000000000004" z="-11.3122" />
    <detection t="17" x="163.503" y="49.769" z="-11.3731" />
    <detection t="18" x="161.87" y="49.192" z="-11.142" />
    <detection t="19" x="160.30900000000003" y="48.623" z="-11.1139" />
    <detection t="20" x="158.904" y="48.073" z="-11.0251" />
    <detection t="21" x="157.464" y="47.602" z="-11.0749" />
    <detection t="22" x="156.06400000000002" y="47.143" z="-10.8418" />
    <detection t="23" x="154.74600000000004" y="46.681999999999995" z="-10.9068" />
    <detection t="24" x="153.452" y="46.295" z="-10.839" />
    <detection t="25" x="152.32300000000004" y="45.826" z="-10.8088" />
    <detection t="26" x="151.50400000000002" y="45.4" z="-10.6784" />
    <detection t="27" x="150.41200000000003" y="44.949999999999996" z="-10.5498" />
    <detection t="28" x="149.079" y="44.5" z="-10.6187" />
    <detection t="29" x="147.603" y="44.043" z="-10.4446" />
    <detection t="30" x="146.173" y="43.597" z="-10.4958" />
    <detection t="31" x="144.454" y="43.196" z="-10.253" />
    <detection t="32" x="142.865" y="42.826" z="-10.1679" />
    <detection t="33" x="141.072" y="42.338" z="-10.0526" />
    <detection t="34" x="139.175" y="41.918" z="-9.9791" />
    <detection t="35" x="137.373" y="41.604" z="-9.7991" />
    <detection t="36" x="135.57300000000004" y="41.277" z="-9.7304" />
    <detection t="37" x="133.935" y="40.97" z="-9.4314" />
    <detection t="38" x="133.38600000000002" y="40.78" z="-9.39" />
  </particle>
  <particle nSpots="5">
    <detection t="0" x="45.499000000000024" y="74.82700000000001" z="10.2861" />
    <detection t="1" x="40.65300000000002" y="76.686" z="10.289" />
    <detection t="2" x="34.29400000000001" y="79.152" z="10.1251" />
    <detection t="3" x="29.037000000000006" y="81.863" z="10.1443" />
    <detection t="4" x="23.436000000000007" y="85.037" z="8.6112" />
  </particle>
  <particle nSpots="15">
    <detection t="0" x="30.071000000000026" y="50.332" z="-11.31" />
    <detection t="1" x="28.533000000000015" y="50.368" z="-11.4094" />
    <detection t="2" x="27.230000000000018" y="50.704" z="-11.472" />
    <detection t="3" x="25.835000000000008" y="51.175999999999995" z="-11.3331" />
    <detection t="4" x="24.779000000000025" y="51.050000000000004" z="-11.0506" />
    <detection t="5" x="24.32000000000002" y="50.961999999999996" z="-10.849" />
    <detection t="6" x="23.549000000000007" y="50.62499999999999" z="-10.7567" />
    <detection t="7" x="23.23400000000001" y="49.908" z="-10.5796" />
    <detection t="8" x="23.013000000000005" y="48.666" z="-10.5995" />
    <detection t="9" x="22.841000000000008" y="47.216" z="-10.432" />
    <detection t="10" x="23.36500000000001" y="45.673" z="-10.4099" />
    <detection t="11" x="24.221000000000004" y="43.672" z="-10.2299" />
    <detection t="12" x="24.937000000000012" y="41.724" z="-10.1189" />
    <detection t="13" x="26.366000000000014" y="39.693" z="-9.995" />
    <detection t="14" x="27.900000000000006" y="37.796" z="-9.7504" />
  </particle>
  <particle nSpots="2">
    <detection t="0" x="74.74000000000001" y="46.861" z="3.7961" />
    <detection t="1" x="70.73599999999999" y="47.507" z="3.7395" />
  </particle>
  <particle nSpots="2">
    <detection t="7" x="81.67099999999999" y="117.76500000000001" z="-19.2679" />
    <detection t="8" x="81.50100000000003" y="117.612" z="-19.5351" />
  </particle>
  <particle nSpots="38">
    <detection t="0" x="160.45" y="86.685" z="-14.5182" />
    <detection t="1" x="160.591" y="86.923" z="-14.2568" />
    <detection t="2" x="160.76600000000002" y="87.188" z="-14.2176" />
    <detection t="3" x="161.00800000000004" y="87.44600000000001" z="-14.1196" />
    <detection t="4" x="161.346" y="87.72500000000001" z="-14.1196" />
    <detection t="5" x="161.577" y="87.91600000000001" z="-13.9463" />
    <detection t="6" x="161.95300000000003" y="88.177" z="-13.9607" />
    <detection t="7" x="162.38600000000002" y="88.46300000000001" z="-13.7945" />
    <detection t="8" x="162.954" y="88.762" z="-13.6336" />
    <detection t="9" x="163.28500000000003" y="89.07400000000001" z="-13.5197" />
    <detection t="10" x="163.57600000000002" y="89.43400000000001" z="-13.4099" />
    <detection t="11" x="163.80400000000003" y="89.778" z="-13.2596" />
    <detection t="12" x="164.005" y="90.105" z="-13.1479" />
    <detection t="13" x="164.28500000000003" y="90.429" z="-13.0562" />
    <detection t="14" x="164.52800000000002" y="90.717" z="-12.9355" />
    <detection t="15" x="164.836" y="91.039" z="-12.8489" />
    <detection t="16" x="165.33500000000004" y="91.352" z="-12.7465" />
    <detection t="17" x="165.93400000000003" y="91.771" z="-12.5378" />
    <detection t="18" x="166.50600000000003" y="92.20800000000001" z="-12.501" />
    <detection t="19" x="167.30400000000003" y="92.74900000000001" z="-12.3774" />
    <detection t="20" x="168.026" y="93.301" z="-12.1923" />
    <detection t="21" x="168.81600000000003" y="94.006" z="-12.0422" />
    <detection t="22" x="169.62" y="94.60600000000001" z="-12.0149" />
    <detection t="23" x="170.59700000000004" y="95.247" z="-12.0456" />
    <detection t="24" x="171.707" y="95.94200000000001" z="-11.7373" />
    <detection t="25" x="173.32800000000003" y="96.798" z="-11.6336" />
    <detection t="26" x="174.83000000000004" y="97.659" z="-11.4657" />
    <detection t="27" x="176.216" y="98.444" z="-11.2243" />
    <detection t="28" x="177.541" y="99.31700000000001" z="-10.9959" />
    <detection t="29" x="179.00600000000003" y="100.19800000000001" z="-10.8865" />
    <detection t="30" x="180.442" y="101.018" z="-10.6366" />
    <detection t="31" x="182.024" y="102.036" z="-10.4937" />
    <detection t="32" x="183.71699999999998" y="102.96300000000001" z="-10.1048" />
    <detection t="33" x="185.51600000000002" y="104.07400000000001" z="-10.0129" />
    <detection t="34" x="187.308" y="105.256" z="-9.7423" />
    <detection t="35" x="189.21500000000003" y="106.596" z="-9.5625" />
    <detection t="36" x="191.23200000000003" y="108.182" z="-9.2435" />
    <detection t="37" x="193.35200000000003" y="109.667" z="-9.0112" />
  </particle>
  <particle nSpots="25">
    <detection t="0" x="127.43799999999999" y="74.40100000000001" z="-2.708" />
    <detection t="1" x="128.813" y="74.852" z="-2.6572" />
    <detection t="2" x="130.09300000000002" y="75.49600000000001" z="-2.9098" />
    <detection t="3" x="131.223" y="76.149" z="-2.9747" />
    <detection t="4" x="132.28200000000004" y="76.86200000000001" z="-3.166" />
    <detection t="5" x="133.16900000000004" y="77.506" z="-3.2489" />
    <detection t="6" x="134.253" y="78.114" z="-3.3143" />
    <detection t="7" x="135.28300000000002" y="78.796" z="-3.3321" />
    <detection t="8" x="135.918" y="79.30900000000001" z="-3.4563" />
    <detection t="9" x="136.47899999999998" y="79.918" z="-3.4284" />
    <detection t="10" x="137.04500000000002" y="80.56" z="-3.4788" />
    <detection t="11" x="137.926" y="81.108" z="-3.4384" />
    <detection t="12" x="138.85900000000004" y="81.706" z="-3.4116" />
    <detection t="13" x="139.86" y="82.257" z="-3.4117" />
    <detection t="14" x="140.938" y="82.905" z="-3.3107" />
    <detection t="15" x="142.163" y="83.453" z="-3.4603" />
    <detection t="16" x="143.23700000000002" y="84.117" z="-3.4895" />
    <detection t="17" x="144.31400000000002" y="84.78500000000001" z="-3.3553" />
    <detection t="18" x="145.40500000000003" y="85.421" z="-3.3738" />
    <detection t="19" x="146.60000000000002" y="86.10300000000001" z="-3.381" />
    <detection t="20" x="147.97700000000003" y="86.77900000000001" z="-3.4771" />
    <detection t="21" x="149.45500000000004" y="87.515" z="-3.4957" />
    <detection t="22" x="151.166" y="88.292" z="-3.4519" />
    <detection t="23" x="152.837" y="89.006" z="-3.2436" />
    <detection t="24" x="155.85900000000004" y="89.71300000000001" z="-3.3217" />
  </particle>
  <particle nSpots="21">
    <detection t="12" x="79.85300000000001" y="55.626" z="-19.7577" />
    <detection t="13" x="75.59500000000003" y="56.300999999999995" z="-19.9035" />
    <detection t="14" x="71.55000000000001" y="57.291999999999994" z="-19.5823" />
    <detection t="15" x="67.65899999999999" y="58.266" z="-19.5073" />
    <detection t="16" x="63.66300000000001" y="59.469" z="-19.4555" />
    <detection t="17" x="59.783000000000015" y="60.919999999999995" z="-19.3015" />
    <detection t="18" x="56.007000000000005" y="62.474" z="-19.1074" />
    <detection t="19" x="52.36100000000002" y="64.04" z="-19.1514" />
    <detection t="20" x="48.839" y="65.679" z="-18.9746" />
    <detection t="21" x="45.41500000000002" y="67.54400000000001" z="-18.8434" />
    <detection t="22" x="42.21800000000002" y="69.49900000000001" z="-18.7781" />
    <detection t="23" x="39.10600000000002" y="71.55900000000001" z="-18.6894" />
    <detection t="24" x="36.06900000000002" y="73.542" z="-18.7246" />
    <detection t="25" x="33.22400000000002" y="75.751" z="-18.5202" />
    <detection t="26" x="30.481000000000023" y="77.85600000000001" z="-18.4561" />
    <detection t="27" x="27.543000000000006" y="80.158" z="-18.3338" />
    <detection t="28" x="24.132000000000005" y="82.587" z="-18.1963" />
    <detection t="29" x="21.99600000000001" y="84.861" z="-18.0533" />
    <detection t="30" x="20.723000000000013" y="87.19900000000001" z="-17.0872" />
    <detection t="31" x="19.40700000000001" y="90.31500000000001" z="-15.8364" />
    <detection t="32" x="19.468000000000018" y="93.80600000000001" z="-14.6707" />
  </particle>
  <particle nSpots="19">
    <detection t="0" x="205.84199999999998" y="60.01199999999999" z="-13.7534" />
    <detection t="1" x="204.913" y="58.794999999999995" z="-14.4505" />
    <detection t="2" x="203.926" y="57.50599999999999" z="-15.497" />
    <detection t="3" x="202.865" y="56.178000000000004" z="-16.288" />
    <detection t="4" x="201.58100000000002" y="54.865" z="-13.4264" />
    <detection t="5" x="200.15000000000003" y="53.588" z="-13.3803" />
    <detection t="6" x="198.599" y="52.335" z="-13.58" />
    <detection t="7" x="197.322" y="51.079" z="-19.8957" />
    <detection t="8" x="195.99099999999999" y="49.774" z="-19.4947" />
    <detection t="9" x="194.59300000000002" y="48.5" z="-22.4028" />
    <detection t="10" x="193.312" y="47.342" z="-21.9818" />
    <detection t="11" x="192.187" y="46.266999999999996" z="-20.8466" />
    <detection t="12" x="191.06100000000004" y="45.199999999999996" z="-20.5391" />
    <detection t="13" x="189.97700000000003" y="44.073" z="-0.6962" />
    <detection t="14" x="188.91700000000003" y="42.879999999999995" z="-0.7754" />
    <detection t="15" x="188.051" y="41.713" z="-1.0612" />
    <detection t="16" x="186.96000000000004" y="40.615" z="-0.8038" />
    <detection t="17" x="185.77300000000002" y="39.617" z="-0.7862" />
    <detection t="18" x="184.40700000000004" y="38.754" z="-0.6974" />
  </particle>
  <particle nSpots="2">
    <detection t="0" x="223.976" y="56.391" z="-8.2875" />
    <detection t="1" x="223.64800000000002" y="55.809999999999995" z="-8.599" />
  </particle>
  <particle nSpots="43">
    <detection t="0" x="212.289" y="111.24600000000001" z="-18.8864" />
    <detection t="1" x="208.43900000000002" y="107.694" z="-19.3859" />
    <detection t="2" x="203.72899999999998" y="104.40700000000001" z="-19.3612" />
    <detection t="3" x="198.786" y="101.58000000000001" z="-19.397" />
    <detection t="4" x="193.981" y="99.08500000000001" z="-19.5461" />
    <detection t="5" x="189.038" y="96.468" z="-19.546" />
    <detection t="6" x="184.74900000000002" y="93.51" z="-19.1027" />
    <detection t="7" x="179.313" y="91.751" z="-19.3882" />
    <detection t="8" x="175.166" y="89.682" z="-19.3969" />
    <detection t="9" x="171.038" y="87.70800000000001" z="-19.3039" />
    <detection t="10" x="167.135" y="86.024" z="-19.2206" />
    <detection t="11" x="163.42000000000002" y="84.44200000000001" z="-19.1977" />
    <detection t="12" x="159.90000000000003" y="83.043" z="-19.0887" />
    <detection t="13" x="156.555" y="81.804" z="-19.0009" />
    <detection t="14" x="153.015" y="80.625" z="-19.0021" />
    <detection t="15" x="149.58300000000003" y="79.59" z="-19.0104" />
    <detection t="16" x="146.082" y="78.64500000000001" z="-18.966" />
    <detection t="17" x="142.73000000000002" y="77.89" z="-18.9186" />
    <detection t="18" x="139.70300000000003" y="77.34700000000001" z="-18.895" />
    <detection t="19" x="136.69300000000004" y="76.74600000000001" z="-18.7446" />
    <detection t="20" x="133.51600000000002" y="76.17200000000001" z="-18.9021" />
    <detection t="21" x="130.50800000000004" y="75.74600000000001" z="-18.8237" />
    <detection t="22" x="127.51300000000003" y="75.39" z="-18.7575" />
    <detection t="23" x="124.57600000000002" y="75.04400000000001" z="-18.7618" />
    <detection t="24" x="121.80099999999999" y="74.69600000000001" z="-18.6179" />
    <detection t="25" x="119.13400000000001" y="74.426" z="-18.6157" />
    <detection t="26" x="116.62900000000002" y="74.19500000000001" z="-18.8165" />
    <detection t="27" x="114.036" y="74.10900000000001" z="-18.3867" />
    <detection t="28" x="111.57800000000003" y="74.004" z="-18.4751" />
    <detection t="29" x="109.11000000000001" y="73.96600000000001" z="-18.5663" />
    <detection t="30" x="106.68100000000004" y="73.927" z="-18.4603" />
    <detection t="31" x="104.25400000000002" y="73.86200000000001" z="-18.3093" />
    <detection t="32" x="101.743" y="73.869" z="-18.1876" />
    <detection t="33" x="99.30799999999999" y="73.879" z="-18.4162" />
    <detection t="34" x="96.87900000000002" y="73.914" z="-18.1897" />
    <detection t="35" x="94.29000000000002" y="74.253" z="-18.3074" />
    <detection t="36" x="91.95400000000001" y="74.507" z="-18.1432" />
    <detection t="37" x="89.59199999999998" y="74.67" z="-17.9772" />
    <detection t="38" x="87.23400000000004" y="74.839" z="-17.909" />
    <detection t="39" x="84.53000000000003" y="75.206" z="-17.5982" />
    <detection t="40" x="82.09199999999998" y="75.49900000000001" z="-17.3235" />
    <detection t="41" x="79.517" y="75.73100000000001" z="-17.3062" />
    <detection t="42" x="77.12200000000001" y="75.902" z="-17.1812" />
  </particle>
  <particle nSpots="40">
    <detection t="0" x="65.36900000000003" y="114.50400000000002" z="-7.0487" />
    <detection t="1" x="70.406" y="115.13900000000001" z="-7.0357" />
    <detection t="2" x="75.358" y="114.78" z="-7.0458" />
    <detection t="3" x="80.82900000000001" y="113.896" z="-7.2821" />
    <detection t="4" x="86.46500000000003" y="112.84700000000001" z="-7.2797" />
    <detection t="5" x="92.14300000000003" y="112.20700000000001" z="-7.6162" />
    <detection t="6" x="97.95100000000002" y="112.13600000000001" z="-7.6487" />
    <detection t="7" x="103.60900000000004" y="112.104" z="-7.6802" />
    <detection t="8" x="109.64300000000003" y="112.18900000000001" z="-7.9034" />
    <detection t="9" x="115.80200000000002" y="112.339" z="-8.0443" />
    <detection t="10" x="122.48900000000003" y="112.84400000000001" z="-8.1178" />
    <detection t="11" x="129.73400000000004" y="113.545" z="-8.3072" />
    <detection t="12" x="137.536" y="114.46700000000001" z="-8.3912" />
    <detection t="13" x="146.267" y="115.72400000000002" z="-8.5057" />
    <detection t="14" x="155.122" y="118.019" z="-8.7034" />
    <detection t="15" x="163.98900000000003" y="120.476" z="-8.9802" />
    <detection t="16" x="173.236" y="123.221" z="-8.9759" />
    <detection t="17" x="182.851" y="126.32500000000002" z="-9.4717" />
    <detection t="18" x="193.00400000000002" y="130.068" z="-9.5762" />
    <detection t="19" x="204.21699999999998" y="133.98000000000002" z="-9.0462" />
    <detection t="20" x="216.332" y="131.98600000000002" z="-8.7149" />
    <detection t="21" x="227.66200000000003" y="126.78200000000001" z="-9.4314" />
    <detection t="22" x="235.87900000000002" y="119.936" z="-10.9603" />
    <detection t="23" x="240.599" y="113.17200000000001" z="-12.9755" />
    <detection t="24" x="242.469" y="107.235" z="-14.6898" />
    <detection t="25" x="241.5" y="101.988" z="-16.4813" />
    <detection t="26" x="238.957" y="97.58200000000001" z="-17.5817" />
    <detection t="27" x="235.44100000000003" y="93.863" z="-18.0059" />
    <detection t="28" x="231.30600000000004" y="90.426" z="-18.2131" />
    <detection t="29" x="227.122" y="87.209" z="-18.1376" />
    <detection t="30" x="222.94" y="84.44900000000001" z="-18.1528" />
    <detection t="31" x="218.914" y="81.807" z="-17.8005" />
    <detection t="32" x="214.983" y="79.27600000000001" z="-17.7431" />
    <detection t="33" x="211.21699999999998" y="76.95" z="-17.403" />
    <detection t="34" x="207.49099999999999" y="74.66300000000001" z="-17.2893" />
    <detection t="35" x="203.71300000000002" y="72.55000000000001" z="-17.3996" />
    <detection t="36" x="200.111" y="70.465" z="-17.3428" />
    <detection t="37" x="196.64800000000002" y="68.566" z="-17.117" />
    <detection t="38" x="193.20600000000002" y="66.83200000000001" z="-17.1579" />
    <detection t="39" x="189.91000000000003" y="65.174" z="-17.0241" />
  </particle>
  <particle nSpots="5">
    <detection t="0" x="203.043" y="43.661" z="1.0737" />
    <detection t="1" x="200.358" y="41.846" z="-0.2654" />
    <detection t="2" x="197.747" y="40.074999999999996" z="0.5645" />
    <detection t="3" x="195.118" y="38.138999999999996" z="0.02335" />
    <detection t="4" x="191.51600000000002" y="35.940999999999995" z="0.3352" />
  </particle>
  <particle nSpots="2">
    <detection t="0" x="115.56200000000001" y="85.34100000000001" z="-3.2629" />
    <detection t="1" x="116.46000000000004" y="85.81800000000001" z="-3.5101" />
  </particle>
  <particle nSpots="42">
    <detection t="0" x="112.28700000000003" y="22.658" z="4.0249" />
    <detection t="1" x="107.024" y="22.811999999999998" z="3.83" />
    <detection t="2" x="101.666" y="23.269" z="3.5507" />
    <detection t="3" x="96.54400000000004" y="23.823" z="3.2717" />
    <detection t="4" x="91.39100000000002" y="24.53" z="3.2081" />
    <detection t="5" x="86.137" y="25.339999999999996" z="2.7533" />
    <detection t="6" x="81.24099999999999" y="26.199999999999996" z="2.8771" />
    <detection t="7" x="76.60900000000004" y="27.159999999999997" z="2.3061" />
    <detection t="8" x="72.005" y="28.311" z="2.697" />
    <detection t="9" x="67.67599999999999" y="29.436999999999998" z="2.183" />
    <detection t="10" x="63.74600000000004" y="30.631" z="2.1018" />
    <detection t="11" x="60.00800000000004" y="31.976999999999997" z="1.8493" />
    <detection t="12" x="56.22400000000002" y="33.248999999999995" z="2.0253" />
    <detection t="13" x="52.857" y="34.907" z="2.0454" />
    <detection t="14" x="49.751000000000005" y="36.659" z="0.9769" />
    <detection t="15" x="46.839" y="38.626" z="1.7439" />
    <detection t="16" x="43.881" y="40.667" z="1.6632" />
    <detection t="17" x="41.018" y="42.352" z="1.2488" />
    <detection t="18" x="38.572" y="44.268" z="1.6297" />
    <detection t="19" x="36.505000000000024" y="46.8" z="1.3473" />
    <detection t="20" x="34.226" y="49.219" z="1.2903" />
    <detection t="21" x="32.17700000000002" y="51.571000000000005" z="0.85" />
    <detection t="22" x="30.273000000000025" y="53.785000000000004" z="0.8366" />
    <detection t="23" x="28.579000000000008" y="56.038000000000004" z="0.9446" />
    <detection t="24" x="26.837000000000018" y="57.904" z="1.2769" />
    <detection t="25" x="24.994" y="59.823" z="0.2454" />
    <detection t="26" x="23.012" y="61.312000000000005" z="0.4867" />
    <detection t="27" x="20.995000000000005" y="62.865" z="0.7071" />
    <detection t="28" x="19.418000000000006" y="64.82600000000001" z="0.9933" />
    <detection t="29" x="18.003000000000014" y="66.20100000000001" z="0.4725" />
    <detection t="30" x="17.143" y="67.039" z="-0.2174" />
    <detection t="31" x="16.00200000000001" y="68.06500000000001" z="-0.3747" />
    <detection t="32" x="15.091000000000008" y="68.63300000000001" z="-0.4351" />
    <detection t="33" x="14.009000000000015" y="69.589" z="-1.6498" />
    <detection t="34" x="13.742000000000019" y="69.62400000000001" z="-1.9145" />
    <detection t="35" x="13.209000000000003" y="69.501" z="-2.7485" />
    <detection t="36" x="13.087000000000018" y="70.358" z="-3.4408" />
    <detection t="37" x="12.87700000000001" y="69.86500000000001" z="-4.0646" />
    <detection t="38" x="12.261000000000024" y="68.751" z="-4.6004" />
    <detection t="39" x="12.294000000000011" y="66.251" z="-5.2539" />
    <detection t="40" x="12.037000000000006" y="64.33300000000001" z="-5.6673" />
    <detection t="41" x="11.965000000000003" y="61.88" z="-6.3116" />
  </particle>
  <particle nSpots="14">
    <detection t="0" x="48.20100000000002" y="92.70700000000001" z="-7.9215" />
    <detection t="1" x="49.56400000000002" y="95.153" z="-7.8534" />
    <detection t="2" x="50.751000000000005" y="97.787" z="-8.0078" />
    <detection t="3" x="52.84100000000001" y="100.245" z="-7.9735" />
    <detection t="4" x="55.886000000000024" y="102.766" z="-7.8919" />
    <detection t="5" x="59.94100000000003" y="105.48" z="-7.995" />
    <detection t="6" x="64.43100000000004" y="108.432" z="-7.929" />
    <detection t="7" x="69.65899999999999" y="110.01700000000001" z="-8.0566" />
    <detection t="8" x="75.51400000000001" y="111.415" z="-8.0735" />
    <detection t="9" x="82.084" y="111.10000000000001" z="-8.0908" />
    <detection t="10" x="89.01800000000003" y="110.63300000000001" z="-8.1927" />
    <detection t="11" x="95.97899999999998" y="110.42" z="-8.3084" />
    <detection t="12" x="102.96300000000002" y="110.28800000000001" z="-8.3407" />
    <detection t="13" x="109.52600000000001" y="110.411" z="-8.3068" />
  </particle>
  <particle nSpots="33">
    <detection t="6" x="95.31600000000003" y="75.92" z="-13.96" />
    <detection t="7" x="93.57600000000002" y="76.51" z="-14.119" />
    <detection t="8" x="92.18600000000004" y="76.88000000000001" z="-14.1145" />
    <detection t="9" x="91.08600000000001" y="77.21000000000001" z="-13.8896" />
    <detection t="10" x="90.07600000000002" y="77.37" z="-13.9601" />
    <detection t="11" x="89.06600000000003" y="77.61" z="-13.951" />
    <detection t="12" x="88.01600000000002" y="77.97" z="-13.8514" />
    <detection t="13" x="86.98599999999999" y="78.38000000000001" z="-13.7038" />
    <detection t="14" x="85.94600000000003" y="78.72" z="-13.7193" />
    <detection t="15" x="84.82600000000002" y="79.07000000000001" z="-13.6357" />
    <detection t="16" x="83.656" y="79.46000000000001" z="-13.5516" />
    <detection t="17" x="82.54599999999999" y="79.88000000000001" z="-13.427" />
    <detection t="18" x="81.49600000000004" y="80.22" z="-13.3416" />
    <detection t="19" x="80.50600000000003" y="80.53" z="-13.2552" />
    <detection t="20" x="79.73599999999999" y="80.94000000000001" z="-13.069" />
    <detection t="21" x="78.87600000000003" y="81.36" z="-13.087" />
    <detection t="22" x="78.106" y="81.87" z="-13.1056" />
    <detection t="23" x="77.33600000000001" y="82.26" z="-13.0104" />
    <detection t="24" x="76.62600000000003" y="82.71000000000001" z="-12.882" />
    <detection t="25" x="76.11599999999999" y="82.99000000000001" z="-12.7598" />
    <detection t="26" x="75.666" y="83.44000000000001" z="-12.5731" />
    <detection t="27" x="75.23599999999999" y="83.65" z="-12.4901" />
    <detection t="28" x="74.89600000000002" y="83.98" z="-12.4969" />
    <detection t="29" x="74.63600000000002" y="84.32000000000001" z="-12.3121" />
    <detection t="30" x="74.36599999999999" y="84.68" z="-12.347" />
    <detection t="31" x="73.906" y="85.09" z="-12.2069" />
    <detection t="32" x="73.71600000000001" y="85.36" z="-12.1013" />
    <detection t="33" x="73.43600000000004" y="85.84" z="-12.0424" />
    <detection t="34" x="73.17599999999999" y="86.34" z="-11.9578" />
    <detection t="35" x="72.96600000000001" y="86.71000000000001" z="-11.7757" />
    <detection t="36" x="72.80600000000004" y="86.82000000000001" z="-11.7028" />
    <detection t="37" x="72.70600000000002" y="86.97" z="-11.7419" />
    <detection t="38" x="72.476" y="87.12" z="-11.551" />
  </particle>
  <particle nSpots="44">
    <detection t="0" x="166.563" y="72.81" z="-13.5424" />
    <detection t="1" x="165.78000000000003" y="72.73100000000001" z="-13.6301" />
    <detection t="2" x="165.279" y="72.70500000000001" z="-13.5408" />
    <detection t="3" x="164.938" y="72.65100000000001" z="-13.5319" />
    <detection t="4" x="164.34300000000002" y="72.617" z="-13.4225" />
    <detection t="5" x="163.851" y="72.60300000000001" z="-13.3889" />
    <detection t="6" x="163.128" y="72.644" z="-13.3397" />
    <detection t="7" x="162.50900000000001" y="72.67800000000001" z="-13.1929" />
    <detection t="8" x="161.95100000000002" y="72.67800000000001" z="-13.1056" />
    <detection t="9" x="161.36900000000003" y="72.61200000000001" z="-13.1867" />
    <detection t="10" x="161.123" y="72.534" z="-13.0625" />
    <detection t="11" x="161.11700000000002" y="72.47500000000001" z="-12.9535" />
    <detection t="12" x="160.848" y="72.408" z="-12.9086" />
    <detection t="13" x="160.514" y="72.473" z="-12.9327" />
    <detection t="14" x="160.09700000000004" y="72.45" z="-12.7784" />
    <detection t="15" x="159.637" y="72.557" z="-12.7296" />
    <detection t="16" x="159.24200000000002" y="72.653" z="-12.5506" />
    <detection t="17" x="158.76300000000003" y="72.78" z="-12.3763" />
    <detection t="18" x="158.337" y="72.906" z="-12.3134" />
    <detection t="19" x="157.95100000000002" y="72.995" z="-12.2326" />
    <detection t="20" x="157.572" y="73.099" z="-12.2258" />
    <detection t="21" x="157.37600000000003" y="73.155" z="-12.169" />
    <detection t="22" x="157.18900000000002" y="73.232" z="-12.0662" />
    <detection t="23" x="157.003" y="73.33000000000001" z="-11.9646" />
    <detection t="24" x="156.81900000000002" y="73.391" z="-11.9298" />
    <detection t="25" x="156.724" y="73.522" z="-11.8275" />
    <detection t="26" x="156.65800000000002" y="73.62100000000001" z="-11.7365" />
    <detection t="27" x="156.567" y="73.80600000000001" z="-11.596" />
    <detection t="28" x="156.599" y="73.992" z="-11.5225" />
    <detection t="29" x="156.66500000000002" y="74.07600000000001" z="-11.447" />
    <detection t="30" x="156.65500000000003" y="74.271" z="-11.392" />
    <detection t="31" x="156.66900000000004" y="74.45500000000001" z="-11.2275" />
    <detection t="32" x="156.673" y="74.65700000000001" z="-11.0488" />
    <detection t="33" x="156.692" y="74.72800000000001" z="-10.9054" />
    <detection t="34" x="156.84199999999998" y="74.879" z="-10.8908" />
    <detection t="35" x="156.88400000000001" y="74.994" z="-10.6156" />
    <detection t="36" x="156.95" y="75.051" z="-10.5193" />
    <detection t="37" x="156.981" y="75.152" z="-10.481" />
    <detection t="38" x="156.91200000000003" y="75.406" z="-10.3122" />
    <detection t="39" x="157.007" y="75.548" z="-10.1837" />
    <detection t="40" x="157.103" y="75.697" z="-10.0192" />
    <detection t="41" x="157.211" y="75.807" z="-9.7347" />
    <detection t="42" x="157.17200000000003" y="75.938" z="-9.5765" />
    <detection t="43" x="157.28300000000002" y="76.191" z="-9.3982" />
  </particle>
  <particle nSpots="30">
    <detection t="13" x="79.05000000000001" y="36.866" z="-12.943" />
    <detection t="14" x="75.481" y="38.147999999999996" z="-12.9922" />
    <detection t="15" x="72.40700000000004" y="39.297" z="-12.7345" />
    <detection t="16" x="69.81700000000001" y="40.454" z="-12.6337" />
    <detection t="17" x="67.29400000000004" y="41.536" z="-12.6264" />
    <detection t="18" x="64.875" y="42.708" z="-12.4223" />
    <detection t="19" x="62.45600000000002" y="43.842" z="-12.3923" />
    <detection t="20" x="60.28200000000004" y="45.155" z="-12.1771" />
    <detection t="21" x="58.482" y="46.629999999999995" z="-12.1319" />
    <detection t="22" x="56.821000000000026" y="48.162" z="-12.0769" />
    <detection t="23" x="55.09200000000001" y="49.684" z="-11.8974" />
    <detection t="24" x="53.381" y="51.058" z="-11.781" />
    <detection t="25" x="51.68800000000002" y="52.627" z="-11.7159" />
    <detection t="26" x="49.93900000000002" y="54.059000000000005" z="-11.624" />
    <detection t="27" x="48.50800000000001" y="56.115" z="-11.5557" />
    <detection t="28" x="46.98600000000002" y="57.809000000000005" z="-11.3237" />
    <detection t="29" x="45.640000000000015" y="59.367" z="-11.2812" />
    <detection t="30" x="44.22300000000001" y="61.068000000000005" z="-11.1331" />
    <detection t="31" x="42.70400000000001" y="62.87799999999999" z="-10.9959" />
    <detection t="32" x="41.21100000000001" y="64.82600000000001" z="-10.9392" />
    <detection t="33" x="39.94300000000001" y="66.584" z="-10.8997" />
    <detection t="34" x="38.68800000000002" y="68.31400000000001" z="-10.6571" />
    <detection t="35" x="37.423" y="70.56" z="-10.5567" />
    <detection t="36" x="36.007000000000005" y="72.473" z="-10.4751" />
    <detection t="37" x="34.392000000000024" y="74.16000000000001" z="-10.4307" />
    <detection t="38" x="33.608000000000004" y="75.543" z="-10.3127" />
    <detection t="39" x="32.47" y="77.476" z="-10.2331" />
    <detection t="40" x="31.801000000000016" y="79.311" z="-10.0441" />
    <detection t="41" x="30.680000000000007" y="80.83000000000001" z="-9.9025" />
    <detection t="42" x="30.00800000000001" y="82.765" z="-9.8964" />
  </particle>
  <particle nSpots="42">
    <detection t="0" x="230.32100000000003" y="90.848" z="-20.0033" />
    <detection t="1" x="225.363" y="86.93900000000001" z="-20.081" />
    <detection t="2" x="220.17400000000004" y="83.351" z="-20.4008" />
    <detection t="3" x="214.709" y="79.87400000000001" z="-20.3905" />
    <detection t="4" x="209.25100000000003" y="76.57900000000001" z="-20.5273" />
    <detection t="5" x="202.875" y="73.006" z="-20.3616" />
    <detection t="6" x="196.57600000000002" y="69.79700000000001" z="-20.3853" />
    <detection t="7" x="190.59199999999998" y="66.828" z="-20.5393" />
    <detection t="8" x="184.591" y="64.069" z="-20.3653" />
    <detection t="9" x="178.858" y="61.555" z="-20.4177" />
    <detection t="10" x="173.435" y="59.294999999999995" z="-20.1252" />
    <detection t="11" x="168.211" y="57.282000000000004" z="-20.0947" />
    <detection t="12" x="163.20300000000003" y="55.392999999999994" z="-20.128" />
    <detection t="13" x="158.666" y="53.824999999999996" z="-19.918" />
    <detection t="14" x="154.44800000000004" y="52.49" z="-19.9958" />
    <detection t="15" x="150.29400000000004" y="51.33899999999999" z="-19.942" />
    <detection t="16" x="146.12" y="50.36299999999999" z="-20.0407" />
    <detection t="17" x="141.84500000000003" y="49.586" z="-19.8498" />
    <detection t="18" x="138.05200000000002" y="48.896" z="-19.9307" />
    <detection t="19" x="134.53000000000003" y="48.355" z="-19.9681" />
    <detection t="20" x="130.938" y="47.926" z="-19.745" />
    <detection t="21" x="127.464" y="47.592999999999996" z="-19.6103" />
    <detection t="22" x="124.16900000000004" y="47.338" z="-19.719" />
    <detection t="23" x="120.846" y="47.183" z="-19.6936" />
    <detection t="24" x="117.74400000000003" y="47.058" z="-19.7387" />
    <detection t="25" x="114.77699999999999" y="46.975" z="-19.5619" />
    <detection t="26" x="111.91700000000003" y="47.037" z="-19.5153" />
    <detection t="27" x="109.17400000000004" y="47.168" z="-19.3764" />
    <detection t="28" x="106.53899999999999" y="47.242" z="-19.273" />
    <detection t="29" x="103.88800000000003" y="47.260999999999996" z="-19.4941" />
    <detection t="30" x="101.16500000000002" y="47.323" z="-19.4862" />
    <detection t="31" x="98.45400000000001" y="47.369" z="-19.4265" />
    <detection t="32" x="95.82499999999999" y="47.504" z="-19.2331" />
    <detection t="33" x="93.23000000000002" y="47.729" z="-19.016" />
    <detection t="34" x="90.517" y="47.981" z="-19.16" />
    <detection t="35" x="87.916" y="48.426" z="-18.9725" />
    <detection t="36" x="85.29400000000004" y="48.903" z="-19.0951" />
    <detection t="37" x="82.58300000000003" y="49.477" z="-18.9537" />
    <detection t="38" x="79.95300000000003" y="49.998999999999995" z="-18.5656" />
    <detection t="39" x="77.42099999999999" y="50.529" z="-18.649" />
    <detection t="40" x="74.86000000000001" y="51.103" z="-18.3376" />
    <detection t="41" x="72.38900000000001" y="51.714999999999996" z="-18.0522" />
  </particle>
  <particle nSpots="46">
    <detection t="0" x="184.598" y="75.476" z="3.1257" />
    <detection t="1" x="182.60399999999998" y="74.60300000000001" z="2.627" />
    <detection t="2" x="180.61599999999999" y="73.843" z="2.5625" />
    <detection t="3" x="178.873" y="73.14" z="2.3958" />
    <detection t="4" x="177.06" y="72.483" z="2.4843" />
    <detection t="5" x="175.277" y="71.857" z="1.4783" />
    <detection t="6" x="173.49900000000002" y="71.30600000000001" z="1.7208" />
    <detection t="7" x="171.779" y="70.721" z="1.9401" />
    <detection t="8" x="170.46000000000004" y="70.087" z="2.1084" />
    <detection t="9" x="168.87100000000004" y="69.44500000000001" z="1.4867" />
    <detection t="10" x="166.863" y="68.905" z="1.5141" />
    <detection t="11" x="164.745" y="68.864" z="1.0656" />
    <detection t="12" x="163.09000000000003" y="69.013" z="1.0212" />
    <detection t="13" x="161.93600000000004" y="68.751" z="0.9672" />
    <detection t="14" x="160.91900000000004" y="67.686" z="1.0786" />
    <detection t="15" x="159.46800000000002" y="66.73400000000001" z="0.9553" />
    <detection t="16" x="157.99200000000002" y="66.23100000000001" z="1.0613" />
    <detection t="17" x="156.67700000000002" y="65.881" z="1.3686" />
    <detection t="18" x="155.286" y="65.667" z="1.3943" />
    <detection t="19" x="154.122" y="65.51100000000001" z="1.1954" />
    <detection t="20" x="152.781" y="65.342" z="15.737" />
    <detection t="21" x="151.541" y="65.185" z="15.6911" />
    <detection t="22" x="150.41500000000002" y="65.01700000000001" z="2.2393" />
    <detection t="23" x="149.248" y="64.918" z="0.307" />
    <detection t="24" x="148.3" y="64.863" z="0.6704" />
    <detection t="25" x="147.406" y="64.754" z="0.4809" />
    <detection t="26" x="146.45300000000003" y="64.694" z="0.6107" />
    <detection t="27" x="145.623" y="64.60600000000001" z="0.5933" />
    <detection t="28" x="144.67900000000003" y="64.62" z="0.3387" />
    <detection t="29" x="143.88" y="64.57900000000001" z="0.5487" />
    <detection t="30" x="143.13400000000001" y="64.613" z="1.007" />
    <detection t="31" x="142.37100000000004" y="64.634" z="1.3383" />
    <detection t="32" x="141.69600000000003" y="64.632" z="15.6492" />
    <detection t="33" x="140.97000000000003" y="64.68100000000001" z="0.4773" />
    <detection t="34" x="140.296" y="64.717" z="15.63" />
    <detection t="35" x="139.71699999999998" y="64.769" z="15.5623" />
    <detection t="36" x="139.21000000000004" y="64.783" z="0.3911" />
    <detection t="37" x="138.56" y="64.673" z="0.5461" />
    <detection t="38" x="137.88300000000004" y="64.655" z="0.8073" />
    <detection t="39" x="137.18200000000002" y="64.66000000000001" z="0.9128" />
    <detection t="40" x="136.61599999999999" y="64.724" z="15.6527" />
    <detection t="41" x="136.07800000000003" y="64.68100000000001" z="0.8315" />
    <detection t="42" x="135.985" y="64.709" z="0.3993" />
    <detection t="43" x="135.666" y="64.88000000000001" z="1.0062" />
    <detection t="44" x="135.46500000000003" y="65.14500000000001" z="0.4335" />
    <detection t="45" x="135.44100000000003" y="65.30000000000001" z="0.1765" />
  </particle>
  <particle nSpots="10">
    <detection t="10" x="174.036" y="26.619999999999997" z="-15.3604" />
    <detection t="11" x="163.236" y="24.32" z="-23.5811" />
    <detection t="12" x="151.89600000000002" y="22.509999999999998" z="-23.5896" />
    <detection t="13" x="140.75600000000003" y="21.03" z="-23.4438" />
    <detection t="14" x="130.30600000000004" y="20.14" z="-23.3417" />
    <detection t="15" x="119.666" y="19.96" z="-23.5744" />
    <detection t="16" x="109.346" y="20.1" z="-23.4451" />
    <detection t="17" x="99.226" y="20.68" z="-23.4481" />
    <detection t="18" x="89.36599999999999" y="21.699999999999996" z="-23.3361" />
    <detection t="19" x="79.856" y="22.979999999999997" z="-23.2802" />
  </particle>
  <particle nSpots="26">
    <detection t="0" x="167.80600000000004" y="73.51" z="-17.8158" />
    <detection t="1" x="165.286" y="72.68" z="-17.5911" />
    <detection t="2" x="162.856" y="71.9" z="-17.5334" />
    <detection t="3" x="160.336" y="71.16000000000001" z="-17.5761" />
    <detection t="4" x="157.716" y="70.38000000000001" z="-17.5296" />
    <detection t="5" x="155.086" y="69.63000000000001" z="-17.5147" />
    <detection t="6" x="152.39600000000002" y="68.92" z="-17.5507" />
    <detection t="7" x="149.736" y="68.22" z="-17.595" />
    <detection t="8" x="146.836" y="67.72" z="-17.5024" />
    <detection t="9" x="144.00600000000003" y="67.14" z="-17.3977" />
    <detection t="10" x="141.346" y="66.51" z="-17.5397" />
    <detection t="11" x="138.61599999999999" y="65.99000000000001" z="-17.4693" />
    <detection t="12" x="135.906" y="65.4" z="-17.5594" />
    <detection t="13" x="133.236" y="64.92" z="-17.5132" />
    <detection t="14" x="130.726" y="64.39" z="-17.0162" />
    <detection t="15" x="128.30600000000004" y="63.99" z="-17.1911" />
    <detection t="16" x="125.98599999999999" y="63.74999999999999" z="-16.8607" />
    <detection t="17" x="123.71600000000001" y="63.6" z="-16.7178" />
    <detection t="18" x="121.476" y="63.559999999999995" z="-16.4091" />
    <detection t="19" x="119.48599999999999" y="63.550000000000004" z="-16.3311" />
    <detection t="20" x="117.63600000000002" y="63.550000000000004" z="-16.2981" />
    <detection t="21" x="115.906" y="63.60999999999999" z="-16.2081" />
    <detection t="22" x="114.43600000000004" y="63.690000000000005" z="-16.1183" />
    <detection t="23" x="113.18600000000004" y="63.779999999999994" z="-15.9432" />
    <detection t="24" x="111.856" y="63.99999999999999" z="-15.7543" />
    <detection t="25" x="110.08600000000001" y="64.17" z="-15.7952" />
  </particle>
  <particle nSpots="6">
    <detection t="0" x="189.07600000000002" y="59.32" z="-20.002" />
    <detection t="1" x="183.776" y="56.940000000000005" z="-19.9281" />
    <detection t="2" x="178.466" y="54.74" z="-20.0349" />
    <detection t="3" x="173.44600000000003" y="52.85" z="-19.7873" />
    <detection t="4" x="168.45600000000002" y="51.32" z="-0.6211" />
    <detection t="5" x="163.26600000000002" y="49.41" z="-0.649" />
  </particle>
  <particle nSpots="39">
    <detection t="0" x="89.666" y="63.49" z="-13.4946" />
    <detection t="1" x="88.346" y="63.940000000000005" z="-13.5354" />
    <detection t="2" x="87.08600000000001" y="64.38000000000001" z="-13.5453" />
    <detection t="3" x="85.75600000000003" y="65.01" z="-13.5483" />
    <detection t="4" x="84.57600000000002" y="65.56" z="-13.3607" />
    <detection t="5" x="83.406" y="66.44000000000001" z="-13.2799" />
    <detection t="6" x="82.226" y="67.2" z="-13.2582" />
    <detection t="7" x="80.98599999999999" y="67.92" z="-13.3615" />
    <detection t="8" x="79.76600000000002" y="68.7" z="-13.2035" />
    <detection t="9" x="78.70600000000002" y="69.19000000000001" z="-13.2514" />
    <detection t="10" x="77.786" y="69.83000000000001" z="-13.0257" />
    <detection t="11" x="76.69600000000003" y="70.5" z="-12.9977" />
    <detection t="12" x="75.606" y="71.04" z="-12.9305" />
    <detection t="13" x="74.69600000000003" y="71.79" z="-12.8356" />
    <detection t="14" x="73.71600000000001" y="72.43" z="-12.6597" />
    <detection t="15" x="72.77600000000001" y="72.99000000000001" z="-12.5717" />
    <detection t="16" x="72.01600000000002" y="73.72" z="-12.509" />
    <detection t="17" x="71.32600000000002" y="74.39" z="-12.5261" />
    <detection t="18" x="70.77600000000001" y="75.0" z="-12.3983" />
    <detection t="19" x="70.29599999999999" y="75.65" z="-12.3016" />
    <detection t="20" x="69.79599999999999" y="76.29" z="-12.1502" />
    <detection t="21" x="69.43600000000004" y="76.97" z="-12.0615" />
    <detection t="22" x="69.096" y="77.72" z="-11.9461" />
    <detection t="23" x="68.87600000000003" y="78.21000000000001" z="-11.7551" />
    <detection t="24" x="68.75600000000003" y="78.81" z="-11.6816" />
    <detection t="25" x="68.73599999999999" y="79.23" z="-11.6203" />
    <detection t="26" x="68.666" y="79.9" z="-11.6319" />
    <detection t="27" x="68.56600000000003" y="80.28" z="-11.521" />
    <detection t="28" x="68.54599999999999" y="80.7" z="-11.4931" />
    <detection t="29" x="68.54599999999999" y="81.22" z="-11.3049" />
    <detection t="30" x="68.54599999999999" y="81.68" z="-11.0939" />
    <detection t="31" x="68.46600000000001" y="82.19000000000001" z="-11.0597" />
    <detection t="32" x="68.52600000000001" y="82.56" z="-10.9419" />
    <detection t="33" x="68.476" y="83.16000000000001" z="-10.8035" />
    <detection t="34" x="68.51600000000002" y="83.76" z="-10.7548" />
    <detection t="35" x="68.536" y="84.15" z="-10.6557" />
    <detection t="36" x="68.606" y="84.33000000000001" z="-10.4368" />
    <detection t="37" x="68.81600000000003" y="84.51" z="-10.3127" />
    <detection t="38" x="68.87600000000003" y="84.78" z="-10.1896" />
  </particle>
  <particle nSpots="21">
    <detection t="0" x="79.666" y="32.49" z="-18.4528" />
    <detection t="1" x="74.37600000000003" y="33.37" z="-18.3643" />
    <detection t="2" x="69.14600000000002" y="34.57" z="-18.0973" />
    <detection t="3" x="63.96600000000001" y="35.94" z="-18.1118" />
    <detection t="4" x="58.96600000000001" y="37.58" z="-18.1172" />
    <detection t="5" x="54.316" y="39.629999999999995" z="-18.026" />
    <detection t="6" x="49.96600000000001" y="41.93" z="-17.5855" />
    <detection t="7" x="45.68600000000001" y="44.39" z="-17.7081" />
    <detection t="8" x="41.676000000000016" y="47.0" z="-17.2514" />
    <detection t="9" x="37.426000000000016" y="49.699999999999996" z="-17.3525" />
    <detection t="10" x="33.68600000000001" y="52.699999999999996" z="-17.091" />
    <detection t="11" x="30.26600000000002" y="55.71" z="-16.8422" />
    <detection t="12" x="26.726" y="58.449999999999996" z="-16.8123" />
    <detection t="13" x="23.456000000000017" y="61.38999999999999" z="-16.6572" />
    <detection t="14" x="20.106000000000023" y="64.16000000000001" z="-16.8426" />
    <detection t="15" x="17.166000000000025" y="66.81" z="-16.644" />
    <detection t="16" x="14.99600000000001" y="69.53" z="-16.4489" />
    <detection t="17" x="13.26600000000002" y="71.99000000000001" z="-15.4515" />
    <detection t="18" x="11.436000000000007" y="74.15" z="-14.5749" />
    <detection t="19" x="10.096000000000004" y="75.57000000000001" z="-13.4699" />
    <detection t="20" x="9.076000000000022" y="77.0" z="-12.1571" />
  </particle>
  <particle nSpots="38">
    <detection t="0" x="112.286" y="99.86" z="-16.4779" />
    <detection t="1" x="110.18600000000004" y="99.47" z="-16.4848" />
    <detection t="2" x="108.08600000000001" y="99.13000000000001" z="-16.4437" />
    <detection t="3" x="105.93600000000004" y="98.9" z="-16.4066" />
    <detection t="4" x="103.77600000000001" y="98.7" z="-16.5722" />
    <detection t="5" x="101.49600000000004" y="98.60000000000001" z="-16.3906" />
    <detection t="6" x="99.32600000000002" y="98.51" z="-16.4481" />
    <detection t="7" x="97.26600000000002" y="98.45" z="-16.2838" />
    <detection t="8" x="95.30600000000004" y="98.28" z="-16.3177" />
    <detection t="9" x="93.55600000000004" y="98.13000000000001" z="-16.0832" />
    <detection t="10" x="91.69600000000003" y="98.09" z="-16.1846" />
    <detection t="11" x="89.916" y="98.0" z="-16.2089" />
    <detection t="12" x="88.096" y="97.77000000000001" z="-15.9726" />
    <detection t="13" x="86.26600000000002" y="97.69000000000001" z="-15.9874" />
    <detection t="14" x="84.38600000000002" y="97.52000000000001" z="-15.8869" />
    <detection t="15" x="82.58600000000001" y="97.47" z="-15.8848" />
    <detection t="16" x="80.74600000000004" y="97.46000000000001" z="-15.8259" />
    <detection t="17" x="78.916" y="97.52000000000001" z="-15.5667" />
    <detection t="18" x="77.156" y="97.68" z="-15.5587" />
    <detection t="19" x="75.42599999999999" y="97.92" z="-15.5659" />
    <detection t="20" x="73.63600000000002" y="98.19000000000001" z="-15.348" />
    <detection t="21" x="71.82600000000002" y="98.56" z="-15.2896" />
    <detection t="22" x="70.12600000000003" y="98.94000000000001" z="-15.2645" />
    <detection t="23" x="68.58600000000001" y="99.25" z="-15.1804" />
    <detection t="24" x="67.07600000000002" y="99.47" z="-15.1816" />
    <detection t="25" x="65.75600000000003" y="99.61" z="-14.9812" />
    <detection t="26" x="64.32600000000002" y="99.84" z="-14.8377" />
    <detection t="27" x="62.96600000000001" y="99.96000000000001" z="-14.797" />
    <detection t="28" x="61.81600000000003" y="100.33000000000001" z="-14.6375" />
    <detection t="29" x="60.67599999999999" y="100.57000000000001" z="-14.6363" />
    <detection t="30" x="59.54600000000002" y="100.95" z="-14.4472" />
    <detection t="31" x="58.416000000000025" y="101.4" z="-14.3329" />
    <detection t="32" x="57.596000000000004" y="101.87" z="-14.246" />
    <detection t="33" x="56.406000000000006" y="103.10000000000001" z="-14.1834" />
    <detection t="34" x="55.60600000000002" y="103.63000000000001" z="-13.9336" />
    <detection t="35" x="54.79600000000002" y="103.89" z="-13.954" />
    <detection t="36" x="54.366000000000014" y="104.14" z="-13.8393" />
    <detection t="37" x="53.98600000000002" y="105.03" z="-13.6226" />
  </particle>
  <particle nSpots="19">
    <detection t="2" x="176.74600000000004" y="78.38000000000001" z="-6.0917" />
    <detection t="3" x="178.096" y="79.10000000000001" z="-6.1674" />
    <detection t="4" x="179.406" y="79.95" z="-6.3571" />
    <detection t="5" x="180.62600000000003" y="80.69000000000001" z="-6.1672" />
    <detection t="6" x="181.94600000000003" y="81.51" z="-6.1386" />
    <detection t="7" x="183.356" y="82.23" z="-5.9686" />
    <detection t="8" x="184.606" y="83.09" z="-5.9421" />
    <detection t="9" x="186.20600000000002" y="83.98" z="-6.1177" />
    <detection t="10" x="187.536" y="84.81" z="-6.1736" />
    <detection t="11" x="188.43600000000004" y="85.54" z="-5.9658" />
    <detection t="12" x="189.156" y="86.21000000000001" z="-5.8809" />
    <detection t="13" x="189.81600000000003" y="86.87" z="-5.9763" />
    <detection t="14" x="190.526" y="87.57000000000001" z="-6.0294" />
    <detection t="15" x="191.31600000000003" y="88.30000000000001" z="-5.7161" />
    <detection t="16" x="192.216" y="89.11" z="-5.5874" />
    <detection t="17" x="193.13600000000002" y="89.94000000000001" z="-5.6629" />
    <detection t="18" x="194.236" y="90.78" z="-5.5332" />
    <detection t="19" x="195.156" y="91.48" z="-5.7885" />
    <detection t="20" x="195.94600000000003" y="91.96000000000001" z="-5.7728" />
  </particle>
  <particle nSpots="2">
    <detection t="0" x="57.366000000000014" y="114.28999999999999" z="-1.5927" />
    <detection t="1" x="66.81600000000003" y="116.78" z="-1.7793" />
  </particle>
  <particle nSpots="40">
    <detection t="0" x="121.89600000000002" y="85.51" z="5.7941" />
    <detection t="1" x="121.346" y="85.52000000000001" z="5.5314" />
    <detection t="2" x="120.92599999999999" y="85.63000000000001" z="5.2102" />
    <detection t="3" x="120.31600000000003" y="85.72" z="4.7684" />
    <detection t="4" x="119.67599999999999" y="85.74000000000001" z="4.5033" />
    <detection t="5" x="119.08600000000001" y="85.84" z="4.3383" />
    <detection t="6" x="118.46600000000001" y="86.0" z="4.057" />
    <detection t="7" x="117.95600000000002" y="86.06" z="4.0204" />
    <detection t="8" x="117.54599999999999" y="86.21000000000001" z="3.804" />
    <detection t="9" x="117.096" y="86.32000000000001" z="3.7152" />
    <detection t="10" x="116.71600000000001" y="86.48" z="3.4414" />
    <detection t="11" x="116.19600000000003" y="86.77000000000001" z="3.1591" />
    <detection t="12" x="115.82600000000002" y="86.94000000000001" z="3.1837" />
    <detection t="13" x="115.36599999999999" y="87.13000000000001" z="2.806" />
    <detection t="14" x="114.94600000000003" y="87.18" z="2.8636" />
    <detection t="15" x="114.68600000000004" y="87.31" z="3.0964" />
    <detection t="16" x="114.38600000000002" y="87.54" z="2.776" />
    <detection t="17" x="114.12600000000003" y="87.68" z="2.865" />
    <detection t="18" x="113.89600000000002" y="87.84" z="2.3315" />
    <detection t="19" x="113.75600000000003" y="88.01" z="2.283" />
    <detection t="20" x="113.70600000000002" y="88.27000000000001" z="2.0795" />
    <detection t="21" x="113.68600000000004" y="88.48" z="2.4491" />
    <detection t="22" x="113.79599999999999" y="88.67" z="2.3461" />
    <detection t="23" x="114.00600000000003" y="88.87" z="1.96" />
    <detection t="24" x="114.32600000000002" y="89.10000000000001" z="1.9538" />
    <detection t="25" x="114.68600000000004" y="89.36" z="1.5834" />
    <detection t="26" x="115.13600000000002" y="89.77000000000001" z="1.8348" />
    <detection t="27" x="115.54599999999999" y="90.16000000000001" z="1.8703" />
    <detection t="28" x="116.00600000000003" y="90.42" z="2.0442" />
    <detection t="29" x="116.606" y="90.78" z="1.8163" />
    <detection t="30" x="117.30600000000004" y="91.07000000000001" z="1.4724" />
    <detection t="31" x="117.99600000000004" y="91.35000000000001" z="1.8097" />
    <detection t="32" x="118.68600000000004" y="91.65" z="2.0519" />
    <detection t="33" x="119.356" y="91.88000000000001" z="1.8696" />
    <detection t="34" x="119.77600000000001" y="92.23" z="1.9278" />
    <detection t="35" x="120.45600000000002" y="92.48" z="1.9042" />
    <detection t="36" x="121.02600000000001" y="92.54" z="2.0819" />
    <detection t="37" x="121.726" y="92.67" z="2.8227" />
    <detection t="38" x="122.44600000000003" y="92.87" z="2.776" />
    <detection t="39" x="123.666" y="93.67" z="2.3946" />
  </particle>
  <particle nSpots="12">
    <detection t="0" x="124.24600000000004" y="12.01" z="1.6284" />
    <detection t="1" x="126.26600000000002" y="11.78" z="0.5267" />
    <detection t="2" x="128.75600000000003" y="12.200000000000001" z="0.6529" />
    <detection t="3" x="131.63600000000002" y="12.08" z="0.5437" />
    <detection t="4" x="134.24600000000004" y="12.459999999999999" z="-0.5363" />
    <detection t="5" x="137.80600000000004" y="12.65" z="-0.6663" />
    <detection t="6" x="141.93600000000004" y="12.799999999999999" z="-0.9006" />
    <detection t="7" x="146.63600000000002" y="12.74" z="-1.2356" />
    <detection t="8" x="152.086" y="13.08" z="-0.8133" />
    <detection t="9" x="158.156" y="13.860000000000001" z="-0.6101" />
    <detection t="10" x="165.05600000000004" y="14.450000000000001" z="-0.8711" />
    <detection t="11" x="172.80600000000004" y="15.67" z="-0.7043" />
  </particle>
  <particle nSpots="19">
    <detection t="10" x="149.476" y="23.47" z="-1.4072" />
    <detection t="11" x="146.906" y="22.990000000000002" z="-1.4314" />
    <detection t="12" x="144.99600000000004" y="22.409999999999997" z="-1.7095" />
    <detection t="13" x="143.476" y="21.85" z="-1.465" />
    <detection t="14" x="142.12600000000003" y="21.479999999999997" z="-1.8202" />
    <detection t="15" x="140.89600000000002" y="21.1" z="-1.8645" />
    <detection t="16" x="139.82600000000002" y="20.629999999999995" z="-1.7806" />
    <detection t="17" x="138.87600000000003" y="20.159999999999997" z="-2.0685" />
    <detection t="18" x="138.13600000000002" y="19.58" z="-2.0141" />
    <detection t="19" x="137.43600000000004" y="19.269999999999996" z="-2.1105" />
    <detection t="20" x="137.06600000000003" y="19.059999999999995" z="-2.1216" />
    <detection t="21" x="136.88600000000002" y="18.699999999999996" z="-2.1595" />
    <detection t="22" x="136.796" y="18.309999999999995" z="-1.9416" />
    <detection t="23" x="136.726" y="18.049999999999997" z="-2.0009" />
    <detection t="24" x="136.906" y="18.009999999999998" z="-2.0882" />
    <detection t="25" x="137.26600000000002" y="17.72" z="-2.1346" />
    <detection t="26" x="137.82600000000002" y="17.22" z="-2.0241" />
    <detection t="27" x="138.69600000000003" y="17.03" z="-2.0822" />
    <detection t="28" x="139.656" y="16.520000000000003" z="-1.8367" />
  </particle>
  <particle nSpots="40">
    <detection t="0" x="89.45600000000002" y="38.29" z="-14.2259" />
    <detection t="1" x="86.54599999999999" y="38.8" z="-14.3674" />
    <detection t="2" x="83.61599999999999" y="39.37" z="-14.243" />
    <detection t="3" x="80.76600000000002" y="40.11" z="-14.1843" />
    <detection t="4" x="78.00600000000003" y="40.86" z="-14.1393" />
    <detection t="5" x="75.346" y="41.879999999999995" z="-14.0661" />
    <detection t="6" x="72.71600000000001" y="42.85" z="-13.9443" />
    <detection t="7" x="70.26600000000002" y="43.93" z="-13.89" />
    <detection t="8" x="67.666" y="45.269999999999996" z="-13.8298" />
    <detection t="9" x="65.04599999999999" y="46.47" z="-13.7345" />
    <detection t="10" x="62.52600000000001" y="47.86" z="-13.6069" />
    <detection t="11" x="60.146000000000015" y="49.18" z="-13.6762" />
    <detection t="12" x="57.786" y="50.54" z="-13.4165" />
    <detection t="13" x="55.68600000000001" y="52.080000000000005" z="-13.2075" />
    <detection t="14" x="53.71600000000001" y="53.62" z="-13.2876" />
    <detection t="15" x="51.756" y="55.330000000000005" z="-12.9711" />
    <detection t="16" x="50.066" y="57.15" z="-12.8921" />
    <detection t="17" x="48.406000000000006" y="58.85999999999999" z="-12.7079" />
    <detection t="18" x="46.83600000000001" y="60.559999999999995" z="-12.5772" />
    <detection t="19" x="45.316" y="62.29" z="-12.5044" />
    <detection t="20" x="43.916000000000025" y="64.14" z="-12.3385" />
    <detection t="21" x="42.73600000000002" y="65.97" z="-12.1734" />
    <detection t="22" x="41.57600000000002" y="67.79" z="-12.0993" />
    <detection t="23" x="40.46600000000001" y="69.43" z="-11.8982" />
    <detection t="24" x="39.226" y="71.23" z="-11.9116" />
    <detection t="25" x="38.07600000000002" y="72.73" z="-11.6767" />
    <detection t="26" x="36.93600000000001" y="74.77000000000001" z="-11.5879" />
    <detection t="27" x="35.906000000000006" y="76.38000000000001" z="-11.4666" />
    <detection t="28" x="35.32600000000002" y="77.89" z="-11.3302" />
    <detection t="29" x="34.26600000000002" y="79.65" z="-11.2376" />
    <detection t="30" x="33.616000000000014" y="81.32000000000001" z="-10.9248" />
    <detection t="31" x="32.96600000000001" y="83.37" z="-10.908" />
    <detection t="32" x="32.83600000000001" y="85.04" z="-10.6913" />
    <detection t="33" x="32.76600000000002" y="87.54" z="-10.5012" />
    <detection t="34" x="32.476" y="89.98" z="-10.3679" />
    <detection t="35" x="32.29600000000002" y="92.27000000000001" z="-10.3178" />
    <detection t="36" x="32.346000000000004" y="94.24000000000001" z="-10.1694" />
    <detection t="37" x="33.406000000000006" y="96.61" z="-9.9012" />
    <detection t="38" x="34.55600000000001" y="98.99000000000001" z="-9.7032" />
    <detection t="39" x="36.30600000000001" y="101.54" z="-9.4796" />
  </particle>
  <particle nSpots="22">
    <detection t="0" x="140.926" y="49.03" z="-3.7698" />
    <detection t="1" x="140.24600000000004" y="49.059999999999995" z="-3.9507" />
    <detection t="2" x="139.64600000000002" y="49.11" z="-4.0286" />
    <detection t="3" x="138.926" y="49.23" z="-4.0713" />
    <detection t="4" x="138.086" y="49.35" z="-4.2559" />
    <detection t="5" x="137.26600000000002" y="49.55" z="-4.3095" />
    <detection t="6" x="136.56600000000003" y="49.66" z="-4.5155" />
    <detection t="7" x="135.61599999999999" y="49.8" z="-4.5501" />
    <detection t="8" x="134.36599999999999" y="50.11" z="-4.6177" />
    <detection t="9" x="133.786" y="50.330000000000005" z="-4.6303" />
    <detection t="10" x="133.166" y="50.580000000000005" z="-17.9946" />
    <detection t="11" x="132.286" y="50.660000000000004" z="-4.6894" />
    <detection t="12" x="131.226" y="50.63999999999999" z="-4.6204" />
    <detection t="13" x="130.26600000000002" y="50.73" z="-4.7445" />
    <detection t="14" x="129.486" y="50.85999999999999" z="-4.7162" />
    <detection t="15" x="128.74600000000004" y="51.01" z="-4.6673" />
    <detection t="16" x="128.026" y="51.199999999999996" z="-4.4835" />
    <detection t="17" x="127.29599999999999" y="51.330000000000005" z="-4.4935" />
    <detection t="18" x="126.61599999999999" y="51.49999999999999" z="-4.5047" />
    <detection t="19" x="125.916" y="51.71999999999999" z="-4.6995" />
    <detection t="20" x="125.18600000000004" y="52.029999999999994" z="-4.5581" />
    <detection t="21" x="124.846" y="52.27" z="-17.7449" />
  </particle>
  <particle nSpots="9">
    <detection t="33" x="119.43600000000004" y="38.83" z="-18.9165" />
    <detection t="34" x="115.30600000000004" y="38.8" z="-19.2487" />
    <detection t="35" x="111.58600000000001" y="38.68" z="-19.1182" />
    <detection t="36" x="107.98599999999999" y="38.55" z="-18.8118" />
    <detection t="37" x="104.536" y="38.519999999999996" z="-18.6158" />
    <detection t="38" x="101.036" y="38.64" z="-18.6006" />
    <detection t="39" x="97.70600000000002" y="38.76" z="-18.4862" />
    <detection t="40" x="94.356" y="39.04" z="-18.2855" />
    <detection t="41" x="91.33600000000001" y="39.44" z="-18.0559" />
  </particle>
  <particle nSpots="7">
    <detection t="5" x="246.406" y="57.580000000000005" z="2.1309" />
    <detection t="6" x="243.31600000000003" y="56.9" z="3.3348" />
    <detection t="7" x="238.596" y="54.07" z="4.8508" />
    <detection t="8" x="232.76600000000002" y="49.75" z="5.7578" />
    <detection t="9" x="225.80600000000004" y="46.15" z="0.5034" />
    <detection t="10" x="218.39600000000002" y="42.08" z="1.3016" />
    <detection t="11" x="210.836" y="38.26" z="0.5824" />
  </particle>
  <particle nSpots="24">
    <detection t="17" x="123.82600000000002" y="95.65" z="-13.662" />
    <detection t="18" x="123.27600000000001" y="95.71000000000001" z="-13.4323" />
    <detection t="19" x="123.55600000000004" y="95.85000000000001" z="-13.4014" />
    <detection t="20" x="123.82600000000002" y="95.97" z="-13.3583" />
    <detection t="21" x="124.12600000000003" y="96.13000000000001" z="-13.2975" />
    <detection t="22" x="124.46600000000001" y="96.25" z="-13.2997" />
    <detection t="23" x="124.83600000000001" y="96.35000000000001" z="-13.3006" />
    <detection t="24" x="125.48599999999999" y="96.43" z="-13.0803" />
    <detection t="25" x="126.106" y="96.61" z="-12.8583" />
    <detection t="26" x="127.11599999999999" y="96.65" z="-12.938" />
    <detection t="27" x="128.24600000000004" y="96.96000000000001" z="-12.8497" />
    <detection t="28" x="129.416" y="97.17" z="-12.4618" />
    <detection t="29" x="130.63600000000002" y="97.38000000000001" z="-12.3348" />
    <detection t="30" x="131.81600000000003" y="97.76" z="-12.3072" />
    <detection t="31" x="133.086" y="98.0" z="-12.3002" />
    <detection t="32" x="134.356" y="98.32000000000001" z="-12.0503" />
    <detection t="33" x="135.63600000000002" y="98.62" z="-12.0736" />
    <detection t="34" x="136.966" y="98.91000000000001" z="-11.9107" />
    <detection t="35" x="138.476" y="99.13000000000001" z="-11.6527" />
    <detection t="36" x="140.236" y="99.30000000000001" z="-11.5759" />
    <detection t="37" x="142.096" y="99.44000000000001" z="-11.3659" />
    <detection t="38" x="143.86599999999999" y="99.71000000000001" z="-11.1161" />
    <detection t="39" x="145.86599999999999" y="100.09" z="-10.9776" />
    <detection t="40" x="148.106" y="100.52000000000001" z="-10.7518" />
  </particle>
  <particle nSpots="23">
    <detection t="15" x="80.18600000000004" y="113.62" z="1.7082" />
    <detection t="16" x="86.30600000000004" y="112.56" z="1.7718" />
    <detection t="17" x="92.33600000000001" y="111.74000000000001" z="1.7213" />
    <detection t="18" x="98.356" y="111.41000000000001" z="1.6556" />
    <detection t="19" x="104.156" y="111.03" z="2.058" />
    <detection t="20" x="109.96600000000001" y="110.86" z="1.699" />
    <detection t="21" x="115.69600000000003" y="110.85000000000001" z="2.0072" />
    <detection t="22" x="121.476" y="110.93" z="2.094" />
    <detection t="23" x="127.30600000000004" y="111.33000000000001" z="2.4611" />
    <detection t="24" x="133.19600000000003" y="111.82000000000001" z="1.6161" />
    <detection t="25" x="139.276" y="112.49000000000001" z="2.8139" />
    <detection t="26" x="145.20600000000002" y="113.47" z="2.7315" />
    <detection t="27" x="151.44600000000003" y="114.45000000000002" z="3.2641" />
    <detection t="28" x="157.61599999999999" y="115.78999999999999" z="3.6165" />
    <detection t="29" x="164.086" y="117.22" z="4.0121" />
    <detection t="30" x="170.76600000000002" y="118.9" z="4.2938" />
    <detection t="31" x="177.64600000000002" y="120.80000000000001" z="4.7071" />
    <detection t="32" x="185.13600000000002" y="123.01000000000002" z="5.2102" />
    <detection t="33" x="192.736" y="125.19" z="5.5498" />
    <detection t="34" x="200.36599999999999" y="126.53999999999999" z="5.8301" />
    <detection t="35" x="208.06600000000003" y="127.12" z="6.147" />
    <detection t="36" x="214.726" y="125.69" z="6.8014" />
    <detection t="37" x="219.096" y="122.57" z="7.5894" />
  </particle>
  <particle nSpots="36">
    <detection t="7" x="206.406" y="85.24000000000001" z="-7.0979" />
    <detection t="8" x="206.796" y="84.09" z="-7.067" />
    <detection t="9" x="205.656" y="83.13000000000001" z="-7.0718" />
    <detection t="10" x="204.426" y="82.29" z="-6.985" />
    <detection t="11" x="203.18600000000004" y="81.61" z="-7.0226" />
    <detection t="12" x="202.336" y="80.95" z="-7.2182" />
    <detection t="13" x="201.38600000000002" y="80.34" z="-7.2948" />
    <detection t="14" x="200.526" y="79.57000000000001" z="-7.0127" />
    <detection t="15" x="199.666" y="78.84" z="-6.9976" />
    <detection t="16" x="198.786" y="78.17" z="-6.9581" />
    <detection t="17" x="197.87600000000003" y="77.5" z="-9.9464" />
    <detection t="18" x="196.99600000000004" y="76.81" z="-9.9615" />
    <detection t="19" x="196.07600000000002" y="76.21000000000001" z="-7.2385" />
    <detection t="20" x="195.096" y="75.75" z="-16.5956" />
    <detection t="21" x="194.25600000000003" y="75.4" z="-17.9759" />
    <detection t="22" x="193.63600000000002" y="74.92" z="-17.1833" />
    <detection t="23" x="192.966" y="74.34" z="-9.7626" />
    <detection t="24" x="192.18600000000004" y="73.57000000000001" z="-9.8366" />
    <detection t="25" x="191.56600000000003" y="72.91000000000001" z="-9.7882" />
    <detection t="26" x="191.086" y="72.42" z="-9.7162" />
    <detection t="27" x="190.89600000000002" y="71.95" z="-9.6413" />
    <detection t="28" x="190.426" y="71.39" z="-9.4378" />
    <detection t="29" x="189.716" y="70.77000000000001" z="-9.4239" />
    <detection t="30" x="188.89600000000002" y="70.09" z="-9.3236" />
    <detection t="31" x="187.93600000000004" y="69.36" z="-9.2664" />
    <detection t="32" x="186.906" y="68.62" z="-9.1839" />
    <detection t="33" x="185.99600000000004" y="68.0" z="-8.8975" />
    <detection t="34" x="184.81600000000003" y="67.37" z="-8.7314" />
    <detection t="35" x="183.916" y="66.85000000000001" z="-8.9239" />
    <detection t="36" x="183.046" y="66.28" z="-8.7128" />
    <detection t="37" x="182.18600000000004" y="65.7" z="-8.5086" />
    <detection t="38" x="181.31600000000003" y="65.10000000000001" z="-8.4436" />
    <detection t="39" x="180.37600000000003" y="64.52000000000001" z="-8.2966" />
    <detection t="40" x="179.476" y="64.02000000000001" z="-8.075" />
    <detection t="41" x="178.31600000000003" y="63.419999999999995" z="-8.0124" />
    <detection t="42" x="177.50600000000003" y="62.940000000000005" z="-7.908" />
  </particle>
  <particle nSpots="33">
    <detection t="0" x="118.83600000000001" y="81.7" z="-13.5462" />
    <detection t="1" x="118.56600000000003" y="82.01" z="-13.7741" />
    <detection t="2" x="118.46600000000001" y="82.47" z="-13.6525" />
    <detection t="3" x="118.44600000000003" y="82.92" z="-13.6814" />
    <detection t="4" x="118.33600000000001" y="83.14" z="-13.667" />
    <detection t="5" x="118.25600000000003" y="83.5" z="-13.6254" />
    <detection t="6" x="118.06600000000003" y="83.73" z="-13.5204" />
    <detection t="7" x="117.87600000000003" y="84.02000000000001" z="-13.5731" />
    <detection t="8" x="117.656" y="84.34" z="-13.5166" />
    <detection t="9" x="117.62600000000003" y="84.57000000000001" z="-13.2613" />
    <detection t="10" x="117.62600000000003" y="84.86" z="-13.2775" />
    <detection t="11" x="117.596" y="85.13000000000001" z="-13.2892" />
    <detection t="12" x="117.70600000000002" y="85.37" z="-12.9954" />
    <detection t="13" x="117.57600000000002" y="85.58000000000001" z="-12.8277" />
    <detection t="14" x="117.416" y="85.89" z="-12.8186" />
    <detection t="15" x="117.24600000000004" y="86.19000000000001" z="-12.6329" />
    <detection t="16" x="117.45600000000002" y="86.4" z="-12.421" />
    <detection t="17" x="117.93600000000004" y="86.32000000000001" z="4.3022" />
    <detection t="18" x="118.156" y="86.25" z="4.2413" />
    <detection t="19" x="118.13600000000002" y="86.39" z="4.2286" />
    <detection t="20" x="118.20600000000002" y="87.04" z="4.1227" />
    <detection t="21" x="118.54599999999999" y="87.69000000000001" z="3.7407" />
    <detection t="22" x="119.01600000000002" y="88.19000000000001" z="3.967" />
    <detection t="23" x="119.49600000000004" y="88.62" z="3.7782" />
    <detection t="24" x="120.12600000000003" y="88.99000000000001" z="3.7297" />
    <detection t="25" x="120.62600000000003" y="89.41000000000001" z="3.7233" />
    <detection t="26" x="121.166" y="89.76" z="-11.7111" />
    <detection t="27" x="121.79599999999999" y="90.02000000000001" z="-11.6966" />
    <detection t="28" x="122.55600000000004" y="90.37" z="-11.4842" />
    <detection t="29" x="123.26600000000002" y="90.64" z="-11.3122" />
    <detection t="30" x="123.98599999999999" y="90.89" z="-11.1477" />
    <detection t="31" x="124.69600000000003" y="91.16000000000001" z="-11.0092" />
    <detection t="32" x="125.27600000000001" y="91.32000000000001" z="-10.7478" />
  </particle>
  <particle nSpots="23">
    <detection t="0" x="108.64600000000002" y="59.830000000000005" z="-13.7923" />
    <detection t="1" x="107.38600000000002" y="59.93" z="-13.8473" />
    <detection t="2" x="106.11599999999999" y="60.199999999999996" z="-13.9426" />
    <detection t="3" x="105.05600000000004" y="60.43" z="-14.2166" />
    <detection t="4" x="103.95600000000002" y="60.77" z="-14.2282" />
    <detection t="5" x="102.83600000000001" y="61.160000000000004" z="-14.1185" />
    <detection t="6" x="101.83600000000001" y="61.690000000000005" z="-14.1719" />
    <detection t="7" x="100.69600000000003" y="62.199999999999996" z="-14.0553" />
    <detection t="8" x="99.52600000000001" y="62.65" z="-13.9065" />
    <detection t="9" x="98.46600000000001" y="63.160000000000004" z="-13.8083" />
    <detection t="10" x="97.42599999999999" y="63.60999999999999" z="-13.5707" />
    <detection t="11" x="96.37600000000003" y="64.11" z="-13.5096" />
    <detection t="12" x="95.32600000000002" y="64.65" z="-13.6028" />
    <detection t="13" x="94.44600000000003" y="65.2" z="-13.4755" />
    <detection t="14" x="93.43600000000004" y="65.7" z="-13.3191" />
    <detection t="15" x="92.32600000000002" y="66.18" z="-12.924" />
    <detection t="16" x="91.14600000000002" y="66.67" z="-12.8406" />
    <detection t="17" x="90.07600000000002" y="67.17" z="-12.8517" />
    <detection t="18" x="89.12600000000003" y="67.61" z="-12.6843" />
    <detection t="19" x="88.226" y="68.02000000000001" z="-12.8598" />
    <detection t="20" x="87.82600000000002" y="68.57000000000001" z="-12.4492" />
    <detection t="21" x="87.476" y="69.19000000000001" z="-14.7838" />
    <detection t="22" x="87.49600000000004" y="69.92" z="-15.624" />
  </particle>
  <particle nSpots="14">
    <detection t="0" x="215.67200000000003" y="114.923" z="-3.6784" />
    <detection t="1" x="224.219" y="110.756" z="-3.7915" />
    <detection t="2" x="231.284" y="105.63600000000001" z="-3.9616" />
    <detection t="3" x="236.394" y="100.44900000000001" z="-4.2668" />
    <detection t="4" x="239.928" y="95.68900000000001" z="-4.052" />
    <detection t="5" x="242.15800000000002" y="91.53200000000001" z="-3.8543" />
    <detection t="6" x="243.54000000000002" y="88.164" z="-3.5868" />
    <detection t="7" x="244.47899999999998" y="85.414" z="-3.3357" />
    <detection t="8" x="245.02500000000003" y="83.13600000000001" z="-2.934" />
    <detection t="9" x="245.123" y="81.13300000000001" z="-2.3686" />
    <detection t="10" x="244.473" y="79.23700000000001" z="-1.7099" />
    <detection t="11" x="243.54200000000003" y="77.674" z="-0.5845" />
    <detection t="12" x="242.45600000000002" y="76.12700000000001" z="-0.4396" />
    <detection t="13" x="240.95300000000003" y="74.57300000000001" z="0.6688" />
  </particle>
  <particle nSpots="11">
    <detection t="0" x="238.97000000000003" y="62.294000000000004" z="-16.2252" />
    <detection t="1" x="237.01100000000002" y="61.037" z="-17.4231" />
    <detection t="2" x="234.28700000000003" y="59.09199999999999" z="-17.9294" />
    <detection t="3" x="230.84000000000003" y="56.796" z="-18.6134" />
    <detection t="4" x="226.39800000000002" y="54.171" z="-18.8119" />
    <detection t="5" x="221.90500000000003" y="51.439" z="-18.7745" />
    <detection t="6" x="217.10900000000004" y="48.464999999999996" z="-18.9141" />
    <detection t="7" x="211.68100000000004" y="45.086" z="-18.9717" />
    <detection t="8" x="206.24400000000003" y="41.954" z="-18.9827" />
    <detection t="9" x="200.65000000000003" y="38.946999999999996" z="-18.8895" />
    <detection t="10" x="195.10700000000003" y="36.339999999999996" z="-18.7299" />
  </particle>
  <particle nSpots="11">
    <detection t="0" x="204.163" y="20.241999999999997" z="6.4588" />
    <detection t="1" x="201.502" y="18.801000000000002" z="6.0932" />
    <detection t="2" x="200.28700000000003" y="18.58" z="5.9409" />
    <detection t="3" x="198.827" y="18.098" z="5.8939" />
    <detection t="4" x="198.661" y="17.9" z="5.7024" />
    <detection t="5" x="198.90300000000002" y="17.825000000000003" z="5.3008" />
    <detection t="6" x="199.575" y="18.253999999999998" z="5.2696" />
    <detection t="7" x="200.85500000000002" y="18.915" z="5.0182" />
    <detection t="8" x="203.108" y="19.278" z="5.4223" />
    <detection t="9" x="205.154" y="20.006" z="5.1229" />
    <detection t="10" x="206.93600000000004" y="20.936" z="4.7778" />
  </particle>
  <particle nSpots="29">
    <detection t="0" x="238.30700000000002" y="94.95400000000001" z="-4.9131" />
    <detection t="1" x="240.58100000000002" y="91.123" z="-5.0841" />
    <detection t="2" x="242.43" y="87.95100000000001" z="-4.6683" />
    <detection t="3" x="243.75400000000002" y="85.41300000000001" z="-4.6181" />
    <detection t="4" x="244.55" y="83.17500000000001" z="-4.217" />
    <detection t="5" x="245.18900000000002" y="81.381" z="-3.9483" />
    <detection t="6" x="245.50600000000003" y="79.839" z="-3.2705" />
    <detection t="7" x="245.68400000000003" y="78.557" z="-2.6601" />
    <detection t="8" x="245.575" y="77.287" z="-1.5687" />
    <detection t="9" x="244.86700000000002" y="75.84100000000001" z="-1.0439" />
    <detection t="10" x="243.46699999999998" y="74.07400000000001" z="0.4407" />
    <detection t="11" x="241.78300000000002" y="72.02600000000001" z="1.9971" />
    <detection t="12" x="239.61599999999999" y="69.54" z="2.1225" />
    <detection t="13" x="236.40300000000002" y="66.61800000000001" z="2.6108" />
    <detection t="14" x="232.39300000000003" y="63.648999999999994" z="2.7339" />
    <detection t="15" x="228.10399999999998" y="60.785000000000004" z="2.6642" />
    <detection t="16" x="223.923" y="57.97599999999999" z="2.8551" />
    <detection t="17" x="219.87600000000003" y="55.25599999999999" z="2.5541" />
    <detection t="18" x="215.79900000000004" y="52.580999999999996" z="2.6192" />
    <detection t="19" x="211.77100000000002" y="50.109" z="2.0193" />
    <detection t="20" x="208.01800000000003" y="47.778999999999996" z="1.5926" />
    <detection t="21" x="204.228" y="45.528999999999996" z="1.8304" />
    <detection t="22" x="200.92900000000003" y="43.341" z="1.5058" />
    <detection t="23" x="197.30600000000004" y="41.112" z="1.8092" />
    <detection t="24" x="193.91200000000003" y="39.227" z="1.7333" />
    <detection t="25" x="190.747" y="37.461999999999996" z="1.6166" />
    <detection t="26" x="187.574" y="35.747" z="1.6164" />
    <detection t="27" x="184.47899999999998" y="33.998999999999995" z="1.5465" />
    <detection t="28" x="181.08100000000002" y="32.303" z="1.525" />
  </particle>
  <particle nSpots="46">
    <detection t="0" x="78.81299999999999" y="101.18900000000001" z="0.0618" />
    <detection t="1" x="80.46600000000001" y="101.24900000000001" z="-0.4917" />
    <detection t="2" x="82.12200000000001" y="100.974" z="0.475" />
    <detection t="3" x="84.11000000000001" y="100.738" z="-0.3282" />
    <detection t="4" x="86.09100000000001" y="100.59700000000001" z="-0.3599" />
    <detection t="5" x="88.344" y="100.507" z="-0.4371" />
    <detection t="6" x="91.238" y="100.775" z="-1.4961" />
    <detection t="7" x="93.719" y="100.947" z="-0.8814" />
    <detection t="8" x="96.47800000000001" y="101.004" z="-0.9624" />
    <detection t="9" x="99.019" y="101.186" z="-1.3033" />
    <detection t="10" x="101.81200000000001" y="101.265" z="-1.5645" />
    <detection t="11" x="104.75200000000001" y="101.497" z="-1.8477" />
    <detection t="12" x="107.94800000000004" y="101.73400000000001" z="-1.7721" />
    <detection t="13" x="111.19600000000003" y="102.069" z="-1.8291" />
    <detection t="14" x="114.65500000000003" y="102.31200000000001" z="-1.8705" />
    <detection t="15" x="118.07" y="102.62700000000001" z="-1.6247" />
    <detection t="16" x="121.71600000000001" y="102.938" z="-1.777" />
    <detection t="17" x="125.529" y="103.39" z="-2.0248" />
    <detection t="18" x="129.40800000000002" y="104.164" z="-2.0146" />
    <detection t="19" x="133.31100000000004" y="104.914" z="-2.1739" />
    <detection t="20" x="137.498" y="105.679" z="-2.0617" />
    <detection t="21" x="141.865" y="106.605" z="-1.9488" />
    <detection t="22" x="146.43400000000003" y="107.69300000000001" z="-2.0799" />
    <detection t="23" x="151.15800000000002" y="108.977" z="-2.201" />
    <detection t="24" x="156.094" y="110.34700000000001" z="-1.9145" />
    <detection t="25" x="161.123" y="111.899" z="-2.0461" />
    <detection t="26" x="166.142" y="113.501" z="-1.7172" />
    <detection t="27" x="171.53000000000003" y="115.37800000000001" z="-1.9732" />
    <detection t="28" x="177.17400000000004" y="117.668" z="-1.604" />
    <detection t="29" x="183.01800000000003" y="120.27799999999999" z="-1.8861" />
    <detection t="30" x="189.62" y="122.87700000000001" z="-1.557" />
    <detection t="31" x="196.42900000000003" y="124.58600000000001" z="-1.6406" />
    <detection t="32" x="204.05200000000002" y="125.52700000000002" z="-1.3886" />
    <detection t="33" x="212.08000000000004" y="124.98600000000002" z="-1.3222" />
    <detection t="34" x="219.42400000000004" y="122.388" z="-1.1828" />
    <detection t="35" x="225.98200000000003" y="118.632" z="-0.7832" />
    <detection t="36" x="230.41900000000004" y="114.429" z="0.4473" />
    <detection t="37" x="234.67900000000003" y="110.015" z="0.4827" />
    <detection t="38" x="237.01" y="105.92" z="1.182" />
    <detection t="39" x="238.014" y="101.99600000000001" z="1.8287" />
    <detection t="40" x="237.94800000000004" y="98.20400000000001" z="2.6607" />
    <detection t="41" x="237.238" y="94.94900000000001" z="3.7211" />
    <detection t="42" x="236.219" y="91.93" z="4.3806" />
    <detection t="43" x="234.49400000000003" y="89.149" z="4.9217" />
    <detection t="44" x="232.33500000000004" y="86.59" z="5.4512" />
    <detection t="45" x="230.08000000000004" y="84.26700000000001" z="5.7068" />
  </particle>
  <particle nSpots="38">
    <detection t="0" x="187.224" y="109.85600000000001" z="-13.5479" />
    <detection t="1" x="189.541" y="111.174" z="-13.5697" />
    <detection t="2" x="192.13" y="112.444" z="-13.5361" />
    <detection t="3" x="194.964" y="113.756" z="-13.3818" />
    <detection t="4" x="198.051" y="114.874" z="-13.3493" />
    <detection t="5" x="201.18" y="115.82" z="-13.2866" />
    <detection t="6" x="204.22000000000003" y="116.44" z="-13.3977" />
    <detection t="7" x="206.865" y="116.862" z="-13.4659" />
    <detection t="8" x="209.743" y="116.821" z="-13.6432" />
    <detection t="9" x="211.90700000000004" y="115.916" z="-13.8362" />
    <detection t="10" x="213.558" y="114.756" z="-13.9244" />
    <detection t="11" x="214.70600000000002" y="113.33800000000001" z="-14.0837" />
    <detection t="12" x="215.38100000000003" y="111.929" z="-14.2007" />
    <detection t="13" x="215.56600000000003" y="110.53" z="-14.1687" />
    <detection t="14" x="215.459" y="109.322" z="-14.308" />
    <detection t="15" x="215.062" y="108.21100000000001" z="-14.2178" />
    <detection t="16" x="214.55600000000004" y="107.07100000000001" z="-14.215" />
    <detection t="17" x="213.89300000000003" y="105.91000000000001" z="-14.139" />
    <detection t="18" x="213.09199999999998" y="104.7" z="-14.2192" />
    <detection t="19" x="212.39800000000002" y="103.546" z="-14.1912" />
    <detection t="20" x="211.67200000000003" y="102.423" z="-14.2048" />
    <detection t="21" x="210.805" y="101.635" z="-13.9735" />
    <detection t="22" x="209.938" y="100.83200000000001" z="-13.8909" />
    <detection t="23" x="209.012" y="100.122" z="-13.8024" />
    <detection t="24" x="208.13300000000004" y="99.477" z="-13.7349" />
    <detection t="25" x="207.438" y="98.82900000000001" z="-13.5607" />
    <detection t="26" x="206.712" y="98.128" z="-13.5627" />
    <detection t="27" x="205.99400000000003" y="97.48" z="-13.418" />
    <detection t="28" x="205.212" y="96.962" z="-13.2818" />
    <detection t="29" x="204.565" y="96.515" z="-13.0421" />
    <detection t="30" x="203.731" y="95.964" z="-12.8407" />
    <detection t="31" x="203.04500000000002" y="95.56500000000001" z="-12.6285" />
    <detection t="32" x="202.212" y="95.129" z="-12.3536" />
    <detection t="33" x="201.83000000000004" y="94.92500000000001" z="-12.2523" />
    <detection t="34" x="201.144" y="94.67800000000001" z="-12.1793" />
    <detection t="35" x="200.50100000000003" y="94.47500000000001" z="-12.0026" />
    <detection t="36" x="199.853" y="94.47500000000001" z="-11.8272" />
    <detection t="37" x="199.38800000000003" y="94.43400000000001" z="-11.5224" />
  </particle>
  <particle nSpots="42">
    <detection t="0" x="104.82800000000003" y="26.317" z="-0.5205" />
    <detection t="1" x="102.00999999999999" y="26.576999999999998" z="-1.6746" />
    <detection t="2" x="99.23900000000003" y="26.833" z="-1.4297" />
    <detection t="3" x="96.34899999999999" y="27.158" z="-1.4285" />
    <detection t="4" x="93.757" y="27.586" z="-1.7326" />
    <detection t="5" x="91.23900000000003" y="27.96" z="-2.0302" />
    <detection t="6" x="88.52000000000004" y="28.436999999999998" z="-2.196" />
    <detection t="7" x="85.959" y="29.073" z="-2.1526" />
    <detection t="8" x="83.327" y="29.582" z="-2.1272" />
    <detection t="9" x="80.75800000000004" y="30.174" z="-2.5221" />
    <detection t="10" x="78.226" y="30.808" z="-2.4343" />
    <detection t="11" x="75.78399999999999" y="31.357999999999997" z="-2.6468" />
    <detection t="12" x="73.33600000000001" y="32.205" z="-2.496" />
    <detection t="13" x="71.09100000000001" y="33.116" z="-2.7437" />
    <detection t="14" x="68.82" y="34.074999999999996" z="-2.8139" />
    <detection t="15" x="66.84100000000001" y="35.077" z="-2.769" />
    <detection t="16" x="64.88800000000003" y="36.165" z="-2.8948" />
    <detection t="17" x="62.93000000000001" y="37.26" z="-2.9815" />
    <detection t="18" x="60.93799999999999" y="38.287" z="-2.9864" />
    <detection t="19" x="59.04400000000001" y="39.549" z="-2.9807" />
    <detection t="20" x="57.390000000000015" y="40.905" z="-3.1011" />
    <detection t="21" x="55.852000000000004" y="42.329" z="-3.1854" />
    <detection t="22" x="54.547000000000025" y="43.826" z="-3.0419" />
    <detection t="23" x="53.173" y="45.239" z="-3.1494" />
    <detection t="24" x="51.75800000000001" y="46.673" z="-3.0552" />
    <detection t="25" x="50.232" y="48.302" z="-3.1114" />
    <detection t="26" x="48.531000000000006" y="49.734" z="-3.1864" />
    <detection t="27" x="47.053000000000026" y="51.815000000000005" z="-3.0571" />
    <detection t="28" x="45.509000000000015" y="53.505" z="-2.9798" />
    <detection t="29" x="44.07400000000001" y="55.013" z="-3.0209" />
    <detection t="30" x="42.43800000000002" y="56.868" z="-3.0797" />
    <detection t="31" x="40.917" y="58.559000000000005" z="-2.9957" />
    <detection t="32" x="39.36200000000002" y="60.669000000000004" z="-2.8873" />
    <detection t="33" x="38.053000000000026" y="62.10399999999999" z="-2.8974" />
    <detection t="34" x="36.76600000000002" y="64.24900000000001" z="-2.8252" />
    <detection t="35" x="35.31100000000001" y="66.224" z="-2.8238" />
    <detection t="36" x="33.876000000000005" y="68.11" z="-2.7519" />
    <detection t="37" x="32.360000000000014" y="69.729" z="-2.6317" />
    <detection t="38" x="31.50400000000002" y="70.98100000000001" z="-2.6358" />
    <detection t="39" x="30.036" y="72.71600000000001" z="-2.571" />
    <detection t="40" x="29.199000000000012" y="74.20100000000001" z="-2.2837" />
    <detection t="41" x="28.329000000000008" y="75.646" z="-2.435" />
  </particle>
  <particle nSpots="5">
    <detection t="22" x="22.100000000000023" y="32.352" z="-20.7218" />
    <detection t="23" x="27.979000000000013" y="31.464" z="-21.6487" />
    <detection t="24" x="30.840000000000003" y="31.470999999999997" z="-22.3456" />
    <detection t="25" x="29.707000000000022" y="33.542" z="-22.3186" />
    <detection t="26" x="26.119" y="35.722" z="-22.2138" />
  </particle>
  <particle nSpots="6">
    <detection t="6" x="34.75800000000001" y="27.031" z="-5.5882" />
    <detection t="7" x="34.49300000000002" y="28.902" z="-5.9282" />
    <detection t="8" x="30.898000000000025" y="32.296" z="-5.6803" />
    <detection t="9" x="25.833000000000027" y="36.035" z="-5.8011" />
    <detection t="10" x="19.94500000000002" y="39.644" z="-5.8051" />
    <detection t="11" x="16.90300000000002" y="42.894" z="-5.6148" />
  </particle>
  <particle nSpots="44">
    <detection t="0" x="77.32100000000003" y="40.549" z="-10.4616" />
    <detection t="1" x="74.99099999999999" y="41.379" z="-10.4792" />
    <detection t="2" x="72.79400000000004" y="42.144" z="-10.5348" />
    <detection t="3" x="70.54599999999999" y="43.007" z="-10.4314" />
    <detection t="4" x="68.57499999999999" y="44.04" z="-10.4627" />
    <detection t="5" x="66.928" y="45.409" z="-10.3053" />
    <detection t="6" x="65.23200000000003" y="46.849" z="-10.2872" />
    <detection t="7" x="63.52800000000002" y="48.108" z="-10.3717" />
    <detection t="8" x="61.863" y="49.412" z="-10.4071" />
    <detection t="9" x="60.12600000000003" y="50.736" z="-10.4006" />
    <detection t="10" x="58.551000000000016" y="52.23199999999999" z="-10.2617" />
    <detection t="11" x="57.08800000000002" y="53.739" z="-10.2263" />
    <detection t="12" x="55.92700000000002" y="55.196999999999996" z="-10.1834" />
    <detection t="13" x="54.525000000000006" y="56.47599999999999" z="-10.0954" />
    <detection t="14" x="53.19900000000001" y="58.031" z="-9.9746" />
    <detection t="15" x="51.83800000000002" y="59.59199999999999" z="-9.9337" />
    <detection t="16" x="50.759000000000015" y="61.127" z="-9.7639" />
    <detection t="17" x="49.661" y="62.829" z="-9.736" />
    <detection t="18" x="48.652000000000015" y="64.491" z="-9.5171" />
    <detection t="19" x="47.67400000000001" y="66.23700000000001" z="-9.3791" />
    <detection t="20" x="46.739000000000004" y="67.61200000000001" z="-9.2795" />
    <detection t="21" x="45.888000000000005" y="69.12700000000001" z="-9.2126" />
    <detection t="22" x="44.902000000000015" y="70.83600000000001" z="-9.1828" />
    <detection t="23" x="44.13900000000001" y="72.438" z="-9.0622" />
    <detection t="24" x="43.441" y="74.244" z="-8.9065" />
    <detection t="25" x="42.768" y="75.78200000000001" z="-8.792" />
    <detection t="26" x="42.011000000000024" y="77.33800000000001" z="-8.8365" />
    <detection t="27" x="41.33600000000001" y="78.89500000000001" z="-8.7332" />
    <detection t="28" x="40.703" y="80.111" z="-8.614" />
    <detection t="29" x="40.126000000000005" y="82.039" z="-8.5626" />
    <detection t="30" x="39.596000000000004" y="83.5" z="-8.3954" />
    <detection t="31" x="39.488" y="84.947" z="-8.3642" />
    <detection t="32" x="39.197" y="86.522" z="-8.3479" />
    <detection t="33" x="39.066" y="88.057" z="-8.3447" />
    <detection t="34" x="39.084" y="89.792" z="-8.3395" />
    <detection t="35" x="39.426000000000016" y="91.60600000000001" z="-8.0752" />
    <detection t="36" x="40.369" y="93.411" z="-7.9069" />
    <detection t="37" x="41.138000000000005" y="96.271" z="-7.5391" />
    <detection t="38" x="42.10400000000001" y="98.43700000000001" z="-7.5502" />
    <detection t="39" x="42.815000000000026" y="99.935" z="-7.5309" />
    <detection t="40" x="44.54000000000002" y="101.37" z="-7.4402" />
    <detection t="41" x="46.247000000000014" y="103.31400000000001" z="-7.2795" />
    <detection t="42" x="48.66500000000002" y="105.284" z="-7.0584" />
    <detection t="43" x="51.19400000000002" y="106.29100000000001" z="-6.9743" />
  </particle>
  <particle nSpots="43">
    <detection t="0" x="182.089" y="87.17200000000001" z="-8.583" />
    <detection t="1" x="183.18400000000003" y="87.747" z="-8.7003" />
    <detection t="2" x="184.29000000000002" y="88.266" z="-8.5879" />
    <detection t="3" x="185.41200000000003" y="88.858" z="-8.6001" />
    <detection t="4" x="186.353" y="89.30900000000001" z="-8.6135" />
    <detection t="5" x="187.159" y="89.896" z="-8.5711" />
    <detection t="6" x="187.61900000000003" y="90.911" z="-8.4662" />
    <detection t="7" x="189.125" y="90.983" z="-8.4973" />
    <detection t="8" x="189.637" y="91.53500000000001" z="-8.4013" />
    <detection t="9" x="190.22200000000004" y="91.902" z="-8.3828" />
    <detection t="10" x="190.77500000000003" y="92.385" z="-8.3123" />
    <detection t="11" x="191.30200000000002" y="92.985" z="-8.2884" />
    <detection t="12" x="191.73400000000004" y="93.50500000000001" z="-8.277" />
    <detection t="13" x="192.216" y="93.994" z="-8.0431" />
    <detection t="14" x="192.72000000000003" y="94.299" z="-8.0835" />
    <detection t="15" x="193.32" y="94.64800000000001" z="-8.0701" />
    <detection t="16" x="193.93100000000004" y="94.988" z="-7.8522" />
    <detection t="17" x="194.548" y="95.31400000000001" z="-8.1088" />
    <detection t="18" x="195.14" y="95.652" z="-7.8781" />
    <detection t="19" x="195.798" y="95.95500000000001" z="-7.8854" />
    <detection t="20" x="196.50900000000001" y="96.31800000000001" z="-8.0311" />
    <detection t="21" x="197.286" y="96.691" z="-7.9246" />
    <detection t="22" x="198.08000000000004" y="96.872" z="-7.7496" />
    <detection t="23" x="198.87" y="96.991" z="-7.6917" />
    <detection t="24" x="199.781" y="97.055" z="-7.6943" />
    <detection t="25" x="200.59700000000004" y="96.98700000000001" z="-7.6632" />
    <detection t="26" x="201.418" y="97.14" z="-7.3583" />
    <detection t="27" x="202.125" y="97.10300000000001" z="-7.5304" />
    <detection t="28" x="202.836" y="96.92" z="-7.3764" />
    <detection t="29" x="203.49900000000002" y="96.70200000000001" z="-7.2924" />
    <detection t="30" x="204.115" y="96.31700000000001" z="-7.4053" />
    <detection t="31" x="204.781" y="95.938" z="-7.158" />
    <detection t="32" x="205.144" y="95.33600000000001" z="-7.2788" />
    <detection t="33" x="205.65800000000002" y="95.028" z="-6.9621" />
    <detection t="34" x="205.839" y="94.545" z="-6.9725" />
    <detection t="35" x="206.04000000000002" y="93.92" z="-6.6468" />
    <detection t="36" x="206.43100000000004" y="93.357" z="-6.2317" />
    <detection t="37" x="206.64800000000002" y="92.77900000000001" z="-6.5047" />
    <detection t="38" x="207.029" y="92.23100000000001" z="-5.8861" />
    <detection t="39" x="207.33500000000004" y="91.482" z="-6.1766" />
    <detection t="40" x="207.60000000000002" y="90.85900000000001" z="-5.5752" />
    <detection t="41" x="207.385" y="90.117" z="-5.6411" />
    <detection t="42" x="207.26300000000003" y="89.48700000000001" z="-5.2708" />
  </particle>
  <particle nSpots="19">
    <detection t="0" x="67.60900000000004" y="41.708" z="6.8393" />
    <detection t="1" x="64.17099999999999" y="42.934999999999995" z="7.0427" />
    <detection t="2" x="60.87600000000003" y="44.198" z="6.7171" />
    <detection t="3" x="57.537000000000006" y="45.62" z="6.5862" />
    <detection t="4" x="54.21800000000002" y="47.128" z="6.7227" />
    <detection t="5" x="51.047000000000025" y="48.745999999999995" z="6.4497" />
    <detection t="6" x="47.846000000000004" y="50.62" z="6.253" />
    <detection t="7" x="45.012" y="52.773" z="6.2624" />
    <detection t="8" x="42.09900000000002" y="54.946999999999996" z="6.0218" />
    <detection t="9" x="39.259000000000015" y="57.178000000000004" z="6.0167" />
    <detection t="10" x="36.22400000000002" y="59.312999999999995" z="5.6312" />
    <detection t="11" x="32.792" y="61.549" z="5.3976" />
    <detection t="12" x="29.448000000000008" y="64.40100000000001" z="5.1499" />
    <detection t="13" x="25.75200000000001" y="67.69800000000001" z="4.9674" />
    <detection t="14" x="22.204000000000008" y="70.718" z="4.9316" />
    <detection t="15" x="19.208000000000027" y="73.80300000000001" z="4.4695" />
    <detection t="16" x="16.536" y="77.349" z="3.4242" />
    <detection t="17" x="14.54600000000002" y="81.63600000000001" z="1.6716" />
    <detection t="18" x="14.79600000000002" y="86.32600000000001" z="-0.7582" />
  </particle>
  <particle nSpots="23">
    <detection t="11" x="184.37" y="26.701" z="-10.5386" />
    <detection t="12" x="185.66000000000003" y="26.326999999999998" z="-10.4157" />
    <detection t="13" x="187.11" y="25.961" z="-10.3435" />
    <detection t="14" x="188.815" y="25.556999999999995" z="-10.3165" />
    <detection t="15" x="190.974" y="25.168" z="-10.2653" />
    <detection t="16" x="193.50400000000002" y="25.036" z="-10.2465" />
    <detection t="17" x="196.57100000000003" y="25.174999999999997" z="-10.1489" />
    <detection t="18" x="200.27800000000002" y="25.692" z="-10.0068" />
    <detection t="19" x="204.026" y="26.646" z="-10.0663" />
    <detection t="20" x="207.961" y="27.998999999999995" z="-9.9916" />
    <detection t="21" x="212.372" y="29.783" z="-10.0113" />
    <detection t="22" x="217.024" y="31.933999999999997" z="-10.0214" />
    <detection t="23" x="221.66000000000003" y="34.884" z="-10.034" />
    <detection t="24" x="226.15000000000003" y="38.363" z="-9.9986" />
    <detection t="25" x="230.34700000000004" y="42.099" z="-10.091" />
    <detection t="26" x="233.45600000000002" y="46.083999999999996" z="-10.1311" />
    <detection t="27" x="235.64800000000002" y="49.6" z="-10.2571" />
    <detection t="28" x="237.373" y="52.873" z="-10.3001" />
    <detection t="29" x="238.38400000000001" y="55.867" z="-10.4828" />
    <detection t="30" x="238.627" y="58.409" z="-10.8321" />
    <detection t="31" x="238.15500000000003" y="60.385" z="-11.2831" />
    <detection t="32" x="237.841" y="61.769" z="-11.4837" />
    <detection t="33" x="237.06800000000004" y="62.12199999999999" z="-11.8984" />
  </particle>
  <particle nSpots="5">
    <detection t="0" x="109.44900000000001" y="76.16900000000001" z="-5.2839" />
    <detection t="1" x="109.71600000000001" y="76.61" z="-5.3647" />
    <detection t="2" x="110.15100000000001" y="76.897" z="-5.6256" />
    <detection t="3" x="110.75400000000002" y="77.29100000000001" z="-5.6284" />
    <detection t="4" x="112.60700000000003" y="78.364" z="-5.9684" />
  </particle>
  <particle nSpots="13">
    <detection t="5" x="241.74900000000002" y="50.098" z="0.8498" />
    <detection t="6" x="240.029" y="50.844" z="2.3062" />
    <detection t="7" x="236.07" y="49.524" z="3.8558" />
    <detection t="8" x="230.962" y="46.128" z="4.4892" />
    <detection t="9" x="224.91700000000003" y="42.373" z="5.1469" />
    <detection t="10" x="218.279" y="39.115" z="5.0685" />
    <detection t="11" x="211.796" y="35.849" z="5.0066" />
    <detection t="12" x="205.60900000000004" y="32.714" z="4.9196" />
    <detection t="13" x="199.64800000000002" y="29.814" z="4.7214" />
    <detection t="14" x="193.83800000000002" y="27.174999999999997" z="4.4168" />
    <detection t="15" x="188.11200000000002" y="24.948" z="4.2355" />
    <detection t="16" x="182.654" y="23.314999999999998" z="4.143" />
    <detection t="17" x="176.90000000000003" y="22.281" z="4.1335" />
  </particle>
  <particle nSpots="17">
    <detection t="22" x="185.15300000000002" y="21.385999999999996" z="2.936" />
    <detection t="23" x="184.48400000000004" y="20.498999999999995" z="2.5323" />
    <detection t="24" x="184.14600000000002" y="19.623999999999995" z="2.6474" />
    <detection t="25" x="184.7" y="19.189999999999998" z="3.2524" />
    <detection t="26" x="186.39" y="18.796" z="3.1714" />
    <detection t="27" x="188.85500000000002" y="18.421999999999997" z="2.2637" />
    <detection t="28" x="192.98400000000004" y="18.439999999999998" z="2.1136" />
    <detection t="29" x="198.32800000000003" y="19.201999999999998" z="3.2101" />
    <detection t="30" x="204.15300000000002" y="20.302999999999997" z="2.7958" />
    <detection t="31" x="210.79900000000004" y="22.052999999999997" z="1.8666" />
    <detection t="32" x="217.10399999999998" y="24.729" z="1.858" />
    <detection t="33" x="222.337" y="28.766999999999996" z="2.1411" />
    <detection t="34" x="226.247" y="32.006" z="3.0778" />
    <detection t="35" x="228.18900000000002" y="34.783" z="4.0042" />
    <detection t="36" x="228.223" y="36.317" z="5.0167" />
    <detection t="37" x="226.546" y="36.619" z="6.0282" />
    <detection t="38" x="222.865" y="36.137" z="6.6615" />
  </particle>
  <particle nSpots="30">
    <detection t="15" x="188.353" y="59.425000000000004" z="-3.5093" />
    <detection t="16" x="187.517" y="59.24399999999999" z="-3.3327" />
    <detection t="17" x="186.75100000000003" y="58.555" z="-3.33" />
    <detection t="18" x="185.85000000000002" y="57.648" z="-3.5771" />
    <detection t="19" x="184.974" y="56.731" z="-3.7001" />
    <detection t="20" x="183.97200000000004" y="55.891" z="-3.6916" />
    <detection t="21" x="183.12600000000003" y="55.15" z="-3.6769" />
    <detection t="22" x="182.224" y="54.496" z="-3.6501" />
    <detection t="23" x="181.31100000000004" y="53.797000000000004" z="-3.7675" />
    <detection t="24" x="180.40500000000003" y="53.09799999999999" z="-3.7596" />
    <detection t="25" x="179.52000000000004" y="52.323" z="-3.7671" />
    <detection t="26" x="178.63600000000002" y="51.565000000000005" z="-3.7549" />
    <detection t="27" x="177.73000000000002" y="50.871" z="-3.8496" />
    <detection t="28" x="176.85399999999998" y="50.184000000000005" z="-4.0682" />
    <detection t="29" x="176.062" y="49.489" z="-3.9659" />
    <detection t="30" x="175.00900000000001" y="48.849" z="-4.0816" />
    <detection t="31" x="173.964" y="48.302" z="-3.9876" />
    <detection t="32" x="172.957" y="47.61" z="-4.0513" />
    <detection t="33" x="171.918" y="46.803" z="-3.9208" />
    <detection t="34" x="170.93100000000004" y="46.037" z="-3.9299" />
    <detection t="35" x="169.98700000000002" y="45.388999999999996" z="-3.7306" />
    <detection t="36" x="168.921" y="44.705" z="-3.9371" />
    <detection t="37" x="167.858" y="44.128" z="-3.7238" />
    <detection t="38" x="166.73200000000003" y="43.661" z="-3.4698" />
    <detection t="39" x="165.76" y="43.153" z="-3.5232" />
    <detection t="40" x="164.72500000000002" y="42.637" z="-3.473" />
    <detection t="41" x="163.743" y="42.007999999999996" z="-3.6495" />
    <detection t="42" x="162.711" y="41.473" z="-3.5255" />
    <detection t="43" x="161.54500000000002" y="40.93" z="-3.2055" />
    <detection t="44" x="160.572" y="40.348" z="-3.1559" />
  </particle>
  <particle nSpots="28">
    <detection t="15" x="225.33100000000002" y="101.976" z="4.4591" />
    <detection t="16" x="223.81" y="98.507" z="4.67" />
    <detection t="17" x="221.67000000000002" y="95.521" z="4.6529" />
    <detection t="18" x="219.36400000000003" y="92.92500000000001" z="4.6392" />
    <detection t="19" x="216.966" y="90.721" z="4.4742" />
    <detection t="20" x="214.404" y="88.78200000000001" z="4.4144" />
    <detection t="21" x="211.805" y="86.87400000000001" z="4.2277" />
    <detection t="22" x="209.202" y="85.063" z="4.3225" />
    <detection t="23" x="206.461" y="83.262" z="4.1947" />
    <detection t="24" x="203.87" y="81.69500000000001" z="4.1708" />
    <detection t="25" x="201.32800000000003" y="80.173" z="4.1827" />
    <detection t="26" x="198.913" y="78.911" z="4.1089" />
    <detection t="27" x="196.48200000000003" y="77.769" z="3.9212" />
    <detection t="28" x="194.25400000000002" y="76.646" z="3.796" />
    <detection t="29" x="192.04400000000004" y="75.572" z="3.88" />
    <detection t="30" x="189.882" y="74.525" z="3.7908" />
    <detection t="31" x="187.66900000000004" y="73.426" z="3.8987" />
    <detection t="32" x="185.52000000000004" y="72.397" z="3.7077" />
    <detection t="33" x="183.43900000000002" y="71.515" z="3.7351" />
    <detection t="34" x="181.411" y="70.647" z="3.919" />
    <detection t="35" x="179.51100000000002" y="69.967" z="3.7902" />
    <detection t="36" x="177.647" y="69.301" z="3.961" />
    <detection t="37" x="175.856" y="68.75200000000001" z="3.9154" />
    <detection t="38" x="174.149" y="68.23700000000001" z="4.0384" />
    <detection t="39" x="172.313" y="67.714" z="3.9791" />
    <detection t="40" x="170.808" y="67.21300000000001" z="4.2045" />
    <detection t="41" x="169.122" y="66.754" z="4.2038" />
    <detection t="42" x="167.575" y="66.334" z="4.3233" />
  </particle>
  <particle nSpots="22">
    <detection t="9" x="132.063" y="22.912999999999997" z="-19.5033" />
    <detection t="10" x="126.80200000000002" y="22.681999999999995" z="-19.4724" />
    <detection t="11" x="121.56" y="22.561999999999998" z="-19.2276" />
    <detection t="12" x="116.34500000000003" y="22.353" z="-19.1013" />
    <detection t="13" x="111.56700000000001" y="22.198999999999998" z="-18.8288" />
    <detection t="14" x="106.94300000000004" y="22.228" z="-18.6967" />
    <detection t="15" x="102.695" y="22.409999999999997" z="-18.5881" />
    <detection t="16" x="98.779" y="22.762" z="-18.4667" />
    <detection t="17" x="94.99700000000001" y="23.262999999999998" z="-18.3206" />
    <detection t="18" x="91.47200000000004" y="23.714" z="-18.2507" />
    <detection t="19" x="88.07400000000001" y="24.147" z="-17.9487" />
    <detection t="20" x="84.78300000000002" y="24.576999999999998" z="-17.5339" />
    <detection t="21" x="81.44800000000004" y="24.985" z="-17.561" />
    <detection t="22" x="78.065" y="25.409" z="-17.6122" />
    <detection t="23" x="74.63100000000003" y="26.083" z="-17.3497" />
    <detection t="24" x="71.58800000000002" y="26.887999999999998" z="-17.3884" />
    <detection t="25" x="68.70800000000003" y="27.693999999999996" z="-16.9652" />
    <detection t="26" x="65.87600000000003" y="28.394999999999996" z="-16.8948" />
    <detection t="27" x="63.259000000000015" y="29.21" z="-16.7365" />
    <detection t="28" x="60.75800000000004" y="30.176000000000002" z="-16.5672" />
    <detection t="29" x="58.233000000000004" y="31.387999999999998" z="-16.4232" />
    <detection t="30" x="55.28800000000001" y="32.372" z="-16.4242" />
  </particle>
  <particle nSpots="46">
    <detection t="0" x="199.878" y="106.915" z="1.9222" />
    <detection t="1" x="201.945" y="106.92200000000001" z="1.8041" />
    <detection t="2" x="203.786" y="106.655" z="1.9009" />
    <detection t="3" x="205.60200000000003" y="106.32000000000001" z="1.5677" />
    <detection t="4" x="207.125" y="105.795" z="2.0791" />
    <detection t="5" x="208.48400000000004" y="105.027" z="1.9807" />
    <detection t="6" x="209.529" y="104.129" z="1.4661" />
    <detection t="7" x="210.378" y="103.15400000000001" z="1.3907" />
    <detection t="8" x="211.625" y="102.10600000000001" z="1.3163" />
    <detection t="9" x="212.394" y="100.985" z="1.4564" />
    <detection t="10" x="212.757" y="99.74600000000001" z="1.4641" />
    <detection t="11" x="213.01300000000003" y="98.628" z="1.2208" />
    <detection t="12" x="213.03200000000004" y="97.534" z="1.2163" />
    <detection t="13" x="212.94300000000004" y="96.423" z="1.7822" />
    <detection t="14" x="212.72500000000002" y="95.361" z="1.1186" />
    <detection t="15" x="212.293" y="94.21000000000001" z="0.8462" />
    <detection t="16" x="211.80400000000003" y="93.146" z="0.4157" />
    <detection t="17" x="211.37100000000004" y="92.18700000000001" z="0.456" />
    <detection t="18" x="210.841" y="91.245" z="1.125" />
    <detection t="19" x="210.24600000000004" y="90.4" z="0.8519" />
    <detection t="20" x="209.577" y="89.581" z="-0.3817" />
    <detection t="21" x="208.90000000000003" y="88.834" z="0.3202" />
    <detection t="22" x="208.21800000000002" y="88.188" z="0.572" />
    <detection t="23" x="207.563" y="87.488" z="0.8426" />
    <detection t="24" x="207.03500000000003" y="86.811" z="-0.3808" />
    <detection t="25" x="206.313" y="86.06400000000001" z="0.1229" />
    <detection t="26" x="205.572" y="85.43400000000001" z="-0.3977" />
    <detection t="27" x="204.99600000000004" y="84.715" z="0.5453" />
    <detection t="28" x="204.18200000000002" y="84.236" z="-0.5846" />
    <detection t="29" x="203.52000000000004" y="83.691" z="-0.5879" />
    <detection t="30" x="202.96000000000004" y="83.236" z="-0.2028" />
    <detection t="31" x="202.31100000000004" y="82.721" z="0.154" />
    <detection t="32" x="201.692" y="82.186" z="0.7493" />
    <detection t="33" x="200.961" y="81.598" z="-0.4507" />
    <detection t="34" x="200.29400000000004" y="80.98100000000001" z="-0.2596" />
    <detection t="35" x="199.68900000000002" y="80.525" z="-0.3882" />
    <detection t="36" x="199.077" y="80.18" z="-0.4873" />
    <detection t="37" x="198.35700000000003" y="79.70800000000001" z="0.5772" />
    <detection t="38" x="197.743" y="79.391" z="0.132" />
    <detection t="39" x="196.97899999999998" y="79.031" z="-0.2543" />
    <detection t="40" x="196.36900000000003" y="78.735" z="-0.3021" />
    <detection t="41" x="195.76100000000002" y="78.33800000000001" z="-0.3027" />
    <detection t="42" x="195.48900000000003" y="77.986" z="-0.302" />
    <detection t="43" x="194.969" y="77.71100000000001" z="0.142" />
    <detection t="44" x="194.64" y="77.46900000000001" z="-0.06773" />
    <detection t="45" x="194.42200000000003" y="77.289" z="0.7817" />
  </particle>
  <particle nSpots="39">
    <detection t="0" x="188.226" y="80.38000000000001" z="-12.337" />
    <detection t="1" x="187.916" y="80.26" z="-12.3458" />
    <detection t="2" x="187.62600000000003" y="80.18" z="-12.1564" />
    <detection t="3" x="187.70600000000002" y="80.14" z="-12.2041" />
    <detection t="4" x="187.716" y="80.08000000000001" z="-12.2053" />
    <detection t="5" x="187.846" y="80.10000000000001" z="-12.1543" />
    <detection t="6" x="187.986" y="80.09" z="-12.0926" />
    <detection t="7" x="188.18600000000004" y="80.07000000000001" z="-12.0599" />
    <detection t="8" x="188.336" y="79.97" z="-11.9106" />
    <detection t="9" x="188.476" y="79.93" z="-11.9141" />
    <detection t="10" x="188.81600000000003" y="80.04" z="-11.7286" />
    <detection t="11" x="189.106" y="80.09" z="-11.6185" />
    <detection t="12" x="189.26600000000002" y="80.06" z="-11.4538" />
    <detection t="13" x="189.31600000000003" y="80.02000000000001" z="-11.3063" />
    <detection t="14" x="189.39600000000002" y="79.97" z="-11.2815" />
    <detection t="15" x="189.38600000000002" y="79.97" z="-11.1349" />
    <detection t="16" x="189.01600000000002" y="79.95" z="-11.0899" />
    <detection t="17" x="188.64600000000002" y="80.02000000000001" z="-10.8828" />
    <detection t="18" x="188.32600000000002" y="80.16000000000001" z="-10.7769" />
    <detection t="19" x="188.036" y="80.27000000000001" z="-10.4777" />
    <detection t="20" x="187.916" y="80.4" z="-10.4074" />
    <detection t="21" x="188.286" y="80.56" z="-10.309" />
    <detection t="22" x="188.74600000000004" y="80.73" z="-10.2314" />
    <detection t="23" x="188.94600000000003" y="80.94000000000001" z="-10.0319" />
    <detection t="24" x="189.01600000000002" y="81.18" z="-9.9925" />
    <detection t="25" x="188.99600000000004" y="81.38000000000001" z="-9.9141" />
    <detection t="26" x="189.20600000000002" y="81.54" z="-9.5991" />
    <detection t="27" x="189.286" y="81.62" z="-9.6097" />
    <detection t="28" x="189.286" y="81.65" z="-9.355" />
    <detection t="29" x="189.45600000000002" y="81.79" z="-9.2436" />
    <detection t="30" x="189.64600000000002" y="81.97" z="-8.9656" />
    <detection t="31" x="189.716" y="82.12" z="-8.9342" />
    <detection t="32" x="189.846" y="82.36" z="-8.8193" />
    <detection t="33" x="189.88600000000002" y="82.48" z="-8.4504" />
    <detection t="34" x="189.986" y="82.74000000000001" z="-8.3796" />
    <detection t="35" x="190.07600000000002" y="82.95" z="-8.0782" />
    <detection t="36" x="190.166" y="83.25" z="-7.9114" />
    <detection t="37" x="190.166" y="83.53" z="-7.6315" />
    <detection t="38" x="190.19600000000003" y="83.77000000000001" z="-7.5914" />
  </particle>
  <particle nSpots="14">
    <detection t="13" x="167.06600000000003" y="95.08000000000001" z="-17.4283" />
    <detection t="14" x="163.86599999999999" y="93.41000000000001" z="-17.4328" />
    <detection t="15" x="160.89600000000002" y="92.10000000000001" z="-17.5994" />
    <detection t="16" x="158.20600000000002" y="90.78" z="-17.3016" />
    <detection t="17" x="155.51600000000002" y="89.60000000000001" z="-17.3826" />
    <detection t="18" x="152.906" y="88.51" z="-17.3791" />
    <detection t="19" x="150.37600000000003" y="87.53" z="-17.2839" />
    <detection t="20" x="147.926" y="86.64" z="-17.242" />
    <detection t="21" x="145.50600000000003" y="85.85000000000001" z="-17.1717" />
    <detection t="22" x="142.926" y="85.16000000000001" z="-17.0573" />
    <detection t="23" x="140.356" y="84.49000000000001" z="-16.9534" />
    <detection t="24" x="138.05600000000004" y="83.97" z="-16.8435" />
    <detection t="25" x="136.036" y="83.71000000000001" z="-16.9345" />
    <detection t="26" x="133.69600000000003" y="83.27000000000001" z="-16.8191" />
  </particle>
  <particle nSpots="8">
    <detection t="3" x="207.45600000000002" y="105.55000000000001" z="-0.1381" />
    <detection t="4" x="209.596" y="105.31" z="-0.4922" />
    <detection t="5" x="211.926" y="104.80000000000001" z="-0.9189" />
    <detection t="6" x="214.406" y="103.98" z="-0.846" />
    <detection t="7" x="216.63600000000002" y="102.83000000000001" z="-0.4223" />
    <detection t="8" x="218.45600000000002" y="101.58000000000001" z="-0.8192" />
    <detection t="9" x="219.86599999999999" y="100.29" z="-0.8206" />
    <detection t="10" x="220.986" y="98.88000000000001" z="-0.6782" />
  </particle>
  <particle nSpots="39">
    <detection t="0" x="182.75600000000003" y="66.31" z="-10.8571" />
    <detection t="1" x="182.68600000000004" y="66.12" z="-10.763" />
    <detection t="2" x="182.726" y="65.82000000000001" z="-10.7885" />
    <detection t="3" x="182.606" y="65.57000000000001" z="-10.7539" />
    <detection t="4" x="182.45600000000002" y="65.30000000000001" z="-10.695" />
    <detection t="5" x="182.166" y="65.09" z="-10.5528" />
    <detection t="6" x="181.87600000000003" y="64.84" z="-10.5533" />
    <detection t="7" x="181.536" y="64.47" z="-10.5276" />
    <detection t="8" x="180.986" y="64.27000000000001" z="-10.3701" />
    <detection t="9" x="180.56600000000003" y="64.05000000000001" z="-10.4515" />
    <detection t="10" x="180.51600000000002" y="63.830000000000005" z="-10.272" />
    <detection t="11" x="180.096" y="63.559999999999995" z="-10.1997" />
    <detection t="12" x="179.526" y="63.279999999999994" z="-10.1183" />
    <detection t="13" x="179.06600000000003" y="63.04" z="-10.0192" />
    <detection t="14" x="178.49600000000004" y="62.800000000000004" z="-9.7929" />
    <detection t="15" x="177.94600000000003" y="62.559999999999995" z="-9.8106" />
    <detection t="16" x="177.476" y="62.38999999999999" z="-9.6777" />
    <detection t="17" x="177.12600000000003" y="62.27" z="-9.7443" />
    <detection t="18" x="176.89600000000002" y="62.169999999999995" z="-9.5152" />
    <detection t="19" x="176.63600000000002" y="62.02" z="-9.5209" />
    <detection t="20" x="176.416" y="61.88" z="-9.4882" />
    <detection t="21" x="176.226" y="61.669999999999995" z="-9.3427" />
    <detection t="22" x="175.906" y="61.54" z="-9.315" />
    <detection t="23" x="175.70600000000002" y="61.35" z="-9.0796" />
    <detection t="24" x="175.44600000000003" y="61.190000000000005" z="-9.1031" />
    <detection t="25" x="175.346" y="61.02" z="-9.0273" />
    <detection t="26" x="175.11599999999999" y="60.800000000000004" z="-8.9074" />
    <detection t="27" x="174.80600000000004" y="60.54" z="-8.9037" />
    <detection t="28" x="174.39600000000002" y="60.160000000000004" z="-8.7173" />
    <detection t="29" x="173.95600000000002" y="59.88999999999999" z="-8.6765" />
    <detection t="30" x="173.55600000000004" y="59.550000000000004" z="-8.449" />
    <detection t="31" x="173.13600000000002" y="59.339999999999996" z="-8.3432" />
    <detection t="32" x="172.75600000000003" y="59.1" z="-8.1198" />
    <detection t="33" x="172.286" y="58.85999999999999" z="-7.7456" />
    <detection t="34" x="171.916" y="58.62" z="-7.8677" />
    <detection t="35" x="171.51600000000002" y="58.43" z="-7.6853" />
    <detection t="36" x="171.18600000000004" y="58.23" z="-7.2302" />
    <detection t="37" x="170.846" y="58.02" z="-7.1861" />
    <detection t="38" x="170.466" y="57.82" z="-6.8792" />
  </particle>
  <particle nSpots="3">
    <detection t="0" x="153.74600000000004" y="61.199999999999996" z="-14.1579" />
    <detection t="1" x="151.906" y="60.96999999999999" z="-14.2873" />
    <detection t="2" x="150.69600000000003" y="60.71" z="-14.0498" />
  </particle>
  <particle nSpots="38">
    <detection t="0" x="164.11599999999999" y="112.89" z="-7.7722" />
    <detection t="1" x="172.13600000000002" y="115.58000000000001" z="-8.2261" />
    <detection t="2" x="180.586" y="118.99000000000001" z="-8.3964" />
    <detection t="3" x="189.62600000000003" y="122.66" z="4.188" />
    <detection t="4" x="199.55600000000004" y="126.0" z="9.7718" />
    <detection t="5" x="210.70600000000002" y="126.58000000000001" z="-8.592" />
    <detection t="6" x="221.70600000000002" y="124.02000000000001" z="-9.1087" />
    <detection t="7" x="230.596" y="118.53" z="-10.3396" />
    <detection t="8" x="236.426" y="112.47" z="-11.9337" />
    <detection t="9" x="239.30600000000004" y="106.61" z="-13.4172" />
    <detection t="10" x="239.87600000000003" y="101.49000000000001" z="-14.8389" />
    <detection t="11" x="238.87600000000003" y="97.19000000000001" z="-16.1652" />
    <detection t="12" x="236.166" y="93.27000000000001" z="-16.5301" />
    <detection t="13" x="232.61599999999999" y="89.64" z="-16.879" />
    <detection t="14" x="228.656" y="86.26" z="-16.8892" />
    <detection t="15" x="224.676" y="83.18" z="-16.844" />
    <detection t="16" x="220.676" y="80.32000000000001" z="-16.8522" />
    <detection t="17" x="216.776" y="77.66000000000001" z="-16.8957" />
    <detection t="18" x="213.046" y="75.2" z="-16.5782" />
    <detection t="19" x="209.31600000000003" y="72.79" z="-16.6457" />
    <detection t="20" x="205.836" y="70.69000000000001" z="-16.3459" />
    <detection t="21" x="202.44600000000003" y="68.61" z="-16.3823" />
    <detection t="22" x="199.13600000000002" y="66.72" z="-16.3043" />
    <detection t="23" x="195.95600000000002" y="64.95" z="-16.3535" />
    <detection t="24" x="192.906" y="63.279999999999994" z="-16.0475" />
    <detection t="25" x="189.95600000000002" y="61.76" z="-16.0055" />
    <detection t="26" x="186.94600000000003" y="60.24" z="-15.8031" />
    <detection t="27" x="184.026" y="58.85999999999999" z="-15.6465" />
    <detection t="28" x="181.20600000000002" y="57.580000000000005" z="-15.457" />
    <detection t="29" x="178.45600000000002" y="56.410000000000004" z="-15.453" />
    <detection t="30" x="175.80600000000004" y="55.339999999999996" z="-15.2995" />
    <detection t="31" x="173.14600000000002" y="54.35999999999999" z="-15.1768" />
    <detection t="32" x="170.676" y="53.440000000000005" z="-14.8676" />
    <detection t="33" x="168.19600000000003" y="52.57" z="-14.6902" />
    <detection t="34" x="165.776" y="51.74999999999999" z="-14.5301" />
    <detection t="35" x="163.476" y="51.050000000000004" z="-14.4615" />
    <detection t="36" x="161.226" y="50.32" z="-14.3405" />
    <detection t="37" x="158.95600000000002" y="49.71" z="-14.2526" />
  </particle>
  <particle nSpots="3">
    <detection t="3" x="88.13600000000002" y="114.9" z="-1.1017" />
    <detection t="4" x="98.23599999999999" y="114.36000000000001" z="-1.9976" />
    <detection t="5" x="108.76600000000002" y="114.44" z="-1.4054" />
  </particle>
  <particle nSpots="27">
    <detection t="4" x="154.50600000000003" y="25.71" z="-9.3796" />
    <detection t="5" x="153.99600000000004" y="25.339999999999996" z="-9.2644" />
    <detection t="6" x="153.37600000000003" y="25.019999999999996" z="-9.3091" />
    <detection t="7" x="152.80600000000004" y="24.839999999999996" z="-9.2709" />
    <detection t="8" x="152.226" y="24.65" z="-9.1552" />
    <detection t="9" x="151.786" y="24.369999999999997" z="-9.1976" />
    <detection t="10" x="151.356" y="24.009999999999998" z="-8.9737" />
    <detection t="11" x="150.86599999999999" y="23.78" z="-8.9509" />
    <detection t="12" x="150.426" y="23.619999999999997" z="-8.9303" />
    <detection t="13" x="150.086" y="23.43" z="-8.832" />
    <detection t="14" x="149.87600000000003" y="23.089999999999996" z="-8.8517" />
    <detection t="15" x="149.63600000000002" y="22.71" z="-8.7892" />
    <detection t="16" x="149.43600000000004" y="22.369999999999997" z="-8.8935" />
    <detection t="17" x="149.176" y="22.22" z="-8.7924" />
    <detection t="18" x="149.24600000000004" y="22.08" z="-8.5875" />
    <detection t="19" x="149.356" y="21.75" z="-8.7028" />
    <detection t="20" x="149.406" y="21.449999999999996" z="-8.5747" />
    <detection t="21" x="149.466" y="21.339999999999996" z="-8.5686" />
    <detection t="22" x="149.796" y="21.339999999999996" z="-8.4258" />
    <detection t="23" x="150.19600000000003" y="20.85" z="-8.2561" />
    <detection t="24" x="150.62600000000003" y="20.379999999999995" z="-8.2445" />
    <detection t="25" x="151.216" y="20.129999999999995" z="-8.0866" />
    <detection t="26" x="151.87600000000003" y="19.83" z="-7.9361" />
    <detection t="27" x="152.666" y="19.549999999999997" z="-8.1157" />
    <detection t="28" x="153.44600000000003" y="19.07" z="-7.8602" />
    <detection t="29" x="154.176" y="18.699999999999996" z="-7.8365" />
    <detection t="30" x="155.32600000000002" y="18.309999999999995" z="2.5954" />
  </particle>
  <particle nSpots="35">
    <detection t="0" x="164.18600000000004" y="81.46000000000001" z="3.8462" />
    <detection t="1" x="163.51600000000002" y="81.41000000000001" z="3.8213" />
    <detection t="2" x="163.07600000000002" y="81.28" z="3.2212" />
    <detection t="3" x="162.55600000000004" y="81.28" z="3.3166" />
    <detection t="4" x="162.07600000000002" y="81.16000000000001" z="2.8784" />
    <detection t="5" x="161.55600000000004" y="81.14" z="3.1154" />
    <detection t="6" x="161.13600000000002" y="81.10000000000001" z="3.0176" />
    <detection t="7" x="160.786" y="81.11" z="2.384" />
    <detection t="8" x="160.726" y="81.09" z="2.5088" />
    <detection t="9" x="160.51600000000002" y="81.01" z="2.1108" />
    <detection t="10" x="160.236" y="81.02000000000001" z="2.1768" />
    <detection t="11" x="159.926" y="81.06" z="2.243" />
    <detection t="12" x="159.676" y="81.13000000000001" z="2.0912" />
    <detection t="13" x="159.32600000000002" y="81.37" z="1.3803" />
    <detection t="14" x="158.986" y="81.58000000000001" z="1.1903" />
    <detection t="15" x="158.81600000000003" y="81.76" z="1.2923" />
    <detection t="16" x="158.606" y="81.91000000000001" z="0.9836" />
    <detection t="17" x="158.56600000000003" y="82.13000000000001" z="0.9345" />
    <detection t="18" x="158.63600000000002" y="82.36" z="0.5841" />
    <detection t="19" x="158.80600000000004" y="82.61" z="1.2169" />
    <detection t="20" x="159.166" y="82.89" z="0.3345" />
    <detection t="21" x="159.426" y="83.21000000000001" z="0.9492" />
    <detection t="22" x="159.80600000000004" y="83.62" z="1.5079" />
    <detection t="23" x="160.176" y="84.14" z="0.6232" />
    <detection t="24" x="160.606" y="84.66000000000001" z="0.7929" />
    <detection t="25" x="161.096" y="85.14" z="0.4589" />
    <detection t="26" x="161.656" y="85.62" z="0.6452" />
    <detection t="27" x="162.20600000000002" y="86.17" z="0.9263" />
    <detection t="28" x="162.76600000000002" y="86.68" z="0.6094" />
    <detection t="29" x="163.336" y="87.19000000000001" z="0.6694" />
    <detection t="30" x="164.00600000000003" y="87.7" z="1.0454" />
    <detection t="31" x="164.666" y="88.11" z="0.5165" />
    <detection t="32" x="165.356" y="88.58000000000001" z="1.4626" />
    <detection t="33" x="165.94600000000003" y="89.02000000000001" z="1.0439" />
    <detection t="34" x="166.51600000000002" y="89.61" z="0.6493" />
  </particle>
  <particle nSpots="34">
    <detection t="0" x="93.58600000000001" y="21.68" z="3.8213" />
    <detection t="1" x="88.32600000000002" y="22.22" z="3.6484" />
    <detection t="2" x="83.20600000000002" y="22.979999999999997" z="3.0399" />
    <detection t="3" x="78.20600000000002" y="23.92" z="3.3114" />
    <detection t="4" x="73.21600000000001" y="25.049999999999997" z="3.0374" />
    <detection t="5" x="68.46600000000001" y="26.36" z="2.59" />
    <detection t="6" x="63.95600000000002" y="27.86" z="2.4532" />
    <detection t="7" x="59.596000000000004" y="29.439999999999998" z="2.2895" />
    <detection t="8" x="55.60600000000002" y="31.17" z="2.3123" />
    <detection t="9" x="51.666000000000025" y="33.1" z="1.5763" />
    <detection t="10" x="48.156000000000006" y="35.23" z="1.7056" />
    <detection t="11" x="44.83600000000001" y="37.28" z="1.6528" />
    <detection t="12" x="41.426000000000016" y="39.6" z="1.5657" />
    <detection t="13" x="38.366000000000014" y="41.96" z="1.7537" />
    <detection t="14" x="35.33600000000001" y="44.48" z="0.7896" />
    <detection t="15" x="32.506" y="46.93" z="1.4145" />
    <detection t="16" x="29.976" y="49.61" z="0.9316" />
    <detection t="17" x="27.466000000000008" y="52.02" z="1.1555" />
    <detection t="18" x="24.936000000000007" y="54.35" z="0.8507" />
    <detection t="19" x="22.29600000000002" y="56.32" z="0.8098" />
    <detection t="20" x="19.98600000000002" y="58.32" z="0.6868" />
    <detection t="21" x="17.926000000000016" y="60.24" z="1.4075" />
    <detection t="22" x="16.506" y="61.99" z="0.04346" />
    <detection t="23" x="15.376000000000005" y="63.199999999999996" z="1.2234" />
    <detection t="24" x="14.106000000000023" y="63.73" z="-0.5997" />
    <detection t="25" x="13.04600000000002" y="63.690000000000005" z="-1.5372" />
    <detection t="26" x="11.74600000000001" y="62.589999999999996" z="-2.16" />
    <detection t="27" x="10.836000000000013" y="61.800000000000004" z="-2.8175" />
    <detection t="28" x="10.426000000000016" y="59.559999999999995" z="-3.5787" />
    <detection t="29" x="10.606000000000023" y="56.21999999999999" z="-4.2814" />
    <detection t="30" x="10.956000000000017" y="52.24999999999999" z="-4.8205" />
    <detection t="31" x="12.376000000000005" y="47.379999999999995" z="-5.3618" />
    <detection t="32" x="15.146000000000015" y="41.839999999999996" z="-5.6223" />
    <detection t="33" x="18.696000000000026" y="35.43" z="-5.6036" />
  </particle>
  <particle nSpots="41">
    <detection t="0" x="195.24600000000004" y="53.13999999999999" z="5.7102" />
    <detection t="1" x="188.416" y="50.0" z="4.9888" />
    <detection t="2" x="181.99600000000004" y="47.199999999999996" z="4.6304" />
    <detection t="3" x="175.75600000000003" y="44.79" z="3.9362" />
    <detection t="4" x="169.666" y="42.559999999999995" z="3.4229" />
    <detection t="5" x="163.69600000000003" y="40.76" z="3.777" />
    <detection t="6" x="157.69600000000003" y="39.12" z="3.6734" />
    <detection t="7" x="151.906" y="37.83" z="3.4525" />
    <detection t="8" x="146.57600000000002" y="36.83" z="3.2421" />
    <detection t="9" x="141.486" y="36.08" z="2.7703" />
    <detection t="10" x="136.57600000000002" y="35.519999999999996" z="2.6955" />
    <detection t="11" x="131.95600000000002" y="35.019999999999996" z="2.2314" />
    <detection t="12" x="127.36599999999999" y="34.58" z="1.7709" />
    <detection t="13" x="122.89600000000002" y="34.309999999999995" z="2.6196" />
    <detection t="14" x="118.52600000000001" y="34.11" z="1.7118" />
    <detection t="15" x="114.32600000000002" y="34.12" z="1.9139" />
    <detection t="16" x="110.38600000000002" y="34.17" z="2.7611" />
    <detection t="17" x="106.45600000000002" y="34.3" z="2.801" />
    <detection t="18" x="102.64600000000002" y="34.48" z="1.8542" />
    <detection t="19" x="99.08600000000001" y="34.66" z="1.7759" />
    <detection t="20" x="95.49600000000004" y="35.03" z="2.0276" />
    <detection t="21" x="91.79599999999999" y="35.48" z="1.6996" />
    <detection t="22" x="88.27600000000001" y="36.019999999999996" z="2.2722" />
    <detection t="23" x="84.726" y="36.629999999999995" z="1.8919" />
    <detection t="24" x="81.37600000000003" y="37.36" z="3.9026" />
    <detection t="25" x="77.976" y="38.129999999999995" z="2.494" />
    <detection t="26" x="74.596" y="39.21" z="2.0827" />
    <detection t="27" x="71.31600000000003" y="40.26" z="1.6917" />
    <detection t="28" x="68.19600000000003" y="41.42" z="1.0761" />
    <detection t="29" x="65.106" y="42.73" z="0.9783" />
    <detection t="30" x="61.99600000000004" y="44.12" z="1.192" />
    <detection t="31" x="58.846000000000004" y="45.78" z="1.1668" />
    <detection t="32" x="56.036" y="47.01" z="1.4583" />
    <detection t="33" x="53.20600000000002" y="48.949999999999996" z="0.3603" />
    <detection t="34" x="50.52600000000001" y="51.02" z="1.0607" />
    <detection t="35" x="47.74600000000001" y="53.029999999999994" z="1.3686" />
    <detection t="36" x="44.82600000000002" y="55.059999999999995" z="0.9875" />
    <detection t="37" x="42.32600000000002" y="57.12" z="1.1985" />
    <detection t="38" x="40.05600000000001" y="59.059999999999995" z="1.1088" />
    <detection t="39" x="37.286" y="60.580000000000005" z="1.2855" />
    <detection t="40" x="34.596000000000004" y="62.089999999999996" z="0.6148" />
  </particle>
  <particle nSpots="17">
    <detection t="18" x="229.93600000000004" y="118.6" z="-14.4909" />
    <detection t="19" x="233.89600000000002" y="112.96000000000001" z="-16.2304" />
    <detection t="20" x="232.12600000000003" y="107.32000000000001" z="-18.0381" />
    <detection t="21" x="227.666" y="103.06" z="-18.5457" />
    <detection t="22" x="222.166" y="99.22" z="-18.4105" />
    <detection t="23" x="216.61599999999999" y="95.65" z="-18.4649" />
    <detection t="24" x="210.966" y="92.35000000000001" z="-18.6802" />
    <detection t="25" x="205.55600000000004" y="89.32000000000001" z="-18.5226" />
    <detection t="26" x="200.156" y="86.55000000000001" z="-18.5823" />
    <detection t="27" x="195.226" y="83.97" z="-18.4677" />
    <detection t="28" x="190.50600000000003" y="81.58000000000001" z="-18.4566" />
    <detection t="29" x="185.57600000000002" y="79.32000000000001" z="-18.2762" />
    <detection t="30" x="180.916" y="77.29" z="-18.208" />
    <detection t="31" x="176.466" y="75.39" z="-18.0544" />
    <detection t="32" x="172.05600000000004" y="73.61" z="-18.3412" />
    <detection t="33" x="167.68600000000004" y="71.94000000000001" z="-18.195" />
    <detection t="34" x="163.69600000000003" y="70.52000000000001" z="-0.3088" />
  </particle>
  <particle nSpots="40">
    <detection t="0" x="181.87600000000003" y="50.449999999999996" z="-19.3314" />
    <detection t="1" x="176.61599999999999" y="48.4" z="-19.2988" />
    <detection t="2" x="171.55600000000004" y="46.629999999999995" z="-19.0356" />
    <detection t="3" x="166.49600000000004" y="44.93" z="-19.0101" />
    <detection t="4" x="161.49600000000004" y="43.48" z="-18.9602" />
    <detection t="5" x="156.57600000000002" y="42.22" z="-18.7133" />
    <detection t="6" x="151.69600000000003" y="41.089999999999996" z="-18.735" />
    <detection t="7" x="146.916" y="40.1" z="-18.5748" />
    <detection t="8" x="142.37600000000003" y="39.19" z="-18.6831" />
    <detection t="9" x="137.55600000000004" y="38.339999999999996" z="-18.2714" />
    <detection t="10" x="132.916" y="37.809999999999995" z="-18.1208" />
    <detection t="11" x="128.50600000000003" y="37.47" z="-18.2003" />
    <detection t="12" x="124.346" y="37.15" z="-18.0414" />
    <detection t="13" x="120.30600000000004" y="36.91" z="-18.108" />
    <detection t="14" x="116.32600000000002" y="36.71" z="-17.8013" />
    <detection t="15" x="112.51600000000002" y="36.66" z="-17.6408" />
    <detection t="16" x="108.81600000000003" y="36.519999999999996" z="-17.5257" />
    <detection t="17" x="105.12600000000003" y="36.53" z="-17.4954" />
    <detection t="18" x="101.64600000000002" y="36.559999999999995" z="-17.0995" />
    <detection t="19" x="98.106" y="36.74" z="-16.9991" />
    <detection t="20" x="94.62600000000003" y="37.05" z="-17.0122" />
    <detection t="21" x="91.37600000000003" y="37.43" z="-16.9566" />
    <detection t="22" x="88.08600000000001" y="37.89" z="-16.7003" />
    <detection t="23" x="85.01600000000002" y="38.44" z="-16.5808" />
    <detection t="24" x="82.06600000000003" y="39.0" z="-16.5667" />
    <detection t="25" x="79.406" y="39.58" z="-16.5891" />
    <detection t="26" x="76.856" y="40.3" z="-16.2247" />
    <detection t="27" x="74.38600000000002" y="41.04" z="-16.0883" />
    <detection t="28" x="71.98599999999999" y="41.809999999999995" z="-16.0093" />
    <detection t="29" x="69.656" y="42.55" z="-15.7899" />
    <detection t="30" x="67.23599999999999" y="43.39" z="-15.8807" />
    <detection t="31" x="65.12600000000003" y="44.29" z="-15.678" />
    <detection t="32" x="62.886000000000024" y="45.12" z="-15.6318" />
    <detection t="33" x="60.865999999999985" y="46.49" z="-15.376" />
    <detection t="34" x="58.93600000000001" y="47.769999999999996" z="-15.4162" />
    <detection t="35" x="56.946000000000026" y="49.089999999999996" z="-15.156" />
    <detection t="36" x="54.95600000000002" y="50.279999999999994" z="-15.086" />
    <detection t="37" x="53.136000000000024" y="51.57" z="-14.8218" />
    <detection t="38" x="51.316" y="52.77" z="-14.7559" />
    <detection t="39" x="49.366000000000014" y="54.1" z="-14.4913" />
  </particle>
  <particle nSpots="42">
    <detection t="0" x="120.64600000000002" y="67.63000000000001" z="4.0103" />
    <detection t="1" x="119.30600000000004" y="67.61" z="3.7228" />
    <detection t="2" x="117.94600000000003" y="67.68" z="3.7662" />
    <detection t="3" x="116.82600000000002" y="67.68" z="3.3177" />
    <detection t="4" x="115.62600000000003" y="67.89" z="3.1317" />
    <detection t="5" x="114.32600000000002" y="68.23" z="3.1124" />
    <detection t="6" x="112.96600000000001" y="68.5" z="2.6776" />
    <detection t="7" x="111.69600000000003" y="68.80000000000001" z="2.2589" />
    <detection t="8" x="110.406" y="69.15" z="2.2297" />
    <detection t="9" x="109.226" y="69.32000000000001" z="2.147" />
    <detection t="10" x="108.11599999999999" y="69.55000000000001" z="2.0769" />
    <detection t="11" x="107.07600000000002" y="69.97" z="1.6584" />
    <detection t="12" x="106.23599999999999" y="70.2" z="1.6174" />
    <detection t="13" x="105.38600000000002" y="70.59" z="1.704" />
    <detection t="14" x="104.49600000000004" y="70.89" z="2.0794" />
    <detection t="15" x="103.71600000000001" y="71.27000000000001" z="1.6048" />
    <detection t="16" x="103.04599999999999" y="71.65" z="1.9182" />
    <detection t="17" x="102.31600000000003" y="72.04" z="1.1803" />
    <detection t="18" x="101.75600000000003" y="72.34" z="1.4099" />
    <detection t="19" x="101.19600000000003" y="72.68" z="0.936" />
    <detection t="20" x="100.656" y="73.02000000000001" z="1.1683" />
    <detection t="21" x="100.20600000000002" y="73.44000000000001" z="0.6149" />
    <detection t="22" x="99.846" y="73.89" z="0.8049" />
    <detection t="23" x="99.46600000000001" y="74.29" z="1.3782" />
    <detection t="24" x="99.18600000000004" y="74.60000000000001" z="0.6156" />
    <detection t="25" x="98.98599999999999" y="75.03" z="0.991" />
    <detection t="26" x="98.89600000000002" y="75.21000000000001" z="1.0643" />
    <detection t="27" x="98.916" y="75.68" z="0.6338" />
    <detection t="28" x="98.92599999999999" y="75.98" z="0.5225" />
    <detection t="29" x="98.906" y="76.4" z="0.4212" />
    <detection t="30" x="98.726" y="76.75" z="1.0604" />
    <detection t="31" x="98.536" y="77.11" z="1.0007" />
    <detection t="32" x="98.29599999999999" y="77.5" z="0.5095" />
    <detection t="33" x="98.17599999999999" y="77.82000000000001" z="0.525" />
    <detection t="34" x="97.89600000000002" y="78.44000000000001" z="0.8997" />
    <detection t="35" x="97.786" y="78.82000000000001" z="1.4362" />
    <detection t="36" x="97.64600000000002" y="78.99000000000001" z="1.0728" />
    <detection t="37" x="97.55600000000004" y="79.0" z="0.8903" />
    <detection t="38" x="97.33600000000001" y="79.12" z="1.1117" />
    <detection t="39" x="97.166" y="79.13000000000001" z="1.1421" />
    <detection t="40" x="96.95600000000002" y="78.97" z="0.3923" />
    <detection t="41" x="96.89600000000002" y="78.95" z="1.1002" />
  </particle>
  <particle nSpots="12">
    <detection t="0" x="77.20600000000002" y="23.85" z="-21.2847" />
    <detection t="1" x="69.07600000000002" y="25.35" z="-21.4199" />
    <detection t="2" x="60.916" y="27.25" z="-21.1404" />
    <detection t="3" x="52.726" y="29.519999999999996" z="-21.1199" />
    <detection t="4" x="44.916000000000025" y="32.53" z="-20.8641" />
    <detection t="5" x="37.906000000000006" y="36.17" z="-20.7101" />
    <detection t="6" x="31.396000000000015" y="40.07" z="-20.3892" />
    <detection t="7" x="25.816000000000003" y="44.589999999999996" z="-19.9945" />
    <detection t="8" x="20.916000000000025" y="49.059999999999995" z="-20.0915" />
    <detection t="9" x="16.456000000000017" y="52.779999999999994" z="-19.6166" />
    <detection t="10" x="12.406000000000006" y="55.49999999999999" z="-18.4199" />
    <detection t="11" x="9.106000000000023" y="56.85" z="-16.8561" />
  </particle>
  <particle nSpots="36">
    <detection t="0" x="103.46600000000001" y="46.879999999999995" z="-18.2875" />
    <detection t="1" x="99.19600000000003" y="47.16" z="-18.3061" />
    <detection t="2" x="94.75600000000003" y="47.449999999999996" z="-18.3923" />
    <detection t="3" x="90.19600000000003" y="47.89" z="-18.2899" />
    <detection t="4" x="85.606" y="48.58" z="-18.2508" />
    <detection t="5" x="81.11599999999999" y="49.41" z="-18.0388" />
    <detection t="6" x="76.94600000000003" y="50.52" z="-18.1885" />
    <detection t="7" x="72.80600000000004" y="51.57" z="-18.0607" />
    <detection t="8" x="68.906" y="52.88999999999999" z="-17.9015" />
    <detection t="9" x="65.17599999999999" y="54.27" z="-18.0044" />
    <detection t="10" x="61.646000000000015" y="55.6" z="-17.8613" />
    <detection t="11" x="58.376000000000005" y="57.24999999999999" z="-17.6341" />
    <detection t="12" x="55.29600000000002" y="58.65" z="-17.6335" />
    <detection t="13" x="52.226" y="60.440000000000005" z="-17.4941" />
    <detection t="14" x="49.226" y="62.35999999999999" z="-17.3689" />
    <detection t="15" x="46.366000000000014" y="64.26" z="-17.2589" />
    <detection t="16" x="43.596000000000004" y="66.45" z="-17.1163" />
    <detection t="17" x="40.96600000000001" y="68.64" z="-16.9195" />
    <detection t="18" x="38.33600000000001" y="70.91000000000001" z="-16.7713" />
    <detection t="19" x="35.816" y="72.91000000000001" z="-16.7025" />
    <detection t="20" x="33.29600000000002" y="75.06" z="-16.6164" />
    <detection t="21" x="30.896000000000015" y="77.4" z="-16.4815" />
    <detection t="22" x="28.756" y="79.89" z="-16.3972" />
    <detection t="23" x="26.396000000000015" y="82.53" z="-16.2549" />
    <detection t="24" x="24.24600000000001" y="85.0" z="-16.1389" />
    <detection t="25" x="22.99600000000001" y="87.52000000000001" z="-16.0357" />
    <detection t="26" x="22.24600000000001" y="90.04" z="-15.3653" />
    <detection t="27" x="22.216000000000008" y="93.62" z="-14.3597" />
    <detection t="28" x="22.906000000000006" y="98.02000000000001" z="-13.4555" />
    <detection t="29" x="25.856000000000023" y="102.98" z="-12.0794" />
    <detection t="30" x="30.596000000000004" y="108.52000000000001" z="-11.0125" />
    <detection t="31" x="38.116000000000014" y="114.17000000000002" z="-10.0985" />
    <detection t="32" x="48.29600000000002" y="119.11000000000001" z="-9.7746" />
    <detection t="33" x="60.99600000000004" y="121.44" z="-10.6701" />
    <detection t="34" x="72.976" y="120.05000000000001" z="6.1045" />
    <detection t="35" x="86.476" y="117.52000000000001" z="6.1709" />
  </particle>
  <particle nSpots="7">
    <detection t="0" x="24.73600000000002" y="46.96" z="-1.0148" />
    <detection t="1" x="23.896000000000015" y="46.18" z="-1.8618" />
    <detection t="2" x="23.74600000000001" y="45.55" z="-2.5439" />
    <detection t="3" x="23.286" y="45.059999999999995" z="-2.9608" />
    <detection t="4" x="23.176000000000016" y="44.37" z="-3.0173" />
    <detection t="5" x="23.436000000000007" y="43.35" z="-3.1686" />
    <detection t="6" x="23.24600000000001" y="42.47" z="-2.9596" />
  </particle>
  <particle nSpots="3">
    <detection t="39" x="199.336" y="109.30000000000001" z="-8.2589" />
    <detection t="40" x="202.606" y="109.57000000000001" z="-8.2275" />
    <detection t="41" x="205.836" y="109.34" z="-7.9887" />
  </particle>
  <particle nSpots="21">
    <detection t="16" x="224.176" y="67.17" z="-2.7668" />
    <detection t="17" x="220.546" y="63.82" z="-2.8164" />
    <detection t="18" x="217.096" y="61.4" z="2.7828" />
    <detection t="19" x="213.75600000000003" y="59.059999999999995" z="2.2166" />
    <detection t="20" x="210.526" y="56.77" z="1.9277" />
    <detection t="21" x="207.26600000000002" y="54.60999999999999" z="1.7385" />
    <detection t="22" x="204.036" y="52.65" z="1.8754" />
    <detection t="23" x="201.086" y="51.07" z="1.5018" />
    <detection t="24" x="198.31600000000003" y="49.44" z="1.5586" />
    <detection t="25" x="195.596" y="47.4" z="2.1142" />
    <detection t="26" x="192.926" y="45.519999999999996" z="1.7221" />
    <detection t="27" x="190.286" y="43.879999999999995" z="1.101" />
    <detection t="28" x="187.786" y="42.42" z="1.2818" />
    <detection t="29" x="185.336" y="41.22" z="0.9438" />
    <detection t="30" x="182.976" y="40.11" z="1.2658" />
    <detection t="31" x="180.69600000000003" y="39.04" z="1.3349" />
    <detection t="32" x="178.36599999999999" y="38.04" z="1.0316" />
    <detection t="33" x="176.18600000000004" y="37.11" z="1.3938" />
    <detection t="34" x="174.106" y="36.269999999999996" z="1.0175" />
    <detection t="35" x="172.07600000000002" y="35.39" z="1.1547" />
    <detection t="36" x="170.036" y="34.6" z="1.0218" />
  </particle>
  <particle nSpots="39">
    <detection t="0" x="86.69600000000003" y="37.839999999999996" z="-2.2463" />
    <detection t="1" x="84.92599999999999" y="38.22" z="-2.2981" />
    <detection t="2" x="83.14600000000002" y="38.71" z="-2.5184" />
    <detection t="3" x="81.536" y="39.29" z="-2.7282" />
    <detection t="4" x="79.86599999999999" y="40.01" z="-2.7219" />
    <detection t="5" x="78.21600000000001" y="40.72" z="-2.7706" />
    <detection t="6" x="76.786" y="41.559999999999995" z="-3.0106" />
    <detection t="7" x="75.11599999999999" y="42.41" z="-3.0588" />
    <detection t="8" x="73.29599999999999" y="43.3" z="-3.3239" />
    <detection t="9" x="71.70600000000002" y="44.339999999999996" z="-3.3083" />
    <detection t="10" x="69.93600000000004" y="45.309999999999995" z="-3.4071" />
    <detection t="11" x="68.23599999999999" y="46.36" z="-3.5017" />
    <detection t="12" x="66.49600000000004" y="47.339999999999996" z="-3.5287" />
    <detection t="13" x="64.80600000000004" y="48.44" z="-3.5672" />
    <detection t="14" x="63.166" y="49.53" z="-3.5661" />
    <detection t="15" x="61.42599999999999" y="50.699999999999996" z="-3.6234" />
    <detection t="16" x="59.816" y="51.96" z="-3.6014" />
    <detection t="17" x="58.286" y="53.050000000000004" z="-3.6534" />
    <detection t="18" x="56.82600000000002" y="54.23" z="-3.6515" />
    <detection t="19" x="55.416000000000025" y="55.300000000000004" z="-3.7646" />
    <detection t="20" x="54.51600000000002" y="56.63999999999999" z="-3.726" />
    <detection t="21" x="53.55600000000001" y="58.029999999999994" z="-3.7233" />
    <detection t="22" x="52.71600000000001" y="59.440000000000005" z="-3.7083" />
    <detection t="23" x="51.786" y="60.690000000000005" z="-3.5205" />
    <detection t="24" x="50.98600000000002" y="62.02" z="-3.6272" />
    <detection t="25" x="50.20600000000002" y="63.10999999999999" z="-3.4749" />
    <detection t="26" x="49.626000000000005" y="64.58000000000001" z="-3.616" />
    <detection t="27" x="48.93600000000001" y="65.75" z="-3.5984" />
    <detection t="28" x="48.45600000000002" y="66.86" z="-3.5944" />
    <detection t="29" x="48.04600000000002" y="68.06" z="-3.4305" />
    <detection t="30" x="47.616000000000014" y="69.19000000000001" z="-3.5325" />
    <detection t="31" x="47.116000000000014" y="70.59" z="-3.4138" />
    <detection t="32" x="46.82600000000002" y="71.54" z="-3.3498" />
    <detection t="33" x="46.48600000000002" y="72.95" z="-3.4244" />
    <detection t="34" x="46.18600000000001" y="74.4" z="-3.2371" />
    <detection t="35" x="45.82600000000002" y="75.67" z="-3.3056" />
    <detection t="36" x="45.43600000000001" y="76.61" z="-3.2964" />
    <detection t="37" x="45.32600000000002" y="77.37" z="-3.1827" />
    <detection t="38" x="45.07600000000002" y="78.4" z="-3.1509" />
  </particle>
  <particle nSpots="14">
    <detection t="0" x="207.47200000000004" y="107.98400000000001" z="-5.0138" />
    <detection t="1" x="212.526" y="106.91600000000001" z="-5.2168" />
    <detection t="2" x="218.039" y="105.072" z="-5.533" />
    <detection t="3" x="222.85200000000003" y="102.58600000000001" z="-5.5402" />
    <detection t="4" x="226.64600000000002" y="99.662" z="-5.6206" />
    <detection t="5" x="229.38300000000004" y="96.56500000000001" z="-5.8335" />
    <detection t="6" x="231.55600000000004" y="93.566" z="-6.0512" />
    <detection t="7" x="233.08800000000002" y="90.682" z="-6.3066" />
    <detection t="8" x="234.178" y="88.11500000000001" z="-6.4798" />
    <detection t="9" x="234.853" y="85.762" z="-6.3899" />
    <detection t="10" x="235.026" y="83.641" z="-6.3494" />
    <detection t="11" x="234.925" y="81.765" z="-6.4073" />
    <detection t="12" x="235.00600000000003" y="80.031" z="-6.4688" />
    <detection t="13" x="235.29000000000002" y="78.17200000000001" z="-6.6212" />
  </particle>
  <particle nSpots="26">
    <detection t="17" x="146.327" y="20.606" z="-21.7882" />
    <detection t="18" x="139.15700000000004" y="19.876999999999995" z="-21.4656" />
    <detection t="19" x="132.18200000000002" y="19.344" z="-21.3505" />
    <detection t="20" x="125.42500000000001" y="19.110999999999997" z="-21.203" />
    <detection t="21" x="118.906" y="19.070999999999998" z="-21.2443" />
    <detection t="22" x="112.06100000000004" y="19.911" z="-20.9202" />
    <detection t="23" x="106.12600000000003" y="20.525" z="-21.2875" />
    <detection t="24" x="99.332" y="20.298000000000002" z="-20.8625" />
    <detection t="25" x="93.46699999999998" y="20.969" z="-20.8761" />
    <detection t="26" x="87.666" y="21.692999999999998" z="-20.7238" />
    <detection t="27" x="81.88900000000001" y="22.561" z="-20.7402" />
    <detection t="28" x="76.30700000000002" y="23.588" z="-20.5569" />
    <detection t="29" x="70.906" y="24.836" z="-20.6107" />
    <detection t="30" x="65.61700000000002" y="26.274" z="-20.5228" />
    <detection t="31" x="60.70500000000004" y="27.806999999999995" z="-20.092" />
    <detection t="32" x="56.072" y="29.317999999999998" z="-19.754" />
    <detection t="33" x="51.49600000000001" y="31.024" z="-19.7472" />
    <detection t="34" x="46.86200000000002" y="32.836999999999996" z="-19.6953" />
    <detection t="35" x="42.535000000000025" y="34.864" z="-19.6252" />
    <detection t="36" x="39.072" y="37.403" z="-19.3962" />
    <detection t="37" x="35.749000000000024" y="39.961999999999996" z="-19.0747" />
    <detection t="38" x="32.787000000000006" y="42.635999999999996" z="-19.0595" />
    <detection t="39" x="29.864000000000004" y="44.897999999999996" z="-18.7774" />
    <detection t="40" x="26.91500000000002" y="46.887" z="-18.4856" />
    <detection t="41" x="24.084000000000003" y="49.403999999999996" z="-18.6238" />
    <detection t="42" x="21.725000000000023" y="51.583999999999996" z="-18.0354" />
  </particle>
  <particle nSpots="39">
    <detection t="0" x="190.226" y="63.57" z="3.8477" />
    <detection t="1" x="187.64600000000002" y="62.21" z="3.7781" />
    <detection t="2" x="184.906" y="60.88999999999999" z="3.4326" />
    <detection t="3" x="182.356" y="59.63" z="3.4788" />
    <detection t="4" x="179.836" y="58.35" z="3.0346" />
    <detection t="5" x="177.24600000000004" y="57.13" z="2.9872" />
    <detection t="6" x="174.656" y="56.04" z="2.5917" />
    <detection t="7" x="172.086" y="55.029999999999994" z="2.4232" />
    <detection t="8" x="169.39600000000002" y="54.10999999999999" z="3.08" />
    <detection t="9" x="166.70600000000002" y="53.18" z="1.8856" />
    <detection t="10" x="164.14600000000002" y="52.38999999999999" z="2.4674" />
    <detection t="11" x="161.606" y="51.65" z="1.6759" />
    <detection t="12" x="159.07600000000002" y="50.98" z="1.4796" />
    <detection t="13" x="156.62600000000003" y="50.300000000000004" z="1.595" />
    <detection t="14" x="154.26600000000002" y="49.75" z="1.8553" />
    <detection t="15" x="151.88600000000002" y="49.23" z="1.3811" />
    <detection t="16" x="149.486" y="48.82" z="1.6889" />
    <detection t="17" x="147.086" y="48.519999999999996" z="1.3155" />
    <detection t="18" x="144.94600000000003" y="48.25" z="0.3639" />
    <detection t="19" x="142.926" y="48.019999999999996" z="1.1405" />
    <detection t="20" x="141.05600000000004" y="47.82" z="1.0704" />
    <detection t="21" x="139.476" y="47.69" z="0.8918" />
    <detection t="22" x="138.01600000000002" y="47.65" z="0.1647" />
    <detection t="23" x="136.476" y="47.68" z="0.02231" />
    <detection t="24" x="134.926" y="47.73" z="0.6833" />
    <detection t="25" x="133.416" y="47.69" z="0.3504" />
    <detection t="26" x="132.07600000000002" y="47.67" z="0.5294" />
    <detection t="27" x="130.55600000000004" y="47.64" z="0.2697" />
    <detection t="28" x="129.026" y="47.62" z="0.5322" />
    <detection t="29" x="127.69600000000003" y="47.71" z="0.3241" />
    <detection t="30" x="126.38600000000002" y="47.87" z="-0.3628" />
    <detection t="31" x="125.226" y="48.059999999999995" z="-0.2235" />
    <detection t="32" x="124.096" y="47.91" z="0.5288" />
    <detection t="33" x="122.82600000000002" y="47.69" z="0.04724" />
    <detection t="34" x="121.52600000000001" y="47.6" z="0.08531" />
    <detection t="35" x="120.38600000000002" y="47.559999999999995" z="0.2944" />
    <detection t="36" x="119.166" y="47.589999999999996" z="0.9066" />
    <detection t="37" x="118.05600000000004" y="47.61" z="0.006503" />
    <detection t="38" x="117.04599999999999" y="47.68" z="0.1867" />
  </particle>
  <particle nSpots="9">
    <detection t="0" x="47.785000000000025" y="90.58800000000001" z="-12.6849" />
    <detection t="1" x="47.011000000000024" y="92.77900000000001" z="-12.8282" />
    <detection t="2" x="46.281000000000006" y="95.19300000000001" z="-12.8131" />
    <detection t="3" x="46.12300000000002" y="98.11200000000001" z="-12.5968" />
    <detection t="4" x="47.14700000000002" y="101.152" z="-12.41" />
    <detection t="5" x="49.426000000000016" y="105.11500000000001" z="-12.267" />
    <detection t="6" x="52.45100000000002" y="108.366" z="-12.0557" />
    <detection t="7" x="57.07400000000001" y="111.74300000000001" z="-11.8506" />
    <detection t="8" x="62.72300000000001" y="114.08600000000001" z="-11.8191" />
  </particle>
  <particle nSpots="26">
    <detection t="11" x="160.79500000000002" y="84.28500000000001" z="-4.2702" />
    <detection t="12" x="162.48700000000002" y="85.15100000000001" z="-4.3357" />
    <detection t="13" x="163.77300000000002" y="86.22200000000001" z="-4.3054" />
    <detection t="14" x="165.83300000000003" y="86.515" z="-4.4726" />
    <detection t="15" x="166.49200000000002" y="88.12" z="-4.2292" />
    <detection t="16" x="167.75900000000001" y="89.116" z="-4.3089" />
    <detection t="17" x="168.89300000000003" y="89.85000000000001" z="-4.3697" />
    <detection t="18" x="170.188" y="90.74000000000001" z="-4.3304" />
    <detection t="19" x="171.555" y="91.76400000000001" z="-4.3755" />
    <detection t="20" x="173.11200000000002" y="92.81400000000001" z="-4.3406" />
    <detection t="21" x="174.65700000000004" y="93.929" z="-4.3238" />
    <detection t="22" x="176.236" y="95.06" z="-4.28" />
    <detection t="23" x="177.73900000000003" y="96.20100000000001" z="-4.2" />
    <detection t="24" x="179.33500000000004" y="97.313" z="-4.0145" />
    <detection t="25" x="181.02500000000003" y="98.39" z="-4.0572" />
    <detection t="26" x="183.48700000000002" y="99.786" z="-4.0541" />
    <detection t="27" x="185.85900000000004" y="101.21000000000001" z="-3.934" />
    <detection t="28" x="188.243" y="102.572" z="-3.9474" />
    <detection t="29" x="190.84700000000004" y="103.848" z="-3.8949" />
    <detection t="30" x="193.197" y="104.947" z="-3.8375" />
    <detection t="31" x="195.615" y="105.822" z="-3.675" />
    <detection t="32" x="198.10399999999998" y="106.575" z="-3.6775" />
    <detection t="33" x="200.63400000000001" y="107.46000000000001" z="-3.8313" />
    <detection t="34" x="203.495" y="107.32600000000001" z="-3.2558" />
    <detection t="35" x="206.269" y="107.14800000000001" z="-3.3558" />
    <detection t="36" x="208.80700000000002" y="106.581" z="-3.1717" />
  </particle>
  <particle nSpots="4">
    <detection t="39" x="62.45800000000003" y="120.34300000000002" z="-19.1425" />
    <detection t="40" x="60.48700000000002" y="120.89000000000001" z="-19.1605" />
    <detection t="41" x="61.49400000000003" y="121.352" z="-18.8264" />
    <detection t="42" x="62.80200000000002" y="120.364" z="-18.8982" />
  </particle>
  <particle nSpots="27">
    <detection t="0" x="130.35500000000002" y="35.437" z="-15.5454" />
    <detection t="1" x="127.91300000000001" y="35.486" z="-15.6254" />
    <detection t="2" x="125.40300000000002" y="35.55" z="-15.3886" />
    <detection t="3" x="122.90899999999999" y="35.638999999999996" z="-15.4723" />
    <detection t="4" x="120.53700000000003" y="35.849" z="-15.306" />
    <detection t="5" x="117.98599999999999" y="36.065" z="-15.1017" />
    <detection t="6" x="115.49700000000001" y="36.265" z="-15.339" />
    <detection t="7" x="112.99900000000002" y="36.448" z="-15.1764" />
    <detection t="8" x="110.59100000000001" y="36.67" z="-14.9114" />
    <detection t="9" x="108.04000000000002" y="36.835" z="-14.925" />
    <detection t="10" x="105.613" y="37.099" z="-14.6892" />
    <detection t="11" x="103.38499999999999" y="37.370999999999995" z="-14.6372" />
    <detection t="12" x="101.168" y="37.544" z="-14.4433" />
    <detection t="13" x="99.007" y="37.778" z="-14.3847" />
    <detection t="14" x="96.846" y="37.955999999999996" z="-14.2423" />
    <detection t="15" x="94.72200000000004" y="38.177" z="-14.2314" />
    <detection t="16" x="92.832" y="38.440999999999995" z="-14.1223" />
    <detection t="17" x="91.01800000000003" y="38.765" z="-13.8819" />
    <detection t="18" x="89.26400000000001" y="39.03" z="-13.8213" />
    <detection t="19" x="87.668" y="39.22" z="-13.6597" />
    <detection t="20" x="86.053" y="39.477" z="-13.6156" />
    <detection t="21" x="84.43900000000002" y="39.812999999999995" z="-13.5771" />
    <detection t="22" x="82.95100000000002" y="40.116" z="-13.4849" />
    <detection t="23" x="81.589" y="40.497" z="-13.4274" />
    <detection t="24" x="80.31299999999999" y="40.894" z="-13.3473" />
    <detection t="25" x="79.46500000000003" y="41.399" z="-13.194" />
    <detection t="26" x="78.5" y="41.900999999999996" z="-13.0154" />
  </particle>
  <particle nSpots="2">
    <detection t="40" x="146.548" y="74.061" z="-18.4389" />
    <detection t="41" x="143.73700000000002" y="73.253" z="-18.4471" />
  </particle>
  <particle nSpots="26">
    <detection t="0" x="104.82499999999999" y="14.368" z="-0.8569" />
    <detection t="1" x="105.35900000000004" y="14.232000000000001" z="-0.5262" />
    <detection t="2" x="105.95400000000001" y="14.245" z="-0.7798" />
    <detection t="3" x="106.61200000000002" y="14.248" z="-1.2906" />
    <detection t="4" x="107.31800000000004" y="14.251" z="-0.9293" />
    <detection t="5" x="108.08500000000004" y="14.063" z="-0.9493" />
    <detection t="6" x="108.81" y="14.138" z="-1.3508" />
    <detection t="7" x="109.75" y="14.314000000000002" z="-1.2155" />
    <detection t="8" x="111.01800000000003" y="14.359" z="-0.9881" />
    <detection t="9" x="111.851" y="14.094" z="-1.8064" />
    <detection t="10" x="112.74900000000002" y="13.522" z="-1.898" />
    <detection t="11" x="114.86900000000003" y="13.443" z="-1.3303" />
    <detection t="12" x="116.01300000000003" y="14.357999999999999" z="-1.6796" />
    <detection t="13" x="118.108" y="14.37" z="-1.4559" />
    <detection t="14" x="120.38999999999999" y="14.17" z="-1.4937" />
    <detection t="15" x="123.19" y="14.084999999999999" z="-1.3251" />
    <detection t="16" x="126.37299999999999" y="14.160000000000002" z="-1.4638" />
    <detection t="17" x="130.02800000000002" y="14.479000000000001" z="-1.6583" />
    <detection t="18" x="134.16700000000003" y="14.276000000000002" z="-1.6261" />
    <detection t="19" x="138.37900000000002" y="14.272" z="-1.3733" />
    <detection t="20" x="143.178" y="14.662" z="-1.5034" />
    <detection t="21" x="148.30700000000002" y="14.558000000000002" z="-1.1009" />
    <detection t="22" x="153.743" y="15.031" z="-0.7663" />
    <detection t="23" x="159.505" y="16.027" z="-0.5071" />
    <detection t="24" x="165.63600000000002" y="16.189" z="-0.6733" />
    <detection t="25" x="172.562" y="16.884" z="-0.2601" />
  </particle>
  <particle nSpots="33">
    <detection t="0" x="165.39300000000003" y="26.007999999999996" z="-0.7452" />
    <detection t="1" x="161.642" y="24.991999999999997" z="-0.9457" />
    <detection t="2" x="157.92200000000003" y="24.168999999999997" z="-9.144" />
    <detection t="3" x="154.209" y="23.497" z="-8.7789" />
    <detection t="4" x="150.77300000000002" y="22.884999999999998" z="-20.4774" />
    <detection t="5" x="147.40800000000002" y="22.347" z="-21.6733" />
    <detection t="6" x="144.18200000000002" y="21.801000000000002" z="-21.6134" />
    <detection t="7" x="141.17200000000003" y="21.32" z="-21.212" />
    <detection t="8" x="138.154" y="20.939999999999998" z="-20.733" />
    <detection t="9" x="135.062" y="20.637" z="-22.3815" />
    <detection t="10" x="132.152" y="20.512" z="-22.7671" />
    <detection t="11" x="129.497" y="20.385999999999996" z="5.0767" />
    <detection t="12" x="126.94100000000003" y="20.260999999999996" z="5.8656" />
    <detection t="13" x="124.43100000000004" y="20.149" z="6.5151" />
    <detection t="14" x="121.88800000000003" y="19.918" z="6.9293" />
    <detection t="15" x="119.48400000000004" y="19.946999999999996" z="7.0579" />
    <detection t="16" x="117.118" y="20.054000000000002" z="7.275" />
    <detection t="17" x="114.721" y="20.064999999999998" z="7.5057" />
    <detection t="18" x="112.44600000000003" y="20.083" z="7.7567" />
    <detection t="19" x="110.18100000000004" y="20.238" z="9.2827" />
    <detection t="20" x="108.06900000000002" y="20.055" z="10.319" />
    <detection t="21" x="106.14100000000002" y="19.716" z="10.9875" />
    <detection t="22" x="104.35500000000002" y="19.394999999999996" z="11.3282" />
    <detection t="23" x="102.52300000000002" y="19.415999999999997" z="11.3989" />
    <detection t="24" x="100.87" y="19.516999999999996" z="-16.622" />
    <detection t="25" x="99.28399999999999" y="19.528999999999996" z="-16.6861" />
    <detection t="26" x="97.66900000000004" y="19.451999999999998" z="-16.58" />
    <detection t="27" x="96.10300000000001" y="19.510999999999996" z="-16.5126" />
    <detection t="28" x="94.654" y="19.653" z="-16.4416" />
    <detection t="29" x="93.30700000000002" y="19.879999999999995" z="-16.4522" />
    <detection t="30" x="91.98500000000001" y="19.796999999999997" z="-16.1979" />
    <detection t="31" x="90.70400000000001" y="19.574999999999996" z="-16.1992" />
    <detection t="32" x="89.06200000000001" y="19.53" z="-16.0666" />
  </particle>
  <particle nSpots="4">
    <detection t="4" x="189.02300000000002" y="59.118" z="-2.2727" />
    <detection t="5" x="188.214" y="58.112" z="-2.245" />
    <detection t="6" x="186.68900000000002" y="57.13999999999999" z="-2.3728" />
    <detection t="7" x="185.27100000000002" y="56.263" z="-2.5358" />
  </particle>
  <particle nSpots="2">
    <detection t="41" x="246.42700000000002" y="81.938" z="4.8747" />
    <detection t="42" x="246.42000000000002" y="79.188" z="7.5387" />
  </particle>
  <particle nSpots="25">
    <detection t="0" x="72.67099999999999" y="81.31200000000001" z="-15.2185" />
    <detection t="1" x="71.606" y="81.64" z="-14.9656" />
    <detection t="2" x="70.56600000000003" y="82.105" z="-15.1216" />
    <detection t="3" x="69.54200000000003" y="82.51100000000001" z="-14.9599" />
    <detection t="4" x="68.42200000000003" y="82.932" z="-14.8372" />
    <detection t="5" x="67.344" y="83.403" z="-14.8282" />
    <detection t="6" x="66.31100000000004" y="84.111" z="-14.8886" />
    <detection t="7" x="65.29000000000002" y="85.16000000000001" z="-14.8763" />
    <detection t="8" x="64.12799999999999" y="85.84400000000001" z="-14.7377" />
    <detection t="9" x="63.07499999999999" y="86.601" z="-14.8518" />
    <detection t="10" x="62.091999999999985" y="87.393" z="-14.6523" />
    <detection t="11" x="61.091999999999985" y="88.001" z="-14.6834" />
    <detection t="12" x="60.252999999999986" y="88.67200000000001" z="-14.645" />
    <detection t="13" x="59.45500000000001" y="89.63900000000001" z="-14.7748" />
    <detection t="14" x="58.61700000000002" y="90.35900000000001" z="-14.4449" />
    <detection t="15" x="57.666000000000025" y="91.26400000000001" z="-14.3786" />
    <detection t="16" x="56.351" y="92.301" z="-14.2636" />
    <detection t="17" x="55.19400000000002" y="93.504" z="-14.2565" />
    <detection t="18" x="54.247000000000014" y="94.736" z="-14.0153" />
    <detection t="19" x="53.542" y="96.113" z="-13.905" />
    <detection t="20" x="53.07600000000002" y="97.293" z="-13.8533" />
    <detection t="21" x="52.97800000000001" y="98.507" z="-13.709" />
    <detection t="22" x="52.882000000000005" y="99.718" z="-13.5166" />
    <detection t="23" x="52.634000000000015" y="101.376" z="-13.3991" />
    <detection t="24" x="52.04000000000002" y="102.72800000000001" z="-13.2772" />
  </particle>
  <particle nSpots="23">
    <detection t="11" x="176.12600000000003" y="26.931999999999995" z="-1.882" />
    <detection t="12" x="174.36700000000002" y="25.348" z="-1.8351" />
    <detection t="13" x="173.87600000000003" y="24.604999999999997" z="-2.1982" />
    <detection t="14" x="173.721" y="23.842999999999996" z="-2.3719" />
    <detection t="15" x="173.96699999999998" y="23.089" z="-2.3955" />
    <detection t="16" x="174.56" y="22.295" z="-2.4432" />
    <detection t="17" x="175.28500000000003" y="21.659999999999997" z="-2.4262" />
    <detection t="18" x="176.704" y="21.347" z="-2.5241" />
    <detection t="19" x="178.687" y="21.070999999999998" z="-2.4592" />
    <detection t="20" x="181.086" y="20.634" z="-2.4985" />
    <detection t="21" x="184.25800000000004" y="20.442" z="-2.5318" />
    <detection t="22" x="188.21300000000002" y="21.001999999999995" z="-2.5917" />
    <detection t="23" x="193.47899999999998" y="20.827999999999996" z="-2.7269" />
    <detection t="24" x="198.99900000000002" y="21.518" z="-2.6911" />
    <detection t="25" x="205.538" y="22.604" z="-2.9931" />
    <detection t="26" x="212.80200000000002" y="24.365000000000002" z="-3.0342" />
    <detection t="27" x="220.202" y="27.799" z="-3.54" />
    <detection t="28" x="226.85900000000004" y="32.599" z="-3.3361" />
    <detection t="29" x="232.39" y="38.083" z="-3.1754" />
    <detection t="30" x="236.438" y="43.885" z="-2.5748" />
    <detection t="31" x="238.86700000000002" y="48.781" z="-1.5105" />
    <detection t="32" x="240.709" y="52.88699999999999" z="-0.5406" />
    <detection t="33" x="240.923" y="56.037" z="0.3752" />
  </particle>
  <particle nSpots="45">
    <detection t="0" x="155.92900000000003" y="110.71600000000001" z="-7.4489" />
    <detection t="1" x="162.796" y="112.882" z="-7.5064" />
    <detection t="2" x="169.894" y="115.22200000000001" z="-7.7388" />
    <detection t="3" x="177.38400000000001" y="118.017" z="-7.8931" />
    <detection t="4" x="185.08100000000002" y="121.03800000000001" z="-8.0445" />
    <detection t="5" x="193.476" y="123.606" z="-7.9182" />
    <detection t="6" x="202.728" y="124.739" z="-7.9161" />
    <detection t="7" x="212.63300000000004" y="123.72800000000001" z="-7.9453" />
    <detection t="8" x="221.911" y="120.195" z="-8.5268" />
    <detection t="9" x="229.40500000000003" y="115.209" z="-9.1778" />
    <detection t="10" x="234.71699999999998" y="109.91900000000001" z="-10.188" />
    <detection t="11" x="238.123" y="104.83000000000001" z="-11.3287" />
    <detection t="12" x="239.90700000000004" y="100.289" z="-12.4541" />
    <detection t="13" x="240.497" y="96.28" z="-13.7535" />
    <detection t="14" x="240.166" y="92.7" z="-14.6906" />
    <detection t="15" x="239.163" y="89.44200000000001" z="-15.896" />
    <detection t="16" x="237.43200000000002" y="86.328" z="-16.3839" />
    <detection t="17" x="234.781" y="83.33200000000001" z="-16.9002" />
    <detection t="18" x="231.589" y="80.426" z="-17.0068" />
    <detection t="19" x="228.223" y="77.68100000000001" z="-17.1805" />
    <detection t="20" x="224.786" y="75.087" z="-17.0781" />
    <detection t="21" x="221.37100000000004" y="72.62100000000001" z="-17.0644" />
    <detection t="22" x="217.911" y="70.224" z="-16.9026" />
    <detection t="23" x="214.531" y="67.909" z="-16.9835" />
    <detection t="24" x="211.137" y="65.668" z="-16.9166" />
    <detection t="25" x="207.77300000000002" y="63.522" z="-17.0189" />
    <detection t="26" x="204.572" y="61.4" z="-16.8003" />
    <detection t="27" x="201.353" y="59.477" z="-16.5671" />
    <detection t="28" x="198.24" y="57.562999999999995" z="-16.6215" />
    <detection t="29" x="195.291" y="55.882" z="-16.7575" />
    <detection t="30" x="192.30900000000003" y="54.184000000000005" z="-16.5563" />
    <detection t="31" x="189.301" y="52.568999999999996" z="-16.3541" />
    <detection t="32" x="186.351" y="51.020999999999994" z="-16.1117" />
    <detection t="33" x="183.43600000000004" y="49.528999999999996" z="-15.8489" />
    <detection t="34" x="180.60399999999998" y="48.205999999999996" z="-15.7788" />
    <detection t="35" x="177.765" y="46.949999999999996" z="-15.5325" />
    <detection t="36" x="174.93400000000003" y="45.821999999999996" z="-15.5581" />
    <detection t="37" x="172.209" y="44.726" z="-15.654" />
    <detection t="38" x="169.38" y="43.783" z="-15.3215" />
    <detection t="39" x="166.81" y="42.934" z="-15.1694" />
    <detection t="40" x="164.334" y="42.094" z="-15.1383" />
    <detection t="41" x="161.87600000000003" y="41.283" z="-14.802" />
    <detection t="42" x="159.44100000000003" y="40.492" z="-14.6685" />
    <detection t="43" x="156.928" y="39.677" z="-14.4725" />
    <detection t="44" x="154.71000000000004" y="39.007" z="-14.3543" />
  </particle>
  <particle nSpots="9">
    <detection t="9" x="220.65800000000002" y="34.532" z="2.3454" />
    <detection t="10" x="216.60700000000003" y="33.912" z="3.2944" />
    <detection t="11" x="213.56100000000004" y="32.330999999999996" z="2.9205" />
    <detection t="12" x="210.07600000000002" y="30.522999999999996" z="3.3057" />
    <detection t="13" x="206.54400000000004" y="28.812999999999995" z="3.3757" />
    <detection t="14" x="202.54500000000002" y="26.743000000000002" z="3.3626" />
    <detection t="15" x="199.11200000000002" y="24.783" z="3.0168" />
    <detection t="16" x="196.223" y="23.122" z="3.3198" />
    <detection t="17" x="194.44600000000003" y="22.1" z="2.3578" />
  </particle>
  <particle nSpots="17">
    <detection t="25" x="116.904" y="60.87199999999999" z="-15.7004" />
    <detection t="26" x="114.59300000000002" y="60.755" z="-15.6125" />
    <detection t="27" x="112.51400000000001" y="60.71699999999999" z="-15.4735" />
    <detection t="28" x="110.30600000000004" y="60.672999999999995" z="-15.231" />
    <detection t="29" x="108.15800000000002" y="60.687999999999995" z="-15.1201" />
    <detection t="30" x="106.10399999999998" y="60.656" z="-15.0437" />
    <detection t="31" x="104.00900000000001" y="60.746" z="-14.9027" />
    <detection t="32" x="101.918" y="60.779" z="-14.9326" />
    <detection t="33" x="99.73599999999999" y="60.898" z="-14.9422" />
    <detection t="34" x="97.74000000000001" y="60.98499999999999" z="-14.9371" />
    <detection t="35" x="95.65000000000003" y="61.273" z="-14.9553" />
    <detection t="36" x="93.577" y="61.60999999999999" z="-15.0311" />
    <detection t="37" x="91.49000000000001" y="61.909" z="-14.761" />
    <detection t="38" x="89.459" y="62.213" z="-14.6875" />
    <detection t="39" x="87.46800000000002" y="62.407999999999994" z="-14.4527" />
    <detection t="40" x="85.43" y="62.678999999999995" z="-14.1741" />
    <detection t="41" x="83.61900000000003" y="63.004" z="-14.092" />
  </particle>
  <particle nSpots="28">
    <detection t="0" x="207.986" y="57.62" z="1.5827" />
    <detection t="1" x="205.21000000000004" y="55.737" z="1.8107" />
    <detection t="2" x="202.589" y="53.969" z="2.0785" />
    <detection t="3" x="199.99600000000004" y="52.163999999999994" z="2.0766" />
    <detection t="4" x="197.284" y="50.434999999999995" z="0.6638" />
    <detection t="5" x="194.67400000000004" y="48.745999999999995" z="1.6849" />
    <detection t="6" x="191.93900000000002" y="47.166" z="1.1627" />
    <detection t="7" x="189.32300000000004" y="45.714999999999996" z="0.3708" />
    <detection t="8" x="186.808" y="44.259" z="1.0093" />
    <detection t="9" x="184.36" y="42.864" z="1.1198" />
    <detection t="10" x="181.97000000000003" y="41.5" z="0.54" />
    <detection t="11" x="179.54000000000002" y="40.198" z="-0.1886" />
    <detection t="12" x="177.07600000000002" y="39.007999999999996" z="0.2446" />
    <detection t="13" x="174.651" y="37.946999999999996" z="0.02047" />
    <detection t="14" x="172.231" y="36.858" z="-0.4153" />
    <detection t="15" x="169.873" y="35.900999999999996" z="-0.5064" />
    <detection t="16" x="167.58800000000002" y="34.958" z="-0.5778" />
    <detection t="17" x="165.301" y="34.028999999999996" z="-0.7466" />
    <detection t="18" x="162.897" y="33.187" z="-0.74" />
    <detection t="19" x="160.54200000000003" y="32.454" z="-0.959" />
    <detection t="20" x="158.219" y="31.839999999999996" z="-1.1933" />
    <detection t="21" x="156.024" y="31.268" z="-1.0655" />
    <detection t="22" x="153.899" y="30.744" z="-0.8956" />
    <detection t="23" x="151.64300000000003" y="30.21" z="-0.6721" />
    <detection t="24" x="149.413" y="29.631" z="-1.1727" />
    <detection t="25" x="147.22700000000003" y="29.168999999999997" z="-1.1658" />
    <detection t="26" x="145.178" y="28.774" z="-1.0363" />
    <detection t="27" x="143.50600000000003" y="28.720999999999997" z="-1.1904" />
  </particle>
  <particle nSpots="4">
    <detection t="0" x="110.60200000000003" y="26.790999999999997" z="-3.0055" />
    <detection t="1" x="108.71800000000002" y="26.789" z="-3.186" />
    <detection t="2" x="106.882" y="26.917" z="-3.2361" />
    <detection t="3" x="105.37200000000001" y="27.368000000000002" z="-3.6904" />
  </particle>
  <particle nSpots="20">
    <detection t="22" x="136.678" y="22.058" z="-18.8645" />
    <detection t="23" x="132.346" y="21.748999999999995" z="-18.5218" />
    <detection t="24" x="128.476" y="21.609" z="-18.7029" />
    <detection t="25" x="124.78300000000002" y="21.46" z="-18.5024" />
    <detection t="26" x="121.27100000000002" y="21.048000000000002" z="-18.1481" />
    <detection t="27" x="117.469" y="20.667" z="-18.3123" />
    <detection t="28" x="113.762" y="20.47" z="-18.1357" />
    <detection t="29" x="110.19200000000001" y="20.473999999999997" z="-18.1465" />
    <detection t="30" x="106.90100000000001" y="20.5" z="-18.1621" />
    <detection t="31" x="103.82100000000003" y="20.497999999999998" z="-17.9057" />
    <detection t="32" x="100.83699999999999" y="20.637999999999998" z="-17.7987" />
    <detection t="33" x="97.981" y="20.662999999999997" z="-17.6115" />
    <detection t="34" x="95.041" y="20.689999999999998" z="-17.4021" />
    <detection t="35" x="92.39500000000004" y="20.896" z="-17.3677" />
    <detection t="36" x="89.76100000000002" y="21.049" z="-17.0771" />
    <detection t="37" x="87.12900000000002" y="21.260999999999996" z="-17.0332" />
    <detection t="38" x="84.584" y="21.399" z="-16.8364" />
    <detection t="39" x="82.02199999999999" y="21.635999999999996" z="-16.7413" />
    <detection t="40" x="79.57300000000004" y="21.958" z="-16.5016" />
    <detection t="41" x="77.29200000000003" y="22.189999999999998" z="-16.4726" />
  </particle>
  <particle nSpots="35">
    <detection t="11" x="158.26600000000002" y="81.676" z="-15.9994" />
    <detection t="12" x="155.76100000000002" y="81.113" z="-16.1477" />
    <detection t="13" x="154.39800000000002" y="80.879" z="-15.9153" />
    <detection t="14" x="153.257" y="80.60600000000001" z="-15.9558" />
    <detection t="15" x="151.983" y="80.265" z="-15.8177" />
    <detection t="16" x="150.743" y="79.95" z="-15.7128" />
    <detection t="17" x="149.56600000000003" y="79.62700000000001" z="-15.5673" />
    <detection t="18" x="148.332" y="79.40400000000001" z="-15.604" />
    <detection t="19" x="147.125" y="79.26400000000001" z="-15.4663" />
    <detection t="20" x="145.89300000000003" y="79.08000000000001" z="-15.5274" />
    <detection t="21" x="144.71699999999998" y="78.908" z="-15.421" />
    <detection t="22" x="143.64300000000003" y="78.787" z="-15.2957" />
    <detection t="23" x="142.594" y="78.69800000000001" z="-15.3366" />
    <detection t="24" x="141.644" y="78.57900000000001" z="-15.1379" />
    <detection t="25" x="140.78500000000003" y="78.468" z="-14.9726" />
    <detection t="26" x="139.887" y="78.418" z="-14.9812" />
    <detection t="27" x="139.041" y="78.33300000000001" z="-15.1472" />
    <detection t="28" x="138.23700000000002" y="78.34100000000001" z="-14.7956" />
    <detection t="29" x="137.536" y="78.35600000000001" z="-14.7774" />
    <detection t="30" x="136.875" y="78.41300000000001" z="-14.6837" />
    <detection t="31" x="136.228" y="78.414" z="-14.6375" />
    <detection t="32" x="135.64" y="78.396" z="-14.6764" />
    <detection t="33" x="134.98200000000003" y="78.432" z="-14.4395" />
    <detection t="34" x="134.39800000000002" y="78.39500000000001" z="-14.3053" />
    <detection t="35" x="133.897" y="78.43700000000001" z="-14.1755" />
    <detection t="36" x="133.38600000000002" y="78.519" z="-14.0503" />
    <detection t="37" x="132.832" y="78.53" z="-13.9734" />
    <detection t="38" x="132.185" y="78.57900000000001" z="-13.9304" />
    <detection t="39" x="131.474" y="78.65700000000001" z="-13.7351" />
    <detection t="40" x="130.87100000000004" y="78.635" z="-13.666" />
    <detection t="41" x="130.404" y="78.637" z="-13.5408" />
    <detection t="42" x="130.15500000000003" y="78.531" z="-13.4079" />
    <detection t="43" x="129.801" y="78.595" z="-13.1899" />
    <detection t="44" x="129.53500000000003" y="78.63000000000001" z="-13.0726" />
    <detection t="45" x="129.46000000000004" y="78.47500000000001" z="-12.9496" />
  </particle>
  <particle nSpots="11">
    <detection t="0" x="142.64600000000002" y="83.45" z="-5.7122" />
    <detection t="1" x="144.586" y="84.28" z="-5.9043" />
    <detection t="2" x="146.86599999999999" y="85.21000000000001" z="-6.1789" />
    <detection t="3" x="149.37600000000003" y="86.21000000000001" z="-6.3533" />
    <detection t="4" x="152.06600000000003" y="87.26" z="-6.1106" />
    <detection t="5" x="154.68600000000004" y="88.36" z="-6.3592" />
    <detection t="6" x="157.346" y="89.72" z="-6.3046" />
    <detection t="7" x="160.296" y="90.99000000000001" z="-6.291" />
    <detection t="8" x="163.19600000000003" y="92.27000000000001" z="-6.3063" />
    <detection t="9" x="166.31600000000003" y="93.72" z="-6.2477" />
    <detection t="10" x="169.466" y="95.05000000000001" z="-6.0845" />
  </particle>
  <particle nSpots="17">
    <detection t="23" x="102.04599999999999" y="79.06" z="6.5456" />
    <detection t="24" x="99.656" y="79.39" z="6.5717" />
    <detection t="25" x="98.31600000000003" y="79.45" z="6.284" />
    <detection t="26" x="97.02600000000001" y="79.54" z="6.4374" />
    <detection t="27" x="95.64600000000002" y="79.75" z="6.457" />
    <detection t="28" x="94.23599999999999" y="79.97" z="6.4537" />
    <detection t="29" x="92.80600000000004" y="80.32000000000001" z="6.2657" />
    <detection t="30" x="91.38600000000002" y="80.59" z="6.4284" />
    <detection t="31" x="90.06600000000003" y="80.9" z="6.2339" />
    <detection t="32" x="88.67599999999999" y="81.27000000000001" z="6.5636" />
    <detection t="33" x="87.39600000000002" y="81.47" z="6.2335" />
    <detection t="34" x="86.02600000000001" y="81.89" z="6.2787" />
    <detection t="35" x="84.73599999999999" y="82.19000000000001" z="6.3886" />
    <detection t="36" x="83.50600000000003" y="82.41000000000001" z="6.5399" />
    <detection t="37" x="82.32600000000002" y="82.46000000000001" z="6.2752" />
    <detection t="38" x="81.01600000000002" y="82.5" z="6.3885" />
    <detection t="39" x="79.68600000000004" y="82.43" z="6.5443" />
  </particle>
  <particle nSpots="23">
    <detection t="0" x="153.38100000000003" y="42.852" z="-8.3134" />
    <detection t="1" x="152.01" y="42.519" z="-8.3808" />
    <detection t="2" x="150.517" y="42.26" z="-8.6293" />
    <detection t="3" x="148.921" y="42.019" z="-8.6041" />
    <detection t="4" x="147.65700000000004" y="41.844" z="-8.5723" />
    <detection t="5" x="146.846" y="41.674" z="-8.6873" />
    <detection t="6" x="145.60700000000003" y="41.452999999999996" z="-8.7207" />
    <detection t="7" x="144.214" y="41.205999999999996" z="-8.6549" />
    <detection t="8" x="142.77300000000002" y="41.007999999999996" z="-8.6908" />
    <detection t="9" x="141.329" y="40.849" z="-8.7193" />
    <detection t="10" x="139.85700000000003" y="40.711" z="-8.5719" />
    <detection t="11" x="138.483" y="40.623999999999995" z="-8.5445" />
    <detection t="12" x="137.296" y="40.434" z="-8.5139" />
    <detection t="13" x="135.91200000000003" y="40.248999999999995" z="-8.6061" />
    <detection t="14" x="134.41500000000002" y="40.168" z="-8.4736" />
    <detection t="15" x="133.07300000000004" y="40.074" z="-8.5375" />
    <detection t="16" x="131.89800000000002" y="40.003" z="-8.4993" />
    <detection t="17" x="130.731" y="39.998" z="-8.3438" />
    <detection t="18" x="129.56400000000002" y="39.952999999999996" z="-8.3009" />
    <detection t="19" x="128.25900000000001" y="39.846" z="-8.2524" />
    <detection t="20" x="126.803" y="39.726" z="-8.2362" />
    <detection t="21" x="125.34199999999998" y="39.684" z="-8.2362" />
    <detection t="22" x="124.79599999999999" y="39.667" z="-8.2894" />
  </particle>
  <particle nSpots="41">
    <detection t="0" x="99.69200000000001" y="87.59400000000001" z="-2.5218" />
    <detection t="1" x="101.39800000000002" y="87.75800000000001" z="-2.6282" />
    <detection t="2" x="103.30200000000002" y="87.884" z="-2.8276" />
    <detection t="3" x="105.375" y="88.217" z="-2.883" />
    <detection t="4" x="107.445" y="88.68700000000001" z="-3.0773" />
    <detection t="5" x="109.31600000000003" y="89.441" z="-3.1781" />
    <detection t="6" x="111.387" y="89.938" z="-3.3024" />
    <detection t="7" x="113.50900000000001" y="90.492" z="-3.5483" />
    <detection t="8" x="115.65300000000002" y="91.066" z="-3.4707" />
    <detection t="9" x="117.654" y="91.57900000000001" z="-3.7119" />
    <detection t="10" x="119.606" y="92.27300000000001" z="-3.586" />
    <detection t="11" x="121.70800000000003" y="92.88600000000001" z="-3.6852" />
    <detection t="12" x="123.85900000000004" y="93.44200000000001" z="-3.6561" />
    <detection t="13" x="126.06600000000003" y="94.042" z="-3.6689" />
    <detection t="14" x="128.41200000000003" y="94.543" z="-3.7172" />
    <detection t="15" x="131.0" y="95.28800000000001" z="-3.7072" />
    <detection t="16" x="133.61599999999999" y="96.116" z="-3.7301" />
    <detection t="17" x="136.06600000000003" y="96.929" z="-3.6919" />
    <detection t="18" x="138.65500000000003" y="97.733" z="-3.7705" />
    <detection t="19" x="141.421" y="98.55900000000001" z="-3.7446" />
    <detection t="20" x="144.486" y="99.51100000000001" z="-3.7097" />
    <detection t="21" x="147.805" y="100.515" z="-3.7667" />
    <detection t="22" x="151.25800000000004" y="101.59100000000001" z="-3.7182" />
    <detection t="23" x="154.853" y="102.775" z="-3.7144" />
    <detection t="24" x="158.813" y="104.18700000000001" z="-3.6038" />
    <detection t="25" x="162.825" y="105.67" z="-3.5834" />
    <detection t="26" x="167.20500000000004" y="107.367" z="-3.568" />
    <detection t="27" x="171.82300000000004" y="109.36500000000001" z="-3.4518" />
    <detection t="28" x="176.767" y="111.756" z="-3.3343" />
    <detection t="29" x="182.051" y="114.225" z="-3.3245" />
    <detection t="30" x="187.68600000000004" y="116.386" z="-3.3586" />
    <detection t="31" x="193.82" y="117.981" z="-3.1648" />
    <detection t="32" x="200.003" y="118.67699999999999" z="-3.238" />
    <detection t="33" x="206.678" y="118.428" z="-2.9735" />
    <detection t="34" x="213.03700000000003" y="117.15800000000002" z="-2.8767" />
    <detection t="35" x="218.664" y="114.673" z="-2.7516" />
    <detection t="36" x="223.603" y="111.69300000000001" z="-2.4911" />
    <detection t="37" x="227.553" y="108.281" z="-2.4705" />
    <detection t="38" x="230.575" y="104.762" z="-2.0612" />
    <detection t="39" x="232.86200000000002" y="101.218" z="-1.9212" />
    <detection t="40" x="234.57300000000004" y="97.983" z="-1.5411" />
  </particle>
  <particle nSpots="6">
    <detection t="0" x="170.551" y="14.257" z="-3.0587" />
    <detection t="1" x="172.81100000000004" y="14.578000000000001" z="-3.1048" />
    <detection t="2" x="175.272" y="14.905" z="-3.2522" />
    <detection t="3" x="178.019" y="15.173" z="-3.2134" />
    <detection t="4" x="181.235" y="15.395000000000001" z="-3.2807" />
    <detection t="5" x="184.56" y="15.520999999999999" z="-3.4552" />
  </particle>
  <particle nSpots="5">
    <detection t="0" x="187.76" y="38.437" z="-10.4305" />
    <detection t="1" x="186.613" y="37.238" z="-10.4714" />
    <detection t="2" x="185.733" y="36.043" z="-10.598" />
    <detection t="3" x="185.289" y="34.846" z="-10.8482" />
    <detection t="4" x="185.776" y="34.123" z="-10.4356" />
  </particle>
  <particle nSpots="36">
    <detection t="6" x="124.38100000000003" y="88.355" z="-4.0737" />
    <detection t="7" x="125.96100000000001" y="88.664" z="-4.0178" />
    <detection t="8" x="127.97500000000002" y="89.21600000000001" z="-4.0095" />
    <detection t="9" x="130.00900000000001" y="89.94000000000001" z="-4.0978" />
    <detection t="10" x="132.019" y="90.70200000000001" z="-4.0599" />
    <detection t="11" x="134.096" y="91.506" z="-4.1118" />
    <detection t="12" x="136.238" y="92.248" z="-4.0832" />
    <detection t="13" x="138.457" y="93.081" z="-4.1319" />
    <detection t="14" x="140.74200000000002" y="93.781" z="-4.1907" />
    <detection t="15" x="144.163" y="94.68700000000001" z="-4.0599" />
    <detection t="16" x="147.23000000000002" y="95.738" z="-4.1311" />
    <detection t="17" x="150.067" y="96.813" z="-4.1212" />
    <detection t="18" x="152.998" y="97.91900000000001" z="-4.106" />
    <detection t="19" x="156.00600000000003" y="99.075" z="-4.1493" />
    <detection t="20" x="159.058" y="100.304" z="-4.17" />
    <detection t="21" x="162.46000000000004" y="101.643" z="-4.0523" />
    <detection t="22" x="165.86" y="103.075" z="-3.9913" />
    <detection t="23" x="169.356" y="104.68100000000001" z="-4.0405" />
    <detection t="24" x="172.976" y="106.394" z="-4.0581" />
    <detection t="25" x="176.79400000000004" y="108.25800000000001" z="-3.8874" />
    <detection t="26" x="180.858" y="110.254" z="-3.8894" />
    <detection t="27" x="185.33000000000004" y="112.53800000000001" z="-3.8892" />
    <detection t="28" x="189.897" y="114.97400000000002" z="-3.8044" />
    <detection t="29" x="194.938" y="117.179" z="-3.6633" />
    <detection t="30" x="200.27300000000002" y="118.46700000000001" z="-3.6731" />
    <detection t="31" x="205.93400000000003" y="118.81900000000002" z="-3.6904" />
    <detection t="32" x="211.702" y="118.149" z="-3.6123" />
    <detection t="33" x="216.93200000000002" y="116.32300000000001" z="-3.7357" />
    <detection t="34" x="222.183" y="113.665" z="-3.5623" />
    <detection t="35" x="226.202" y="110.542" z="-3.3268" />
    <detection t="36" x="229.974" y="107.129" z="-3.3151" />
    <detection t="37" x="232.68100000000004" y="103.894" z="-3.1945" />
    <detection t="38" x="234.57100000000003" y="100.68400000000001" z="-3.0896" />
    <detection t="39" x="236.05" y="97.70100000000001" z="-2.9264" />
    <detection t="40" x="237.11599999999999" y="95.037" z="-2.9528" />
    <detection t="41" x="237.873" y="92.55900000000001" z="-2.6402" />
  </particle>
  <particle nSpots="24">
    <detection t="0" x="152.849" y="52.952999999999996" z="-16.2458" />
    <detection t="1" x="150.00600000000003" y="52.205999999999996" z="-16.1416" />
    <detection t="2" x="147.02800000000002" y="51.499" z="-16.3341" />
    <detection t="3" x="144.046" y="50.856" z="-16.2848" />
    <detection t="4" x="141.089" y="50.34499999999999" z="-16.2005" />
    <detection t="5" x="138.05900000000003" y="49.937999999999995" z="-16.1893" />
    <detection t="6" x="134.949" y="49.592" z="-16.1322" />
    <detection t="7" x="131.84199999999998" y="49.202" z="-15.9078" />
    <detection t="8" x="128.73900000000003" y="48.991" z="-16.0648" />
    <detection t="9" x="125.67500000000001" y="48.708999999999996" z="-15.8128" />
    <detection t="10" x="122.69999999999999" y="48.583" z="-15.8236" />
    <detection t="11" x="119.67000000000002" y="48.547" z="-15.5947" />
    <detection t="12" x="116.76499999999999" y="48.506" z="-15.5607" />
    <detection t="13" x="114.02699999999999" y="48.657" z="-15.4179" />
    <detection t="14" x="111.40800000000002" y="48.748999999999995" z="-15.159" />
    <detection t="15" x="108.822" y="48.89" z="-15.0583" />
    <detection t="16" x="106.31" y="49.156" z="-15.194" />
    <detection t="17" x="103.84100000000001" y="49.433" z="-14.9231" />
    <detection t="18" x="101.63499999999999" y="49.701" z="-14.9084" />
    <detection t="19" x="99.481" y="49.991" z="-14.7711" />
    <detection t="20" x="97.25200000000001" y="50.362" z="-14.5311" />
    <detection t="21" x="95.15000000000003" y="50.778" z="-14.5163" />
    <detection t="22" x="93.09899999999999" y="51.327999999999996" z="-14.551" />
    <detection t="23" x="91.59199999999998" y="51.830999999999996" z="-14.3782" />
  </particle>
  <particle nSpots="40">
    <detection t="2" x="155.58800000000002" y="115.387" z="6.7693" />
    <detection t="3" x="174.45500000000004" y="119.63500000000002" z="7.238" />
    <detection t="4" x="191.152" y="124.77200000000002" z="6.973" />
    <detection t="5" x="204.72700000000003" y="126.20400000000001" z="6.5744" />
    <detection t="6" x="212.507" y="123.20400000000001" z="7.1131" />
    <detection t="7" x="214.485" y="119.269" z="8.1955" />
    <detection t="8" x="212.03000000000003" y="115.964" z="8.2028" />
    <detection t="9" x="207.863" y="112.464" z="8.2825" />
    <detection t="10" x="203.788" y="109.27300000000001" z="8.3036" />
    <detection t="11" x="199.699" y="106.661" z="8.1347" />
    <detection t="12" x="195.82100000000003" y="104.295" z="8.3134" />
    <detection t="13" x="192.16500000000002" y="102.06" z="7.9032" />
    <detection t="14" x="188.69400000000002" y="100.072" z="7.8247" />
    <detection t="15" x="185.25" y="98.179" z="7.9392" />
    <detection t="16" x="181.901" y="96.414" z="7.9454" />
    <detection t="17" x="178.61599999999999" y="94.73400000000001" z="7.9902" />
    <detection t="18" x="175.18100000000004" y="93.259" z="7.8158" />
    <detection t="19" x="171.952" y="91.857" z="7.8671" />
    <detection t="20" x="168.627" y="90.63300000000001" z="7.3887" />
    <detection t="21" x="165.622" y="89.549" z="8.0445" />
    <detection t="22" x="162.687" y="88.48700000000001" z="7.6433" />
    <detection t="23" x="159.67700000000002" y="87.68700000000001" z="7.7564" />
    <detection t="24" x="156.726" y="87.009" z="7.5172" />
    <detection t="25" x="153.841" y="86.215" z="7.8683" />
    <detection t="26" x="151.16000000000003" y="85.604" z="7.2543" />
    <detection t="27" x="148.65700000000004" y="85.021" z="7.7077" />
    <detection t="28" x="146.13400000000001" y="84.45800000000001" z="7.5458" />
    <detection t="29" x="143.68400000000003" y="83.96600000000001" z="7.34" />
    <detection t="30" x="141.332" y="83.464" z="7.3843" />
    <detection t="31" x="139.06100000000004" y="83.08800000000001" z="7.2769" />
    <detection t="32" x="136.88400000000001" y="82.652" z="7.5893" />
    <detection t="33" x="134.615" y="82.265" z="7.6902" />
    <detection t="34" x="132.428" y="81.83500000000001" z="7.2973" />
    <detection t="35" x="129.957" y="81.41600000000001" z="7.8485" />
    <detection t="36" x="127.31400000000002" y="81.07600000000001" z="8.2513" />
    <detection t="37" x="124.644" y="80.339" z="7.7028" />
    <detection t="38" x="122.49700000000001" y="79.93400000000001" z="7.566" />
    <detection t="39" x="120.24099999999999" y="79.864" z="7.5583" />
    <detection t="40" x="117.906" y="79.598" z="7.7881" />
    <detection t="41" x="115.839" y="79.739" z="7.8922" />
  </particle>
  <particle nSpots="43">
    <detection t="2" x="97.84899999999999" y="110.786" z="-14.8706" />
    <detection t="3" x="100.392" y="109.965" z="-15.0887" />
    <detection t="4" x="103.048" y="109.531" z="-15.305" />
    <detection t="5" x="105.23599999999999" y="109.345" z="-15.3718" />
    <detection t="6" x="106.72000000000003" y="109.162" z="-15.4407" />
    <detection t="7" x="108.26800000000003" y="108.89800000000001" z="-15.5092" />
    <detection t="8" x="109.79900000000004" y="108.662" z="-15.5492" />
    <detection t="9" x="111.11900000000003" y="108.45800000000001" z="-15.6376" />
    <detection t="10" x="112.529" y="108.25500000000001" z="-15.7979" />
    <detection t="11" x="113.868" y="108.168" z="-15.6168" />
    <detection t="12" x="115.12700000000001" y="107.911" z="-15.5305" />
    <detection t="13" x="116.25600000000003" y="107.634" z="-15.6045" />
    <detection t="14" x="117.219" y="107.269" z="-15.4814" />
    <detection t="15" x="118.23200000000003" y="106.873" z="-15.549" />
    <detection t="16" x="119.15800000000002" y="106.436" z="-15.4061" />
    <detection t="17" x="120.108" y="106.18900000000001" z="-15.6012" />
    <detection t="18" x="120.721" y="106.058" z="-15.3799" />
    <detection t="19" x="121.09100000000001" y="106.004" z="-15.5492" />
    <detection t="20" x="121.39600000000002" y="105.85600000000001" z="-15.2132" />
    <detection t="21" x="121.74099999999999" y="105.58600000000001" z="-15.34" />
    <detection t="22" x="122.09000000000003" y="105.367" z="-15.4052" />
    <detection t="23" x="122.394" y="105.07000000000001" z="-15.2366" />
    <detection t="24" x="122.762" y="104.72500000000001" z="-15.1318" />
    <detection t="25" x="123.03700000000003" y="104.409" z="-15.1574" />
    <detection t="26" x="123.30400000000003" y="104.174" z="-14.9392" />
    <detection t="27" x="123.52300000000002" y="103.976" z="-14.7964" />
    <detection t="28" x="123.762" y="103.80600000000001" z="-14.7594" />
    <detection t="29" x="124.00200000000001" y="103.641" z="-14.8619" />
    <detection t="30" x="124.005" y="103.63300000000001" z="-14.7979" />
    <detection t="31" x="124.305" y="103.45400000000001" z="-14.4426" />
    <detection t="32" x="124.65000000000003" y="103.24600000000001" z="-14.4156" />
    <detection t="33" x="125.06700000000001" y="103.07300000000001" z="-14.2944" />
    <detection t="34" x="125.61099999999999" y="103.07000000000001" z="-14.3759" />
    <detection t="35" x="126.23200000000003" y="102.982" z="-14.2666" />
    <detection t="36" x="126.63400000000001" y="102.905" z="-14.1185" />
    <detection t="37" x="127.00600000000003" y="102.888" z="-14.0614" />
    <detection t="38" x="127.27100000000002" y="102.915" z="-14.1398" />
    <detection t="39" x="127.791" y="102.733" z="-13.7944" />
    <detection t="40" x="128.35700000000003" y="102.575" z="-13.7516" />
    <detection t="41" x="129.077" y="102.414" z="-13.6539" />
    <detection t="42" x="129.774" y="102.319" z="-13.4274" />
    <detection t="43" x="130.50600000000003" y="101.99300000000001" z="-13.4107" />
    <detection t="44" x="131.60900000000004" y="101.93" z="-13.1195" />
  </particle>
  <particle nSpots="32">
    <detection t="7" x="200.526" y="94.83000000000001" z="-15.9387" />
    <detection t="8" x="200.89600000000002" y="94.96000000000001" z="-15.9035" />
    <detection t="9" x="201.01600000000002" y="95.23" z="-16.1857" />
    <detection t="10" x="201.276" y="95.39" z="-11.9286" />
    <detection t="11" x="201.30600000000004" y="95.42" z="-11.9031" />
    <detection t="12" x="201.416" y="95.5" z="-11.8011" />
    <detection t="13" x="201.61599999999999" y="95.65" z="-11.7212" />
    <detection t="14" x="201.74600000000004" y="95.80000000000001" z="-11.6049" />
    <detection t="15" x="201.94600000000003" y="95.96000000000001" z="-11.5753" />
    <detection t="16" x="202.176" y="96.22" z="-11.4309" />
    <detection t="17" x="202.49600000000004" y="96.52000000000001" z="-11.346" />
    <detection t="18" x="202.87600000000003" y="96.73" z="-11.3382" />
    <detection t="19" x="203.11599999999999" y="96.89" z="-11.1693" />
    <detection t="20" x="203.44600000000003" y="97.02000000000001" z="-11.0917" />
    <detection t="21" x="203.82600000000002" y="97.06" z="-10.9515" />
    <detection t="22" x="204.226" y="97.30000000000001" z="-10.861" />
    <detection t="23" x="204.666" y="97.46000000000001" z="-10.7231" />
    <detection t="24" x="205.06600000000003" y="97.59" z="-10.6722" />
    <detection t="25" x="205.55600000000004" y="97.62" z="-10.4503" />
    <detection t="26" x="205.966" y="97.62" z="-10.3952" />
    <detection t="27" x="206.30600000000004" y="97.51" z="-10.3045" />
    <detection t="28" x="206.536" y="97.34" z="-10.0491" />
    <detection t="29" x="207.01600000000002" y="97.45" z="-10.0053" />
    <detection t="30" x="207.24600000000004" y="97.21000000000001" z="-9.7897" />
    <detection t="31" x="207.63600000000002" y="97.16000000000001" z="-9.5048" />
    <detection t="32" x="207.676" y="96.88000000000001" z="-9.3316" />
    <detection t="33" x="208.37600000000003" y="96.87" z="-8.8574" />
    <detection t="34" x="208.64600000000002" y="96.60000000000001" z="-8.7027" />
    <detection t="35" x="208.836" y="96.38000000000001" z="-8.7549" />
    <detection t="36" x="209.036" y="96.19000000000001" z="-8.4474" />
    <detection t="37" x="209.26600000000002" y="96.02000000000001" z="-8.3486" />
    <detection t="38" x="209.476" y="95.72" z="-7.8915" />
  </particle>
  <particle nSpots="43">
    <detection t="0" x="221.64100000000002" y="115.475" z="-9.142" />
    <detection t="1" x="229.58800000000002" y="109.875" z="-10.4058" />
    <detection t="2" x="234.67000000000002" y="104.016" z="-12.1977" />
    <detection t="3" x="236.89500000000004" y="98.417" z="-13.6489" />
    <detection t="4" x="237.151" y="93.417" z="-15.3264" />
    <detection t="5" x="235.88100000000003" y="89.17800000000001" z="-16.545" />
    <detection t="6" x="232.733" y="85.08000000000001" z="-17.0855" />
    <detection t="7" x="228.44400000000002" y="81.2" z="-17.2361" />
    <detection t="8" x="224.053" y="77.596" z="-17.567" />
    <detection t="9" x="219.40000000000003" y="74.108" z="-17.5332" />
    <detection t="10" x="214.474" y="70.783" z="-17.3742" />
    <detection t="11" x="209.57" y="67.71600000000001" z="-17.4707" />
    <detection t="12" x="204.78200000000004" y="64.831" z="-17.3053" />
    <detection t="13" x="200.05700000000002" y="62.183" z="-17.2328" />
    <detection t="14" x="195.43100000000004" y="59.686" z="-17.105" />
    <detection t="15" x="191.04400000000004" y="57.443000000000005" z="-17.0887" />
    <detection t="16" x="186.91500000000002" y="55.458000000000006" z="-17.0111" />
    <detection t="17" x="182.92000000000002" y="53.60999999999999" z="-17.0193" />
    <detection t="18" x="179.111" y="51.961000000000006" z="-16.9163" />
    <detection t="19" x="175.48900000000003" y="50.478" z="-16.8882" />
    <detection t="20" x="171.93100000000004" y="49.165" z="-16.7355" />
    <detection t="21" x="168.255" y="47.937" z="-16.7594" />
    <detection t="22" x="164.62400000000002" y="46.838" z="-16.8388" />
    <detection t="23" x="161.06800000000004" y="45.833999999999996" z="-16.5933" />
    <detection t="24" x="157.695" y="44.865" z="-16.47" />
    <detection t="25" x="154.428" y="43.911" z="-16.3181" />
    <detection t="26" x="151.17900000000003" y="42.985" z="-16.325" />
    <detection t="27" x="147.904" y="42.123" z="-16.315" />
    <detection t="28" x="144.57" y="41.275" z="-16.4527" />
    <detection t="29" x="141.30200000000002" y="40.599" z="-16.0653" />
    <detection t="30" x="138.101" y="40.034" z="-16.0434" />
    <detection t="31" x="134.85200000000003" y="39.548" z="-16.0014" />
    <detection t="32" x="131.628" y="39.158" z="-16.0" />
    <detection t="33" x="128.47200000000004" y="38.751" z="-15.5763" />
    <detection t="34" x="125.30400000000003" y="38.532" z="-15.639" />
    <detection t="35" x="122.18700000000001" y="38.33" z="-15.3611" />
    <detection t="36" x="119.12700000000001" y="38.189" z="-15.4721" />
    <detection t="37" x="116.132" y="38.074" z="-15.2198" />
    <detection t="38" x="113.28200000000004" y="37.921" z="-14.9233" />
    <detection t="39" x="110.25" y="37.952999999999996" z="-14.9432" />
    <detection t="40" x="107.62200000000001" y="37.934999999999995" z="-14.7512" />
    <detection t="41" x="104.90500000000003" y="37.973" z="-14.4067" />
    <detection t="42" x="102.469" y="38.019" z="-14.4494" />
  </particle>
  <particle nSpots="42">
    <detection t="0" x="203.274" y="23.519" z="-4.2942" />
    <detection t="1" x="206.757" y="24.385999999999996" z="-4.4748" />
    <detection t="2" x="210.86" y="25.762999999999998" z="-4.7436" />
    <detection t="3" x="215.207" y="27.603" z="-5.0171" />
    <detection t="4" x="220.003" y="30.083999999999996" z="-5.1559" />
    <detection t="5" x="224.88800000000003" y="33.359" z="-5.1353" />
    <detection t="6" x="229.995" y="37.315999999999995" z="-5.3474" />
    <detection t="7" x="234.54400000000004" y="42.449999999999996" z="-4.6181" />
    <detection t="8" x="238.05200000000002" y="47.845" z="-4.5343" />
    <detection t="9" x="240.82800000000003" y="53.00299999999999" z="-3.842" />
    <detection t="10" x="242.61200000000002" y="57.398999999999994" z="-3.2489" />
    <detection t="11" x="243.72200000000004" y="60.958000000000006" z="-2.7215" />
    <detection t="12" x="243.925" y="63.50599999999999" z="-1.8468" />
    <detection t="13" x="243.464" y="65.156" z="-1.2316" />
    <detection t="14" x="242.39" y="65.956" z="-0.06874" />
    <detection t="15" x="240.79900000000004" y="65.757" z="1.0907" />
    <detection t="16" x="239.019" y="64.878" z="0.993" />
    <detection t="17" x="236.69400000000002" y="63.59499999999999" z="1.7757" />
    <detection t="18" x="234.161" y="61.647" z="2.5623" />
    <detection t="19" x="231.04900000000004" y="59.558" z="3.0289" />
    <detection t="20" x="227.517" y="57.324999999999996" z="3.5202" />
    <detection t="21" x="223.99" y="55.025" z="3.1062" />
    <detection t="22" x="220.40800000000002" y="52.74399999999999" z="2.7963" />
    <detection t="23" x="217.00600000000003" y="50.251" z="2.7431" />
    <detection t="24" x="213.365" y="47.982" z="3.3465" />
    <detection t="25" x="209.135" y="46.089" z="2.8489" />
    <detection t="26" x="205.192" y="43.928" z="2.6539" />
    <detection t="27" x="201.45300000000003" y="41.737" z="2.5151" />
    <detection t="28" x="198.06900000000002" y="39.644" z="2.6311" />
    <detection t="29" x="194.937" y="37.775999999999996" z="2.423" />
    <detection t="30" x="191.91000000000003" y="35.943999999999996" z="2.1162" />
    <detection t="31" x="189.07800000000003" y="34.434999999999995" z="2.2313" />
    <detection t="32" x="186.375" y="33.076" z="2.339" />
    <detection t="33" x="183.822" y="31.723999999999997" z="2.7075" />
    <detection t="34" x="181.22200000000004" y="30.536" z="2.1376" />
    <detection t="35" x="178.67700000000002" y="29.406" z="2.1201" />
    <detection t="36" x="176.264" y="28.342" z="2.8316" />
    <detection t="37" x="174.11" y="27.269" z="2.8041" />
    <detection t="38" x="172.01800000000003" y="26.298000000000002" z="2.7974" />
    <detection t="39" x="169.78700000000003" y="25.299999999999997" z="2.3186" />
    <detection t="40" x="167.64800000000002" y="24.284999999999997" z="2.2405" />
    <detection t="41" x="165.68400000000003" y="23.357" z="3.1927" />
  </particle>
  <particle nSpots="41">
    <detection t="0" x="143.95600000000002" y="32.699999999999996" z="-9.0577" />
    <detection t="1" x="142.63600000000002" y="32.41" z="-9.1493" />
    <detection t="2" x="141.39600000000002" y="32.11" z="-9.3096" />
    <detection t="3" x="140.05600000000004" y="31.949999999999996" z="-9.2952" />
    <detection t="4" x="138.63600000000002" y="31.759999999999998" z="-9.3385" />
    <detection t="5" x="137.13600000000002" y="31.689999999999998" z="-9.2073" />
    <detection t="6" x="135.676" y="31.519999999999996" z="-9.3394" />
    <detection t="7" x="134.106" y="31.32" z="-9.3124" />
    <detection t="8" x="132.32600000000002" y="31.189999999999998" z="-9.1855" />
    <detection t="9" x="130.526" y="31.03" z="-9.2477" />
    <detection t="10" x="128.836" y="31.0" z="-9.229" />
    <detection t="11" x="127.01600000000002" y="30.89" z="-9.0966" />
    <detection t="12" x="124.80600000000004" y="30.71" z="-8.8929" />
    <detection t="13" x="122.606" y="30.53" z="-8.9405" />
    <detection t="14" x="120.55600000000004" y="30.39" z="-8.9357" />
    <detection t="15" x="118.63600000000002" y="30.39" z="-8.7447" />
    <detection t="16" x="116.92599999999999" y="30.379999999999995" z="-8.7091" />
    <detection t="17" x="115.24600000000004" y="30.369999999999997" z="-8.6684" />
    <detection t="18" x="113.73599999999999" y="30.33" z="-8.6408" />
    <detection t="19" x="112.286" y="30.240000000000002" z="-8.5585" />
    <detection t="20" x="110.69600000000003" y="30.29" z="-8.5949" />
    <detection t="21" x="109.20600000000002" y="30.409999999999997" z="-8.5181" />
    <detection t="22" x="107.856" y="30.5" z="-8.6168" />
    <detection t="23" x="106.656" y="30.54" z="-8.4667" />
    <detection t="24" x="105.39600000000002" y="30.61" z="-8.3434" />
    <detection t="25" x="103.93600000000004" y="30.699999999999996" z="-8.2476" />
    <detection t="26" x="102.61599999999999" y="30.89" z="-8.0208" />
    <detection t="27" x="101.33600000000001" y="30.82" z="-8.0865" />
    <detection t="28" x="99.81600000000003" y="30.58" z="-7.9017" />
    <detection t="29" x="98.286" y="30.549999999999997" z="-8.1856" />
    <detection t="30" x="96.82600000000002" y="30.53" z="-8.01" />
    <detection t="31" x="95.416" y="30.559999999999995" z="-7.8572" />
    <detection t="32" x="93.856" y="30.519999999999996" z="-7.9255" />
    <detection t="33" x="92.33600000000001" y="30.61" z="-7.605" />
    <detection t="34" x="90.82600000000002" y="30.71" z="-7.7684" />
    <detection t="35" x="89.21600000000001" y="30.799999999999997" z="-7.6399" />
    <detection t="36" x="87.656" y="30.83" z="-7.533" />
    <detection t="37" x="86.19600000000003" y="30.909999999999997" z="-7.1967" />
    <detection t="38" x="84.73599999999999" y="31.1" z="-7.2083" />
    <detection t="39" x="83.51600000000002" y="31.309999999999995" z="-7.1493" />
    <detection t="40" x="82.23599999999999" y="31.46" z="-7.1288" />
  </particle>
  <particle nSpots="38">
    <detection t="0" x="109.62600000000003" y="30.839999999999996" z="-6.9198" />
    <detection t="1" x="108.32600000000002" y="31.119999999999997" z="-7.0356" />
    <detection t="2" x="107.06600000000003" y="31.409999999999997" z="-6.9886" />
    <detection t="3" x="105.76600000000002" y="31.629999999999995" z="-7.1542" />
    <detection t="4" x="104.21600000000001" y="31.96" z="-7.2096" />
    <detection t="5" x="102.846" y="32.62" z="7.3814" />
    <detection t="6" x="101.20600000000002" y="32.68" z="-7.2952" />
    <detection t="7" x="99.55600000000004" y="32.97" z="-7.232" />
    <detection t="8" x="97.95600000000002" y="33.24" z="-7.3046" />
    <detection t="9" x="96.23599999999999" y="33.449999999999996" z="-7.3099" />
    <detection t="10" x="94.63600000000002" y="33.87" z="-7.4009" />
    <detection t="11" x="92.92599999999999" y="34.269999999999996" z="-7.3319" />
    <detection t="12" x="91.156" y="34.62" z="-7.2325" />
    <detection t="13" x="89.38600000000002" y="34.93" z="-7.1134" />
    <detection t="14" x="87.55600000000004" y="35.26" z="-7.2081" />
    <detection t="15" x="85.786" y="35.61" z="-7.1898" />
    <detection t="16" x="84.18600000000004" y="36.059999999999995" z="-7.0351" />
    <detection t="17" x="82.656" y="36.48" z="-7.0906" />
    <detection t="18" x="81.27600000000001" y="36.85" z="-7.0081" />
    <detection t="19" x="79.94600000000003" y="37.17" z="-6.8509" />
    <detection t="20" x="78.606" y="37.51" z="-6.9556" />
    <detection t="21" x="77.31600000000003" y="37.94" z="-6.783" />
    <detection t="22" x="75.99600000000004" y="38.41" z="-6.7922" />
    <detection t="23" x="74.856" y="38.91" z="-6.8063" />
    <detection t="24" x="73.74600000000004" y="39.33" z="-6.6234" />
    <detection t="25" x="72.726" y="39.809999999999995" z="-6.8522" />
    <detection t="26" x="71.56600000000003" y="40.39" z="-6.5728" />
    <detection t="27" x="70.44600000000003" y="40.93" z="-6.4604" />
    <detection t="28" x="69.49600000000004" y="41.42" z="-6.6416" />
    <detection t="29" x="68.536" y="41.9" z="-6.572" />
    <detection t="30" x="67.49600000000004" y="42.309999999999995" z="-6.1168" />
    <detection t="31" x="66.356" y="42.79" z="-6.4482" />
    <detection t="32" x="65.25600000000003" y="43.26" z="-6.2462" />
    <detection t="33" x="64.416" y="44.1" z="-6.4983" />
    <detection t="34" x="63.365999999999985" y="44.79" z="-6.3048" />
    <detection t="35" x="62.26600000000002" y="45.35" z="-6.1747" />
    <detection t="36" x="61.06600000000003" y="45.98" z="-6.244" />
    <detection t="37" x="59.99600000000004" y="46.699999999999996" z="-5.6392" />
  </particle>
  <particle nSpots="2">
    <detection t="0" x="88.606" y="116.49000000000001" z="12.4737" />
    <detection t="1" x="77.74600000000004" y="117.95000000000002" z="-2.1272" />
  </particle>
  <particle nSpots="18">
    <detection t="21" x="176.476" y="60.93" z="3.8571" />
    <detection t="22" x="174.086" y="59.830000000000005" z="3.7624" />
    <detection t="23" x="171.55600000000004" y="58.85999999999999" z="3.6209" />
    <detection t="24" x="169.36599999999999" y="58.15" z="3.6184" />
    <detection t="25" x="167.39600000000002" y="57.54" z="3.0866" />
    <detection t="26" x="165.31600000000003" y="56.98" z="3.3232" />
    <detection t="27" x="163.43600000000004" y="56.660000000000004" z="3.0157" />
    <detection t="28" x="161.88600000000002" y="56.190000000000005" z="3.2142" />
    <detection t="29" x="160.356" y="55.6" z="3.2635" />
    <detection t="30" x="158.75600000000003" y="54.93" z="3.1377" />
    <detection t="31" x="157.046" y="54.339999999999996" z="3.421" />
    <detection t="32" x="155.31600000000003" y="53.910000000000004" z="3.2045" />
    <detection t="33" x="153.56600000000003" y="53.49999999999999" z="3.3886" />
    <detection t="34" x="151.916" y="53.21" z="3.2115" />
    <detection t="35" x="150.296" y="52.949999999999996" z="3.4037" />
    <detection t="36" x="148.926" y="52.74999999999999" z="3.3486" />
    <detection t="37" x="147.536" y="52.54" z="3.3657" />
    <detection t="38" x="146.20600000000002" y="52.38999999999999" z="3.7107" />
  </particle>
  <particle nSpots="21">
    <detection t="19" x="106.62600000000003" y="22.119999999999997" z="-5.8681" />
    <detection t="20" x="106.12600000000003" y="21.769999999999996" z="-6.0275" />
    <detection t="21" x="105.92599999999999" y="21.82" z="-6.1331" />
    <detection t="22" x="105.856" y="21.72" z="-5.7589" />
    <detection t="23" x="105.75600000000003" y="21.449999999999996" z="-5.836" />
    <detection t="24" x="105.64600000000002" y="21.35" z="-5.5841" />
    <detection t="25" x="105.536" y="21.379999999999995" z="-5.5216" />
    <detection t="26" x="105.80600000000004" y="21.43" z="-5.6506" />
    <detection t="27" x="105.99600000000004" y="20.949999999999996" z="-5.5755" />
    <detection t="28" x="106.096" y="20.61" z="-5.4665" />
    <detection t="29" x="106.29599999999999" y="20.46" z="-5.402" />
    <detection t="30" x="106.67599999999999" y="20.17" z="-5.6827" />
    <detection t="31" x="107.166" y="19.89" z="-5.3409" />
    <detection t="32" x="107.74600000000004" y="19.43" z="-5.4902" />
    <detection t="33" x="108.17599999999999" y="19.08" z="-5.4539" />
    <detection t="34" x="108.786" y="18.79" z="-4.954" />
    <detection t="35" x="109.54599999999999" y="18.509999999999998" z="-5.1035" />
    <detection t="36" x="110.37600000000003" y="18.369999999999997" z="-4.813" />
    <detection t="37" x="111.31600000000003" y="18.119999999999997" z="-4.5261" />
    <detection t="38" x="112.20600000000002" y="17.880000000000003" z="-4.1196" />
    <detection t="39" x="113.30600000000004" y="17.729999999999997" z="-4.1518" />
  </particle>
  <particle nSpots="29">
    <detection t="12" x="205.786" y="73.58000000000001" z="-18.2599" />
    <detection t="13" x="201.76600000000002" y="71.18" z="-18.245" />
    <detection t="14" x="197.74600000000004" y="68.92" z="-18.1656" />
    <detection t="15" x="193.736" y="66.78" z="-18.0544" />
    <detection t="16" x="189.75600000000003" y="64.77000000000001" z="-18.1434" />
    <detection t="17" x="186.00600000000003" y="62.96" z="-18.1439" />
    <detection t="18" x="182.296" y="61.29" z="-17.9497" />
    <detection t="19" x="178.64600000000002" y="59.73" z="-18.1901" />
    <detection t="20" x="175.166" y="58.38" z="-18.0565" />
    <detection t="21" x="171.63600000000002" y="57.029999999999994" z="-18.2739" />
    <detection t="22" x="168.24600000000004" y="55.809999999999995" z="-18.0615" />
    <detection t="23" x="164.88600000000002" y="54.690000000000005" z="-17.7829" />
    <detection t="24" x="161.51600000000002" y="53.57" z="-17.7048" />
    <detection t="25" x="157.976" y="52.43" z="-17.7751" />
    <detection t="26" x="154.56600000000003" y="51.46" z="-17.4566" />
    <detection t="27" x="151.12600000000003" y="50.54" z="-17.1751" />
    <detection t="28" x="147.80600000000004" y="49.74" z="-17.2011" />
    <detection t="29" x="144.596" y="49.07" z="-17.0557" />
    <detection t="30" x="141.296" y="48.42" z="-17.0119" />
    <detection t="31" x="138.07600000000002" y="47.809999999999995" z="-16.994" />
    <detection t="32" x="134.89600000000002" y="47.309999999999995" z="-16.8002" />
    <detection t="33" x="131.69600000000003" y="46.85" z="-16.7499" />
    <detection t="34" x="128.546" y="46.559999999999995" z="-16.6068" />
    <detection t="35" x="125.55600000000004" y="46.28" z="-16.5462" />
    <detection t="36" x="122.63600000000002" y="46.11" z="-16.2305" />
    <detection t="37" x="119.906" y="45.91" z="-16.1969" />
    <detection t="38" x="117.11599999999999" y="45.79" z="-15.9955" />
    <detection t="39" x="114.666" y="45.67" z="-15.6719" />
    <detection t="40" x="112.20600000000002" y="45.58" z="-15.6258" />
  </particle>
  <particle nSpots="32">
    <detection t="0" x="221.976" y="103.59" z="-6.7932" />
    <detection t="1" x="226.156" y="100.66000000000001" z="-7.1022" />
    <detection t="2" x="229.55600000000004" y="97.59" z="-7.7726" />
    <detection t="3" x="232.01600000000002" y="94.54" z="-8.0973" />
    <detection t="4" x="233.546" y="91.5" z="-8.5222" />
    <detection t="5" x="234.586" y="88.68" z="-8.8798" />
    <detection t="6" x="235.156" y="86.09" z="-9.2564" />
    <detection t="7" x="235.25600000000003" y="83.7" z="-9.5945" />
    <detection t="8" x="234.856" y="81.52000000000001" z="-9.776" />
    <detection t="9" x="234.216" y="79.56" z="-9.9837" />
    <detection t="10" x="233.25600000000003" y="77.72" z="-10.0203" />
    <detection t="11" x="232.356" y="76.07000000000001" z="-10.2534" />
    <detection t="12" x="231.276" y="74.34" z="-10.3184" />
    <detection t="13" x="230.236" y="72.7" z="-10.4303" />
    <detection t="14" x="229.01600000000002" y="71.05000000000001" z="-10.5061" />
    <detection t="15" x="227.796" y="69.45" z="-10.5553" />
    <detection t="16" x="226.466" y="67.93" z="-10.5933" />
    <detection t="17" x="225.046" y="66.38000000000001" z="-10.5938" />
    <detection t="18" x="223.596" y="64.89" z="-10.4932" />
    <detection t="19" x="222.07600000000002" y="63.559999999999995" z="-10.5003" />
    <detection t="20" x="220.666" y="62.07" z="-10.5779" />
    <detection t="21" x="219.236" y="60.52" z="-10.5148" />
    <detection t="22" x="217.74600000000004" y="58.910000000000004" z="-10.5569" />
    <detection t="23" x="216.25600000000003" y="57.27" z="-10.4533" />
    <detection t="24" x="214.966" y="55.63" z="-10.5346" />
    <detection t="25" x="213.526" y="54.059999999999995" z="-10.4372" />
    <detection t="26" x="212.346" y="52.32" z="-10.4915" />
    <detection t="27" x="210.906" y="50.68" z="-10.2715" />
    <detection t="28" x="209.25600000000003" y="48.91" z="-10.194" />
    <detection t="29" x="207.546" y="47.17" z="-10.1819" />
    <detection t="30" x="205.75600000000003" y="45.47" z="0.02125" />
    <detection t="31" x="204.80600000000004" y="43.58" z="1.1141" />
  </particle>
  <particle nSpots="13">
    <detection t="18" x="34.876000000000005" y="82.68" z="-14.3392" />
    <detection t="19" x="32.95600000000002" y="84.76" z="-14.5113" />
    <detection t="20" x="31.346000000000004" y="87.25" z="-14.4628" />
    <detection t="21" x="30.136000000000024" y="89.99000000000001" z="-14.3979" />
    <detection t="22" x="29.05600000000001" y="93.05000000000001" z="-14.024" />
    <detection t="23" x="28.48600000000002" y="95.78" z="-14.0227" />
    <detection t="24" x="28.606000000000023" y="98.74000000000001" z="-13.6451" />
    <detection t="25" x="29.336000000000013" y="101.66000000000001" z="-13.091" />
    <detection t="26" x="31.066000000000003" y="105.68" z="-12.3515" />
    <detection t="27" x="33.916000000000025" y="109.67" z="-11.8745" />
    <detection t="28" x="38.846000000000004" y="114.11" z="-11.1665" />
    <detection t="29" x="44.68600000000001" y="118.37" z="-10.7807" />
    <detection t="30" x="52.346000000000004" y="121.5" z="-10.4909" />
  </particle>
  <particle nSpots="19">
    <detection t="0" x="171.13600000000002" y="22.559999999999995" z="7.9645" />
    <detection t="1" x="160.286" y="20.39" z="7.5414" />
    <detection t="2" x="149.296" y="18.79" z="8.0732" />
    <detection t="3" x="138.24600000000004" y="18.020000000000003" z="7.7652" />
    <detection t="4" x="127.156" y="17.560000000000002" z="7.4831" />
    <detection t="5" x="116.036" y="17.5" z="7.2558" />
    <detection t="6" x="105.00600000000003" y="18.060000000000002" z="7.5112" />
    <detection t="7" x="93.976" y="19.03" z="7.3907" />
    <detection t="8" x="83.55600000000004" y="20.57" z="7.5654" />
    <detection t="9" x="72.37600000000003" y="22.32" z="7.2407" />
    <detection t="10" x="62.49600000000004" y="24.71" z="7.4745" />
    <detection t="11" x="53.45600000000002" y="27.659999999999997" z="7.3284" />
    <detection t="12" x="45.05600000000001" y="30.619999999999997" z="7.4891" />
    <detection t="13" x="37.85600000000002" y="34.15" z="7.4922" />
    <detection t="14" x="31.336000000000013" y="38.559999999999995" z="7.5367" />
    <detection t="15" x="25.456000000000017" y="43.07" z="7.5401" />
    <detection t="16" x="19.666000000000025" y="48.57" z="7.2795" />
    <detection t="17" x="14.566000000000003" y="54.02" z="7.5725" />
    <detection t="18" x="8.466000000000008" y="58.01" z="6.1103" />
  </particle>
  <particle nSpots="9">
    <detection t="33" x="141.336" y="83.99000000000001" z="-19.584" />
    <detection t="34" x="141.656" y="84.39" z="-18.1568" />
    <detection t="35" x="141.81600000000003" y="84.57000000000001" z="-11.1335" />
    <detection t="36" x="142.086" y="84.71000000000001" z="-11.0127" />
    <detection t="37" x="142.526" y="84.96000000000001" z="-10.7821" />
    <detection t="38" x="142.776" y="85.04" z="-10.5111" />
    <detection t="39" x="143.236" y="85.46000000000001" z="-10.4215" />
    <detection t="40" x="143.596" y="85.85000000000001" z="-10.1123" />
    <detection t="41" x="144.286" y="86.15" z="-9.8018" />
  </particle>
  <particle nSpots="9">
    <detection t="31" x="160.796" y="25.07" z="-20.4805" />
    <detection t="32" x="154.476" y="23.689999999999998" z="-19.975" />
    <detection t="33" x="149.06600000000003" y="22.949999999999996" z="-19.6634" />
    <detection t="34" x="143.55600000000004" y="22.22" z="-19.4293" />
    <detection t="35" x="138.236" y="21.65" z="-19.4451" />
    <detection t="36" x="133.05600000000004" y="21.21" z="-19.0685" />
    <detection t="37" x="128.05600000000004" y="20.85" z="-18.9013" />
    <detection t="38" x="123.11599999999999" y="20.71" z="-18.6581" />
    <detection t="39" x="118.406" y="20.409999999999997" z="-18.456" />
  </particle>
  <particle nSpots="18">
    <detection t="0" x="139.046" y="15.63" z="-22.2356" />
    <detection t="1" x="131.736" y="15.42" z="-22.2271" />
    <detection t="2" x="123.976" y="15.570000000000002" z="-21.6416" />
    <detection t="3" x="115.25600000000003" y="15.83" z="-21.8299" />
    <detection t="4" x="106.06600000000003" y="16.090000000000003" z="-22.0208" />
    <detection t="5" x="96.76600000000002" y="16.85" z="-22.1469" />
    <detection t="6" x="87.57600000000002" y="18.020000000000003" z="-22.0707" />
    <detection t="7" x="78.04599999999999" y="19.490000000000002" z="-22.0251" />
    <detection t="8" x="68.64600000000002" y="21.479999999999997" z="-21.9075" />
    <detection t="9" x="59.855999999999995" y="23.92" z="-21.5689" />
    <detection t="10" x="51.26600000000002" y="26.83" z="-21.7624" />
    <detection t="11" x="43.35600000000002" y="29.839999999999996" z="-21.5686" />
    <detection t="12" x="35.696000000000026" y="33.17" z="-21.5376" />
    <detection t="13" x="28.906000000000006" y="37.33" z="-21.5665" />
    <detection t="14" x="23.186000000000007" y="42.16" z="-21.2627" />
    <detection t="15" x="18.316000000000003" y="46.93" z="-20.8572" />
    <detection t="16" x="13.586000000000013" y="50.98" z="-19.6681" />
    <detection t="17" x="9.356000000000023" y="52.830000000000005" z="-18.2944" />
  </particle>
  <particle nSpots="3">
    <detection t="2" x="64.976" y="118.44" z="-18.5741" />
    <detection t="3" x="62.226" y="119.11000000000001" z="-18.2372" />
    <detection t="4" x="65.17599999999999" y="120.75" z="-18.0328" />
  </particle>
  <particle nSpots="37">
    <detection t="0" x="147.07600000000002" y="83.39" z="-12.3305" />
    <detection t="1" x="147.276" y="83.71000000000001" z="-12.3585" />
    <detection t="2" x="147.486" y="83.99000000000001" z="-12.4345" />
    <detection t="3" x="148.38600000000002" y="84.39" z="-12.3673" />
    <detection t="4" x="149.226" y="84.84" z="-12.2762" />
    <detection t="5" x="149.76600000000002" y="85.27000000000001" z="-12.3559" />
    <detection t="6" x="150.106" y="85.72" z="-12.2593" />
    <detection t="7" x="150.526" y="86.13000000000001" z="-12.077" />
    <detection t="8" x="150.93600000000004" y="86.60000000000001" z="-12.024" />
    <detection t="9" x="151.426" y="86.87" z="-11.853" />
    <detection t="10" x="151.63600000000002" y="87.2" z="-11.8458" />
    <detection t="11" x="151.87600000000003" y="87.61" z="-11.7904" />
    <detection t="12" x="152.426" y="87.92" z="-11.6014" />
    <detection t="13" x="152.99600000000004" y="88.37" z="-11.4925" />
    <detection t="14" x="153.68600000000004" y="88.84" z="-11.3529" />
    <detection t="15" x="154.39600000000002" y="89.37" z="-11.1311" />
    <detection t="16" x="155.086" y="89.94000000000001" z="-11.0929" />
    <detection t="17" x="155.676" y="90.44000000000001" z="-11.1917" />
    <detection t="18" x="156.356" y="90.96000000000001" z="-11.043" />
    <detection t="19" x="157.11599999999999" y="91.53" z="-10.9848" />
    <detection t="20" x="157.976" y="92.14" z="-10.7946" />
    <detection t="21" x="159.01600000000002" y="92.82000000000001" z="-10.7619" />
    <detection t="22" x="160.106" y="93.53" z="-10.5541" />
    <detection t="23" x="161.336" y="94.25" z="-10.6032" />
    <detection t="24" x="162.596" y="95.0" z="-10.3881" />
    <detection t="25" x="164.01600000000002" y="95.81" z="-10.356" />
    <detection t="26" x="165.80600000000004" y="96.67" z="-10.3994" />
    <detection t="27" x="168.096" y="97.73" z="-10.2134" />
    <detection t="28" x="170.19600000000003" y="98.91000000000001" z="-10.1716" />
    <detection t="29" x="172.14600000000002" y="100.06" z="-9.8709" />
    <detection t="30" x="174.12600000000003" y="101.13000000000001" z="-9.8046" />
    <detection t="31" x="176.24600000000004" y="102.25" z="-9.7454" />
    <detection t="32" x="178.31600000000003" y="103.32000000000001" z="-9.6082" />
    <detection t="33" x="180.74600000000004" y="104.48" z="-9.4714" />
    <detection t="34" x="183.01600000000002" y="105.62" z="-9.3631" />
    <detection t="35" x="185.236" y="106.87" z="-9.1843" />
    <detection t="36" x="188.046" y="108.34" z="-9.0031" />
  </particle>
  <particle nSpots="2">
    <detection t="22" x="66.50600000000003" y="120.77000000000001" z="-18.312" />
    <detection t="23" x="63.04599999999999" y="121.09" z="-19.5703" />
  </particle>
  <particle nSpots="24">
    <detection t="15" x="148.75600000000003" y="80.2" z="-15.0354" />
    <detection t="16" x="147.276" y="80.08000000000001" z="-14.8796" />
    <detection t="17" x="146.24600000000004" y="79.91000000000001" z="-14.6472" />
    <detection t="18" x="145.45600000000002" y="79.78" z="-14.5149" />
    <detection t="19" x="144.68600000000004" y="79.75" z="-14.5472" />
    <detection t="20" x="144.276" y="79.73" z="-14.4265" />
    <detection t="21" x="143.76600000000002" y="79.72" z="-14.3387" />
    <detection t="22" x="143.336" y="79.76" z="-14.237" />
    <detection t="23" x="142.976" y="79.87" z="-14.1849" />
    <detection t="24" x="142.55600000000004" y="80.05000000000001" z="-14.0751" />
    <detection t="25" x="142.25600000000003" y="80.17" z="-13.9288" />
    <detection t="26" x="141.87600000000003" y="80.34" z="-13.7655" />
    <detection t="27" x="141.596" y="80.48" z="-13.6805" />
    <detection t="28" x="141.346" y="80.62" z="-13.6106" />
    <detection t="29" x="141.166" y="80.78" z="-13.4577" />
    <detection t="30" x="140.99600000000004" y="80.89" z="-13.2089" />
    <detection t="31" x="140.69600000000003" y="81.04" z="-13.1535" />
    <detection t="32" x="140.61599999999999" y="81.13000000000001" z="-12.8816" />
    <detection t="33" x="140.346" y="81.12" z="-12.8505" />
    <detection t="34" x="140.226" y="81.28" z="-12.5525" />
    <detection t="35" x="140.096" y="81.31" z="-12.381" />
    <detection t="36" x="140.25600000000003" y="81.5" z="-12.2549" />
    <detection t="37" x="140.286" y="81.44000000000001" z="-12.0113" />
    <detection t="38" x="140.32600000000002" y="81.53" z="-11.8587" />
  </particle>
  <particle nSpots="6">
    <detection t="31" x="208.656" y="20.82" z="-1.0733" />
    <detection t="32" x="214.406" y="21.019999999999996" z="-1.8201" />
    <detection t="33" x="219.296" y="22.46" z="-2.056" />
    <detection t="34" x="224.63600000000002" y="25.54" z="-11.712" />
    <detection t="35" x="230.55600000000004" y="30.15" z="-11.6358" />
    <detection t="36" x="235.426" y="34.93" z="-8.7998" />
  </particle>
  <particle nSpots="46">
    <detection t="0" x="195.683" y="41.966" z="-14.9711" />
    <detection t="1" x="193.63600000000002" y="40.436" z="-14.7347" />
    <detection t="2" x="191.55600000000004" y="38.994" z="-14.7805" />
    <detection t="3" x="189.623" y="37.495999999999995" z="-14.7927" />
    <detection t="4" x="187.582" y="36.120999999999995" z="-14.5926" />
    <detection t="5" x="185.60900000000004" y="34.696999999999996" z="-14.8117" />
    <detection t="6" x="183.66200000000003" y="33.4" z="-14.556" />
    <detection t="7" x="181.63600000000002" y="32.23" z="-14.5391" />
    <detection t="8" x="179.98900000000003" y="31.025" z="-14.5948" />
    <detection t="9" x="178.33800000000002" y="29.961" z="-14.431" />
    <detection t="10" x="176.652" y="28.854999999999997" z="-14.3435" />
    <detection t="11" x="175.089" y="27.743000000000002" z="-14.1386" />
    <detection t="12" x="173.55200000000002" y="26.735999999999997" z="-14.0806" />
    <detection t="13" x="172.14800000000002" y="25.96" z="-13.9771" />
    <detection t="14" x="170.877" y="25.235999999999997" z="-13.9923" />
    <detection t="15" x="169.69100000000003" y="24.665" z="-13.812" />
    <detection t="16" x="168.93200000000002" y="24.083999999999996" z="-13.6234" />
    <detection t="17" x="168.32300000000004" y="23.467999999999996" z="-13.6532" />
    <detection t="18" x="167.704" y="22.745999999999995" z="-13.6777" />
    <detection t="19" x="167.127" y="21.994999999999997" z="-13.5405" />
    <detection t="20" x="166.459" y="21.586999999999996" z="-13.4414" />
    <detection t="21" x="166.166" y="21.271" z="-13.3867" />
    <detection t="22" x="166.02100000000002" y="20.836999999999996" z="-13.3576" />
    <detection t="23" x="165.829" y="20.287999999999997" z="-13.2499" />
    <detection t="24" x="165.815" y="19.927" z="-13.1957" />
    <detection t="25" x="165.923" y="19.809999999999995" z="-13.0736" />
    <detection t="26" x="166.378" y="19.629999999999995" z="-13.015" />
    <detection t="27" x="167.007" y="18.929000000000002" z="-12.919" />
    <detection t="28" x="167.55400000000003" y="18.509" z="-12.801" />
    <detection t="29" x="168.39300000000003" y="18.223999999999997" z="-12.6365" />
    <detection t="30" x="169.47200000000004" y="17.985" z="-12.5743" />
    <detection t="31" x="170.70300000000003" y="17.712000000000003" z="-12.7716" />
    <detection t="32" x="172.173" y="17.305999999999997" z="-12.4119" />
    <detection t="33" x="173.57100000000003" y="16.996000000000002" z="-12.3472" />
    <detection t="34" x="175.183" y="16.586" z="-12.2521" />
    <detection t="35" x="177.00400000000002" y="16.403" z="-12.1863" />
    <detection t="36" x="178.904" y="16.430999999999997" z="-12.1302" />
    <detection t="37" x="180.966" y="16.369999999999997" z="-11.935" />
    <detection t="38" x="183.10900000000004" y="16.256999999999998" z="-11.7085" />
    <detection t="39" x="185.49600000000004" y="16.227000000000004" z="-11.6013" />
    <detection t="40" x="188.33500000000004" y="16.292" z="-11.5529" />
    <detection t="41" x="191.524" y="16.223" z="-11.4212" />
    <detection t="42" x="194.78300000000002" y="16.131999999999998" z="-11.2053" />
    <detection t="43" x="198.17000000000002" y="16.334000000000003" z="-11.1226" />
    <detection t="44" x="202.12100000000004" y="16.883000000000003" z="-10.8105" />
    <detection t="45" x="206.52000000000004" y="18.035000000000004" z="-10.5527" />
  </particle>
  <particle nSpots="21">
    <detection t="0" x="200.10900000000004" y="85.417" z="-19.9234" />
    <detection t="1" x="194.764" y="82.71300000000001" z="-19.8194" />
    <detection t="2" x="188.639" y="79.92" z="-20.0274" />
    <detection t="3" x="182.87400000000002" y="77.26700000000001" z="-19.9749" />
    <detection t="4" x="177.38600000000002" y="74.813" z="-19.7863" />
    <detection t="5" x="171.88300000000004" y="72.54100000000001" z="-19.9252" />
    <detection t="6" x="166.55600000000004" y="70.545" z="-19.7672" />
    <detection t="7" x="161.33100000000002" y="68.721" z="-19.8556" />
    <detection t="8" x="156.108" y="67.128" z="-19.9154" />
    <detection t="9" x="151.459" y="65.631" z="-19.8616" />
    <detection t="10" x="147.18200000000002" y="64.301" z="-19.7986" />
    <detection t="11" x="143.03000000000003" y="63.245" z="-19.7811" />
    <detection t="12" x="139.233" y="62.278" z="-19.6257" />
    <detection t="13" x="135.49" y="61.46999999999999" z="-19.7298" />
    <detection t="14" x="131.83800000000002" y="60.761" z="-19.5907" />
    <detection t="15" x="128.31" y="60.121" z="-19.5082" />
    <detection t="16" x="124.87" y="59.571000000000005" z="-19.5062" />
    <detection t="17" x="121.52000000000004" y="59.163999999999994" z="-19.4008" />
    <detection t="18" x="118.29200000000003" y="58.972" z="-19.3689" />
    <detection t="19" x="115.13300000000004" y="58.788999999999994" z="-19.445" />
    <detection t="20" x="111.54700000000003" y="58.558" z="-19.2332" />
  </particle>
  <particle nSpots="5">
    <detection t="37" x="213.002" y="92.88300000000001" z="-0.4651" />
    <detection t="38" x="212.99200000000002" y="91.635" z="0.05515" />
    <detection t="39" x="212.74400000000003" y="90.617" z="0.5169" />
    <detection t="40" x="212.437" y="89.53" z="0.5295" />
    <detection t="41" x="212.13300000000004" y="88.519" z="0.6822" />
  </particle>
  <particle nSpots="9">
    <detection t="8" x="229.485" y="38.687" z="-18.6884" />
    <detection t="9" x="227.084" y="38.507999999999996" z="-19.4454" />
    <detection t="10" x="224.164" y="37.16" z="-20.0058" />
    <detection t="11" x="220.35000000000002" y="35.004999999999995" z="-20.1302" />
    <detection t="12" x="216.091" y="32.672" z="-20.7466" />
    <detection t="13" x="211.466" y="30.137" z="-20.7901" />
    <detection t="14" x="206.71699999999998" y="27.677999999999997" z="-20.6184" />
    <detection t="15" x="202.238" y="25.152" z="-20.7363" />
    <detection t="16" x="198.257" y="23.439" z="-20.7035" />
  </particle>
  <particle nSpots="25">
    <detection t="12" x="39.59100000000001" y="71.516" z="1.8867" />
    <detection t="13" x="36.71700000000001" y="74.10300000000001" z="1.6548" />
    <detection t="14" x="34.309000000000026" y="76.804" z="1.7737" />
    <detection t="15" x="32.137" y="79.515" z="1.5617" />
    <detection t="16" x="30.178000000000026" y="82.381" z="1.7843" />
    <detection t="17" x="28.620000000000005" y="85.739" z="1.5963" />
    <detection t="18" x="27.454000000000008" y="89.099" z="1.642" />
    <detection t="19" x="27.209000000000003" y="92.438" z="1.3871" />
    <detection t="20" x="27.80200000000002" y="96.04700000000001" z="1.5747" />
    <detection t="21" x="29.399" y="100.412" z="0.8609" />
    <detection t="22" x="32.35000000000002" y="105.415" z="-0.4769" />
    <detection t="23" x="36.839" y="110.998" z="-0.1066" />
    <detection t="24" x="42.65100000000001" y="115.87800000000001" z="-0.5871" />
    <detection t="25" x="50.024" y="120.32900000000001" z="-1.011" />
    <detection t="26" x="59.031000000000006" y="122.392" z="-0.9845" />
    <detection t="27" x="68.06100000000004" y="123.38500000000002" z="1.054" />
    <detection t="28" x="76.90899999999999" y="121.69400000000002" z="0.23" />
    <detection t="29" x="86.25100000000003" y="119.82500000000002" z="0.2099" />
    <detection t="30" x="95.03200000000004" y="118.64600000000002" z="0.9518" />
    <detection t="31" x="104.02500000000003" y="117.632" z="1.7306" />
    <detection t="32" x="112.964" y="117.043" z="1.6416" />
    <detection t="33" x="122.38999999999999" y="117.107" z="2.1119" />
    <detection t="34" x="131.91700000000003" y="117.47200000000001" z="2.8146" />
    <detection t="35" x="141.68" y="117.881" z="3.6118" />
    <detection t="36" x="151.76300000000003" y="119.195" z="4.151" />
  </particle>
  <particle nSpots="8">
    <detection t="0" x="81.16000000000003" y="120.34" z="-7.8832" />
    <detection t="1" x="89.20800000000003" y="118.95500000000001" z="-8.3207" />
    <detection t="2" x="97.5" y="117.43200000000002" z="-8.8173" />
    <detection t="3" x="106.356" y="116.74800000000002" z="-9.2742" />
    <detection t="4" x="115.31700000000001" y="116.577" z="-9.6519" />
    <detection t="5" x="124.28000000000003" y="116.62" z="-10.0635" />
    <detection t="6" x="134.055" y="117.30100000000002" z="-10.5914" />
    <detection t="7" x="144.298" y="118.257" z="-10.9625" />
  </particle>
  <particle nSpots="2">
    <detection t="0" x="39.97300000000001" y="28.009999999999998" z="-22.184" />
    <detection t="1" x="32.91900000000001" y="27.955" z="-23.1258" />
  </particle>
  <particle nSpots="12">
    <detection t="0" x="81.62600000000003" y="23.439" z="7.3174" />
    <detection t="1" x="72.78200000000004" y="25.183999999999997" z="7.2055" />
    <detection t="2" x="64.51499999999999" y="27.131" z="7.4104" />
    <detection t="3" x="56.83100000000002" y="29.762" z="7.0339" />
    <detection t="4" x="49.113" y="33.022" z="7.0578" />
    <detection t="5" x="42.289000000000016" y="35.952999999999996" z="6.8042" />
    <detection t="6" x="35.929" y="39.836" z="6.9761" />
    <detection t="7" x="30.007000000000005" y="44.137" z="6.7864" />
    <detection t="8" x="24.999000000000024" y="47.638999999999996" z="6.7767" />
    <detection t="9" x="20.096000000000004" y="51.383" z="6.0934" />
    <detection t="10" x="15.690000000000026" y="54.48199999999999" z="4.8486" />
    <detection t="11" x="11.706000000000017" y="56.142999999999994" z="3.3065" />
  </particle>
  <particle nSpots="13">
    <detection t="27" x="23.815000000000026" y="55.458000000000006" z="-12.5651" />
    <detection t="28" x="22.769000000000005" y="56.083999999999996" z="-12.4738" />
    <detection t="29" x="21.918000000000006" y="56.058" z="-12.5256" />
    <detection t="30" x="21.342000000000013" y="55.895999999999994" z="-12.3053" />
    <detection t="31" x="20.716000000000008" y="55.836000000000006" z="-12.1895" />
    <detection t="32" x="20.179000000000002" y="55.461999999999996" z="-12.1928" />
    <detection t="33" x="20.128000000000014" y="55.18" z="-11.9792" />
    <detection t="34" x="20.029000000000025" y="53.556999999999995" z="-11.8545" />
    <detection t="35" x="20.313000000000017" y="52.707" z="-11.543" />
    <detection t="36" x="21.049000000000007" y="51.648999999999994" z="-11.3599" />
    <detection t="37" x="21.77200000000002" y="49.76" z="-11.132" />
    <detection t="38" x="22.505000000000024" y="47.582" z="-11.0195" />
    <detection t="39" x="23.287000000000006" y="43.144" z="-10.7976" />
  </particle>
  <particle nSpots="43">
    <detection t="0" x="158.39100000000002" y="70.48" z="-15.7739" />
    <detection t="1" x="157.945" y="70.616" z="-15.9694" />
    <detection t="2" x="157.60000000000002" y="70.71900000000001" z="-15.804" />
    <detection t="3" x="157.32300000000004" y="70.84400000000001" z="-15.5869" />
    <detection t="4" x="156.846" y="70.884" z="-15.5008" />
    <detection t="5" x="156.27500000000003" y="71.05000000000001" z="-15.4234" />
    <detection t="6" x="155.649" y="71.26100000000001" z="-15.4504" />
    <detection t="7" x="155.262" y="71.40100000000001" z="-15.3016" />
    <detection t="8" x="154.84000000000003" y="71.60900000000001" z="-15.2094" />
    <detection t="9" x="154.50900000000001" y="71.825" z="-15.1089" />
    <detection t="10" x="154.34199999999998" y="72.03" z="-14.8116" />
    <detection t="11" x="154.31" y="72.238" z="-10.7678" />
    <detection t="12" x="154.26100000000002" y="72.488" z="-10.7181" />
    <detection t="13" x="154.29900000000004" y="72.688" z="-10.4321" />
    <detection t="14" x="154.34000000000003" y="72.917" z="-10.493" />
    <detection t="15" x="154.697" y="73.162" z="-10.4143" />
    <detection t="16" x="154.74600000000004" y="73.367" z="-10.3353" />
    <detection t="17" x="154.747" y="73.601" z="-10.2309" />
    <detection t="18" x="154.685" y="73.87" z="-10.3214" />
    <detection t="19" x="154.983" y="74.17" z="-10.1566" />
    <detection t="20" x="155.647" y="74.473" z="-10.1487" />
    <detection t="21" x="156.041" y="74.76400000000001" z="-9.9158" />
    <detection t="22" x="156.433" y="75.06" z="-9.8642" />
    <detection t="23" x="156.76600000000002" y="75.387" z="-9.7644" />
    <detection t="24" x="157.2" y="75.857" z="-9.7986" />
    <detection t="25" x="157.58500000000004" y="76.262" z="-9.5672" />
    <detection t="26" x="158.043" y="76.65700000000001" z="-9.4393" />
    <detection t="27" x="158.502" y="77.042" z="-9.1354" />
    <detection t="28" x="159.034" y="77.409" z="-8.9275" />
    <detection t="29" x="159.54000000000002" y="77.854" z="-8.7112" />
    <detection t="30" x="160.063" y="78.183" z="-8.8192" />
    <detection t="31" x="160.54900000000004" y="78.62" z="-8.4404" />
    <detection t="32" x="160.812" y="78.911" z="-8.5056" />
    <detection t="33" x="161.447" y="79.22200000000001" z="-8.4342" />
    <detection t="34" x="161.825" y="79.512" z="-7.3572" />
    <detection t="35" x="162.19600000000003" y="79.79" z="-7.4509" />
    <detection t="36" x="162.481" y="80.19800000000001" z="-7.4446" />
    <detection t="37" x="162.781" y="80.644" z="-7.2464" />
    <detection t="38" x="163.23400000000004" y="81.24300000000001" z="-7.5183" />
    <detection t="39" x="163.69300000000004" y="81.64500000000001" z="-7.3189" />
    <detection t="40" x="164.252" y="82.143" z="-7.3453" />
    <detection t="41" x="164.731" y="82.643" z="-7.1972" />
    <detection t="42" x="165.41900000000004" y="83.26400000000001" z="-7.1109" />
  </particle>
  <particle nSpots="37">
    <detection t="0" x="153.38600000000002" y="56.77" z="-20.6806" />
    <detection t="1" x="148.62600000000003" y="55.660000000000004" z="-20.7414" />
    <detection t="2" x="143.43600000000004" y="54.54" z="-20.6893" />
    <detection t="3" x="137.976" y="53.74" z="-20.8293" />
    <detection t="4" x="132.586" y="52.919999999999995" z="-20.7448" />
    <detection t="5" x="127.286" y="52.29" z="-20.7848" />
    <detection t="6" x="121.99600000000004" y="51.800000000000004" z="-20.7852" />
    <detection t="7" x="116.916" y="51.419999999999995" z="-20.7096" />
    <detection t="8" x="111.70600000000002" y="51.1" z="-20.6369" />
    <detection t="9" x="106.07600000000002" y="51.73" z="-3.5624" />
    <detection t="10" x="101.476" y="51.419999999999995" z="-3.7177" />
    <detection t="11" x="96.27600000000001" y="51.190000000000005" z="-20.4275" />
    <detection t="12" x="91.58600000000001" y="51.559999999999995" z="-20.4455" />
    <detection t="13" x="86.846" y="52.01" z="-20.4617" />
    <detection t="14" x="82.58600000000001" y="52.419999999999995" z="-20.2743" />
    <detection t="15" x="78.55600000000004" y="52.940000000000005" z="-20.2155" />
    <detection t="16" x="74.70600000000002" y="53.580000000000005" z="-20.2227" />
    <detection t="17" x="71.036" y="54.35999999999999" z="-20.3253" />
    <detection t="18" x="67.476" y="55.300000000000004" z="-20.0919" />
    <detection t="19" x="64.00600000000003" y="56.26" z="-19.868" />
    <detection t="20" x="60.666" y="57.38" z="-19.7444" />
    <detection t="21" x="57.46600000000001" y="58.559999999999995" z="-19.6977" />
    <detection t="22" x="54.18600000000001" y="59.99999999999999" z="-19.6904" />
    <detection t="23" x="50.846000000000004" y="61.63999999999999" z="-19.2977" />
    <detection t="24" x="47.756" y="63.440000000000005" z="-19.344" />
    <detection t="25" x="44.82600000000002" y="65.17" z="-19.1223" />
    <detection t="26" x="42.10600000000002" y="67.04" z="-18.9734" />
    <detection t="27" x="39.376000000000005" y="68.9" z="-18.9616" />
    <detection t="28" x="36.666000000000025" y="70.65" z="-18.8782" />
    <detection t="29" x="33.976" y="72.58000000000001" z="-18.8415" />
    <detection t="30" x="31.316000000000003" y="74.57000000000001" z="-18.7775" />
    <detection t="31" x="28.406000000000006" y="76.77000000000001" z="-18.4367" />
    <detection t="32" x="25.51600000000002" y="78.96000000000001" z="-18.6596" />
    <detection t="33" x="22.586000000000013" y="81.29" z="-18.4426" />
    <detection t="34" x="20.896000000000015" y="84.33000000000001" z="-17.7109" />
    <detection t="35" x="19.626000000000005" y="87.73" z="-16.3787" />
    <detection t="36" x="18.696000000000026" y="91.23" z="-14.8714" />
  </particle>
  <particle nSpots="17">
    <detection t="0" x="206.75600000000003" y="104.55000000000001" z="-2.8004" />
    <detection t="1" x="209.726" y="104.34" z="-2.9769" />
    <detection t="2" x="212.82600000000002" y="103.98" z="-2.8719" />
    <detection t="3" x="215.76600000000002" y="103.2" z="-2.9487" />
    <detection t="4" x="218.716" y="101.95" z="-3.0856" />
    <detection t="5" x="221.406" y="100.36" z="-3.1462" />
    <detection t="6" x="223.846" y="98.63000000000001" z="-3.1363" />
    <detection t="7" x="226.12600000000003" y="96.74000000000001" z="-3.1804" />
    <detection t="8" x="227.966" y="94.69000000000001" z="-3.2263" />
    <detection t="9" x="229.466" y="92.68" z="-3.1116" />
    <detection t="10" x="230.81600000000003" y="90.76" z="-3.161" />
    <detection t="11" x="231.856" y="88.7" z="-3.0357" />
    <detection t="12" x="232.606" y="86.65" z="-3.1701" />
    <detection t="13" x="233.06600000000003" y="84.68" z="-3.0233" />
    <detection t="14" x="233.296" y="82.86" z="-2.9624" />
    <detection t="15" x="232.856" y="80.92" z="-3.0382" />
    <detection t="16" x="232.336" y="79.22" z="-2.9036" />
  </particle>
  <particle nSpots="5">
    <detection t="0" x="138.30600000000004" y="57.88" z="-14.5033" />
    <detection t="1" x="136.62600000000003" y="57.76" z="-14.2128" />
    <detection t="2" x="134.95600000000002" y="57.73" z="-14.3525" />
    <detection t="3" x="133.106" y="57.550000000000004" z="-14.3134" />
    <detection t="4" x="131.69600000000003" y="57.79" z="-14.4037" />
  </particle>
  <particle nSpots="21">
    <detection t="0" x="173.546" y="112.81" z="-19.87" />
    <detection t="1" x="166.93600000000004" y="109.85000000000001" z="-20.0404" />
    <detection t="2" x="161.026" y="106.83000000000001" z="-20.1223" />
    <detection t="3" x="154.926" y="103.91000000000001" z="-20.2865" />
    <detection t="4" x="148.89600000000002" y="101.27000000000001" z="-20.1978" />
    <detection t="5" x="142.43600000000004" y="99.11" z="-20.2413" />
    <detection t="6" x="136.38600000000002" y="97.13000000000001" z="-20.4019" />
    <detection t="7" x="130.61599999999999" y="95.42" z="-20.43" />
    <detection t="8" x="125.38600000000002" y="93.95" z="-20.4196" />
    <detection t="9" x="120.19600000000003" y="92.60000000000001" z="-20.3632" />
    <detection t="10" x="114.74600000000004" y="91.31" z="-20.376" />
    <detection t="11" x="109.61599999999999" y="90.32000000000001" z="-20.4552" />
    <detection t="12" x="104.86599999999999" y="89.55000000000001" z="-20.4267" />
    <detection t="13" x="100.25600000000003" y="88.92" z="-20.5415" />
    <detection t="14" x="95.83600000000001" y="88.39" z="-20.4252" />
    <detection t="15" x="91.606" y="88.0" z="-20.3266" />
    <detection t="16" x="87.39600000000002" y="87.85000000000001" z="-20.2632" />
    <detection t="17" x="83.21600000000001" y="87.86" z="-20.2047" />
    <detection t="18" x="79.356" y="87.91000000000001" z="-20.2537" />
    <detection t="19" x="75.656" y="88.11" z="-20.3328" />
    <detection t="20" x="72.17599999999999" y="88.4" z="-20.2744" />
  </particle>
  <particle nSpots="17">
    <detection t="23" x="207.01600000000002" y="38.335" z="-8.9141" />
    <detection t="24" x="206.46800000000002" y="37.553" z="-8.836" />
    <detection t="25" x="207.051" y="36.708" z="-8.8857" />
    <detection t="26" x="208.24099999999999" y="35.908" z="-8.8511" />
    <detection t="27" x="209.574" y="35.368" z="-8.7336" />
    <detection t="28" x="210.81800000000004" y="35.138" z="-8.6975" />
    <detection t="29" x="212.25900000000001" y="35.077999999999996" z="-8.4407" />
    <detection t="30" x="213.78000000000003" y="35.269" z="-8.2944" />
    <detection t="31" x="215.356" y="35.643" z="-8.2507" />
    <detection t="32" x="217.053" y="36.379999999999995" z="-8.3135" />
    <detection t="33" x="218.777" y="37.329" z="-8.0531" />
    <detection t="34" x="220.49600000000004" y="38.446" z="-7.8036" />
    <detection t="35" x="222.21800000000002" y="39.675" z="-7.8031" />
    <detection t="36" x="223.93" y="41.126999999999995" z="-7.7086" />
    <detection t="37" x="225.548" y="42.415" z="-7.1915" />
    <detection t="38" x="226.981" y="44.12" z="-7.1023" />
    <detection t="39" x="227.909" y="45.592999999999996" z="-7.0317" />
  </particle>
  <particle nSpots="46">
    <detection t="0" x="218.798" y="96.64500000000001" z="-12.0855" />
    <detection t="1" x="218.74200000000002" y="94.68700000000001" z="-12.1987" />
    <detection t="2" x="218.291" y="92.81400000000001" z="-12.3264" />
    <detection t="3" x="217.635" y="91.152" z="-12.3474" />
    <detection t="4" x="216.707" y="89.536" z="-12.3729" />
    <detection t="5" x="215.618" y="87.979" z="-12.4244" />
    <detection t="6" x="214.35900000000004" y="86.515" z="-12.392" />
    <detection t="7" x="213.051" y="85.14500000000001" z="-12.3989" />
    <detection t="8" x="212.178" y="83.724" z="-12.3715" />
    <detection t="9" x="210.96500000000003" y="82.354" z="-12.3075" />
    <detection t="10" x="209.584" y="80.96100000000001" z="-12.3335" />
    <detection t="11" x="208.231" y="79.73700000000001" z="-12.3363" />
    <detection t="12" x="206.78700000000003" y="78.63000000000001" z="-12.258" />
    <detection t="13" x="205.35900000000004" y="77.519" z="-12.0858" />
    <detection t="14" x="203.92000000000002" y="76.417" z="-12.106" />
    <detection t="15" x="202.425" y="75.266" z="-11.9672" />
    <detection t="16" x="200.921" y="74.215" z="-12.1097" />
    <detection t="17" x="199.52300000000002" y="73.22" z="-12.016" />
    <detection t="18" x="198.10700000000003" y="72.265" z="-11.9486" />
    <detection t="19" x="196.72500000000002" y="71.378" z="-11.9486" />
    <detection t="20" x="195.267" y="70.482" z="-11.8888" />
    <detection t="21" x="193.962" y="69.714" z="-11.9337" />
    <detection t="22" x="192.72700000000003" y="69.01700000000001" z="-11.8176" />
    <detection t="23" x="191.524" y="68.29700000000001" z="-11.6649" />
    <detection t="24" x="190.399" y="67.54400000000001" z="-11.6627" />
    <detection t="25" x="189.24900000000002" y="66.79400000000001" z="-11.549" />
    <detection t="26" x="188.017" y="66.05600000000001" z="-11.5903" />
    <detection t="27" x="186.904" y="65.26700000000001" z="-11.5195" />
    <detection t="28" x="185.659" y="64.625" z="-11.4808" />
    <detection t="29" x="184.589" y="63.943999999999996" z="-11.5102" />
    <detection t="30" x="183.56400000000002" y="63.37" z="-11.2622" />
    <detection t="31" x="182.50600000000003" y="62.784" z="-11.2418" />
    <detection t="32" x="181.51" y="62.169000000000004" z="-11.1764" />
    <detection t="33" x="180.41500000000002" y="61.54" z="-11.0441" />
    <detection t="34" x="179.337" y="60.821000000000005" z="-11.0265" />
    <detection t="35" x="178.228" y="60.236" z="-10.8871" />
    <detection t="36" x="177.12600000000003" y="59.657000000000004" z="-10.854" />
    <detection t="37" x="175.99900000000002" y="59.044000000000004" z="-10.6528" />
    <detection t="38" x="174.841" y="58.49099999999999" z="-10.5135" />
    <detection t="39" x="173.64600000000002" y="57.977" z="-10.4245" />
    <detection t="40" x="172.64300000000003" y="57.517" z="-10.3289" />
    <detection t="41" x="171.63600000000002" y="56.987" z="-10.2346" />
    <detection t="42" x="170.90700000000004" y="56.484" z="-9.9565" />
    <detection t="43" x="170.015" y="56.026999999999994" z="-9.8136" />
    <detection t="44" x="169.22899999999998" y="55.550000000000004" z="-9.6274" />
    <detection t="45" x="168.584" y="55.089999999999996" z="-9.4247" />
  </particle>
  <particle nSpots="8">
    <detection t="0" x="33.662000000000006" y="24.394999999999996" z="5.7547" />
    <detection t="1" x="38.116000000000014" y="23.153999999999996" z="8.6276" />
    <detection t="2" x="40.46700000000001" y="23.019" z="7.285" />
    <detection t="3" x="39.98400000000001" y="24.174999999999997" z="7.6053" />
    <detection t="4" x="36.007000000000005" y="26.594" z="7.7366" />
    <detection t="5" x="29.997000000000014" y="29.562999999999995" z="7.5373" />
    <detection t="6" x="24.943000000000012" y="32.312" z="7.1862" />
    <detection t="7" x="22.616000000000014" y="33.224" z="6.1838" />
  </particle>
  <particle nSpots="3">
    <detection t="15" x="42.167" y="23.856" z="6.4608" />
    <detection t="16" x="37.655" y="25.211" z="6.6565" />
    <detection t="17" x="32.74800000000002" y="28.658" z="6.6928" />
  </particle>
  <particle nSpots="43">
    <detection t="0" x="82.26499999999999" y="70.69200000000001" z="-12.7829" />
    <detection t="1" x="81.26100000000002" y="71.13600000000001" z="-12.8527" />
    <detection t="2" x="80.178" y="71.757" z="-12.791" />
    <detection t="3" x="79.214" y="72.295" z="-12.8848" />
    <detection t="4" x="78.25" y="73.015" z="-12.705" />
    <detection t="5" x="77.32499999999999" y="73.81800000000001" z="-12.622" />
    <detection t="6" x="76.47500000000002" y="75.027" z="-12.6342" />
    <detection t="7" x="75.55000000000001" y="75.839" z="-12.7467" />
    <detection t="8" x="74.73700000000002" y="76.843" z="-12.5739" />
    <detection t="9" x="73.84199999999998" y="77.63000000000001" z="-12.7036" />
    <detection t="10" x="72.94" y="78.471" z="-12.599" />
    <detection t="11" x="72.13100000000003" y="79.414" z="-12.5343" />
    <detection t="12" x="71.41900000000004" y="80.144" z="-12.429" />
    <detection t="13" x="70.582" y="81.022" z="-12.3511" />
    <detection t="14" x="69.59700000000004" y="81.92200000000001" z="-12.2855" />
    <detection t="15" x="68.63800000000003" y="82.807" z="-12.2111" />
    <detection t="16" x="67.77000000000004" y="83.688" z="-12.2165" />
    <detection t="17" x="67.03000000000003" y="84.61800000000001" z="-12.0622" />
    <detection t="18" x="66.22899999999998" y="85.483" z="-12.0158" />
    <detection t="19" x="65.618" y="86.14500000000001" z="-11.8939" />
    <detection t="20" x="65.118" y="86.92" z="-11.7174" />
    <detection t="21" x="64.59899999999999" y="87.786" z="-11.5696" />
    <detection t="22" x="64.19100000000003" y="88.671" z="-11.4696" />
    <detection t="23" x="63.726" y="89.58500000000001" z="-11.2454" />
    <detection t="24" x="63.25999999999999" y="90.141" z="-11.2554" />
    <detection t="25" x="62.934000000000026" y="90.91600000000001" z="-11.1122" />
    <detection t="26" x="63.043000000000006" y="91.22800000000001" z="-11.1013" />
    <detection t="27" x="63.10900000000004" y="92.046" z="-10.873" />
    <detection t="28" x="63.221000000000004" y="92.436" z="-10.8146" />
    <detection t="29" x="63.513000000000034" y="92.753" z="-10.5594" />
    <detection t="30" x="63.58300000000003" y="93.364" z="-10.5422" />
    <detection t="31" x="63.660000000000025" y="93.75" z="-10.3002" />
    <detection t="32" x="63.81299999999999" y="94.325" z="-10.2846" />
    <detection t="33" x="64.08800000000002" y="94.90100000000001" z="-10.1711" />
    <detection t="34" x="64.39500000000004" y="95.387" z="-10.0372" />
    <detection t="35" x="64.53200000000004" y="96.491" z="-9.9771" />
    <detection t="36" x="64.96199999999999" y="96.91600000000001" z="-9.8911" />
    <detection t="37" x="65.36000000000001" y="96.97" z="-9.4848" />
    <detection t="38" x="65.87900000000002" y="97.031" z="-9.5865" />
    <detection t="39" x="66.35200000000003" y="97.44200000000001" z="-9.3916" />
    <detection t="40" x="66.97200000000004" y="97.652" z="-9.2358" />
    <detection t="41" x="67.62299999999999" y="97.509" z="-9.0498" />
    <detection t="42" x="68.27500000000003" y="97.57300000000001" z="-8.9368" />
  </particle>
  <particle nSpots="43">
    <detection t="0" x="211.07" y="31.845" z="-23.0368" />
    <detection t="1" x="205.84300000000002" y="29.226999999999997" z="-22.7165" />
    <detection t="2" x="200.644" y="26.766999999999996" z="-22.5254" />
    <detection t="3" x="195.789" y="24.583999999999996" z="-22.8471" />
    <detection t="4" x="191.428" y="22.634" z="-23.1129" />
    <detection t="5" x="187.305" y="20.994999999999997" z="-22.7018" />
    <detection t="6" x="182.719" y="19.387" z="-22.6097" />
    <detection t="7" x="179.22500000000002" y="18.336" z="-22.5906" />
    <detection t="8" x="176.66000000000003" y="17.631" z="-22.7502" />
    <detection t="9" x="174.534" y="16.948999999999998" z="-22.3057" />
    <detection t="10" x="173.08100000000002" y="16.475" z="-22.3882" />
    <detection t="11" x="172.21000000000004" y="15.798" z="-22.433" />
    <detection t="12" x="171.776" y="15.352000000000002" z="-22.1604" />
    <detection t="13" x="171.65500000000003" y="15.314000000000002" z="-22.1136" />
    <detection t="14" x="172.272" y="15.494000000000002" z="-21.8826" />
    <detection t="15" x="173.769" y="15.557" z="-22.0012" />
    <detection t="16" x="175.836" y="15.731" z="-21.8491" />
    <detection t="17" x="178.524" y="15.767000000000001" z="-22.028" />
    <detection t="18" x="180.96800000000002" y="15.476" z="-21.6435" />
    <detection t="19" x="183.65700000000004" y="16.259" z="-21.8349" />
    <detection t="20" x="187.44300000000004" y="16.852000000000004" z="-21.8518" />
    <detection t="21" x="191.637" y="17.305999999999997" z="-21.7879" />
    <detection t="22" x="196.178" y="18.186" z="-21.1669" />
    <detection t="23" x="201.46300000000002" y="19.988" z="-21.3478" />
    <detection t="24" x="208.23000000000002" y="20.662" z="-20.6803" />
    <detection t="25" x="215.10399999999998" y="22.613999999999997" z="-20.3549" />
    <detection t="26" x="222.039" y="25.269999999999996" z="-19.6978" />
    <detection t="27" x="227.98200000000003" y="28.79" z="-19.1359" />
    <detection t="28" x="232.233" y="32.403999999999996" z="-19.0604" />
    <detection t="29" x="234.77100000000002" y="35.731" z="-19.5176" />
    <detection t="30" x="235.26600000000002" y="37.915" z="-19.773" />
    <detection t="31" x="233.728" y="38.815" z="-20.549" />
    <detection t="32" x="230.245" y="38.428" z="-21.9352" />
    <detection t="33" x="225.628" y="36.614" z="-22.2677" />
    <detection t="34" x="220.339" y="34.007" z="-22.0821" />
    <detection t="35" x="214.526" y="31.128999999999998" z="-22.5268" />
    <detection t="36" x="208.34500000000003" y="28.414" z="-22.5481" />
    <detection t="37" x="202.147" y="26.156999999999996" z="-22.841" />
    <detection t="38" x="195.94600000000003" y="23.737000000000002" z="-22.4438" />
    <detection t="39" x="189.481" y="21.894" z="-22.5962" />
    <detection t="40" x="182.219" y="20.034999999999997" z="-22.5836" />
    <detection t="41" x="175.461" y="18.433" z="-22.6157" />
    <detection t="42" x="169.08300000000003" y="17.079" z="-22.0563" />
  </particle>
  <particle nSpots="38">
    <detection t="0" x="142.848" y="51.766" z="-18.4138" />
    <detection t="1" x="139.63600000000002" y="51.336999999999996" z="-18.2913" />
    <detection t="2" x="136.402" y="51.11299999999999" z="-18.1884" />
    <detection t="3" x="133.238" y="50.861" z="-18.0946" />
    <detection t="4" x="130.211" y="50.632" z="-18.2956" />
    <detection t="5" x="127.03700000000003" y="50.448" z="-18.1669" />
    <detection t="6" x="123.988" y="50.347" z="-17.7822" />
    <detection t="7" x="121.02800000000002" y="50.312999999999995" z="-17.7182" />
    <detection t="8" x="118.178" y="50.34199999999999" z="-17.6173" />
    <detection t="9" x="115.35300000000001" y="50.35999999999999" z="-17.4248" />
    <detection t="10" x="112.66500000000002" y="50.461999999999996" z="-17.4433" />
    <detection t="11" x="110.17200000000003" y="50.60999999999999" z="-17.385" />
    <detection t="12" x="107.76800000000003" y="50.666999999999994" z="-17.1876" />
    <detection t="13" x="105.34800000000001" y="50.752" z="-16.9844" />
    <detection t="14" x="103.096" y="50.855" z="-17.0281" />
    <detection t="15" x="100.882" y="51.061" z="-16.8678" />
    <detection t="16" x="98.88400000000001" y="51.18" z="-16.7174" />
    <detection t="17" x="96.96800000000002" y="51.371" z="-16.6305" />
    <detection t="18" x="95.08699999999999" y="51.603" z="-16.6951" />
    <detection t="19" x="93.368" y="51.823" z="-16.5947" />
    <detection t="20" x="91.56299999999999" y="52.12199999999999" z="-16.3457" />
    <detection t="21" x="89.80400000000003" y="52.487" z="-16.2611" />
    <detection t="22" x="88.291" y="52.85699999999999" z="-16.0716" />
    <detection t="23" x="86.89699999999999" y="53.246" z="-16.0507" />
    <detection t="24" x="85.56600000000003" y="53.61299999999999" z="-16.0088" />
    <detection t="25" x="84.38999999999999" y="53.99099999999999" z="-15.83" />
    <detection t="26" x="83.24200000000002" y="54.38" z="-15.8059" />
    <detection t="27" x="82.15199999999999" y="54.782999999999994" z="-15.5919" />
    <detection t="28" x="81.05000000000001" y="55.217999999999996" z="-15.5114" />
    <detection t="29" x="80.019" y="55.576" z="-15.464" />
    <detection t="30" x="78.964" y="55.918" z="-15.3137" />
    <detection t="31" x="77.91900000000004" y="56.26499999999999" z="-15.2325" />
    <detection t="32" x="76.858" y="56.60099999999999" z="-15.1044" />
    <detection t="33" x="75.92200000000003" y="56.9" z="-15.1242" />
    <detection t="34" x="74.94100000000003" y="57.151999999999994" z="-14.9978" />
    <detection t="35" x="74.03800000000001" y="57.714999999999996" z="-14.8753" />
    <detection t="36" x="73.17200000000003" y="58.184999999999995" z="-14.5333" />
    <detection t="37" x="72.30099999999999" y="58.537" z="-14.5446" />
  </particle>
  <particle nSpots="20">
    <detection t="22" x="195.24900000000002" y="62.972" z="5.6129" />
    <detection t="23" x="190.7" y="60.24999999999999" z="5.3484" />
    <detection t="24" x="186.21000000000004" y="58.148999999999994" z="5.4144" />
    <detection t="25" x="181.93400000000003" y="56.287" z="5.2686" />
    <detection t="26" x="177.64800000000002" y="54.611" z="5.0872" />
    <detection t="27" x="173.385" y="53.067" z="4.9912" />
    <detection t="28" x="169.23000000000002" y="51.72899999999999" z="4.8395" />
    <detection t="29" x="165.23700000000002" y="50.752" z="4.6988" />
    <detection t="30" x="161.68900000000002" y="49.971" z="4.6905" />
    <detection t="31" x="158.536" y="48.827" z="4.6495" />
    <detection t="32" x="155.17700000000002" y="47.51" z="4.6754" />
    <detection t="33" x="151.716" y="46.361" z="4.505" />
    <detection t="34" x="148.03200000000004" y="45.422" z="4.7148" />
    <detection t="35" x="144.47899999999998" y="44.693999999999996" z="4.5081" />
    <detection t="36" x="140.897" y="44.178" z="4.6538" />
    <detection t="37" x="137.392" y="43.739" z="4.557" />
    <detection t="38" x="134.16500000000002" y="43.416" z="4.7049" />
    <detection t="39" x="130.93600000000004" y="43.059" z="4.6092" />
    <detection t="40" x="127.935" y="42.812" z="4.6957" />
    <detection t="41" x="125.04400000000004" y="42.64" z="4.7195" />
  </particle>
  <particle nSpots="39">
    <detection t="2" x="174.978" y="77.64200000000001" z="-4.3529" />
    <detection t="3" x="175.461" y="77.94300000000001" z="-4.3753" />
    <detection t="4" x="175.81400000000002" y="78.26100000000001" z="-4.4695" />
    <detection t="5" x="176.43100000000004" y="78.62100000000001" z="-4.4951" />
    <detection t="6" x="177.293" y="79.122" z="-4.581" />
    <detection t="7" x="178.272" y="79.64200000000001" z="-4.525" />
    <detection t="8" x="179.216" y="80.037" z="-4.5475" />
    <detection t="9" x="180.606" y="80.515" z="-4.587" />
    <detection t="10" x="182.58500000000004" y="81.07300000000001" z="-4.5291" />
    <detection t="11" x="184.15700000000004" y="81.638" z="-4.7637" />
    <detection t="12" x="185.45300000000003" y="82.26100000000001" z="-4.6482" />
    <detection t="13" x="186.54400000000004" y="82.775" z="-4.6888" />
    <detection t="14" x="187.55400000000003" y="83.212" z="-4.8171" />
    <detection t="15" x="188.68400000000003" y="83.71300000000001" z="-4.5484" />
    <detection t="16" x="189.724" y="84.20800000000001" z="-4.6407" />
    <detection t="17" x="190.67200000000003" y="84.726" z="-4.8918" />
    <detection t="18" x="191.522" y="85.31700000000001" z="-4.9154" />
    <detection t="19" x="192.45300000000003" y="85.968" z="-4.6615" />
    <detection t="20" x="193.21000000000004" y="86.537" z="-4.6621" />
    <detection t="21" x="193.66000000000003" y="87.012" z="-4.6976" />
    <detection t="22" x="193.961" y="87.521" z="-4.8429" />
    <detection t="23" x="194.281" y="87.924" z="-4.8427" />
    <detection t="24" x="194.63600000000002" y="88.47" z="-4.6737" />
    <detection t="25" x="194.921" y="88.979" z="-4.8136" />
    <detection t="26" x="195.22899999999998" y="89.501" z="-4.7289" />
    <detection t="27" x="195.529" y="89.93700000000001" z="-4.4974" />
    <detection t="28" x="195.93200000000002" y="90.37100000000001" z="-4.4498" />
    <detection t="29" x="196.22200000000004" y="90.688" z="-4.4122" />
    <detection t="30" x="196.627" y="91.00800000000001" z="-4.1757" />
    <detection t="31" x="197.079" y="91.427" z="-4.1043" />
    <detection t="32" x="197.512" y="91.81700000000001" z="-4.1454" />
    <detection t="33" x="197.93900000000002" y="92.23700000000001" z="-4.0546" />
    <detection t="34" x="198.60200000000003" y="92.503" z="-3.8628" />
    <detection t="35" x="198.98700000000002" y="92.70800000000001" z="-3.4128" />
    <detection t="36" x="199.702" y="93.15700000000001" z="-3.6565" />
    <detection t="37" x="200.298" y="93.35600000000001" z="-3.3683" />
    <detection t="38" x="200.79000000000002" y="93.658" z="-3.4772" />
    <detection t="39" x="201.25900000000001" y="93.891" z="-3.2807" />
    <detection t="40" x="201.79400000000004" y="94.156" z="-3.1846" />
  </particle>
  <particle nSpots="2">
    <detection t="40" x="64.51499999999999" y="120.77100000000002" z="8.2276" />
    <detection t="41" x="68.17500000000001" y="120.70000000000002" z="8.7901" />
  </particle>
  <particle nSpots="29">
    <detection t="7" x="212.07300000000004" y="103.275" z="-7.0869" />
    <detection t="8" x="211.52000000000004" y="101.751" z="6.0236" />
    <detection t="9" x="210.84300000000002" y="100.426" z="5.9493" />
    <detection t="10" x="209.97700000000003" y="99.32100000000001" z="5.889" />
    <detection t="11" x="209.039" y="98.293" z="5.7439" />
    <detection t="12" x="207.98900000000003" y="97.31400000000001" z="5.7129" />
    <detection t="13" x="206.928" y="96.307" z="5.7596" />
    <detection t="14" x="205.755" y="95.373" z="5.92" />
    <detection t="15" x="204.767" y="94.51400000000001" z="6.0521" />
    <detection t="16" x="203.728" y="93.655" z="6.4935" />
    <detection t="17" x="202.623" y="92.917" z="6.6237" />
    <detection t="18" x="201.49200000000002" y="92.242" z="6.353" />
    <detection t="19" x="200.54000000000002" y="91.74600000000001" z="6.4829" />
    <detection t="20" x="199.71800000000002" y="91.212" z="6.2802" />
    <detection t="21" x="198.75900000000001" y="90.72500000000001" z="6.2693" />
    <detection t="22" x="197.81" y="90.236" z="6.1967" />
    <detection t="23" x="196.878" y="89.706" z="6.3198" />
    <detection t="24" x="196.01800000000003" y="89.30000000000001" z="6.2224" />
    <detection t="25" x="195.166" y="88.867" z="6.2096" />
    <detection t="26" x="194.368" y="88.58800000000001" z="6.0731" />
    <detection t="27" x="193.62" y="88.358" z="4.8224" />
    <detection t="28" x="192.901" y="88.096" z="6.5413" />
    <detection t="29" x="192.113" y="87.84" z="6.9062" />
    <detection t="30" x="191.34700000000004" y="87.501" z="7.1047" />
    <detection t="31" x="190.572" y="87.22500000000001" z="6.8646" />
    <detection t="32" x="189.748" y="86.94500000000001" z="6.8455" />
    <detection t="33" x="189.329" y="86.91600000000001" z="7.2057" />
    <detection t="34" x="188.753" y="86.843" z="6.746" />
    <detection t="35" x="188.48000000000002" y="87.345" z="6.6092" />
  </particle>
  <particle nSpots="24">
    <detection t="0" x="132.079" y="18.14" z="-19.7116" />
    <detection t="1" x="124.435" y="18.022" z="-19.6632" />
    <detection t="2" x="117.04900000000004" y="18.091" z="-19.5682" />
    <detection t="3" x="109.65000000000003" y="18.475" z="-19.5338" />
    <detection t="4" x="102.54900000000004" y="18.734" z="-19.4117" />
    <detection t="5" x="95.344" y="19.314" z="-19.4269" />
    <detection t="6" x="88.368" y="20.077999999999996" z="-19.4043" />
    <detection t="7" x="81.382" y="21.220999999999997" z="-19.2705" />
    <detection t="8" x="74.565" y="22.753" z="-19.1786" />
    <detection t="9" x="68.12600000000003" y="24.448999999999998" z="-19.0694" />
    <detection t="10" x="61.95400000000001" y="26.247999999999998" z="-18.8142" />
    <detection t="11" x="56.05000000000001" y="28.195999999999998" z="-18.7539" />
    <detection t="12" x="50.277000000000015" y="30.365000000000002" z="-18.7792" />
    <detection t="13" x="45.22" y="32.887" z="-18.3684" />
    <detection t="14" x="40.21000000000001" y="35.64" z="-18.2216" />
    <detection t="15" x="35.58700000000002" y="38.638999999999996" z="-18.1509" />
    <detection t="16" x="31.497000000000014" y="42.028999999999996" z="-17.7468" />
    <detection t="17" x="27.561000000000007" y="45.254" z="-17.5206" />
    <detection t="18" x="24.04000000000002" y="48.535" z="-17.3811" />
    <detection t="19" x="21.048000000000002" y="51.109" z="-17.2979" />
    <detection t="20" x="18.303000000000026" y="53.24999999999999" z="-16.7201" />
    <detection t="21" x="15.867000000000019" y="54.865" z="-15.8994" />
    <detection t="22" x="13.336000000000013" y="55.294999999999995" z="-14.6708" />
    <detection t="23" x="11.825000000000017" y="54.418" z="-13.9859" />
  </particle>
  <particle nSpots="37">
    <detection t="4" x="139.026" y="107.74000000000001" z="-15.5392" />
    <detection t="5" x="142.25600000000003" y="107.87" z="-15.5213" />
    <detection t="6" x="145.88600000000002" y="108.17" z="-15.5699" />
    <detection t="7" x="148.916" y="108.35000000000001" z="-15.5777" />
    <detection t="8" x="151.76600000000002" y="108.42" z="-15.7719" />
    <detection t="9" x="154.606" y="108.45" z="-15.573" />
    <detection t="10" x="157.346" y="108.36" z="-15.6907" />
    <detection t="11" x="159.87600000000003" y="108.53" z="-15.7221" />
    <detection t="12" x="161.87600000000003" y="108.9" z="-15.6592" />
    <detection t="13" x="163.546" y="109.19000000000001" z="-15.5338" />
    <detection t="14" x="165.276" y="109.34" z="-15.4161" />
    <detection t="15" x="166.796" y="109.49000000000001" z="-15.5005" />
    <detection t="16" x="168.26600000000002" y="109.72" z="-15.3687" />
    <detection t="17" x="169.63600000000002" y="110.02000000000001" z="-15.3097" />
    <detection t="18" x="171.226" y="110.39" z="-15.2799" />
    <detection t="19" x="172.87600000000003" y="110.85000000000001" z="-15.375" />
    <detection t="20" x="174.51600000000002" y="111.4" z="-15.2563" />
    <detection t="21" x="176.166" y="112.02000000000001" z="-15.0618" />
    <detection t="22" x="177.95600000000002" y="112.71000000000001" z="-15.1275" />
    <detection t="23" x="180.07600000000002" y="113.43" z="-15.1282" />
    <detection t="24" x="182.486" y="114.4" z="-14.7602" />
    <detection t="25" x="185.44600000000003" y="115.67000000000002" z="-14.8797" />
    <detection t="26" x="188.426" y="116.87" z="-15.0025" />
    <detection t="27" x="191.356" y="117.76000000000002" z="-15.0388" />
    <detection t="28" x="194.51600000000002" y="118.45000000000002" z="-14.8557" />
    <detection t="29" x="197.63600000000002" y="118.91" z="-14.8693" />
    <detection t="30" x="200.63600000000002" y="119.09" z="-14.7922" />
    <detection t="31" x="203.426" y="118.85" z="-14.6643" />
    <detection t="32" x="205.726" y="118.28" z="-14.7617" />
    <detection t="33" x="207.36599999999999" y="117.26000000000002" z="-14.7428" />
    <detection t="34" x="208.296" y="116.06" z="-14.9346" />
    <detection t="35" x="208.466" y="114.61000000000001" z="-14.9854" />
    <detection t="36" x="208.14600000000002" y="113.12" z="-14.9059" />
    <detection t="37" x="207.36599999999999" y="111.65" z="-14.7468" />
    <detection t="38" x="206.096" y="110.29" z="-14.7496" />
    <detection t="39" x="204.82600000000002" y="109.12" z="-14.6547" />
    <detection t="40" x="203.43600000000004" y="107.92" z="-14.6603" />
  </particle>
  <particle nSpots="9">
    <detection t="0" x="216.40300000000002" y="84.60000000000001" z="6.1149" />
    <detection t="1" x="213.683" y="82.552" z="6.1803" />
    <detection t="2" x="210.90700000000004" y="80.64" z="5.9409" />
    <detection t="3" x="208.122" y="78.771" z="5.7369" />
    <detection t="4" x="205.274" y="77.039" z="5.6079" />
    <detection t="5" x="202.59500000000003" y="75.36800000000001" z="5.3984" />
    <detection t="6" x="199.79000000000002" y="73.727" z="5.3468" />
    <detection t="7" x="196.97000000000003" y="72.078" z="5.0685" />
    <detection t="8" x="193.961" y="70.358" z="4.8937" />
  </particle>
  <particle nSpots="32">
    <detection t="11" x="218.90700000000004" y="46.945" z="2.153" />
    <detection t="12" x="215.515" y="45.047" z="1.5399" />
    <detection t="13" x="211.914" y="43.025" z="1.1347" />
    <detection t="14" x="208.358" y="40.766999999999996" z="1.0836" />
    <detection t="15" x="204.85399999999998" y="38.519" z="1.096" />
    <detection t="16" x="201.66900000000004" y="36.482" z="1.0834" />
    <detection t="17" x="198.459" y="34.757999999999996" z="1.1503" />
    <detection t="18" x="195.418" y="32.827999999999996" z="1.0584" />
    <detection t="19" x="192.82300000000004" y="30.71" z="0.9461" />
    <detection t="20" x="190.519" y="29.107" z="0.9309" />
    <detection t="21" x="188.35200000000003" y="27.827999999999996" z="1.0683" />
    <detection t="22" x="186.34300000000002" y="26.208999999999996" z="1.0868" />
    <detection t="23" x="184.75800000000004" y="24.948" z="0.8303" />
    <detection t="24" x="183.98200000000003" y="23.516" z="0.1915" />
    <detection t="25" x="183.39500000000004" y="22.509999999999998" z="0.1317" />
    <detection t="26" x="183.36400000000003" y="21.618000000000002" z="0.1677" />
    <detection t="27" x="183.84500000000003" y="20.848999999999997" z="0.4362" />
    <detection t="28" x="185.11" y="20.083999999999996" z="-0.401" />
    <detection t="29" x="186.974" y="19.525999999999996" z="0.295" />
    <detection t="30" x="189.50400000000002" y="19.152" z="-0.2283" />
    <detection t="31" x="192.305" y="19.046" z="0.2296" />
    <detection t="32" x="196.60000000000002" y="19.525" z="-0.06935" />
    <detection t="33" x="201.464" y="20.144" z="-0.3735" />
    <detection t="34" x="207.19800000000004" y="20.97" z="0.7671" />
    <detection t="35" x="213.55400000000003" y="22.961999999999996" z="0.6074" />
    <detection t="36" x="219.716" y="25.982" z="-0.1421" />
    <detection t="37" x="225.12600000000003" y="29.753999999999998" z="0.52" />
    <detection t="38" x="229.538" y="33.911" z="1.6006" />
    <detection t="39" x="232.68900000000002" y="37.693" z="1.4106" />
    <detection t="40" x="234.503" y="40.870999999999995" z="2.7586" />
    <detection t="41" x="235.22700000000003" y="43.117" z="3.3904" />
    <detection t="42" x="234.95100000000002" y="44.431999999999995" z="4.3098" />
  </particle>
  <particle nSpots="6">
    <detection t="39" x="77.55799999999999" y="118.82500000000002" z="-14.8306" />
    <detection t="40" x="86.46300000000002" y="117.293" z="-14.4623" />
    <detection t="41" x="95.09700000000004" y="115.977" z="-14.5569" />
    <detection t="42" x="103.839" y="114.65" z="-14.7777" />
    <detection t="43" x="112.257" y="113.881" z="-14.802" />
    <detection t="44" x="120.66500000000002" y="113.14500000000001" z="-14.8523" />
  </particle>
  <particle nSpots="43">
    <detection t="0" x="144.60900000000004" y="64.56500000000001" z="-16.0303" />
    <detection t="1" x="141.63100000000003" y="63.972" z="-15.91" />
    <detection t="2" x="138.716" y="63.48499999999999" z="-15.9108" />
    <detection t="3" x="135.84500000000003" y="63.02" z="-15.9501" />
    <detection t="4" x="132.983" y="62.663999999999994" z="-16.1836" />
    <detection t="5" x="130.08500000000004" y="62.34799999999999" z="-16.1681" />
    <detection t="6" x="127.05000000000001" y="62.151999999999994" z="-15.9247" />
    <detection t="7" x="124.03899999999999" y="61.910999999999994" z="-15.85" />
    <detection t="8" x="121.10700000000003" y="61.788999999999994" z="-15.8784" />
    <detection t="9" x="118.15100000000001" y="61.608" z="-15.4908" />
    <detection t="10" x="115.29200000000003" y="61.48499999999999" z="-15.5669" />
    <detection t="11" x="112.457" y="61.591" z="-15.169" />
    <detection t="12" x="109.769" y="61.594" z="-15.1021" />
    <detection t="13" x="107.346" y="61.770999999999994" z="-14.9556" />
    <detection t="14" x="104.86400000000003" y="61.918" z="-15.2622" />
    <detection t="15" x="102.47200000000004" y="62.142" z="-15.01" />
    <detection t="16" x="100.25600000000003" y="62.467999999999996" z="-14.9543" />
    <detection t="17" x="98.11400000000003" y="62.773999999999994" z="-14.6602" />
    <detection t="18" x="96.17500000000001" y="63.106" z="-14.4965" />
    <detection t="19" x="94.33500000000004" y="63.443000000000005" z="-14.4927" />
    <detection t="20" x="92.471" y="63.919000000000004" z="-14.3363" />
    <detection t="21" x="90.709" y="64.403" z="-14.3499" />
    <detection t="22" x="89.01800000000003" y="64.98" z="-14.136" />
    <detection t="23" x="87.303" y="65.531" z="-14.1434" />
    <detection t="24" x="85.77800000000002" y="66.03500000000001" z="-14.0458" />
    <detection t="25" x="84.38" y="66.56200000000001" z="-14.0144" />
    <detection t="26" x="83.15300000000002" y="66.983" z="-14.0064" />
    <detection t="27" x="81.95800000000003" y="67.65" z="-13.9256" />
    <detection t="28" x="80.89500000000004" y="68.17200000000001" z="-13.9435" />
    <detection t="29" x="79.83600000000001" y="68.771" z="-13.7604" />
    <detection t="30" x="78.68400000000003" y="69.358" z="-13.6798" />
    <detection t="31" x="77.54200000000003" y="69.924" z="-13.5808" />
    <detection t="32" x="76.14300000000003" y="70.653" z="-13.5503" />
    <detection t="33" x="74.90000000000003" y="71.18400000000001" z="-13.5666" />
    <detection t="34" x="73.59899999999999" y="72.185" z="-13.38" />
    <detection t="35" x="72.32300000000004" y="73.033" z="-13.3465" />
    <detection t="36" x="71.125" y="73.77900000000001" z="-13.2663" />
    <detection t="37" x="69.90100000000001" y="74.308" z="-13.0975" />
    <detection t="38" x="68.803" y="74.85300000000001" z="-12.9892" />
    <detection t="39" x="67.50200000000001" y="75.59400000000001" z="-12.9428" />
    <detection t="40" x="66.50600000000003" y="76.164" z="-12.636" />
    <detection t="41" x="65.10200000000003" y="76.744" z="-12.6752" />
    <detection t="42" x="63.999000000000024" y="77.17500000000001" z="-12.549" />
  </particle>
  <particle nSpots="42">
    <detection t="0" x="108.80000000000001" y="32.836" z="-6.1546" />
    <detection t="1" x="107.34300000000002" y="33.001999999999995" z="-6.3798" />
    <detection t="2" x="105.87600000000003" y="33.245999999999995" z="-6.4389" />
    <detection t="3" x="104.15700000000004" y="33.367" z="-6.5834" />
    <detection t="4" x="102.67599999999999" y="33.451" z="-6.7643" />
    <detection t="5" x="101.16300000000001" y="33.802" z="-6.6472" />
    <detection t="6" x="99.47399999999999" y="34.278" z="-6.8595" />
    <detection t="7" x="97.70300000000003" y="34.683" z="-6.9058" />
    <detection t="8" x="95.69300000000004" y="35.123999999999995" z="-6.8254" />
    <detection t="9" x="93.493" y="35.405" z="-6.956" />
    <detection t="10" x="91.44200000000001" y="35.765" z="-6.8957" />
    <detection t="11" x="89.44" y="36.181" z="-6.9037" />
    <detection t="12" x="87.30799999999999" y="36.591" z="-6.9543" />
    <detection t="13" x="85.45100000000002" y="37.137" z="-6.9659" />
    <detection t="14" x="83.69100000000003" y="37.574999999999996" z="-6.9397" />
    <detection t="15" x="81.98599999999999" y="38.113" z="-7.1186" />
    <detection t="16" x="80.32600000000002" y="38.653999999999996" z="-6.8982" />
    <detection t="17" x="78.71800000000002" y="39.196999999999996" z="-6.7962" />
    <detection t="18" x="77.19" y="39.879" z="-6.9495" />
    <detection t="19" x="75.851" y="40.471" z="-6.9348" />
    <detection t="20" x="74.543" y="41.131" z="-6.8152" />
    <detection t="21" x="73.46600000000001" y="41.788" z="-6.6951" />
    <detection t="22" x="72.435" y="42.492" z="-6.8543" />
    <detection t="23" x="71.31600000000003" y="43.195" z="-6.7975" />
    <detection t="24" x="70.207" y="43.824" z="-6.6656" />
    <detection t="25" x="69.22899999999998" y="44.596" z="-6.8986" />
    <detection t="26" x="68.22800000000001" y="45.233" z="-6.8436" />
    <detection t="27" x="67.469" y="46.135" z="-6.6658" />
    <detection t="28" x="66.64500000000004" y="46.839999999999996" z="-6.5313" />
    <detection t="29" x="65.70600000000002" y="47.509" z="-6.6165" />
    <detection t="30" x="64.82499999999999" y="48.239" z="-6.4085" />
    <detection t="31" x="64.03200000000004" y="49.009" z="-6.2752" />
    <detection t="32" x="63.285000000000025" y="49.751999999999995" z="-6.5875" />
    <detection t="33" x="62.524" y="50.73" z="-6.626" />
    <detection t="34" x="61.85500000000002" y="51.323" z="-6.4123" />
    <detection t="35" x="61.20400000000001" y="52.50299999999999" z="-6.6235" />
    <detection t="36" x="60.64699999999999" y="53.76199999999999" z="-6.1805" />
    <detection t="37" x="60.011000000000024" y="55.053000000000004" z="-6.2017" />
    <detection t="38" x="59.071000000000026" y="56.18" z="-6.2317" />
    <detection t="39" x="58.22500000000002" y="56.934999999999995" z="-6.0937" />
    <detection t="40" x="57.387" y="57.830999999999996" z="-5.9309" />
    <detection t="41" x="56.584" y="58.653" z="-5.7928" />
  </particle>
  <particle nSpots="20">
    <detection t="24" x="210.52800000000002" y="98.974" z="-16.4352" />
    <detection t="25" x="208.17200000000003" y="97.20200000000001" z="-16.2163" />
    <detection t="26" x="205.34500000000003" y="95.37700000000001" z="-16.2484" />
    <detection t="27" x="202.469" y="93.80300000000001" z="-16.3078" />
    <detection t="28" x="199.635" y="92.375" z="-16.2302" />
    <detection t="29" x="196.911" y="91.02000000000001" z="-16.0649" />
    <detection t="30" x="194.372" y="89.65400000000001" z="-15.9109" />
    <detection t="31" x="191.889" y="88.29100000000001" z="-15.9755" />
    <detection t="32" x="189.29400000000004" y="87.287" z="-15.8077" />
    <detection t="33" x="186.808" y="86.376" z="-15.5206" />
    <detection t="34" x="184.52000000000004" y="85.427" z="-15.4902" />
    <detection t="35" x="182.35399999999998" y="84.593" z="-15.2617" />
    <detection t="36" x="180.185" y="83.691" z="-15.3383" />
    <detection t="37" x="177.974" y="82.82700000000001" z="-15.1315" />
    <detection t="38" x="175.849" y="82.186" z="-14.9817" />
    <detection t="39" x="173.683" y="81.41000000000001" z="-14.9453" />
    <detection t="40" x="171.70300000000003" y="80.61200000000001" z="-14.7622" />
    <detection t="41" x="169.93" y="79.92" z="-14.5166" />
    <detection t="42" x="168.20100000000002" y="79.33000000000001" z="-14.3808" />
    <detection t="43" x="166.336" y="79.013" z="-14.5702" />
  </particle>
  <particle nSpots="43">
    <detection t="0" x="227.16900000000004" y="94.977" z="-17.7219" />
    <detection t="1" x="224.235" y="91.31700000000001" z="-17.8535" />
    <detection t="2" x="220.719" y="87.982" z="-18.1175" />
    <detection t="3" x="216.91200000000003" y="84.866" z="-18.0313" />
    <detection t="4" x="212.801" y="81.95500000000001" z="-18.27" />
    <detection t="5" x="208.37400000000002" y="79.203" z="-18.2165" />
    <detection t="6" x="203.926" y="76.548" z="-18.0768" />
    <detection t="7" x="199.505" y="73.971" z="-18.1764" />
    <detection t="8" x="195.19" y="71.61800000000001" z="-18.0513" />
    <detection t="9" x="190.95100000000002" y="69.361" z="-17.9504" />
    <detection t="10" x="186.75100000000003" y="67.226" z="-17.8455" />
    <detection t="11" x="182.56600000000003" y="65.274" z="-18.0681" />
    <detection t="12" x="178.599" y="63.469" z="-17.7759" />
    <detection t="13" x="174.805" y="61.846" z="-17.7385" />
    <detection t="14" x="171.128" y="60.318000000000005" z="-17.3877" />
    <detection t="15" x="167.563" y="59.001" z="-17.5771" />
    <detection t="16" x="164.111" y="57.776" z="-17.3831" />
    <detection t="17" x="160.81600000000003" y="56.704" z="-17.3448" />
    <detection t="18" x="157.66700000000003" y="55.751" z="-17.3164" />
    <detection t="19" x="154.697" y="54.895" z="-17.0857" />
    <detection t="20" x="151.80600000000004" y="54.177" z="-17.0754" />
    <detection t="21" x="148.99900000000002" y="53.555" z="-16.9809" />
    <detection t="22" x="146.24900000000002" y="52.998" z="-16.9527" />
    <detection t="23" x="143.507" y="52.437999999999995" z="-16.899" />
    <detection t="24" x="140.84500000000003" y="51.952000000000005" z="-16.8285" />
    <detection t="25" x="138.22200000000004" y="51.51" z="-16.698" />
    <detection t="26" x="135.77300000000002" y="51.09199999999999" z="-16.8635" />
    <detection t="27" x="133.36400000000003" y="50.793" z="-16.5418" />
    <detection t="28" x="130.93600000000004" y="50.433" z="-16.3509" />
    <detection t="29" x="128.52500000000003" y="50.177" z="-16.1491" />
    <detection t="30" x="126.16900000000004" y="49.937999999999995" z="-16.2486" />
    <detection t="31" x="123.71300000000002" y="49.811" z="-16.2405" />
    <detection t="32" x="121.31200000000001" y="49.67" z="-16.0638" />
    <detection t="33" x="118.947" y="49.574999999999996" z="-16.037" />
    <detection t="34" x="116.57300000000004" y="49.467999999999996" z="-15.9026" />
    <detection t="35" x="114.24099999999999" y="49.416" z="-15.643" />
    <detection t="36" x="111.90800000000002" y="49.382" z="-15.5263" />
    <detection t="37" x="109.72899999999998" y="49.381" z="-15.4412" />
    <detection t="38" x="107.68" y="49.387" z="-15.2432" />
    <detection t="39" x="105.46500000000003" y="49.538" z="-15.1709" />
    <detection t="40" x="103.61000000000001" y="49.661" z="-14.8892" />
    <detection t="41" x="101.54200000000003" y="49.806999999999995" z="-14.7372" />
    <detection t="42" x="99.654" y="49.891999999999996" z="-14.6146" />
  </particle>
  <particle nSpots="34">
    <detection t="6" x="89.72000000000003" y="38.403999999999996" z="-18.6492" />
    <detection t="7" x="85.392" y="38.949999999999996" z="-18.6239" />
    <detection t="8" x="81.12799999999999" y="39.702999999999996" z="-18.4234" />
    <detection t="9" x="76.738" y="40.518" z="-18.3325" />
    <detection t="10" x="72.50200000000001" y="41.436" z="-18.32" />
    <detection t="11" x="68.327" y="42.524" z="-18.0274" />
    <detection t="12" x="64.202" y="43.626" z="-18.1054" />
    <detection t="13" x="60.54200000000003" y="44.915" z="-18.0281" />
    <detection t="14" x="57.15100000000001" y="46.335" z="-17.664" />
    <detection t="15" x="53.997000000000014" y="47.847" z="-17.3957" />
    <detection t="16" x="51.089" y="49.638999999999996" z="-17.3244" />
    <detection t="17" x="48.374000000000024" y="51.440999999999995" z="-17.2067" />
    <detection t="18" x="45.792" y="53.266" z="-16.9478" />
    <detection t="19" x="43.322" y="55.168" z="-17.0682" />
    <detection t="20" x="40.99000000000001" y="57.199000000000005" z="-16.6551" />
    <detection t="21" x="38.95100000000002" y="59.300999999999995" z="-16.4725" />
    <detection t="22" x="36.98400000000001" y="61.398999999999994" z="-16.3202" />
    <detection t="23" x="35.10600000000002" y="63.37" z="-16.2661" />
    <detection t="24" x="33.30000000000001" y="65.37400000000001" z="-16.1963" />
    <detection t="25" x="31.541000000000025" y="67.28800000000001" z="-16.0226" />
    <detection t="26" x="29.67500000000001" y="68.94500000000001" z="-16.051" />
    <detection t="27" x="27.855000000000018" y="71.16900000000001" z="-15.8642" />
    <detection t="28" x="25.739000000000004" y="73.10000000000001" z="-15.8429" />
    <detection t="29" x="23.777000000000015" y="74.82000000000001" z="-15.7949" />
    <detection t="30" x="22.119" y="76.676" z="-15.5287" />
    <detection t="31" x="20.75800000000001" y="78.549" z="-15.4526" />
    <detection t="32" x="19.953000000000003" y="80.35000000000001" z="-15.1127" />
    <detection t="33" x="19.430000000000007" y="82.57700000000001" z="-14.5189" />
    <detection t="34" x="19.42500000000001" y="84.375" z="-13.7437" />
    <detection t="35" x="19.866000000000014" y="87.58600000000001" z="-12.6942" />
    <detection t="36" x="20.180000000000007" y="91.147" z="-11.7367" />
    <detection t="37" x="21.37700000000001" y="94.894" z="-10.644" />
    <detection t="38" x="22.965000000000003" y="98.39" z="-9.5844" />
    <detection t="39" x="26.60300000000001" y="102.521" z="-8.7165" />
  </particle>
  <particle nSpots="37">
    <detection t="0" x="60.67599999999999" y="118.64000000000001" z="12.0146" />
    <detection t="1" x="62.98599999999999" y="120.07" z="10.8952" />
    <detection t="2" x="67.226" y="120.33000000000001" z="9.8853" />
    <detection t="3" x="70.05600000000004" y="118.82" z="10.9016" />
    <detection t="4" x="71.70600000000002" y="117.94" z="10.5227" />
    <detection t="5" x="72.50600000000003" y="117.6" z="10.5857" />
    <detection t="6" x="72.166" y="117.03" z="10.5971" />
    <detection t="7" x="68.87600000000003" y="116.75" z="10.5393" />
    <detection t="8" x="64.726" y="117.15" z="10.3144" />
    <detection t="9" x="61.24600000000004" y="117.66" z="9.807" />
    <detection t="10" x="59.45600000000002" y="118.63" z="9.1781" />
    <detection t="11" x="60.08600000000001" y="120.42000000000002" z="8.4632" />
    <detection t="12" x="65.83600000000001" y="121.12" z="8.4428" />
    <detection t="13" x="72.77600000000001" y="119.81" z="9.0714" />
    <detection t="14" x="76.07600000000002" y="118.35" z="9.2" />
    <detection t="15" x="76.67599999999999" y="117.55000000000001" z="9.1479" />
    <detection t="16" x="75.27600000000001" y="116.61000000000001" z="9.2391" />
    <detection t="18" x="65.46600000000001" y="116.31" z="9.2531" />
    <detection t="19" x="59.855999999999995" y="117.22" z="9.0746" />
    <detection t="20" x="55.51600000000002" y="118.09" z="8.3196" />
    <detection t="21" x="52.636000000000024" y="118.96000000000001" z="8.11" />
    <detection t="22" x="53.99600000000001" y="120.74000000000001" z="7.9944" />
    <detection t="23" x="57.066" y="122.41" z="7.887" />
    <detection t="24" x="64.43600000000004" y="122.63" z="7.6" />
    <detection t="25" x="70.656" y="121.13" z="8.1418" />
    <detection t="26" x="74.69600000000003" y="119.62" z="8.4434" />
    <detection t="27" x="75.846" y="118.27000000000001" z="8.7623" />
    <detection t="28" x="73.356" y="118.56" z="8.6793" />
    <detection t="29" x="64.80600000000004" y="120.36000000000001" z="8.6669" />
    <detection t="30" x="60.886000000000024" y="119.78999999999999" z="8.7501" />
    <detection t="31" x="60.21600000000001" y="120.0" z="8.3399" />
    <detection t="32" x="60.70600000000002" y="120.24000000000001" z="8.6682" />
    <detection t="33" x="60.29599999999999" y="120.71000000000001" z="8.317" />
    <detection t="34" x="61.01600000000002" y="121.21000000000001" z="8.5216" />
    <detection t="35" x="59.87600000000003" y="120.42000000000002" z="9.0796" />
    <detection t="36" x="58.23600000000002" y="120.28999999999999" z="8.831" />
    <detection t="37" x="57.886000000000024" y="120.80000000000001" z="8.6641" />
  </particle>
  <particle nSpots="30">
    <detection t="11" x="169.68600000000004" y="114.78999999999999" z="-1.7983" />
    <detection t="12" x="178.14600000000002" y="117.61000000000001" z="-1.5453" />
    <detection t="13" x="187.736" y="120.34" z="-0.963" />
    <detection t="14" x="197.51600000000002" y="123.11000000000001" z="-13.1453" />
    <detection t="15" x="207.486" y="124.0" z="-13.0614" />
    <detection t="16" x="215.64600000000002" y="122.47" z="-13.5078" />
    <detection t="17" x="221.12600000000003" y="119.21000000000001" z="-14.1282" />
    <detection t="18" x="224.13600000000002" y="115.51000000000002" z="-14.9868" />
    <detection t="19" x="224.94600000000003" y="112.02000000000001" z="-15.8381" />
    <detection t="20" x="224.13600000000002" y="108.84" z="-16.2145" />
    <detection t="21" x="222.336" y="105.91000000000001" z="-16.6194" />
    <detection t="22" x="219.906" y="103.24000000000001" z="-16.3498" />
    <detection t="23" x="217.026" y="100.71000000000001" z="-16.4359" />
    <detection t="24" x="213.836" y="98.27000000000001" z="-16.5977" />
    <detection t="25" x="210.63600000000002" y="96.07000000000001" z="-16.4117" />
    <detection t="26" x="207.296" y="93.99000000000001" z="-16.3069" />
    <detection t="27" x="204.18600000000004" y="92.09" z="-16.2295" />
    <detection t="28" x="201.096" y="90.30000000000001" z="-16.3126" />
    <detection t="29" x="197.986" y="88.65" z="-16.0998" />
    <detection t="30" x="195.086" y="87.11" z="-15.7757" />
    <detection t="31" x="192.19600000000003" y="85.82000000000001" z="-15.7061" />
    <detection t="32" x="189.50600000000003" y="84.58000000000001" z="-15.4275" />
    <detection t="33" x="186.81600000000003" y="83.37" z="-15.2928" />
    <detection t="34" x="184.38600000000002" y="82.38000000000001" z="-15.1911" />
    <detection t="35" x="181.89600000000002" y="81.29" z="-14.9979" />
    <detection t="36" x="179.776" y="80.35000000000001" z="-14.8623" />
    <detection t="37" x="177.44600000000003" y="79.58000000000001" z="-14.7661" />
    <detection t="38" x="175.25600000000003" y="78.91000000000001" z="-14.5324" />
    <detection t="39" x="173.30600000000004" y="78.30000000000001" z="-14.517" />
    <detection t="40" x="171.44600000000003" y="77.62" z="-14.253" />
  </particle>
  <particle nSpots="3">
    <detection t="4" x="30.936000000000007" y="27.14" z="-22.1242" />
    <detection t="5" x="32.946000000000026" y="28.519999999999996" z="1.7045" />
    <detection t="6" x="30.98600000000002" y="31.019999999999996" z="1.1737" />
  </particle>
  <particle nSpots="29">
    <detection t="11" x="180.926" y="109.99000000000001" z="-13.113" />
    <detection t="12" x="183.976" y="111.32000000000001" z="-13.0693" />
    <detection t="13" x="187.346" y="112.83000000000001" z="-13.0796" />
    <detection t="14" x="190.69600000000003" y="114.32" z="-13.1075" />
    <detection t="15" x="194.37600000000003" y="115.78" z="-13.1019" />
    <detection t="16" x="198.166" y="117.01000000000002" z="-13.1059" />
    <detection t="17" x="202.07600000000002" y="117.96000000000001" z="-13.1154" />
    <detection t="18" x="205.75600000000003" y="118.30000000000001" z="-13.3496" />
    <detection t="19" x="209.096" y="117.96000000000001" z="-13.5071" />
    <detection t="20" x="211.916" y="117.02000000000001" z="-13.7018" />
    <detection t="21" x="213.906" y="115.56" z="-13.8395" />
    <detection t="22" x="215.036" y="113.78" z="-14.0555" />
    <detection t="23" x="215.586" y="112.09" z="-14.0852" />
    <detection t="24" x="215.51600000000002" y="110.29" z="-14.3201" />
    <detection t="25" x="214.966" y="108.5" z="-14.1918" />
    <detection t="26" x="214.236" y="106.65" z="-2.2923" />
    <detection t="27" x="212.95600000000002" y="104.99000000000001" z="-14.1739" />
    <detection t="28" x="211.546" y="103.66000000000001" z="-14.0821" />
    <detection t="29" x="210.176" y="102.38000000000001" z="-14.0349" />
    <detection t="30" x="208.74600000000004" y="101.21000000000001" z="-13.9251" />
    <detection t="31" x="207.36599999999999" y="99.96000000000001" z="-13.763" />
    <detection t="32" x="205.81600000000003" y="99.18" z="-13.6608" />
    <detection t="33" x="204.32600000000002" y="98.23" z="-13.4677" />
    <detection t="34" x="202.836" y="97.62" z="-13.2327" />
    <detection t="35" x="201.25600000000003" y="96.64" z="-13.252" />
    <detection t="36" x="199.82600000000002" y="95.94000000000001" z="-13.0338" />
    <detection t="37" x="198.676" y="95.54" z="-12.9293" />
    <detection t="38" x="197.25600000000003" y="95.09" z="-12.5648" />
    <detection t="39" x="196.096" y="94.77000000000001" z="-12.4418" />
  </particle>
  <particle nSpots="41">
    <detection t="0" x="166.796" y="90.55000000000001" z="-16.4966" />
    <detection t="1" x="164.796" y="89.97" z="-16.4374" />
    <detection t="2" x="163.036" y="89.5" z="-16.404" />
    <detection t="3" x="161.426" y="88.96000000000001" z="-16.2916" />
    <detection t="4" x="159.74600000000004" y="88.38000000000001" z="-16.3686" />
    <detection t="5" x="157.916" y="87.87" z="-16.1941" />
    <detection t="6" x="156.156" y="87.44000000000001" z="-16.197" />
    <detection t="7" x="154.466" y="87.01" z="-16.3561" />
    <detection t="8" x="152.95600000000002" y="86.52000000000001" z="-16.1198" />
    <detection t="9" x="151.44600000000003" y="86.09" z="-16.0736" />
    <detection t="10" x="150.00600000000003" y="85.75" z="-15.8286" />
    <detection t="11" x="148.86599999999999" y="85.45" z="-15.8675" />
    <detection t="12" x="147.70600000000002" y="85.17" z="-15.5165" />
    <detection t="13" x="146.68600000000004" y="84.98" z="-15.4555" />
    <detection t="14" x="145.61599999999999" y="84.80000000000001" z="-15.5131" />
    <detection t="15" x="144.526" y="84.71000000000001" z="-15.2945" />
    <detection t="16" x="143.546" y="84.66000000000001" z="-15.1074" />
    <detection t="17" x="142.596" y="84.72" z="-14.9936" />
    <detection t="18" x="141.75600000000003" y="84.7" z="-15.1194" />
    <detection t="19" x="140.93600000000004" y="84.68" z="-14.9058" />
    <detection t="20" x="140.296" y="84.66000000000001" z="-14.9264" />
    <detection t="21" x="139.64600000000002" y="84.66000000000001" z="-14.8258" />
    <detection t="22" x="139.18600000000004" y="84.65" z="-14.78" />
    <detection t="23" x="138.676" y="84.7" z="-14.7472" />
    <detection t="24" x="138.336" y="84.74000000000001" z="-14.6042" />
    <detection t="25" x="138.226" y="84.78" z="-14.4971" />
    <detection t="26" x="138.036" y="84.92" z="-14.4089" />
    <detection t="27" x="137.62600000000003" y="85.08000000000001" z="-14.3098" />
    <detection t="28" x="137.346" y="85.12" z="-14.2616" />
    <detection t="29" x="137.106" y="85.21000000000001" z="-14.1663" />
    <detection t="30" x="136.82600000000002" y="85.29" z="-13.9526" />
    <detection t="31" x="136.476" y="85.36" z="-13.878" />
    <detection t="32" x="136.176" y="85.48" z="-13.7528" />
    <detection t="33" x="135.76600000000002" y="85.52000000000001" z="-13.6165" />
    <detection t="34" x="135.37600000000003" y="85.58000000000001" z="-13.5183" />
    <detection t="35" x="135.086" y="85.57000000000001" z="-13.2366" />
    <detection t="36" x="134.87600000000003" y="85.51" z="-13.1601" />
    <detection t="37" x="134.786" y="85.48" z="-13.0133" />
    <detection t="38" x="134.596" y="85.36" z="-12.7583" />
    <detection t="39" x="134.776" y="85.52000000000001" z="-12.5522" />
    <detection t="40" x="134.776" y="85.56" z="-12.2951" />
  </particle>
  <particle nSpots="41">
    <detection t="0" x="178.356" y="102.22" z="1.534" />
    <detection t="1" x="182.13600000000002" y="103.98" z="0.9669" />
    <detection t="2" x="185.986" y="105.54" z="1.0309" />
    <detection t="3" x="189.976" y="107.28" z="0.3029" />
    <detection t="4" x="193.856" y="108.86" z="0.1981" />
    <detection t="5" x="197.64600000000002" y="110.02000000000001" z="1.5324" />
    <detection t="6" x="201.56600000000003" y="110.85000000000001" z="-1.36E-4" />
    <detection t="7" x="205.44600000000003" y="110.97" z="0.5804" />
    <detection t="8" x="208.916" y="110.32000000000001" z="1.3986" />
    <detection t="9" x="211.796" y="109.4" z="-0.1752" />
    <detection t="10" x="214.06600000000003" y="108.34" z="0.689" />
    <detection t="11" x="216.176" y="106.97" z="0.05758" />
    <detection t="12" x="217.61599999999999" y="105.29" z="0.9841" />
    <detection t="13" x="218.536" y="103.46000000000001" z="0.7261" />
    <detection t="14" x="219.18600000000004" y="101.57000000000001" z="0.4325" />
    <detection t="15" x="219.486" y="99.84" z="0.7649" />
    <detection t="16" x="219.44600000000003" y="98.18" z="-0.2662" />
    <detection t="17" x="219.13600000000002" y="96.56" z="-0.2748" />
    <detection t="18" x="218.68600000000004" y="95.07000000000001" z="-0.2875" />
    <detection t="19" x="218.12600000000003" y="93.72" z="0.4255" />
    <detection t="20" x="217.476" y="92.35000000000001" z="0.3658" />
    <detection t="21" x="216.776" y="91.03" z="0.0541" />
    <detection t="22" x="215.976" y="89.66000000000001" z="-0.3475" />
    <detection t="23" x="215.156" y="88.35000000000001" z="-0.02025" />
    <detection t="24" x="214.216" y="86.94000000000001" z="0.07842" />
    <detection t="25" x="213.426" y="85.87" z="0.2713" />
    <detection t="26" x="212.786" y="84.66000000000001" z="0.5109" />
    <detection t="27" x="211.87600000000003" y="83.39" z="0.292" />
    <detection t="28" x="210.786" y="82.06" z="0.3467" />
    <detection t="29" x="209.596" y="80.79" z="-0.4813" />
    <detection t="30" x="208.406" y="79.52000000000001" z="0.358" />
    <detection t="31" x="207.05600000000004" y="78.47" z="-0.3702" />
    <detection t="32" x="205.89600000000002" y="77.68" z="-0.5279" />
    <detection t="33" x="204.32600000000002" y="76.71000000000001" z="0.3212" />
    <detection t="34" x="202.99600000000004" y="76.0" z="0.3059" />
    <detection t="35" x="201.656" y="75.13000000000001" z="-0.09187" />
    <detection t="36" x="200.406" y="74.28" z="0.4526" />
    <detection t="37" x="199.01600000000002" y="73.38000000000001" z="-0.08458" />
    <detection t="38" x="197.716" y="72.57000000000001" z="0.7099" />
    <detection t="39" x="196.38600000000002" y="71.86" z="-0.3522" />
    <detection t="40" x="195.12600000000003" y="71.14" z="0.2551" />
  </particle>
  <particle nSpots="3">
    <detection t="0" x="117.476" y="98.84" z="-6.6458" />
    <detection t="1" x="122.19600000000003" y="99.44000000000001" z="-6.6266" />
    <detection t="2" x="127.13600000000002" y="100.32000000000001" z="-6.9357" />
  </particle>
  <particle nSpots="40">
    <detection t="0" x="168.44600000000003" y="30.21" z="7.9509" />
    <detection t="1" x="162.18600000000004" y="28.61" z="7.5752" />
    <detection t="2" x="156.176" y="27.57" z="-19.8974" />
    <detection t="3" x="149.81600000000003" y="26.35" z="-19.9542" />
    <detection t="4" x="143.55600000000004" y="25.57" z="-19.7458" />
    <detection t="5" x="137.51600000000002" y="24.93" z="-19.7264" />
    <detection t="6" x="131.57600000000002" y="24.46" z="-19.4209" />
    <detection t="7" x="125.63600000000002" y="24.129999999999995" z="-19.3103" />
    <detection t="8" x="120.02600000000001" y="23.89" z="-19.2144" />
    <detection t="9" x="114.00600000000003" y="23.809999999999995" z="-19.1203" />
    <detection t="10" x="108.30600000000004" y="23.979999999999997" z="-18.8625" />
    <detection t="11" x="102.79599999999999" y="24.240000000000002" z="-18.6804" />
    <detection t="12" x="97.606" y="24.629999999999995" z="-18.6002" />
    <detection t="13" x="92.61599999999999" y="25.04" z="-18.3695" />
    <detection t="14" x="87.74600000000004" y="25.490000000000002" z="-18.3223" />
    <detection t="15" x="82.92599999999999" y="26.049999999999997" z="-18.0674" />
    <detection t="16" x="78.33600000000001" y="26.89" z="-18.1368" />
    <detection t="17" x="73.86599999999999" y="27.75" z="-17.8594" />
    <detection t="18" x="69.64600000000002" y="28.619999999999997" z="-17.7613" />
    <detection t="19" x="65.57600000000002" y="29.769999999999996" z="-17.33" />
    <detection t="20" x="61.76600000000002" y="30.97" z="-17.147" />
    <detection t="21" x="58.26600000000002" y="32.23" z="-17.0114" />
    <detection t="22" x="54.83600000000001" y="33.57" z="-16.8383" />
    <detection t="23" x="51.57600000000002" y="34.96" z="-16.704" />
    <detection t="24" x="48.346000000000004" y="36.699999999999996" z="-16.4035" />
    <detection t="25" x="45.426000000000016" y="38.559999999999995" z="-16.4602" />
    <detection t="26" x="42.976" y="40.67" z="-16.3123" />
    <detection t="27" x="40.446000000000026" y="42.629999999999995" z="-16.0309" />
    <detection t="28" x="38.036" y="44.519999999999996" z="-15.8338" />
    <detection t="29" x="35.85600000000002" y="46.67" z="-15.6244" />
    <detection t="30" x="33.636000000000024" y="48.83" z="-15.2778" />
    <detection t="31" x="31.916000000000025" y="51.07" z="-15.2521" />
    <detection t="32" x="30.096000000000004" y="52.60999999999999" z="-15.2757" />
    <detection t="33" x="28.386000000000024" y="55.029999999999994" z="-15.0728" />
    <detection t="34" x="26.636000000000024" y="57.26" z="-14.8141" />
    <detection t="35" x="24.626000000000005" y="59.169999999999995" z="-14.8202" />
    <detection t="36" x="22.456000000000017" y="60.529999999999994" z="-14.8224" />
    <detection t="37" x="20.826000000000022" y="61.6" z="-14.4785" />
    <detection t="38" x="19.326000000000022" y="62.85999999999999" z="-14.4332" />
    <detection t="39" x="17.906000000000006" y="63.779999999999994" z="-14.0011" />
  </particle>
  <particle nSpots="42">
    <detection t="0" x="86.906" y="67.27000000000001" z="-8.9895" />
    <detection t="1" x="86.106" y="68.01" z="-9.0867" />
    <detection t="2" x="85.226" y="68.79" z="-9.1301" />
    <detection t="3" x="84.856" y="69.63000000000001" z="-8.9876" />
    <detection t="4" x="84.24600000000004" y="70.66000000000001" z="-9.0784" />
    <detection t="5" x="83.67599999999999" y="72.09" z="-8.9858" />
    <detection t="6" x="82.96600000000001" y="73.41000000000001" z="-9.067" />
    <detection t="7" x="82.27600000000001" y="74.60000000000001" z="-9.0569" />
    <detection t="8" x="81.55600000000004" y="76.05000000000001" z="-9.1075" />
    <detection t="9" x="80.70600000000002" y="76.88000000000001" z="-9.0618" />
    <detection t="10" x="80.00600000000003" y="77.9" z="-9.0246" />
    <detection t="11" x="79.45600000000002" y="79.18" z="-8.9241" />
    <detection t="12" x="79.13600000000002" y="79.95" z="-8.9848" />
    <detection t="13" x="78.83600000000001" y="81.11" z="-8.8848" />
    <detection t="14" x="78.44600000000003" y="82.12" z="-8.8763" />
    <detection t="15" x="78.24600000000004" y="83.19000000000001" z="-8.885" />
    <detection t="16" x="78.156" y="84.34" z="-8.8535" />
    <detection t="17" x="78.036" y="85.45" z="-8.6857" />
    <detection t="18" x="77.98599999999999" y="86.35000000000001" z="-8.5274" />
    <detection t="19" x="78.01600000000002" y="87.2" z="-8.4528" />
    <detection t="20" x="78.08600000000001" y="88.09" z="-8.4314" />
    <detection t="21" x="78.33600000000001" y="89.02000000000001" z="-8.4416" />
    <detection t="22" x="78.56600000000003" y="90.06" z="-8.3198" />
    <detection t="23" x="78.76600000000002" y="90.92" z="-8.3432" />
    <detection t="24" x="79.106" y="91.56" z="-8.0404" />
    <detection t="25" x="79.55600000000004" y="92.26" z="-7.9526" />
    <detection t="26" x="80.31600000000003" y="92.60000000000001" z="-7.9697" />
    <detection t="27" x="81.106" y="93.25" z="-7.8696" />
    <detection t="28" x="81.99600000000004" y="93.57000000000001" z="-7.9186" />
    <detection t="29" x="82.95600000000002" y="94.08000000000001" z="-7.8625" />
    <detection t="30" x="83.76600000000002" y="94.38000000000001" z="-7.5115" />
    <detection t="31" x="84.64600000000002" y="94.77000000000001" z="-7.5152" />
    <detection t="32" x="85.48599999999999" y="95.22" z="-7.2714" />
    <detection t="33" x="86.57600000000002" y="95.52000000000001" z="-7.4323" />
    <detection t="34" x="87.38600000000002" y="96.29" z="-7.3297" />
    <detection t="35" x="88.48599999999999" y="96.59" z="-6.8706" />
    <detection t="36" x="89.74600000000004" y="96.43" z="-7.168" />
    <detection t="37" x="91.08600000000001" y="96.44000000000001" z="-6.9739" />
    <detection t="38" x="92.18600000000004" y="96.45" z="-6.8079" />
    <detection t="39" x="93.56600000000003" y="96.4" z="-6.6155" />
    <detection t="40" x="94.906" y="96.15" z="-6.4874" />
    <detection t="41" x="96.37600000000003" y="95.93" z="-6.1506" />
  </particle>
  <particle nSpots="2">
    <detection t="6" x="66.02600000000001" y="117.33000000000001" z="-18.5845" />
    <detection t="7" x="61.70600000000002" y="118.31" z="-18.5669" />
  </particle>
  <particle nSpots="41">
    <detection t="0" x="24.936000000000007" y="53.12" z="-15.3094" />
    <detection t="1" x="22.73600000000002" y="54.279999999999994" z="-14.8465" />
    <detection t="2" x="20.286" y="54.559999999999995" z="-14.5415" />
    <detection t="3" x="18.426000000000016" y="54.410000000000004" z="-14.106" />
    <detection t="4" x="16.74600000000001" y="53.96999999999999" z="-13.4283" />
    <detection t="5" x="15.816000000000003" y="52.27" z="-12.8164" />
    <detection t="6" x="15.696000000000026" y="50.18" z="-12.2316" />
    <detection t="7" x="16.126000000000005" y="47.059999999999995" z="-11.9338" />
    <detection t="8" x="17.756" y="43.03" z="-11.5276" />
    <detection t="9" x="19.716000000000008" y="38.559999999999995" z="-11.1934" />
    <detection t="10" x="22.55600000000001" y="34.269999999999996" z="-11.147" />
    <detection t="11" x="26.376000000000005" y="31.35" z="-10.8345" />
    <detection t="12" x="28.29600000000002" y="28.79" z="-10.8852" />
    <detection t="13" x="31.446000000000026" y="27.869999999999997" z="-10.6995" />
    <detection t="14" x="33.816" y="26.75" z="-10.4429" />
    <detection t="15" x="36.08600000000001" y="25.939999999999998" z="-10.2431" />
    <detection t="16" x="38.70600000000002" y="25.869999999999997" z="-10.1257" />
    <detection t="17" x="40.43600000000001" y="25.43" z="-9.9027" />
    <detection t="18" x="42.32600000000002" y="24.92" z="-14.7911" />
    <detection t="19" x="43.656000000000006" y="24.67" z="-9.5765" />
    <detection t="20" x="45.60600000000002" y="24.659999999999997" z="-9.4999" />
    <detection t="21" x="47.536" y="24.79" z="-9.3771" />
    <detection t="22" x="49.676000000000016" y="24.64" z="-9.5314" />
    <detection t="23" x="51.176000000000016" y="24.949999999999996" z="-9.4469" />
    <detection t="24" x="52.616000000000014" y="24.03" z="-9.2916" />
    <detection t="25" x="53.93600000000001" y="23.75" z="-9.3792" />
    <detection t="26" x="55.30600000000001" y="24.11" z="-9.3397" />
    <detection t="27" x="56.73600000000002" y="23.21" z="-19.1864" />
    <detection t="28" x="58.196000000000026" y="24.0" z="-17.8167" />
    <detection t="29" x="59.68600000000001" y="23.92" z="-9.0945" />
    <detection t="30" x="61.42599999999999" y="24.009999999999998" z="-9.1399" />
    <detection t="31" x="62.95600000000002" y="23.490000000000002" z="-9.0315" />
    <detection t="32" x="64.536" y="23.21" z="-8.9589" />
    <detection t="33" x="65.95600000000002" y="22.85" z="-8.8231" />
    <detection t="34" x="67.95600000000002" y="22.479999999999997" z="-8.8399" />
    <detection t="35" x="69.99600000000004" y="21.96" z="-8.7527" />
    <detection t="36" x="71.95600000000002" y="21.36" z="-8.5931" />
    <detection t="37" x="73.88600000000002" y="20.689999999999998" z="-8.4388" />
    <detection t="38" x="75.82600000000002" y="20.33" z="-8.4735" />
    <detection t="39" x="77.666" y="20.08" z="-8.1146" />
    <detection t="40" x="79.406" y="19.659999999999997" z="-13.1804" />
  </particle>
  <particle nSpots="20">
    <detection t="17" x="145.39600000000002" y="33.1" z="5.5201" />
    <detection t="18" x="140.18600000000004" y="32.42" z="5.3288" />
    <detection t="19" x="134.82600000000002" y="31.839999999999996" z="5.2051" />
    <detection t="20" x="129.656" y="31.449999999999996" z="5.0483" />
    <detection t="21" x="124.45600000000002" y="31.07" z="5.0195" />
    <detection t="22" x="119.32600000000002" y="30.869999999999997" z="4.8641" />
    <detection t="23" x="114.346" y="30.83" z="4.7892" />
    <detection t="24" x="109.58600000000001" y="30.89" z="4.6052" />
    <detection t="25" x="104.976" y="30.990000000000002" z="4.6274" />
    <detection t="26" x="100.33600000000001" y="31.11" z="4.3969" />
    <detection t="27" x="95.92599999999999" y="31.21" z="4.3763" />
    <detection t="28" x="91.406" y="31.68" z="4.4065" />
    <detection t="29" x="87.226" y="32.1" z="4.262" />
    <detection t="30" x="83.11599999999999" y="32.66" z="4.2789" />
    <detection t="31" x="79.06600000000003" y="33.24" z="4.0504" />
    <detection t="32" x="75.08600000000001" y="33.9" z="3.9381" />
    <detection t="33" x="70.976" y="34.58" z="3.9713" />
    <detection t="34" x="66.21600000000001" y="35.68" z="4.1656" />
    <detection t="35" x="61.55600000000004" y="36.809999999999995" z="4.2032" />
    <detection t="36" x="56.33600000000001" y="38.49" z="4.175" />
  </particle>
  <particle nSpots="43">
    <detection t="0" x="133.69600000000003" y="67.61" z="-14.8159" />
    <detection t="1" x="131.606" y="67.38000000000001" z="-14.8535" />
    <detection t="2" x="129.51600000000002" y="67.17" z="-14.9638" />
    <detection t="3" x="127.67599999999999" y="67.0" z="-14.799" />
    <detection t="4" x="125.64600000000002" y="66.94000000000001" z="-14.9721" />
    <detection t="5" x="123.56600000000003" y="67.01" z="-14.8211" />
    <detection t="6" x="121.38600000000002" y="67.04" z="-14.6681" />
    <detection t="7" x="119.286" y="67.03" z="-14.6606" />
    <detection t="8" x="117.14600000000002" y="67.13000000000001" z="-14.5895" />
    <detection t="9" x="115.12600000000003" y="67.06" z="-14.5179" />
    <detection t="10" x="113.02600000000001" y="67.16000000000001" z="-14.4903" />
    <detection t="11" x="111.08600000000001" y="67.4" z="-14.3305" />
    <detection t="12" x="109.42599999999999" y="67.54" z="-14.486" />
    <detection t="13" x="107.786" y="67.77000000000001" z="-14.2496" />
    <detection t="14" x="106.27600000000001" y="67.94000000000001" z="-14.1321" />
    <detection t="15" x="104.95600000000002" y="68.12" z="-14.0013" />
    <detection t="16" x="103.73599999999999" y="68.37" z="-14.0644" />
    <detection t="17" x="102.49600000000004" y="68.62" z="-13.9229" />
    <detection t="18" x="101.356" y="68.94000000000001" z="-13.818" />
    <detection t="19" x="100.29599999999999" y="69.18" z="-13.7782" />
    <detection t="20" x="99.24600000000004" y="69.55000000000001" z="-13.6473" />
    <detection t="21" x="98.31600000000003" y="70.01" z="-13.5284" />
    <detection t="22" x="97.44600000000003" y="70.39" z="-13.5245" />
    <detection t="23" x="96.62600000000003" y="70.79" z="-13.4597" />
    <detection t="24" x="95.92599999999999" y="71.03" z="-13.3641" />
    <detection t="25" x="95.37600000000003" y="71.4" z="-13.3709" />
    <detection t="26" x="94.906" y="71.57000000000001" z="-13.269" />
    <detection t="27" x="94.76600000000002" y="72.01" z="-13.1458" />
    <detection t="28" x="94.32600000000002" y="72.29" z="-13.0549" />
    <detection t="29" x="93.89600000000002" y="72.72" z="-12.887" />
    <detection t="30" x="93.406" y="73.07000000000001" z="-12.7445" />
    <detection t="31" x="92.786" y="73.41000000000001" z="-12.6116" />
    <detection t="32" x="92.04599999999999" y="73.77000000000001" z="-12.6308" />
    <detection t="33" x="91.48599999999999" y="74.0" z="-12.3039" />
    <detection t="34" x="90.76600000000002" y="74.64" z="-12.3106" />
    <detection t="35" x="90.17599999999999" y="75.07000000000001" z="-12.1814" />
    <detection t="36" x="89.596" y="75.32000000000001" z="-12.1996" />
    <detection t="37" x="89.00600000000003" y="75.57000000000001" z="-11.9489" />
    <detection t="38" x="88.36599999999999" y="75.77000000000001" z="-11.9122" />
    <detection t="39" x="87.80600000000004" y="76.0" z="-11.7829" />
    <detection t="40" x="87.27600000000001" y="76.05000000000001" z="-11.535" />
    <detection t="41" x="86.57600000000002" y="76.19000000000001" z="-11.3939" />
    <detection t="42" x="86.30600000000004" y="76.33000000000001" z="-11.1971" />
  </particle>
  <particle nSpots="10">
    <detection t="17" x="184.45600000000002" y="87.23" z="8.2941" />
    <detection t="18" x="180.346" y="84.99000000000001" z="8.1895" />
    <detection t="19" x="176.426" y="83.14" z="7.9475" />
    <detection t="20" x="172.76600000000002" y="81.44000000000001" z="7.9293" />
    <detection t="21" x="169.20600000000002" y="79.95" z="7.652" />
    <detection t="22" x="165.69600000000003" y="78.54" z="8.0391" />
    <detection t="23" x="162.18600000000004" y="77.38000000000001" z="8.0288" />
    <detection t="24" x="158.95600000000002" y="76.28" z="7.7" />
    <detection t="25" x="155.856" y="75.29" z="8.1493" />
    <detection t="26" x="153.026" y="74.38000000000001" z="7.5986" />
  </particle>
  <particle nSpots="39">
    <detection t="0" x="94.846" y="11.860000000000001" z="-10.9355" />
    <detection t="1" x="95.45600000000002" y="11.729999999999999" z="3.6569" />
    <detection t="2" x="95.61599999999999" y="11.910000000000002" z="-11.2349" />
    <detection t="3" x="95.69600000000003" y="12.229999999999999" z="-11.2824" />
    <detection t="4" x="95.846" y="12.540000000000001" z="-11.4087" />
    <detection t="5" x="95.92599999999999" y="12.660000000000002" z="-11.5589" />
    <detection t="6" x="96.13600000000002" y="12.81" z="-11.662" />
    <detection t="7" x="96.156" y="13.33" z="-11.6619" />
    <detection t="8" x="96.13600000000002" y="13.31" z="-11.8439" />
    <detection t="9" x="96.23599999999999" y="13.570000000000002" z="-12.0023" />
    <detection t="10" x="96.12600000000003" y="13.51" z="-12.0414" />
    <detection t="11" x="96.00600000000003" y="13.56" z="-11.9856" />
    <detection t="12" x="96.23599999999999" y="13.959999999999999" z="-12.0189" />
    <detection t="13" x="96.31600000000003" y="14.160000000000002" z="-11.9714" />
    <detection t="14" x="96.726" y="14.12" z="-11.9449" />
    <detection t="15" x="97.27600000000001" y="14.139999999999999" z="-11.8985" />
    <detection t="16" x="98.096" y="14.299999999999999" z="-11.8923" />
    <detection t="17" x="99.37600000000003" y="14.389999999999999" z="-11.9111" />
    <detection t="18" x="100.70600000000002" y="14.38" z="-12.015" />
    <detection t="19" x="101.99600000000004" y="14.1" z="-12.0175" />
    <detection t="20" x="102.88600000000002" y="13.81" z="-12.0499" />
    <detection t="21" x="104.166" y="14.320000000000002" z="-12.2553" />
    <detection t="22" x="105.44600000000003" y="14.12" z="-12.1588" />
    <detection t="23" x="106.62600000000003" y="13.88" z="-12.0945" />
    <detection t="24" x="107.76600000000002" y="13.889999999999999" z="-11.9638" />
    <detection t="25" x="109.23599999999999" y="14.33" z="-11.9771" />
    <detection t="26" x="110.67599999999999" y="13.72" z="-12.0174" />
    <detection t="27" x="111.916" y="13.38" z="-12.0357" />
    <detection t="28" x="113.23599999999999" y="13.250000000000002" z="-11.9357" />
    <detection t="29" x="114.656" y="13.139999999999999" z="-11.9524" />
    <detection t="30" x="116.07600000000002" y="12.78" z="-11.8948" />
    <detection t="31" x="117.48599999999999" y="12.590000000000002" z="-12.012" />
    <detection t="32" x="119.08600000000001" y="12.209999999999999" z="-11.8283" />
    <detection t="33" x="120.45600000000002" y="12.06" z="-1.4859" />
    <detection t="34" x="121.98599999999999" y="11.87" z="-11.6918" />
    <detection t="35" x="123.48599999999999" y="11.78" z="-11.5043" />
    <detection t="36" x="124.92599999999999" y="11.6" z="-11.4259" />
    <detection t="37" x="126.39600000000002" y="11.51" z="-11.3284" />
    <detection t="38" x="127.87600000000003" y="11.56" z="-11.2497" />
  </particle>
  <particle nSpots="39">
    <detection t="0" x="134.87600000000003" y="50.809999999999995" z="-13.8659" />
    <detection t="1" x="133.37600000000003" y="50.779999999999994" z="-13.7909" />
    <detection t="2" x="131.796" y="50.79" z="-13.8714" />
    <detection t="3" x="130.38600000000002" y="50.82" z="-13.9626" />
    <detection t="4" x="128.976" y="50.910000000000004" z="-13.7709" />
    <detection t="5" x="127.56600000000003" y="51.04" z="-13.7645" />
    <detection t="6" x="126.226" y="51.23" z="-13.7968" />
    <detection t="7" x="124.82600000000002" y="51.419999999999995" z="-13.7488" />
    <detection t="8" x="123.29599999999999" y="51.580000000000005" z="-13.5407" />
    <detection t="9" x="121.82600000000002" y="51.76" z="-13.4819" />
    <detection t="10" x="120.46600000000001" y="51.910000000000004" z="-13.3061" />
    <detection t="11" x="119.06600000000003" y="52.10999999999999" z="-13.2169" />
    <detection t="12" x="117.57600000000002" y="52.35999999999999" z="-13.112" />
    <detection t="13" x="115.976" y="52.589999999999996" z="-12.9045" />
    <detection t="14" x="114.476" y="52.77" z="-12.8312" />
    <detection t="15" x="112.94600000000003" y="52.99999999999999" z="-12.6722" />
    <detection t="16" x="111.37600000000003" y="53.24999999999999" z="-12.6882" />
    <detection t="17" x="109.846" y="53.52" z="-12.4597" />
    <detection t="18" x="108.42599999999999" y="53.79" z="-12.3689" />
    <detection t="19" x="107.01600000000002" y="54.04" z="-12.341" />
    <detection t="20" x="105.80600000000004" y="54.32" z="-12.1719" />
    <detection t="21" x="105.05600000000004" y="54.690000000000005" z="-12.0998" />
    <detection t="22" x="104.43600000000004" y="55.029999999999994" z="-11.987" />
    <detection t="23" x="103.69600000000003" y="55.35" z="-11.8486" />
    <detection t="24" x="103.00600000000003" y="55.71999999999999" z="-11.9224" />
    <detection t="25" x="102.37600000000003" y="56.01" z="-11.7302" />
    <detection t="26" x="102.02600000000001" y="56.410000000000004" z="-11.6482" />
    <detection t="27" x="101.606" y="56.73" z="-11.4923" />
    <detection t="28" x="101.11599999999999" y="56.96" z="-11.2666" />
    <detection t="29" x="100.74600000000004" y="57.330000000000005" z="-11.2716" />
    <detection t="30" x="100.44600000000003" y="57.57" z="-11.1304" />
    <detection t="31" x="99.99600000000004" y="57.87" z="-11.0448" />
    <detection t="32" x="99.57600000000002" y="58.07" z="-11.0042" />
    <detection t="33" x="99.166" y="58.410000000000004" z="-10.7122" />
    <detection t="34" x="98.69600000000003" y="58.71999999999999" z="-10.6712" />
    <detection t="35" x="98.38600000000002" y="58.919999999999995" z="-10.554" />
    <detection t="36" x="97.95600000000002" y="58.99999999999999" z="-10.2966" />
    <detection t="37" x="97.54599999999999" y="59.059999999999995" z="-10.2398" />
    <detection t="38" x="97.226" y="59.21999999999999" z="-10.0261" />
  </particle>
  <particle nSpots="6">
    <detection t="0" x="169.716" y="46.78" z="1.0027" />
    <detection t="1" x="167.836" y="46.05" z="-0.07581" />
    <detection t="2" x="165.88600000000002" y="45.339999999999996" z="-0.5223" />
    <detection t="3" x="163.93600000000004" y="44.589999999999996" z="0.08283" />
    <detection t="4" x="161.87600000000003" y="43.71" z="-0.5078" />
    <detection t="5" x="160.026" y="43.309999999999995" z="-0.6401" />
  </particle>
  <particle nSpots="39">
    <detection t="0" x="189.50600000000003" y="77.94000000000001" z="-5.9354" />
    <detection t="1" x="190.096" y="78.07000000000001" z="-6.0169" />
    <detection t="2" x="190.846" y="78.28" z="-5.9998" />
    <detection t="3" x="191.69600000000003" y="78.46000000000001" z="-6.1485" />
    <detection t="4" x="192.586" y="78.58000000000001" z="-6.2254" />
    <detection t="5" x="193.406" y="78.72" z="-6.0724" />
    <detection t="6" x="194.13600000000002" y="78.84" z="-6.2542" />
    <detection t="7" x="195.046" y="78.92" z="-6.2645" />
    <detection t="8" x="195.796" y="78.9" z="-6.2227" />
    <detection t="9" x="196.56600000000003" y="79.03" z="-6.1249" />
    <detection t="10" x="197.44600000000003" y="79.24000000000001" z="-6.2416" />
    <detection t="11" x="198.14600000000002" y="79.28" z="-6.2267" />
    <detection t="12" x="198.76600000000002" y="79.27000000000001" z="-6.4524" />
    <detection t="13" x="199.18600000000004" y="79.16000000000001" z="-5.9904" />
    <detection t="14" x="199.37600000000003" y="79.04" z="-6.0759" />
    <detection t="15" x="199.19600000000003" y="78.88000000000001" z="-6.3965" />
    <detection t="16" x="198.87600000000003" y="78.76" z="-5.8887" />
    <detection t="17" x="198.536" y="78.69000000000001" z="-6.0596" />
    <detection t="18" x="198.466" y="78.71000000000001" z="-6.2172" />
    <detection t="19" x="198.426" y="78.66000000000001" z="-5.9965" />
    <detection t="20" x="198.50600000000003" y="78.55000000000001" z="-6.0344" />
    <detection t="21" x="198.486" y="78.39" z="-6.1854" />
    <detection t="22" x="198.80600000000004" y="78.4" z="-18.208" />
    <detection t="23" x="199.596" y="78.37" z="-5.8172" />
    <detection t="24" x="199.856" y="78.0" z="-5.9756" />
    <detection t="25" x="199.926" y="77.71000000000001" z="-5.9956" />
    <detection t="26" x="199.846" y="77.38000000000001" z="-5.5337" />
    <detection t="27" x="199.736" y="77.07000000000001" z="-5.8522" />
    <detection t="28" x="199.526" y="76.56" z="-5.2883" />
    <detection t="29" x="199.346" y="76.18" z="-5.4491" />
    <detection t="30" x="199.19600000000003" y="75.93" z="-4.8411" />
    <detection t="31" x="198.89600000000002" y="75.56" z="-5.0803" />
    <detection t="32" x="198.80600000000004" y="75.31" z="-4.8478" />
    <detection t="33" x="198.50600000000003" y="74.96000000000001" z="-4.6172" />
    <detection t="34" x="198.24600000000004" y="74.66000000000001" z="-4.3138" />
    <detection t="35" x="198.036" y="74.31" z="-4.4034" />
    <detection t="36" x="197.676" y="73.92" z="-4.2082" />
    <detection t="37" x="197.14600000000002" y="73.64" z="-3.9365" />
    <detection t="38" x="196.61599999999999" y="73.35000000000001" z="-3.9388" />
  </particle>
  <particle nSpots="34">
    <detection t="0" x="39.666000000000025" y="44.379999999999995" z="-14.8252" />
    <detection t="1" x="38.01600000000002" y="45.64" z="-14.2723" />
    <detection t="2" x="36.726" y="47.24" z="-7.2668" />
    <detection t="3" x="35.20600000000002" y="49.07" z="-7.287" />
    <detection t="4" x="33.636000000000024" y="50.76" z="-7.2851" />
    <detection t="5" x="32.46600000000001" y="52.779999999999994" z="-7.3348" />
    <detection t="6" x="30.936000000000007" y="54.9" z="-7.3545" />
    <detection t="7" x="29.396000000000015" y="56.940000000000005" z="-7.4654" />
    <detection t="8" x="28.106000000000023" y="58.779999999999994" z="-7.4878" />
    <detection t="9" x="26.636000000000024" y="60.35" z="-7.4026" />
    <detection t="10" x="25.436000000000007" y="62.35" z="-7.6559" />
    <detection t="11" x="24.29600000000002" y="64.51" z="-7.6312" />
    <detection t="12" x="22.936000000000007" y="66.09" z="-7.568" />
    <detection t="13" x="21.946000000000026" y="68.06" z="-7.5796" />
    <detection t="14" x="20.76600000000002" y="70.04" z="-7.5514" />
    <detection t="15" x="19.726" y="71.85000000000001" z="-7.472" />
    <detection t="16" x="19.01600000000002" y="74.16000000000001" z="-7.4977" />
    <detection t="17" x="18.666000000000025" y="76.31" z="-16.1865" />
    <detection t="18" x="18.446000000000026" y="78.43" z="-7.2113" />
    <detection t="19" x="18.49600000000001" y="80.56" z="-7.1853" />
    <detection t="20" x="18.536" y="83.01" z="-7.1161" />
    <detection t="21" x="19.05600000000001" y="85.71000000000001" z="-6.9872" />
    <detection t="22" x="19.956000000000017" y="88.86" z="-6.8739" />
    <detection t="23" x="21.05600000000001" y="91.79" z="-6.7447" />
    <detection t="24" x="22.54600000000002" y="94.95" z="-6.6746" />
    <detection t="25" x="24.27600000000001" y="98.0" z="-6.1129" />
    <detection t="26" x="26.726" y="101.92" z="-5.7539" />
    <detection t="27" x="29.576000000000022" y="105.73" z="-5.5408" />
    <detection t="28" x="33.876000000000005" y="109.77000000000001" z="-5.7336" />
    <detection t="29" x="38.71600000000001" y="113.91000000000001" z="-5.3937" />
    <detection t="30" x="44.696000000000026" y="117.37" z="-5.5878" />
    <detection t="31" x="51.226" y="119.85" z="-5.3649" />
    <detection t="32" x="58.166000000000025" y="121.37" z="-5.2246" />
    <detection t="33" x="63.98599999999999" y="121.70000000000002" z="-19.4855" />
  </particle>
  <particle nSpots="7">
    <detection t="0" x="28.386000000000024" y="29.629999999999995" z="-19.5167" />
    <detection t="1" x="30.99600000000001" y="29.28" z="-20.5585" />
    <detection t="2" x="31.29600000000002" y="30.17" z="-21.1123" />
    <detection t="3" x="28.696000000000026" y="32.199999999999996" z="-21.1083" />
    <detection t="4" x="24.146000000000015" y="34.61" z="-20.905" />
    <detection t="5" x="19.946000000000026" y="36.769999999999996" z="-19.9947" />
    <detection t="6" x="17.726" y="37.71" z="-19.6793" />
  </particle>
  <particle nSpots="30">
    <detection t="13" x="112.428" y="25.684999999999995" z="-19.5431" />
    <detection t="14" x="107.29400000000004" y="25.141" z="-19.1831" />
    <detection t="15" x="101.957" y="24.939999999999998" z="-18.9574" />
    <detection t="16" x="96.83000000000004" y="25.198" z="-18.7665" />
    <detection t="17" x="91.988" y="25.616" z="-18.5852" />
    <detection t="18" x="87.46000000000004" y="26.171" z="-18.56" />
    <detection t="19" x="83.233" y="26.921" z="-18.4644" />
    <detection t="20" x="79.08300000000003" y="27.756999999999998" z="-18.4426" />
    <detection t="21" x="75.07300000000004" y="28.637" z="-18.1373" />
    <detection t="22" x="71.13800000000003" y="29.585" z="-18.2077" />
    <detection t="23" x="67.38800000000003" y="30.552" z="-17.9118" />
    <detection t="24" x="63.41900000000004" y="31.598" z="-17.955" />
    <detection t="25" x="59.56" y="32.919" z="-17.605" />
    <detection t="26" x="55.67400000000001" y="34.597" z="-17.3361" />
    <detection t="27" x="52.36800000000002" y="36.592999999999996" z="-17.2491" />
    <detection t="28" x="49.10000000000002" y="38.44" z="-17.0696" />
    <detection t="29" x="45.94800000000001" y="40.229" z="-16.8247" />
    <detection t="30" x="43.06400000000002" y="42.199" z="-16.5662" />
    <detection t="31" x="40.21300000000002" y="44.391999999999996" z="-16.5423" />
    <detection t="32" x="37.678000000000026" y="46.702999999999996" z="-16.2067" />
    <detection t="33" x="35.37300000000002" y="48.64" z="-16.1755" />
    <detection t="34" x="33.0" y="50.674" z="-15.8479" />
    <detection t="35" x="30.854000000000013" y="52.96" z="-15.9841" />
    <detection t="36" x="28.521000000000015" y="54.859" z="-15.7099" />
    <detection t="37" x="25.957000000000022" y="56.529" z="-15.4798" />
    <detection t="38" x="23.850000000000023" y="57.285000000000004" z="-15.5776" />
    <detection t="39" x="21.708000000000027" y="58.499" z="-15.1789" />
    <detection t="40" x="20.506" y="59.162" z="-15.0152" />
    <detection t="41" x="18.712000000000018" y="59.324000000000005" z="-14.2777" />
    <detection t="42" x="17.36100000000002" y="58.842999999999996" z="-14.1426" />
  </particle>
  <particle nSpots="14">
    <detection t="12" x="57.23000000000002" y="54.75899999999999" z="7.2451" />
    <detection t="13" x="54.19200000000001" y="56.639" z="7.1506" />
    <detection t="14" x="51.07500000000002" y="58.427" z="6.9749" />
    <detection t="15" x="47.70800000000003" y="60.377" z="6.766" />
    <detection t="16" x="44.309000000000026" y="62.339999999999996" z="6.6481" />
    <detection t="17" x="40.894000000000005" y="64.44900000000001" z="6.9615" />
    <detection t="18" x="37.41500000000002" y="66.75" z="6.7796" />
    <detection t="19" x="34.191" y="69.31400000000001" z="6.7133" />
    <detection t="20" x="31.10300000000001" y="71.95500000000001" z="6.488" />
    <detection t="21" x="27.80200000000002" y="74.607" z="6.5809" />
    <detection t="22" x="24.233000000000004" y="77.179" z="6.5947" />
    <detection t="23" x="21.376000000000005" y="79.783" z="6.4847" />
    <detection t="24" x="19.29000000000002" y="82.626" z="5.924" />
    <detection t="25" x="17.023000000000025" y="86.43900000000001" z="4.2506" />
  </particle>
  <particle nSpots="38">
    <detection t="0" x="98.226" y="45.74" z="-15.5925" />
    <detection t="1" x="95.70600000000002" y="46.1" z="-15.5528" />
    <detection t="2" x="93.19600000000003" y="46.519999999999996" z="-15.5785" />
    <detection t="3" x="90.77600000000001" y="47.05" z="-15.5709" />
    <detection t="4" x="88.356" y="47.589999999999996" z="-15.4601" />
    <detection t="5" x="86.01600000000002" y="48.269999999999996" z="-15.5971" />
    <detection t="6" x="83.61599999999999" y="48.99" z="-15.2985" />
    <detection t="7" x="81.26600000000002" y="49.72" z="-15.3403" />
    <detection t="8" x="79.08600000000001" y="50.4" z="-15.3653" />
    <detection t="9" x="76.92599999999999" y="51.029999999999994" z="-15.0548" />
    <detection t="10" x="74.87600000000003" y="51.809999999999995" z="-15.0451" />
    <detection t="11" x="72.79599999999999" y="52.52" z="-14.7928" />
    <detection t="12" x="70.75600000000003" y="53.27" z="-14.7536" />
    <detection t="13" x="68.81600000000003" y="54.050000000000004" z="-14.844" />
    <detection t="14" x="66.88600000000002" y="54.949999999999996" z="-14.4502" />
    <detection t="15" x="65.13600000000002" y="55.87" z="-14.4291" />
    <detection t="16" x="63.49600000000004" y="56.839999999999996" z="-14.3393" />
    <detection t="17" x="61.865999999999985" y="57.88999999999999" z="-14.1704" />
    <detection t="18" x="60.45600000000002" y="58.85999999999999" z="-14.1136" />
    <detection t="19" x="59.176000000000016" y="59.9" z="-13.8937" />
    <detection t="20" x="58.07600000000002" y="60.9" z="-13.781" />
    <detection t="21" x="57.176000000000016" y="61.99" z="-13.659" />
    <detection t="22" x="56.126000000000005" y="63.1" z="-13.5524" />
    <detection t="23" x="55.20600000000002" y="64.18" z="-13.5138" />
    <detection t="24" x="54.416000000000025" y="65.23" z="-13.286" />
    <detection t="25" x="53.68600000000001" y="66.26" z="-13.3468" />
    <detection t="26" x="52.95600000000002" y="67.4" z="-13.1852" />
    <detection t="27" x="52.226" y="68.33000000000001" z="-12.9486" />
    <detection t="28" x="51.71600000000001" y="69.30000000000001" z="-12.8374" />
    <detection t="29" x="51.10600000000002" y="70.27000000000001" z="-12.7828" />
    <detection t="30" x="50.596000000000004" y="71.29" z="-12.5727" />
    <detection t="31" x="49.976" y="72.33000000000001" z="-12.3559" />
    <detection t="32" x="49.45600000000002" y="73.15" z="-12.3041" />
    <detection t="33" x="48.95600000000002" y="74.73" z="-12.0429" />
    <detection t="34" x="48.406000000000006" y="75.79" z="-12.0175" />
    <detection t="35" x="47.82600000000002" y="76.77000000000001" z="-11.9341" />
    <detection t="36" x="47.286" y="77.45" z="-11.683" />
    <detection t="37" x="46.95600000000002" y="78.5" z="-11.5871" />
  </particle>
  <particle nSpots="3">
    <detection t="26" x="27.763000000000005" y="34.196999999999996" z="6.1352" />
    <detection t="27" x="23.537000000000006" y="36.763999999999996" z="6.0654" />
    <detection t="28" x="19.709000000000003" y="38.987" z="5.1325" />
  </particle>
  <particle nSpots="5">
    <detection t="10" x="32.32900000000001" y="26.253" z="5.229" />
    <detection t="11" x="36.418000000000006" y="25.632999999999996" z="5.6254" />
    <detection t="12" x="39.739000000000004" y="25.424999999999997" z="6.0749" />
    <detection t="13" x="39.82500000000002" y="25.409" z="6.1482" />
    <detection t="14" x="36.999000000000024" y="27.585" z="6.3804" />
  </particle>
  <particle nSpots="24">
    <detection t="0" x="29.398000000000025" y="30.67" z="-20.295" />
    <detection t="1" x="31.18100000000001" y="29.195999999999998" z="-20.801" />
    <detection t="2" x="32.56100000000001" y="28.701" z="-21.5001" />
    <detection t="3" x="33.768" y="28.705" z="-22.2545" />
    <detection t="4" x="32.46700000000001" y="30.311999999999998" z="-22.4773" />
    <detection t="5" x="28.963000000000022" y="32.22" z="-21.8287" />
    <detection t="6" x="25.456000000000017" y="33.982" z="-21.1425" />
    <detection t="7" x="22.999000000000024" y="34.997" z="-20.7657" />
    <detection t="8" x="22.605000000000018" y="34.353" z="-20.5024" />
    <detection t="9" x="23.726" y="32.251" z="-20.6739" />
    <detection t="10" x="26.226" y="30.644" z="-21.2948" />
    <detection t="11" x="28.24000000000001" y="30.229999999999997" z="-21.9693" />
    <detection t="12" x="29.34700000000001" y="30.698" z="-21.9799" />
    <detection t="13" x="28.812000000000012" y="31.830999999999996" z="-22.6662" />
    <detection t="14" x="25.920000000000016" y="33.786" z="-22.2783" />
    <detection t="15" x="22.707000000000022" y="35.546" z="-21.8819" />
    <detection t="16" x="20.330000000000013" y="36.683" z="-21.275" />
    <detection t="17" x="19.962000000000018" y="36.378" z="-20.572" />
    <detection t="18" x="21.043000000000006" y="34.766999999999996" z="-20.6294" />
    <detection t="19" x="23.813000000000017" y="32.458999999999996" z="-20.7697" />
    <detection t="20" x="27.596000000000004" y="30.869" z="-21.4759" />
    <detection t="21" x="29.827000000000027" y="31.604" z="-21.9657" />
    <detection t="22" x="30.024" y="33.446999999999996" z="-22.3915" />
    <detection t="23" x="28.184000000000026" y="35.493" z="-22.3275" />
  </particle>
  <particle nSpots="46">
    <detection t="0" x="219.019" y="93.01700000000001" z="-5.4462" />
    <detection t="1" x="220.103" y="91.581" z="-5.4353" />
    <detection t="2" x="221.022" y="90.14500000000001" z="-5.5719" />
    <detection t="3" x="221.769" y="88.729" z="-5.6219" />
    <detection t="4" x="222.236" y="87.30600000000001" z="-5.692" />
    <detection t="5" x="222.659" y="85.926" z="-5.9689" />
    <detection t="6" x="223.39600000000002" y="84.504" z="-6.028" />
    <detection t="7" x="223.66500000000002" y="83.02300000000001" z="-6.1629" />
    <detection t="8" x="223.80400000000003" y="81.623" z="-6.0247" />
    <detection t="9" x="223.687" y="80.20800000000001" z="-6.2929" />
    <detection t="10" x="223.55" y="78.912" z="-6.3819" />
    <detection t="11" x="223.233" y="77.71100000000001" z="-6.1509" />
    <detection t="12" x="222.93400000000003" y="76.518" z="-6.1929" />
    <detection t="13" x="222.55200000000002" y="75.38900000000001" z="-6.286" />
    <detection t="14" x="222.089" y="74.14" z="-6.3404" />
    <detection t="15" x="221.51" y="72.878" z="-6.4568" />
    <detection t="16" x="220.89500000000004" y="71.69600000000001" z="-6.4422" />
    <detection t="17" x="220.27300000000002" y="70.52600000000001" z="-6.5112" />
    <detection t="18" x="219.60000000000002" y="69.41300000000001" z="-6.2828" />
    <detection t="19" x="218.89300000000003" y="68.277" z="-6.6013" />
    <detection t="20" x="218.10200000000003" y="67.143" z="-6.4319" />
    <detection t="21" x="217.28300000000002" y="66.14200000000001" z="-6.6839" />
    <detection t="22" x="216.596" y="65.07900000000001" z="-6.511" />
    <detection t="23" x="215.82100000000003" y="63.942" z="-6.541" />
    <detection t="24" x="215.041" y="62.73199999999999" z="-6.59" />
    <detection t="25" x="214.265" y="61.443999999999996" z="-6.7034" />
    <detection t="26" x="213.255" y="60.269" z="-6.7875" />
    <detection t="27" x="212.546" y="59.10699999999999" z="-6.5944" />
    <detection t="28" x="211.54000000000002" y="57.951" z="-6.6212" />
    <detection t="29" x="210.71500000000003" y="56.818999999999996" z="-6.5298" />
    <detection t="30" x="209.89300000000003" y="55.59199999999999" z="-6.7423" />
    <detection t="31" x="208.889" y="54.245" z="-6.4293" />
    <detection t="32" x="207.983" y="52.948" z="-6.2147" />
    <detection t="33" x="206.892" y="51.59199999999999" z="-6.6815" />
    <detection t="34" x="205.978" y="50.324000000000005" z="-6.0963" />
    <detection t="35" x="204.921" y="49.118" z="-6.2404" />
    <detection t="36" x="204.01300000000003" y="47.961" z="-6.2277" />
    <detection t="37" x="203.04200000000003" y="46.747" z="-5.9463" />
    <detection t="38" x="202.02300000000002" y="45.580999999999996" z="-6.3475" />
    <detection t="39" x="201.06600000000003" y="44.42" z="-6.0848" />
    <detection t="40" x="200.49400000000003" y="43.198" z="-5.9339" />
    <detection t="41" x="199.90300000000002" y="41.849" z="-5.8093" />
    <detection t="42" x="199.142" y="40.528" z="-5.2749" />
    <detection t="43" x="198.25400000000002" y="39.271" z="-5.3128" />
    <detection t="44" x="197.36" y="38.064" z="-5.134" />
    <detection t="45" x="196.608" y="36.948" z="-4.8909" />
  </particle>
  <particle nSpots="27">
    <detection t="0" x="156.142" y="43.167" z="5.8717" />
    <detection t="1" x="152.329" y="42.515" z="5.4663" />
    <detection t="2" x="148.464" y="41.925" z="5.3269" />
    <detection t="3" x="144.661" y="41.387" z="4.9497" />
    <detection t="4" x="140.99900000000002" y="40.866" z="4.7079" />
    <detection t="5" x="137.27500000000003" y="40.527" z="4.4197" />
    <detection t="6" x="133.65500000000003" y="40.232" z="4.2707" />
    <detection t="7" x="130.096" y="40.03" z="4.0082" />
    <detection t="8" x="126.72700000000003" y="39.928" z="3.9012" />
    <detection t="9" x="123.41300000000001" y="39.93" z="3.7001" />
    <detection t="10" x="120.298" y="39.966" z="3.7375" />
    <detection t="11" x="117.35300000000001" y="40.022999999999996" z="3.6478" />
    <detection t="12" x="114.55799999999999" y="40.041" z="3.4583" />
    <detection t="13" x="111.77199999999999" y="40.085" z="3.3268" />
    <detection t="14" x="109.089" y="40.196999999999996" z="3.1914" />
    <detection t="15" x="106.51100000000002" y="40.327" z="3.1401" />
    <detection t="16" x="104.19300000000004" y="40.455999999999996" z="3.0295" />
    <detection t="17" x="102.00900000000001" y="40.711" z="3.116" />
    <detection t="18" x="99.83100000000002" y="40.888" z="3.1638" />
    <detection t="19" x="97.72500000000002" y="41.077" z="2.6473" />
    <detection t="20" x="95.62100000000004" y="41.269999999999996" z="2.6618" />
    <detection t="21" x="93.59000000000003" y="41.588" z="2.4032" />
    <detection t="22" x="91.55200000000002" y="41.878" z="2.7104" />
    <detection t="23" x="89.661" y="42.226" z="2.708" />
    <detection t="24" x="87.827" y="42.565" z="2.3801" />
    <detection t="25" x="85.822" y="42.891" z="2.1575" />
    <detection t="26" x="83.70100000000002" y="43.064" z="1.6383" />
  </particle>
  <particle nSpots="27">
    <detection t="15" x="140.08300000000003" y="68.308" z="-20.696" />
    <detection t="16" x="135.538" y="67.248" z="-20.9495" />
    <detection t="17" x="131.40700000000004" y="66.649" z="-20.8893" />
    <detection t="18" x="127.07800000000003" y="65.915" z="-20.8676" />
    <detection t="19" x="122.668" y="65.64200000000001" z="-20.8026" />
    <detection t="20" x="118.21500000000003" y="65.00800000000001" z="-20.8599" />
    <detection t="21" x="114.06900000000002" y="64.73" z="-20.9371" />
    <detection t="22" x="110.02100000000002" y="64.49300000000001" z="-20.9119" />
    <detection t="23" x="105.97899999999998" y="64.366" z="-20.878" />
    <detection t="24" x="101.19" y="64.379" z="-21.0405" />
    <detection t="25" x="96.644" y="64.498" z="-20.8645" />
    <detection t="26" x="92.50999999999999" y="64.68700000000001" z="-20.9033" />
    <detection t="27" x="88.49000000000001" y="65.04700000000001" z="-20.9279" />
    <detection t="28" x="84.70100000000002" y="65.394" z="-21.0015" />
    <detection t="29" x="80.86700000000002" y="65.801" z="-20.994" />
    <detection t="30" x="77.02699999999999" y="66.32300000000001" z="-20.8575" />
    <detection t="31" x="73.24099999999999" y="66.94900000000001" z="-20.9892" />
    <detection t="32" x="69.44100000000003" y="67.74300000000001" z="-21.1214" />
    <detection t="33" x="65.93299999999999" y="68.637" z="-21.1417" />
    <detection t="34" x="61.912000000000035" y="69.81" z="-20.8768" />
    <detection t="35" x="57.97" y="71.251" z="-20.9008" />
    <detection t="36" x="53.97" y="72.778" z="-20.8692" />
    <detection t="37" x="49.816" y="74.232" z="-20.5661" />
    <detection t="38" x="45.928000000000026" y="75.70100000000001" z="-20.8795" />
    <detection t="39" x="41.884000000000015" y="77.456" z="-20.5921" />
    <detection t="40" x="38.078" y="79.167" z="-20.9315" />
    <detection t="41" x="33.58500000000001" y="80.643" z="-20.6168" />
  </particle>
  <particle nSpots="39">
    <detection t="2" x="166.649" y="74.11" z="-15.394" />
    <detection t="3" x="165.014" y="73.607" z="-15.5454" />
    <detection t="4" x="163.459" y="73.27000000000001" z="-15.1647" />
    <detection t="5" x="162.03500000000003" y="72.95200000000001" z="-15.3434" />
    <detection t="6" x="160.462" y="72.76400000000001" z="-15.4719" />
    <detection t="7" x="158.69600000000003" y="72.504" z="-15.151" />
    <detection t="8" x="156.93" y="71.976" z="-15.3652" />
    <detection t="9" x="155.293" y="71.41600000000001" z="-15.1133" />
    <detection t="10" x="153.507" y="71.233" z="-14.9627" />
    <detection t="11" x="151.781" y="70.80000000000001" z="-14.909" />
    <detection t="12" x="150.3" y="70.21600000000001" z="-14.8912" />
    <detection t="13" x="148.73700000000002" y="69.69900000000001" z="-14.9271" />
    <detection t="14" x="147.08500000000004" y="69.21300000000001" z="-14.6507" />
    <detection t="15" x="145.502" y="68.80900000000001" z="-14.755" />
    <detection t="16" x="143.70800000000003" y="68.44200000000001" z="-14.4247" />
    <detection t="17" x="141.91200000000003" y="68.31500000000001" z="-14.1579" />
    <detection t="18" x="140.19600000000003" y="68.152" z="-14.1541" />
    <detection t="19" x="138.70800000000003" y="67.974" z="-14.1603" />
    <detection t="20" x="137.29500000000002" y="67.872" z="-14.1027" />
    <detection t="21" x="135.839" y="67.75200000000001" z="-14.0008" />
    <detection t="22" x="134.577" y="67.71300000000001" z="-13.8581" />
    <detection t="23" x="133.37600000000003" y="67.706" z="-13.6532" />
    <detection t="24" x="132.36900000000003" y="67.727" z="-13.6322" />
    <detection t="25" x="131.40500000000003" y="67.80600000000001" z="-13.5454" />
    <detection t="26" x="130.534" y="67.88600000000001" z="-13.4197" />
    <detection t="27" x="129.723" y="68.066" z="-13.4153" />
    <detection t="28" x="128.993" y="68.12700000000001" z="-13.3202" />
    <detection t="29" x="128.32300000000004" y="68.194" z="-13.2148" />
    <detection t="30" x="127.84199999999998" y="68.34" z="-13.1836" />
    <detection t="31" x="127.46100000000001" y="68.42" z="-12.9533" />
    <detection t="32" x="127.089" y="68.494" z="-12.8657" />
    <detection t="33" x="126.743" y="68.619" z="-12.7671" />
    <detection t="34" x="126.37900000000002" y="68.65100000000001" z="-12.48" />
    <detection t="35" x="125.84500000000003" y="68.854" z="-12.4749" />
    <detection t="36" x="125.54500000000002" y="68.92200000000001" z="-12.4034" />
    <detection t="37" x="125.21800000000002" y="68.997" z="-12.1825" />
    <detection t="38" x="124.91900000000004" y="69.024" z="-12.0889" />
    <detection t="39" x="124.64100000000002" y="69.05900000000001" z="-12.1026" />
    <detection t="40" x="124.322" y="69.12700000000001" z="-11.5847" />
  </particle>
  <particle nSpots="44">
    <detection t="0" x="176.74099999999999" y="104.415" z="-3.2158" />
    <detection t="1" x="181.699" y="106.864" z="-3.2355" />
    <detection t="2" x="186.73000000000002" y="109.31500000000001" z="-3.4343" />
    <detection t="3" x="191.786" y="111.94000000000001" z="-3.3982" />
    <detection t="4" x="197.572" y="113.748" z="-3.4983" />
    <detection t="5" x="204.19" y="114.983" z="-3.4676" />
    <detection t="6" x="210.55" y="114.62" z="-3.4681" />
    <detection t="7" x="216.476" y="112.982" z="-3.3887" />
    <detection t="8" x="221.654" y="110.444" z="-3.5745" />
    <detection t="9" x="225.825" y="107.331" z="-3.5863" />
    <detection t="10" x="229.09000000000003" y="104.07600000000001" z="-3.4605" />
    <detection t="11" x="231.67000000000002" y="100.875" z="-3.439" />
    <detection t="12" x="233.66500000000002" y="97.88900000000001" z="-3.4202" />
    <detection t="13" x="235.09199999999998" y="94.97500000000001" z="-3.3132" />
    <detection t="14" x="235.98400000000004" y="92.21100000000001" z="-3.2394" />
    <detection t="15" x="236.478" y="89.768" z="-3.1322" />
    <detection t="16" x="236.841" y="87.57000000000001" z="-3.0039" />
    <detection t="17" x="236.93400000000003" y="85.509" z="-2.8474" />
    <detection t="18" x="236.687" y="83.65700000000001" z="-2.7158" />
    <detection t="19" x="236.24600000000004" y="81.917" z="-2.5376" />
    <detection t="20" x="235.69100000000003" y="80.384" z="-2.1291" />
    <detection t="21" x="235.128" y="78.802" z="-2.0071" />
    <detection t="22" x="234.397" y="77.239" z="-2.2434" />
    <detection t="23" x="233.60200000000003" y="75.73100000000001" z="-1.9063" />
    <detection t="24" x="232.63600000000002" y="74.20700000000001" z="-1.7871" />
    <detection t="25" x="231.899" y="72.561" z="-1.7174" />
    <detection t="26" x="230.76100000000002" y="71.32700000000001" z="-1.6201" />
    <detection t="27" x="229.68600000000004" y="69.967" z="-1.5879" />
    <detection t="28" x="228.608" y="68.47500000000001" z="-1.3778" />
    <detection t="29" x="227.37" y="66.977" z="-1.7308" />
    <detection t="30" x="226.10000000000002" y="65.549" z="-1.3687" />
    <detection t="31" x="224.781" y="64.10900000000001" z="-1.3593" />
    <detection t="32" x="223.385" y="62.671" z="-1.6012" />
    <detection t="33" x="222.046" y="61.285000000000004" z="-1.7613" />
    <detection t="34" x="220.67400000000004" y="59.943999999999996" z="-1.6631" />
    <detection t="35" x="219.28300000000002" y="58.629" z="-1.222" />
    <detection t="36" x="218.04900000000004" y="57.23" z="-1.3322" />
    <detection t="37" x="216.726" y="55.791999999999994" z="-1.4229" />
    <detection t="38" x="215.38" y="54.388" z="-1.4532" />
    <detection t="39" x="213.998" y="52.895" z="-1.6241" />
    <detection t="40" x="212.66500000000002" y="51.46999999999999" z="-1.2377" />
    <detection t="41" x="211.015" y="49.976" z="-1.2715" />
    <detection t="42" x="209.63" y="48.665" z="-1.0828" />
    <detection t="43" x="208.22000000000003" y="47.299" z="-1.3666" />
  </particle>
  <particle nSpots="20">
    <detection t="0" x="191.14100000000002" y="44.535" z="4.7934" />
    <detection t="1" x="190.108" y="43.455" z="4.7766" />
    <detection t="2" x="189.034" y="42.327999999999996" z="4.7221" />
    <detection t="3" x="187.902" y="41.147999999999996" z="4.8323" />
    <detection t="4" x="186.603" y="39.946" z="4.5767" />
    <detection t="5" x="185.176" y="38.881" z="4.7636" />
    <detection t="6" x="183.74400000000003" y="37.912" z="4.7367" />
    <detection t="7" x="182.599" y="36.969" z="4.7726" />
    <detection t="8" x="181.43200000000002" y="35.966" z="4.7496" />
    <detection t="9" x="180.298" y="34.995999999999995" z="4.8367" />
    <detection t="10" x="179.26800000000003" y="34.085" z="4.8142" />
    <detection t="11" x="178.37" y="33.234" z="4.8735" />
    <detection t="12" x="177.49600000000004" y="32.497" z="4.8982" />
    <detection t="13" x="176.81" y="31.811999999999998" z="5.0421" />
    <detection t="14" x="176.18" y="31.119" z="5.0793" />
    <detection t="15" x="175.88800000000003" y="30.421999999999997" z="5.2149" />
    <detection t="16" x="175.43200000000002" y="29.659" z="-21.0986" />
    <detection t="17" x="174.86700000000002" y="28.926000000000002" z="-21.4806" />
    <detection t="18" x="174.26800000000003" y="28.372999999999998" z="-21.8163" />
    <detection t="19" x="173.87400000000002" y="27.729999999999997" z="-21.6241" />
  </particle>
  <particle nSpots="43">
    <detection t="0" x="58.351" y="55.21399999999999" z="-4.1432" />
    <detection t="1" x="56.49000000000001" y="56.764" z="-4.2932" />
    <detection t="2" x="54.52200000000002" y="58.605" z="-4.3279" />
    <detection t="3" x="52.57900000000001" y="60.606" z="-4.3532" />
    <detection t="4" x="50.637" y="62.556999999999995" z="-4.436" />
    <detection t="5" x="49.072" y="65.10000000000001" z="-4.3375" />
    <detection t="6" x="47.23100000000002" y="67.495" z="-4.398" />
    <detection t="7" x="45.57900000000001" y="69.92800000000001" z="-4.5923" />
    <detection t="8" x="44.01600000000002" y="72.41000000000001" z="-4.5941" />
    <detection t="9" x="42.275000000000006" y="74.563" z="-4.5376" />
    <detection t="10" x="40.95100000000002" y="77.149" z="-4.7296" />
    <detection t="11" x="39.94500000000002" y="79.82400000000001" z="-4.6926" />
    <detection t="12" x="39.235000000000014" y="82.05000000000001" z="-4.6834" />
    <detection t="13" x="39.00800000000001" y="84.769" z="-4.5666" />
    <detection t="14" x="38.83600000000001" y="87.387" z="-4.5186" />
    <detection t="15" x="39.19300000000001" y="90.113" z="-4.42" />
    <detection t="16" x="39.97900000000001" y="93.015" z="-4.3003" />
    <detection t="17" x="41.09400000000002" y="95.95200000000001" z="-4.2343" />
    <detection t="18" x="42.628000000000014" y="98.61" z="-4.0951" />
    <detection t="19" x="44.789000000000016" y="100.93700000000001" z="-4.1569" />
    <detection t="20" x="47.241000000000014" y="103.397" z="-3.9246" />
    <detection t="21" x="50.11100000000002" y="105.84100000000001" z="-3.8846" />
    <detection t="22" x="53.40100000000001" y="108.358" z="-3.8474" />
    <detection t="23" x="56.863" y="110.506" z="-3.6524" />
    <detection t="24" x="60.793000000000006" y="111.48100000000001" z="-3.6358" />
    <detection t="25" x="65.02199999999999" y="112.391" z="-3.5822" />
    <detection t="26" x="69.53800000000001" y="112.232" z="-3.5936" />
    <detection t="27" x="73.911" y="112.111" z="-3.5247" />
    <detection t="28" x="78.81700000000001" y="111.2" z="-3.5276" />
    <detection t="29" x="83.67200000000003" y="110.546" z="-3.4311" />
    <detection t="30" x="88.66399999999999" y="110.00500000000001" z="-3.4238" />
    <detection t="31" x="93.779" y="109.415" z="-3.3361" />
    <detection t="32" x="98.98000000000002" y="109.045" z="-3.3738" />
    <detection t="33" x="104.40500000000003" y="108.83600000000001" z="-3.1584" />
    <detection t="34" x="110.16700000000003" y="109.08200000000001" z="-3.1196" />
    <detection t="35" x="115.54200000000003" y="109.495" z="-3.1163" />
    <detection t="36" x="121.394" y="109.79700000000001" z="-2.9317" />
    <detection t="37" x="127.47399999999999" y="110.197" z="-2.7562" />
    <detection t="38" x="134.077" y="110.936" z="-2.6713" />
    <detection t="39" x="141.03000000000003" y="111.858" z="-2.4596" />
    <detection t="40" x="148.349" y="113.098" z="-2.1993" />
    <detection t="41" x="155.52500000000003" y="114.648" z="-2.1004" />
    <detection t="42" x="163.087" y="116.74700000000001" z="-2.0094" />
  </particle>
  <particle nSpots="13">
    <detection t="0" x="92.815" y="40.509" z="3.3623" />
    <detection t="1" x="90.30700000000002" y="40.949" z="2.9074" />
    <detection t="2" x="87.805" y="41.439" z="2.8296" />
    <detection t="3" x="85.36200000000002" y="41.98" z="2.8435" />
    <detection t="4" x="82.83600000000001" y="42.605" z="3.1638" />
    <detection t="5" x="80.524" y="43.251" z="2.4574" />
    <detection t="6" x="78.20600000000002" y="43.966" z="2.1993" />
    <detection t="7" x="75.91300000000001" y="44.835" z="2.2912" />
    <detection t="8" x="73.668" y="45.635999999999996" z="1.7919" />
    <detection t="9" x="71.49200000000002" y="46.61" z="2.0631" />
    <detection t="10" x="69.26800000000003" y="47.704" z="1.8781" />
    <detection t="11" x="67.05700000000002" y="48.781" z="1.516" />
    <detection t="12" x="64.93600000000004" y="49.893" z="1.6495" />
  </particle>
  <particle nSpots="2">
    <detection t="33" x="166.555" y="48.427" z="0.3072" />
    <detection t="34" x="164.791" y="47.781" z="0.4806" />
  </particle>
  <particle nSpots="41">
    <detection t="0" x="179.666" y="64.2" z="7.0815" />
    <detection t="1" x="174.476" y="62.18" z="7.2309" />
    <detection t="2" x="169.56600000000003" y="60.37" z="6.6773" />
    <detection t="3" x="164.49600000000004" y="58.57" z="6.6683" />
    <detection t="4" x="159.426" y="57.01" z="6.6727" />
    <detection t="5" x="154.49600000000004" y="55.65" z="6.3644" />
    <detection t="6" x="149.786" y="54.46999999999999" z="6.0817" />
    <detection t="7" x="145.14600000000002" y="53.419999999999995" z="6.0382" />
    <detection t="8" x="139.70600000000002" y="52.49" z="5.6086" />
    <detection t="9" x="136.536" y="51.82" z="5.4218" />
    <detection t="10" x="132.676" y="51.35" z="5.4256" />
    <detection t="11" x="129.05600000000004" y="50.910000000000004" z="5.1102" />
    <detection t="12" x="125.31600000000003" y="50.52" z="5.0146" />
    <detection t="13" x="121.80600000000004" y="50.29" z="4.8681" />
    <detection t="14" x="118.476" y="50.12" z="4.6692" />
    <detection t="15" x="115.226" y="49.97" z="4.5081" />
    <detection t="16" x="112.19600000000003" y="49.94" z="4.377" />
    <detection t="17" x="109.13600000000002" y="49.99" z="4.3373" />
    <detection t="18" x="106.19600000000003" y="50.08" z="4.2018" />
    <detection t="19" x="103.346" y="50.279999999999994" z="4.2045" />
    <detection t="20" x="100.52600000000001" y="50.529999999999994" z="4.1861" />
    <detection t="21" x="97.82600000000002" y="50.85" z="4.1714" />
    <detection t="22" x="95.20600000000002" y="51.24" z="4.1243" />
    <detection t="23" x="92.51600000000002" y="51.669999999999995" z="4.1395" />
    <detection t="24" x="89.976" y="52.21" z="3.917" />
    <detection t="25" x="87.476" y="52.65" z="3.8096" />
    <detection t="26" x="85.04599999999999" y="53.26" z="3.8096" />
    <detection t="27" x="82.656" y="53.830000000000005" z="3.8373" />
    <detection t="28" x="80.44600000000003" y="54.440000000000005" z="3.8022" />
    <detection t="29" x="78.11599999999999" y="55.18" z="3.4652" />
    <detection t="30" x="75.76600000000002" y="55.87" z="3.4338" />
    <detection t="31" x="73.21600000000001" y="56.73" z="3.4959" />
    <detection t="32" x="70.76600000000002" y="57.529999999999994" z="3.693" />
    <detection t="33" x="68.31600000000003" y="58.76" z="3.7747" />
    <detection t="34" x="66.07600000000002" y="59.99" z="3.7001" />
    <detection t="35" x="63.75600000000003" y="61.21999999999999" z="3.5029" />
    <detection t="36" x="61.76600000000002" y="62.27" z="3.6565" />
    <detection t="37" x="59.936000000000035" y="63.18" z="3.8189" />
    <detection t="38" x="57.906000000000006" y="63.96999999999999" z="3.8424" />
    <detection t="39" x="55.76600000000002" y="64.72" z="3.8093" />
    <detection t="40" x="53.71600000000001" y="65.47" z="4.1399" />
  </particle>
  <particle nSpots="39">
    <detection t="0" x="85.46600000000001" y="82.08000000000001" z="-12.2345" />
    <detection t="1" x="85.346" y="82.36" z="-12.2022" />
    <detection t="2" x="85.33600000000001" y="82.55000000000001" z="-12.1727" />
    <detection t="3" x="85.31600000000003" y="82.92" z="-12.2917" />
    <detection t="4" x="85.30600000000004" y="83.34" z="-12.1927" />
    <detection t="5" x="85.32600000000002" y="84.07000000000001" z="-12.1713" />
    <detection t="6" x="85.31600000000003" y="84.71000000000001" z="-12.0294" />
    <detection t="7" x="85.33600000000001" y="85.26" z="-12.1298" />
    <detection t="8" x="85.18600000000004" y="85.99000000000001" z="-20.2646" />
    <detection t="9" x="85.82600000000002" y="86.26" z="-20.738" />
    <detection t="10" x="85.69600000000003" y="86.49000000000001" z="-11.9211" />
    <detection t="11" x="85.596" y="86.95" z="-11.893" />
    <detection t="12" x="85.45600000000002" y="87.17" z="-11.7575" />
    <detection t="13" x="85.476" y="87.59" z="-11.611" />
    <detection t="14" x="85.50600000000003" y="87.85000000000001" z="-11.6124" />
    <detection t="15" x="85.63600000000002" y="88.07000000000001" z="-11.5194" />
    <detection t="16" x="85.80600000000004" y="88.4" z="-11.3821" />
    <detection t="17" x="85.93600000000004" y="88.75" z="-11.4155" />
    <detection t="18" x="86.30600000000004" y="89.04" z="-11.154" />
    <detection t="19" x="86.55600000000004" y="89.44000000000001" z="-11.0991" />
    <detection t="20" x="86.786" y="89.77000000000001" z="-11.0725" />
    <detection t="21" x="87.096" y="90.15" z="-10.9069" />
    <detection t="22" x="87.46600000000001" y="90.48" z="-10.7535" />
    <detection t="23" x="87.94600000000003" y="90.66000000000001" z="-10.7027" />
    <detection t="24" x="88.52600000000001" y="90.88000000000001" z="-10.6635" />
    <detection t="25" x="89.32600000000002" y="91.0" z="-10.5467" />
    <detection t="26" x="90.01600000000002" y="91.29" z="-10.4348" />
    <detection t="27" x="90.786" y="91.56" z="-10.2896" />
    <detection t="28" x="91.48599999999999" y="91.77000000000001" z="-10.3377" />
    <detection t="29" x="92.26600000000002" y="92.09" z="-10.0194" />
    <detection t="30" x="93.13600000000002" y="92.25" z="-10.0794" />
    <detection t="31" x="94.04599999999999" y="92.47" z="-9.909" />
    <detection t="32" x="94.99600000000004" y="92.62" z="-9.7363" />
    <detection t="33" x="95.976" y="92.76" z="-9.6612" />
    <detection t="34" x="96.79599999999999" y="93.12" z="-9.5991" />
    <detection t="35" x="97.69600000000003" y="93.28" z="-9.5642" />
    <detection t="36" x="98.70600000000002" y="93.4" z="-9.2127" />
    <detection t="37" x="99.79599999999999" y="93.44000000000001" z="-9.2472" />
    <detection t="38" x="100.856" y="93.51" z="-8.9992" />
  </particle>
  <particle nSpots="45">
    <detection t="0" x="236.195" y="58.046" z="-18.1202" />
    <detection t="1" x="232.753" y="55.708999999999996" z="-18.6447" />
    <detection t="2" x="228.325" y="53.163999999999994" z="-18.831" />
    <detection t="3" x="223.65300000000002" y="50.46399999999999" z="-19.0205" />
    <detection t="4" x="219.01" y="47.64" z="-18.7976" />
    <detection t="5" x="214.37600000000003" y="44.87" z="-19.0213" />
    <detection t="6" x="209.78500000000003" y="42.164" z="-18.8699" />
    <detection t="7" x="205.036" y="39.402" z="-18.92" />
    <detection t="8" x="200.25800000000004" y="36.78" z="-19.0495" />
    <detection t="9" x="195.50100000000003" y="34.257999999999996" z="-18.7367" />
    <detection t="10" x="190.878" y="31.963" z="-18.8448" />
    <detection t="11" x="186.142" y="29.979999999999997" z="-18.9138" />
    <detection t="12" x="181.62400000000002" y="28.198999999999998" z="-18.7714" />
    <detection t="13" x="177.361" y="26.740000000000002" z="-18.636" />
    <detection t="14" x="173.087" y="25.527" z="-18.5939" />
    <detection t="15" x="168.353" y="24.220999999999997" z="-18.4916" />
    <detection t="16" x="163.901" y="23.103" z="-18.3759" />
    <detection t="17" x="159.697" y="22.077999999999996" z="-18.3104" />
    <detection t="18" x="155.63" y="20.97" z="-17.9954" />
    <detection t="19" x="151.462" y="19.903" z="-18.0789" />
    <detection t="20" x="147.01800000000003" y="19.119" z="-17.625" />
    <detection t="21" x="142.73400000000004" y="18.686999999999998" z="-17.5598" />
    <detection t="22" x="138.678" y="18.421999999999997" z="-17.4577" />
    <detection t="23" x="134.91900000000004" y="18.323" z="-17.7089" />
    <detection t="24" x="131.33500000000004" y="18.208" z="-17.3744" />
    <detection t="25" x="127.83699999999999" y="18.075000000000003" z="-17.1152" />
    <detection t="26" x="124.22000000000003" y="17.991" z="-16.8547" />
    <detection t="27" x="120.70400000000001" y="17.973" z="-16.9396" />
    <detection t="28" x="117.37700000000001" y="18.122999999999998" z="-16.6184" />
    <detection t="29" x="114.37700000000001" y="18.244" z="-16.6001" />
    <detection t="30" x="111.48900000000003" y="18.214" z="-16.3793" />
    <detection t="31" x="108.35399999999998" y="18.101" z="-16.5781" />
    <detection t="32" x="105.20100000000002" y="18.158" z="-16.2849" />
    <detection t="33" x="102.19" y="18.470999999999997" z="-16.239" />
    <detection t="34" x="99.47700000000003" y="18.848999999999997" z="-15.9274" />
    <detection t="35" x="96.84300000000002" y="18.903" z="-16.0235" />
    <detection t="36" x="94.23200000000003" y="18.857999999999997" z="-15.6799" />
    <detection t="37" x="91.596" y="18.769" z="-15.5674" />
    <detection t="38" x="89.13499999999999" y="18.906" z="-15.5349" />
    <detection t="39" x="86.83500000000004" y="19.097" z="-15.3706" />
    <detection t="40" x="84.67000000000002" y="19.302999999999997" z="-15.235" />
    <detection t="41" x="82.48500000000001" y="19.536" z="-15.075" />
    <detection t="42" x="80.27699999999999" y="19.805999999999997" z="-15.0641" />
    <detection t="43" x="78.02699999999999" y="20.208999999999996" z="-14.6106" />
    <detection t="44" x="76.12400000000002" y="20.524" z="-14.5659" />
  </particle>
  <particle nSpots="24">
    <detection t="0" x="219.829" y="82.771" z="7.6424" />
    <detection t="1" x="214.096" y="79.188" z="7.9161" />
    <detection t="2" x="208.05200000000002" y="75.63300000000001" z="8.0412" />
    <detection t="3" x="202.029" y="72.313" z="7.5619" />
    <detection t="4" x="195.776" y="69.152" z="7.623" />
    <detection t="5" x="189.48900000000003" y="66.221" z="7.5659" />
    <detection t="6" x="183.135" y="63.48" z="7.2861" />
    <detection t="7" x="176.80600000000004" y="60.928000000000004" z="7.1774" />
    <detection t="8" x="170.678" y="58.74399999999999" z="7.1185" />
    <detection t="9" x="164.949" y="56.806000000000004" z="7.2124" />
    <detection t="10" x="159.265" y="55.083999999999996" z="7.2022" />
    <detection t="11" x="153.79400000000004" y="53.555" z="7.0477" />
    <detection t="12" x="148.74600000000004" y="52.285000000000004" z="6.7075" />
    <detection t="13" x="144.09500000000003" y="51.234" z="6.8405" />
    <detection t="14" x="139.017" y="50.24399999999999" z="6.6708" />
    <detection t="15" x="134.16200000000003" y="49.434999999999995" z="6.6802" />
    <detection t="16" x="129.68900000000002" y="48.791" z="6.5915" />
    <detection t="17" x="125.38400000000001" y="48.317" z="6.3649" />
    <detection t="18" x="121.06800000000004" y="47.973" z="6.341" />
    <detection t="19" x="116.97000000000003" y="47.76" z="6.2134" />
    <detection t="20" x="112.97500000000002" y="47.671" z="6.1287" />
    <detection t="21" x="109.25" y="47.79" z="6.1545" />
    <detection t="22" x="105.54000000000002" y="47.931" z="6.1012" />
    <detection t="23" x="101.63900000000001" y="48.189" z="6.0685" />
  </particle>
  <particle nSpots="14">
    <detection t="0" x="182.813" y="31.811999999999998" z="-0.3672" />
    <detection t="1" x="180.74400000000003" y="30.606" z="0.5688" />
    <detection t="2" x="178.752" y="29.498999999999995" z="-0.9578" />
    <detection t="3" x="176.801" y="28.451" z="-1.2586" />
    <detection t="4" x="174.93900000000002" y="27.277" z="-1.2093" />
    <detection t="5" x="173.163" y="26.164" z="-0.7713" />
    <detection t="6" x="171.32" y="25.204" z="-1.5998" />
    <detection t="7" x="169.75900000000001" y="24.457" z="-1.7392" />
    <detection t="8" x="168.327" y="23.714" z="-1.6191" />
    <detection t="9" x="167.147" y="22.970999999999997" z="-1.9209" />
    <detection t="10" x="166.13400000000001" y="22.17" z="-2.1025" />
    <detection t="11" x="165.644" y="21.870999999999995" z="-2.2658" />
    <detection t="12" x="165.25100000000003" y="21.806999999999995" z="-2.2703" />
    <detection t="13" x="164.731" y="20.692" z="-2.6248" />
  </particle>
  <particle nSpots="45">
    <detection t="0" x="90.06299999999999" y="96.125" z="-15.1763" />
    <detection t="1" x="88.76600000000002" y="96.108" z="-15.2021" />
    <detection t="2" x="87.59800000000001" y="95.909" z="-15.1385" />
    <detection t="3" x="86.60300000000001" y="95.67200000000001" z="-15.1658" />
    <detection t="4" x="85.53700000000003" y="95.63900000000001" z="-15.2304" />
    <detection t="5" x="84.52100000000002" y="95.653" z="-15.3753" />
    <detection t="6" x="83.32499999999999" y="96.09" z="-15.3031" />
    <detection t="7" x="82.185" y="96.423" z="-15.3544" />
    <detection t="8" x="81.185" y="96.56400000000001" z="-15.2223" />
    <detection t="9" x="80.11900000000003" y="96.808" z="-15.0506" />
    <detection t="10" x="79.27800000000002" y="96.882" z="-15.0897" />
    <detection t="11" x="78.447" y="97.00200000000001" z="-14.9805" />
    <detection t="12" x="77.577" y="97.14500000000001" z="-14.9938" />
    <detection t="13" x="76.80600000000004" y="97.465" z="-14.9801" />
    <detection t="14" x="76.05400000000003" y="97.66000000000001" z="-15.0319" />
    <detection t="15" x="75.286" y="97.896" z="-14.9006" />
    <detection t="16" x="74.548" y="97.97" z="-14.7482" />
    <detection t="17" x="73.762" y="98.117" z="-14.7026" />
    <detection t="18" x="73.00100000000003" y="98.33000000000001" z="-14.6375" />
    <detection t="19" x="72.23900000000003" y="98.656" z="-14.5758" />
    <detection t="20" x="71.404" y="98.968" z="-14.5072" />
    <detection t="21" x="70.798" y="99.158" z="-14.4129" />
    <detection t="22" x="70.28800000000001" y="99.525" z="-14.2782" />
    <detection t="23" x="69.64600000000002" y="99.93700000000001" z="-14.1713" />
    <detection t="24" x="68.97399999999999" y="100.32900000000001" z="-14.0851" />
    <detection t="25" x="68.32800000000003" y="100.825" z="-14.0907" />
    <detection t="26" x="67.68100000000004" y="101.11800000000001" z="-13.6002" />
    <detection t="27" x="67.18700000000001" y="101.572" z="-13.8285" />
    <detection t="28" x="66.81200000000001" y="101.763" z="-13.9361" />
    <detection t="29" x="66.606" y="101.95200000000001" z="-13.5197" />
    <detection t="30" x="66.17599999999999" y="102.247" z="-13.61" />
    <detection t="31" x="65.98200000000003" y="102.351" z="-13.5153" />
    <detection t="32" x="65.844" y="102.64" z="-13.3854" />
    <detection t="33" x="65.61200000000002" y="102.929" z="-13.1827" />
    <detection t="34" x="65.52199999999999" y="103.095" z="-13.11" />
    <detection t="35" x="65.48900000000003" y="103.408" z="-12.8858" />
    <detection t="36" x="65.56600000000003" y="103.81200000000001" z="-12.6888" />
    <detection t="37" x="65.82300000000004" y="104.07000000000001" z="-12.6898" />
    <detection t="38" x="65.714" y="104.881" z="-12.3048" />
    <detection t="39" x="66.07300000000004" y="105.078" z="-12.3033" />
    <detection t="40" x="66.51800000000003" y="105.054" z="-12.1394" />
    <detection t="41" x="67.19100000000003" y="104.85000000000001" z="-12.0502" />
    <detection t="42" x="67.75900000000001" y="104.96900000000001" z="-11.9661" />
    <detection t="43" x="68.37700000000001" y="104.875" z="-11.7366" />
    <detection t="44" x="69.214" y="104.646" z="-11.5034" />
[truncated: 1,283,862 more chars]
