# Supplementary material for: Widely accessible method for 3D microflow mapping at high spatial and temporal resolutions
Source: Microsyst Nanoeng. 2022 Jul 1;8:72. doi: 10.1038/s41378-022-00404-z (PMC9246883; doi:10.1038/s41378-022-00404-z)
Supplement: Supplementary file 12 — File S8 [file 41378_2022_404_MOESM12_ESM.xml]

<?xml version="1.0" encoding="UTF-8"?>
<Tracks nTracks="1268" spaceUnits="µm" frameInterval="1.0" timeUnits="seconds" generationDateTime="Mon, 6 Dec 2021 12:22:17" from="TrackMate v7.2.0">
  <particle nSpots="40">
    <detection t="0" x="227.80900000000003" y="41.861" z="-12.9606" />
    <detection t="1" x="229.188" y="43.327999999999996" z="-13.1872" />
    <detection t="2" x="230.161" y="44.632" z="-13.5732" />
    <detection t="3" x="230.909" y="45.748999999999995" z="-13.8519" />
    <detection t="4" x="231.23900000000003" y="46.643" z="-14.2295" />
    <detection t="5" x="231.128" y="47.007999999999996" z="-14.6916" />
    <detection t="6" x="230.779" y="47.107" z="-15.011" />
    <detection t="7" x="230.10399999999998" y="46.809999999999995" z="-15.2444" />
    <detection t="8" x="228.841" y="46.23" z="-15.3979" />
    <detection t="9" x="227.27500000000003" y="45.336999999999996" z="-15.9629" />
    <detection t="10" x="225.58000000000004" y="44.37" z="-15.9986" />
    <detection t="11" x="223.75" y="43.18" z="-16.0781" />
    <detection t="12" x="221.83100000000002" y="41.768" z="-16.07" />
    <detection t="13" x="219.801" y="40.263" z="-16.2112" />
    <detection t="14" x="217.856" y="38.778" z="-16.2631" />
    <detection t="15" x="216.08100000000002" y="37.282" z="-16.2815" />
    <detection t="16" x="214.35200000000003" y="35.766999999999996" z="-16.1195" />
    <detection t="17" x="212.80400000000003" y="34.397999999999996" z="-16.1921" />
    <detection t="18" x="211.41500000000002" y="33.184" z="-16.0505" />
    <detection t="19" x="210.423" y="32.056" z="-15.7935" />
    <detection t="20" x="209.81900000000002" y="30.818999999999996" z="-15.9545" />
    <detection t="21" x="209.461" y="29.698" z="-15.9818" />
    <detection t="22" x="209.54400000000004" y="28.884999999999998" z="-15.774" />
    <detection t="23" x="210.09199999999998" y="28.266999999999996" z="-15.7619" />
    <detection t="24" x="210.988" y="27.769999999999996" z="-15.7528" />
    <detection t="25" x="212.349" y="27.446999999999996" z="-15.4415" />
    <detection t="26" x="214.07600000000002" y="27.348999999999997" z="-15.2831" />
    <detection t="27" x="216.187" y="27.612000000000002" z="-15.0765" />
    <detection t="28" x="218.52300000000002" y="28.296999999999997" z="-15.1607" />
    <detection t="29" x="221.13300000000004" y="29.183" z="-14.9207" />
    <detection t="30" x="223.86900000000003" y="30.326999999999998" z="-15.0035" />
    <detection t="31" x="226.44100000000003" y="31.805999999999997" z="-14.9192" />
    <detection t="32" x="228.79000000000002" y="33.355" z="-14.8441" />
    <detection t="33" x="230.51600000000002" y="35.03" z="-14.7867" />
    <detection t="34" x="231.45800000000003" y="36.488" z="-14.8551" />
    <detection t="35" x="231.707" y="37.74" z="-15.2701" />
    <detection t="36" x="231.317" y="38.542" z="-15.596" />
    <detection t="37" x="230.235" y="38.894" z="-15.776" />
    <detection t="38" x="228.43100000000004" y="38.638999999999996" z="-16.1843" />
    <detection t="39" x="226.33500000000004" y="37.939" z="-16.3002" />
  </particle>
  <particle nSpots="2">
    <detection t="7" x="81.67099999999999" y="117.76500000000001" z="-19.2679" />
    <detection t="8" x="81.50100000000003" y="117.612" z="-19.5351" />
  </particle>
  <particle nSpots="43">
    <detection t="0" x="212.289" y="111.24600000000001" z="-18.8864" />
    <detection t="1" x="208.43900000000002" y="107.694" z="-19.3859" />
    <detection t="2" x="203.72899999999998" y="104.40700000000001" z="-19.3612" />
    <detection t="3" x="198.786" y="101.58000000000001" z="-19.397" />
    <detection t="4" x="193.981" y="99.08500000000001" z="-19.5461" />
    <detection t="5" x="189.038" y="96.468" z="-19.546" />
    <detection t="6" x="184.74900000000002" y="93.51" z="-19.1027" />
    <detection t="7" x="179.313" y="91.751" z="-19.3882" />
    <detection t="8" x="175.166" y="89.682" z="-19.3969" />
    <detection t="9" x="171.038" y="87.70800000000001" z="-19.3039" />
    <detection t="10" x="167.135" y="86.024" z="-19.2206" />
    <detection t="11" x="163.42000000000002" y="84.44200000000001" z="-19.1977" />
    <detection t="12" x="159.90000000000003" y="83.043" z="-19.0887" />
    <detection t="13" x="156.555" y="81.804" z="-19.0009" />
    <detection t="14" x="153.015" y="80.625" z="-19.0021" />
    <detection t="15" x="149.58300000000003" y="79.59" z="-19.0104" />
    <detection t="16" x="146.082" y="78.64500000000001" z="-18.966" />
    <detection t="17" x="142.73000000000002" y="77.89" z="-18.9186" />
    <detection t="18" x="139.70300000000003" y="77.34700000000001" z="-18.895" />
    <detection t="19" x="136.69300000000004" y="76.74600000000001" z="-18.7446" />
    <detection t="20" x="133.51600000000002" y="76.17200000000001" z="-18.9021" />
    <detection t="21" x="130.50800000000004" y="75.74600000000001" z="-18.8237" />
    <detection t="22" x="127.51300000000003" y="75.39" z="-18.7575" />
    <detection t="23" x="124.57600000000002" y="75.04400000000001" z="-18.7618" />
    <detection t="24" x="121.80099999999999" y="74.69600000000001" z="-18.6179" />
    <detection t="25" x="119.13400000000001" y="74.426" z="-18.6157" />
    <detection t="26" x="116.62900000000002" y="74.19500000000001" z="-18.8165" />
    <detection t="27" x="114.036" y="74.10900000000001" z="-18.3867" />
    <detection t="28" x="111.57800000000003" y="74.004" z="-18.4751" />
    <detection t="29" x="109.11000000000001" y="73.96600000000001" z="-18.5663" />
    <detection t="30" x="106.68100000000004" y="73.927" z="-18.4603" />
    <detection t="31" x="104.25400000000002" y="73.86200000000001" z="-18.3093" />
    <detection t="32" x="101.743" y="73.869" z="-18.1876" />
    <detection t="33" x="99.30799999999999" y="73.879" z="-18.4162" />
    <detection t="34" x="96.87900000000002" y="73.914" z="-18.1897" />
    <detection t="35" x="94.29000000000002" y="74.253" z="-18.3074" />
    <detection t="36" x="91.95400000000001" y="74.507" z="-18.1432" />
    <detection t="37" x="89.59199999999998" y="74.67" z="-17.9772" />
    <detection t="38" x="87.23400000000004" y="74.839" z="-17.909" />
    <detection t="39" x="84.53000000000003" y="75.206" z="-17.5982" />
    <detection t="40" x="82.09199999999998" y="75.49900000000001" z="-17.3235" />
    <detection t="41" x="79.517" y="75.73100000000001" z="-17.3062" />
    <detection t="42" x="77.12200000000001" y="75.902" z="-17.1812" />
  </particle>
  <particle nSpots="19">
    <detection t="0" x="205.84199999999998" y="60.01199999999999" z="-11.5442" />
    <detection t="1" x="204.913" y="58.794999999999995" z="-11.4895" />
    <detection t="2" x="203.926" y="57.50599999999999" z="-11.4849" />
    <detection t="3" x="202.865" y="56.178000000000004" z="-11.3384" />
    <detection t="4" x="201.58100000000002" y="54.865" z="-11.4011" />
    <detection t="5" x="200.15000000000003" y="53.588" z="-11.3752" />
    <detection t="6" x="198.599" y="52.335" z="-11.3207" />
    <detection t="7" x="197.322" y="51.079" z="-11.2815" />
    <detection t="8" x="195.99099999999999" y="49.774" z="-11.2298" />
    <detection t="9" x="194.59300000000002" y="48.5" z="-11.2488" />
    <detection t="10" x="193.312" y="47.342" z="-11.125" />
    <detection t="11" x="192.187" y="46.266999999999996" z="-11.1436" />
    <detection t="12" x="191.06100000000004" y="45.199999999999996" z="-10.9806" />
    <detection t="13" x="189.97700000000003" y="44.073" z="-11.0343" />
    <detection t="14" x="188.91700000000003" y="42.879999999999995" z="-11.0134" />
    <detection t="15" x="188.051" y="41.713" z="-10.9614" />
    <detection t="16" x="186.96000000000004" y="40.615" z="-10.8201" />
    <detection t="17" x="185.77300000000002" y="39.617" z="-10.8601" />
    <detection t="18" x="184.40700000000004" y="38.754" z="-10.752" />
  </particle>
  <particle nSpots="29">
    <detection t="12" x="79.85300000000001" y="55.626" z="-19.7577" />
    <detection t="13" x="75.59500000000003" y="56.300999999999995" z="-19.9035" />
    <detection t="14" x="71.55000000000001" y="57.291999999999994" z="-19.5823" />
    <detection t="15" x="67.65899999999999" y="58.266" z="-19.5073" />
    <detection t="16" x="63.66300000000001" y="59.469" z="-19.4555" />
    <detection t="17" x="59.783000000000015" y="60.919999999999995" z="-19.3015" />
    <detection t="18" x="56.007000000000005" y="62.474" z="-19.1074" />
    <detection t="19" x="52.36100000000002" y="64.04" z="-19.1514" />
    <detection t="20" x="48.839" y="65.679" z="-18.9746" />
    <detection t="21" x="45.41500000000002" y="67.54400000000001" z="-18.8434" />
    <detection t="22" x="42.21800000000002" y="69.49900000000001" z="-18.7781" />
    <detection t="23" x="39.10600000000002" y="71.55900000000001" z="-18.6894" />
    <detection t="24" x="36.06900000000002" y="73.542" z="-18.7246" />
    <detection t="25" x="33.22400000000002" y="75.751" z="-18.5202" />
    <detection t="26" x="30.481000000000023" y="77.85600000000001" z="-18.4561" />
    <detection t="27" x="27.543000000000006" y="80.158" z="-18.3338" />
    <detection t="28" x="24.132000000000005" y="82.587" z="-18.1963" />
    <detection t="29" x="21.99600000000001" y="84.861" z="-18.0533" />
    <detection t="30" x="20.723000000000013" y="87.19900000000001" z="-17.0872" />
    <detection t="31" x="19.40700000000001" y="90.31500000000001" z="-15.8364" />
    <detection t="32" x="19.468000000000018" y="93.80600000000001" z="-14.6707" />
    <detection t="33" x="20.55000000000001" y="98.128" z="-13.3193" />
    <detection t="34" x="23.929000000000002" y="103.456" z="-11.6281" />
    <detection t="35" x="28.738" y="110.712" z="-10.4034" />
    <detection t="36" x="36.56700000000001" y="117.333" z="-9.3444" />
    <detection t="37" x="45.934000000000026" y="122.511" z="-9.4259" />
    <detection t="38" x="57.20600000000002" y="124.957" z="-11.4134" />
    <detection t="39" x="70.44800000000004" y="122.924" z="-13.0296" />
    <detection t="40" x="84.80900000000003" y="119.97400000000002" z="-13.4816" />
  </particle>
  <particle nSpots="5">
    <detection t="0" x="203.043" y="43.661" z="1.0737" />
    <detection t="1" x="200.358" y="41.846" z="-0.2654" />
    <detection t="2" x="197.747" y="40.074999999999996" z="0.5645" />
    <detection t="3" x="195.118" y="38.138999999999996" z="0.02335" />
    <detection t="4" x="192.01100000000002" y="36.190999999999995" z="0.2912" />
  </particle>
  <particle nSpots="2">
    <detection t="0" x="223.976" y="56.391" z="-8.2875" />
    <detection t="1" x="223.64800000000002" y="55.809999999999995" z="-8.599" />
  </particle>
  <particle nSpots="40">
    <detection t="0" x="65.36900000000003" y="114.50400000000002" z="-7.0487" />
    <detection t="1" x="70.406" y="115.13900000000001" z="-7.0357" />
    <detection t="2" x="75.358" y="114.78" z="-7.0458" />
    <detection t="3" x="80.82900000000001" y="113.896" z="-7.2821" />
    <detection t="4" x="86.46500000000003" y="112.84700000000001" z="-7.2797" />
    <detection t="5" x="92.14300000000003" y="112.20700000000001" z="-7.6162" />
    <detection t="6" x="97.95100000000002" y="112.13600000000001" z="-7.6487" />
    <detection t="7" x="103.60900000000004" y="112.104" z="-7.6802" />
    <detection t="8" x="109.64300000000003" y="112.18900000000001" z="-7.9034" />
    <detection t="9" x="115.80200000000002" y="112.339" z="-8.0443" />
    <detection t="10" x="122.48900000000003" y="112.84400000000001" z="-8.1178" />
    <detection t="11" x="129.73400000000004" y="113.545" z="-8.3072" />
    <detection t="12" x="137.536" y="114.46700000000001" z="-8.3912" />
    <detection t="13" x="146.267" y="115.72400000000002" z="-8.5057" />
    <detection t="14" x="155.122" y="118.019" z="-8.7034" />
    <detection t="15" x="163.98900000000003" y="120.476" z="-8.9802" />
    <detection t="16" x="173.236" y="123.221" z="-8.9759" />
    <detection t="17" x="182.851" y="126.32500000000002" z="-9.4717" />
    <detection t="18" x="193.00400000000002" y="130.068" z="-9.5762" />
    <detection t="19" x="204.21699999999998" y="133.98000000000002" z="-9.0462" />
    <detection t="20" x="216.332" y="131.98600000000002" z="-8.7149" />
    <detection t="21" x="227.66200000000003" y="126.78200000000001" z="-9.4314" />
    <detection t="22" x="235.87900000000002" y="119.936" z="-10.9603" />
    <detection t="23" x="240.599" y="113.17200000000001" z="-12.9755" />
    <detection t="24" x="242.469" y="107.235" z="-14.6898" />
    <detection t="25" x="241.5" y="101.988" z="-16.4813" />
    <detection t="26" x="238.957" y="97.58200000000001" z="-17.5817" />
    <detection t="27" x="235.44100000000003" y="93.863" z="-18.0059" />
    <detection t="28" x="231.30600000000004" y="90.426" z="-18.2131" />
    <detection t="29" x="227.122" y="87.209" z="-18.1376" />
    <detection t="30" x="222.94" y="84.44900000000001" z="-18.1528" />
    <detection t="31" x="218.914" y="81.807" z="-17.8005" />
    <detection t="32" x="214.983" y="79.27600000000001" z="-17.7431" />
    <detection t="33" x="211.21699999999998" y="76.95" z="-17.403" />
    <detection t="34" x="207.49099999999999" y="74.66300000000001" z="-17.2893" />
    <detection t="35" x="203.71300000000002" y="72.55000000000001" z="-17.3996" />
    <detection t="36" x="200.111" y="70.465" z="-17.3428" />
    <detection t="37" x="196.64800000000002" y="68.566" z="-17.117" />
    <detection t="38" x="193.20600000000002" y="66.83200000000001" z="-17.1579" />
    <detection t="39" x="189.91000000000003" y="65.174" z="-17.0241" />
  </particle>
  <particle nSpots="39">
    <detection t="0" x="122.06700000000001" y="49.503" z="-14.3222" />
    <detection t="1" x="120.30200000000002" y="49.684999999999995" z="-14.3132" />
    <detection t="2" x="118.66200000000003" y="49.798" z="-14.2919" />
    <detection t="3" x="116.88499999999999" y="50.004" z="-14.1705" />
    <detection t="4" x="115.118" y="50.287" z="-14.3007" />
    <detection t="5" x="113.39699999999999" y="50.699999999999996" z="-14.1449" />
    <detection t="6" x="111.60399999999998" y="51.00599999999999" z="-14.0889" />
    <detection t="7" x="109.84000000000003" y="51.330000000000005" z="-14.042" />
    <detection t="8" x="108.07900000000001" y="51.662" z="-13.9572" />
    <detection t="9" x="106.555" y="51.897" z="-13.9218" />
    <detection t="10" x="105.13100000000003" y="52.24999999999999" z="-13.7591" />
    <detection t="11" x="103.57300000000004" y="52.654" z="-13.646" />
    <detection t="12" x="102.08300000000003" y="52.97299999999999" z="-13.5482" />
    <detection t="13" x="100.72500000000002" y="53.338" z="-13.4013" />
    <detection t="14" x="99.28300000000002" y="53.638" z="-13.289" />
    <detection t="15" x="97.971" y="53.915" z="-13.2295" />
    <detection t="16" x="96.76800000000003" y="54.35" z="-13.0446" />
    <detection t="17" x="95.78800000000001" y="54.684999999999995" z="-12.9323" />
    <detection t="18" x="94.822" y="55.016" z="-12.942" />
    <detection t="19" x="93.87100000000004" y="55.385" z="-12.8316" />
    <detection t="20" x="92.97500000000002" y="55.824000000000005" z="-12.7045" />
    <detection t="21" x="92.178" y="56.281" z="-12.6398" />
    <detection t="22" x="91.44800000000004" y="56.75899999999999" z="-12.385" />
    <detection t="23" x="90.87100000000004" y="57.11299999999999" z="-12.2159" />
    <detection t="24" x="90.39500000000004" y="57.543" z="-12.0885" />
    <detection t="25" x="90.00400000000002" y="57.853" z="-12.0946" />
    <detection t="26" x="89.68200000000002" y="58.394" z="-12.0595" />
    <detection t="27" x="89.19100000000003" y="58.739" z="-12.0043" />
    <detection t="28" x="88.76499999999999" y="59.020999999999994" z="-11.8476" />
    <detection t="29" x="88.358" y="59.404" z="-11.6884" />
    <detection t="30" x="87.91500000000002" y="59.689" z="-11.6323" />
    <detection t="31" x="87.481" y="60.053000000000004" z="-11.482" />
    <detection t="32" x="87.09100000000001" y="60.336999999999996" z="-11.432" />
    <detection t="33" x="86.64600000000002" y="60.793" z="-11.2472" />
    <detection t="34" x="86.34000000000003" y="61.221" z="-11.1661" />
    <detection t="35" x="85.98400000000004" y="61.516" z="-11.0318" />
    <detection t="36" x="85.678" y="61.657999999999994" z="-10.8262" />
    <detection t="37" x="85.43" y="61.821000000000005" z="-10.8637" />
    <detection t="38" x="85.14600000000002" y="62.11299999999999" z="-10.6403" />
  </particle>
  <particle nSpots="14">
    <detection t="0" x="48.20100000000002" y="92.70700000000001" z="-7.9215" />
    <detection t="1" x="49.56400000000002" y="95.153" z="-7.8534" />
    <detection t="2" x="50.751000000000005" y="97.787" z="-8.0078" />
    <detection t="3" x="52.84100000000001" y="100.245" z="-7.9735" />
    <detection t="4" x="55.886000000000024" y="102.766" z="-7.8919" />
    <detection t="5" x="59.94100000000003" y="105.48" z="-7.995" />
    <detection t="6" x="64.43100000000004" y="108.432" z="-7.929" />
    <detection t="7" x="69.65899999999999" y="110.01700000000001" z="-8.0566" />
    <detection t="8" x="75.51400000000001" y="111.415" z="-8.0735" />
    <detection t="9" x="82.084" y="111.10000000000001" z="-8.0908" />
    <detection t="10" x="89.01800000000003" y="110.63300000000001" z="-8.1927" />
    <detection t="11" x="95.97899999999998" y="110.42" z="-8.3084" />
    <detection t="12" x="102.96300000000002" y="110.28800000000001" z="-8.3407" />
    <detection t="13" x="109.52600000000001" y="110.411" z="-8.3068" />
  </particle>
  <particle nSpots="10">
    <detection t="10" x="174.03300000000002" y="26.622" z="-23.5857" />
    <detection t="11" x="163.24099999999999" y="24.323" z="-23.5271" />
    <detection t="12" x="151.89500000000004" y="22.509" z="-23.5508" />
    <detection t="13" x="140.75800000000004" y="21.034" z="-23.3994" />
    <detection t="14" x="130.303" y="20.141999999999996" z="-23.2744" />
    <detection t="15" x="119.66500000000002" y="19.955999999999996" z="-23.4779" />
    <detection t="16" x="109.34899999999999" y="20.095999999999997" z="-23.3632" />
    <detection t="17" x="99.22500000000002" y="20.677" z="-23.4837" />
    <detection t="18" x="89.37100000000004" y="21.698" z="-23.2926" />
    <detection t="19" x="79.85300000000001" y="22.978" z="-23.2363" />
  </particle>
  <particle nSpots="2">
    <detection t="0" x="115.56200000000001" y="85.34100000000001" z="-3.2629" />
    <detection t="1" x="116.46000000000004" y="85.81800000000001" z="-3.5101" />
  </particle>
  <particle nSpots="42">
    <detection t="0" x="112.28700000000003" y="22.658" z="4.0249" />
    <detection t="1" x="107.024" y="22.811999999999998" z="3.83" />
    <detection t="2" x="101.666" y="23.269" z="3.5507" />
    <detection t="3" x="96.54400000000004" y="23.823" z="3.2717" />
    <detection t="4" x="91.39100000000002" y="24.53" z="3.2081" />
    <detection t="5" x="86.137" y="25.339999999999996" z="2.7533" />
    <detection t="6" x="81.24099999999999" y="26.199999999999996" z="2.8771" />
    <detection t="7" x="76.60900000000004" y="27.159999999999997" z="2.3061" />
    <detection t="8" x="72.005" y="28.311" z="2.697" />
    <detection t="9" x="67.67599999999999" y="29.436999999999998" z="2.183" />
    <detection t="10" x="63.74600000000004" y="30.631" z="2.1018" />
    <detection t="11" x="60.00800000000004" y="31.976999999999997" z="1.8493" />
    <detection t="12" x="56.22400000000002" y="33.248999999999995" z="2.0253" />
    <detection t="13" x="52.857" y="34.907" z="2.0454" />
    <detection t="14" x="49.751000000000005" y="36.659" z="0.9769" />
    <detection t="15" x="46.839" y="38.626" z="1.7439" />
    <detection t="16" x="43.881" y="40.667" z="1.6632" />
    <detection t="17" x="41.018" y="42.352" z="1.2488" />
    <detection t="18" x="38.572" y="44.268" z="1.6297" />
    <detection t="19" x="36.505000000000024" y="46.8" z="1.3473" />
    <detection t="20" x="34.226" y="49.219" z="1.2903" />
    <detection t="21" x="32.17700000000002" y="51.571000000000005" z="0.85" />
    <detection t="22" x="30.273000000000025" y="53.785000000000004" z="0.8366" />
    <detection t="23" x="28.579000000000008" y="56.038000000000004" z="0.9446" />
    <detection t="24" x="26.837000000000018" y="57.904" z="1.2769" />
    <detection t="25" x="24.994" y="59.823" z="0.2454" />
    <detection t="26" x="23.012" y="61.312000000000005" z="0.4867" />
    <detection t="27" x="20.995000000000005" y="62.865" z="0.7071" />
    <detection t="28" x="19.418000000000006" y="64.82600000000001" z="0.9933" />
    <detection t="29" x="18.003000000000014" y="66.20100000000001" z="0.4725" />
    <detection t="30" x="17.143" y="67.039" z="-0.2174" />
    <detection t="31" x="16.00200000000001" y="68.06500000000001" z="-0.3747" />
    <detection t="32" x="15.091000000000008" y="68.63300000000001" z="-0.4351" />
    <detection t="33" x="14.009000000000015" y="69.589" z="-1.6498" />
    <detection t="34" x="13.742000000000019" y="69.62400000000001" z="-1.9145" />
    <detection t="35" x="13.209000000000003" y="69.501" z="-2.7485" />
    <detection t="36" x="13.087000000000018" y="70.358" z="-3.4408" />
    <detection t="37" x="12.87700000000001" y="69.86500000000001" z="-4.0646" />
    <detection t="38" x="12.261000000000024" y="68.751" z="-4.6004" />
    <detection t="39" x="12.294000000000011" y="66.251" z="-5.2539" />
    <detection t="40" x="12.037000000000006" y="64.33300000000001" z="-5.6673" />
    <detection t="41" x="11.965000000000003" y="61.88" z="-6.3116" />
  </particle>
  <particle nSpots="30">
    <detection t="13" x="79.05000000000001" y="36.866" z="-12.943" />
    <detection t="14" x="75.481" y="38.147999999999996" z="-12.9922" />
    <detection t="15" x="72.40700000000004" y="39.297" z="-12.7345" />
    <detection t="16" x="69.81700000000001" y="40.454" z="-12.6337" />
    <detection t="17" x="67.29400000000004" y="41.536" z="-12.6264" />
    <detection t="18" x="64.875" y="42.708" z="-12.4223" />
    <detection t="19" x="62.45600000000002" y="43.842" z="-12.3923" />
    <detection t="20" x="60.28200000000004" y="45.155" z="-12.1771" />
    <detection t="21" x="58.482" y="46.629999999999995" z="-12.1319" />
    <detection t="22" x="56.821000000000026" y="48.162" z="-12.0769" />
    <detection t="23" x="55.09200000000001" y="49.684" z="-11.8974" />
    <detection t="24" x="53.381" y="51.058" z="-11.781" />
    <detection t="25" x="51.68800000000002" y="52.627" z="-11.7159" />
    <detection t="26" x="49.93900000000002" y="54.059000000000005" z="-11.624" />
    <detection t="27" x="48.50800000000001" y="56.115" z="-11.5557" />
    <detection t="28" x="46.98600000000002" y="57.809000000000005" z="-11.3237" />
    <detection t="29" x="45.640000000000015" y="59.367" z="-11.2812" />
    <detection t="30" x="44.22300000000001" y="61.068000000000005" z="-11.1331" />
    <detection t="31" x="42.70400000000001" y="62.87799999999999" z="-10.9959" />
    <detection t="32" x="41.21100000000001" y="64.82600000000001" z="-10.9392" />
    <detection t="33" x="39.94300000000001" y="66.584" z="-10.8997" />
    <detection t="34" x="38.68800000000002" y="68.31400000000001" z="-10.6571" />
    <detection t="35" x="37.423" y="70.56" z="-10.5567" />
    <detection t="36" x="36.007000000000005" y="72.473" z="-10.4751" />
    <detection t="37" x="34.392000000000024" y="74.16000000000001" z="-10.4307" />
    <detection t="38" x="33.608000000000004" y="75.543" z="-10.3127" />
    <detection t="39" x="32.47" y="77.476" z="-10.2331" />
    <detection t="40" x="31.801000000000016" y="79.311" z="-10.0441" />
    <detection t="41" x="30.680000000000007" y="80.83000000000001" z="-9.9025" />
    <detection t="42" x="30.00800000000001" y="82.765" z="-9.8964" />
  </particle>
  <particle nSpots="44">
    <detection t="0" x="166.563" y="72.81" z="-13.5424" />
    <detection t="1" x="165.78000000000003" y="72.73100000000001" z="-13.6301" />
    <detection t="2" x="165.279" y="72.70500000000001" z="-13.5408" />
    <detection t="3" x="164.938" y="72.65100000000001" z="-13.5319" />
    <detection t="4" x="164.34300000000002" y="72.617" z="-13.4225" />
    <detection t="5" x="163.851" y="72.60300000000001" z="-13.3889" />
    <detection t="6" x="163.128" y="72.644" z="-13.3397" />
    <detection t="7" x="162.50900000000001" y="72.67800000000001" z="-13.1929" />
    <detection t="8" x="161.95100000000002" y="72.67800000000001" z="-13.1056" />
    <detection t="9" x="161.36900000000003" y="72.61200000000001" z="-13.1867" />
    <detection t="10" x="161.123" y="72.534" z="-13.0625" />
    <detection t="11" x="161.11700000000002" y="72.47500000000001" z="-12.9535" />
    <detection t="12" x="160.848" y="72.408" z="-12.9086" />
    <detection t="13" x="160.514" y="72.473" z="-12.9327" />
    <detection t="14" x="160.09700000000004" y="72.45" z="-12.7784" />
    <detection t="15" x="159.637" y="72.557" z="-12.7296" />
    <detection t="16" x="159.24200000000002" y="72.653" z="-12.5506" />
    <detection t="17" x="158.76300000000003" y="72.78" z="-12.3763" />
    <detection t="18" x="158.337" y="72.906" z="-12.3134" />
    <detection t="19" x="157.95100000000002" y="72.995" z="-12.2326" />
    <detection t="20" x="157.572" y="73.099" z="-12.2258" />
    <detection t="21" x="157.37600000000003" y="73.155" z="-12.169" />
    <detection t="22" x="157.18900000000002" y="73.232" z="-12.0662" />
    <detection t="23" x="157.003" y="73.33000000000001" z="-11.9646" />
    <detection t="24" x="156.81900000000002" y="73.391" z="-11.9298" />
    <detection t="25" x="156.724" y="73.522" z="-11.8275" />
    <detection t="26" x="156.65800000000002" y="73.62100000000001" z="-11.7365" />
    <detection t="27" x="156.567" y="73.80600000000001" z="-11.596" />
    <detection t="28" x="156.599" y="73.992" z="-11.5225" />
    <detection t="29" x="156.66500000000002" y="74.07600000000001" z="-11.447" />
    <detection t="30" x="156.65500000000003" y="74.271" z="-11.392" />
    <detection t="31" x="156.66900000000004" y="74.45500000000001" z="-11.2275" />
    <detection t="32" x="156.673" y="74.65700000000001" z="-11.0488" />
    <detection t="33" x="156.692" y="74.72800000000001" z="-10.9054" />
    <detection t="34" x="156.84199999999998" y="74.879" z="-10.8908" />
    <detection t="35" x="156.88400000000001" y="74.994" z="-10.6156" />
    <detection t="36" x="156.95" y="75.051" z="-10.5193" />
    <detection t="37" x="156.981" y="75.152" z="-10.481" />
    <detection t="38" x="156.91200000000003" y="75.406" z="-10.3122" />
    <detection t="39" x="157.007" y="75.548" z="-10.1837" />
    <detection t="40" x="157.103" y="75.697" z="-10.0192" />
    <detection t="41" x="157.211" y="75.807" z="-9.7347" />
    <detection t="42" x="157.17200000000003" y="75.938" z="-9.5765" />
    <detection t="43" x="157.28300000000002" y="76.191" z="-9.3982" />
  </particle>
  <particle nSpots="26">
    <detection t="0" x="167.81100000000004" y="73.509" z="-17.8452" />
    <detection t="1" x="165.28300000000002" y="72.676" z="-17.5606" />
    <detection t="2" x="162.86" y="71.896" z="-17.5229" />
    <detection t="3" x="160.33100000000002" y="71.16300000000001" z="-17.5967" />
    <detection t="4" x="157.72000000000003" y="70.381" z="-17.5118" />
    <detection t="5" x="155.086" y="69.632" z="-17.5116" />
    <detection t="6" x="152.397" y="68.91900000000001" z="-17.523" />
    <detection t="7" x="149.73400000000004" y="68.217" z="-17.614" />
    <detection t="8" x="146.836" y="67.721" z="-17.5023" />
    <detection t="9" x="144.00600000000003" y="67.14200000000001" z="-17.3697" />
    <detection t="10" x="141.349" y="66.51" z="-17.5662" />
    <detection t="11" x="138.618" y="65.991" z="-17.4601" />
    <detection t="12" x="135.904" y="65.396" z="-17.5647" />
    <detection t="13" x="133.23700000000002" y="64.923" z="-17.4975" />
    <detection t="14" x="130.726" y="64.38600000000001" z="-17.0034" />
    <detection t="15" x="128.31100000000004" y="63.99399999999999" z="-17.1631" />
    <detection t="16" x="125.98599999999999" y="63.75299999999999" z="-16.8518" />
    <detection t="17" x="123.719" y="63.6" z="-16.6715" />
    <detection t="18" x="121.47300000000001" y="63.561" z="-16.3787" />
    <detection t="19" x="119.48599999999999" y="63.552" z="-16.3009" />
    <detection t="20" x="117.637" y="63.547999999999995" z="-16.2607" />
    <detection t="21" x="115.90700000000004" y="63.606" z="-16.1583" />
    <detection t="22" x="114.43700000000001" y="63.687999999999995" z="-16.0891" />
    <detection t="23" x="113.18299999999999" y="63.779999999999994" z="-15.931" />
    <detection t="24" x="111.85399999999998" y="64.001" z="-15.6834" />
    <detection t="25" x="110.09000000000003" y="64.174" z="-15.7484" />
  </particle>
  <particle nSpots="28">
    <detection t="10" x="137.97899999999998" y="93.116" z="-5.0832" />
    <detection t="11" x="141.2" y="93.924" z="-5.2306" />
    <detection t="12" x="144.87" y="95.381" z="-5.266" />
    <detection t="13" x="147.752" y="96.513" z="-5.2787" />
    <detection t="14" x="150.716" y="97.65400000000001" z="-4.9243" />
    <detection t="15" x="153.95500000000004" y="98.897" z="-5.3063" />
    <detection t="16" x="157.437" y="100.351" z="-5.1443" />
    <detection t="17" x="161.26600000000002" y="101.854" z="-4.9746" />
    <detection t="18" x="165.22700000000003" y="103.54100000000001" z="-5.0108" />
    <detection t="19" x="169.23200000000003" y="105.402" z="-5.0722" />
    <detection t="20" x="173.40000000000003" y="107.515" z="-4.7525" />
    <detection t="21" x="177.97700000000003" y="109.784" z="-4.7578" />
    <detection t="22" x="182.82600000000002" y="112.35900000000001" z="-4.6381" />
    <detection t="23" x="188.062" y="115.36500000000001" z="-4.3592" />
    <detection t="24" x="193.64800000000002" y="118.322" z="-4.2762" />
    <detection t="25" x="199.79900000000004" y="120.62200000000001" z="-4.0787" />
    <detection t="26" x="206.344" y="121.912" z="-3.9978" />
    <detection t="27" x="213.313" y="121.832" z="-3.8772" />
    <detection t="28" x="220.48700000000002" y="120.18100000000001" z="-3.649" />
    <detection t="29" x="227.02300000000002" y="117.143" z="-3.6923" />
    <detection t="30" x="232.637" y="113.42800000000001" z="-3.7032" />
    <detection t="31" x="236.969" y="109.188" z="-3.8336" />
    <detection t="32" x="240.11700000000002" y="105.146" z="-3.8009" />
    <detection t="33" x="242.392" y="101.477" z="-3.8021" />
    <detection t="34" x="243.985" y="98.08600000000001" z="-3.9825" />
    <detection t="35" x="245.29000000000002" y="95.27600000000001" z="-3.922" />
    <detection t="36" x="246.05700000000002" y="92.926" z="-4.263" />
    <detection t="37" x="246.46300000000002" y="91.00500000000001" z="-4.1731" />
  </particle>
  <particle nSpots="39">
    <detection t="0" x="70.707" y="119.582" z="-18.6092" />
    <detection t="1" x="70.33699999999999" y="119.34900000000002" z="-18.604" />
    <detection t="2" x="68.70400000000001" y="118.88300000000001" z="-18.6294" />
    <detection t="3" x="67.053" y="119.07400000000001" z="-18.9449" />
    <detection t="4" x="65.92599999999999" y="118.72" z="-18.8799" />
    <detection t="5" x="66.08300000000003" y="119.06300000000002" z="-19.0583" />
    <detection t="6" x="66.36599999999999" y="119.51600000000002" z="-19.0906" />
    <detection t="7" x="66.34899999999999" y="119.63400000000001" z="-19.3481" />
    <detection t="8" x="66.23700000000002" y="119.96000000000001" z="-19.3102" />
    <detection t="9" x="65.255" y="119.82400000000001" z="-19.4548" />
    <detection t="10" x="64.36500000000001" y="121.79599999999999" z="-18.8208" />
    <detection t="11" x="71.40700000000004" y="120.74800000000002" z="-19.2621" />
    <detection t="12" x="76.029" y="119.701" z="-19.5026" />
    <detection t="13" x="77.15700000000004" y="118.91499999999999" z="-19.7493" />
    <detection t="14" x="75.66399999999999" y="118.44" z="-20.0381" />
    <detection t="15" x="72.12600000000003" y="118.45600000000002" z="-19.8855" />
    <detection t="16" x="68.17099999999999" y="118.91900000000001" z="-19.8029" />
    <detection t="17" x="62.58699999999999" y="119.656" z="-19.7841" />
    <detection t="18" x="60.033000000000015" y="119.697" z="-19.5031" />
    <detection t="19" x="58.53200000000001" y="120.338" z="-19.2601" />
    <detection t="20" x="59.482" y="121.07900000000001" z="-19.2738" />
    <detection t="21" x="61.299000000000035" y="121.53300000000002" z="-19.0874" />
    <detection t="22" x="63.488" y="121.899" z="-19.3336" />
    <detection t="23" x="65.09700000000004" y="121.952" z="-19.5443" />
    <detection t="24" x="66.197" y="121.686" z="-19.4562" />
    <detection t="25" x="67.16500000000002" y="120.928" z="-19.6422" />
    <detection t="26" x="66.17599999999999" y="120.726" z="-19.7128" />
    <detection t="27" x="64.51499999999999" y="120.797" z="-19.63" />
    <detection t="28" x="62.638000000000034" y="120.73000000000002" z="-19.6025" />
    <detection t="29" x="61.281000000000006" y="121.186" z="-19.5511" />
    <detection t="30" x="60.31700000000001" y="120.85500000000002" z="-19.5136" />
    <detection t="31" x="58.34700000000001" y="120.941" z="-19.3174" />
    <detection t="32" x="58.642000000000024" y="121.53999999999999" z="-19.1596" />
    <detection t="33" x="61.353999999999985" y="122.19900000000001" z="-18.9832" />
    <detection t="34" x="63.98599999999999" y="121.785" z="-19.2183" />
    <detection t="35" x="66.63600000000002" y="121.477" z="-19.3066" />
    <detection t="36" x="68.53300000000002" y="120.249" z="-19.3913" />
    <detection t="37" x="68.22800000000001" y="120.53900000000002" z="-19.2167" />
    <detection t="38" x="67.12700000000001" y="120.257" z="-19.5767" />
  </particle>
  <particle nSpots="29">
    <detection t="0" x="75.03800000000001" y="45.431999999999995" z="-20.4595" />
    <detection t="1" x="69.92400000000004" y="46.492" z="-20.5074" />
    <detection t="2" x="64.77100000000002" y="47.791" z="-20.2382" />
    <detection t="3" x="59.77000000000001" y="49.385" z="-20.2149" />
    <detection t="4" x="54.92500000000001" y="51.309999999999995" z="-20.2743" />
    <detection t="5" x="50.274" y="53.615" z="-20.0561" />
    <detection t="6" x="45.67700000000002" y="56.242" z="-20.0244" />
    <detection t="7" x="41.05600000000001" y="59.038000000000004" z="-19.8917" />
    <detection t="8" x="36.52600000000001" y="62.114" z="-19.7932" />
    <detection t="9" x="31.666000000000025" y="65.164" z="-19.723" />
    <detection t="10" x="27.036" y="68.55900000000001" z="-19.5771" />
    <detection t="11" x="22.187000000000012" y="72.32000000000001" z="-19.5354" />
    <detection t="12" x="17.958000000000027" y="75.55900000000001" z="-19.44" />
    <detection t="13" x="14.718000000000018" y="79.408" z="-18.4759" />
    <detection t="14" x="12.319000000000017" y="83.682" z="-16.6021" />
    <detection t="15" x="11.952000000000027" y="88.33000000000001" z="-14.6202" />
    <detection t="16" x="13.452000000000027" y="93.581" z="-12.6311" />
    <detection t="17" x="16.916000000000025" y="100.863" z="-11.066" />
    <detection t="18" x="23.091000000000008" y="108.46900000000001" z="-9.3913" />
    <detection t="19" x="33.14100000000002" y="116.59300000000002" z="-3.0452" />
    <detection t="20" x="46.410000000000025" y="123.61000000000001" z="Infinity" />
    <detection t="21" x="59.87299999999999" y="126.64700000000002" z="-10.0997" />
    <detection t="22" x="74.27500000000003" y="125.72900000000001" z="-12.8363" />
    <detection t="23" x="90.019" y="122.53399999999999" z="-13.9052" />
    <detection t="24" x="108.28399999999999" y="120.439" z="-14.0005" />
    <detection t="25" x="127.55400000000003" y="120.649" z="-13.9129" />
    <detection t="26" x="148.863" y="122.39700000000002" z="-14.0873" />
    <detection t="27" x="171.23700000000002" y="127.339" z="6.1483" />
    <detection t="28" x="192.24" y="133.308" z="-25.4563" />
  </particle>
  <particle nSpots="29">
    <detection t="0" x="131.78700000000003" y="82.769" z="-1.3086" />
    <detection t="1" x="133.498" y="83.61200000000001" z="-1.9876" />
    <detection t="2" x="135.471" y="84.409" z="-2.0062" />
    <detection t="3" x="137.49200000000002" y="85.21100000000001" z="-1.8212" />
    <detection t="4" x="139.591" y="86.05000000000001" z="-1.9443" />
    <detection t="5" x="141.66900000000004" y="86.95700000000001" z="-2.3662" />
    <detection t="6" x="143.817" y="87.914" z="-2.2716" />
    <detection t="7" x="146.087" y="88.77900000000001" z="-2.421" />
    <detection t="8" x="149.046" y="89.89500000000001" z="-2.4926" />
    <detection t="9" x="151.58500000000004" y="91.03800000000001" z="-2.5572" />
    <detection t="10" x="154.015" y="92.19600000000001" z="-2.6077" />
    <detection t="11" x="156.437" y="93.394" z="-2.6897" />
    <detection t="12" x="158.904" y="94.54400000000001" z="-2.5822" />
    <detection t="13" x="161.25600000000003" y="95.747" z="-2.7185" />
    <detection t="14" x="163.567" y="96.849" z="-2.6466" />
    <detection t="15" x="166.063" y="98.132" z="-2.5432" />
    <detection t="16" x="168.666" y="99.49600000000001" z="-2.6421" />
    <detection t="17" x="171.514" y="100.98400000000001" z="-2.6843" />
    <detection t="18" x="174.527" y="102.608" z="-2.63" />
    <detection t="19" x="177.668" y="104.38300000000001" z="-2.6586" />
    <detection t="20" x="180.966" y="106.248" z="-2.6752" />
    <detection t="21" x="184.409" y="108.212" z="-2.5513" />
    <detection t="22" x="188.046" y="110.229" z="-2.4376" />
    <detection t="23" x="192.086" y="112.551" z="-2.4043" />
    <detection t="24" x="196.372" y="114.685" z="-2.2588" />
    <detection t="25" x="200.868" y="116.43700000000001" z="-2.3361" />
    <detection t="26" x="205.515" y="117.62" z="-2.2736" />
    <detection t="27" x="210.656" y="117.809" z="-2.2124" />
    <detection t="28" x="215.608" y="116.624" z="-2.1237" />
  </particle>
  <particle nSpots="6">
    <detection t="0" x="57.364000000000004" y="114.28900000000002" z="-1.5734" />
    <detection t="1" x="66.81299999999999" y="116.77600000000001" z="-1.7594" />
    <detection t="2" x="78.10399999999998" y="117.054" z="-1.7714" />
    <detection t="3" x="88.00800000000004" y="116.4" z="-1.0131" />
    <detection t="4" x="98.11099999999999" y="115.85500000000002" z="-2.0099" />
    <detection t="5" x="108.642" y="115.93800000000002" z="-1.4222" />
  </particle>
  <particle nSpots="8">
    <detection t="0" x="229.618" y="43.906" z="-8.1188" />
    <detection t="1" x="231.79500000000002" y="46.457" z="-8.0984" />
    <detection t="2" x="233.74400000000003" y="49.022" z="-8.1379" />
    <detection t="3" x="235.36700000000002" y="51.477" z="-7.9973" />
    <detection t="4" x="236.92000000000002" y="53.764" z="-7.9707" />
    <detection t="5" x="238.075" y="55.99" z="-8.0504" />
    <detection t="6" x="239.15500000000003" y="58.49099999999999" z="-8.1414" />
    <detection t="7" x="240.128" y="59.943999999999996" z="-8.3037" />
  </particle>
  <particle nSpots="41">
    <detection t="0" x="139.40300000000002" y="43.943999999999996" z="-7.7469" />
    <detection t="1" x="137.875" y="43.722" z="-7.8243" />
    <detection t="2" x="136.51300000000003" y="43.574" z="-7.8262" />
    <detection t="3" x="135.118" y="43.521" z="-7.9676" />
    <detection t="4" x="133.673" y="43.536" z="-8.038" />
    <detection t="5" x="132.176" y="43.693999999999996" z="-8.0815" />
    <detection t="6" x="130.67000000000002" y="43.632" z="-8.1134" />
    <detection t="7" x="129.075" y="43.716" z="-8.1411" />
    <detection t="8" x="127.30900000000003" y="43.699999999999996" z="-8.0416" />
    <detection t="9" x="125.37799999999999" y="43.690999999999995" z="-8.1861" />
    <detection t="10" x="123.52300000000002" y="43.812999999999995" z="-8.06" />
    <detection t="11" x="122.00100000000003" y="43.882999999999996" z="-8.0431" />
    <detection t="12" x="120.363" y="43.964" z="-8.0355" />
    <detection t="13" x="118.93400000000003" y="44.109" z="-7.9587" />
    <detection t="14" x="117.33100000000002" y="44.189" z="-7.9437" />
    <detection t="15" x="115.935" y="44.301" z="-7.9555" />
    <detection t="16" x="114.75200000000001" y="44.448" z="-7.8316" />
    <detection t="17" x="113.55700000000002" y="44.62" z="-7.8435" />
    <detection t="18" x="112.447" y="44.707" z="-7.7863" />
    <detection t="19" x="111.19900000000001" y="44.924" z="-8.0808" />
    <detection t="20" x="110.27300000000002" y="45.025999999999996" z="-7.5869" />
    <detection t="21" x="109.12400000000002" y="45.186" z="-7.7321" />
    <detection t="22" x="108.20300000000003" y="45.458" z="-7.6852" />
    <detection t="23" x="107.202" y="45.595" z="-7.6838" />
    <detection t="24" x="106.46800000000002" y="45.787" z="-7.6746" />
    <detection t="25" x="105.96500000000003" y="45.963" z="-7.6685" />
    <detection t="26" x="105.24600000000004" y="46.269999999999996" z="-7.5907" />
    <detection t="27" x="104.358" y="46.548" z="-7.4225" />
    <detection t="28" x="103.35500000000002" y="46.686" z="-7.339" />
    <detection t="29" x="102.315" y="46.937" z="-7.4581" />
    <detection t="30" x="101.13100000000003" y="47.115" z="-7.3558" />
    <detection t="31" x="99.935" y="47.443999999999996" z="-7.291" />
    <detection t="32" x="98.73000000000002" y="47.677" z="-7.3322" />
    <detection t="33" x="97.41700000000003" y="48.083999999999996" z="-7.2423" />
    <detection t="34" x="96.243" y="48.544" z="-7.058" />
    <detection t="35" x="94.99600000000004" y="48.827999999999996" z="-6.9329" />
    <detection t="36" x="93.76300000000003" y="48.99" z="-6.8174" />
    <detection t="37" x="92.67400000000004" y="49.089999999999996" z="-6.7195" />
    <detection t="38" x="91.517" y="49.421" z="-6.9525" />
    <detection t="39" x="90.656" y="49.726" z="-6.6672" />
    <detection t="40" x="89.649" y="50.044" z="-6.5971" />
  </particle>
  <particle nSpots="35">
    <detection t="5" x="152.87100000000004" y="115.08500000000001" z="-8.4878" />
    <detection t="6" x="162.904" y="117.523" z="-8.4526" />
    <detection t="7" x="172.978" y="120.434" z="-8.9471" />
    <detection t="8" x="183.726" y="123.72300000000001" z="-9.1993" />
    <detection t="9" x="194.51600000000002" y="127.85300000000001" z="-9.1679" />
    <detection t="10" x="208.257" y="129.37" z="-8.2052" />
    <detection t="11" x="222.546" y="126.43" z="-8.2866" />
    <detection t="12" x="233.59500000000003" y="119.912" z="-9.5649" />
    <detection t="13" x="240.911" y="112.61" z="-11.2595" />
    <detection t="14" x="245.098" y="106.68400000000001" z="-13.1077" />
    <detection t="15" x="246.06900000000002" y="100.956" z="-14.9508" />
    <detection t="16" x="244.35500000000002" y="95.717" z="-16.8526" />
    <detection t="17" x="241.44800000000004" y="91.488" z="-18.2264" />
    <detection t="18" x="237.43600000000004" y="87.712" z="-18.7002" />
    <detection t="19" x="232.53000000000003" y="83.888" z="-18.8759" />
    <detection t="20" x="227.515" y="80.212" z="-19.1174" />
    <detection t="21" x="222.43400000000003" y="76.66000000000001" z="-19.0818" />
    <detection t="22" x="217.351" y="73.35300000000001" z="-19.0478" />
    <detection t="23" x="212.438" y="70.263" z="-19.0338" />
    <detection t="24" x="207.529" y="67.46300000000001" z="-18.864" />
    <detection t="25" x="202.882" y="64.899" z="-18.9119" />
    <detection t="26" x="198.27500000000003" y="62.501" z="-18.7067" />
    <detection t="27" x="193.909" y="60.288999999999994" z="-18.5057" />
    <detection t="28" x="189.601" y="58.211999999999996" z="-18.7007" />
    <detection t="29" x="185.464" y="56.24399999999999" z="-18.4824" />
    <detection t="30" x="181.24099999999999" y="54.492" z="-18.1674" />
    <detection t="31" x="177.41700000000003" y="52.912" z="-18.19" />
    <detection t="32" x="173.53700000000003" y="51.431000000000004" z="-17.8725" />
    <detection t="33" x="169.53700000000003" y="50.097" z="-17.6633" />
    <detection t="34" x="165.76800000000003" y="48.862" z="-17.4478" />
    <detection t="35" x="162.166" y="47.757999999999996" z="-17.5285" />
    <detection t="36" x="158.58300000000003" y="46.739" z="-17.3725" />
    <detection t="37" x="155.062" y="45.789" z="-17.3307" />
    <detection t="38" x="151.599" y="44.948" z="-16.9699" />
    <detection t="39" x="148.17000000000002" y="44.157" z="-16.6636" />
  </particle>
  <particle nSpots="37">
    <detection t="4" x="152.41500000000002" y="22.205999999999996" z="-21.4808" />
    <detection t="5" x="143.99400000000003" y="20.903999999999996" z="-21.5705" />
    <detection t="6" x="136.04900000000004" y="20.467999999999996" z="-21.3322" />
    <detection t="7" x="128.46699999999998" y="19.769" z="-21.058" />
    <detection t="8" x="121.25" y="19.592999999999996" z="-21.079" />
    <detection t="9" x="114.30099999999999" y="19.558" z="-21.0569" />
    <detection t="10" x="107.43700000000001" y="19.801000000000002" z="-20.7657" />
    <detection t="11" x="100.97500000000002" y="20.250999999999998" z="-20.7934" />
    <detection t="12" x="94.512" y="20.817" z="-20.7127" />
    <detection t="13" x="88.20300000000003" y="21.644" z="-20.3596" />
    <detection t="14" x="82.11099999999999" y="22.586999999999996" z="-20.5425" />
    <detection t="15" x="76.37700000000001" y="23.570999999999998" z="-20.0533" />
    <detection t="16" x="70.63999999999999" y="24.673000000000002" z="-20.0995" />
    <detection t="17" x="65.09899999999999" y="26.181999999999995" z="-19.6424" />
    <detection t="18" x="59.853999999999985" y="27.698" z="-19.741" />
    <detection t="19" x="55.023000000000025" y="29.338" z="-19.2653" />
    <detection t="20" x="50.67500000000001" y="31.409" z="-19.2172" />
    <detection t="21" x="46.303000000000026" y="33.684999999999995" z="-19.1694" />
    <detection t="22" x="42.295000000000016" y="36.109" z="-18.815" />
    <detection t="23" x="38.363" y="38.6" z="-18.5758" />
    <detection t="24" x="34.884000000000015" y="41.23" z="-18.4203" />
    <detection t="25" x="31.345" y="43.72" z="-18.2688" />
    <detection t="26" x="27.938000000000017" y="46.929" z="-18.021" />
    <detection t="27" x="24.590000000000003" y="49.931" z="-17.642" />
    <detection t="28" x="21.613" y="52.23499999999999" z="-17.5238" />
    <detection t="29" x="18.851" y="54.34499999999999" z="-17.6291" />
    <detection t="30" x="16.634000000000015" y="56.053999999999995" z="-16.9307" />
    <detection t="31" x="14.475999999999999" y="57.326" z="-16.3358" />
    <detection t="32" x="13.376000000000005" y="56.868" z="-15.4719" />
    <detection t="33" x="12.201000000000022" y="55.517999999999994" z="-14.1745" />
    <detection t="34" x="11.567000000000007" y="53.385" z="-13.3573" />
    <detection t="35" x="11.939000000000021" y="49.251" z="-12.6548" />
    <detection t="36" x="13.76600000000002" y="43.842" z="-12.0793" />
    <detection t="37" x="16.568000000000012" y="36.483" z="-11.8858" />
    <detection t="38" x="20.542" y="29.603" z="-11.6814" />
    <detection t="39" x="25.182000000000016" y="24.711999999999996" z="-11.569" />
    <detection t="40" x="29.649" y="21.094" z="-12.3999" />
  </particle>
  <particle nSpots="2">
    <detection t="21" x="61.97500000000002" y="120.28300000000002" z="-19.4122" />
    <detection t="22" x="59.71900000000002" y="120.767" z="-19.4161" />
  </particle>
  <particle nSpots="42">
    <detection t="0" x="108.02000000000004" y="47.940999999999995" z="-14.2031" />
    <detection t="1" x="105.73200000000003" y="48.114" z="-14.138" />
    <detection t="2" x="103.37600000000003" y="48.385999999999996" z="-14.1797" />
    <detection t="3" x="101.13900000000001" y="48.68" z="-14.0913" />
    <detection t="4" x="98.85399999999998" y="49.205" z="-13.9935" />
    <detection t="5" x="96.57499999999999" y="49.86" z="-14.0119" />
    <detection t="6" x="94.257" y="50.603" z="-13.9235" />
    <detection t="7" x="91.98599999999999" y="51.371" z="-13.8537" />
    <detection t="8" x="89.80900000000003" y="52.287" z="-13.7834" />
    <detection t="9" x="87.661" y="53.077999999999996" z="-13.9469" />
    <detection t="10" x="85.63900000000001" y="53.961999999999996" z="-13.7681" />
    <detection t="11" x="83.87299999999999" y="55.07" z="-13.6268" />
    <detection t="12" x="82.16399999999999" y="55.817" z="-13.7072" />
    <detection t="13" x="80.59000000000003" y="56.901" z="-13.5645" />
    <detection t="14" x="78.96199999999999" y="58.013" z="-13.5319" />
    <detection t="15" x="77.457" y="59.160000000000004" z="-13.3098" />
    <detection t="16" x="76.082" y="60.49099999999999" z="-13.2064" />
    <detection t="17" x="74.63800000000003" y="61.833999999999996" z="-13.1562" />
    <detection t="18" x="73.28500000000003" y="63.035999999999994" z="-13.05" />
    <detection t="19" x="72.00600000000003" y="64.174" z="-12.8205" />
    <detection t="20" x="70.76100000000002" y="65.477" z="-12.7069" />
    <detection t="21" x="69.76100000000002" y="66.83800000000001" z="-12.5051" />
    <detection t="22" x="68.81100000000004" y="68.302" z="-12.4948" />
    <detection t="23" x="67.84800000000001" y="69.63000000000001" z="-12.4192" />
    <detection t="24" x="66.89500000000004" y="70.81800000000001" z="-12.2717" />
    <detection t="25" x="65.98000000000002" y="72.20500000000001" z="-12.1537" />
    <detection t="26" x="65.10000000000002" y="73.257" z="-12.2204" />
    <detection t="27" x="64.27100000000002" y="74.897" z="-11.9389" />
    <detection t="28" x="63.398000000000025" y="76.217" z="-11.932" />
    <detection t="29" x="62.853999999999985" y="77.653" z="-11.7236" />
    <detection t="30" x="62.08800000000002" y="79.08800000000001" z="-11.6322" />
    <detection t="31" x="61.52699999999999" y="80.59" z="-11.5337" />
    <detection t="32" x="60.96800000000002" y="82.415" z="-11.4927" />
    <detection t="33" x="60.964" y="84.092" z="-11.4446" />
    <detection t="34" x="61.065" y="86.915" z="-11.1496" />
    <detection t="35" x="61.149" y="89.14500000000001" z="-11.0908" />
    <detection t="36" x="61.05099999999999" y="90.98" z="-10.9662" />
    <detection t="37" x="61.735000000000014" y="93.093" z="-10.9052" />
    <detection t="38" x="62.71600000000001" y="95.703" z="-10.8157" />
    <detection t="39" x="64.40000000000003" y="98.38900000000001" z="-10.5482" />
    <detection t="40" x="66.47500000000002" y="100.774" z="-10.3321" />
    <detection t="41" x="69.29900000000004" y="103.061" z="-10.0884" />
  </particle>
  <particle nSpots="12">
    <detection t="0" x="47.822" y="87.781" z="3.3686" />
    <detection t="1" x="46.95500000000001" y="89.292" z="2.8853" />
    <detection t="2" x="45.92100000000002" y="90.903" z="3.2523" />
    <detection t="3" x="45.021000000000015" y="92.774" z="2.6537" />
    <detection t="4" x="44.49600000000001" y="94.772" z="3.0077" />
    <detection t="5" x="44.68800000000002" y="97.71600000000001" z="2.7074" />
    <detection t="6" x="44.72800000000001" y="100.488" z="2.4794" />
    <detection t="7" x="45.33000000000001" y="103.32700000000001" z="2.7388" />
    <detection t="8" x="46.783000000000015" y="106.43700000000001" z="2.4857" />
    <detection t="9" x="49.11200000000002" y="108.715" z="2.4784" />
    <detection t="10" x="52.20600000000002" y="111.32100000000001" z="2.1704" />
    <detection t="11" x="56.757000000000005" y="113.194" z="2.1777" />
  </particle>
  <particle nSpots="41">
    <detection t="0" x="151.856" y="70.70400000000001" z="-17.8406" />
    <detection t="1" x="148.32" y="69.789" z="-17.7414" />
    <detection t="2" x="144.60900000000004" y="68.985" z="-17.6446" />
    <detection t="3" x="140.805" y="68.22800000000001" z="-18.0885" />
    <detection t="4" x="136.82300000000004" y="67.48100000000001" z="-17.9187" />
    <detection t="5" x="132.902" y="66.774" z="-18.0067" />
    <detection t="6" x="129.171" y="66.33300000000001" z="-17.5577" />
    <detection t="7" x="125.51600000000002" y="65.98100000000001" z="-17.8429" />
    <detection t="8" x="121.99000000000001" y="65.714" z="-17.5459" />
    <detection t="9" x="118.64699999999999" y="65.40700000000001" z="-17.4546" />
    <detection t="10" x="115.47399999999999" y="65.12400000000001" z="-17.4893" />
    <detection t="11" x="112.40000000000003" y="65.048" z="-17.4616" />
    <detection t="12" x="109.54200000000003" y="64.9" z="-17.3488" />
    <detection t="13" x="106.66700000000003" y="64.756" z="-17.4476" />
    <detection t="14" x="103.94900000000001" y="64.68900000000001" z="-17.3306" />
    <detection t="15" x="101.452" y="64.65400000000001" z="-17.1313" />
    <detection t="16" x="98.92599999999999" y="64.783" z="-17.0205" />
    <detection t="17" x="96.56600000000003" y="64.983" z="-16.9754" />
    <detection t="18" x="94.29400000000004" y="65.238" z="-16.7543" />
    <detection t="19" x="92.08800000000002" y="65.48" z="-16.7025" />
    <detection t="20" x="89.99099999999999" y="65.83600000000001" z="-16.8438" />
    <detection t="21" x="87.81400000000002" y="66.31400000000001" z="-16.6371" />
    <detection t="22" x="85.76400000000001" y="66.911" z="-16.4745" />
    <detection t="23" x="83.685" y="67.46000000000001" z="-16.5096" />
    <detection t="24" x="81.96600000000001" y="67.85900000000001" z="-16.4377" />
    <detection t="25" x="80.23700000000002" y="68.424" z="-16.349" />
    <detection t="26" x="78.50400000000002" y="68.89500000000001" z="-16.2849" />
    <detection t="27" x="76.66000000000003" y="69.558" z="-16.1414" />
    <detection t="28" x="74.97800000000001" y="70.10300000000001" z="-15.9961" />
    <detection t="29" x="73.334" y="70.673" z="-15.9637" />
    <detection t="30" x="71.543" y="71.32600000000001" z="-15.6135" />
    <detection t="31" x="69.805" y="71.98700000000001" z="-15.7298" />
    <detection t="32" x="67.887" y="72.799" z="-15.5489" />
    <detection t="33" x="66.09700000000004" y="73.531" z="-15.5532" />
    <detection t="34" x="64.30099999999999" y="74.717" z="-15.2525" />
    <detection t="35" x="62.48599999999999" y="75.748" z="-15.2175" />
    <detection t="36" x="60.64300000000003" y="76.53200000000001" z="-15.2898" />
    <detection t="37" x="58.87700000000001" y="77.22800000000001" z="-14.9866" />
    <detection t="38" x="57.09400000000002" y="78.122" z="-14.9399" />
    <detection t="39" x="55.31100000000001" y="79.019" z="-14.8897" />
    <detection t="40" x="53.525000000000006" y="79.671" z="-14.8309" />
  </particle>
  <particle nSpots="23">
    <detection t="3" x="199.36200000000002" y="43.408" z="-22.4018" />
    <detection t="4" x="190.23900000000003" y="39.923" z="-22.7402" />
    <detection t="5" x="181.15800000000002" y="36.894999999999996" z="-22.816" />
    <detection t="6" x="171.92700000000002" y="34.382" z="-22.4953" />
    <detection t="7" x="162.26800000000003" y="32.382999999999996" z="-22.6251" />
    <detection t="8" x="153.276" y="30.836999999999996" z="-22.5167" />
    <detection t="9" x="144.48900000000003" y="29.677999999999997" z="-22.5277" />
    <detection t="10" x="135.57800000000003" y="28.876999999999995" z="-22.3841" />
    <detection t="11" x="126.71600000000001" y="28.010999999999996" z="-22.6184" />
    <detection t="12" x="117.94200000000001" y="27.573" z="-22.4711" />
    <detection t="13" x="109.55200000000002" y="27.568999999999996" z="-22.533" />
    <detection t="14" x="101.88300000000004" y="27.729" z="-22.5955" />
    <detection t="15" x="94.06" y="28.134999999999998" z="-22.5252" />
    <detection t="16" x="83.22899999999998" y="29.021" z="-22.4513" />
    <detection t="17" x="68.97300000000001" y="30.985" z="-22.3619" />
    <detection t="18" x="55.25800000000001" y="33.564" z="-22.3942" />
    <detection t="19" x="41.828" y="36.735" z="-22.4998" />
    <detection t="20" x="28.836000000000013" y="40.71" z="-22.5935" />
    <detection t="21" x="16.271000000000015" y="45.399" z="-22.9665" />
    <detection t="22" x="9.563000000000017" y="49.418" z="-20.5457" />
    <detection t="23" x="7.059000000000026" y="48.964999999999996" z="-18.4351" />
    <detection t="24" x="6.4550000000000125" y="43.963" z="-17.2006" />
    <detection t="25" x="7.88300000000001" y="35.942" z="-15.5447" />
  </particle>
  <particle nSpots="34">
    <detection t="9" x="218.293" y="73.956" z="-19.6722" />
    <detection t="10" x="210.88400000000001" y="69.64500000000001" z="-19.4127" />
    <detection t="11" x="204.639" y="66.275" z="-19.5793" />
    <detection t="12" x="198.50800000000004" y="62.936" z="-19.5597" />
    <detection t="13" x="192.447" y="59.886" z="-19.4867" />
    <detection t="14" x="186.421" y="57.076" z="-19.4443" />
    <detection t="15" x="180.64600000000002" y="54.486" z="-19.6036" />
    <detection t="16" x="175.113" y="52.159" z="-19.627" />
    <detection t="17" x="169.45600000000002" y="50.284" z="-19.364" />
    <detection t="18" x="164.22899999999998" y="48.463" z="-19.5387" />
    <detection t="19" x="159.099" y="46.859" z="-19.5705" />
    <detection t="20" x="153.92900000000003" y="45.5" z="-19.5707" />
    <detection t="21" x="148.887" y="44.372" z="-19.533" />
    <detection t="22" x="143.82800000000003" y="43.373" z="-19.4901" />
    <detection t="23" x="138.80900000000003" y="42.497" z="-19.4407" />
    <detection t="24" x="133.765" y="41.699" z="-19.496" />
    <detection t="25" x="128.85700000000003" y="41.152" z="-19.4229" />
    <detection t="26" x="123.82800000000003" y="40.763" z="-19.3074" />
    <detection t="27" x="118.40000000000003" y="40.498999999999995" z="-19.2488" />
    <detection t="28" x="113.31600000000003" y="40.286" z="-19.1848" />
    <detection t="29" x="108.35500000000002" y="40.257999999999996" z="-19.1928" />
    <detection t="30" x="103.60399999999998" y="40.291" z="-19.1327" />
    <detection t="31" x="98.86599999999999" y="40.443" z="-19.1421" />
    <detection t="32" x="94.24600000000004" y="40.814" z="-19.0115" />
    <detection t="33" x="89.63100000000003" y="41.146" z="-18.8371" />
    <detection t="34" x="85.19999999999999" y="41.849" z="-18.9187" />
    <detection t="35" x="80.89300000000003" y="42.663" z="-18.7688" />
    <detection t="36" x="76.71000000000004" y="43.622" z="-18.6445" />
    <detection t="37" x="72.53399999999999" y="44.696" z="-18.5866" />
    <detection t="38" x="68.50600000000003" y="45.722" z="-18.4078" />
    <detection t="39" x="64.65100000000001" y="46.978" z="-18.2811" />
    <detection t="40" x="61.101" y="48.21" z="-17.9041" />
    <detection t="41" x="57.59800000000001" y="49.607" z="-18.1419" />
    <detection t="42" x="54.172000000000025" y="51.12799999999999" z="-17.8944" />
  </particle>
  <particle nSpots="33">
    <detection t="6" x="95.315" y="75.91600000000001" z="-13.9211" />
    <detection t="7" x="93.577" y="76.513" z="-14.1218" />
    <detection t="8" x="92.19100000000003" y="76.88300000000001" z="-14.0682" />
    <detection t="9" x="91.089" y="77.21100000000001" z="-13.8859" />
    <detection t="10" x="90.08000000000004" y="77.373" z="-13.9248" />
    <detection t="11" x="89.06600000000003" y="77.614" z="-13.9441" />
    <detection t="12" x="88.012" y="77.971" z="-13.796" />
    <detection t="13" x="86.98200000000003" y="78.381" z="-13.6683" />
    <detection t="14" x="85.94600000000003" y="78.717" z="-13.687" />
    <detection t="15" x="84.82499999999999" y="79.07400000000001" z="-13.6107" />
    <detection t="16" x="83.65300000000002" y="79.46300000000001" z="-13.537" />
    <detection t="17" x="82.54400000000004" y="79.879" z="-13.3984" />
    <detection t="18" x="81.49400000000003" y="80.22200000000001" z="-13.3108" />
    <detection t="19" x="80.50400000000002" y="80.531" z="-13.2356" />
    <detection t="20" x="79.74000000000001" y="80.938" z="-13.0643" />
    <detection t="21" x="78.87600000000003" y="81.36200000000001" z="-13.0483" />
    <detection t="22" x="78.10500000000002" y="81.87" z="-13.1035" />
    <detection t="23" x="77.332" y="82.265" z="-12.9945" />
    <detection t="24" x="76.625" y="82.714" z="-12.8504" />
    <detection t="25" x="76.113" y="82.986" z="-12.7526" />
    <detection t="26" x="75.67099999999999" y="83.444" z="-12.5539" />
    <detection t="27" x="75.24000000000001" y="83.65" z="-12.4499" />
    <detection t="28" x="74.894" y="83.979" z="-12.4889" />
    <detection t="29" x="74.63499999999999" y="84.32100000000001" z="-12.2801" />
    <detection t="30" x="74.368" y="84.682" z="-12.321" />
    <detection t="31" x="73.90700000000004" y="85.09" z="-12.1962" />
    <detection t="32" x="73.71600000000001" y="85.36200000000001" z="-12.0872" />
    <detection t="33" x="73.43100000000004" y="85.845" z="-12.0255" />
    <detection t="34" x="73.173" y="86.33800000000001" z="-11.9384" />
    <detection t="35" x="72.97000000000003" y="86.71100000000001" z="-11.781" />
    <detection t="36" x="72.80799999999999" y="86.82000000000001" z="-11.6881" />
    <detection t="37" x="72.707" y="86.96600000000001" z="-11.7786" />
    <detection t="38" x="72.47700000000003" y="87.123" z="-11.5183" />
  </particle>
  <particle nSpots="39">
    <detection t="0" x="192.389" y="65.87400000000001" z="-12.2004" />
    <detection t="1" x="190.72200000000004" y="64.74000000000001" z="-12.1759" />
    <detection t="2" x="189.49400000000003" y="63.535000000000004" z="-12.208" />
    <detection t="3" x="188.098" y="62.373" z="-12.161" />
    <detection t="4" x="186.452" y="61.272" z="-12.0905" />
    <detection t="5" x="184.65500000000003" y="60.141" z="-12.0836" />
    <detection t="6" x="182.88400000000001" y="59.091" z="-11.9805" />
    <detection t="7" x="181.09000000000003" y="57.99999999999999" z="-11.9446" />
    <detection t="8" x="179.332" y="57.044000000000004" z="-11.9892" />
    <detection t="9" x="177.39800000000002" y="55.96699999999999" z="-11.8435" />
    <detection t="10" x="175.291" y="54.971" z="-11.704" />
    <detection t="11" x="173.303" y="54.145" z="-11.6427" />
    <detection t="12" x="171.56400000000002" y="53.335" z="-11.5637" />
    <detection t="13" x="169.92200000000003" y="52.62499999999999" z="-11.5779" />
    <detection t="14" x="168.274" y="51.88399999999999" z="-11.4238" />
    <detection t="15" x="166.66500000000002" y="51.133" z="-11.335" />
    <detection t="16" x="165.11200000000002" y="50.416000000000004" z="-11.3122" />
    <detection t="17" x="163.503" y="49.769" z="-11.3731" />
    <detection t="18" x="161.87" y="49.192" z="-11.142" />
    <detection t="19" x="160.30900000000003" y="48.623" z="-11.1139" />
    <detection t="20" x="158.904" y="48.073" z="-11.0251" />
    <detection t="21" x="157.464" y="47.602" z="-11.0749" />
    <detection t="22" x="156.06400000000002" y="47.143" z="-10.8418" />
    <detection t="23" x="154.74600000000004" y="46.681999999999995" z="-10.9068" />
    <detection t="24" x="153.452" y="46.295" z="-10.839" />
    <detection t="25" x="152.32300000000004" y="45.826" z="-10.8088" />
    <detection t="26" x="151.50400000000002" y="45.4" z="-10.6784" />
    <detection t="27" x="150.41200000000003" y="44.949999999999996" z="-10.5498" />
    <detection t="28" x="149.079" y="44.5" z="-10.6187" />
    <detection t="29" x="147.603" y="44.043" z="-10.4446" />
    <detection t="30" x="146.173" y="43.597" z="-10.4958" />
    <detection t="31" x="144.454" y="43.196" z="-10.253" />
    <detection t="32" x="142.865" y="42.826" z="-10.1679" />
    <detection t="33" x="141.072" y="42.338" z="-10.0526" />
    <detection t="34" x="139.175" y="41.918" z="-9.9791" />
    <detection t="35" x="137.373" y="41.604" z="-9.7991" />
    <detection t="36" x="135.57300000000004" y="41.277" z="-9.7304" />
    <detection t="37" x="133.935" y="40.97" z="-9.4314" />
    <detection t="38" x="133.38600000000002" y="40.78" z="-9.39" />
  </particle>
  <particle nSpots="15">
    <detection t="0" x="30.071000000000026" y="50.332" z="-11.31" />
    <detection t="1" x="28.533000000000015" y="50.368" z="-11.4094" />
    <detection t="2" x="27.230000000000018" y="50.704" z="-11.472" />
    <detection t="3" x="25.835000000000008" y="51.175999999999995" z="-11.3331" />
    <detection t="4" x="24.779000000000025" y="51.050000000000004" z="-11.0506" />
    <detection t="5" x="24.32000000000002" y="50.961999999999996" z="-10.849" />
    <detection t="6" x="23.549000000000007" y="50.62499999999999" z="-10.7567" />
    <detection t="7" x="23.23400000000001" y="49.908" z="-10.5796" />
    <detection t="8" x="23.013000000000005" y="48.666" z="-10.5995" />
    <detection t="9" x="22.841000000000008" y="47.216" z="-10.432" />
    <detection t="10" x="23.36500000000001" y="45.673" z="-10.4099" />
    <detection t="11" x="24.221000000000004" y="43.672" z="-10.2299" />
    <detection t="12" x="24.937000000000012" y="41.724" z="-10.1189" />
    <detection t="13" x="26.366000000000014" y="39.693" z="-9.995" />
    <detection t="14" x="27.900000000000006" y="37.796" z="-9.7504" />
  </particle>
  <particle nSpots="31">
    <detection t="15" x="159.11200000000002" y="67.816" z="-5.2438" />
    <detection t="16" x="157.635" y="67.313" z="-5.0139" />
    <detection t="17" x="156.32" y="66.96300000000001" z="-4.7063" />
    <detection t="18" x="154.93" y="66.74900000000001" z="-4.0946" />
    <detection t="19" x="153.765" y="66.593" z="-3.5008" />
    <detection t="20" x="152.42400000000004" y="66.424" z="-9.3781" />
    <detection t="21" x="151.185" y="66.26700000000001" z="-9.6687" />
    <detection t="22" x="150.058" y="66.099" z="-9.9167" />
    <detection t="23" x="148.89100000000002" y="66.0" z="-10.1152" />
    <detection t="24" x="147.94400000000002" y="65.94500000000001" z="-10.1364" />
    <detection t="25" x="147.05" y="65.83600000000001" z="-10.3949" />
    <detection t="26" x="146.096" y="65.77600000000001" z="-10.4915" />
    <detection t="27" x="145.26600000000002" y="65.688" z="-10.7178" />
    <detection t="28" x="144.322" y="65.70200000000001" z="-10.7002" />
    <detection t="29" x="143.52300000000002" y="65.661" z="-9.1249" />
    <detection t="30" x="142.777" y="65.69600000000001" z="-8.8202" />
    <detection t="31" x="142.014" y="65.717" z="-8.5733" />
    <detection t="32" x="141.34000000000003" y="65.715" z="-7.3561" />
    <detection t="33" x="140.61400000000003" y="65.763" z="-7.1196" />
    <detection t="34" x="139.93900000000002" y="65.799" z="-7.1691" />
    <detection t="35" x="139.36" y="65.851" z="-6.8959" />
    <detection t="36" x="138.85399999999998" y="65.86500000000001" z="-7.1007" />
    <detection t="37" x="138.20300000000003" y="65.75500000000001" z="-6.6624" />
    <detection t="38" x="137.526" y="65.73700000000001" z="-6.7396" />
    <detection t="39" x="136.825" y="65.742" z="-13.7458" />
    <detection t="40" x="136.25900000000001" y="65.80600000000001" z="-13.8522" />
    <detection t="41" x="135.721" y="65.76400000000001" z="-13.8773" />
    <detection t="42" x="135.628" y="65.792" z="-13.7617" />
    <detection t="43" x="135.30900000000003" y="65.96300000000001" z="-13.8995" />
    <detection t="44" x="135.108" y="66.22800000000001" z="-13.8295" />
    <detection t="45" x="135.08500000000004" y="66.382" z="-13.8586" />
  </particle>
  <particle nSpots="42">
    <detection t="0" x="230.32100000000003" y="90.848" z="-20.0033" />
    <detection t="1" x="225.363" y="86.93900000000001" z="-20.081" />
    <detection t="2" x="220.17400000000004" y="83.351" z="-20.4008" />
    <detection t="3" x="214.709" y="79.87400000000001" z="-20.3905" />
    <detection t="4" x="209.25100000000003" y="76.57900000000001" z="-20.5273" />
    <detection t="5" x="202.875" y="73.006" z="-20.3616" />
    <detection t="6" x="196.57600000000002" y="69.79700000000001" z="-20.3853" />
    <detection t="7" x="190.59199999999998" y="66.828" z="-20.5393" />
    <detection t="8" x="184.591" y="64.069" z="-20.3653" />
    <detection t="9" x="178.858" y="61.555" z="-20.4177" />
    <detection t="10" x="173.435" y="59.294999999999995" z="-20.1252" />
    <detection t="11" x="168.211" y="57.282000000000004" z="-20.0947" />
    <detection t="12" x="163.20300000000003" y="55.392999999999994" z="-20.128" />
    <detection t="13" x="158.666" y="53.824999999999996" z="-19.918" />
    <detection t="14" x="154.44800000000004" y="52.49" z="-19.9958" />
    <detection t="15" x="150.29400000000004" y="51.33899999999999" z="-19.942" />
    <detection t="16" x="146.12" y="50.36299999999999" z="-20.0407" />
    <detection t="17" x="141.84500000000003" y="49.586" z="-19.8498" />
    <detection t="18" x="138.05200000000002" y="48.896" z="-19.9307" />
    <detection t="19" x="134.53000000000003" y="48.355" z="-19.9681" />
    <detection t="20" x="130.938" y="47.926" z="-19.745" />
    <detection t="21" x="127.464" y="47.592999999999996" z="-19.6103" />
    <detection t="22" x="124.16900000000004" y="47.338" z="-19.719" />
    <detection t="23" x="120.846" y="47.183" z="-19.6936" />
    <detection t="24" x="117.74400000000003" y="47.058" z="-19.7387" />
    <detection t="25" x="114.77699999999999" y="46.975" z="-19.5619" />
    <detection t="26" x="111.91700000000003" y="47.037" z="-19.5153" />
    <detection t="27" x="109.17400000000004" y="47.168" z="-19.3764" />
    <detection t="28" x="106.53899999999999" y="47.242" z="-19.273" />
    <detection t="29" x="103.88800000000003" y="47.260999999999996" z="-19.4941" />
    <detection t="30" x="101.16500000000002" y="47.323" z="-19.4862" />
    <detection t="31" x="98.45400000000001" y="47.369" z="-19.4265" />
    <detection t="32" x="95.82499999999999" y="47.504" z="-19.2331" />
    <detection t="33" x="93.23000000000002" y="47.729" z="-19.016" />
    <detection t="34" x="90.517" y="47.981" z="-19.16" />
    <detection t="35" x="87.916" y="48.426" z="-18.9725" />
    <detection t="36" x="85.29400000000004" y="48.903" z="-19.0951" />
    <detection t="37" x="82.58300000000003" y="49.477" z="-18.9537" />
    <detection t="38" x="79.95300000000003" y="49.998999999999995" z="-18.5656" />
    <detection t="39" x="77.42099999999999" y="50.529" z="-18.649" />
    <detection t="40" x="74.86000000000001" y="51.103" z="-18.3376" />
    <detection t="41" x="72.38900000000001" y="51.714999999999996" z="-18.0522" />
  </particle>
  <particle nSpots="2">
    <detection t="0" x="74.74000000000001" y="46.861" z="3.7961" />
    <detection t="1" x="70.73599999999999" y="47.507" z="3.7395" />
  </particle>
  <particle nSpots="25">
    <detection t="0" x="127.43799999999999" y="74.40100000000001" z="-2.708" />
    <detection t="1" x="128.813" y="74.852" z="-2.6572" />
    <detection t="2" x="130.09300000000002" y="75.49600000000001" z="-2.9098" />
    <detection t="3" x="131.223" y="76.149" z="-2.9747" />
    <detection t="4" x="132.28200000000004" y="76.86200000000001" z="-3.166" />
    <detection t="5" x="133.16900000000004" y="77.506" z="-3.2489" />
    <detection t="6" x="134.253" y="78.114" z="-3.3143" />
    <detection t="7" x="135.28300000000002" y="78.796" z="-3.3321" />
    <detection t="8" x="135.918" y="79.30900000000001" z="-3.4563" />
    <detection t="9" x="136.47899999999998" y="79.918" z="-3.4284" />
    <detection t="10" x="137.04500000000002" y="80.56" z="-3.4788" />
    <detection t="11" x="137.926" y="81.108" z="-3.4384" />
    <detection t="12" x="138.85900000000004" y="81.706" z="-3.4116" />
    <detection t="13" x="139.86" y="82.257" z="-3.4117" />
    <detection t="14" x="140.938" y="82.905" z="-3.3107" />
    <detection t="15" x="142.163" y="83.453" z="-3.4603" />
    <detection t="16" x="143.23700000000002" y="84.117" z="-3.4895" />
    <detection t="17" x="144.31400000000002" y="84.78500000000001" z="-3.3553" />
    <detection t="18" x="145.40500000000003" y="85.421" z="-3.3738" />
    <detection t="19" x="146.60000000000002" y="86.10300000000001" z="-3.381" />
    <detection t="20" x="147.97700000000003" y="86.77900000000001" z="-3.4771" />
    <detection t="21" x="149.45500000000004" y="87.515" z="-3.4957" />
    <detection t="22" x="151.166" y="88.292" z="-3.4519" />
    <detection t="23" x="152.837" y="89.006" z="-3.2436" />
    <detection t="24" x="155.85900000000004" y="89.71300000000001" z="-3.3217" />
  </particle>
  <particle nSpots="8">
    <detection t="0" x="45.499000000000024" y="74.82700000000001" z="10.2861" />
    <detection t="1" x="40.65300000000002" y="76.686" z="10.289" />
    <detection t="2" x="34.29400000000001" y="79.152" z="10.1251" />
    <detection t="3" x="29.037000000000006" y="81.863" z="10.1443" />
    <detection t="4" x="24.662000000000006" y="84.68400000000001" z="8.6364" />
    <detection t="5" x="22.307000000000016" y="89.33600000000001" z="7.7284" />
    <detection t="6" x="22.40300000000002" y="95.10000000000001" z="1.6404" />
    <detection t="7" x="26.643" y="104.611" z="2.2139" />
  </particle>
  <particle nSpots="38">
    <detection t="0" x="160.45" y="86.685" z="-14.5182" />
    <detection t="1" x="160.591" y="86.923" z="-14.2568" />
    <detection t="2" x="160.76600000000002" y="87.188" z="-14.2176" />
    <detection t="3" x="161.00800000000004" y="87.44600000000001" z="-14.1196" />
    <detection t="4" x="161.346" y="87.72500000000001" z="-14.1196" />
    <detection t="5" x="161.577" y="87.91600000000001" z="-13.9463" />
    <detection t="6" x="161.95300000000003" y="88.177" z="-13.9607" />
    <detection t="7" x="162.38600000000002" y="88.46300000000001" z="-13.7945" />
    <detection t="8" x="162.954" y="88.762" z="-13.6336" />
    <detection t="9" x="163.28500000000003" y="89.07400000000001" z="-13.5197" />
    <detection t="10" x="163.57600000000002" y="89.43400000000001" z="-13.4099" />
    <detection t="11" x="163.80400000000003" y="89.778" z="-13.2596" />
    <detection t="12" x="164.005" y="90.105" z="-13.1479" />
    <detection t="13" x="164.28500000000003" y="90.429" z="-13.0562" />
    <detection t="14" x="164.52800000000002" y="90.717" z="-12.9355" />
    <detection t="15" x="164.836" y="91.039" z="-12.8489" />
    <detection t="16" x="165.33500000000004" y="91.352" z="-12.7465" />
    <detection t="17" x="165.93400000000003" y="91.771" z="-12.5378" />
    <detection t="18" x="166.50600000000003" y="92.20800000000001" z="-12.501" />
    <detection t="19" x="167.30400000000003" y="92.74900000000001" z="-12.3774" />
    <detection t="20" x="168.026" y="93.301" z="-12.1923" />
    <detection t="21" x="168.81600000000003" y="94.006" z="-12.0422" />
    <detection t="22" x="169.62" y="94.60600000000001" z="-12.0149" />
    <detection t="23" x="170.59700000000004" y="95.247" z="-12.0456" />
    <detection t="24" x="171.707" y="95.94200000000001" z="-11.7373" />
    <detection t="25" x="173.32800000000003" y="96.798" z="-11.6336" />
    <detection t="26" x="174.83000000000004" y="97.659" z="-11.4657" />
    <detection t="27" x="176.216" y="98.444" z="-11.2243" />
    <detection t="28" x="177.541" y="99.31700000000001" z="-10.9959" />
    <detection t="29" x="179.00600000000003" y="100.19800000000001" z="-10.8865" />
    <detection t="30" x="180.442" y="101.018" z="-10.6366" />
    <detection t="31" x="182.024" y="102.036" z="-10.4937" />
    <detection t="32" x="183.71699999999998" y="102.96300000000001" z="-10.1048" />
    <detection t="33" x="185.51600000000002" y="104.07400000000001" z="-10.0129" />
    <detection t="34" x="187.308" y="105.256" z="-9.7423" />
    <detection t="35" x="189.21500000000003" y="106.596" z="-9.5625" />
    <detection t="36" x="191.23200000000003" y="108.182" z="-9.2435" />
    <detection t="37" x="193.35200000000003" y="109.667" z="-9.0112" />
  </particle>
  <particle nSpots="40">
    <detection t="0" x="189.07300000000004" y="59.321000000000005" z="-19.9162" />
    <detection t="1" x="183.78000000000003" y="56.937000000000005" z="-19.8589" />
    <detection t="2" x="178.46300000000002" y="54.736" z="-19.9811" />
    <detection t="3" x="173.44800000000004" y="52.85" z="-19.7508" />
    <detection t="4" x="168.459" y="51.315999999999995" z="-19.8576" />
    <detection t="5" x="163.26800000000003" y="49.411" z="-19.6973" />
    <detection t="6" x="158.413" y="48.21" z="-0.7113" />
    <detection t="7" x="153.81400000000002" y="46.936" z="-19.3361" />
    <detection t="8" x="149.046" y="45.836" z="-19.2576" />
    <detection t="9" x="143.92000000000002" y="45.041" z="-19.0074" />
    <detection t="10" x="139.55900000000003" y="44.108" z="-19.0879" />
    <detection t="11" x="135.34500000000003" y="43.665" z="-19.2648" />
    <detection t="12" x="130.875" y="42.531" z="-19.0376" />
    <detection t="13" x="126.73599999999999" y="42.095" z="-19.0536" />
    <detection t="14" x="122.89500000000004" y="41.881" z="-18.9315" />
    <detection t="15" x="119.20600000000002" y="41.634" z="-18.7949" />
    <detection t="16" x="115.54500000000002" y="41.365" z="-18.7425" />
    <detection t="17" x="112.02000000000004" y="41.184" z="-18.5745" />
    <detection t="18" x="108.50299999999999" y="41.101" z="-18.4086" />
    <detection t="19" x="105.0" y="41.175" z="-18.4541" />
    <detection t="20" x="101.53800000000001" y="41.306" z="-18.3084" />
    <detection t="21" x="98.161" y="41.602" z="-18.0543" />
    <detection t="22" x="94.84800000000001" y="41.946999999999996" z="-17.9699" />
    <detection t="23" x="91.73400000000004" y="42.315999999999995" z="-18.0288" />
    <detection t="24" x="88.76600000000002" y="42.728" z="-18.0519" />
    <detection t="25" x="86.03500000000003" y="43.149" z="-17.8905" />
    <detection t="26" x="83.493" y="43.577999999999996" z="-17.4152" />
    <detection t="27" x="81.03899999999999" y="44.077999999999996" z="-17.4285" />
    <detection t="28" x="78.536" y="44.556999999999995" z="-17.4602" />
    <detection t="29" x="76.11099999999999" y="45.159" z="-17.2877" />
    <detection t="30" x="73.76600000000002" y="45.744" z="-17.1047" />
    <detection t="31" x="71.553" y="46.370999999999995" z="-17.0012" />
    <detection t="32" x="69.28000000000003" y="47.108" z="-16.8992" />
    <detection t="33" x="67.04200000000003" y="47.782" z="-16.8618" />
    <detection t="34" x="64.94" y="48.882" z="-16.6229" />
    <detection t="35" x="62.89699999999999" y="49.927" z="-16.4834" />
    <detection t="36" x="60.81999999999999" y="51.014" z="-16.453" />
    <detection t="37" x="58.803000000000026" y="51.992" z="-16.3542" />
    <detection t="38" x="56.84700000000001" y="53.059999999999995" z="-16.2972" />
    <detection t="39" x="54.97" y="54.114" z="-16.188" />
  </particle>
  <particle nSpots="39">
    <detection t="0" x="188.22700000000003" y="80.37700000000001" z="-12.3311" />
    <detection t="1" x="187.91700000000003" y="80.257" z="-12.3322" />
    <detection t="2" x="187.628" y="80.17800000000001" z="-12.1508" />
    <detection t="3" x="187.70300000000003" y="80.14200000000001" z="-12.2059" />
    <detection t="4" x="187.712" y="80.084" z="-12.1793" />
    <detection t="5" x="187.848" y="80.098" z="-12.1459" />
    <detection t="6" x="187.98400000000004" y="80.092" z="-12.0853" />
    <detection t="7" x="188.183" y="80.07000000000001" z="-12.0479" />
    <detection t="8" x="188.33500000000004" y="79.971" z="-11.9023" />
    <detection t="9" x="188.478" y="79.93400000000001" z="-11.9017" />
    <detection t="10" x="188.82" y="80.03800000000001" z="-11.7005" />
    <detection t="11" x="189.103" y="80.09400000000001" z="-11.5955" />
    <detection t="12" x="189.267" y="80.06400000000001" z="-11.439" />
    <detection t="13" x="189.31400000000002" y="80.019" z="-11.3215" />
    <detection t="14" x="189.40000000000003" y="79.97200000000001" z="-11.2946" />
    <detection t="15" x="189.387" y="79.97500000000001" z="-11.1106" />
    <detection t="16" x="189.019" y="79.94800000000001" z="-11.0606" />
    <detection t="17" x="188.64100000000002" y="80.019" z="-10.8615" />
    <detection t="18" x="188.325" y="80.159" z="-10.7164" />
    <detection t="19" x="188.04000000000002" y="80.27000000000001" z="-10.4589" />
    <detection t="20" x="187.91900000000004" y="80.396" z="-10.3922" />
    <detection t="21" x="188.288" y="80.56400000000001" z="-10.2931" />
    <detection t="22" x="188.747" y="80.733" z="-10.2106" />
    <detection t="23" x="188.94800000000004" y="80.94300000000001" z="-10.0061" />
    <detection t="24" x="189.019" y="81.18100000000001" z="-9.9631" />
    <detection t="25" x="189.00100000000003" y="81.378" z="-9.9453" />
    <detection t="26" x="189.20300000000003" y="81.54400000000001" z="-9.5688" />
    <detection t="27" x="189.289" y="81.622" z="-9.5858" />
    <detection t="28" x="189.288" y="81.65" z="-9.3398" />
    <detection t="29" x="189.454" y="81.79400000000001" z="-9.2489" />
    <detection t="30" x="189.64600000000002" y="81.967" z="-8.9504" />
    <detection t="31" x="189.714" y="82.119" z="-8.9217" />
    <detection t="32" x="189.848" y="82.36" z="-8.8259" />
    <detection t="33" x="189.885" y="82.48" z="-8.4439" />
    <detection t="34" x="189.981" y="82.74000000000001" z="-8.3839" />
    <detection t="35" x="190.074" y="82.95100000000001" z="-8.0631" />
    <detection t="36" x="190.16200000000003" y="83.24900000000001" z="-7.9155" />
    <detection t="37" x="190.16700000000003" y="83.53500000000001" z="-7.6114" />
    <detection t="38" x="190.20100000000002" y="83.771" z="-7.5778" />
  </particle>
  <particle nSpots="39">
    <detection t="0" x="89.67000000000002" y="63.48499999999999" z="-13.4926" />
    <detection t="1" x="88.34500000000003" y="63.936" z="-13.5361" />
    <detection t="2" x="87.082" y="64.382" z="-13.4808" />
    <detection t="3" x="85.76100000000002" y="65.012" z="-13.5535" />
    <detection t="4" x="84.57900000000001" y="65.55900000000001" z="-13.3229" />
    <detection t="5" x="83.404" y="66.438" z="-13.2282" />
    <detection t="6" x="82.22500000000002" y="67.2" z="-13.1961" />
    <detection t="7" x="80.99099999999999" y="67.923" z="-13.3456" />
    <detection t="8" x="79.77100000000002" y="68.69600000000001" z="-13.1996" />
    <detection t="9" x="78.70300000000003" y="69.188" z="-13.2163" />
    <detection t="10" x="77.79000000000002" y="69.828" z="-13.0065" />
    <detection t="11" x="76.69400000000002" y="70.497" z="-12.9737" />
    <detection t="12" x="75.60500000000002" y="71.037" z="-12.8866" />
    <detection t="13" x="74.69600000000003" y="71.795" z="-12.8146" />
    <detection t="14" x="73.714" y="72.427" z="-12.6455" />
    <detection t="15" x="72.78000000000003" y="72.992" z="-12.5448" />
    <detection t="16" x="72.01499999999999" y="73.715" z="-12.5011" />
    <detection t="17" x="71.33000000000004" y="74.387" z="-12.5126" />
    <detection t="18" x="70.77800000000002" y="74.995" z="-12.3767" />
    <detection t="19" x="70.29599999999999" y="75.649" z="-12.2869" />
    <detection t="20" x="69.791" y="76.289" z="-12.1458" />
    <detection t="21" x="69.43200000000002" y="76.96600000000001" z="-12.0499" />
    <detection t="22" x="69.09199999999998" y="77.715" z="-11.948" />
    <detection t="23" x="68.87900000000002" y="78.20700000000001" z="-11.7302" />
    <detection t="24" x="68.75800000000004" y="78.813" z="-11.6699" />
    <detection t="25" x="68.73599999999999" y="79.226" z="-11.6106" />
    <detection t="26" x="68.668" y="79.89800000000001" z="-11.6133" />
    <detection t="27" x="68.56299999999999" y="80.27600000000001" z="-11.5004" />
    <detection t="28" x="68.54400000000004" y="80.703" z="-11.4643" />
    <detection t="29" x="68.543" y="81.21900000000001" z="-11.2629" />
    <detection t="30" x="68.543" y="81.68" z="-11.0627" />
    <detection t="31" x="68.46199999999999" y="82.191" z="-11.0515" />
    <detection t="32" x="68.52100000000002" y="82.56200000000001" z="-10.9236" />
    <detection t="33" x="68.47700000000003" y="83.16300000000001" z="-10.7903" />
    <detection t="34" x="68.51100000000002" y="83.762" z="-10.7423" />
    <detection t="35" x="68.536" y="84.14800000000001" z="-10.6422" />
    <detection t="36" x="68.60200000000003" y="84.32600000000001" z="-10.4404" />
    <detection t="37" x="68.81700000000001" y="84.512" z="-10.2907" />
    <detection t="38" x="68.87200000000001" y="84.78200000000001" z="-10.1625" />
  </particle>
  <particle nSpots="14">
    <detection t="0" x="215.67200000000003" y="114.923" z="-3.6784" />
    <detection t="1" x="224.219" y="110.756" z="-3.7915" />
    <detection t="2" x="231.284" y="105.63600000000001" z="-3.9616" />
    <detection t="3" x="236.394" y="100.44900000000001" z="-4.2668" />
    <detection t="4" x="239.928" y="95.68900000000001" z="-4.052" />
    <detection t="5" x="242.15800000000002" y="91.53200000000001" z="-3.8543" />
    <detection t="6" x="243.54000000000002" y="88.164" z="-3.5868" />
    <detection t="7" x="244.47899999999998" y="85.414" z="-3.3357" />
    <detection t="8" x="245.02500000000003" y="83.13600000000001" z="-2.934" />
    <detection t="9" x="245.123" y="81.13300000000001" z="-2.3686" />
    <detection t="10" x="244.473" y="79.23700000000001" z="-1.7099" />
    <detection t="11" x="243.54200000000003" y="77.674" z="-0.5845" />
    <detection t="12" x="242.45600000000002" y="76.12700000000001" z="-0.4396" />
    <detection t="13" x="240.95300000000003" y="74.57300000000001" z="0.6688" />
  </particle>
  <particle nSpots="39">
    <detection t="0" x="204.163" y="20.241999999999997" z="6.4588" />
    <detection t="1" x="201.502" y="18.801000000000002" z="6.0932" />
    <detection t="2" x="200.28700000000003" y="18.58" z="5.9409" />
    <detection t="3" x="198.827" y="18.098" z="5.8939" />
    <detection t="4" x="198.661" y="17.9" z="5.7024" />
    <detection t="5" x="198.90300000000002" y="17.825000000000003" z="5.3008" />
    <detection t="6" x="199.575" y="18.253999999999998" z="5.2696" />
    <detection t="7" x="200.85500000000002" y="18.915" z="5.0182" />
    <detection t="8" x="203.108" y="19.278" z="5.4223" />
    <detection t="9" x="205.154" y="20.006" z="5.1229" />
    <detection t="10" x="206.93600000000004" y="20.936" z="4.7778" />
    <detection t="11" x="208.63800000000003" y="22.726" z="4.9608" />
    <detection t="12" x="210.313" y="23.009" z="4.7903" />
    <detection t="13" x="212.70100000000002" y="23.17" z="4.7847" />
    <detection t="14" x="213.89500000000004" y="23.619999999999997" z="5.0721" />
    <detection t="15" x="214.01600000000002" y="24.351" z="5.2639" />
    <detection t="16" x="214.315" y="23.878" z="-4.7073" />
    <detection t="17" x="214.861" y="24.266" z="5.0701" />
    <detection t="18" x="215.267" y="24.516999999999996" z="5.4232" />
    <detection t="19" x="215.152" y="24.64" z="5.7302" />
    <detection t="20" x="214.75100000000003" y="24.519999999999996" z="5.916" />
    <detection t="21" x="214.12900000000002" y="24.186" z="6.0703" />
    <detection t="22" x="213.409" y="23.804000000000002" z="6.0961" />
    <detection t="23" x="212.76600000000002" y="23.512" z="6.2747" />
    <detection t="24" x="211.899" y="22.844" z="6.4915" />
    <detection t="25" x="211.296" y="22.545" z="6.4801" />
    <detection t="26" x="212.733" y="22.719" z="6.2736" />
    <detection t="27" x="214.53700000000003" y="23.500999999999998" z="6.609" />
    <detection t="28" x="215.47500000000002" y="24.077999999999996" z="6.8193" />
    <detection t="29" x="215.81400000000002" y="24.338" z="6.6491" />
    <detection t="30" x="215.361" y="24.314999999999998" z="6.7883" />
    <detection t="31" x="214.873" y="24.095999999999997" z="6.8765" />
    <detection t="32" x="214.20100000000002" y="23.662" z="7.1379" />
    <detection t="33" x="213.56800000000004" y="23.36" z="7.2436" />
    <detection t="34" x="211.904" y="23.909999999999997" z="7.5951" />
    <detection t="35" x="211.139" y="23.668" z="7.2531" />
    <detection t="36" x="211.48400000000004" y="23.396" z="7.5777" />
    <detection t="37" x="211.20100000000002" y="23.253999999999998" z="7.8131" />
    <detection t="38" x="210.89500000000004" y="22.86" z="7.3648" />
  </particle>
  <particle nSpots="46">
    <detection t="0" x="199.878" y="106.915" z="-13.7021" />
    <detection t="1" x="201.945" y="106.92200000000001" z="-13.8218" />
    <detection t="2" x="203.786" y="106.655" z="-13.6162" />
    <detection t="3" x="205.60200000000003" y="106.32000000000001" z="-13.7934" />
    <detection t="4" x="207.125" y="105.795" z="-13.2973" />
    <detection t="5" x="208.48400000000004" y="105.027" z="-13.182" />
    <detection t="6" x="209.529" y="104.129" z="-12.9278" />
    <detection t="7" x="210.378" y="103.15400000000001" z="-12.9847" />
    <detection t="8" x="211.625" y="102.10600000000001" z="-13.0573" />
    <detection t="9" x="212.394" y="100.985" z="-12.9049" />
    <detection t="10" x="212.757" y="99.74600000000001" z="-12.5117" />
    <detection t="11" x="213.01300000000003" y="98.628" z="-13.0005" />
    <detection t="12" x="213.03200000000004" y="97.534" z="-12.871" />
    <detection t="13" x="212.94300000000004" y="96.423" z="-12.3617" />
    <detection t="14" x="212.72500000000002" y="95.361" z="-12.0093" />
    <detection t="15" x="212.293" y="94.21000000000001" z="-12.1232" />
    <detection t="16" x="211.80400000000003" y="93.146" z="-11.8813" />
    <detection t="17" x="211.37100000000004" y="92.18700000000001" z="-11.6636" />
    <detection t="18" x="210.841" y="91.245" z="-12.0309" />
    <detection t="19" x="210.24600000000004" y="90.4" z="-12.5208" />
    <detection t="20" x="209.577" y="89.581" z="-13.2303" />
    <detection t="21" x="208.90000000000003" y="88.834" z="-14.1113" />
    <detection t="22" x="208.21800000000002" y="88.188" z="-15.0413" />
    <detection t="23" x="207.563" y="87.488" z="-16.2081" />
    <detection t="24" x="207.03500000000003" y="86.811" z="-17.6241" />
    <detection t="25" x="206.313" y="86.06400000000001" z="-18.4954" />
    <detection t="26" x="205.572" y="85.43400000000001" z="-18.8418" />
    <detection t="27" x="204.99600000000004" y="84.715" z="-19.0583" />
    <detection t="28" x="204.18200000000002" y="84.236" z="-19.2093" />
    <detection t="29" x="203.52000000000004" y="83.691" z="-18.9754" />
    <detection t="30" x="202.96000000000004" y="83.236" z="-19.2484" />
    <detection t="31" x="202.31100000000004" y="82.721" z="-19.12" />
    <detection t="32" x="201.692" y="82.186" z="-18.8489" />
    <detection t="33" x="200.961" y="81.598" z="-18.847" />
    <detection t="34" x="200.29400000000004" y="80.98100000000001" z="-18.657" />
    <detection t="35" x="199.68900000000002" y="80.525" z="-18.689" />
    <detection t="36" x="199.077" y="80.18" z="-18.6138" />
    <detection t="37" x="198.35700000000003" y="79.70800000000001" z="-18.586" />
    <detection t="38" x="197.743" y="79.391" z="-18.2978" />
    <detection t="39" x="196.97899999999998" y="79.031" z="7.0569" />
    <detection t="40" x="196.36900000000003" y="78.735" z="6.8288" />
    <detection t="41" x="195.76100000000002" y="78.33800000000001" z="7.2451" />
    <detection t="42" x="195.48900000000003" y="77.986" z="7.1506" />
    <detection t="43" x="194.969" y="77.71100000000001" z="6.9749" />
    <detection t="44" x="194.64" y="77.46900000000001" z="6.766" />
    <detection t="45" x="194.42200000000003" y="77.289" z="6.6481" />
  </particle>
  <particle nSpots="27">
    <detection t="15" x="83.007" y="114.57400000000001" z="-3.6532" />
    <detection t="16" x="90.161" y="113.781" z="-3.5945" />
    <detection t="17" x="97.56200000000001" y="113.084" z="-3.5632" />
    <detection t="18" x="104.839" y="113.08600000000001" z="-3.4708" />
    <detection t="19" x="111.80600000000004" y="113.101" z="-3.4061" />
    <detection t="20" x="118.79200000000003" y="113.229" z="-3.26" />
    <detection t="21" x="125.57" y="113.584" z="-3.4871" />
    <detection t="22" x="132.20800000000003" y="114.201" z="-3.3943" />
    <detection t="23" x="138.56900000000002" y="115.0" z="-3.3889" />
    <detection t="24" x="144.827" y="116.02000000000001" z="-3.3361" />
    <detection t="25" x="150.87400000000002" y="116.923" z="-3.3023" />
    <detection t="26" x="157.06100000000004" y="118.08100000000002" z="-3.2143" />
    <detection t="27" x="162.85000000000002" y="119.53" z="-3.2269" />
    <detection t="28" x="168.65500000000003" y="120.87300000000002" z="-3.2368" />
    <detection t="29" x="174.10700000000003" y="122.81800000000001" z="-3.1142" />
    <detection t="30" x="179.77000000000004" y="124.58100000000002" z="-3.0382" />
    <detection t="31" x="185.75600000000003" y="126.406" z="-3.042" />
    <detection t="32" x="191.8" y="128.627" z="-2.8735" />
    <detection t="33" x="198.909" y="129.84" z="-2.6141" />
    <detection t="34" x="207.875" y="129.74200000000002" z="-2.6478" />
    <detection t="35" x="217.96000000000004" y="127.03999999999999" z="-2.3485" />
    <detection t="36" x="227.774" y="122.047" z="-1.8261" />
    <detection t="37" x="234.786" y="116.25200000000001" z="-1.4565" />
    <detection t="38" x="239.67400000000004" y="110.116" z="-1.5201" />
    <detection t="39" x="242.67400000000004" y="104.983" z="-0.3226" />
    <detection t="40" x="243.62400000000002" y="100.465" z="2.3297" />
    <detection t="41" x="245.25100000000003" y="96.566" z="3.7121" />
  </particle>
  <particle nSpots="29">
    <detection t="0" x="238.30700000000002" y="94.95400000000001" z="-4.9131" />
    <detection t="1" x="240.58100000000002" y="91.123" z="-5.0841" />
    <detection t="2" x="242.43" y="87.95100000000001" z="-4.6683" />
    <detection t="3" x="243.75400000000002" y="85.41300000000001" z="-4.6181" />
    <detection t="4" x="244.55" y="83.17500000000001" z="-4.217" />
    <detection t="5" x="245.18900000000002" y="81.381" z="-3.9483" />
    <detection t="6" x="245.50600000000003" y="79.839" z="-3.2705" />
    <detection t="7" x="245.68400000000003" y="78.557" z="-2.6601" />
    <detection t="8" x="245.575" y="77.287" z="-1.5687" />
    <detection t="9" x="244.86700000000002" y="75.84100000000001" z="-1.0439" />
    <detection t="10" x="243.46699999999998" y="74.07400000000001" z="0.4407" />
    <detection t="11" x="241.78300000000002" y="72.02600000000001" z="1.9971" />
    <detection t="12" x="239.61599999999999" y="69.54" z="2.1225" />
    <detection t="13" x="236.40300000000002" y="66.61800000000001" z="2.6108" />
    <detection t="14" x="232.39300000000003" y="63.648999999999994" z="2.7339" />
    <detection t="15" x="228.10399999999998" y="60.785000000000004" z="2.6642" />
    <detection t="16" x="223.923" y="57.97599999999999" z="2.8551" />
    <detection t="17" x="219.87600000000003" y="55.25599999999999" z="2.5541" />
    <detection t="18" x="215.79900000000004" y="52.580999999999996" z="2.6192" />
    <detection t="19" x="211.77100000000002" y="50.109" z="2.0193" />
    <detection t="20" x="208.01800000000003" y="47.778999999999996" z="1.5926" />
    <detection t="21" x="204.228" y="45.528999999999996" z="1.8304" />
    <detection t="22" x="200.92900000000003" y="43.341" z="1.5058" />
    <detection t="23" x="197.30600000000004" y="41.112" z="1.8092" />
    <detection t="24" x="193.91200000000003" y="39.227" z="1.7333" />
    <detection t="25" x="190.747" y="37.461999999999996" z="1.6166" />
    <detection t="26" x="187.574" y="35.747" z="1.6164" />
    <detection t="27" x="184.47899999999998" y="33.998999999999995" z="1.5465" />
    <detection t="28" x="181.08100000000002" y="32.303" z="1.525" />
  </particle>
  <particle nSpots="42">
    <detection t="0" x="104.82800000000003" y="26.317" z="-0.5205" />
    <detection t="1" x="102.00999999999999" y="26.576999999999998" z="-1.6746" />
    <detection t="2" x="99.23900000000003" y="26.833" z="-1.4297" />
    <detection t="3" x="96.34899999999999" y="27.158" z="-1.4285" />
    <detection t="4" x="93.757" y="27.586" z="-1.7326" />
    <detection t="5" x="91.23900000000003" y="27.96" z="-2.0302" />
    <detection t="6" x="88.52000000000004" y="28.436999999999998" z="-2.196" />
    <detection t="7" x="85.959" y="29.073" z="-2.1526" />
    <detection t="8" x="83.327" y="29.582" z="-2.1272" />
    <detection t="9" x="80.75800000000004" y="30.174" z="-2.5221" />
    <detection t="10" x="78.226" y="30.808" z="-2.4343" />
    <detection t="11" x="75.78399999999999" y="31.357999999999997" z="-2.6468" />
    <detection t="12" x="73.33600000000001" y="32.205" z="-2.496" />
    <detection t="13" x="71.09100000000001" y="33.116" z="-2.7437" />
    <detection t="14" x="68.82" y="34.074999999999996" z="-2.8139" />
    <detection t="15" x="66.84100000000001" y="35.077" z="-2.769" />
    <detection t="16" x="64.88800000000003" y="36.165" z="-2.8948" />
    <detection t="17" x="62.93000000000001" y="37.26" z="-2.9815" />
    <detection t="18" x="60.93799999999999" y="38.287" z="-2.9864" />
    <detection t="19" x="59.04400000000001" y="39.549" z="-2.9807" />
    <detection t="20" x="57.390000000000015" y="40.905" z="-3.1011" />
    <detection t="21" x="55.852000000000004" y="42.329" z="-3.1854" />
    <detection t="22" x="54.547000000000025" y="43.826" z="-3.0419" />
    <detection t="23" x="53.173" y="45.239" z="-3.1494" />
    <detection t="24" x="51.75800000000001" y="46.673" z="-3.0552" />
    <detection t="25" x="50.232" y="48.302" z="-3.1114" />
    <detection t="26" x="48.531000000000006" y="49.734" z="-3.1864" />
    <detection t="27" x="47.053000000000026" y="51.815000000000005" z="-3.0571" />
    <detection t="28" x="45.509000000000015" y="53.505" z="-2.9798" />
    <detection t="29" x="44.07400000000001" y="55.013" z="-3.0209" />
    <detection t="30" x="42.43800000000002" y="56.868" z="-3.0797" />
    <detection t="31" x="40.917" y="58.559000000000005" z="-2.9957" />
    <detection t="32" x="39.36200000000002" y="60.669000000000004" z="-2.8873" />
    <detection t="33" x="38.053000000000026" y="62.10399999999999" z="-2.8974" />
    <detection t="34" x="36.76600000000002" y="64.24900000000001" z="-2.8252" />
    <detection t="35" x="35.31100000000001" y="66.224" z="-2.8238" />
    <detection t="36" x="33.876000000000005" y="68.11" z="-2.7519" />
    <detection t="37" x="32.360000000000014" y="69.729" z="-2.6317" />
    <detection t="38" x="31.50400000000002" y="70.98100000000001" z="-2.6358" />
    <detection t="39" x="30.036" y="72.71600000000001" z="-2.571" />
    <detection t="40" x="29.199000000000012" y="74.20100000000001" z="-2.2837" />
    <detection t="41" x="28.329000000000008" y="75.646" z="-2.435" />
  </particle>
  <particle nSpots="11">
    <detection t="0" x="238.97000000000003" y="62.294000000000004" z="-16.2252" />
    <detection t="1" x="237.01100000000002" y="61.037" z="-17.4231" />
    <detection t="2" x="234.28700000000003" y="59.09199999999999" z="-17.9294" />
    <detection t="3" x="230.84000000000003" y="56.796" z="-18.6134" />
    <detection t="4" x="226.39800000000002" y="54.171" z="-18.8119" />
    <detection t="5" x="221.90500000000003" y="51.439" z="-18.7745" />
    <detection t="6" x="217.10900000000004" y="48.464999999999996" z="-18.9141" />
    <detection t="7" x="211.68100000000004" y="45.086" z="-18.9717" />
    <detection t="8" x="206.24400000000003" y="41.954" z="-18.9827" />
    <detection t="9" x="200.65000000000003" y="38.946999999999996" z="-18.8895" />
    <detection t="10" x="195.10700000000003" y="36.339999999999996" z="-18.7299" />
  </particle>
  <particle nSpots="38">
    <detection t="0" x="187.224" y="109.85600000000001" z="-13.5479" />
    <detection t="1" x="189.541" y="111.174" z="-13.5697" />
    <detection t="2" x="192.13" y="112.444" z="-13.5361" />
    <detection t="3" x="194.964" y="113.756" z="-13.3818" />
    <detection t="4" x="198.051" y="114.874" z="-13.3493" />
    <detection t="5" x="201.18" y="115.82" z="-13.2866" />
    <detection t="6" x="204.22000000000003" y="116.44" z="-13.3977" />
    <detection t="7" x="206.865" y="116.862" z="-13.4659" />
    <detection t="8" x="209.743" y="116.821" z="-13.6432" />
    <detection t="9" x="211.90700000000004" y="115.916" z="-13.8362" />
    <detection t="10" x="213.558" y="114.756" z="-13.9244" />
    <detection t="11" x="214.70600000000002" y="113.33800000000001" z="-14.0837" />
    <detection t="12" x="215.38100000000003" y="111.929" z="-14.2007" />
    <detection t="13" x="215.56600000000003" y="110.53" z="-14.1687" />
    <detection t="14" x="215.459" y="109.322" z="-14.308" />
    <detection t="15" x="215.062" y="108.21100000000001" z="-14.2178" />
    <detection t="16" x="214.55600000000004" y="107.07100000000001" z="-14.215" />
    <detection t="17" x="213.89300000000003" y="105.91000000000001" z="-14.139" />
    <detection t="18" x="213.09199999999998" y="104.7" z="-14.2192" />
    <detection t="19" x="212.39800000000002" y="103.546" z="-14.1912" />
    <detection t="20" x="211.67200000000003" y="102.423" z="-14.2048" />
    <detection t="21" x="210.805" y="101.635" z="-13.9735" />
    <detection t="22" x="209.938" y="100.83200000000001" z="-13.8909" />
    <detection t="23" x="209.012" y="100.122" z="-13.8024" />
    <detection t="24" x="208.13300000000004" y="99.477" z="-13.7349" />
    <detection t="25" x="207.438" y="98.82900000000001" z="-13.5607" />
    <detection t="26" x="206.712" y="98.128" z="-13.5627" />
    <detection t="27" x="205.99400000000003" y="97.48" z="-13.418" />
    <detection t="28" x="205.212" y="96.962" z="-13.2818" />
    <detection t="29" x="204.565" y="96.515" z="-13.0421" />
    <detection t="30" x="203.731" y="95.964" z="-12.8407" />
    <detection t="31" x="203.04500000000002" y="95.56500000000001" z="-12.6285" />
    <detection t="32" x="202.212" y="95.129" z="-12.3536" />
    <detection t="33" x="201.83000000000004" y="94.92500000000001" z="-12.2523" />
    <detection t="34" x="201.144" y="94.67800000000001" z="-12.1793" />
    <detection t="35" x="200.50100000000003" y="94.47500000000001" z="-12.0026" />
    <detection t="36" x="199.853" y="94.47500000000001" z="-11.8272" />
    <detection t="37" x="199.38800000000003" y="94.43400000000001" z="-11.5224" />
  </particle>
  <particle nSpots="46">
    <detection t="0" x="78.81299999999999" y="101.18900000000001" z="0.0618" />
    <detection t="1" x="80.46600000000001" y="101.24900000000001" z="-0.4917" />
    <detection t="2" x="82.12200000000001" y="100.974" z="0.475" />
    <detection t="3" x="84.11000000000001" y="100.738" z="-0.3282" />
    <detection t="4" x="86.09100000000001" y="100.59700000000001" z="-0.3599" />
    <detection t="5" x="88.344" y="100.507" z="-0.4371" />
    <detection t="6" x="91.238" y="100.775" z="-1.4961" />
    <detection t="7" x="93.719" y="100.947" z="-0.8814" />
    <detection t="8" x="96.47800000000001" y="101.004" z="-0.9624" />
    <detection t="9" x="99.019" y="101.186" z="-1.3033" />
    <detection t="10" x="101.81200000000001" y="101.265" z="-1.5645" />
    <detection t="11" x="104.75200000000001" y="101.497" z="-1.8477" />
    <detection t="12" x="107.94800000000004" y="101.73400000000001" z="-1.7721" />
    <detection t="13" x="111.19600000000003" y="102.069" z="-1.8291" />
    <detection t="14" x="114.65500000000003" y="102.31200000000001" z="-1.8705" />
    <detection t="15" x="118.07" y="102.62700000000001" z="-1.6247" />
    <detection t="16" x="121.71600000000001" y="102.938" z="-1.777" />
    <detection t="17" x="125.529" y="103.39" z="-2.0248" />
    <detection t="18" x="129.40800000000002" y="104.164" z="-2.0146" />
    <detection t="19" x="133.31100000000004" y="104.914" z="-2.1739" />
    <detection t="20" x="137.498" y="105.679" z="-2.0617" />
    <detection t="21" x="141.865" y="106.605" z="-1.9488" />
    <detection t="22" x="146.43400000000003" y="107.69300000000001" z="-2.0799" />
    <detection t="23" x="151.15800000000002" y="108.977" z="-2.201" />
    <detection t="24" x="156.094" y="110.34700000000001" z="-1.9145" />
    <detection t="25" x="161.123" y="111.899" z="-2.0461" />
    <detection t="26" x="166.142" y="113.501" z="-1.7172" />
    <detection t="27" x="171.53000000000003" y="115.37800000000001" z="-1.9732" />
    <detection t="28" x="177.17400000000004" y="117.668" z="-1.604" />
    <detection t="29" x="183.01800000000003" y="120.27799999999999" z="-1.8861" />
    <detection t="30" x="189.62" y="122.87700000000001" z="-1.557" />
    <detection t="31" x="196.42900000000003" y="124.58600000000001" z="-1.6406" />
    <detection t="32" x="204.05200000000002" y="125.52700000000002" z="-1.3886" />
    <detection t="33" x="212.08000000000004" y="124.98600000000002" z="-1.3222" />
    <detection t="34" x="219.42400000000004" y="122.388" z="-1.1828" />
    <detection t="35" x="225.98200000000003" y="118.632" z="-0.7832" />
    <detection t="36" x="230.41900000000004" y="114.429" z="0.4473" />
    <detection t="37" x="234.67900000000003" y="110.015" z="0.4827" />
    <detection t="38" x="237.01" y="105.92" z="1.182" />
    <detection t="39" x="238.014" y="101.99600000000001" z="1.8287" />
    <detection t="40" x="237.94800000000004" y="98.20400000000001" z="2.6607" />
    <detection t="41" x="237.238" y="94.94900000000001" z="3.7211" />
    <detection t="42" x="236.219" y="91.93" z="4.3806" />
    <detection t="43" x="234.49400000000003" y="89.149" z="4.9217" />
    <detection t="44" x="232.33500000000004" y="86.59" z="5.4512" />
    <detection t="45" x="230.08000000000004" y="84.26700000000001" z="5.7068" />
  </particle>
  <particle nSpots="43">
    <detection t="0" x="182.089" y="87.17200000000001" z="-8.583" />
    <detection t="1" x="183.18400000000003" y="87.747" z="-8.7003" />
    <detection t="2" x="184.29000000000002" y="88.266" z="-8.5879" />
    <detection t="3" x="185.41200000000003" y="88.858" z="-8.6001" />
    <detection t="4" x="186.353" y="89.30900000000001" z="-8.6135" />
    <detection t="5" x="187.159" y="89.896" z="-8.5711" />
    <detection t="6" x="187.61900000000003" y="90.911" z="-8.4662" />
    <detection t="7" x="189.125" y="90.983" z="-8.4973" />
    <detection t="8" x="189.637" y="91.53500000000001" z="-8.4013" />
    <detection t="9" x="190.22200000000004" y="91.902" z="-8.3828" />
    <detection t="10" x="190.77500000000003" y="92.385" z="-8.3123" />
    <detection t="11" x="191.30200000000002" y="92.985" z="-8.2884" />
    <detection t="12" x="191.73400000000004" y="93.50500000000001" z="-8.277" />
    <detection t="13" x="192.216" y="93.994" z="-8.0431" />
    <detection t="14" x="192.72000000000003" y="94.299" z="-8.0835" />
    <detection t="15" x="193.32" y="94.64800000000001" z="-8.0701" />
    <detection t="16" x="193.93100000000004" y="94.988" z="-7.8522" />
    <detection t="17" x="194.548" y="95.31400000000001" z="-8.1088" />
    <detection t="18" x="195.14" y="95.652" z="-7.8781" />
    <detection t="19" x="195.798" y="95.95500000000001" z="-7.8854" />
    <detection t="20" x="196.50900000000001" y="96.31800000000001" z="-8.0311" />
    <detection t="21" x="197.286" y="96.691" z="-7.9246" />
    <detection t="22" x="198.08000000000004" y="96.872" z="-7.7496" />
    <detection t="23" x="198.87" y="96.991" z="-7.6917" />
    <detection t="24" x="199.781" y="97.055" z="-7.6943" />
    <detection t="25" x="200.59700000000004" y="96.98700000000001" z="-7.6632" />
    <detection t="26" x="201.418" y="97.14" z="-7.3583" />
    <detection t="27" x="202.125" y="97.10300000000001" z="-7.5304" />
    <detection t="28" x="202.836" y="96.92" z="-7.3764" />
    <detection t="29" x="203.49900000000002" y="96.70200000000001" z="-7.2924" />
    <detection t="30" x="204.115" y="96.31700000000001" z="-7.4053" />
    <detection t="31" x="204.781" y="95.938" z="-7.158" />
    <detection t="32" x="205.144" y="95.33600000000001" z="-7.2788" />
    <detection t="33" x="205.65800000000002" y="95.028" z="-6.9621" />
    <detection t="34" x="205.839" y="94.545" z="-6.9725" />
    <detection t="35" x="206.04000000000002" y="93.92" z="-6.6468" />
    <detection t="36" x="206.43100000000004" y="93.357" z="-6.2317" />
    <detection t="37" x="206.64800000000002" y="92.77900000000001" z="-6.5047" />
    <detection t="38" x="207.029" y="92.23100000000001" z="-5.8861" />
    <detection t="39" x="207.33500000000004" y="91.482" z="-6.1766" />
    <detection t="40" x="207.60000000000002" y="90.85900000000001" z="-5.5752" />
    <detection t="41" x="207.385" y="90.117" z="-5.6411" />
    <detection t="42" x="207.26300000000003" y="89.48700000000001" z="-5.2708" />
  </particle>
  <particle nSpots="12">
    <detection t="6" x="34.75800000000001" y="27.031" z="-21.0986" />
    <detection t="7" x="34.49300000000002" y="28.902" z="-21.4806" />
    <detection t="8" x="30.898000000000025" y="32.296" z="-21.8163" />
    <detection t="9" x="25.833000000000027" y="36.035" z="-21.6241" />
    <detection t="10" x="19.94500000000002" y="39.644" z="-20.2847" />
    <detection t="11" x="16.90300000000002" y="42.894" z="-20.0655" />
    <detection t="12" x="15.420000000000016" y="44.418" z="-19.3292" />
    <detection t="13" x="13.817000000000007" y="42.796" z="-18.204" />
    <detection t="14" x="13.689000000000021" y="39.701" z="-17.1854" />
    <detection t="15" x="15.717000000000013" y="34.591" z="-16.8149" />
    <detection t="16" x="21.104000000000013" y="30.921999999999997" z="-18.5468" />
    <detection t="17" x="26.691000000000003" y="28.195999999999998" z="-20.4001" />
  </particle>
  <particle nSpots="5">
    <detection t="38" x="58.45400000000001" y="18.33" z="-13.9016" />
    <detection t="39" x="61.97000000000003" y="17.396" z="-13.978" />
    <detection t="40" x="65.75600000000003" y="16.744" z="-14.1103" />
    <detection t="41" x="69.54500000000002" y="16.229999999999997" z="-14.0026" />
    <detection t="42" x="73.08000000000004" y="15.456999999999999" z="-13.7992" />
  </particle>
  <particle nSpots="41">
    <detection t="0" x="104.82499999999999" y="14.368" z="-0.8569" />
    <detection t="1" x="105.35900000000004" y="14.232000000000001" z="-0.5262" />
    <detection t="2" x="105.95400000000001" y="14.245" z="-0.7798" />
    <detection t="3" x="106.61200000000002" y="14.248" z="-1.2906" />
    <detection t="4" x="107.31800000000004" y="14.251" z="-0.9293" />
    <detection t="5" x="108.08500000000004" y="14.063" z="-0.9493" />
    <detection t="6" x="108.81" y="14.138" z="-1.3508" />
    <detection t="7" x="109.75" y="14.314000000000002" z="-1.2155" />
    <detection t="8" x="111.01800000000003" y="14.359" z="-0.9881" />
    <detection t="9" x="111.851" y="14.094" z="-1.8064" />
    <detection t="10" x="112.74900000000002" y="13.522" z="-1.898" />
    <detection t="11" x="114.86900000000003" y="13.443" z="-1.3303" />
    <detection t="12" x="116.01300000000003" y="14.357999999999999" z="-1.6796" />
    <detection t="13" x="118.108" y="14.37" z="-1.4559" />
    <detection t="14" x="120.38999999999999" y="14.17" z="-1.4937" />
    <detection t="15" x="123.19" y="14.084999999999999" z="-1.3251" />
    <detection t="16" x="126.37299999999999" y="14.160000000000002" z="-1.4638" />
    <detection t="17" x="130.02800000000002" y="14.479000000000001" z="-1.6583" />
    <detection t="18" x="134.16700000000003" y="14.276000000000002" z="-1.6261" />
    <detection t="19" x="138.37900000000002" y="14.272" z="-1.3733" />
    <detection t="20" x="143.178" y="14.662" z="-1.5034" />
    <detection t="21" x="148.30700000000002" y="14.558000000000002" z="-1.1009" />
    <detection t="22" x="153.743" y="15.031" z="-0.7663" />
    <detection t="23" x="159.505" y="16.027" z="-0.5071" />
    <detection t="24" x="165.63600000000002" y="16.189" z="-0.6733" />
    <detection t="25" x="172.562" y="16.884" z="-0.2601" />
    <detection t="26" x="179.791" y="17.502000000000002" z="-0.8375" />
    <detection t="27" x="188.231" y="18.415999999999997" z="-0.2871" />
    <detection t="28" x="197.447" y="19.918" z="-0.6856" />
    <detection t="29" x="206.19800000000004" y="22.323" z="-0.841" />
    <detection t="30" x="216.23000000000002" y="25.588" z="-1.0657" />
    <detection t="31" x="224.75800000000004" y="29.461" z="-1.7335" />
    <detection t="32" x="232.406" y="34.888" z="-2.4767" />
    <detection t="33" x="238.41700000000003" y="41.940999999999995" z="-2.5463" />
    <detection t="34" x="243.06400000000002" y="49.163" z="-1.9246" />
    <detection t="35" x="245.221" y="55.474" z="-1.0868" />
    <detection t="36" x="246.122" y="60.76" z="1.7618" />
    <detection t="37" x="245.68600000000004" y="63.977" z="2.9834" />
    <detection t="38" x="245.063" y="66.16300000000001" z="4.4765" />
    <detection t="39" x="241.889" y="65.703" z="6.6388" />
    <detection t="40" x="238.154" y="64.03200000000001" z="8.0009" />
  </particle>
  <particle nSpots="44">
    <detection t="0" x="77.32100000000003" y="40.549" z="-10.4616" />
    <detection t="1" x="74.99099999999999" y="41.379" z="-10.4792" />
    <detection t="2" x="72.79400000000004" y="42.144" z="-10.5348" />
    <detection t="3" x="70.54599999999999" y="43.007" z="-10.4314" />
    <detection t="4" x="68.57499999999999" y="44.04" z="-10.4627" />
    <detection t="5" x="66.928" y="45.409" z="-10.3053" />
    <detection t="6" x="65.23200000000003" y="46.849" z="-10.2872" />
    <detection t="7" x="63.52800000000002" y="48.108" z="-10.3717" />
    <detection t="8" x="61.863" y="49.412" z="-10.4071" />
    <detection t="9" x="60.12600000000003" y="50.736" z="-10.4006" />
    <detection t="10" x="58.551000000000016" y="52.23199999999999" z="-10.2617" />
    <detection t="11" x="57.08800000000002" y="53.739" z="-10.2263" />
    <detection t="12" x="55.92700000000002" y="55.196999999999996" z="-10.1834" />
    <detection t="13" x="54.525000000000006" y="56.47599999999999" z="-10.0954" />
    <detection t="14" x="53.19900000000001" y="58.031" z="-9.9746" />
    <detection t="15" x="51.83800000000002" y="59.59199999999999" z="-9.9337" />
    <detection t="16" x="50.759000000000015" y="61.127" z="-9.7639" />
    <detection t="17" x="49.661" y="62.829" z="-9.736" />
    <detection t="18" x="48.652000000000015" y="64.491" z="-9.5171" />
    <detection t="19" x="47.67400000000001" y="66.23700000000001" z="-9.3791" />
    <detection t="20" x="46.739000000000004" y="67.61200000000001" z="-9.2795" />
    <detection t="21" x="45.888000000000005" y="69.12700000000001" z="-9.2126" />
    <detection t="22" x="44.902000000000015" y="70.83600000000001" z="-9.1828" />
    <detection t="23" x="44.13900000000001" y="72.438" z="-9.0622" />
    <detection t="24" x="43.441" y="74.244" z="-8.9065" />
    <detection t="25" x="42.768" y="75.78200000000001" z="-8.792" />
    <detection t="26" x="42.011000000000024" y="77.33800000000001" z="-8.8365" />
    <detection t="27" x="41.33600000000001" y="78.89500000000001" z="-8.7332" />
    <detection t="28" x="40.703" y="80.111" z="-8.614" />
    <detection t="29" x="40.126000000000005" y="82.039" z="-8.5626" />
    <detection t="30" x="39.596000000000004" y="83.5" z="-8.3954" />
    <detection t="31" x="39.488" y="84.947" z="-8.3642" />
    <detection t="32" x="39.197" y="86.522" z="-8.3479" />
    <detection t="33" x="39.066" y="88.057" z="-8.3447" />
    <detection t="34" x="39.084" y="89.792" z="-8.3395" />
    <detection t="35" x="39.426000000000016" y="91.60600000000001" z="-8.0752" />
    <detection t="36" x="40.369" y="93.411" z="-7.9069" />
    <detection t="37" x="41.138000000000005" y="96.271" z="-7.5391" />
    <detection t="38" x="42.10400000000001" y="98.43700000000001" z="-7.5502" />
    <detection t="39" x="42.815000000000026" y="99.935" z="-7.5309" />
    <detection t="40" x="44.54000000000002" y="101.37" z="-7.4402" />
    <detection t="41" x="46.247000000000014" y="103.31400000000001" z="-7.2795" />
    <detection t="42" x="48.66500000000002" y="105.284" z="-7.0584" />
    <detection t="43" x="51.19400000000002" y="106.29100000000001" z="-6.9743" />
  </particle>
  <particle nSpots="15">
    <detection t="12" x="170.058" y="96.534" z="-17.6156" />
    <detection t="13" x="167.15300000000002" y="94.923" z="-17.3593" />
    <detection t="14" x="163.94600000000003" y="93.251" z="-17.3979" />
    <detection t="15" x="160.983" y="91.93900000000001" z="-17.5556" />
    <detection t="16" x="158.293" y="90.622" z="-17.2498" />
    <detection t="17" x="155.601" y="89.44000000000001" z="-17.3498" />
    <detection t="18" x="152.98700000000002" y="88.349" z="-17.3178" />
    <detection t="19" x="150.461" y="87.36800000000001" z="-17.2246" />
    <detection t="20" x="148.00400000000002" y="86.476" z="-17.2139" />
    <detection t="21" x="145.58800000000002" y="85.68700000000001" z="-17.1396" />
    <detection t="22" x="143.00600000000003" y="84.99600000000001" z="-17.016" />
    <detection t="23" x="140.43400000000003" y="84.32600000000001" z="-16.8931" />
    <detection t="24" x="138.14100000000002" y="83.813" z="-16.8258" />
    <detection t="25" x="136.12" y="83.549" z="-16.9594" />
    <detection t="26" x="133.78000000000003" y="83.108" z="-16.8067" />
  </particle>
  <particle nSpots="32">
    <detection t="0" x="67.60900000000004" y="41.708" z="6.8393" />
    <detection t="1" x="64.17099999999999" y="42.934999999999995" z="7.0427" />
    <detection t="2" x="60.87600000000003" y="44.198" z="6.7171" />
    <detection t="3" x="57.537000000000006" y="45.62" z="6.5862" />
    <detection t="4" x="54.21800000000002" y="47.128" z="6.7227" />
    <detection t="5" x="51.047000000000025" y="48.745999999999995" z="6.4497" />
    <detection t="6" x="47.846000000000004" y="50.62" z="6.253" />
    <detection t="7" x="45.012" y="52.773" z="6.2624" />
    <detection t="8" x="42.09900000000002" y="54.946999999999996" z="6.0218" />
    <detection t="9" x="39.259000000000015" y="57.178000000000004" z="6.0167" />
    <detection t="10" x="36.22400000000002" y="59.312999999999995" z="5.6312" />
    <detection t="11" x="32.792" y="61.549" z="5.3976" />
    <detection t="12" x="29.448000000000008" y="64.40100000000001" z="5.1499" />
    <detection t="13" x="25.75200000000001" y="67.69800000000001" z="4.9674" />
    <detection t="14" x="22.204000000000008" y="70.718" z="4.9316" />
    <detection t="15" x="19.208000000000027" y="73.80300000000001" z="4.4695" />
    <detection t="16" x="16.536" y="77.349" z="3.4242" />
    <detection t="17" x="14.54600000000002" y="81.63600000000001" z="1.6716" />
    <detection t="18" x="14.79600000000002" y="86.32600000000001" z="-0.7582" />
    <detection t="19" x="16.578000000000003" y="92.203" z="-2.3618" />
    <detection t="20" x="20.783000000000015" y="99.79100000000001" z="-2.7647" />
    <detection t="21" x="28.214" y="108.851" z="-3.2155" />
    <detection t="22" x="39.664000000000016" y="118.064" z="-3.0911" />
    <detection t="23" x="53.774" y="125.517" z="-3.0342" />
    <detection t="24" x="65.20500000000004" y="126.844" z="-1.7688" />
    <detection t="25" x="74.45100000000002" y="125.24100000000001" z="-0.4899" />
    <detection t="26" x="83.37100000000004" y="123.40899999999999" z="-0.9478" />
    <detection t="27" x="92.57300000000004" y="122.072" z="0.4295" />
    <detection t="28" x="101.31700000000001" y="121.066" z="-0.6989" />
    <detection t="29" x="110.42900000000003" y="120.154" z="-0.7137" />
    <detection t="30" x="119.41500000000002" y="120.41400000000002" z="1.8027" />
    <detection t="31" x="128.747" y="120.43700000000001" z="2.0196" />
  </particle>
  <particle nSpots="21">
    <detection t="22" x="185.15300000000002" y="21.385999999999996" z="2.936" />
    <detection t="23" x="184.48400000000004" y="20.498999999999995" z="2.5323" />
    <detection t="24" x="184.14600000000002" y="19.623999999999995" z="2.6474" />
    <detection t="25" x="184.7" y="19.189999999999998" z="3.2524" />
    <detection t="26" x="186.39" y="18.796" z="3.1714" />
    <detection t="27" x="188.85500000000002" y="18.421999999999997" z="2.2637" />
    <detection t="28" x="192.98400000000004" y="18.439999999999998" z="2.1136" />
    <detection t="29" x="198.32800000000003" y="19.201999999999998" z="3.2101" />
    <detection t="30" x="204.15300000000002" y="20.302999999999997" z="2.7958" />
    <detection t="31" x="210.79900000000004" y="22.052999999999997" z="1.8666" />
    <detection t="32" x="217.10399999999998" y="24.729" z="1.858" />
    <detection t="33" x="222.337" y="28.766999999999996" z="2.1411" />
    <detection t="34" x="226.247" y="32.006" z="3.0778" />
    <detection t="35" x="228.18900000000002" y="34.783" z="4.0042" />
    <detection t="36" x="228.223" y="36.317" z="5.0167" />
    <detection t="37" x="226.546" y="36.619" z="6.0282" />
    <detection t="38" x="222.865" y="36.137" z="6.6615" />
    <detection t="39" x="217.78300000000002" y="35.086" z="7.4838" />
    <detection t="40" x="213.529" y="32.726" z="7.5646" />
    <detection t="41" x="208.13600000000002" y="30.332" z="7.6087" />
    <detection t="42" x="202.952" y="28.039" z="7.7079" />
  </particle>
  <particle nSpots="5">
    <detection t="0" x="109.44900000000001" y="76.16900000000001" z="-5.2839" />
    <detection t="1" x="109.71600000000001" y="76.61" z="-5.3647" />
    <detection t="2" x="110.15100000000001" y="76.897" z="-5.6256" />
    <detection t="3" x="110.75400000000002" y="77.29100000000001" z="-5.6284" />
    <detection t="4" x="112.60700000000003" y="78.364" z="-5.9684" />
  </particle>
  <particle nSpots="17">
    <detection t="25" x="116.904" y="60.87199999999999" z="-15.7004" />
    <detection t="26" x="114.59300000000002" y="60.755" z="-15.6125" />
    <detection t="27" x="112.51400000000001" y="60.71699999999999" z="-15.4735" />
    <detection t="28" x="110.30600000000004" y="60.672999999999995" z="-15.231" />
    <detection t="29" x="108.15800000000002" y="60.687999999999995" z="-15.1201" />
    <detection t="30" x="106.10399999999998" y="60.656" z="-15.0437" />
    <detection t="31" x="104.00900000000001" y="60.746" z="-14.9027" />
    <detection t="32" x="101.918" y="60.779" z="-14.9326" />
    <detection t="33" x="99.73599999999999" y="60.898" z="-14.9422" />
    <detection t="34" x="97.74000000000001" y="60.98499999999999" z="-14.9371" />
    <detection t="35" x="95.65000000000003" y="61.273" z="-14.9553" />
    <detection t="36" x="93.577" y="61.60999999999999" z="-15.0311" />
    <detection t="37" x="91.49000000000001" y="61.909" z="-14.761" />
    <detection t="38" x="89.459" y="62.213" z="-14.6875" />
    <detection t="39" x="87.46800000000002" y="62.407999999999994" z="-14.4527" />
    <detection t="40" x="85.43" y="62.678999999999995" z="-14.1741" />
    <detection t="41" x="83.61900000000003" y="63.004" z="-14.092" />
  </particle>
  <particle nSpots="4">
    <detection t="0" x="110.60200000000003" y="26.790999999999997" z="-3.0055" />
    <detection t="1" x="108.71800000000002" y="26.789" z="-3.186" />
    <detection t="2" x="106.882" y="26.917" z="-3.2361" />
    <detection t="3" x="105.37200000000001" y="27.368000000000002" z="-3.6904" />
  </particle>
  <particle nSpots="30">
    <detection t="15" x="188.353" y="59.425000000000004" z="-3.5093" />
    <detection t="16" x="187.517" y="59.24399999999999" z="-3.3327" />
    <detection t="17" x="186.75100000000003" y="58.555" z="-3.33" />
    <detection t="18" x="185.85000000000002" y="57.648" z="-3.5771" />
    <detection t="19" x="184.974" y="56.731" z="-3.7001" />
    <detection t="20" x="183.97200000000004" y="55.891" z="-3.6916" />
    <detection t="21" x="183.12600000000003" y="55.15" z="-3.6769" />
    <detection t="22" x="182.224" y="54.496" z="-3.6501" />
    <detection t="23" x="181.31100000000004" y="53.797000000000004" z="-3.7675" />
    <detection t="24" x="180.40500000000003" y="53.09799999999999" z="-3.7596" />
    <detection t="25" x="179.52000000000004" y="52.323" z="-3.7671" />
    <detection t="26" x="178.63600000000002" y="51.565000000000005" z="-3.7549" />
    <detection t="27" x="177.73000000000002" y="50.871" z="-3.8496" />
    <detection t="28" x="176.85399999999998" y="50.184000000000005" z="-4.0682" />
    <detection t="29" x="176.062" y="49.489" z="-3.9659" />
    <detection t="30" x="175.00900000000001" y="48.849" z="-4.0816" />
    <detection t="31" x="173.964" y="48.302" z="-3.9876" />
    <detection t="32" x="172.957" y="47.61" z="-4.0513" />
    <detection t="33" x="171.918" y="46.803" z="-3.9208" />
    <detection t="34" x="170.93100000000004" y="46.037" z="-3.9299" />
    <detection t="35" x="169.98700000000002" y="45.388999999999996" z="-3.7306" />
    <detection t="36" x="168.921" y="44.705" z="-3.9371" />
    <detection t="37" x="167.858" y="44.128" z="-3.7238" />
    <detection t="38" x="166.73200000000003" y="43.661" z="-3.4698" />
    <detection t="39" x="165.76" y="43.153" z="-3.5232" />
    <detection t="40" x="164.72500000000002" y="42.637" z="-3.473" />
    <detection t="41" x="163.743" y="42.007999999999996" z="-3.6495" />
    <detection t="42" x="162.711" y="41.473" z="-3.5255" />
    <detection t="43" x="161.54500000000002" y="40.93" z="-3.2055" />
    <detection t="44" x="160.572" y="40.348" z="-3.1559" />
  </particle>
  <particle nSpots="38">
    <detection t="0" x="112.29000000000002" y="99.861" z="-16.4751" />
    <detection t="1" x="110.185" y="99.474" z="-16.499" />
    <detection t="2" x="108.08699999999999" y="99.131" z="-16.419" />
    <detection t="3" x="105.935" y="98.89800000000001" z="-16.3878" />
    <detection t="4" x="103.77600000000001" y="98.69900000000001" z="-16.5611" />
    <detection t="5" x="101.49600000000004" y="98.599" z="-16.3602" />
    <detection t="6" x="99.33000000000004" y="98.515" z="-16.4202" />
    <detection t="7" x="97.26600000000002" y="98.45200000000001" z="-16.2442" />
    <detection t="8" x="95.30600000000004" y="98.281" z="-16.3017" />
    <detection t="9" x="93.56" y="98.129" z="-16.0503" />
    <detection t="10" x="91.69200000000001" y="98.087" z="-16.146" />
    <detection t="11" x="89.916" y="97.995" z="-16.2045" />
    <detection t="12" x="88.096" y="97.76700000000001" z="-15.9174" />
    <detection t="13" x="86.26600000000002" y="97.688" z="-15.9776" />
    <detection t="14" x="84.38900000000001" y="97.51700000000001" z="-15.8711" />
    <detection t="15" x="82.58300000000003" y="97.467" z="-15.8615" />
    <detection t="16" x="80.74400000000003" y="97.464" z="-15.8197" />
    <detection t="17" x="78.92000000000002" y="97.524" z="-15.5543" />
    <detection t="18" x="77.161" y="97.68400000000001" z="-15.5589" />
    <detection t="19" x="75.42599999999999" y="97.91600000000001" z="-15.522" />
    <detection t="20" x="73.63400000000001" y="98.19300000000001" z="-15.3261" />
    <detection t="21" x="71.82499999999999" y="98.56500000000001" z="-15.2803" />
    <detection t="22" x="70.13" y="98.93700000000001" z="-15.1939" />
    <detection t="23" x="68.582" y="99.247" z="-15.1509" />
    <detection t="24" x="67.07400000000001" y="99.468" z="-15.1768" />
    <detection t="25" x="65.75800000000004" y="99.60900000000001" z="-14.9305" />
    <detection t="26" x="64.32300000000004" y="99.84400000000001" z="-14.8332" />
    <detection t="27" x="62.966999999999985" y="99.95800000000001" z="-14.7759" />
    <detection t="28" x="61.81900000000002" y="100.331" z="-14.6113" />
    <detection t="29" x="60.678" y="100.56700000000001" z="-14.6385" />
    <detection t="30" x="59.54400000000001" y="100.95400000000001" z="-14.4473" />
    <detection t="31" x="58.42100000000002" y="101.39800000000001" z="-14.3534" />
    <detection t="32" x="57.59900000000002" y="101.872" z="-14.2412" />
    <detection t="33" x="56.40100000000001" y="103.099" z="-14.1764" />
    <detection t="34" x="55.60900000000001" y="103.628" z="-13.9252" />
    <detection t="35" x="54.801000000000016" y="103.893" z="-13.9507" />
    <detection t="36" x="54.36800000000002" y="104.14200000000001" z="-13.8508" />
    <detection t="37" x="53.988" y="105.02900000000001" z="-13.6202" />
  </particle>
  <particle nSpots="37">
    <detection t="2" x="176.75" y="78.385" z="-6.0345" />
    <detection t="3" x="178.09500000000003" y="79.101" z="-6.1347" />
    <detection t="4" x="179.406" y="79.95" z="-6.3222" />
    <detection t="5" x="180.627" y="80.691" z="-6.1215" />
    <detection t="6" x="181.94600000000003" y="81.513" z="-6.0753" />
    <detection t="7" x="183.358" y="82.226" z="-5.8955" />
    <detection t="8" x="184.60500000000002" y="83.09" z="-6.0167" />
    <detection t="9" x="186.20800000000003" y="83.983" z="-6.1019" />
    <detection t="10" x="187.53700000000003" y="84.813" z="-6.1448" />
    <detection t="11" x="188.435" y="85.543" z="-5.9292" />
    <detection t="12" x="189.16000000000003" y="86.21000000000001" z="-5.8744" />
    <detection t="13" x="189.81800000000004" y="86.87100000000001" z="-5.9375" />
    <detection t="14" x="190.53000000000003" y="87.575" z="-5.9972" />
    <detection t="15" x="191.31900000000002" y="88.30000000000001" z="-5.669" />
    <detection t="16" x="192.214" y="89.10600000000001" z="-5.5352" />
    <detection t="17" x="193.132" y="89.938" z="-5.6421" />
    <detection t="18" x="194.23900000000003" y="90.78200000000001" z="-5.4999" />
    <detection t="19" x="195.15700000000004" y="91.47800000000001" z="-5.7432" />
    <detection t="20" x="196.29400000000004" y="92.04400000000001" z="-5.6949" />
    <detection t="21" x="197.19600000000003" y="92.754" z="-5.2515" />
    <detection t="22" x="198.11" y="93.256" z="-5.6851" />
    <detection t="23" x="199.02100000000002" y="94.051" z="-5.0206" />
    <detection t="24" x="200.03000000000003" y="94.71900000000001" z="-5.5979" />
    <detection t="25" x="200.98900000000003" y="95.68900000000001" z="-5.1078" />
    <detection t="26" x="202.14100000000002" y="96.215" z="-5.0922" />
    <detection t="27" x="203.36900000000003" y="96.622" z="-5.1476" />
    <detection t="28" x="203.38600000000002" y="96.979" z="-5.0471" />
    <detection t="29" x="204.536" y="97.52300000000001" z="-4.7904" />
    <detection t="30" x="205.30700000000002" y="97.626" z="-4.5222" />
    <detection t="31" x="206.389" y="97.78500000000001" z="-4.6646" />
    <detection t="32" x="207.19800000000004" y="98.165" z="-4.4522" />
    <detection t="33" x="208.247" y="98.363" z="-4.4213" />
    <detection t="34" x="209.06600000000003" y="98.224" z="-4.2385" />
    <detection t="35" x="209.829" y="98.16600000000001" z="-4.1789" />
    <detection t="36" x="210.716" y="98.09" z="-4.1224" />
    <detection t="37" x="211.426" y="97.967" z="-4.0615" />
    <detection t="38" x="212.168" y="97.842" z="-3.6609" />
  </particle>
  <particle nSpots="41">
    <detection t="0" x="79.67000000000002" y="32.493" z="-18.4667" />
    <detection t="1" x="74.37900000000002" y="33.369" z="-18.295" />
    <detection t="2" x="69.144" y="34.565" z="-18.0948" />
    <detection t="3" x="63.97000000000003" y="35.943" z="-18.1113" />
    <detection t="4" x="58.96600000000001" y="37.577999999999996" z="-18.0621" />
    <detection t="5" x="54.315000000000026" y="39.628" z="-18.0104" />
    <detection t="6" x="49.96600000000001" y="41.925" z="-17.5506" />
    <detection t="7" x="45.691" y="44.393" z="-17.6825" />
    <detection t="8" x="41.678000000000026" y="46.995999999999995" z="-17.2563" />
    <detection t="9" x="37.42100000000002" y="49.701" z="-17.3318" />
    <detection t="10" x="33.684000000000026" y="52.696000000000005" z="-17.0614" />
    <detection t="11" x="30.262" y="55.708999999999996" z="-16.8255" />
    <detection t="12" x="26.72800000000001" y="58.449999999999996" z="-16.8059" />
    <detection t="13" x="23.457000000000022" y="61.38699999999999" z="-16.6506" />
    <detection t="14" x="20.10900000000001" y="64.16000000000001" z="-16.8151" />
    <detection t="15" x="17.170000000000016" y="66.813" z="-16.6046" />
    <detection t="16" x="14.999000000000024" y="69.531" z="-16.4602" />
    <detection t="17" x="13.27000000000001" y="71.991" z="-15.4473" />
    <detection t="18" x="11.437000000000012" y="74.15100000000001" z="-14.5785" />
    <detection t="19" x="10.098000000000013" y="75.569" z="-13.4448" />
    <detection t="20" x="9.074000000000012" y="76.99600000000001" z="-12.1488" />
    <detection t="21" x="9.327000000000027" y="78.501" z="-11.3848" />
    <detection t="22" x="9.325000000000017" y="79.82000000000001" z="-10.4329" />
    <detection t="23" x="9.744" y="81.382" z="-9.4266" />
    <detection t="24" x="10.146000000000015" y="82.90400000000001" z="-8.4828" />
    <detection t="25" x="10.825000000000017" y="84.17200000000001" z="-7.9388" />
    <detection t="26" x="11.356000000000023" y="86.19500000000001" z="-7.5484" />
    <detection t="27" x="12.105000000000018" y="89.275" z="-6.936" />
    <detection t="28" x="13.949000000000012" y="92.39200000000001" z="-6.7645" />
    <detection t="29" x="16.363" y="96.667" z="-6.671" />
    <detection t="30" x="19.759000000000015" y="101.641" z="-6.3358" />
    <detection t="31" x="25.200000000000017" y="107.62700000000001" z="-5.7802" />
    <detection t="32" x="32.749000000000024" y="114.33100000000002" z="-5.4631" />
    <detection t="33" x="42.70800000000003" y="120.59800000000001" z="5.9956" />
    <detection t="34" x="52.88900000000001" y="125.17600000000002" z="-6.4402" />
    <detection t="35" x="59.533000000000015" y="125.869" z="-6.7652" />
    <detection t="36" x="67.01499999999999" y="124.291" z="-6.9323" />
    <detection t="37" x="74.11900000000003" y="122.756" z="-7.6432" />
    <detection t="38" x="80.99799999999999" y="121.19" z="-27.9165" />
    <detection t="39" x="88.05799999999999" y="119.83500000000001" z="-8.1949" />
    <detection t="40" x="94.75999999999999" y="118.56" z="-7.9335" />
  </particle>
  <particle nSpots="40">
    <detection t="0" x="121.89300000000003" y="85.507" z="5.8945" />
    <detection t="1" x="121.35000000000002" y="85.522" z="5.5438" />
    <detection t="2" x="120.92500000000001" y="85.634" z="5.2141" />
    <detection t="3" x="120.31200000000001" y="85.718" z="4.7676" />
    <detection t="4" x="119.678" y="85.742" z="4.4948" />
    <detection t="5" x="119.08500000000004" y="85.842" z="4.3335" />
    <detection t="6" x="118.46600000000001" y="86.004" z="4.0511" />
    <detection t="7" x="117.95500000000004" y="86.058" z="4.0202" />
    <detection t="8" x="117.54599999999999" y="86.214" z="3.8006" />
    <detection t="9" x="117.09300000000002" y="86.32100000000001" z="3.711" />
    <detection t="10" x="116.71199999999999" y="86.483" z="3.437" />
    <detection t="11" x="116.197" y="86.772" z="3.1806" />
    <detection t="12" x="115.82800000000003" y="86.938" z="3.187" />
    <detection t="13" x="115.36400000000003" y="87.126" z="2.8114" />
    <detection t="14" x="114.94600000000003" y="87.18" z="2.8702" />
    <detection t="15" x="114.68799999999999" y="87.30600000000001" z="3.1147" />
    <detection t="16" x="114.38999999999999" y="87.539" z="2.7844" />
    <detection t="17" x="114.12100000000004" y="87.683" z="2.8701" />
    <detection t="18" x="113.89800000000002" y="87.84" z="2.3376" />
    <detection t="19" x="113.76100000000002" y="88.00800000000001" z="2.297" />
    <detection t="20" x="113.70400000000001" y="88.27000000000001" z="2.0849" />
    <detection t="21" x="113.68299999999999" y="88.477" z="2.4513" />
    <detection t="22" x="113.79900000000004" y="88.665" z="2.3611" />
    <detection t="23" x="114.00999999999999" y="88.87100000000001" z="1.965" />
    <detection t="24" x="114.32600000000002" y="89.104" z="1.9473" />
    <detection t="25" x="114.68200000000002" y="89.357" z="1.5766" />
    <detection t="26" x="115.13499999999999" y="89.77000000000001" z="1.8275" />
    <detection t="27" x="115.548" y="90.158" z="1.853" />
    <detection t="28" x="116.00800000000004" y="90.42" z="2.0397" />
    <detection t="29" x="116.608" y="90.777" z="1.7873" />
    <detection t="30" x="117.30600000000004" y="91.066" z="1.6652" />
    <detection t="31" x="117.99900000000002" y="91.354" z="1.8063" />
    <detection t="32" x="118.68600000000004" y="91.655" z="2.0423" />
    <detection t="33" x="119.35399999999998" y="91.87700000000001" z="1.8572" />
    <detection t="34" x="119.774" y="92.22800000000001" z="1.9047" />
    <detection t="35" x="120.45800000000003" y="92.477" z="1.8987" />
    <detection t="36" x="121.029" y="92.53800000000001" z="2.0821" />
    <detection t="37" x="121.72200000000004" y="92.67200000000001" z="2.8139" />
    <detection t="38" x="122.44800000000004" y="92.86800000000001" z="2.7731" />
    <detection t="39" x="123.66200000000003" y="93.671" z="2.3629" />
  </particle>
  <particle nSpots="41">
    <detection t="0" x="88.60300000000001" y="116.495" z="12.4815" />
    <detection t="1" x="78.51600000000002" y="117.52799999999999" z="12.1386" />
    <detection t="2" x="72.29700000000003" y="118.74100000000001" z="10.7577" />
    <detection t="3" x="77.334" y="117.507" z="11.4038" />
    <detection t="4" x="79.44999999999999" y="116.25800000000001" z="11.2903" />
    <detection t="5" x="76.88999999999999" y="116.96200000000002" z="10.9983" />
    <detection t="6" x="77.20500000000004" y="116.298" z="11.0285" />
    <detection t="7" x="74.48900000000003" y="116.37700000000001" z="10.9094" />
    <detection t="8" x="70.85700000000003" y="117.143" z="10.4611" />
    <detection t="9" x="70.375" y="117.102" z="10.1402" />
    <detection t="10" x="71.06800000000004" y="117.64000000000001" z="9.6816" />
    <detection t="11" x="67.86099999999999" y="118.392" z="9.2637" />
    <detection t="12" x="68.71500000000003" y="117.55600000000001" z="9.4118" />
    <detection t="13" x="68.43200000000002" y="117.489" z="9.4005" />
    <detection t="14" x="67.30600000000004" y="117.55000000000001" z="9.2686" />
    <detection t="15" x="65.84899999999999" y="117.4" z="9.1522" />
    <detection t="16" x="63.855999999999995" y="117.71600000000001" z="9.1325" />
    <detection t="17" x="62.66700000000003" y="118.20400000000001" z="8.8325" />
    <detection t="18" x="61.99400000000003" y="118.144" z="8.7305" />
    <detection t="19" x="61.47200000000004" y="118.26400000000001" z="8.7383" />
    <detection t="20" x="60.62700000000001" y="118.63300000000001" z="8.4258" />
    <detection t="21" x="59.91500000000002" y="118.84200000000001" z="8.3157" />
    <detection t="22" x="60.33600000000001" y="119.94900000000001" z="8.3684" />
    <detection t="23" x="62.07499999999999" y="120.10900000000001" z="8.28" />
    <detection t="24" x="62.81900000000002" y="120.35400000000001" z="8.4261" />
    <detection t="25" x="63.603999999999985" y="119.85900000000001" z="8.0851" />
    <detection t="26" x="63.710000000000036" y="119.54400000000001" z="8.5654" />
    <detection t="27" x="61.947" y="119.10300000000001" z="8.446" />
    <detection t="28" x="59.91399999999999" y="118.969" z="8.5994" />
    <detection t="29" x="57.679" y="118.74000000000001" z="8.4071" />
    <detection t="30" x="56.45200000000003" y="119.208" z="8.4818" />
    <detection t="31" x="55.90300000000002" y="119.88300000000001" z="7.6697" />
    <detection t="32" x="59.245000000000005" y="120.934" z="7.8108" />
    <detection t="33" x="67.238" y="121.80700000000002" z="7.5523" />
    <detection t="34" x="78.40500000000003" y="119.412" z="8.2429" />
    <detection t="35" x="87.21199999999999" y="117.781" z="9.1441" />
    <detection t="36" x="92.77000000000004" y="116.649" z="9.8653" />
    <detection t="37" x="95.78300000000002" y="116.15200000000002" z="10.3269" />
    <detection t="38" x="98.00600000000003" y="115.668" z="10.7574" />
    <detection t="39" x="91.67900000000003" y="116.55000000000001" z="10.8365" />
    <detection t="40" x="82.14100000000002" y="117.684" z="10.9574" />
  </particle>
  <particle nSpots="40">
    <detection t="0" x="89.459" y="38.292" z="-14.2183" />
    <detection t="1" x="86.54900000000004" y="38.799" z="-14.3787" />
    <detection t="2" x="83.61500000000001" y="39.372" z="-14.2191" />
    <detection t="3" x="80.77100000000002" y="40.114" z="-14.1603" />
    <detection t="4" x="78.005" y="40.858" z="-14.1208" />
    <detection t="5" x="75.34100000000001" y="41.879" z="-14.0483" />
    <detection t="6" x="72.71199999999999" y="42.855" z="-13.9264" />
    <detection t="7" x="70.26800000000003" y="43.934" z="-13.8661" />
    <detection t="8" x="67.67000000000002" y="45.269" z="-13.8225" />
    <detection t="9" x="65.04599999999999" y="46.471" z="-13.7417" />
    <detection t="10" x="62.52199999999999" y="47.859" z="-13.5988" />
    <detection t="11" x="60.141999999999996" y="49.176" z="-13.6648" />
    <detection t="12" x="57.789000000000016" y="50.541000000000004" z="-13.4238" />
    <detection t="13" x="55.68800000000002" y="52.079" z="-13.1781" />
    <detection t="14" x="53.714" y="53.615" z="-13.273" />
    <detection t="15" x="51.761000000000024" y="55.327999999999996" z="-12.9492" />
    <detection t="16" x="50.06300000000002" y="57.151" z="-12.8622" />
    <detection t="17" x="48.406000000000006" y="58.865" z="-12.671" />
    <detection t="18" x="46.83700000000002" y="60.564" z="-12.5504" />
    <detection t="19" x="45.316" y="62.287" z="-12.4756" />
    <detection t="20" x="43.92100000000002" y="64.13900000000001" z="-12.3335" />
    <detection t="21" x="42.73600000000002" y="65.97200000000001" z="-12.1509" />
    <detection t="22" x="41.57500000000002" y="67.786" z="-12.0836" />
    <detection t="23" x="40.46300000000002" y="69.426" z="-11.8668" />
    <detection t="24" x="39.221000000000004" y="71.23" z="-11.8999" />
    <detection t="25" x="38.07400000000001" y="72.727" z="-11.672" />
    <detection t="26" x="36.932000000000016" y="74.769" z="-11.5343" />
    <detection t="27" x="35.910000000000025" y="76.379" z="-11.4206" />
    <detection t="28" x="35.32600000000002" y="77.887" z="-11.2838" />
    <detection t="29" x="34.26600000000002" y="79.653" z="-11.2285" />
    <detection t="30" x="33.61500000000001" y="81.31800000000001" z="-10.9005" />
    <detection t="31" x="32.964" y="83.366" z="-10.8947" />
    <detection t="32" x="32.83200000000002" y="85.043" z="-10.6551" />
    <detection t="33" x="32.768" y="87.542" z="-10.4688" />
    <detection t="34" x="32.47900000000001" y="89.983" z="-10.3456" />
    <detection t="35" x="32.292" y="92.271" z="-10.2843" />
    <detection t="36" x="32.34900000000002" y="94.245" z="-10.1272" />
    <detection t="37" x="33.40300000000002" y="96.608" z="-9.8601" />
    <detection t="38" x="34.553000000000026" y="98.995" z="-9.6737" />
    <detection t="39" x="36.30500000000001" y="101.537" z="-9.4533" />
  </particle>
  <particle nSpots="27">
    <detection t="0" x="124.24799999999999" y="12.006000000000002" z="1.4391" />
    <detection t="1" x="126.26600000000002" y="11.779000000000002" z="0.6712" />
    <detection t="2" x="128.76100000000002" y="12.196" z="0.7737" />
    <detection t="3" x="131.63800000000003" y="12.084000000000001" z="0.5964" />
    <detection t="4" x="134.24200000000002" y="12.456999999999999" z="-0.4778" />
    <detection t="5" x="137.80700000000002" y="12.654000000000002" z="-0.6247" />
    <detection t="6" x="141.933" y="12.799999999999999" z="-0.8923" />
    <detection t="7" x="146.639" y="12.737" z="-1.2843" />
    <detection t="8" x="152.089" y="13.081999999999999" z="-0.7747" />
    <detection t="9" x="158.15300000000002" y="13.863000000000001" z="-0.552" />
    <detection t="10" x="165.05900000000003" y="14.447000000000001" z="-0.8801" />
    <detection t="11" x="172.80600000000004" y="15.673" z="-0.681" />
    <detection t="12" x="181.81100000000004" y="16.911" z="-1.2538" />
    <detection t="13" x="191.87400000000002" y="18.863999999999997" z="-1.6086" />
    <detection t="14" x="202.957" y="21.311" z="-2.0496" />
    <detection t="15" x="213.81800000000004" y="24.686" z="-2.3256" />
    <detection t="16" x="223.45100000000002" y="30.095" z="-3.4759" />
    <detection t="17" x="232.36" y="36.742" z="-3.9278" />
    <detection t="18" x="239.57300000000004" y="45.027" z="-3.5476" />
    <detection t="19" x="244.199" y="53.252" z="-2.9287" />
    <detection t="20" x="246.71300000000002" y="59.791000000000004" z="-1.5706" />
    <detection t="21" x="247.36200000000002" y="64.459" z="-0.4992" />
    <detection t="22" x="247.10500000000002" y="67.19600000000001" z="0.4604" />
    <detection t="23" x="246.06" y="67.89500000000001" z="2.7521" />
    <detection t="24" x="242.137" y="66.926" z="4.2522" />
    <detection t="25" x="235.58000000000004" y="62.957" z="7.043" />
    <detection t="26" x="228.156" y="58.75299999999999" z="7.6363" />
  </particle>
  <particle nSpots="28">
    <detection t="0" x="155.11" y="71.504" z="-14.3543" />
    <detection t="1" x="153.789" y="71.135" z="-14.4872" />
    <detection t="2" x="152.54900000000004" y="70.77600000000001" z="-14.2394" />
    <detection t="3" x="151.06600000000003" y="70.462" z="-14.1824" />
    <detection t="4" x="149.55900000000003" y="70.268" z="-14.1939" />
    <detection t="5" x="148.09700000000004" y="70.308" z="-14.1308" />
    <detection t="6" x="146.902" y="70.36" z="-14.0903" />
    <detection t="7" x="145.64300000000003" y="70.40100000000001" z="-13.8599" />
    <detection t="8" x="144.26800000000003" y="70.37400000000001" z="-13.9695" />
    <detection t="9" x="143.272" y="70.289" z="-13.7099" />
    <detection t="10" x="142.317" y="70.25" z="-13.7642" />
    <detection t="11" x="141.264" y="70.24600000000001" z="-13.6031" />
    <detection t="12" x="140.21800000000002" y="70.20700000000001" z="-13.5616" />
    <detection t="13" x="139.30700000000002" y="70.23100000000001" z="-13.3842" />
    <detection t="14" x="138.515" y="70.262" z="-13.3669" />
    <detection t="15" x="137.675" y="70.31" z="-13.1028" />
    <detection t="16" x="136.86900000000003" y="70.414" z="-13.1902" />
    <detection t="17" x="136.04500000000002" y="70.52600000000001" z="-12.912" />
    <detection t="18" x="135.423" y="70.60900000000001" z="-12.9676" />
    <detection t="19" x="134.80900000000003" y="70.742" z="-12.8553" />
    <detection t="20" x="134.28000000000003" y="70.846" z="-12.8206" />
    <detection t="21" x="133.92000000000002" y="70.977" z="-12.6546" />
    <detection t="22" x="133.647" y="71.146" z="-12.6373" />
    <detection t="23" x="133.40300000000002" y="71.244" z="-12.5857" />
    <detection t="24" x="133.026" y="71.406" z="-12.4004" />
    <detection t="25" x="132.772" y="71.557" z="-12.372" />
    <detection t="26" x="132.507" y="71.848" z="-12.2518" />
    <detection t="27" x="132.16700000000003" y="71.84" z="-12.0771" />
  </particle>
  <particle nSpots="19">
    <detection t="10" x="149.471" y="23.473999999999997" z="-1.3881" />
    <detection t="11" x="146.91000000000003" y="22.994999999999997" z="-1.3923" />
    <detection t="12" x="144.995" y="22.412999999999997" z="-1.71" />
    <detection t="13" x="143.478" y="21.851999999999997" z="-1.4478" />
    <detection t="14" x="142.12600000000003" y="21.482999999999997" z="-1.8107" />
    <detection t="15" x="140.90000000000003" y="21.098" z="-1.8581" />
    <detection t="16" x="139.829" y="20.632999999999996" z="-1.7548" />
    <detection t="17" x="138.87400000000002" y="20.159" z="-2.0619" />
    <detection t="18" x="138.14" y="19.574999999999996" z="-1.9969" />
    <detection t="19" x="137.433" y="19.265" z="-2.0969" />
    <detection t="20" x="137.07100000000003" y="19.056999999999995" z="-2.1193" />
    <detection t="21" x="136.882" y="18.698" z="-2.164" />
    <detection t="22" x="136.791" y="18.312999999999995" z="-1.9236" />
    <detection t="23" x="136.73000000000002" y="18.049" z="-1.9838" />
    <detection t="24" x="136.909" y="18.012" z="-2.0881" />
    <detection t="25" x="137.27000000000004" y="17.72" z="-2.1314" />
    <detection t="26" x="137.82100000000003" y="17.216" z="-2.0115" />
    <detection t="27" x="138.69400000000002" y="17.031" z="-2.0667" />
    <detection t="28" x="139.654" y="16.518" z="-1.7884" />
  </particle>
  <particle nSpots="35">
    <detection t="5" x="246.409" y="57.574999999999996" z="2.2077" />
    <detection t="6" x="243.312" y="56.901999999999994" z="3.32" />
    <detection t="7" x="238.59500000000003" y="54.071000000000005" z="4.8516" />
    <detection t="8" x="232.76300000000003" y="49.753" z="5.7658" />
    <detection t="9" x="225.80400000000003" y="46.153" z="6.1353" />
    <detection t="10" x="218.399" y="42.077" z="6.0876" />
    <detection t="11" x="211.38800000000003" y="38.098" z="5.9323" />
    <detection t="12" x="203.841" y="34.411" z="5.724" />
    <detection t="13" x="196.91500000000002" y="31.104" z="5.5305" />
    <detection t="14" x="190.137" y="28.747" z="5.3246" />
    <detection t="15" x="182.964" y="26.186" z="5.0016" />
    <detection t="16" x="176.42200000000003" y="24.321999999999996" z="4.9001" />
    <detection t="17" x="169.87" y="22.564999999999998" z="4.775" />
    <detection t="18" x="163.539" y="21.14" z="4.704" />
    <detection t="19" x="157.32" y="19.942" z="4.3813" />
    <detection t="20" x="151.051" y="18.982999999999997" z="4.2913" />
    <detection t="21" x="144.73000000000002" y="18.546999999999997" z="4.1976" />
    <detection t="22" x="138.50100000000003" y="17.852000000000004" z="4.1931" />
    <detection t="23" x="132.69800000000004" y="17.402" z="3.9228" />
    <detection t="24" x="126.87299999999999" y="17.124000000000002" z="4.1133" />
    <detection t="25" x="121.43299999999999" y="16.892000000000003" z="3.5269" />
    <detection t="26" x="115.94400000000002" y="16.782000000000004" z="3.7185" />
    <detection t="27" x="110.584" y="16.848" z="3.7248" />
    <detection t="28" x="105.28500000000003" y="17.060000000000002" z="3.691" />
    <detection t="29" x="100.33500000000004" y="17.372999999999998" z="3.4296" />
    <detection t="30" x="95.435" y="17.802999999999997" z="3.1329" />
    <detection t="31" x="91.00600000000003" y="18.257999999999996" z="3.501" />
    <detection t="32" x="86.38300000000004" y="18.762999999999998" z="2.9388" />
    <detection t="33" x="82.03200000000004" y="19.097" z="3.1117" />
    <detection t="34" x="78.04900000000004" y="19.476999999999997" z="2.6526" />
    <detection t="35" x="74.36200000000002" y="20.29" z="3.1337" />
    <detection t="36" x="70.59700000000004" y="21.382999999999996" z="3.0057" />
    <detection t="37" x="66.666" y="22.6" z="3.3411" />
    <detection t="38" x="62.553" y="23.924999999999997" z="3.1083" />
    <detection t="39" x="58.69300000000001" y="25.356" z="3.1905" />
  </particle>
  <particle nSpots="9">
    <detection t="33" x="119.43200000000002" y="38.835" z="-19.0541" />
    <detection t="34" x="115.30200000000002" y="38.796" z="-19.2292" />
    <detection t="35" x="111.59100000000001" y="38.684" z="-19.0648" />
    <detection t="36" x="107.98700000000002" y="38.554" z="-18.8305" />
    <detection t="37" x="104.53700000000003" y="38.515" z="-18.6045" />
    <detection t="38" x="101.03899999999999" y="38.637" z="-18.594" />
    <detection t="39" x="97.70300000000003" y="38.759" z="-18.4762" />
    <detection t="40" x="94.36000000000001" y="39.041" z="-18.2412" />
    <detection t="41" x="91.34000000000003" y="39.439" z="-18.038" />
  </particle>
  <particle nSpots="23">
    <detection t="15" x="80.18200000000002" y="113.62400000000001" z="1.7157" />
    <detection t="16" x="86.305" y="112.56" z="1.7722" />
    <detection t="17" x="92.334" y="111.738" z="1.7194" />
    <detection t="18" x="98.35399999999998" y="111.411" z="1.6605" />
    <detection t="19" x="104.15199999999999" y="111.031" z="2.0664" />
    <detection t="20" x="109.97000000000003" y="110.857" z="1.6735" />
    <detection t="21" x="115.69400000000002" y="110.85000000000001" z="2.0043" />
    <detection t="22" x="121.476" y="110.92800000000001" z="2.08" />
    <detection t="23" x="127.30799999999999" y="111.331" z="2.4657" />
    <detection t="24" x="133.192" y="111.82000000000001" z="1.5793" />
    <detection t="25" x="139.279" y="112.494" z="2.8069" />
    <detection t="26" x="145.202" y="113.47200000000001" z="2.6896" />
    <detection t="27" x="151.17900000000003" y="113.65100000000001" z="3.2529" />
    <detection t="28" x="157.611" y="115.791" z="3.6091" />
    <detection t="29" x="164.086" y="117.22" z="3.9997" />
    <detection t="30" x="170.76300000000003" y="118.89600000000002" z="4.2833" />
    <detection t="31" x="177.644" y="120.799" z="4.7057" />
    <detection t="32" x="185.13400000000001" y="123.013" z="5.2018" />
    <detection t="33" x="192.73700000000002" y="125.191" z="5.5552" />
    <detection t="34" x="200.36700000000002" y="126.541" z="5.8051" />
    <detection t="35" x="208.07" y="127.124" z="6.1424" />
    <detection t="36" x="214.72500000000002" y="125.69400000000002" z="6.8072" />
    <detection t="37" x="219.09700000000004" y="122.57400000000001" z="7.5784" />
  </particle>
  <particle nSpots="24">
    <detection t="17" x="123.83000000000004" y="95.65400000000001" z="-13.5958" />
    <detection t="18" x="123.279" y="95.71000000000001" z="-13.3992" />
    <detection t="19" x="123.55799999999999" y="95.851" z="-13.3941" />
    <detection t="20" x="123.822" y="95.973" z="-13.325" />
    <detection t="21" x="124.12400000000002" y="96.129" z="-13.2685" />
    <detection t="22" x="124.46600000000001" y="96.251" z="-13.3071" />
    <detection t="23" x="124.839" y="96.351" z="-13.2711" />
    <detection t="24" x="125.48599999999999" y="96.432" z="-13.0775" />
    <detection t="25" x="126.10500000000002" y="96.60600000000001" z="-12.8477" />
    <detection t="26" x="127.12100000000004" y="96.65400000000001" z="-12.9089" />
    <detection t="27" x="128.24099999999999" y="96.959" z="-12.7953" />
    <detection t="28" x="129.416" y="97.17" z="-12.4471" />
    <detection t="29" x="130.63300000000004" y="97.37700000000001" z="-12.332" />
    <detection t="30" x="131.812" y="97.759" z="-12.2352" />
    <detection t="31" x="133.082" y="97.995" z="-12.2505" />
    <detection t="32" x="134.356" y="98.316" z="-12.0198" />
    <detection t="33" x="135.64100000000002" y="98.622" z="-12.0586" />
    <detection t="34" x="136.96699999999998" y="98.915" z="-11.8955" />
    <detection t="35" x="138.473" y="99.13000000000001" z="-11.5958" />
    <detection t="36" x="140.235" y="99.29700000000001" z="-11.5714" />
    <detection t="37" x="142.10000000000002" y="99.435" z="-11.3361" />
    <detection t="38" x="143.863" y="99.709" z="-11.0966" />
    <detection t="39" x="145.865" y="100.09" z="-10.9773" />
    <detection t="40" x="148.10700000000003" y="100.521" z="-10.7217" />
  </particle>
  <particle nSpots="36">
    <detection t="0" x="118.83800000000002" y="81.70500000000001" z="-13.5386" />
    <detection t="1" x="118.57" y="82.00500000000001" z="-13.7633" />
    <detection t="2" x="118.47000000000003" y="82.473" z="-13.6471" />
    <detection t="3" x="118.44999999999999" y="82.917" z="-13.6603" />
    <detection t="4" x="118.33500000000004" y="83.14200000000001" z="-13.6209" />
    <detection t="5" x="118.255" y="83.49600000000001" z="-13.6017" />
    <detection t="6" x="118.06700000000001" y="83.727" z="-13.4995" />
    <detection t="7" x="117.87700000000001" y="84.01700000000001" z="-13.524" />
    <detection t="8" x="117.65800000000002" y="84.337" z="-13.5151" />
    <detection t="9" x="117.62400000000002" y="84.57400000000001" z="-13.2364" />
    <detection t="10" x="117.62400000000002" y="84.86" z="-13.2244" />
    <detection t="11" x="117.601" y="85.12700000000001" z="-13.2796" />
    <detection t="12" x="117.70300000000003" y="85.36800000000001" z="-12.9647" />
    <detection t="13" x="117.57900000000001" y="85.57700000000001" z="-12.82" />
    <detection t="14" x="117.416" y="85.89200000000001" z="-12.7803" />
    <detection t="15" x="117.24600000000004" y="86.188" z="-12.5912" />
    <detection t="16" x="117.46000000000004" y="86.397" z="-12.3856" />
    <detection t="17" x="117.94" y="86.322" z="-12.4141" />
    <detection t="18" x="118.15899999999999" y="86.248" z="-12.5437" />
    <detection t="19" x="118.13900000000001" y="86.393" z="-12.2696" />
    <detection t="20" x="118.21000000000004" y="87.03500000000001" z="-12.3134" />
    <detection t="21" x="118.55099999999999" y="87.686" z="-12.1883" />
    <detection t="22" x="119.012" y="88.185" z="-12.0719" />
    <detection t="23" x="119.5" y="88.619" z="-12.0033" />
    <detection t="24" x="120.12700000000001" y="88.995" z="-11.908" />
    <detection t="25" x="120.62200000000001" y="89.409" z="-11.716" />
    <detection t="26" x="121.17000000000002" y="89.756" z="-11.6538" />
    <detection t="27" x="121.79700000000003" y="90.024" z="-11.6393" />
    <detection t="28" x="122.55900000000003" y="90.372" z="-11.4461" />
    <detection t="29" x="123.26400000000001" y="90.64" z="-11.2663" />
    <detection t="30" x="123.98400000000004" y="90.888" z="-11.1357" />
    <detection t="31" x="124.69200000000001" y="91.158" z="-10.9876" />
    <detection t="32" x="125.27800000000002" y="91.31700000000001" z="-10.784" />
    <detection t="33" x="125.82100000000003" y="91.58000000000001" z="-10.6003" />
    <detection t="34" x="126.66900000000004" y="91.60000000000001" z="-10.6396" />
    <detection t="35" x="127.82" y="92.11" z="-10.3643" />
  </particle>
  <particle nSpots="36">
    <detection t="7" x="206.40800000000002" y="85.236" z="-10.5455" />
    <detection t="8" x="206.793" y="84.093" z="-10.6276" />
    <detection t="9" x="205.65500000000003" y="83.131" z="-10.6202" />
    <detection t="10" x="204.42900000000003" y="82.289" z="-10.3989" />
    <detection t="11" x="203.18900000000002" y="81.607" z="-10.2674" />
    <detection t="12" x="202.337" y="80.95500000000001" z="-10.2777" />
    <detection t="13" x="201.382" y="80.33500000000001" z="-10.2901" />
    <detection t="14" x="200.524" y="79.57400000000001" z="-10.2849" />
    <detection t="15" x="199.66700000000003" y="78.84" z="-10.2023" />
    <detection t="16" x="198.786" y="78.168" z="-10.0969" />
    <detection t="17" x="197.882" y="77.49600000000001" z="-9.9306" />
    <detection t="18" x="196.995" y="76.81200000000001" z="-9.9501" />
    <detection t="19" x="196.074" y="76.209" z="-9.9734" />
    <detection t="20" x="195.096" y="75.754" z="-9.819" />
    <detection t="21" x="194.252" y="75.399" z="-9.8032" />
    <detection t="22" x="193.63600000000002" y="74.924" z="-9.6912" />
    <detection t="23" x="192.962" y="74.337" z="-9.7103" />
    <detection t="24" x="192.18600000000004" y="73.575" z="-9.8293" />
    <detection t="25" x="191.56600000000003" y="72.912" z="-9.733" />
    <detection t="26" x="191.082" y="72.421" z="-9.6475" />
    <detection t="27" x="190.897" y="71.95100000000001" z="-9.5898" />
    <detection t="28" x="190.42700000000002" y="71.388" z="-9.3912" />
    <detection t="29" x="189.711" y="70.771" z="-9.3858" />
    <detection t="30" x="188.89800000000002" y="70.08500000000001" z="-9.2875" />
    <detection t="31" x="187.93400000000003" y="69.363" z="-9.2235" />
    <detection t="32" x="186.909" y="68.616" z="-9.1298" />
    <detection t="33" x="185.99400000000003" y="68.00200000000001" z="-8.898" />
    <detection t="34" x="184.812" y="67.37400000000001" z="-8.6918" />
    <detection t="35" x="183.913" y="66.846" z="-8.8892" />
    <detection t="36" x="183.05" y="66.28200000000001" z="-8.6747" />
    <detection t="37" x="182.19" y="65.69800000000001" z="-8.4778" />
    <detection t="38" x="181.31100000000004" y="65.10000000000001" z="-8.4785" />
    <detection t="39" x="180.373" y="64.52300000000001" z="-8.2939" />
    <detection t="40" x="179.47899999999998" y="64.019" z="-8.0826" />
    <detection t="41" x="178.313" y="63.416000000000004" z="-8.0147" />
    <detection t="42" x="177.50100000000003" y="62.942" z="-7.9132" />
  </particle>
  <particle nSpots="23">
    <detection t="0" x="108.642" y="59.826" z="-13.8298" />
    <detection t="1" x="107.38300000000004" y="59.931000000000004" z="-13.8282" />
    <detection t="2" x="106.12" y="60.205000000000005" z="-13.9002" />
    <detection t="3" x="105.05200000000002" y="60.434999999999995" z="-14.1043" />
    <detection t="4" x="103.95500000000004" y="60.772" z="-14.1198" />
    <detection t="5" x="102.83800000000002" y="61.156" z="-13.9809" />
    <detection t="6" x="101.83600000000001" y="61.684000000000005" z="-13.9855" />
    <detection t="7" x="100.69300000000004" y="62.204" z="-14.014" />
    <detection t="8" x="99.529" y="62.654" z="-13.7369" />
    <detection t="9" x="98.46300000000002" y="63.160999999999994" z="-13.7212" />
    <detection t="10" x="97.42599999999999" y="63.612" z="-13.5209" />
    <detection t="11" x="96.37200000000001" y="64.11200000000001" z="-13.4673" />
    <detection t="12" x="95.32400000000001" y="64.65400000000001" z="-13.4598" />
    <detection t="13" x="94.445" y="65.197" z="-13.2961" />
    <detection t="14" x="93.435" y="65.697" z="-13.1059" />
    <detection t="15" x="92.327" y="66.176" z="-12.9654" />
    <detection t="16" x="91.144" y="66.674" z="-12.8399" />
    <detection t="17" x="90.072" y="67.16600000000001" z="-12.8269" />
    <detection t="18" x="89.12400000000002" y="67.61500000000001" z="-12.6268" />
    <detection t="19" x="88.226" y="68.016" z="-12.7389" />
    <detection t="20" x="87.83100000000002" y="68.575" z="-12.459" />
    <detection t="21" x="87.47700000000003" y="69.186" z="-12.4233" />
    <detection t="22" x="87.49900000000002" y="69.92" z="-12.3559" />
  </particle>
  <particle nSpots="37">
    <detection t="3" x="207.45800000000003" y="105.545" z="-0.1262" />
    <detection t="4" x="209.594" y="105.31400000000001" z="-0.477" />
    <detection t="5" x="211.926" y="104.796" z="-0.9289" />
    <detection t="6" x="214.40500000000003" y="103.982" z="-0.813" />
    <detection t="7" x="216.632" y="102.83500000000001" z="-0.4824" />
    <detection t="8" x="218.45100000000002" y="101.584" z="-0.833" />
    <detection t="9" x="219.861" y="100.29400000000001" z="-0.7822" />
    <detection t="10" x="220.985" y="98.884" z="-0.6311" />
    <detection t="11" x="222.454" y="97.173" z="-1.1359" />
    <detection t="12" x="222.98400000000004" y="95.598" z="-0.8895" />
    <detection t="13" x="223.284" y="93.96900000000001" z="-1.3125" />
    <detection t="14" x="222.84199999999998" y="92.745" z="-1.4061" />
    <detection t="15" x="222.88800000000003" y="91.32700000000001" z="-0.8437" />
    <detection t="16" x="222.69" y="89.986" z="-1.1304" />
    <detection t="17" x="222.42400000000004" y="88.76" z="-1.5681" />
    <detection t="18" x="222.043" y="87.53200000000001" z="-1.2979" />
    <detection t="19" x="221.64500000000004" y="86.30300000000001" z="-1.1295" />
    <detection t="20" x="221.18900000000002" y="84.97800000000001" z="-1.3966" />
    <detection t="21" x="220.63800000000003" y="83.613" z="-1.345" />
    <detection t="22" x="220.082" y="82.375" z="-1.4056" />
    <detection t="23" x="219.50900000000001" y="81.05000000000001" z="-1.5172" />
    <detection t="24" x="218.827" y="79.795" z="-1.5244" />
    <detection t="25" x="218.2" y="78.57300000000001" z="-1.4937" />
    <detection t="26" x="217.39300000000003" y="77.266" z="-1.5217" />
    <detection t="27" x="216.52300000000002" y="76.04100000000001" z="-1.8792" />
    <detection t="28" x="215.61400000000003" y="74.77300000000001" z="-1.6071" />
    <detection t="29" x="214.61200000000002" y="73.45700000000001" z="-1.3859" />
    <detection t="30" x="213.68200000000002" y="72.402" z="-1.8762" />
    <detection t="31" x="212.712" y="71.328" z="-1.8192" />
    <detection t="32" x="211.762" y="70.31500000000001" z="-1.5969" />
    <detection t="33" x="210.786" y="69.36" z="-1.655" />
    <detection t="34" x="209.709" y="68.281" z="-1.7296" />
    <detection t="35" x="208.685" y="67.304" z="-1.3783" />
    <detection t="36" x="207.683" y="66.21600000000001" z="-1.3876" />
    <detection t="37" x="206.539" y="65.334" z="-1.7175" />
    <detection t="38" x="205.435" y="64.47" z="-1.6149" />
    <detection t="39" x="204.529" y="63.580999999999996" z="-1.1552" />
  </particle>
  <particle nSpots="39">
    <detection t="0" x="182.755" y="66.305" z="-10.8527" />
    <detection t="1" x="182.69" y="66.11500000000001" z="-10.7387" />
    <detection t="2" x="182.72500000000002" y="65.819" z="-10.7673" />
    <detection t="3" x="182.601" y="65.569" z="-10.7368" />
    <detection t="4" x="182.45600000000002" y="65.305" z="-10.6619" />
    <detection t="5" x="182.163" y="65.09400000000001" z="-10.5416" />
    <detection t="6" x="181.87400000000002" y="64.843" z="-10.532" />
    <detection t="7" x="181.538" y="64.47200000000001" z="-10.5237" />
    <detection t="8" x="180.985" y="64.274" z="-10.355" />
    <detection t="9" x="180.567" y="64.05300000000001" z="-10.4191" />
    <detection t="10" x="180.51600000000002" y="63.824999999999996" z="-10.2257" />
    <detection t="11" x="180.09500000000003" y="63.564" z="-10.1714" />
    <detection t="12" x="179.524" y="63.276999999999994" z="-10.1588" />
    <detection t="13" x="179.06800000000004" y="63.041000000000004" z="-9.9852" />
    <detection t="14" x="178.49600000000004" y="62.794999999999995" z="-9.7518" />
    <detection t="15" x="177.94800000000004" y="62.564" z="-9.7496" />
    <detection t="16" x="177.47200000000004" y="62.392999999999994" z="-9.6233" />
    <detection t="17" x="177.13" y="62.273" z="-9.7279" />
    <detection t="18" x="176.90000000000003" y="62.168" z="-9.4695" />
    <detection t="19" x="176.63300000000004" y="62.019" z="-9.5135" />
    <detection t="20" x="176.421" y="61.88399999999999" z="-9.4501" />
    <detection t="21" x="176.23000000000002" y="61.671" z="-9.2811" />
    <detection t="22" x="175.91000000000003" y="61.54" z="-9.2724" />
    <detection t="23" x="175.70600000000002" y="61.35" z="-9.0431" />
    <detection t="24" x="175.449" y="61.184999999999995" z="-9.0571" />
    <detection t="25" x="175.346" y="61.017" z="-9.0024" />
    <detection t="26" x="175.11400000000003" y="60.802" z="-8.8852" />
    <detection t="27" x="174.80200000000002" y="60.544000000000004" z="-8.8872" />
    <detection t="28" x="174.39300000000003" y="60.156" z="-8.7073" />
    <detection t="29" x="173.954" y="59.888" z="-8.6321" />
    <detection t="30" x="173.55600000000004" y="59.547000000000004" z="-8.4442" />
    <detection t="31" x="173.13800000000003" y="59.339999999999996" z="-8.3325" />
    <detection t="32" x="172.757" y="59.103" z="-8.1046" />
    <detection t="33" x="172.281" y="58.856" z="-7.7279" />
    <detection t="34" x="171.91500000000002" y="58.623" z="-7.8696" />
    <detection t="35" x="171.52000000000004" y="58.43" z="-7.676" />
    <detection t="36" x="171.188" y="58.228" z="-7.3248" />
    <detection t="37" x="170.849" y="58.019" z="-7.1761" />
    <detection t="38" x="170.469" y="57.818000000000005" z="-6.8753" />
  </particle>
  <particle nSpots="39">
    <detection t="0" x="190.22700000000003" y="63.567" z="3.8467" />
    <detection t="1" x="187.65000000000003" y="62.21399999999999" z="3.7778" />
    <detection t="2" x="184.909" y="60.88999999999999" z="3.4364" />
    <detection t="3" x="182.36" y="59.62799999999999" z="3.4779" />
    <detection t="4" x="179.834" y="58.349" z="3.0458" />
    <detection t="5" x="177.24099999999999" y="57.12799999999999" z="2.999" />
    <detection t="6" x="174.65300000000002" y="56.044000000000004" z="2.614" />
    <detection t="7" x="172.08500000000004" y="55.035000000000004" z="2.4326" />
    <detection t="8" x="169.401" y="54.10699999999999" z="3.0854" />
    <detection t="9" x="166.70600000000002" y="53.18" z="1.8889" />
    <detection t="10" x="164.14800000000002" y="52.391" z="2.4817" />
    <detection t="11" x="161.60399999999998" y="51.654" z="1.6817" />
    <detection t="12" x="159.07100000000003" y="50.97899999999999" z="1.4766" />
    <detection t="13" x="156.628" y="50.303999999999995" z="1.6347" />
    <detection t="14" x="154.264" y="49.745999999999995" z="1.8667" />
    <detection t="15" x="151.88800000000003" y="49.234" z="1.3957" />
    <detection t="16" x="149.48200000000003" y="48.824999999999996" z="1.7298" />
    <detection t="17" x="147.091" y="48.522" z="1.3464" />
    <detection t="18" x="144.942" y="48.25" z="0.3643" />
    <detection t="19" x="142.923" y="48.016999999999996" z="1.1627" />
    <detection t="20" x="141.05700000000002" y="47.821999999999996" z="1.0846" />
    <detection t="21" x="139.478" y="47.686" z="0.9127" />
    <detection t="22" x="138.017" y="47.653999999999996" z="0.1328" />
    <detection t="23" x="136.473" y="47.68" z="0.009593" />
    <detection t="24" x="134.926" y="47.73" z="0.6908" />
    <detection t="25" x="133.411" y="47.689" z="0.3541" />
    <detection t="26" x="132.07600000000002" y="47.667" z="0.5264" />
    <detection t="27" x="130.55700000000002" y="47.638" z="0.2838" />
    <detection t="28" x="129.03000000000003" y="47.616" z="0.5462" />
    <detection t="29" x="127.69600000000003" y="47.711999999999996" z="0.323" />
    <detection t="30" x="126.382" y="47.865" z="-0.3753" />
    <detection t="31" x="125.23000000000002" y="48.064" z="-0.243" />
    <detection t="32" x="124.09800000000001" y="47.914" z="0.5564" />
    <detection t="33" x="122.82400000000001" y="47.686" z="0.03255" />
    <detection t="34" x="121.52699999999999" y="47.602" z="0.06452" />
    <detection t="35" x="120.38300000000004" y="47.561" z="0.2835" />
    <detection t="36" x="119.16700000000003" y="47.589" z="0.9374" />
    <detection t="37" x="118.06100000000004" y="47.61" z="-0.01468" />
    <detection t="38" x="117.04200000000003" y="47.676" z="0.1711" />
  </particle>
  <particle nSpots="11">
    <detection t="0" x="142.64600000000002" y="83.45400000000001" z="-5.7046" />
    <detection t="1" x="144.584" y="84.284" z="-5.8699" />
    <detection t="2" x="146.86599999999999" y="85.20700000000001" z="-6.1452" />
    <detection t="3" x="149.38" y="86.212" z="-6.3042" />
    <detection t="4" x="152.06600000000003" y="87.25500000000001" z="-6.0731" />
    <detection t="5" x="154.68100000000004" y="88.355" z="-6.3248" />
    <detection t="6" x="157.34500000000003" y="89.717" z="-6.2757" />
    <detection t="7" x="160.29700000000003" y="90.99000000000001" z="-6.2653" />
    <detection t="8" x="163.19300000000004" y="92.274" z="-6.2745" />
    <detection t="9" x="166.312" y="93.717" z="-6.2118" />
    <detection t="10" x="169.46699999999998" y="95.051" z="-6.0404" />
  </particle>
  <particle nSpots="14">
    <detection t="0" x="207.47200000000004" y="107.98400000000001" z="-5.0138" />
    <detection t="1" x="212.526" y="106.91600000000001" z="-5.2168" />
    <detection t="2" x="218.039" y="105.072" z="-5.533" />
    <detection t="3" x="222.85200000000003" y="102.58600000000001" z="-5.5402" />
    <detection t="4" x="226.64600000000002" y="99.662" z="-5.6206" />
    <detection t="5" x="229.38300000000004" y="96.56500000000001" z="-5.8335" />
    <detection t="6" x="231.55600000000004" y="93.566" z="-6.0512" />
    <detection t="7" x="233.08800000000002" y="90.682" z="-6.3066" />
    <detection t="8" x="234.178" y="88.11500000000001" z="-6.4798" />
    <detection t="9" x="234.853" y="85.762" z="-6.3899" />
    <detection t="10" x="235.026" y="83.641" z="-6.3494" />
    <detection t="11" x="234.925" y="81.765" z="-6.4073" />
    <detection t="12" x="235.00600000000003" y="80.031" z="-6.4688" />
    <detection t="13" x="235.29000000000002" y="78.17200000000001" z="-6.6212" />
  </particle>
  <particle nSpots="9">
    <detection t="0" x="47.785000000000025" y="90.58800000000001" z="-12.6849" />
    <detection t="1" x="47.011000000000024" y="92.77900000000001" z="-12.8282" />
    <detection t="2" x="46.281000000000006" y="95.19300000000001" z="-12.8131" />
    <detection t="3" x="46.12300000000002" y="98.11200000000001" z="-12.5968" />
    <detection t="4" x="47.14700000000002" y="101.152" z="-12.41" />
    <detection t="5" x="49.426000000000016" y="105.11500000000001" z="-12.267" />
    <detection t="6" x="52.45100000000002" y="108.366" z="-12.0557" />
    <detection t="7" x="57.07400000000001" y="111.74300000000001" z="-11.8506" />
    <detection t="8" x="62.72300000000001" y="114.08600000000001" z="-11.8191" />
  </particle>
  <particle nSpots="22">
    <detection t="9" x="132.063" y="22.912999999999997" z="-19.5033" />
    <detection t="10" x="126.80200000000002" y="22.681999999999995" z="-19.4724" />
    <detection t="11" x="121.56" y="22.561999999999998" z="-19.2276" />
    <detection t="12" x="116.34500000000003" y="22.353" z="-19.1013" />
    <detection t="13" x="111.56700000000001" y="22.198999999999998" z="-18.8288" />
    <detection t="14" x="106.94300000000004" y="22.228" z="-18.6967" />
    <detection t="15" x="102.695" y="22.409999999999997" z="-18.5881" />
    <detection t="16" x="98.779" y="22.762" z="-18.4667" />
    <detection t="17" x="94.99700000000001" y="23.262999999999998" z="-18.3206" />
    <detection t="18" x="91.47200000000004" y="23.714" z="-18.2507" />
    <detection t="19" x="88.07400000000001" y="24.147" z="-17.9487" />
    <detection t="20" x="84.78300000000002" y="24.576999999999998" z="-17.5339" />
    <detection t="21" x="81.44800000000004" y="24.985" z="-17.561" />
    <detection t="22" x="78.065" y="25.409" z="-17.6122" />
    <detection t="23" x="74.63100000000003" y="26.083" z="-17.3497" />
    <detection t="24" x="71.58800000000002" y="26.887999999999998" z="-17.3884" />
    <detection t="25" x="68.70800000000003" y="27.693999999999996" z="-16.9652" />
    <detection t="26" x="65.87600000000003" y="28.394999999999996" z="-16.8948" />
    <detection t="27" x="63.259000000000015" y="29.21" z="-16.7365" />
    <detection t="28" x="60.75800000000004" y="30.176000000000002" z="-16.5672" />
    <detection t="29" x="58.233000000000004" y="31.387999999999998" z="-16.4232" />
    <detection t="30" x="55.28800000000001" y="32.372" z="-16.4242" />
  </particle>
  <particle nSpots="35">
    <detection t="11" x="158.26600000000002" y="81.676" z="6.9615" />
    <detection t="12" x="155.76100000000002" y="81.113" z="6.7796" />
    <detection t="13" x="154.39800000000002" y="80.879" z="6.7133" />
    <detection t="14" x="153.257" y="80.60600000000001" z="6.488" />
    <detection t="15" x="151.983" y="80.265" z="6.5809" />
    <detection t="16" x="150.743" y="79.95" z="6.5947" />
    <detection t="17" x="149.56600000000003" y="79.62700000000001" z="6.4847" />
    <detection t="18" x="148.332" y="79.40400000000001" z="5.924" />
    <detection t="19" x="147.125" y="79.26400000000001" z="4.2506" />
    <detection t="20" x="145.89300000000003" y="79.08000000000001" z="2.248" />
    <detection t="21" x="144.71699999999998" y="78.908" z="1.3045" />
    <detection t="22" x="143.64300000000003" y="78.787" z="-1.1516" />
    <detection t="23" x="142.594" y="78.69800000000001" z="-2.1871" />
    <detection t="24" x="141.644" y="78.57900000000001" z="-2.4524" />
    <detection t="25" x="140.78500000000003" y="78.468" z="-2.393" />
    <detection t="26" x="139.887" y="78.418" z="-2.7692" />
    <detection t="27" x="139.041" y="78.33300000000001" z="-1.0572" />
    <detection t="28" x="138.23700000000002" y="78.34100000000001" z="-1.527" />
    <detection t="29" x="137.536" y="78.35600000000001" z="2.1777" />
    <detection t="30" x="136.875" y="78.41300000000001" z="2.5604" />
    <detection t="31" x="136.228" y="78.414" z="2.5517" />
    <detection t="32" x="135.64" y="78.396" z="3.4546" />
    <detection t="33" x="134.98200000000003" y="78.432" z="-1.2591" />
    <detection t="34" x="134.39800000000002" y="78.39500000000001" z="16.0608" />
    <detection t="35" x="133.897" y="78.43700000000001" z="16.3878" />
    <detection t="36" x="133.38600000000002" y="78.519" z="11.356" />
    <detection t="37" x="132.832" y="78.53" z="6.2537" />
    <detection t="38" x="132.185" y="78.57900000000001" z="6.4104" />
    <detection t="39" x="131.474" y="78.65700000000001" z="5.9826" />
    <detection t="40" x="130.87100000000004" y="78.635" z="3.1257" />
    <detection t="41" x="130.404" y="78.637" z="2.627" />
    <detection t="42" x="130.15500000000003" y="78.531" z="2.5625" />
    <detection t="43" x="129.801" y="78.595" z="2.3958" />
    <detection t="44" x="129.53500000000003" y="78.63000000000001" z="2.4843" />
    <detection t="45" x="129.46000000000004" y="78.47500000000001" z="1.4783" />
  </particle>
  <particle nSpots="26">
    <detection t="11" x="160.79500000000002" y="84.28500000000001" z="-4.2702" />
    <detection t="12" x="162.48700000000002" y="85.15100000000001" z="-4.3357" />
    <detection t="13" x="163.77300000000002" y="86.22200000000001" z="-4.3054" />
    <detection t="14" x="165.83300000000003" y="86.515" z="-4.4726" />
    <detection t="15" x="166.49200000000002" y="88.12" z="-4.2292" />
    <detection t="16" x="167.75900000000001" y="89.116" z="-4.3089" />
    <detection t="17" x="168.89300000000003" y="89.85000000000001" z="-4.3697" />
    <detection t="18" x="170.188" y="90.74000000000001" z="-4.3304" />
    <detection t="19" x="171.555" y="91.76400000000001" z="-4.3755" />
    <detection t="20" x="173.11200000000002" y="92.81400000000001" z="-4.3406" />
    <detection t="21" x="174.65700000000004" y="93.929" z="-4.3238" />
    <detection t="22" x="176.236" y="95.06" z="-4.28" />
    <detection t="23" x="177.73900000000003" y="96.20100000000001" z="-4.2" />
    <detection t="24" x="179.33500000000004" y="97.313" z="-4.0145" />
    <detection t="25" x="181.02500000000003" y="98.39" z="-4.0572" />
    <detection t="26" x="183.48700000000002" y="99.786" z="-4.0541" />
    <detection t="27" x="185.85900000000004" y="101.21000000000001" z="-3.934" />
    <detection t="28" x="188.243" y="102.572" z="-3.9474" />
    <detection t="29" x="190.84700000000004" y="103.848" z="-3.8949" />
    <detection t="30" x="193.197" y="104.947" z="-3.8375" />
    <detection t="31" x="195.615" y="105.822" z="-3.675" />
    <detection t="32" x="198.10399999999998" y="106.575" z="-3.6775" />
    <detection t="33" x="200.63400000000001" y="107.46000000000001" z="-3.8313" />
    <detection t="34" x="203.495" y="107.32600000000001" z="-3.2558" />
    <detection t="35" x="206.269" y="107.14800000000001" z="-3.3558" />
    <detection t="36" x="208.80700000000002" y="106.581" z="-3.1717" />
  </particle>
  <particle nSpots="2">
    <detection t="40" x="146.548" y="74.061" z="-18.4389" />
    <detection t="41" x="143.73700000000002" y="73.253" z="-18.4471" />
  </particle>
  <particle nSpots="26">
    <detection t="17" x="146.327" y="20.606" z="-21.7882" />
    <detection t="18" x="139.15700000000004" y="19.876999999999995" z="-21.4656" />
    <detection t="19" x="132.18200000000002" y="19.344" z="-21.3505" />
    <detection t="20" x="125.42500000000001" y="19.110999999999997" z="-21.203" />
    <detection t="21" x="118.906" y="19.070999999999998" z="-21.2443" />
    <detection t="22" x="112.06100000000004" y="19.911" z="-20.9202" />
    <detection t="23" x="106.12600000000003" y="20.525" z="-21.2875" />
    <detection t="24" x="99.332" y="20.298000000000002" z="-20.8625" />
    <detection t="25" x="93.46699999999998" y="20.969" z="-20.8761" />
    <detection t="26" x="87.666" y="21.692999999999998" z="-20.7238" />
    <detection t="27" x="81.88900000000001" y="22.561" z="-20.7402" />
    <detection t="28" x="76.30700000000002" y="23.588" z="-20.5569" />
    <detection t="29" x="70.906" y="24.836" z="-20.6107" />
    <detection t="30" x="65.61700000000002" y="26.274" z="-20.5228" />
    <detection t="31" x="60.70500000000004" y="27.806999999999995" z="-20.092" />
    <detection t="32" x="56.072" y="29.317999999999998" z="-19.754" />
    <detection t="33" x="51.49600000000001" y="31.024" z="-19.7472" />
    <detection t="34" x="46.86200000000002" y="32.836999999999996" z="-19.6953" />
    <detection t="35" x="42.535000000000025" y="34.864" z="-19.6252" />
    <detection t="36" x="39.072" y="37.403" z="-19.3962" />
    <detection t="37" x="35.749000000000024" y="39.961999999999996" z="-19.0747" />
    <detection t="38" x="32.787000000000006" y="42.635999999999996" z="-19.0595" />
    <detection t="39" x="29.864000000000004" y="44.897999999999996" z="-18.7774" />
    <detection t="40" x="26.91500000000002" y="46.887" z="-18.4856" />
    <detection t="41" x="24.084000000000003" y="49.403999999999996" z="-18.6238" />
    <detection t="42" x="21.725000000000023" y="51.583999999999996" z="-18.0354" />
  </particle>
  <particle nSpots="38">
    <detection t="0" x="164.115" y="112.887" z="-7.723" />
    <detection t="1" x="172.139" y="115.58000000000001" z="-8.0973" />
    <detection t="2" x="180.587" y="118.988" z="-8.3722" />
    <detection t="3" x="189.625" y="122.66400000000002" z="-8.4977" />
    <detection t="4" x="199.555" y="126.005" z="-8.554" />
    <detection t="5" x="210.704" y="126.58000000000001" z="-8.5955" />
    <detection t="6" x="221.709" y="124.02000000000001" z="-9.0774" />
    <detection t="7" x="230.59300000000002" y="118.525" z="-10.3586" />
    <detection t="8" x="236.426" y="112.47500000000001" z="-11.9264" />
    <detection t="9" x="239.30200000000002" y="106.607" z="-13.4021" />
    <detection t="10" x="239.88" y="101.48700000000001" z="-14.8149" />
    <detection t="11" x="238.872" y="97.185" z="-16.1189" />
    <detection t="12" x="236.163" y="93.274" z="-16.487" />
    <detection t="13" x="232.618" y="89.64" z="-16.851" />
    <detection t="14" x="228.65500000000003" y="86.263" z="-16.849" />
    <detection t="15" x="224.67400000000004" y="83.177" z="-16.7977" />
    <detection t="16" x="220.67700000000002" y="80.322" z="-16.7982" />
    <detection t="17" x="216.78000000000003" y="77.664" z="-16.8634" />
    <detection t="18" x="213.041" y="75.19600000000001" z="-16.5287" />
    <detection t="19" x="209.31900000000002" y="72.795" z="-16.6114" />
    <detection t="20" x="205.832" y="70.691" z="-16.2947" />
    <detection t="21" x="202.445" y="68.608" z="-16.3686" />
    <detection t="22" x="199.13400000000001" y="66.723" z="-16.2669" />
    <detection t="23" x="195.95600000000002" y="64.94600000000001" z="-16.3174" />
    <detection t="24" x="192.906" y="63.279999999999994" z="-16.0429" />
    <detection t="25" x="189.954" y="61.761" z="-15.9874" />
    <detection t="26" x="186.95" y="60.24" z="-15.778" />
    <detection t="27" x="184.02500000000003" y="58.85699999999999" z="-15.6192" />
    <detection t="28" x="181.209" y="57.580999999999996" z="-15.4073" />
    <detection t="29" x="178.459" y="56.406" z="-15.4437" />
    <detection t="30" x="175.803" y="55.336999999999996" z="-15.239" />
    <detection t="31" x="173.142" y="54.361" z="-15.1835" />
    <detection t="32" x="170.68100000000004" y="53.434999999999995" z="-14.8448" />
    <detection t="33" x="168.192" y="52.568000000000005" z="-14.7006" />
    <detection t="34" x="165.77800000000002" y="51.751" z="-14.5107" />
    <detection t="35" x="163.47500000000002" y="51.047999999999995" z="-14.4619" />
    <detection t="36" x="161.226" y="50.315999999999995" z="-14.3622" />
    <detection t="37" x="158.952" y="49.711999999999996" z="-14.2793" />
  </particle>
  <particle nSpots="27">
    <detection t="0" x="130.35500000000002" y="35.437" z="-15.5454" />
    <detection t="1" x="127.91300000000001" y="35.486" z="-15.6254" />
    <detection t="2" x="125.40300000000002" y="35.55" z="-15.3886" />
    <detection t="3" x="122.90899999999999" y="35.638999999999996" z="-15.4723" />
    <detection t="4" x="120.53700000000003" y="35.849" z="-15.306" />
    <detection t="5" x="117.98599999999999" y="36.065" z="-15.1017" />
    <detection t="6" x="115.49700000000001" y="36.265" z="-15.339" />
    <detection t="7" x="112.99900000000002" y="36.448" z="-15.1764" />
    <detection t="8" x="110.59100000000001" y="36.67" z="-14.9114" />
    <detection t="9" x="108.04000000000002" y="36.835" z="-14.925" />
    <detection t="10" x="105.613" y="37.099" z="-14.6892" />
    <detection t="11" x="103.38499999999999" y="37.370999999999995" z="-14.6372" />
    <detection t="12" x="101.168" y="37.544" z="-14.4433" />
    <detection t="13" x="99.007" y="37.778" z="-14.3847" />
    <detection t="14" x="96.846" y="37.955999999999996" z="-14.2423" />
    <detection t="15" x="94.72200000000004" y="38.177" z="-14.2314" />
    <detection t="16" x="92.832" y="38.440999999999995" z="-14.1223" />
    <detection t="17" x="91.01800000000003" y="38.765" z="-13.8819" />
    <detection t="18" x="89.26400000000001" y="39.03" z="-13.8213" />
    <detection t="19" x="87.668" y="39.22" z="-13.6597" />
    <detection t="20" x="86.053" y="39.477" z="-13.6156" />
    <detection t="21" x="84.43900000000002" y="39.812999999999995" z="-13.5771" />
    <detection t="22" x="82.95100000000002" y="40.116" z="-13.4849" />
    <detection t="23" x="81.589" y="40.497" z="-13.4274" />
    <detection t="24" x="80.31299999999999" y="40.894" z="-13.3473" />
    <detection t="25" x="79.46500000000003" y="41.399" z="-13.194" />
    <detection t="26" x="78.5" y="41.900999999999996" z="-13.0154" />
  </particle>
  <particle nSpots="4">
    <detection t="39" x="62.45800000000003" y="120.34300000000002" z="-19.1425" />
    <detection t="40" x="60.48700000000002" y="120.89000000000001" z="-19.1605" />
    <detection t="41" x="61.49400000000003" y="121.352" z="-18.8264" />
    <detection t="42" x="62.80200000000002" y="120.364" z="-18.8982" />
  </particle>
  <particle nSpots="26">
    <detection t="0" x="42.11800000000002" y="110.60600000000001" z="4.2962" />
    <detection t="1" x="55.667" y="118.58000000000001" z="4.4071" />
    <detection t="2" x="71.04700000000003" y="123.18700000000001" z="3.9704" />
    <detection t="3" x="82.79400000000004" y="123.459" z="-3.8635" />
    <detection t="4" x="91.38999999999999" y="122.55000000000001" z="3.7106" />
    <detection t="5" x="97.392" y="122.49700000000001" z="-4.0403" />
    <detection t="6" x="104.80700000000002" y="121.50300000000001" z="4.1385" />
    <detection t="7" x="110.98700000000002" y="121.201" z="4.3293" />
    <detection t="8" x="117.416" y="121.34900000000002" z="4.482" />
    <detection t="9" x="123.40800000000002" y="121.648" z="-5.1613" />
    <detection t="10" x="129.224" y="122.07900000000001" z="4.64" />
    <detection t="11" x="134.394" y="122.32400000000001" z="0.5064" />
    <detection t="12" x="139.17000000000002" y="122.95500000000001" z="2.8461" />
    <detection t="13" x="143.71500000000003" y="122.857" z="2.5543" />
    <detection t="14" x="147.45500000000004" y="123.92699999999999" z="-1.046" />
    <detection t="15" x="151.017" y="124.614" z="-2.6918" />
    <detection t="16" x="153.91700000000003" y="125.279" z="-3.4473" />
    <detection t="17" x="156.622" y="125.684" z="-4.6515" />
    <detection t="18" x="158.986" y="126.298" z="-5.3335" />
    <detection t="19" x="161.08300000000003" y="126.215" z="-5.7292" />
    <detection t="20" x="162.596" y="126.75900000000001" z="-6.8766" />
    <detection t="21" x="164.66000000000003" y="126.703" z="-6.3834" />
    <detection t="22" x="166.17400000000004" y="127.62200000000001" z="-6.5098" />
    <detection t="23" x="167.661" y="127.987" z="-6.0808" />
    <detection t="24" x="168.75900000000001" y="127.95600000000002" z="-6.5188" />
    <detection t="25" x="169.26" y="128.387" z="5.7032" />
  </particle>
  <particle nSpots="33">
    <detection t="0" x="165.39300000000003" y="26.007999999999996" z="2.4672" />
    <detection t="1" x="161.642" y="24.991999999999997" z="2.6911" />
    <detection t="2" x="157.92200000000003" y="24.168999999999997" z="2.3226" />
    <detection t="3" x="154.209" y="23.497" z="2.0537" />
    <detection t="4" x="150.77300000000002" y="22.884999999999998" z="1.0729" />
    <detection t="5" x="147.40800000000002" y="22.347" z="0.9914" />
    <detection t="6" x="144.18200000000002" y="21.801000000000002" z="1.1766" />
    <detection t="7" x="141.17200000000003" y="21.32" z="0.9022" />
    <detection t="8" x="138.154" y="20.939999999999998" z="0.9972" />
    <detection t="9" x="135.062" y="20.637" z="1.2914" />
    <detection t="10" x="132.152" y="20.512" z="0.1596" />
    <detection t="11" x="129.497" y="20.385999999999996" z="0.006706" />
    <detection t="12" x="126.94100000000003" y="20.260999999999996" z="-0.2196" />
    <detection t="13" x="124.43100000000004" y="20.149" z="-0.1172" />
    <detection t="14" x="121.88800000000003" y="19.918" z="-0.4059" />
    <detection t="15" x="119.48400000000004" y="19.946999999999996" z="-0.4198" />
    <detection t="16" x="117.118" y="20.054000000000002" z="-0.29" />
    <detection t="17" x="114.721" y="20.064999999999998" z="-0.03784" />
    <detection t="18" x="112.44600000000003" y="20.083" z="-0.5308" />
    <detection t="19" x="110.18100000000004" y="20.238" z="-0.4181" />
    <detection t="20" x="108.06900000000002" y="20.055" z="-0.5689" />
    <detection t="21" x="106.14100000000002" y="19.716" z="-0.5198" />
    <detection t="22" x="104.35500000000002" y="19.394999999999996" z="-0.2158" />
    <detection t="23" x="102.52300000000002" y="19.415999999999997" z="-0.5483" />
    <detection t="24" x="100.87" y="19.516999999999996" z="-0.7845" />
    <detection t="25" x="99.28399999999999" y="19.528999999999996" z="-0.6785" />
    <detection t="26" x="97.66900000000004" y="19.451999999999998" z="-0.9831" />
    <detection t="27" x="96.10300000000001" y="19.510999999999996" z="-0.8835" />
    <detection t="28" x="94.654" y="19.653" z="-1.0051" />
    <detection t="29" x="93.30700000000002" y="19.879999999999995" z="-0.495" />
    <detection t="30" x="91.98500000000001" y="19.796999999999997" z="-0.4052" />
    <detection t="31" x="90.70400000000001" y="19.574999999999996" z="-0.3236" />
    <detection t="32" x="89.06200000000001" y="19.53" z="-0.8297" />
  </particle>
  <particle nSpots="23">
    <detection t="11" x="184.37" y="26.701" z="-10.5386" />
    <detection t="12" x="185.66000000000003" y="26.326999999999998" z="-10.4157" />
    <detection t="13" x="187.11" y="25.961" z="-10.3435" />
    <detection t="14" x="188.815" y="25.556999999999995" z="-10.3165" />
    <detection t="15" x="190.974" y="25.168" z="-10.2653" />
    <detection t="16" x="193.50400000000002" y="25.036" z="-10.2465" />
    <detection t="17" x="196.57100000000003" y="25.174999999999997" z="-10.1489" />
    <detection t="18" x="200.27800000000002" y="25.692" z="-10.0068" />
    <detection t="19" x="204.026" y="26.646" z="-10.0663" />
    <detection t="20" x="207.961" y="27.998999999999995" z="-9.9916" />
    <detection t="21" x="212.372" y="29.783" z="-10.0113" />
    <detection t="22" x="217.024" y="31.933999999999997" z="-10.0214" />
    <detection t="23" x="221.66000000000003" y="34.884" z="-10.034" />
    <detection t="24" x="226.15000000000003" y="38.363" z="-9.9986" />
    <detection t="25" x="230.34700000000004" y="42.099" z="-10.091" />
    <detection t="26" x="233.45600000000002" y="46.083999999999996" z="-10.1311" />
    <detection t="27" x="235.64800000000002" y="49.6" z="-10.2571" />
    <detection t="28" x="237.373" y="52.873" z="-10.3001" />
    <detection t="29" x="238.38400000000001" y="55.867" z="-10.4828" />
    <detection t="30" x="238.627" y="58.409" z="-10.8321" />
    <detection t="31" x="238.15500000000003" y="60.385" z="-11.2831" />
    <detection t="32" x="237.841" y="61.769" z="-11.4837" />
    <detection t="33" x="237.06800000000004" y="62.12199999999999" z="-11.8984" />
  </particle>
  <particle nSpots="13">
    <detection t="27" x="23.815000000000026" y="55.458000000000006" z="-12.5651" />
    <detection t="28" x="22.769000000000005" y="56.083999999999996" z="-12.4738" />
    <detection t="29" x="21.918000000000006" y="56.058" z="-12.5256" />
    <detection t="30" x="21.342000000000013" y="55.895999999999994" z="-12.3053" />
    <detection t="31" x="20.716000000000008" y="55.836000000000006" z="-12.1895" />
    <detection t="32" x="20.179000000000002" y="55.461999999999996" z="-12.1928" />
    <detection t="33" x="20.128000000000014" y="55.18" z="-11.9792" />
    <detection t="34" x="20.029000000000025" y="53.556999999999995" z="-11.8545" />
    <detection t="35" x="20.313000000000017" y="52.707" z="-11.543" />
    <detection t="36" x="21.049000000000007" y="51.648999999999994" z="-11.3599" />
    <detection t="37" x="21.77200000000002" y="49.76" z="-11.132" />
    <detection t="38" x="22.05800000000002" y="47.266" z="-11.0089" />
    <detection t="39" x="22.787000000000006" y="44.003" z="-10.8166" />
  </particle>
  <particle nSpots="4">
    <detection t="4" x="189.02300000000002" y="59.118" z="-2.2727" />
    <detection t="5" x="188.214" y="58.112" z="-2.245" />
    <detection t="6" x="186.68900000000002" y="57.13999999999999" z="-2.3728" />
    <detection t="7" x="185.27100000000002" y="56.263" z="-2.5358" />
  </particle>
  <particle nSpots="25">
    <detection t="0" x="72.67099999999999" y="81.31200000000001" z="-15.2185" />
    <detection t="1" x="71.606" y="81.64" z="-14.9656" />
    <detection t="2" x="70.56600000000003" y="82.105" z="-15.1216" />
    <detection t="3" x="69.54200000000003" y="82.51100000000001" z="-14.9599" />
    <detection t="4" x="68.42200000000003" y="82.932" z="-14.8372" />
    <detection t="5" x="67.344" y="83.403" z="-14.8282" />
    <detection t="6" x="66.31100000000004" y="84.111" z="-14.8886" />
    <detection t="7" x="65.29000000000002" y="85.16000000000001" z="-14.8763" />
    <detection t="8" x="64.12799999999999" y="85.84400000000001" z="-14.7377" />
    <detection t="9" x="63.07499999999999" y="86.601" z="-14.8518" />
    <detection t="10" x="62.091999999999985" y="87.393" z="-14.6523" />
    <detection t="11" x="61.091999999999985" y="88.001" z="-14.6834" />
    <detection t="12" x="60.252999999999986" y="88.67200000000001" z="-14.645" />
    <detection t="13" x="59.45500000000001" y="89.63900000000001" z="-14.7748" />
    <detection t="14" x="58.61700000000002" y="90.35900000000001" z="-14.4449" />
    <detection t="15" x="57.666000000000025" y="91.26400000000001" z="-14.3786" />
    <detection t="16" x="56.351" y="92.301" z="-14.2636" />
    <detection t="17" x="55.19400000000002" y="93.504" z="-14.2565" />
    <detection t="18" x="54.247000000000014" y="94.736" z="-14.0153" />
    <detection t="19" x="53.542" y="96.113" z="-13.905" />
    <detection t="20" x="53.07600000000002" y="97.293" z="-13.8533" />
    <detection t="21" x="52.97800000000001" y="98.507" z="-13.709" />
    <detection t="22" x="52.882000000000005" y="99.718" z="-13.5166" />
    <detection t="23" x="52.634000000000015" y="101.376" z="-13.3991" />
    <detection t="24" x="52.04000000000002" y="102.72800000000001" z="-13.2772" />
  </particle>
  <particle nSpots="9">
    <detection t="9" x="220.103" y="35.378" z="2.3989" />
    <detection t="10" x="216.656" y="33.942" z="3.2944" />
    <detection t="11" x="213.61" y="32.361" z="2.9205" />
    <detection t="12" x="210.125" y="30.552" z="3.3057" />
    <detection t="13" x="206.59300000000002" y="28.842999999999996" z="3.3757" />
    <detection t="14" x="202.594" y="26.772999999999996" z="3.3626" />
    <detection t="15" x="199.161" y="24.812999999999995" z="3.0168" />
    <detection t="16" x="196.272" y="23.150999999999996" z="3.3198" />
    <detection t="17" x="194.495" y="22.128999999999998" z="2.3578" />
  </particle>
  <particle nSpots="45">
    <detection t="0" x="155.92900000000003" y="110.71600000000001" z="-7.4489" />
    <detection t="1" x="162.796" y="112.882" z="-7.5064" />
    <detection t="2" x="169.894" y="115.22200000000001" z="-7.7388" />
    <detection t="3" x="177.38400000000001" y="118.017" z="-7.8931" />
    <detection t="4" x="185.08100000000002" y="121.03800000000001" z="-8.0445" />
    <detection t="5" x="193.476" y="123.606" z="-7.9182" />
    <detection t="6" x="202.728" y="124.739" z="-7.9161" />
    <detection t="7" x="212.63300000000004" y="123.72800000000001" z="-7.9453" />
    <detection t="8" x="221.911" y="120.195" z="-8.5268" />
    <detection t="9" x="229.40500000000003" y="115.209" z="-9.1778" />
    <detection t="10" x="234.71699999999998" y="109.91900000000001" z="-10.188" />
    <detection t="11" x="238.123" y="104.83000000000001" z="-11.3287" />
    <detection t="12" x="239.90700000000004" y="100.289" z="-12.4541" />
    <detection t="13" x="240.497" y="96.28" z="-13.7535" />
    <detection t="14" x="240.166" y="92.7" z="-14.6906" />
    <detection t="15" x="239.163" y="89.44200000000001" z="-15.896" />
    <detection t="16" x="237.43200000000002" y="86.328" z="-16.3839" />
    <detection t="17" x="234.781" y="83.33200000000001" z="-16.9002" />
    <detection t="18" x="231.589" y="80.426" z="-17.0068" />
    <detection t="19" x="228.223" y="77.68100000000001" z="-17.1805" />
    <detection t="20" x="224.786" y="75.087" z="-17.0781" />
    <detection t="21" x="221.37100000000004" y="72.62100000000001" z="-17.0644" />
    <detection t="22" x="217.911" y="70.224" z="-16.9026" />
    <detection t="23" x="214.531" y="67.909" z="-16.9835" />
    <detection t="24" x="211.137" y="65.668" z="-16.9166" />
    <detection t="25" x="207.77300000000002" y="63.522" z="-17.0189" />
    <detection t="26" x="204.572" y="61.4" z="-16.8003" />
    <detection t="27" x="201.353" y="59.477" z="-16.5671" />
    <detection t="28" x="198.24" y="57.562999999999995" z="-16.6215" />
    <detection t="29" x="195.291" y="55.882" z="-16.7575" />
    <detection t="30" x="192.30900000000003" y="54.184000000000005" z="-16.5563" />
    <detection t="31" x="189.301" y="52.568999999999996" z="-16.3541" />
    <detection t="32" x="186.351" y="51.020999999999994" z="-16.1117" />
    <detection t="33" x="183.43600000000004" y="49.528999999999996" z="-15.8489" />
    <detection t="34" x="180.60399999999998" y="48.205999999999996" z="-15.7788" />
    <detection t="35" x="177.765" y="46.949999999999996" z="-15.5325" />
    <detection t="36" x="174.93400000000003" y="45.821999999999996" z="-15.5581" />
    <detection t="37" x="172.209" y="44.726" z="-15.654" />
    <detection t="38" x="169.38" y="43.783" z="-15.3215" />
    <detection t="39" x="166.81" y="42.934" z="-15.1694" />
    <detection t="40" x="164.334" y="42.094" z="-15.1383" />
    <detection t="41" x="161.87600000000003" y="41.283" z="-14.802" />
    <detection t="42" x="159.44100000000003" y="40.492" z="-14.6685" />
    <detection t="43" x="156.928" y="39.677" z="-14.4725" />
    <detection t="44" x="154.71000000000004" y="39.007" z="-14.3543" />
  </particle>
  <particle nSpots="42">
    <detection t="0" x="108.80000000000001" y="32.836" z="-6.1546" />
    <detection t="1" x="107.34300000000002" y="33.001999999999995" z="-6.3798" />
    <detection t="2" x="105.87600000000003" y="33.245999999999995" z="-6.4389" />
    <detection t="3" x="104.15700000000004" y="33.367" z="-6.5834" />
    <detection t="4" x="102.67599999999999" y="33.451" z="-6.7643" />
    <detection t="5" x="101.16300000000001" y="33.802" z="-6.6472" />
    <detection t="6" x="99.47399999999999" y="34.278" z="-6.8595" />
    <detection t="7" x="97.70300000000003" y="34.683" z="-6.9058" />
    <detection t="8" x="95.69300000000004" y="35.123999999999995" z="-6.8254" />
    <detection t="9" x="93.493" y="35.405" z="-6.956" />
    <detection t="10" x="91.44200000000001" y="35.765" z="-6.8957" />
    <detection t="11" x="89.44" y="36.181" z="-6.9037" />
    <detection t="12" x="87.30799999999999" y="36.591" z="-6.9543" />
    <detection t="13" x="85.45100000000002" y="37.137" z="-6.9659" />
    <detection t="14" x="83.69100000000003" y="37.574999999999996" z="-6.9397" />
    <detection t="15" x="81.98599999999999" y="38.113" z="-7.1186" />
    <detection t="16" x="80.32600000000002" y="38.653999999999996" z="-6.8982" />
    <detection t="17" x="78.71800000000002" y="39.196999999999996" z="-6.7962" />
    <detection t="18" x="77.19" y="39.879" z="-6.9495" />
    <detection t="19" x="75.851" y="40.471" z="-6.9348" />
    <detection t="20" x="74.543" y="41.131" z="-6.8152" />
    <detection t="21" x="73.46600000000001" y="41.788" z="-6.6951" />
    <detection t="22" x="72.435" y="42.492" z="-6.8543" />
    <detection t="23" x="71.31600000000003" y="43.195" z="-6.7975" />
    <detection t="24" x="70.207" y="43.824" z="-6.6656" />
    <detection t="25" x="69.22899999999998" y="44.596" z="-6.8986" />
    <detection t="26" x="68.22800000000001" y="45.233" z="-6.8436" />
    <detection t="27" x="67.469" y="46.135" z="-6.6658" />
    <detection t="28" x="66.64500000000004" y="46.839999999999996" z="-6.5313" />
    <detection t="29" x="65.70600000000002" y="47.509" z="-6.6165" />
    <detection t="30" x="64.82499999999999" y="48.239" z="-6.4085" />
    <detection t="31" x="64.03200000000004" y="49.009" z="-6.2752" />
    <detection t="32" x="63.285000000000025" y="49.751999999999995" z="-6.5875" />
    <detection t="33" x="62.524" y="50.73" z="-6.626" />
    <detection t="34" x="61.85500000000002" y="51.323" z="-6.4123" />
    <detection t="35" x="61.20400000000001" y="52.50299999999999" z="-6.6235" />
    <detection t="36" x="60.64699999999999" y="53.76199999999999" z="-6.1805" />
    <detection t="37" x="60.011000000000024" y="55.053000000000004" z="-6.2017" />
    <detection t="38" x="59.071000000000026" y="56.18" z="-6.2317" />
    <detection t="39" x="58.22500000000002" y="56.934999999999995" z="-6.0937" />
    <detection t="40" x="57.387" y="57.830999999999996" z="-5.9309" />
    <detection t="41" x="56.584" y="58.653" z="-5.7928" />
  </particle>
  <particle nSpots="43">
    <detection t="0" x="221.64100000000002" y="115.475" z="-9.142" />
    <detection t="1" x="229.58800000000002" y="109.875" z="-10.4058" />
    <detection t="2" x="234.67000000000002" y="104.016" z="-12.1977" />
    <detection t="3" x="236.89500000000004" y="98.417" z="-13.6489" />
    <detection t="4" x="237.151" y="93.417" z="-15.3264" />
    <detection t="5" x="235.88100000000003" y="89.17800000000001" z="-16.545" />
    <detection t="6" x="232.733" y="85.08000000000001" z="-17.0855" />
    <detection t="7" x="228.44400000000002" y="81.2" z="-17.2361" />
    <detection t="8" x="224.053" y="77.596" z="-17.567" />
    <detection t="9" x="219.40000000000003" y="74.108" z="-17.5332" />
    <detection t="10" x="214.474" y="70.783" z="-17.3742" />
    <detection t="11" x="209.57" y="67.71600000000001" z="-17.4707" />
    <detection t="12" x="204.78200000000004" y="64.831" z="-17.3053" />
    <detection t="13" x="200.05700000000002" y="62.183" z="-17.2328" />
    <detection t="14" x="195.43100000000004" y="59.686" z="-17.105" />
    <detection t="15" x="191.04400000000004" y="57.443000000000005" z="-17.0887" />
    <detection t="16" x="186.91500000000002" y="55.458000000000006" z="-17.0111" />
    <detection t="17" x="182.92000000000002" y="53.60999999999999" z="-17.0193" />
    <detection t="18" x="179.111" y="51.961000000000006" z="-16.9163" />
    <detection t="19" x="175.48900000000003" y="50.478" z="-16.8882" />
    <detection t="20" x="171.93100000000004" y="49.165" z="-16.7355" />
    <detection t="21" x="168.255" y="47.937" z="-16.7594" />
    <detection t="22" x="164.62400000000002" y="46.838" z="-16.8388" />
    <detection t="23" x="161.06800000000004" y="45.833999999999996" z="-16.5933" />
    <detection t="24" x="157.695" y="44.865" z="-16.47" />
    <detection t="25" x="154.428" y="43.911" z="-16.3181" />
    <detection t="26" x="151.17900000000003" y="42.985" z="-16.325" />
    <detection t="27" x="147.904" y="42.123" z="-16.315" />
    <detection t="28" x="144.57" y="41.275" z="-16.4527" />
    <detection t="29" x="141.30200000000002" y="40.599" z="-16.0653" />
    <detection t="30" x="138.101" y="40.034" z="-16.0434" />
    <detection t="31" x="134.85200000000003" y="39.548" z="-16.0014" />
    <detection t="32" x="131.628" y="39.158" z="-16.0" />
    <detection t="33" x="128.47200000000004" y="38.751" z="-15.5763" />
    <detection t="34" x="125.30400000000003" y="38.532" z="-15.639" />
    <detection t="35" x="122.18700000000001" y="38.33" z="-15.3611" />
    <detection t="36" x="119.12700000000001" y="38.189" z="-15.4721" />
    <detection t="37" x="116.132" y="38.074" z="-15.2198" />
    <detection t="38" x="113.28200000000004" y="37.921" z="-14.9233" />
    <detection t="39" x="110.25" y="37.952999999999996" z="-14.9432" />
    <detection t="40" x="107.62200000000001" y="37.934999999999995" z="-14.7512" />
    <detection t="41" x="104.90500000000003" y="37.973" z="-14.4067" />
    <detection t="42" x="102.469" y="38.019" z="-14.4494" />
  </particle>
  <particle nSpots="28">
    <detection t="0" x="207.986" y="57.62" z="1.5827" />
    <detection t="1" x="205.21000000000004" y="55.737" z="1.8107" />
    <detection t="2" x="202.589" y="53.969" z="2.0785" />
    <detection t="3" x="199.99600000000004" y="52.163999999999994" z="2.0766" />
    <detection t="4" x="197.284" y="50.434999999999995" z="0.6638" />
    <detection t="5" x="194.67400000000004" y="48.745999999999995" z="1.6849" />
    <detection t="6" x="191.93900000000002" y="47.166" z="1.1627" />
    <detection t="7" x="189.32300000000004" y="45.714999999999996" z="0.3708" />
    <detection t="8" x="186.808" y="44.259" z="1.0093" />
    <detection t="9" x="184.36" y="42.864" z="1.1198" />
    <detection t="10" x="181.97000000000003" y="41.5" z="0.54" />
    <detection t="11" x="179.54000000000002" y="40.198" z="-0.1886" />
    <detection t="12" x="177.07600000000002" y="39.007999999999996" z="0.2446" />
    <detection t="13" x="174.651" y="37.946999999999996" z="0.02047" />
    <detection t="14" x="172.231" y="36.858" z="-0.4153" />
    <detection t="15" x="169.873" y="35.900999999999996" z="-0.5064" />
    <detection t="16" x="167.58800000000002" y="34.958" z="-0.5778" />
    <detection t="17" x="165.301" y="34.028999999999996" z="-0.7466" />
    <detection t="18" x="162.897" y="33.187" z="-0.74" />
    <detection t="19" x="160.54200000000003" y="32.454" z="-0.959" />
    <detection t="20" x="158.219" y="31.839999999999996" z="-1.1933" />
    <detection t="21" x="156.024" y="31.268" z="-1.0655" />
    <detection t="22" x="153.899" y="30.744" z="-0.8956" />
    <detection t="23" x="151.64300000000003" y="30.21" z="-0.6721" />
    <detection t="24" x="149.413" y="29.631" z="-1.1727" />
    <detection t="25" x="147.22700000000003" y="29.168999999999997" z="-1.1658" />
    <detection t="26" x="145.178" y="28.774" z="-1.0363" />
    <detection t="27" x="143.50600000000003" y="28.720999999999997" z="-1.1904" />
  </particle>
  <particle nSpots="27">
    <detection t="4" x="154.505" y="25.707" z="-9.3571" />
    <detection t="5" x="153.99400000000003" y="25.335" z="-9.243" />
    <detection t="6" x="153.373" y="25.021" z="-9.276" />
    <detection t="7" x="152.808" y="24.841" z="-9.2379" />
    <detection t="8" x="152.22200000000004" y="24.653999999999996" z="-9.1119" />
    <detection t="9" x="151.78300000000002" y="24.373999999999995" z="-9.1489" />
    <detection t="10" x="151.35900000000004" y="24.004999999999995" z="-8.9246" />
    <detection t="11" x="150.863" y="23.781999999999996" z="-8.9043" />
    <detection t="12" x="150.42400000000004" y="23.619" z="-8.8704" />
    <detection t="13" x="150.082" y="23.433999999999997" z="-8.7909" />
    <detection t="14" x="149.872" y="23.089999999999996" z="-8.818" />
    <detection t="15" x="149.63300000000004" y="22.713" z="-8.7463" />
    <detection t="16" x="149.43600000000004" y="22.370999999999995" z="-8.8524" />
    <detection t="17" x="149.178" y="22.223999999999997" z="-8.7419" />
    <detection t="18" x="149.247" y="22.076" z="-8.546" />
    <detection t="19" x="149.353" y="21.748999999999995" z="-8.6676" />
    <detection t="20" x="149.401" y="21.445999999999998" z="-8.5379" />
    <detection t="21" x="149.464" y="21.339999999999996" z="-8.5397" />
    <detection t="22" x="149.8" y="21.335" z="-8.4099" />
    <detection t="23" x="150.19600000000003" y="20.851999999999997" z="-8.2309" />
    <detection t="24" x="150.623" y="20.379999999999995" z="-8.2006" />
    <detection t="25" x="151.21300000000002" y="20.125999999999998" z="-8.0493" />
    <detection t="26" x="151.878" y="19.833999999999996" z="-7.913" />
    <detection t="27" x="152.67000000000002" y="19.552999999999997" z="-8.0897" />
    <detection t="28" x="153.449" y="19.070999999999998" z="-7.8322" />
    <detection t="29" x="154.173" y="18.695999999999998" z="-7.8026" />
    <detection t="30" x="155.324" y="18.311999999999998" z="-7.8165" />
  </particle>
  <particle nSpots="3">
    <detection t="0" x="153.745" y="61.199000000000005" z="-14.1063" />
    <detection t="1" x="151.906" y="60.96699999999999" z="-14.1927" />
    <detection t="2" x="150.692" y="60.707" z="-14.0899" />
  </particle>
  <particle nSpots="39">
    <detection t="0" x="164.188" y="81.46100000000001" z="3.8235" />
    <detection t="1" x="163.515" y="81.414" z="3.8189" />
    <detection t="2" x="163.07600000000002" y="81.28500000000001" z="3.227" />
    <detection t="3" x="162.55600000000004" y="81.278" z="3.3042" />
    <detection t="4" x="162.077" y="81.164" z="2.8832" />
    <detection t="5" x="161.55200000000002" y="81.13600000000001" z="3.1191" />
    <detection t="6" x="161.132" y="81.099" z="3.1006" />
    <detection t="7" x="160.781" y="81.11200000000001" z="2.3924" />
    <detection t="8" x="160.726" y="81.08800000000001" z="2.5282" />
    <detection t="9" x="160.51600000000002" y="81.01400000000001" z="2.1113" />
    <detection t="10" x="160.23400000000004" y="81.016" z="2.1748" />
    <detection t="11" x="159.92400000000004" y="81.06" z="2.2658" />
    <detection t="12" x="159.673" y="81.132" z="2.1188" />
    <detection t="13" x="159.324" y="81.37" z="1.3837" />
    <detection t="14" x="158.988" y="81.58200000000001" z="1.1884" />
    <detection t="15" x="158.813" y="81.757" z="1.3034" />
    <detection t="16" x="158.601" y="81.908" z="0.9834" />
    <detection t="17" x="158.565" y="82.12700000000001" z="0.9484" />
    <detection t="18" x="158.63400000000001" y="82.35900000000001" z="0.5566" />
    <detection t="19" x="158.81" y="82.60900000000001" z="1.234" />
    <detection t="20" x="159.163" y="82.887" z="0.2965" />
    <detection t="21" x="159.428" y="83.214" z="0.9564" />
    <detection t="22" x="159.80400000000003" y="83.62400000000001" z="1.5457" />
    <detection t="23" x="160.17400000000004" y="84.13900000000001" z="0.6197" />
    <detection t="24" x="160.606" y="84.664" z="0.7666" />
    <detection t="25" x="161.09700000000004" y="85.13900000000001" z="0.4182" />
    <detection t="26" x="161.65700000000004" y="85.625" z="0.6498" />
    <detection t="27" x="162.20800000000003" y="86.171" z="0.927" />
    <detection t="28" x="162.769" y="86.676" z="0.579" />
    <detection t="29" x="163.33500000000004" y="87.18900000000001" z="0.6259" />
    <detection t="30" x="164.00400000000002" y="87.70400000000001" z="1.0487" />
    <detection t="31" x="164.664" y="88.114" z="0.4666" />
    <detection t="32" x="164.565" y="88.49900000000001" z="1.4842" />
    <detection t="33" x="165.051" y="88.944" z="1.0396" />
    <detection t="34" x="165.47500000000002" y="89.483" z="0.543" />
    <detection t="35" x="166.06100000000004" y="90.27600000000001" z="0.864" />
    <detection t="36" x="167.00400000000002" y="90.781" z="0.9444" />
    <detection t="37" x="167.74400000000003" y="91.68900000000001" z="1.7115" />
    <detection t="38" x="169.149" y="92.366" z="1.5698" />
  </particle>
  <particle nSpots="30">
    <detection t="11" x="169.642" y="114.30000000000001" z="-12.7325" />
    <detection t="12" x="178.12100000000004" y="117.60900000000001" z="-13.0011" />
    <detection t="13" x="187.709" y="120.34" z="-13.1323" />
    <detection t="14" x="197.83300000000003" y="122.23000000000002" z="-13.084" />
    <detection t="15" x="207.462" y="124.00400000000002" z="-13.0549" />
    <detection t="16" x="215.62" y="122.46600000000001" z="-13.5009" />
    <detection t="17" x="221.10200000000003" y="119.213" z="-14.1066" />
    <detection t="18" x="224.111" y="115.506" z="-14.9848" />
    <detection t="19" x="224.923" y="112.01700000000001" z="-15.8228" />
    <detection t="20" x="224.113" y="108.837" z="-16.2249" />
    <detection t="21" x="222.31400000000002" y="105.909" z="-16.6362" />
    <detection t="22" x="219.88100000000003" y="103.241" z="-16.3533" />
    <detection t="23" x="217.00100000000003" y="100.71100000000001" z="-16.3951" />
    <detection t="24" x="213.80900000000003" y="98.274" z="-16.565" />
    <detection t="25" x="210.60900000000004" y="96.07000000000001" z="-16.3808" />
    <detection t="26" x="207.27000000000004" y="93.994" z="-16.2921" />
    <detection t="27" x="204.16200000000003" y="92.092" z="-16.2154" />
    <detection t="28" x="201.067" y="90.296" z="-16.3155" />
    <detection t="29" x="197.96000000000004" y="88.655" z="-16.1087" />
    <detection t="30" x="195.063" y="87.10600000000001" z="-15.7368" />
    <detection t="31" x="192.17000000000002" y="85.82100000000001" z="-15.6933" />
    <detection t="32" x="189.48000000000002" y="84.58300000000001" z="-15.4144" />
    <detection t="33" x="186.788" y="83.369" z="-15.2849" />
    <detection t="34" x="184.356" y="82.379" z="-15.1905" />
    <detection t="35" x="181.87400000000002" y="81.29" z="-14.9699" />
    <detection t="36" x="179.74900000000002" y="80.349" z="-14.8482" />
    <detection t="37" x="177.423" y="79.584" z="-14.8055" />
    <detection t="38" x="175.233" y="78.915" z="-14.4855" />
    <detection t="39" x="173.27800000000002" y="78.301" z="-14.4692" />
    <detection t="40" x="171.426" y="77.62400000000001" z="-14.2386" />
  </particle>
  <particle nSpots="3">
    <detection t="0" x="117.47899999999998" y="98.84400000000001" z="-6.5881" />
    <detection t="1" x="122.197" y="99.43700000000001" z="-6.542" />
    <detection t="2" x="127.137" y="100.31800000000001" z="-6.881" />
  </particle>
  <particle nSpots="35">
    <detection t="0" x="93.58600000000001" y="21.684999999999995" z="3.8267" />
    <detection t="1" x="88.32300000000004" y="22.214999999999996" z="3.6604" />
    <detection t="2" x="83.20400000000001" y="22.978" z="3.0826" />
    <detection t="3" x="78.21000000000004" y="23.924999999999997" z="3.3218" />
    <detection t="4" x="73.21800000000002" y="25.051000000000002" z="3.0728" />
    <detection t="5" x="68.46600000000001" y="26.356" z="2.6278" />
    <detection t="6" x="63.95100000000002" y="27.865000000000002" z="2.4687" />
    <detection t="7" x="59.596000000000004" y="29.436999999999998" z="2.3173" />
    <detection t="8" x="55.60300000000001" y="31.167" z="2.3152" />
    <detection t="9" x="51.662000000000006" y="33.101" z="1.6106" />
    <detection t="10" x="48.15300000000002" y="35.234" z="1.5585" />
    <detection t="11" x="44.83600000000001" y="37.284" z="1.6798" />
    <detection t="12" x="41.43000000000001" y="39.604" z="1.5846" />
    <detection t="13" x="38.36800000000002" y="41.958" z="1.7849" />
    <detection t="14" x="35.33300000000003" y="44.48" z="0.8104" />
    <detection t="15" x="32.505000000000024" y="46.929" z="1.4809" />
    <detection t="16" x="29.973000000000013" y="49.605" z="0.9491" />
    <detection t="17" x="27.465000000000003" y="52.023" z="1.188" />
    <detection t="18" x="24.93900000000002" y="54.347" z="0.8792" />
    <detection t="19" x="22.298000000000002" y="56.315999999999995" z="0.8824" />
    <detection t="20" x="19.99000000000001" y="58.318000000000005" z="0.7027" />
    <detection t="21" x="17.92700000000002" y="60.23799999999999" z="1.4452" />
    <detection t="22" x="16.507000000000005" y="61.99" z="0.04522" />
    <detection t="23" x="15.37100000000001" y="63.201" z="1.407" />
    <detection t="24" x="14.102000000000004" y="63.734" z="-0.6094" />
    <detection t="25" x="13.047000000000025" y="63.687999999999995" z="-1.5731" />
    <detection t="26" x="11.75" y="62.58899999999999" z="-2.16" />
    <detection t="27" x="10.837000000000018" y="61.796" z="-2.8118" />
    <detection t="28" x="10.428000000000026" y="59.561" z="-3.6402" />
    <detection t="29" x="10.611000000000018" y="56.216" z="-4.2491" />
    <detection t="30" x="10.955000000000013" y="52.251" z="-4.7766" />
    <detection t="31" x="12.374000000000024" y="47.379" z="-5.3242" />
    <detection t="32" x="15.149000000000001" y="41.839" z="-5.5981" />
    <detection t="33" x="19.410000000000025" y="35.809999999999995" z="-5.5486" />
    <detection t="34" x="24.661" y="30.723" z="-5.27" />
  </particle>
  <particle nSpots="20">
    <detection t="10" x="29.023000000000025" y="109.786" z="-15.0103" />
    <detection t="11" x="39.31300000000002" y="119.62700000000001" z="-16.0987" />
    <detection t="12" x="55.85400000000001" y="126.793" z="-13.8781" />
    <detection t="13" x="82.31900000000002" y="125.98400000000001" z="-18.4632" />
    <detection t="14" x="114.43799999999999" y="121.58600000000001" z="-18.2383" />
    <detection t="15" x="143.046" y="122.34" z="-18.4251" />
    <detection t="16" x="163.401" y="123.988" z="-18.5185" />
    <detection t="17" x="175.401" y="125.757" z="-18.9375" />
    <detection t="18" x="180.32" y="126.029" z="-19.18" />
    <detection t="19" x="180.048" y="125.096" z="-19.171" />
    <detection t="20" x="173.25" y="122.93299999999999" z="-19.3921" />
    <detection t="21" x="163.072" y="120.594" z="-19.2807" />
    <detection t="22" x="152.438" y="118.695" z="-19.2337" />
    <detection t="23" x="142.22700000000003" y="117.80799999999999" z="-19.2092" />
    <detection t="24" x="131.74400000000003" y="116.624" z="-19.2953" />
    <detection t="25" x="121.36500000000001" y="116.41900000000001" z="-19.2128" />
    <detection t="26" x="110.993" y="116.67000000000002" z="-19.2424" />
    <detection t="27" x="101.11900000000003" y="117.755" z="-19.2646" />
    <detection t="28" x="90.50999999999999" y="118.93299999999999" z="-19.2169" />
    <detection t="29" x="81.14600000000002" y="120.45000000000002" z="-19.2351" />
  </particle>
  <particle nSpots="41">
    <detection t="0" x="195.245" y="53.13699999999999" z="5.708" />
    <detection t="1" x="188.418" y="50.001" z="5.0043" />
    <detection t="2" x="182.0" y="47.202" z="4.6328" />
    <detection t="3" x="175.75600000000003" y="44.789" z="3.9357" />
    <detection t="4" x="169.661" y="42.554" z="3.416" />
    <detection t="5" x="163.69300000000004" y="40.757" z="3.768" />
    <detection t="6" x="157.695" y="39.120999999999995" z="3.6747" />
    <detection t="7" x="151.90500000000003" y="37.833999999999996" z="3.441" />
    <detection t="8" x="146.57300000000004" y="36.833" z="3.2251" />
    <detection t="9" x="141.48700000000002" y="36.083" z="2.7611" />
    <detection t="10" x="136.57600000000002" y="35.522" z="2.6913" />
    <detection t="11" x="131.96000000000004" y="35.016" z="2.2651" />
    <detection t="12" x="127.36400000000003" y="34.583999999999996" z="1.7615" />
    <detection t="13" x="122.89600000000002" y="34.312" z="2.6644" />
    <detection t="14" x="118.52500000000003" y="34.115" z="3.1309" />
    <detection t="15" x="114.33000000000004" y="34.116" z="1.935" />
    <detection t="16" x="110.382" y="34.168" z="2.7579" />
    <detection t="17" x="106.45300000000003" y="34.298" z="2.8017" />
    <detection t="18" x="102.64600000000002" y="34.478" z="1.824" />
    <detection t="19" x="99.084" y="34.663" z="1.7639" />
    <detection t="20" x="95.49400000000003" y="35.028999999999996" z="2.0343" />
    <detection t="21" x="91.79400000000004" y="35.481" z="1.6978" />
    <detection t="22" x="88.274" y="36.024" z="2.2847" />
    <detection t="23" x="84.72300000000001" y="36.626" z="1.9114" />
    <detection t="24" x="81.37600000000003" y="37.359" z="2.6428" />
    <detection t="25" x="77.97200000000004" y="38.134" z="2.5883" />
    <detection t="26" x="74.59700000000004" y="39.211" z="2.0952" />
    <detection t="27" x="71.31100000000004" y="40.256" z="1.7002" />
    <detection t="28" x="68.19100000000003" y="41.419" z="0.9989" />
    <detection t="29" x="65.10300000000001" y="42.734" z="0.8416" />
    <detection t="30" x="61.99400000000003" y="44.123999999999995" z="1.1792" />
    <detection t="31" x="58.846000000000004" y="45.778999999999996" z="1.1641" />
    <detection t="32" x="56.03400000000002" y="47.007" z="1.4683" />
    <detection t="33" x="53.21000000000001" y="48.952" z="0.4339" />
    <detection t="34" x="50.531000000000006" y="51.025" z="1.0507" />
    <detection t="35" x="47.74200000000002" y="53.026999999999994" z="1.3696" />
    <detection t="36" x="44.828" y="55.059000000000005" z="0.9479" />
    <detection t="37" x="42.32300000000001" y="57.124" z="1.1917" />
    <detection t="38" x="40.05600000000001" y="59.056999999999995" z="1.11" />
    <detection t="39" x="37.28800000000001" y="60.579" z="1.276" />
    <detection t="40" x="34.59700000000001" y="62.086000000000006" z="0.5792" />
  </particle>
  <particle nSpots="40">
    <detection t="0" x="77.21000000000004" y="23.847" z="-21.1622" />
    <detection t="1" x="69.07100000000003" y="25.35" z="-21.3563" />
    <detection t="2" x="60.91700000000003" y="27.247999999999998" z="-21.0698" />
    <detection t="3" x="52.726" y="29.525" z="-20.7625" />
    <detection t="4" x="44.914000000000016" y="32.531" z="-20.8079" />
    <detection t="5" x="37.90300000000002" y="36.169" z="-20.6621" />
    <detection t="6" x="31.39700000000002" y="40.068999999999996" z="-20.3634" />
    <detection t="7" x="25.817000000000007" y="44.586999999999996" z="-19.9782" />
    <detection t="8" x="20.916000000000025" y="49.055" z="-20.1364" />
    <detection t="9" x="16.455000000000013" y="52.778" z="-19.6244" />
    <detection t="10" x="12.408000000000015" y="55.504" z="-18.4508" />
    <detection t="11" x="9.804000000000002" y="56.624" z="-16.8572" />
    <detection t="12" x="7.463000000000022" y="55.341" z="-15.3272" />
    <detection t="13" x="6.960000000000008" y="51.830999999999996" z="-13.9738" />
    <detection t="14" x="7.690000000000026" y="46.192" z="-12.8567" />
    <detection t="15" x="10.38500000000002" y="39.156" z="-12.4087" />
    <detection t="16" x="14.836000000000013" y="32.024" z="-12.3089" />
    <detection t="17" x="19.56400000000002" y="27.019999999999996" z="-11.9954" />
    <detection t="18" x="21.82000000000002" y="24.269" z="-22.4273" />
    <detection t="19" x="24.450000000000017" y="23.35" z="-23.4674" />
    <detection t="20" x="26.555000000000007" y="22.933" z="-13.1161" />
    <detection t="21" x="28.341000000000008" y="23.106" z="-14.107" />
    <detection t="22" x="31.53400000000002" y="22.772999999999996" z="-15.5269" />
    <detection t="23" x="36.22400000000002" y="21.973999999999997" z="-16.0609" />
    <detection t="24" x="41.138000000000005" y="20.522" z="-16.1209" />
    <detection t="25" x="46.74000000000001" y="19.89" z="-16.5895" />
    <detection t="26" x="52.58600000000001" y="18.689" z="-16.7755" />
    <detection t="27" x="57.94400000000002" y="18.055999999999997" z="-16.8083" />
    <detection t="28" x="63.24400000000003" y="17.75" z="-16.9721" />
    <detection t="29" x="69.20500000000004" y="16.17" z="-17.0488" />
    <detection t="30" x="74.25999999999999" y="15.217" z="-17.36" />
    <detection t="31" x="80.269" y="14.418999999999999" z="-17.5361" />
    <detection t="32" x="86.00100000000003" y="13.676" z="-17.2734" />
    <detection t="33" x="91.84800000000001" y="12.943" z="-17.5265" />
    <detection t="34" x="98.21000000000004" y="12.206000000000001" z="-17.642" />
    <detection t="35" x="104.512" y="11.744000000000002" z="-17.4439" />
    <detection t="36" x="110.846" y="11.394" z="-17.4393" />
    <detection t="37" x="117.12299999999999" y="11.051" z="-17.8373" />
    <detection t="38" x="123.445" y="11.014000000000001" z="-17.3182" />
    <detection t="39" x="130.113" y="11.161" z="-17.5476" />
  </particle>
  <particle nSpots="42">
    <detection t="0" x="120.64300000000003" y="67.63300000000001" z="4.0087" />
    <detection t="1" x="119.30600000000004" y="67.61500000000001" z="3.7196" />
    <detection t="2" x="117.94800000000004" y="67.679" z="3.7573" />
    <detection t="3" x="116.827" y="67.67500000000001" z="3.3279" />
    <detection t="4" x="115.63" y="67.893" z="3.1352" />
    <detection t="5" x="114.33100000000002" y="68.227" z="3.1171" />
    <detection t="6" x="112.97000000000003" y="68.498" z="2.6831" />
    <detection t="7" x="111.69400000000002" y="68.796" z="2.282" />
    <detection t="8" x="110.41000000000003" y="69.152" z="2.2372" />
    <detection t="9" x="109.22300000000001" y="69.319" z="2.1607" />
    <detection t="10" x="108.11200000000002" y="69.55300000000001" z="2.0685" />
    <detection t="11" x="107.07499999999999" y="69.974" z="1.6848" />
    <detection t="12" x="106.23200000000003" y="70.19900000000001" z="1.6262" />
    <detection t="13" x="105.38999999999999" y="70.589" z="1.7378" />
    <detection t="14" x="104.50100000000003" y="70.89500000000001" z="2.111" />
    <detection t="15" x="103.719" y="71.26700000000001" z="1.6291" />
    <detection t="16" x="103.04599999999999" y="71.64800000000001" z="1.9325" />
    <detection t="17" x="102.31900000000002" y="72.042" z="1.1836" />
    <detection t="18" x="101.75400000000002" y="72.34400000000001" z="1.4399" />
    <detection t="19" x="101.19900000000001" y="72.67500000000001" z="0.9465" />
    <detection t="20" x="100.65300000000002" y="73.025" z="1.1882" />
    <detection t="21" x="100.209" y="73.43900000000001" z="0.5918" />
    <detection t="22" x="99.84300000000002" y="73.88600000000001" z="0.803" />
    <detection t="23" x="99.464" y="74.289" z="1.395" />
    <detection t="24" x="99.18299999999999" y="74.599" z="0.623" />
    <detection t="25" x="98.99000000000001" y="75.025" z="1.0112" />
    <detection t="26" x="98.899" y="75.20700000000001" z="1.0916" />
    <detection t="27" x="98.91200000000003" y="75.67800000000001" z="0.6302" />
    <detection t="28" x="98.92700000000002" y="75.982" z="0.5201" />
    <detection t="29" x="98.90899999999999" y="76.4" z="0.4084" />
    <detection t="30" x="98.72500000000002" y="76.74600000000001" z="1.0855" />
    <detection t="31" x="98.53300000000002" y="77.114" z="1.0286" />
    <detection t="32" x="98.29599999999999" y="77.49600000000001" z="0.5079" />
    <detection t="33" x="98.178" y="77.82100000000001" z="0.5184" />
    <detection t="34" x="97.899" y="78.444" z="0.9148" />
    <detection t="35" x="97.78300000000002" y="78.825" z="1.458" />
    <detection t="36" x="97.65000000000003" y="78.991" z="1.0769" />
    <detection t="37" x="97.55099999999999" y="79.001" z="0.8996" />
    <detection t="38" x="97.332" y="79.12100000000001" z="1.1172" />
    <detection t="39" x="97.16399999999999" y="79.13000000000001" z="1.1662" />
    <detection t="40" x="96.95500000000004" y="78.967" z="0.3488" />
    <detection t="41" x="96.89500000000004" y="78.95400000000001" z="1.0929" />
  </particle>
  <particle nSpots="7">
    <detection t="0" x="24.733000000000004" y="46.964999999999996" z="-0.9779" />
    <detection t="1" x="23.896000000000015" y="46.179" z="-1.813" />
    <detection t="2" x="23.74600000000001" y="45.552" z="-2.5637" />
    <detection t="3" x="23.28200000000001" y="45.061" z="-2.9606" />
    <detection t="4" x="23.174000000000007" y="44.370999999999995" z="-3.0091" />
    <detection t="5" x="23.435000000000002" y="43.346" z="-3.1639" />
    <detection t="6" x="23.245000000000005" y="42.467999999999996" z="-2.9539" />
  </particle>
  <particle nSpots="41">
    <detection t="0" x="103.46600000000001" y="46.884" z="-18.3001" />
    <detection t="1" x="99.19600000000003" y="47.158" z="-18.2416" />
    <detection t="2" x="94.75400000000002" y="47.448" z="-18.3562" />
    <detection t="3" x="90.195" y="47.893" z="-18.3158" />
    <detection t="4" x="85.60399999999998" y="48.579" z="-18.2352" />
    <detection t="5" x="81.12100000000004" y="49.408" z="-17.9573" />
    <detection t="6" x="76.94400000000002" y="50.517" z="-18.1891" />
    <detection t="7" x="72.81100000000004" y="51.568000000000005" z="-18.0297" />
    <detection t="8" x="68.906" y="52.892" z="-17.8737" />
    <detection t="9" x="65.17700000000002" y="54.270999999999994" z="-18.0089" />
    <detection t="10" x="61.646000000000015" y="55.6" z="-17.875" />
    <detection t="11" x="58.376000000000005" y="57.249" z="-17.6182" />
    <detection t="12" x="55.29600000000002" y="58.653" z="-17.6003" />
    <detection t="13" x="52.22200000000001" y="60.443000000000005" z="-17.4751" />
    <detection t="14" x="49.227000000000004" y="62.364" z="-17.3653" />
    <detection t="15" x="46.366000000000014" y="64.26" z="-17.2419" />
    <detection t="16" x="43.59900000000002" y="66.45400000000001" z="-17.0999" />
    <detection t="17" x="40.96800000000002" y="68.63900000000001" z="-16.9403" />
    <detection t="18" x="38.33200000000002" y="70.906" z="-16.741" />
    <detection t="19" x="35.81800000000001" y="72.91300000000001" z="-16.6927" />
    <detection t="20" x="33.29400000000001" y="75.06200000000001" z="-16.5619" />
    <detection t="21" x="30.89700000000002" y="77.403" z="-16.4725" />
    <detection t="22" x="28.75200000000001" y="79.88600000000001" z="-16.388" />
    <detection t="23" x="26.399" y="82.53" z="-16.2482" />
    <detection t="24" x="24.25" y="85.00500000000001" z="-16.1443" />
    <detection t="25" x="23.0" y="87.51700000000001" z="-16.0264" />
    <detection t="26" x="22.24600000000001" y="90.037" z="-15.3878" />
    <detection t="27" x="22.212000000000018" y="93.62400000000001" z="-14.386" />
    <detection t="28" x="22.906000000000006" y="98.02300000000001" z="-13.4447" />
    <detection t="29" x="25.857" y="102.979" z="-12.0764" />
    <detection t="30" x="30.592000000000013" y="108.516" z="-11.0119" />
    <detection t="31" x="38.11200000000002" y="114.168" z="-10.1002" />
    <detection t="32" x="48.301000000000016" y="119.113" z="-9.7119" />
    <detection t="33" x="60.990999999999985" y="121.44400000000002" z="-10.6811" />
    <detection t="34" x="72.97500000000002" y="120.04599999999999" z="-12.0688" />
    <detection t="35" x="86.47399999999999" y="117.518" z="-12.0925" />
    <detection t="36" x="100.981" y="116.541" z="-12.2115" />
    <detection t="37" x="116.21199999999999" y="115.257" z="-12.6298" />
    <detection t="38" x="131.65800000000002" y="115.30799999999999" z="-12.7305" />
    <detection t="39" x="147.95800000000003" y="116.36000000000001" z="-12.8597" />
    <detection t="40" x="165.45600000000002" y="119.375" z="-13.126" />
  </particle>
  <particle nSpots="2">
    <detection t="22" x="66.50999999999999" y="120.76600000000002" z="-18.3799" />
    <detection t="23" x="63.04200000000003" y="121.095" z="-19.4029" />
  </particle>
  <particle nSpots="43">
    <detection t="0" x="147.079" y="83.387" z="-12.3096" />
    <detection t="1" x="147.274" y="83.70800000000001" z="-12.3426" />
    <detection t="2" x="147.48900000000003" y="83.988" z="-12.4241" />
    <detection t="3" x="148.389" y="84.391" z="-12.319" />
    <detection t="4" x="149.23000000000002" y="84.839" z="-12.3177" />
    <detection t="5" x="149.765" y="85.26700000000001" z="-12.3507" />
    <detection t="6" x="150.108" y="85.715" z="-12.2503" />
    <detection t="7" x="150.529" y="86.12700000000001" z="-12.0598" />
    <detection t="8" x="150.935" y="86.59700000000001" z="-12.0247" />
    <detection t="9" x="151.421" y="86.866" z="-11.8325" />
    <detection t="10" x="151.632" y="87.20100000000001" z="-11.8313" />
    <detection t="11" x="151.873" y="87.61500000000001" z="-11.7906" />
    <detection t="12" x="152.42200000000003" y="87.924" z="-11.5878" />
    <detection t="13" x="152.993" y="88.37100000000001" z="-11.4693" />
    <detection t="14" x="153.68400000000003" y="88.845" z="-11.3149" />
    <detection t="15" x="154.394" y="89.375" z="-11.1247" />
    <detection t="16" x="155.08800000000002" y="89.94200000000001" z="-11.067" />
    <detection t="17" x="155.67200000000003" y="90.43900000000001" z="-11.1636" />
    <detection t="18" x="156.356" y="90.962" z="-11.0112" />
    <detection t="19" x="157.12" y="91.531" z="-10.9469" />
    <detection t="20" x="157.974" y="92.143" z="-10.7659" />
    <detection t="21" x="159.012" y="92.822" z="-10.7151" />
    <detection t="22" x="160.11" y="93.531" z="-10.5264" />
    <detection t="23" x="161.332" y="94.247" z="-10.5315" />
    <detection t="24" x="162.598" y="94.997" z="-10.3497" />
    <detection t="25" x="164.01300000000003" y="95.81400000000001" z="-10.3106" />
    <detection t="26" x="165.81" y="96.67200000000001" z="-10.3689" />
    <detection t="27" x="168.101" y="97.73" z="-10.1707" />
    <detection t="28" x="170.199" y="98.906" z="-10.1298" />
    <detection t="29" x="172.14800000000002" y="100.057" z="-9.8341" />
    <detection t="30" x="174.13" y="101.135" z="-9.7777" />
    <detection t="31" x="176.25" y="102.253" z="-9.7169" />
    <detection t="32" x="178.315" y="103.316" z="-9.5639" />
    <detection t="33" x="180.74600000000004" y="104.479" z="-9.4508" />
    <detection t="34" x="183.02100000000002" y="105.61800000000001" z="-9.3363" />
    <detection t="35" x="185.23200000000003" y="106.867" z="-9.1229" />
    <detection t="36" x="188.046" y="108.34100000000001" z="-8.9755" />
    <detection t="37" x="191.298" y="109.099" z="-8.7391" />
    <detection t="38" x="194.414" y="110.19600000000001" z="-8.6551" />
    <detection t="39" x="198.03500000000003" y="111.38600000000001" z="-8.2182" />
    <detection t="40" x="201.30400000000003" y="111.661" z="-8.2902" />
    <detection t="41" x="204.53000000000003" y="111.427" z="-7.914" />
    <detection t="42" x="208.005" y="110.57300000000001" z="-8.2921" />
  </particle>
  <particle nSpots="39">
    <detection t="0" x="86.695" y="37.842999999999996" z="-2.2407" />
    <detection t="1" x="84.92700000000002" y="38.216" z="-2.3002" />
    <detection t="2" x="83.14500000000004" y="38.711" z="-2.5152" />
    <detection t="3" x="81.54000000000002" y="39.292" z="-2.7175" />
    <detection t="4" x="79.86900000000003" y="40.009" z="-2.7101" />
    <detection t="5" x="78.221" y="40.723" z="-2.7608" />
    <detection t="6" x="76.78399999999999" y="41.562" z="-3.0154" />
    <detection t="7" x="75.11500000000001" y="42.413" z="-3.0522" />
    <detection t="8" x="73.30000000000001" y="43.305" z="-3.3177" />
    <detection t="9" x="71.71000000000004" y="44.342" z="-3.3078" />
    <detection t="10" x="69.94" y="45.309999999999995" z="-3.4151" />
    <detection t="11" x="68.23200000000003" y="46.356" z="-3.4987" />
    <detection t="12" x="66.49400000000003" y="47.344" z="-3.5226" />
    <detection t="13" x="64.80200000000002" y="48.437999999999995" z="-3.5594" />
    <detection t="14" x="63.162000000000035" y="49.525999999999996" z="-3.5601" />
    <detection t="15" x="61.43100000000004" y="50.702999999999996" z="-3.613" />
    <detection t="16" x="59.82000000000002" y="51.955999999999996" z="-3.5937" />
    <detection t="17" x="58.28200000000001" y="53.050000000000004" z="-3.6421" />
    <detection t="18" x="56.82300000000001" y="54.227" z="-3.6502" />
    <detection t="19" x="55.414000000000016" y="55.303000000000004" z="-3.7586" />
    <detection t="20" x="54.512" y="56.636" z="-3.7189" />
    <detection t="21" x="53.56100000000001" y="58.026999999999994" z="-3.7016" />
    <detection t="22" x="52.715" y="59.440000000000005" z="-3.6889" />
    <detection t="23" x="51.787000000000006" y="60.686" z="-3.5067" />
    <detection t="24" x="50.98700000000002" y="62.020999999999994" z="-3.6158" />
    <detection t="25" x="50.21000000000001" y="63.10699999999999" z="-3.4605" />
    <detection t="26" x="49.626000000000005" y="64.58300000000001" z="-3.5979" />
    <detection t="27" x="48.932000000000016" y="65.754" z="-3.5798" />
    <detection t="28" x="48.45200000000003" y="66.864" z="-3.5805" />
    <detection t="29" x="48.042" y="68.057" z="-3.4283" />
    <detection t="30" x="47.619" y="69.194" z="-3.5189" />
    <detection t="31" x="47.11200000000002" y="70.58600000000001" z="-3.394" />
    <detection t="32" x="46.82500000000002" y="71.53500000000001" z="-3.3533" />
    <detection t="33" x="46.48700000000002" y="72.95400000000001" z="-3.4218" />
    <detection t="34" x="46.18800000000002" y="74.39500000000001" z="-3.2391" />
    <detection t="35" x="45.821000000000026" y="75.671" z="-3.2931" />
    <detection t="36" x="45.43300000000002" y="76.60900000000001" z="-3.278" />
    <detection t="37" x="45.32600000000002" y="77.37" z="-3.2151" />
    <detection t="38" x="45.07600000000002" y="78.403" z="-3.1405" />
  </particle>
  <particle nSpots="17">
    <detection t="23" x="102.04900000000004" y="79.057" z="6.5563" />
    <detection t="24" x="99.656" y="79.391" z="6.5872" />
    <detection t="25" x="98.31600000000003" y="79.45100000000001" z="6.293" />
    <detection t="26" x="97.03000000000003" y="79.53800000000001" z="6.4246" />
    <detection t="27" x="95.64300000000003" y="79.75" z="6.4662" />
    <detection t="28" x="94.23900000000003" y="79.968" z="6.4628" />
    <detection t="29" x="92.80400000000003" y="80.31800000000001" z="6.2784" />
    <detection t="30" x="91.38600000000002" y="80.589" z="6.4321" />
    <detection t="31" x="90.06100000000004" y="80.905" z="6.2313" />
    <detection t="32" x="88.67599999999999" y="81.268" z="6.5763" />
    <detection t="33" x="87.40100000000001" y="81.47" z="6.2395" />
    <detection t="34" x="86.02500000000003" y="81.893" z="6.2828" />
    <detection t="35" x="84.73900000000003" y="82.19000000000001" z="6.3947" />
    <detection t="36" x="83.50600000000003" y="82.41000000000001" z="6.5415" />
    <detection t="37" x="82.32400000000001" y="82.459" z="6.2785" />
    <detection t="38" x="81.01800000000003" y="82.49600000000001" z="6.2984" />
    <detection t="39" x="79.68700000000001" y="82.429" z="6.54" />
  </particle>
  <particle nSpots="32">
    <detection t="7" x="200.526" y="94.82600000000001" z="-12.2335" />
    <detection t="8" x="200.89300000000003" y="94.96000000000001" z="-12.134" />
    <detection t="9" x="201.019" y="95.23" z="-12.0481" />
    <detection t="10" x="201.277" y="95.393" z="-11.9139" />
    <detection t="11" x="201.303" y="95.424" z="-11.8918" />
    <detection t="12" x="201.41500000000002" y="95.49900000000001" z="-11.771" />
    <detection t="13" x="201.61400000000003" y="95.65400000000001" z="-11.7023" />
    <detection t="14" x="201.748" y="95.79700000000001" z="-11.6161" />
    <detection t="15" x="201.94600000000003" y="95.964" z="-11.5579" />
    <detection t="16" x="202.178" y="96.218" z="-11.4116" />
    <detection t="17" x="202.497" y="96.519" z="-11.3296" />
    <detection t="18" x="202.877" y="96.727" z="-11.2956" />
    <detection t="19" x="203.115" y="96.894" z="-11.1387" />
    <detection t="20" x="203.449" y="97.024" z="-11.0699" />
    <detection t="21" x="203.825" y="97.057" z="-10.9325" />
    <detection t="22" x="204.223" y="97.30300000000001" z="-10.8427" />
    <detection t="23" x="204.66900000000004" y="97.456" z="-10.6918" />
    <detection t="24" x="205.07" y="97.59400000000001" z="-10.67" />
    <detection t="25" x="205.56" y="97.61800000000001" z="-10.4456" />
    <detection t="26" x="205.966" y="97.619" z="-10.3849" />
    <detection t="27" x="206.30700000000002" y="97.513" z="-10.2867" />
    <detection t="28" x="206.541" y="97.33600000000001" z="-10.055" />
    <detection t="29" x="207.01300000000003" y="97.45100000000001" z="-9.9788" />
    <detection t="30" x="207.24900000000002" y="97.20700000000001" z="-9.7242" />
    <detection t="31" x="207.639" y="97.156" z="-9.4871" />
    <detection t="32" x="207.67400000000004" y="96.88300000000001" z="-9.2153" />
    <detection t="33" x="208.372" y="96.86800000000001" z="-8.982" />
    <detection t="34" x="208.642" y="96.604" z="-8.6879" />
    <detection t="35" x="208.83100000000002" y="96.37700000000001" z="-8.7503" />
    <detection t="36" x="209.039" y="96.18700000000001" z="-8.4487" />
    <detection t="37" x="209.262" y="96.016" z="-8.3516" />
    <detection t="38" x="209.47899999999998" y="95.72" z="-7.8838" />
  </particle>
  <particle nSpots="8">
    <detection t="31" x="208.66000000000003" y="20.820999999999998" z="-12.7465" />
    <detection t="32" x="214.40500000000003" y="21.022999999999996" z="-12.6214" />
    <detection t="33" x="219.301" y="22.46" z="-12.2601" />
    <detection t="34" x="224.63400000000001" y="25.542" z="-11.7698" />
    <detection t="35" x="230.55400000000003" y="30.147999999999996" z="-11.7128" />
    <detection t="36" x="235.43100000000004" y="34.926" z="-11.7676" />
    <detection t="37" x="240.173" y="41.074999999999996" z="-11.3624" />
    <detection t="38" x="242.159" y="46.378" z="-12.1494" />
  </particle>
  <particle nSpots="39">
    <detection t="0" x="153.38100000000003" y="56.769" z="-20.6067" />
    <detection t="1" x="148.62900000000002" y="55.660000000000004" z="-20.7164" />
    <detection t="2" x="143.43400000000003" y="54.538999999999994" z="-20.6548" />
    <detection t="3" x="137.98000000000002" y="53.737" z="-20.8016" />
    <detection t="4" x="132.58100000000002" y="52.919999999999995" z="-20.7179" />
    <detection t="5" x="127.28399999999999" y="52.291000000000004" z="-20.7562" />
    <detection t="6" x="122.00100000000003" y="51.802" z="-20.734" />
    <detection t="7" x="116.918" y="51.422000000000004" z="-20.6986" />
    <detection t="8" x="111.707" y="51.103" z="-20.5913" />
    <detection t="9" x="106.072" y="51.733" z="-20.7185" />
    <detection t="10" x="101.47200000000004" y="51.422000000000004" z="-20.4574" />
    <detection t="11" x="96.27600000000001" y="51.190000000000005" z="-20.3797" />
    <detection t="12" x="91.584" y="51.561" z="-20.3044" />
    <detection t="13" x="86.84700000000004" y="52.00599999999999" z="-20.4176" />
    <detection t="14" x="82.59000000000003" y="52.422000000000004" z="-20.2279" />
    <detection t="15" x="78.55400000000003" y="52.937999999999995" z="-20.2248" />
    <detection t="16" x="74.709" y="53.577000000000005" z="-20.2563" />
    <detection t="17" x="71.03899999999999" y="54.358" z="-20.3051" />
    <detection t="18" x="67.47200000000004" y="55.302" z="-20.0541" />
    <detection t="19" x="64.00600000000003" y="56.26" z="-19.8252" />
    <detection t="20" x="60.66900000000004" y="57.376" z="-19.6876" />
    <detection t="21" x="57.464" y="58.565000000000005" z="-19.6729" />
    <detection t="22" x="54.182000000000016" y="59.998" z="-19.6516" />
    <detection t="23" x="50.84300000000002" y="61.644" z="-19.2657" />
    <detection t="24" x="47.76000000000002" y="63.442" z="-19.3363" />
    <detection t="25" x="44.83000000000001" y="65.16900000000001" z="-19.1027" />
    <detection t="26" x="42.10600000000002" y="67.043" z="-18.9561" />
    <detection t="27" x="39.37900000000002" y="68.9" z="-18.9604" />
    <detection t="28" x="36.666000000000025" y="70.65100000000001" z="-18.8689" />
    <detection t="29" x="33.97400000000002" y="72.578" z="-18.8266" />
    <detection t="30" x="31.317000000000007" y="74.56800000000001" z="-18.7634" />
    <detection t="31" x="28.410000000000025" y="76.774" z="-18.4519" />
    <detection t="32" x="25.512" y="78.962" z="-18.6577" />
    <detection t="33" x="22.582000000000022" y="81.292" z="-18.3927" />
    <detection t="34" x="20.89700000000002" y="84.33500000000001" z="-17.6763" />
    <detection t="35" x="19.628000000000014" y="87.72800000000001" z="-16.352" />
    <detection t="36" x="18.694000000000017" y="91.23100000000001" z="-14.8523" />
    <detection t="37" x="20.35900000000001" y="95.27300000000001" z="-13.5853" />
    <detection t="38" x="23.043000000000006" y="100.754" z="-11.209" />
  </particle>
  <particle nSpots="38">
    <detection t="0" x="109.62200000000001" y="30.841" z="-6.8558" />
    <detection t="1" x="108.32900000000001" y="31.119" z="-6.9498" />
    <detection t="2" x="107.06400000000002" y="31.409999999999997" z="-6.9466" />
    <detection t="3" x="105.769" y="31.631999999999998" z="-7.077" />
    <detection t="4" x="104.21500000000003" y="31.958999999999996" z="-7.1631" />
    <detection t="5" x="102.84899999999999" y="32.622" z="-7.2704" />
    <detection t="6" x="101.209" y="32.678" z="-7.2617" />
    <detection t="7" x="99.56" y="32.967999999999996" z="-7.1953" />
    <detection t="8" x="97.96000000000004" y="33.24" z="-7.2709" />
    <detection t="9" x="96.23599999999999" y="33.452" z="-7.2855" />
    <detection t="10" x="94.632" y="33.867" z="-7.3677" />
    <detection t="11" x="92.92200000000003" y="34.266999999999996" z="-7.316" />
    <detection t="12" x="91.15700000000004" y="34.620999999999995" z="-7.1843" />
    <detection t="13" x="89.38600000000002" y="34.927" z="-7.0509" />
    <detection t="14" x="87.553" y="35.263" z="-7.186" />
    <detection t="15" x="85.78899999999999" y="35.607" z="-7.1582" />
    <detection t="16" x="84.18600000000004" y="36.061" z="-6.9926" />
    <detection t="17" x="82.65700000000004" y="36.483" z="-7.064" />
    <detection t="18" x="81.27699999999999" y="36.849" z="-6.9655" />
    <detection t="19" x="79.94600000000003" y="37.169" z="-6.8214" />
    <detection t="20" x="78.60900000000004" y="37.513999999999996" z="-6.9171" />
    <detection t="21" x="77.32100000000003" y="37.937" z="-6.7598" />
    <detection t="22" x="75.99799999999999" y="38.409" z="-6.7402" />
    <detection t="23" x="74.851" y="38.906" z="-6.7743" />
    <detection t="24" x="73.745" y="39.333" z="-6.5859" />
    <detection t="25" x="72.72700000000003" y="39.812" z="-6.8256" />
    <detection t="26" x="71.565" y="40.391999999999996" z="-6.539" />
    <detection t="27" x="70.445" y="40.927" z="-6.4353" />
    <detection t="28" x="69.49700000000001" y="41.422" z="-6.6149" />
    <detection t="29" x="68.53700000000003" y="41.9" z="-6.58" />
    <detection t="30" x="67.49600000000004" y="42.314" z="-6.0943" />
    <detection t="31" x="66.356" y="42.794" z="-6.4361" />
    <detection t="32" x="65.25299999999999" y="43.263" z="-6.2198" />
    <detection t="33" x="64.41200000000003" y="44.098" z="-6.5087" />
    <detection t="34" x="63.36200000000002" y="44.787" z="-6.2595" />
    <detection t="35" x="62.263000000000034" y="45.347" z="-6.1471" />
    <detection t="36" x="61.06200000000001" y="45.982" z="-6.2145" />
    <detection t="37" x="59.990999999999985" y="46.695" z="-5.6259" />
  </particle>
  <particle nSpots="21">
    <detection t="0" x="200.10900000000004" y="85.417" z="-19.9234" />
    <detection t="1" x="194.764" y="82.71300000000001" z="-19.8194" />
    <detection t="2" x="188.639" y="79.92" z="-20.0274" />
    <detection t="3" x="182.87400000000002" y="77.26700000000001" z="-19.9749" />
    <detection t="4" x="177.38600000000002" y="74.813" z="-19.7863" />
    <detection t="5" x="171.88300000000004" y="72.54100000000001" z="-19.9252" />
    <detection t="6" x="166.55600000000004" y="70.545" z="-19.7672" />
    <detection t="7" x="161.33100000000002" y="68.721" z="-19.8556" />
    <detection t="8" x="156.108" y="67.128" z="-19.9154" />
    <detection t="9" x="151.459" y="65.631" z="-19.8616" />
    <detection t="10" x="147.18200000000002" y="64.301" z="-19.7986" />
    <detection t="11" x="143.03000000000003" y="63.245" z="-19.7811" />
    <detection t="12" x="139.233" y="62.278" z="-19.6257" />
    <detection t="13" x="135.49" y="61.46999999999999" z="-19.7298" />
    <detection t="14" x="131.83800000000002" y="60.761" z="-19.5907" />
    <detection t="15" x="128.31" y="60.121" z="-19.5082" />
    <detection t="16" x="124.87" y="59.571000000000005" z="-19.5062" />
    <detection t="17" x="121.52000000000004" y="59.163999999999994" z="-19.4008" />
    <detection t="18" x="118.29200000000003" y="58.972" z="-19.3689" />
    <detection t="19" x="115.13300000000004" y="58.788999999999994" z="-19.445" />
    <detection t="20" x="111.54700000000003" y="58.558" z="-19.2332" />
  </particle>
  <particle nSpots="5">
    <detection t="37" x="213.002" y="92.88300000000001" z="-0.4651" />
    <detection t="38" x="212.99200000000002" y="91.635" z="0.05515" />
    <detection t="39" x="212.74400000000003" y="90.617" z="0.5169" />
    <detection t="40" x="212.437" y="89.53" z="0.5295" />
    <detection t="41" x="212.13300000000004" y="88.519" z="0.6822" />
  </particle>
  <particle nSpots="6">
    <detection t="0" x="182.94" y="30.156999999999996" z="-20.2749" />
    <detection t="1" x="177.64300000000003" y="28.417" z="-20.2822" />
    <detection t="2" x="172.372" y="26.823" z="-20.3962" />
    <detection t="3" x="167.067" y="25.412999999999997" z="-20.2454" />
    <detection t="4" x="161.892" y="24.183" z="-20.4108" />
    <detection t="5" x="156.14" y="22.955" z="-20.1027" />
  </particle>
  <particle nSpots="46">
    <detection t="0" x="195.683" y="41.966" z="-17.4531" />
    <detection t="1" x="193.63600000000002" y="40.436" z="-17.6072" />
    <detection t="2" x="191.55600000000004" y="38.994" z="-17.4199" />
    <detection t="3" x="189.623" y="37.495999999999995" z="-6.8515" />
    <detection t="4" x="187.582" y="36.120999999999995" z="-7.015" />
    <detection t="5" x="185.60900000000004" y="34.696999999999996" z="-6.8505" />
    <detection t="6" x="183.66200000000003" y="33.4" z="-6.9493" />
    <detection t="7" x="181.63600000000002" y="32.23" z="-6.9914" />
    <detection t="8" x="179.98900000000003" y="31.025" z="-6.9635" />
    <detection t="9" x="178.33800000000002" y="29.961" z="-7.0285" />
    <detection t="10" x="176.652" y="28.854999999999997" z="-6.8921" />
    <detection t="11" x="175.089" y="27.743000000000002" z="-7.0484" />
    <detection t="12" x="173.55200000000002" y="26.735999999999997" z="-6.9313" />
    <detection t="13" x="172.14800000000002" y="25.96" z="-6.873" />
    <detection t="14" x="170.877" y="25.235999999999997" z="-6.9697" />
    <detection t="15" x="169.69100000000003" y="24.665" z="-6.9693" />
    <detection t="16" x="168.93200000000002" y="24.083999999999996" z="-6.8652" />
    <detection t="17" x="168.32300000000004" y="23.467999999999996" z="-6.861" />
    <detection t="18" x="167.704" y="22.745999999999995" z="-6.7867" />
    <detection t="19" x="167.127" y="21.994999999999997" z="-6.7986" />
    <detection t="20" x="166.459" y="21.586999999999996" z="-6.7356" />
    <detection t="21" x="166.166" y="21.271" z="-6.5844" />
    <detection t="22" x="166.02100000000002" y="20.836999999999996" z="-6.5429" />
    <detection t="23" x="165.829" y="20.287999999999997" z="-6.4515" />
    <detection t="24" x="165.815" y="19.927" z="-6.4225" />
    <detection t="25" x="165.923" y="19.809999999999995" z="-6.3992" />
    <detection t="26" x="166.378" y="19.629999999999995" z="-6.2094" />
    <detection t="27" x="167.007" y="18.929000000000002" z="-6.1866" />
    <detection t="28" x="167.55400000000003" y="18.509" z="-6.1285" />
    <detection t="29" x="168.39300000000003" y="18.223999999999997" z="-5.8761" />
    <detection t="30" x="169.47200000000004" y="17.985" z="-6.1291" />
    <detection t="31" x="170.70300000000003" y="17.712000000000003" z="-6.2545" />
    <detection t="32" x="172.173" y="17.305999999999997" z="-6.2032" />
    <detection t="33" x="173.57100000000003" y="16.996000000000002" z="-6.0063" />
    <detection t="34" x="175.183" y="16.586" z="-5.7541" />
    <detection t="35" x="177.00400000000002" y="16.403" z="-5.7583" />
    <detection t="36" x="178.904" y="16.430999999999997" z="-5.8149" />
    <detection t="37" x="180.966" y="16.369999999999997" z="-5.6002" />
    <detection t="38" x="183.10900000000004" y="16.256999999999998" z="-5.4085" />
    <detection t="39" x="185.49600000000004" y="16.227000000000004" z="-5.2289" />
    <detection t="40" x="188.33500000000004" y="16.292" z="-5.2551" />
    <detection t="41" x="191.524" y="16.223" z="-2.6036" />
    <detection t="42" x="194.78300000000002" y="16.131999999999998" z="-2.5996" />
    <detection t="43" x="198.17000000000002" y="16.334000000000003" z="-2.5679" />
    <detection t="44" x="202.12100000000004" y="16.883000000000003" z="-2.9426" />
    <detection t="45" x="206.52000000000004" y="18.035000000000004" z="-3.0863" />
  </particle>
  <particle nSpots="31">
    <detection t="12" x="39.59100000000001" y="71.516" z="1.8867" />
    <detection t="13" x="36.71700000000001" y="74.10300000000001" z="1.6548" />
    <detection t="14" x="34.309000000000026" y="76.804" z="1.7737" />
    <detection t="15" x="32.137" y="79.515" z="1.5617" />
    <detection t="16" x="30.178000000000026" y="82.381" z="1.7843" />
    <detection t="17" x="28.620000000000005" y="85.739" z="1.5963" />
    <detection t="18" x="27.454000000000008" y="89.099" z="1.642" />
    <detection t="19" x="27.209000000000003" y="92.438" z="1.3871" />
    <detection t="20" x="27.80200000000002" y="96.04700000000001" z="1.5747" />
    <detection t="21" x="29.399" y="100.412" z="0.8609" />
    <detection t="22" x="32.35000000000002" y="105.415" z="-0.4769" />
    <detection t="23" x="36.839" y="110.998" z="-0.1066" />
    <detection t="24" x="42.65100000000001" y="115.87800000000001" z="-0.5871" />
    <detection t="25" x="50.024" y="120.32900000000001" z="-1.011" />
    <detection t="26" x="59.031000000000006" y="122.392" z="-0.9845" />
    <detection t="27" x="68.06100000000004" y="123.38500000000002" z="1.054" />
    <detection t="28" x="76.90899999999999" y="121.69400000000002" z="0.23" />
    <detection t="29" x="86.25100000000003" y="119.82500000000002" z="0.2099" />
    <detection t="30" x="95.03200000000004" y="118.64600000000002" z="0.9518" />
    <detection t="31" x="104.02500000000003" y="117.632" z="1.7306" />
    <detection t="32" x="112.964" y="117.043" z="1.6416" />
    <detection t="33" x="122.38999999999999" y="117.107" z="2.1119" />
    <detection t="34" x="131.91700000000003" y="117.47200000000001" z="2.8146" />
    <detection t="35" x="141.68" y="117.881" z="3.6118" />
    <detection t="36" x="151.76300000000003" y="119.195" z="4.151" />
    <detection t="37" x="162.084" y="121.14100000000002" z="4.6943" />
    <detection t="38" x="173.622" y="123.695" z="5.5608" />
    <detection t="39" x="185.48400000000004" y="126.227" z="5.4645" />
    <detection t="40" x="197.089" y="128.616" z="5.0761" />
    <detection t="41" x="207.74200000000002" y="127.22400000000002" z="5.3697" />
    <detection t="42" x="216.269" y="123.958" z="6.5972" />
  </particle>
  <particle nSpots="19">
    <detection t="20" x="178.555" y="61.371" z="3.7351" />
    <detection t="21" x="176.497" y="60.833999999999996" z="3.8542" />
    <detection t="22" x="174.111" y="59.73199999999999" z="3.7512" />
    <detection t="23" x="171.579" y="58.761" z="3.6046" />
    <detection t="24" x="169.39" y="58.050999999999995" z="3.6083" />
    <detection t="25" x="167.414" y="57.440000000000005" z="3.0877" />
    <detection t="26" x="165.34199999999998" y="56.88" z="3.3144" />
    <detection t="27" x="163.45800000000003" y="56.559000000000005" z="3.0191" />
    <detection t="28" x="161.91000000000003" y="56.08899999999999" z="3.2095" />
    <detection t="29" x="160.375" y="55.50299999999999" z="3.2592" />
    <detection t="30" x="158.78200000000004" y="54.824000000000005" z="3.1409" />
    <detection t="31" x="157.07" y="54.237" z="3.4163" />
    <detection t="32" x="155.334" y="53.808" z="3.2024" />
    <detection t="33" x="153.589" y="53.395999999999994" z="3.3788" />
    <detection t="34" x="151.94" y="53.108" z="3.2159" />
    <detection t="35" x="150.324" y="52.852" z="3.4009" />
    <detection t="36" x="148.95100000000002" y="52.647" z="3.355" />
    <detection t="37" x="147.558" y="52.442" z="3.3673" />
    <detection t="38" x="146.22700000000003" y="52.29" z="3.6925" />
  </particle>
  <particle nSpots="42">
    <detection t="0" x="81.62600000000003" y="23.439" z="7.3174" />
    <detection t="1" x="72.78200000000004" y="25.183999999999997" z="7.2055" />
    <detection t="2" x="64.51499999999999" y="27.131" z="7.4104" />
    <detection t="3" x="56.83100000000002" y="29.762" z="7.0339" />
    <detection t="4" x="49.113" y="33.022" z="7.0578" />
    <detection t="5" x="42.289000000000016" y="35.952999999999996" z="6.8042" />
    <detection t="6" x="35.929" y="39.836" z="6.9761" />
    <detection t="7" x="30.007000000000005" y="44.137" z="6.7864" />
    <detection t="8" x="24.999000000000024" y="47.638999999999996" z="6.7767" />
    <detection t="9" x="20.096000000000004" y="51.383" z="6.0934" />
    <detection t="10" x="15.690000000000026" y="54.48199999999999" z="4.8486" />
    <detection t="11" x="13.094999999999999" y="55.833999999999996" z="3.2719" />
    <detection t="12" x="10.944000000000017" y="55.324000000000005" z="2.2776" />
    <detection t="13" x="10.163000000000011" y="53.166999999999994" z="-0.8842" />
    <detection t="14" x="10.039000000000016" y="48.885999999999996" z="-2.7582" />
    <detection t="15" x="12.041000000000025" y="42.775" z="-3.3347" />
    <detection t="16" x="16.614000000000004" y="35.431999999999995" z="-3.4198" />
    <detection t="17" x="22.00200000000001" y="28.054000000000002" z="-2.7806" />
    <detection t="18" x="30.37900000000002" y="22.687999999999995" z="-1.3346" />
    <detection t="19" x="43.525000000000006" y="17.865000000000002" z="1.1169" />
    <detection t="20" x="56.334" y="15.331000000000001" z="0.231" />
    <detection t="21" x="69.00800000000004" y="13.561000000000002" z="2.6181" />
    <detection t="22" x="81.33300000000003" y="11.875000000000002" z="1.5424" />
    <detection t="23" x="93.28200000000004" y="10.822999999999999" z="2.5437" />
    <detection t="24" x="104.96300000000002" y="10.134000000000002" z="1.9418" />
    <detection t="25" x="117.64600000000002" y="9.464" z="-0.9417" />
    <detection t="26" x="130.99200000000002" y="9.807" z="2.371" />
    <detection t="27" x="144.27000000000004" y="10.552999999999999" z="-0.6344" />
    <detection t="28" x="158.878" y="11.825000000000001" z="-1.9051" />
    <detection t="29" x="174.06" y="13.848" z="-2.8423" />
    <detection t="30" x="189.353" y="17.158" z="-2.7965" />
    <detection t="31" x="204.623" y="21.006" z="-1.0978" />
    <detection t="32" x="218.59000000000003" y="26.756999999999998" z="-1.0351" />
    <detection t="33" x="229.72200000000004" y="33.652" z="-1.6883" />
    <detection t="34" x="236.23000000000002" y="41.618" z="-0.2538" />
    <detection t="35" x="239.45100000000002" y="47.494" z="3.3085" />
    <detection t="36" x="239.65000000000003" y="51.642999999999994" z="4.956" />
    <detection t="37" x="237.04400000000004" y="52.38099999999999" z="7.5724" />
    <detection t="38" x="232.942" y="50.76" z="8.6335" />
    <detection t="39" x="226.541" y="47.760999999999996" z="14.2475" />
    <detection t="40" x="219.483" y="44.565999999999995" z="9.7383" />
    <detection t="41" x="212.02000000000004" y="40.974" z="9.6868" />
  </particle>
  <particle nSpots="9">
    <detection t="8" x="229.485" y="38.687" z="-18.6884" />
    <detection t="9" x="227.084" y="38.507999999999996" z="-19.4454" />
    <detection t="10" x="224.164" y="37.16" z="-20.0058" />
    <detection t="11" x="220.35000000000002" y="35.004999999999995" z="-20.1302" />
    <detection t="12" x="216.091" y="32.672" z="-20.7466" />
    <detection t="13" x="211.466" y="30.137" z="-20.7901" />
    <detection t="14" x="206.71699999999998" y="27.677999999999997" z="-20.6184" />
    <detection t="15" x="202.238" y="25.152" z="-20.7363" />
    <detection t="16" x="198.257" y="23.439" z="-20.7035" />
  </particle>
  <particle nSpots="2">
    <detection t="0" x="39.97300000000001" y="28.009999999999998" z="-22.184" />
    <detection t="1" x="32.91900000000001" y="27.955" z="-23.1258" />
  </particle>
  <particle nSpots="46">
    <detection t="0" x="81.16000000000003" y="120.34" z="-7.8832" />
    <detection t="1" x="89.20800000000003" y="118.95500000000001" z="-8.3207" />
    <detection t="2" x="97.5" y="117.43200000000002" z="-8.8173" />
    <detection t="3" x="106.356" y="116.74800000000002" z="-9.2742" />
    <detection t="4" x="115.31700000000001" y="116.577" z="-9.6519" />
    <detection t="5" x="124.28000000000003" y="116.62" z="-10.0635" />
    <detection t="6" x="134.055" y="117.30100000000002" z="-10.5914" />
    <detection t="7" x="144.298" y="118.257" z="-10.9625" />
    <detection t="8" x="154.70500000000004" y="120.35" z="-11.6449" />
    <detection t="9" x="166.17000000000002" y="123.095" z="-11.8294" />
    <detection t="10" x="178.281" y="125.959" z="-12.3076" />
    <detection t="11" x="190.88" y="129.889" z="-11.7573" />
    <detection t="12" x="203.837" y="132.466" z="-10.3656" />
    <detection t="13" x="217.233" y="130.428" z="-10.083" />
    <detection t="14" x="228.204" y="124.77700000000002" z="-10.9642" />
    <detection t="15" x="235.267" y="117.714" z="-12.4147" />
    <detection t="16" x="239.56900000000002" y="111.95800000000001" z="-14.3635" />
    <detection t="17" x="240.84500000000003" y="106.441" z="-16.2687" />
    <detection t="18" x="239.368" y="101.501" z="-18.0582" />
    <detection t="19" x="236.73400000000004" y="97.56800000000001" z="-18.7896" />
    <detection t="20" x="232.978" y="93.994" z="-19.2803" />
    <detection t="21" x="228.613" y="90.73" z="-19.3116" />
    <detection t="22" x="224.12400000000002" y="87.69200000000001" z="-19.5782" />
    <detection t="23" x="219.56100000000004" y="84.79" z="-19.4828" />
    <detection t="24" x="215.08300000000003" y="82.108" z="-19.4988" />
    <detection t="25" x="210.673" y="79.531" z="-19.5564" />
    <detection t="26" x="206.29700000000003" y="77.06" z="-19.3707" />
    <detection t="27" x="202.23000000000002" y="74.69600000000001" z="-19.3291" />
    <detection t="28" x="198.089" y="72.60000000000001" z="-19.3044" />
    <detection t="29" x="193.961" y="70.587" z="-19.316" />
    <detection t="30" x="189.985" y="68.745" z="-19.2032" />
    <detection t="31" x="186.053" y="66.989" z="-19.1407" />
    <detection t="32" x="182.199" y="65.403" z="-19.1269" />
    <detection t="33" x="178.262" y="63.84499999999999" z="-19.0741" />
    <detection t="34" x="174.483" y="62.428999999999995" z="-18.9841" />
    <detection t="35" x="170.69600000000003" y="61.127" z="-19.0235" />
    <detection t="36" x="167.03000000000003" y="59.946999999999996" z="-18.9806" />
    <detection t="37" x="163.334" y="58.898999999999994" z="-18.7976" />
    <detection t="38" x="159.784" y="57.916000000000004" z="-18.6103" />
    <detection t="39" x="156.128" y="57.023" z="-18.3689" />
    <detection t="40" x="152.245" y="56.145" z="-18.5172" />
    <detection t="41" x="148.51" y="55.376" z="-18.2961" />
    <detection t="42" x="144.961" y="54.672999999999995" z="-18.1609" />
    <detection t="43" x="141.46800000000002" y="54.01499999999999" z="-18.2484" />
    <detection t="44" x="138.00800000000004" y="53.541000000000004" z="-18.1777" />
    <detection t="45" x="134.65700000000004" y="53.061" z="-17.8605" />
  </particle>
  <particle nSpots="43">
    <detection t="0" x="99.69200000000001" y="87.59400000000001" z="-2.5218" />
    <detection t="1" x="101.39800000000002" y="87.75800000000001" z="-2.6282" />
    <detection t="2" x="103.30200000000002" y="87.884" z="-2.8276" />
    <detection t="3" x="105.375" y="88.217" z="-2.883" />
    <detection t="4" x="107.445" y="88.68700000000001" z="-3.0773" />
    <detection t="5" x="109.31600000000003" y="89.441" z="-3.1781" />
    <detection t="6" x="111.387" y="89.938" z="-3.3024" />
    <detection t="7" x="113.50900000000001" y="90.492" z="-3.5483" />
    <detection t="8" x="115.65300000000002" y="91.066" z="-3.4707" />
    <detection t="9" x="117.654" y="91.57900000000001" z="-3.7119" />
    <detection t="10" x="119.606" y="92.27300000000001" z="-3.586" />
    <detection t="11" x="121.70800000000003" y="92.88600000000001" z="-3.6852" />
    <detection t="12" x="123.85900000000004" y="93.44200000000001" z="-3.6561" />
    <detection t="13" x="126.06600000000003" y="94.042" z="-3.6689" />
    <detection t="14" x="128.41200000000003" y="94.543" z="-3.7172" />
    <detection t="15" x="131.0" y="95.28800000000001" z="-3.7072" />
    <detection t="16" x="133.61599999999999" y="96.116" z="-3.7301" />
    <detection t="17" x="136.06600000000003" y="96.929" z="-3.6919" />
    <detection t="18" x="138.65500000000003" y="97.733" z="-3.7705" />
    <detection t="19" x="141.421" y="98.55900000000001" z="-3.7446" />
    <detection t="20" x="144.486" y="99.51100000000001" z="-3.7097" />
    <detection t="21" x="147.805" y="100.515" z="-3.7667" />
    <detection t="22" x="151.25800000000004" y="101.59100000000001" z="-3.7182" />
    <detection t="23" x="154.853" y="102.775" z="-3.7144" />
    <detection t="24" x="158.813" y="104.18700000000001" z="-3.6038" />
    <detection t="25" x="162.825" y="105.67" z="-3.5834" />
    <detection t="26" x="167.20500000000004" y="107.367" z="-3.568" />
    <detection t="27" x="171.82300000000004" y="109.36500000000001" z="-3.4518" />
    <detection t="28" x="176.767" y="111.756" z="-3.3343" />
    <detection t="29" x="182.051" y="114.225" z="-3.3245" />
    <detection t="30" x="187.68600000000004" y="116.386" z="-3.3586" />
    <detection t="31" x="193.82" y="117.981" z="-3.1648" />
    <detection t="32" x="200.003" y="118.67699999999999" z="-3.238" />
    <detection t="33" x="206.678" y="118.428" z="-2.9735" />
    <detection t="34" x="213.03700000000003" y="117.15800000000002" z="-2.8767" />
    <detection t="35" x="218.664" y="114.673" z="-2.7516" />
    <detection t="36" x="223.603" y="111.69300000000001" z="-2.4911" />
    <detection t="37" x="227.553" y="108.281" z="-2.4705" />
    <detection t="38" x="230.575" y="104.762" z="-2.0612" />
    <detection t="39" x="232.86200000000002" y="101.218" z="-1.9212" />
    <detection t="40" x="234.57300000000004" y="97.983" z="-1.5411" />
    <detection t="41" x="234.70300000000003" y="94.668" z="-1.5826" />
    <detection t="42" x="235.29500000000002" y="91.84" z="-1.2174" />
  </particle>
  <particle nSpots="41">
    <detection t="0" x="143.952" y="32.696" z="-9.0375" />
    <detection t="1" x="142.63300000000004" y="32.409" z="-9.1223" />
    <detection t="2" x="141.39500000000004" y="32.112" z="-9.2594" />
    <detection t="3" x="140.058" y="31.946999999999996" z="-9.2746" />
    <detection t="4" x="138.64" y="31.763999999999996" z="-9.308" />
    <detection t="5" x="137.13600000000002" y="31.689" z="-9.1999" />
    <detection t="6" x="135.67700000000002" y="31.524" z="-9.312" />
    <detection t="7" x="134.10399999999998" y="31.318999999999996" z="-9.285" />
    <detection t="8" x="132.32600000000002" y="31.187999999999995" z="-9.1222" />
    <detection t="9" x="130.53000000000003" y="31.03" z="-9.2135" />
    <detection t="10" x="128.834" y="31.000999999999998" z="-9.1047" />
    <detection t="11" x="127.01600000000002" y="30.887999999999998" z="-9.0642" />
    <detection t="12" x="124.80900000000003" y="30.708" z="-8.8545" />
    <detection t="13" x="122.60200000000003" y="30.533" z="-8.8863" />
    <detection t="14" x="120.55200000000002" y="30.394999999999996" z="-8.875" />
    <detection t="15" x="118.63300000000004" y="30.385999999999996" z="-8.7056" />
    <detection t="16" x="116.92400000000004" y="30.381" z="-8.6724" />
    <detection t="17" x="115.243" y="30.369" z="-8.6176" />
    <detection t="18" x="113.738" y="30.326" z="-8.6484" />
    <detection t="19" x="112.28500000000003" y="30.237000000000002" z="-8.5115" />
    <detection t="20" x="110.69999999999999" y="30.286" z="-8.5632" />
    <detection t="21" x="109.21000000000004" y="30.412999999999997" z="-8.4892" />
    <detection t="22" x="107.85300000000001" y="30.497999999999998" z="-8.5855" />
    <detection t="23" x="106.65300000000002" y="30.54" z="-8.4178" />
    <detection t="24" x="105.39300000000003" y="30.610999999999997" z="-8.3065" />
    <detection t="25" x="103.93600000000004" y="30.704" z="-8.2713" />
    <detection t="26" x="102.61099999999999" y="30.893" z="-7.9604" />
    <detection t="27" x="101.34000000000003" y="30.815999999999995" z="-8.0173" />
    <detection t="28" x="99.82" y="30.58" z="-7.8942" />
    <detection t="29" x="98.28399999999999" y="30.546" z="-8.1791" />
    <detection t="30" x="96.82499999999999" y="30.528" z="-7.9773" />
    <detection t="31" x="95.418" y="30.559999999999995" z="-7.8239" />
    <detection t="32" x="93.85900000000004" y="30.515" z="-7.8849" />
    <detection t="33" x="92.334" y="30.606" z="-7.5547" />
    <detection t="34" x="90.82600000000002" y="30.714" z="-7.7654" />
    <detection t="35" x="89.21300000000002" y="30.802" z="-7.6271" />
    <detection t="36" x="87.65899999999999" y="30.830999999999996" z="-7.5128" />
    <detection t="37" x="86.19400000000002" y="30.905" z="-7.2362" />
    <detection t="38" x="84.73900000000003" y="31.098" z="-7.1904" />
    <detection t="39" x="83.52000000000004" y="31.311" z="-7.1494" />
    <detection t="40" x="82.23599999999999" y="31.46" z="-7.1195" />
  </particle>
  <particle nSpots="43">
    <detection t="0" x="158.39100000000002" y="70.48" z="1.8071" />
    <detection t="1" x="157.945" y="70.616" z="1.0936" />
    <detection t="2" x="157.60000000000002" y="70.71900000000001" z="0.8545" />
    <detection t="3" x="157.32300000000004" y="70.84400000000001" z="0.3581" />
    <detection t="4" x="156.846" y="70.884" z="0.2131" />
    <detection t="5" x="156.27500000000003" y="71.05000000000001" z="0.4153" />
    <detection t="6" x="155.649" y="71.26100000000001" z="1.0538" />
    <detection t="7" x="155.262" y="71.40100000000001" z="0.009196" />
    <detection t="8" x="154.84000000000003" y="71.60900000000001" z="0.7904" />
    <detection t="9" x="154.50900000000001" y="71.825" z="-0.3162" />
    <detection t="10" x="154.34199999999998" y="72.03" z="-0.4096" />
    <detection t="11" x="154.31" y="72.238" z="-0.03284" />
    <detection t="12" x="154.26100000000002" y="72.488" z="-0.287" />
    <detection t="13" x="154.29900000000004" y="72.688" z="-0.1164" />
    <detection t="14" x="154.34000000000003" y="72.917" z="0.1155" />
    <detection t="15" x="154.697" y="73.162" z="0.3298" />
    <detection t="16" x="154.74600000000004" y="73.367" z="-0.7063" />
    <detection t="17" x="154.747" y="73.601" z="-0.6576" />
    <detection t="18" x="154.685" y="73.87" z="0.2435" />
    <detection t="19" x="154.983" y="74.17" z="-0.4774" />
    <detection t="20" x="155.647" y="74.473" z="-0.6232" />
    <detection t="21" x="156.041" y="74.76400000000001" z="-0.5496" />
    <detection t="22" x="156.433" y="75.06" z="-0.7544" />
    <detection t="23" x="156.76600000000002" y="75.387" z="-0.8923" />
    <detection t="24" x="157.2" y="75.857" z="-0.2808" />
    <detection t="25" x="157.58500000000004" y="76.262" z="-0.9335" />
    <detection t="26" x="158.043" y="76.65700000000001" z="-0.898" />
    <detection t="27" x="158.502" y="77.042" z="-0.7791" />
    <detection t="28" x="159.034" y="77.409" z="-0.8611" />
    <detection t="29" x="159.54000000000002" y="77.854" z="-0.6414" />
    <detection t="30" x="160.063" y="78.183" z="-0.4008" />
    <detection t="31" x="160.54900000000004" y="78.62" z="-0.8505" />
    <detection t="32" x="160.812" y="78.911" z="-0.9835" />
    <detection t="33" x="161.447" y="79.22200000000001" z="-0.2839" />
    <detection t="34" x="161.825" y="79.512" z="-0.9231" />
    <detection t="35" x="162.19600000000003" y="79.79" z="-0.7241" />
    <detection t="36" x="162.481" y="80.19800000000001" z="-0.1133" />
    <detection t="37" x="162.781" y="80.644" z="-0.1705" />
    <detection t="38" x="163.23400000000004" y="81.24300000000001" z="-0.182" />
    <detection t="39" x="163.69300000000004" y="81.64500000000001" z="0.2583" />
    <detection t="40" x="164.252" y="82.143" z="-0.3593" />
    <detection t="41" x="164.731" y="82.643" z="-0.3523" />
    <detection t="42" x="165.41900000000004" y="83.26400000000001" z="-0.2726" />
  </particle>
  <particle nSpots="3">
    <detection t="17" x="25.884000000000015" y="36.152" z="-3.7338" />
    <detection t="18" x="30.196000000000026" y="32.222" z="-3.1152" />
    <detection t="19" x="34.886000000000024" y="28.588" z="-2.4465" />
  </particle>
  <particle nSpots="39">
    <detection t="2" x="174.978" y="77.64200000000001" z="-4.3529" />
    <detection t="3" x="175.461" y="77.94300000000001" z="-4.3753" />
    <detection t="4" x="175.81400000000002" y="78.26100000000001" z="-4.4695" />
    <detection t="5" x="176.43100000000004" y="78.62100000000001" z="-4.4951" />
    <detection t="6" x="177.293" y="79.122" z="-4.581" />
    <detection t="7" x="178.272" y="79.64200000000001" z="-4.525" />
    <detection t="8" x="179.216" y="80.037" z="-4.5475" />
    <detection t="9" x="180.606" y="80.515" z="-4.587" />
    <detection t="10" x="182.58500000000004" y="81.07300000000001" z="-4.5291" />
    <detection t="11" x="184.15700000000004" y="81.638" z="-4.7637" />
    <detection t="12" x="185.45300000000003" y="82.26100000000001" z="-4.6482" />
    <detection t="13" x="186.54400000000004" y="82.775" z="-4.6888" />
    <detection t="14" x="187.55400000000003" y="83.212" z="-4.8171" />
    <detection t="15" x="188.68400000000003" y="83.71300000000001" z="-4.5484" />
    <detection t="16" x="189.724" y="84.20800000000001" z="-4.6407" />
    <detection t="17" x="190.67200000000003" y="84.726" z="-4.8918" />
    <detection t="18" x="191.522" y="85.31700000000001" z="-4.9154" />
    <detection t="19" x="192.45300000000003" y="85.968" z="-4.6615" />
    <detection t="20" x="193.21000000000004" y="86.537" z="-4.6621" />
    <detection t="21" x="193.66000000000003" y="87.012" z="-4.6976" />
    <detection t="22" x="193.961" y="87.521" z="-4.8429" />
    <detection t="23" x="194.281" y="87.924" z="-4.8427" />
    <detection t="24" x="194.63600000000002" y="88.47" z="-4.6737" />
    <detection t="25" x="194.921" y="88.979" z="-4.8136" />
    <detection t="26" x="195.22899999999998" y="89.501" z="-4.7289" />
    <detection t="27" x="195.529" y="89.93700000000001" z="-4.4974" />
    <detection t="28" x="195.93200000000002" y="90.37100000000001" z="-4.4498" />
    <detection t="29" x="196.22200000000004" y="90.688" z="-4.4122" />
    <detection t="30" x="196.627" y="91.00800000000001" z="-4.1757" />
    <detection t="31" x="197.079" y="91.427" z="-4.1043" />
    <detection t="32" x="197.512" y="91.81700000000001" z="-4.1454" />
    <detection t="33" x="197.93900000000002" y="92.23700000000001" z="-4.0546" />
    <detection t="34" x="198.60200000000003" y="92.503" z="-3.8628" />
    <detection t="35" x="198.98700000000002" y="92.70800000000001" z="-3.4128" />
    <detection t="36" x="199.702" y="93.15700000000001" z="-3.6565" />
    <detection t="37" x="200.298" y="93.35600000000001" z="-3.3683" />
    <detection t="38" x="200.79000000000002" y="93.658" z="-3.4772" />
    <detection t="39" x="201.25900000000001" y="93.891" z="-3.2807" />
    <detection t="40" x="201.79400000000004" y="94.156" z="-3.1846" />
  </particle>
  <particle nSpots="23">
    <detection t="0" x="153.38100000000003" y="42.852" z="-8.3134" />
    <detection t="1" x="152.01" y="42.519" z="-8.3808" />
    <detection t="2" x="150.517" y="42.26" z="-8.6293" />
    <detection t="3" x="148.921" y="42.019" z="-8.6041" />
    <detection t="4" x="147.65700000000004" y="41.844" z="-8.5723" />
    <detection t="5" x="146.846" y="41.674" z="-8.6873" />
    <detection t="6" x="145.60700000000003" y="41.452999999999996" z="-8.7207" />
    <detection t="7" x="144.214" y="41.205999999999996" z="-8.6549" />
    <detection t="8" x="142.77300000000002" y="41.007999999999996" z="-8.6908" />
    <detection t="9" x="141.329" y="40.849" z="-8.7193" />
    <detection t="10" x="139.85700000000003" y="40.711" z="-8.5719" />
    <detection t="11" x="138.483" y="40.623999999999995" z="-8.5445" />
    <detection t="12" x="137.296" y="40.434" z="-8.5139" />
    <detection t="13" x="135.91200000000003" y="40.248999999999995" z="-8.6061" />
    <detection t="14" x="134.41500000000002" y="40.168" z="-8.4736" />
    <detection t="15" x="133.07300000000004" y="40.074" z="-8.5375" />
    <detection t="16" x="131.89800000000002" y="40.003" z="-8.4993" />
    <detection t="17" x="130.731" y="39.998" z="-8.3438" />
    <detection t="18" x="129.56400000000002" y="39.952999999999996" z="-8.3009" />
    <detection t="19" x="128.25900000000001" y="39.846" z="-8.2524" />
    <detection t="20" x="126.803" y="39.726" z="-8.2362" />
    <detection t="21" x="125.34199999999998" y="39.684" z="-8.2362" />
    <detection t="22" x="124.79599999999999" y="39.667" z="-8.2894" />
  </particle>
  <particle nSpots="6">
    <detection t="0" x="170.551" y="14.257" z="-3.0587" />
    <detection t="1" x="172.81100000000004" y="14.578000000000001" z="-3.1048" />
    <detection t="2" x="175.272" y="14.905" z="-3.2522" />
    <detection t="3" x="178.019" y="15.173" z="-3.2134" />
    <detection t="4" x="181.235" y="15.395000000000001" z="-3.2807" />
    <detection t="5" x="184.56" y="15.520999999999999" z="-3.4552" />
  </particle>
  <particle nSpots="24">
    <detection t="0" x="152.849" y="52.952999999999996" z="-16.2458" />
    <detection t="1" x="150.00600000000003" y="52.205999999999996" z="-16.1416" />
    <detection t="2" x="147.02800000000002" y="51.499" z="-16.3341" />
    <detection t="3" x="144.046" y="50.856" z="-16.2848" />
    <detection t="4" x="141.089" y="50.34499999999999" z="-16.2005" />
    <detection t="5" x="138.05900000000003" y="49.937999999999995" z="-16.1893" />
    <detection t="6" x="134.949" y="49.592" z="-16.1322" />
    <detection t="7" x="131.84199999999998" y="49.202" z="-15.9078" />
    <detection t="8" x="128.73900000000003" y="48.991" z="-16.0648" />
    <detection t="9" x="125.67500000000001" y="48.708999999999996" z="-15.8128" />
    <detection t="10" x="122.69999999999999" y="48.583" z="-15.8236" />
    <detection t="11" x="119.67000000000002" y="48.547" z="-15.5947" />
    <detection t="12" x="116.76499999999999" y="48.506" z="-15.5607" />
    <detection t="13" x="114.02699999999999" y="48.657" z="-15.4179" />
    <detection t="14" x="111.40800000000002" y="48.748999999999995" z="-15.159" />
    <detection t="15" x="108.822" y="48.89" z="-15.0583" />
    <detection t="16" x="106.31" y="49.156" z="-15.194" />
    <detection t="17" x="103.84100000000001" y="49.433" z="-14.9231" />
    <detection t="18" x="101.63499999999999" y="49.701" z="-14.9084" />
    <detection t="19" x="99.481" y="49.991" z="-14.7711" />
    <detection t="20" x="97.25200000000001" y="50.362" z="-14.5311" />
    <detection t="21" x="95.15000000000003" y="50.778" z="-14.5163" />
    <detection t="22" x="93.09899999999999" y="51.327999999999996" z="-14.551" />
    <detection t="23" x="91.59199999999998" y="51.830999999999996" z="-14.3782" />
  </particle>
  <particle nSpots="39">
    <detection t="6" x="124.38100000000003" y="88.355" z="-4.0737" />
    <detection t="7" x="125.96100000000001" y="88.664" z="-4.0178" />
    <detection t="8" x="127.97500000000002" y="89.21600000000001" z="-4.0095" />
    <detection t="9" x="130.00900000000001" y="89.94000000000001" z="-4.0978" />
    <detection t="10" x="132.019" y="90.70200000000001" z="-4.0599" />
    <detection t="11" x="134.096" y="91.506" z="-4.1118" />
    <detection t="12" x="136.238" y="92.248" z="-4.0832" />
    <detection t="13" x="138.457" y="93.081" z="-4.1319" />
    <detection t="14" x="140.74200000000002" y="93.781" z="-4.1907" />
    <detection t="15" x="144.163" y="94.68700000000001" z="-4.0599" />
    <detection t="16" x="147.23000000000002" y="95.738" z="-4.1311" />
    <detection t="17" x="150.067" y="96.813" z="-4.1212" />
    <detection t="18" x="152.998" y="97.91900000000001" z="-4.106" />
    <detection t="19" x="156.00600000000003" y="99.075" z="-4.1493" />
    <detection t="20" x="159.058" y="100.304" z="-4.17" />
    <detection t="21" x="162.46000000000004" y="101.643" z="-4.0523" />
    <detection t="22" x="165.86" y="103.075" z="-3.9913" />
    <detection t="23" x="169.356" y="104.68100000000001" z="-4.0405" />
    <detection t="24" x="172.976" y="106.394" z="-4.0581" />
    <detection t="25" x="176.79400000000004" y="108.25800000000001" z="-3.8874" />
    <detection t="26" x="180.858" y="110.254" z="-3.8894" />
    <detection t="27" x="185.33000000000004" y="112.53800000000001" z="-3.8892" />
    <detection t="28" x="189.897" y="114.97400000000002" z="-3.8044" />
    <detection t="29" x="194.938" y="117.179" z="-3.6633" />
    <detection t="30" x="200.27300000000002" y="118.46700000000001" z="-3.6731" />
    <detection t="31" x="205.93400000000003" y="118.81900000000002" z="-3.6904" />
    <detection t="32" x="211.702" y="118.149" z="-3.6123" />
    <detection t="33" x="216.93200000000002" y="116.32300000000001" z="-3.7357" />
    <detection t="34" x="222.183" y="113.665" z="-3.5623" />
    <detection t="35" x="226.202" y="110.542" z="-3.3268" />
    <detection t="36" x="229.974" y="107.129" z="-3.3151" />
    <detection t="37" x="232.68100000000004" y="103.894" z="-3.1945" />
    <detection t="38" x="234.57100000000003" y="100.68400000000001" z="-3.0896" />
    <detection t="39" x="236.05" y="97.70100000000001" z="-2.9264" />
    <detection t="40" x="237.11599999999999" y="95.037" z="-2.9528" />
    <detection t="41" x="237.873" y="92.55900000000001" z="-2.6402" />
    <detection t="42" x="237.91000000000003" y="90.298" z="-2.5353" />
    <detection t="43" x="237.916" y="87.995" z="-2.3605" />
    <detection t="44" x="238.074" y="86.31" z="-1.9436" />
  </particle>
  <particle nSpots="14">
    <detection t="0" x="182.813" y="31.811999999999998" z="-0.3672" />
    <detection t="1" x="180.74400000000003" y="30.606" z="0.5688" />
    <detection t="2" x="178.752" y="29.498999999999995" z="-0.9578" />
    <detection t="3" x="176.801" y="28.451" z="-1.2586" />
    <detection t="4" x="174.93900000000002" y="27.277" z="-1.2093" />
    <detection t="5" x="173.163" y="26.164" z="-0.7713" />
    <detection t="6" x="171.32" y="25.204" z="-1.5998" />
    <detection t="7" x="169.75900000000001" y="24.457" z="-1.7392" />
    <detection t="8" x="168.327" y="23.714" z="-1.6191" />
    <detection t="9" x="167.147" y="22.970999999999997" z="-1.9209" />
    <detection t="10" x="166.13400000000001" y="22.17" z="-2.1025" />
    <detection t="11" x="165.644" y="21.870999999999995" z="-2.2658" />
    <detection t="12" x="165.25100000000003" y="21.806999999999995" z="-2.2703" />
    <detection t="13" x="164.731" y="20.692" z="-2.6248" />
  </particle>
  <particle nSpots="43">
    <detection t="0" x="227.16900000000004" y="94.977" z="-17.7219" />
    <detection t="1" x="224.235" y="91.31700000000001" z="-17.8535" />
    <detection t="2" x="220.719" y="87.982" z="-18.1175" />
    <detection t="3" x="216.91200000000003" y="84.866" z="-18.0313" />
    <detection t="4" x="212.801" y="81.95500000000001" z="-18.27" />
    <detection t="5" x="208.37400000000002" y="79.203" z="-18.2165" />
    <detection t="6" x="203.926" y="76.548" z="-18.0768" />
    <detection t="7" x="199.505" y="73.971" z="-18.1764" />
    <detection t="8" x="195.19" y="71.61800000000001" z="-18.0513" />
    <detection t="9" x="190.95100000000002" y="69.361" z="-17.9504" />
    <detection t="10" x="186.75100000000003" y="67.226" z="-17.8455" />
    <detection t="11" x="182.56600000000003" y="65.274" z="-18.0681" />
    <detection t="12" x="178.599" y="63.469" z="-17.7759" />
    <detection t="13" x="174.805" y="61.846" z="-17.7385" />
    <detection t="14" x="171.128" y="60.318000000000005" z="-17.3877" />
    <detection t="15" x="167.563" y="59.001" z="-17.5771" />
    <detection t="16" x="164.111" y="57.776" z="-17.3831" />
    <detection t="17" x="160.81600000000003" y="56.704" z="-17.3448" />
    <detection t="18" x="157.66700000000003" y="55.751" z="-17.3164" />
    <detection t="19" x="154.697" y="54.895" z="-17.0857" />
    <detection t="20" x="151.80600000000004" y="54.177" z="-17.0754" />
    <detection t="21" x="148.99900000000002" y="53.555" z="-16.9809" />
    <detection t="22" x="146.24900000000002" y="52.998" z="-16.9527" />
    <detection t="23" x="143.507" y="52.437999999999995" z="-16.899" />
    <detection t="24" x="140.84500000000003" y="51.952000000000005" z="-16.8285" />
    <detection t="25" x="138.22200000000004" y="51.51" z="-16.698" />
    <detection t="26" x="135.77300000000002" y="51.09199999999999" z="-16.8635" />
    <detection t="27" x="133.36400000000003" y="50.793" z="-16.5418" />
    <detection t="28" x="130.93600000000004" y="50.433" z="-16.3509" />
    <detection t="29" x="128.52500000000003" y="50.177" z="-16.1491" />
    <detection t="30" x="126.16900000000004" y="49.937999999999995" z="-16.2486" />
    <detection t="31" x="123.71300000000002" y="49.811" z="-16.2405" />
    <detection t="32" x="121.31200000000001" y="49.67" z="-16.0638" />
    <detection t="33" x="118.947" y="49.574999999999996" z="-16.037" />
    <detection t="34" x="116.57300000000004" y="49.467999999999996" z="-15.9026" />
    <detection t="35" x="114.24099999999999" y="49.416" z="-15.643" />
    <detection t="36" x="111.90800000000002" y="49.382" z="-15.5263" />
    <detection t="37" x="109.72899999999998" y="49.381" z="-15.4412" />
    <detection t="38" x="107.68" y="49.387" z="-15.2432" />
    <detection t="39" x="105.46500000000003" y="49.538" z="-15.1709" />
    <detection t="40" x="103.61000000000001" y="49.661" z="-14.8892" />
    <detection t="41" x="101.54200000000003" y="49.806999999999995" z="-14.7372" />
    <detection t="42" x="99.654" y="49.891999999999996" z="-14.6146" />
  </particle>
  <particle nSpots="43">
    <detection t="2" x="97.84899999999999" y="110.786" z="-14.8706" />
    <detection t="3" x="100.392" y="109.965" z="-15.0887" />
    <detection t="4" x="103.048" y="109.531" z="-15.305" />
    <detection t="5" x="105.23599999999999" y="109.345" z="-15.3718" />
    <detection t="6" x="106.72000000000003" y="109.162" z="-15.4407" />
    <detection t="7" x="108.26800000000003" y="108.89800000000001" z="-15.5092" />
    <detection t="8" x="109.79900000000004" y="108.662" z="-15.5492" />
    <detection t="9" x="111.11900000000003" y="108.45800000000001" z="-15.6376" />
    <detection t="10" x="112.529" y="108.25500000000001" z="-15.7979" />
    <detection t="11" x="113.868" y="108.168" z="-15.6168" />
    <detection t="12" x="115.12700000000001" y="107.911" z="-15.5305" />
    <detection t="13" x="116.25600000000003" y="107.634" z="-15.6045" />
    <detection t="14" x="117.219" y="107.269" z="-15.4814" />
    <detection t="15" x="118.23200000000003" y="106.873" z="-15.549" />
    <detection t="16" x="119.15800000000002" y="106.436" z="-15.4061" />
    <detection t="17" x="120.108" y="106.18900000000001" z="-15.6012" />
    <detection t="18" x="120.721" y="106.058" z="-15.3799" />
    <detection t="19" x="121.09100000000001" y="106.004" z="-15.5492" />
    <detection t="20" x="121.39600000000002" y="105.85600000000001" z="-15.2132" />
    <detection t="21" x="121.74099999999999" y="105.58600000000001" z="-15.34" />
    <detection t="22" x="122.09000000000003" y="105.367" z="-15.4052" />
    <detection t="23" x="122.394" y="105.07000000000001" z="-15.2366" />
    <detection t="24" x="122.762" y="104.72500000000001" z="-15.1318" />
    <detection t="25" x="123.03700000000003" y="104.409" z="-15.1574" />
    <detection t="26" x="123.30400000000003" y="104.174" z="-14.9392" />
    <detection t="27" x="123.52300000000002" y="103.976" z="-14.7964" />
    <detection t="28" x="123.762" y="103.80600000000001" z="-14.7594" />
    <detection t="29" x="124.00200000000001" y="103.641" z="-14.8619" />
    <detection t="30" x="124.005" y="103.63300000000001" z="-14.7979" />
    <detection t="31" x="124.305" y="103.45400000000001" z="-14.4426" />
    <detection t="32" x="124.65000000000003" y="103.24600000000001" z="-14.4156" />
    <detection t="33" x="125.06700000000001" y="103.07300000000001" z="-14.2944" />
    <detection t="34" x="125.61099999999999" y="103.07000000000001" z="-14.3759" />
    <detection t="35" x="126.23200000000003" y="102.982" z="-14.2666" />
    <detection t="36" x="126.63400000000001" y="102.905" z="-14.1185" />
    <detection t="37" x="127.00600000000003" y="102.888" z="-14.0614" />
    <detection t="38" x="127.27100000000002" y="102.915" z="-14.1398" />
    <detection t="39" x="127.791" y="102.733" z="-13.7944" />
    <detection t="40" x="128.35700000000003" y="102.575" z="-13.7516" />
    <detection t="41" x="129.077" y="102.414" z="-13.6539" />
    <detection t="42" x="129.774" y="102.319" z="-13.4274" />
    <detection t="43" x="130.50600000000003" y="101.99300000000001" z="-13.4107" />
    <detection t="44" x="131.60900000000004" y="101.93" z="-13.1195" />
  </particle>
  <particle nSpots="40">
    <detection t="0" x="113.32" y="40.281" z="1.5815" />
    <detection t="1" x="110.87" y="40.464999999999996" z="0.2907" />
    <detection t="2" x="108.56700000000001" y="40.67" z="1.6335" />
    <detection t="3" x="106.19600000000003" y="40.915" z="0.4558" />
    <detection t="4" x="103.80900000000003" y="41.135" z="0.419" />
    <detection t="5" x="101.286" y="41.573" z="-0.3262" />
    <detection t="6" x="98.89100000000002" y="42.120999999999995" z="0.7864" />
    <detection t="7" x="96.536" y="42.632999999999996" z="-0.223" />
    <detection t="8" x="94.33100000000002" y="43.305" z="-0.7622" />
    <detection t="9" x="91.94999999999999" y="43.894999999999996" z="-0.2413" />
    <detection t="10" x="89.72000000000003" y="44.48" z="-0.2934" />
    <detection t="11" x="87.57100000000003" y="45.192" z="-0.3063" />
    <detection t="12" x="85.46699999999998" y="45.727" z="-0.287" />
    <detection t="13" x="83.447" y="46.478" z="-0.6262" />
    <detection t="14" x="81.469" y="47.163" z="-0.4866" />
    <detection t="15" x="79.608" y="47.797" z="-1.0201" />
    <detection t="16" x="77.81200000000001" y="48.583999999999996" z="-0.973" />
    <detection t="17" x="76.096" y="49.329" z="-0.8222" />
    <detection t="18" x="74.53500000000003" y="50.157000000000004" z="-1.2769" />
    <detection t="19" x="73.20100000000002" y="50.936" z="-1.204" />
    <detection t="20" x="71.988" y="51.773" z="-1.3416" />
    <detection t="21" x="70.83699999999999" y="52.59199999999999" z="-1.2639" />
    <detection t="22" x="69.73599999999999" y="53.477" z="-1.3386" />
    <detection t="23" x="68.66700000000003" y="54.270999999999994" z="-1.3409" />
    <detection t="24" x="67.75600000000003" y="55.08899999999999" z="-1.2839" />
    <detection t="25" x="66.83600000000001" y="55.86899999999999" z="-1.0831" />
    <detection t="26" x="66.11000000000001" y="56.824000000000005" z="-1.335" />
    <detection t="27" x="65.41200000000003" y="57.681999999999995" z="-1.5025" />
    <detection t="28" x="64.62900000000002" y="58.486" z="-1.2906" />
    <detection t="29" x="64.03800000000001" y="59.448" z="-1.3149" />
    <detection t="30" x="63.391999999999996" y="60.245" z="-1.3272" />
    <detection t="31" x="62.73900000000003" y="61.123" z="-1.2811" />
    <detection t="32" x="62.03800000000001" y="61.942" z="-1.2635" />
    <detection t="33" x="61.274" y="62.708999999999996" z="-1.2535" />
    <detection t="34" x="60.60900000000004" y="64.042" z="-1.1916" />
    <detection t="35" x="60.08699999999999" y="65.08000000000001" z="-1.3556" />
    <detection t="36" x="59.42400000000001" y="66.018" z="-1.0695" />
    <detection t="37" x="59.02600000000001" y="66.70200000000001" z="-1.2078" />
    <detection t="38" x="58.64100000000002" y="67.492" z="-0.9439" />
    <detection t="39" x="58.263000000000005" y="68.00500000000001" z="-0.6732" />
  </particle>
  <particle nSpots="41">
    <detection t="0" x="179.663" y="64.19500000000001" z="7.0892" />
    <detection t="1" x="174.47500000000002" y="62.181999999999995" z="7.2439" />
    <detection t="2" x="169.56900000000002" y="60.37" z="6.6834" />
    <detection t="3" x="164.498" y="58.567" z="6.6833" />
    <detection t="4" x="159.426" y="57.01199999999999" z="6.6763" />
    <detection t="5" x="154.498" y="55.651999999999994" z="6.3702" />
    <detection t="6" x="149.781" y="54.474" z="6.089" />
    <detection t="7" x="145.147" y="53.425000000000004" z="6.0434" />
    <detection t="8" x="139.71000000000004" y="52.487" z="5.6163" />
    <detection t="9" x="136.53500000000003" y="51.821000000000005" z="5.425" />
    <detection t="10" x="132.67200000000003" y="51.346" z="5.4544" />
    <detection t="11" x="129.05200000000002" y="50.912" z="5.1096" />
    <detection t="12" x="125.32" y="50.523999999999994" z="5.0154" />
    <detection t="13" x="121.805" y="50.29" z="4.8672" />
    <detection t="14" x="118.48000000000002" y="50.12" z="4.6914" />
    <detection t="15" x="115.23000000000002" y="49.967999999999996" z="4.5087" />
    <detection t="16" x="112.19900000000001" y="49.945" z="4.3672" />
    <detection t="17" x="109.13800000000003" y="49.987" z="4.3292" />
    <detection t="18" x="106.20100000000002" y="50.076" z="4.1976" />
    <detection t="19" x="103.34899999999999" y="50.285000000000004" z="4.2" />
    <detection t="20" x="100.524" y="50.526999999999994" z="4.1891" />
    <detection t="21" x="97.82800000000003" y="50.849" z="4.1634" />
    <detection t="22" x="95.202" y="51.23799999999999" z="4.1241" />
    <detection t="23" x="92.52000000000004" y="51.672999999999995" z="4.1377" />
    <detection t="24" x="89.971" y="52.211999999999996" z="3.9205" />
    <detection t="25" x="87.47500000000002" y="52.648999999999994" z="3.7004" />
    <detection t="26" x="85.04200000000003" y="53.26" z="3.8032" />
    <detection t="27" x="82.656" y="53.829" z="3.8186" />
    <detection t="28" x="80.44200000000001" y="54.442" z="3.7902" />
    <detection t="29" x="78.11900000000003" y="55.175000000000004" z="3.4658" />
    <detection t="30" x="75.76600000000002" y="55.873" z="3.4337" />
    <detection t="31" x="73.21199999999999" y="56.728" z="3.4861" />
    <detection t="32" x="70.76400000000001" y="57.532999999999994" z="3.6851" />
    <detection t="33" x="68.31299999999999" y="58.76199999999999" z="3.7683" />
    <detection t="34" x="66.07600000000002" y="59.993" z="3.6927" />
    <detection t="35" x="63.75400000000002" y="61.21699999999999" z="3.5135" />
    <detection t="36" x="61.77000000000004" y="62.27" z="3.6662" />
    <detection t="37" x="59.93100000000004" y="63.181999999999995" z="3.8217" />
    <detection t="38" x="57.90300000000002" y="63.969" z="3.8517" />
    <detection t="39" x="55.769000000000005" y="64.721" z="3.8092" />
    <detection t="40" x="53.71800000000002" y="65.47200000000001" z="4.1382" />
  </particle>
  <particle nSpots="40">
    <detection t="0" x="210.96699999999998" y="77.046" z="-5.1196" />
    <detection t="1" x="211.06800000000004" y="76.15100000000001" z="-5.0085" />
    <detection t="2" x="211.06600000000003" y="75.266" z="-5.2784" />
    <detection t="3" x="211.04700000000003" y="74.39800000000001" z="-5.5062" />
    <detection t="4" x="211.08100000000002" y="73.459" z="-5.3859" />
    <detection t="5" x="210.764" y="72.489" z="-5.4051" />
    <detection t="6" x="210.536" y="71.486" z="-5.4985" />
    <detection t="7" x="210.385" y="70.47800000000001" z="-5.8589" />
    <detection t="8" x="210.526" y="69.444" z="-5.6965" />
    <detection t="9" x="210.288" y="68.41900000000001" z="-5.596" />
    <detection t="10" x="209.56600000000003" y="67.44300000000001" z="-6.499" />
    <detection t="11" x="208.784" y="66.424" z="-5.8345" />
    <detection t="12" x="207.94400000000002" y="65.22" z="-6.0343" />
    <detection t="13" x="207.055" y="64.125" z="-6.784" />
    <detection t="14" x="206.185" y="63.062999999999995" z="-6.8647" />
    <detection t="15" x="205.24600000000004" y="61.975" z="-6.9208" />
    <detection t="16" x="204.41700000000003" y="60.85399999999999" z="-6.8564" />
    <detection t="17" x="203.538" y="59.796" z="-6.8337" />
    <detection t="18" x="202.69800000000004" y="58.802" z="-6.7922" />
    <detection t="19" x="201.89600000000002" y="57.793" z="-6.8462" />
    <detection t="20" x="201.16200000000003" y="56.677" z="-6.9915" />
    <detection t="21" x="200.37" y="55.437999999999995" z="-6.9085" />
    <detection t="22" x="199.5" y="54.213" z="-7.221" />
    <detection t="23" x="198.73900000000003" y="52.963" z="-7.1341" />
    <detection t="24" x="197.78500000000003" y="51.787" z="-7.2647" />
    <detection t="25" x="196.813" y="50.599" z="-7.2368" />
    <detection t="26" x="195.87" y="49.394" z="-7.088" />
    <detection t="27" x="194.966" y="48.135" z="-7.1887" />
    <detection t="28" x="193.91000000000003" y="46.768" z="-7.1752" />
    <detection t="29" x="192.68200000000002" y="45.416" z="-7.264" />
    <detection t="30" x="191.555" y="44.234" z="-7.0385" />
    <detection t="31" x="190.53000000000003" y="43.129" z="-7.1693" />
    <detection t="32" x="189.55" y="42.048" z="-6.999" />
    <detection t="33" x="188.39600000000002" y="40.863" z="-6.9933" />
    <detection t="34" x="187.44" y="39.811" z="-6.9923" />
    <detection t="35" x="186.55700000000002" y="38.714" z="-6.9479" />
    <detection t="36" x="185.72000000000003" y="37.553" z="-6.9201" />
    <detection t="37" x="184.733" y="36.406" z="-6.7256" />
    <detection t="38" x="183.76800000000003" y="35.278" z="-6.8533" />
    <detection t="39" x="182.80900000000003" y="34.225" z="-6.6534" />
  </particle>
  <particle nSpots="29">
    <detection t="12" x="205.78500000000003" y="73.58000000000001" z="-18.3512" />
    <detection t="13" x="201.762" y="71.18" z="-18.2177" />
    <detection t="14" x="197.74400000000003" y="68.918" z="-18.1553" />
    <detection t="15" x="193.74" y="66.781" z="-18.0529" />
    <detection t="16" x="189.75800000000004" y="64.77000000000001" z="-18.1376" />
    <detection t="17" x="186.002" y="62.955000000000005" z="-18.1444" />
    <detection t="18" x="182.301" y="61.288000000000004" z="-17.925" />
    <detection t="19" x="178.647" y="59.727" z="-18.1836" />
    <detection t="20" x="175.168" y="58.379" z="-18.0393" />
    <detection t="21" x="171.63300000000004" y="57.029999999999994" z="-18.248" />
    <detection t="22" x="168.24099999999999" y="55.814" z="-18.0621" />
    <detection t="23" x="164.88600000000002" y="54.690999999999995" z="-17.7683" />
    <detection t="24" x="161.515" y="53.574000000000005" z="-17.6958" />
    <detection t="25" x="157.976" y="52.43" z="-17.7699" />
    <detection t="26" x="154.56100000000004" y="51.464999999999996" z="-17.4526" />
    <detection t="27" x="151.123" y="50.544000000000004" z="-17.1609" />
    <detection t="28" x="147.805" y="49.737" z="-17.1986" />
    <detection t="29" x="144.596" y="49.068999999999996" z="-17.0666" />
    <detection t="30" x="141.3" y="48.423" z="-16.9824" />
    <detection t="31" x="138.07300000000004" y="47.806999999999995" z="-16.9813" />
    <detection t="32" x="134.89100000000002" y="47.306" z="-16.7856" />
    <detection t="33" x="131.697" y="46.852" z="-16.7517" />
    <detection t="34" x="128.54200000000003" y="46.562" z="-16.6046" />
    <detection t="35" x="125.55400000000003" y="46.277" z="-16.5422" />
    <detection t="36" x="122.632" y="46.111" z="-16.2382" />
    <detection t="37" x="119.90199999999999" y="45.91" z="-16.1978" />
    <detection t="38" x="117.118" y="45.792" z="-16.0071" />
    <detection t="39" x="114.66300000000001" y="45.669" z="-15.7167" />
    <detection t="40" x="112.209" y="45.579" z="-15.6123" />
  </particle>
  <particle nSpots="40">
    <detection t="0" x="140.93" y="49.035" z="-3.7634" />
    <detection t="1" x="140.24400000000003" y="49.058" z="-3.9144" />
    <detection t="2" x="139.644" y="49.113" z="-3.9719" />
    <detection t="3" x="138.92900000000003" y="49.232" z="-4.0467" />
    <detection t="4" x="138.091" y="49.353" z="-4.1997" />
    <detection t="5" x="137.267" y="49.552" z="-4.2864" />
    <detection t="6" x="136.56800000000004" y="49.662" z="-4.4977" />
    <detection t="7" x="135.61400000000003" y="49.8" z="-4.5087" />
    <detection t="8" x="134.368" y="50.109" z="-4.5973" />
    <detection t="9" x="133.786" y="50.335" z="-4.596" />
    <detection t="10" x="133.17000000000002" y="50.583999999999996" z="-4.6862" />
    <detection t="11" x="132.284" y="50.657999999999994" z="-4.6545" />
    <detection t="12" x="131.223" y="50.63699999999999" z="-4.5953" />
    <detection t="13" x="130.26600000000002" y="50.733" z="-4.7269" />
    <detection t="14" x="129.485" y="50.85999999999999" z="-4.7015" />
    <detection t="15" x="128.75" y="51.014" z="-4.6479" />
    <detection t="16" x="128.03000000000003" y="51.204" z="-4.4711" />
    <detection t="17" x="127.29400000000004" y="51.332" z="-4.4652" />
    <detection t="18" x="126.61900000000003" y="51.496" z="-4.4959" />
    <detection t="19" x="125.91300000000001" y="51.71999999999999" z="-4.6874" />
    <detection t="20" x="125.18700000000001" y="52.034" z="-4.5418" />
    <detection t="21" x="124.84100000000001" y="52.275" z="-4.5755" />
    <detection t="22" x="124.37700000000001" y="52.077999999999996" z="-4.4205" />
    <detection t="23" x="124.29599999999999" y="52.053000000000004" z="-4.7644" />
    <detection t="24" x="123.97300000000001" y="52.288000000000004" z="-4.0539" />
    <detection t="25" x="123.88400000000001" y="52.65" z="-4.7593" />
    <detection t="26" x="123.91500000000002" y="53.187000000000005" z="-4.5399" />
    <detection t="27" x="123.49799999999999" y="53.231" z="-4.3555" />
    <detection t="28" x="122.93900000000002" y="53.336000000000006" z="-4.4484" />
    <detection t="29" x="122.47200000000004" y="53.493" z="-4.4339" />
    <detection t="30" x="121.93400000000003" y="53.663999999999994" z="-4.4449" />
    <detection t="31" x="121.66399999999999" y="53.85999999999999" z="-4.3663" />
    <detection t="32" x="121.29599999999999" y="53.877" z="-4.3689" />
    <detection t="33" x="120.85000000000002" y="54.038999999999994" z="-4.1816" />
    <detection t="34" x="120.45800000000003" y="54.067" z="-4.1235" />
    <detection t="35" x="120.10000000000002" y="54.117" z="-4.1147" />
    <detection t="36" x="119.721" y="54.071000000000005" z="-4.0064" />
    <detection t="37" x="119.41399999999999" y="54.154" z="-3.6712" />
    <detection t="38" x="119.291" y="54.303000000000004" z="-3.7363" />
    <detection t="39" x="119.08800000000002" y="54.346" z="-3.4082" />
  </particle>
  <particle nSpots="32">
    <detection t="0" x="221.976" y="103.58500000000001" z="-6.7589" />
    <detection t="1" x="226.16000000000003" y="100.655" z="-7.0455" />
    <detection t="2" x="229.558" y="97.59400000000001" z="-7.7249" />
    <detection t="3" x="232.019" y="94.536" z="-8.0468" />
    <detection t="4" x="233.546" y="91.49900000000001" z="-8.4559" />
    <detection t="5" x="234.58800000000002" y="88.68400000000001" z="-8.8352" />
    <detection t="6" x="235.15300000000002" y="86.093" z="-9.2229" />
    <detection t="7" x="235.25900000000001" y="83.70200000000001" z="-9.569" />
    <detection t="8" x="234.86" y="81.515" z="-9.7384" />
    <detection t="9" x="234.216" y="79.55600000000001" z="-9.9528" />
    <detection t="10" x="233.253" y="77.723" z="-10.0281" />
    <detection t="11" x="232.353" y="76.072" z="-10.2024" />
    <detection t="12" x="231.28000000000003" y="74.337" z="-10.3216" />
    <detection t="13" x="230.23200000000003" y="72.69600000000001" z="-10.3902" />
    <detection t="14" x="229.01600000000002" y="71.054" z="-10.4877" />
    <detection t="15" x="227.79900000000004" y="69.45" z="-10.5466" />
    <detection t="16" x="226.469" y="67.935" z="-10.5915" />
    <detection t="17" x="225.043" y="66.381" z="-10.6099" />
    <detection t="18" x="223.59199999999998" y="64.887" z="-10.4634" />
    <detection t="19" x="222.08000000000004" y="63.565000000000005" z="-10.4964" />
    <detection t="20" x="220.666" y="62.07" z="-10.5491" />
    <detection t="21" x="219.231" y="60.525" z="-10.5046" />
    <detection t="22" x="217.74400000000003" y="58.906" z="-10.5315" />
    <detection t="23" x="216.25900000000001" y="57.272" z="-10.4568" />
    <detection t="24" x="214.97000000000003" y="55.632" z="-10.5253" />
    <detection t="25" x="213.524" y="54.056999999999995" z="-10.4617" />
    <detection t="26" x="212.349" y="52.318000000000005" z="-10.4601" />
    <detection t="27" x="210.909" y="50.684000000000005" z="-10.283" />
    <detection t="28" x="209.253" y="48.908" z="-10.178" />
    <detection t="29" x="207.54700000000003" y="47.174" z="-10.1473" />
    <detection t="30" x="205.752" y="45.471" z="-9.7655" />
    <detection t="31" x="203.91200000000003" y="43.921" z="-9.98" />
  </particle>
  <particle nSpots="9">
    <detection t="31" x="160.793" y="25.065999999999995" z="-20.5018" />
    <detection t="32" x="154.47700000000003" y="23.687999999999995" z="-19.9931" />
    <detection t="33" x="149.07" y="22.945999999999998" z="-19.6669" />
    <detection t="34" x="143.55600000000004" y="22.214999999999996" z="-19.4269" />
    <detection t="35" x="138.24" y="21.652" z="-19.4465" />
    <detection t="36" x="133.05200000000002" y="21.213" z="-19.0704" />
    <detection t="37" x="128.06100000000004" y="20.848999999999997" z="-18.8841" />
    <detection t="38" x="123.113" y="20.705" z="-18.6461" />
    <detection t="39" x="118.40199999999999" y="20.414" z="-18.4586" />
  </particle>
  <particle nSpots="9">
    <detection t="33" x="141.332" y="83.988" z="-11.3006" />
    <detection t="34" x="141.66000000000003" y="84.394" z="-11.2719" />
    <detection t="35" x="141.812" y="84.57400000000001" z="-11.1154" />
    <detection t="36" x="142.089" y="84.706" z="-10.9852" />
    <detection t="37" x="142.52500000000003" y="84.96100000000001" z="-10.7795" />
    <detection t="38" x="142.779" y="85.042" z="-10.5097" />
    <detection t="39" x="143.238" y="85.459" z="-10.4103" />
    <detection t="40" x="143.59700000000004" y="85.85300000000001" z="-10.1049" />
    <detection t="41" x="144.28300000000002" y="86.15100000000001" z="-9.8003" />
  </particle>
  <particle nSpots="3">
    <detection t="2" x="64.97800000000001" y="118.439" z="-19.1169" />
    <detection t="3" x="62.786" y="118.70000000000002" z="-18.273" />
    <detection t="4" x="65.17200000000003" y="120.75300000000001" z="-18.0613" />
  </particle>
  <particle nSpots="27">
    <detection t="0" x="139.04200000000003" y="15.628000000000002" z="-21.6511" />
    <detection t="1" x="131.74099999999999" y="15.423" z="-22.2043" />
    <detection t="2" x="123.971" y="15.566" z="-21.5705" />
    <detection t="3" x="115.25999999999999" y="15.825999999999999" z="-21.7451" />
    <detection t="4" x="106.06700000000001" y="16.090000000000003" z="-21.9525" />
    <detection t="5" x="96.77100000000002" y="16.854999999999997" z="-22.0871" />
    <detection t="6" x="87.577" y="18.018" z="-21.9762" />
    <detection t="7" x="78.05000000000001" y="19.493000000000002" z="-21.9144" />
    <detection t="8" x="68.64800000000002" y="21.478" z="-21.8244" />
    <detection t="9" x="59.860000000000014" y="23.92" z="-21.5858" />
    <detection t="10" x="51.26400000000001" y="26.833" z="-21.6656" />
    <detection t="11" x="43.357" y="29.841" z="-21.4766" />
    <detection t="12" x="35.697" y="33.166" z="-21.4484" />
    <detection t="13" x="28.908000000000015" y="37.332" z="-21.387" />
    <detection t="14" x="23.185000000000002" y="42.164" z="-21.139" />
    <detection t="15" x="18.312000000000012" y="46.931999999999995" z="-20.7979" />
    <detection t="16" x="13.590000000000003" y="50.981" z="-19.7066" />
    <detection t="17" x="9.357" y="52.832" z="-18.1977" />
    <detection t="18" x="7.781000000000006" y="52.76499999999999" z="-16.3873" />
    <detection t="19" x="7.13300000000001" y="48.977" z="-14.8611" />
    <detection t="20" x="8.074000000000012" y="42.696" z="-13.6734" />
    <detection t="21" x="11.896000000000015" y="35.497" z="-13.9374" />
    <detection t="22" x="16.599000000000018" y="28.351" z="-14.9959" />
    <detection t="23" x="22.126000000000005" y="23.405" z="-13.6029" />
    <detection t="24" x="26.269000000000005" y="20.995999999999995" z="-14.8942" />
    <detection t="25" x="33.92500000000001" y="19.028" z="-17.4863" />
    <detection t="26" x="42.81700000000001" y="16.804000000000002" z="-18.5802" />
  </particle>
  <particle nSpots="25">
    <detection t="5" x="201.195" y="124.42000000000002" z="6.1275" />
    <detection t="6" x="210.85900000000004" y="123.811" z="6.1517" />
    <detection t="7" x="216.19300000000004" y="120.809" z="7.1983" />
    <detection t="8" x="217.76100000000002" y="117.475" z="7.3239" />
    <detection t="9" x="216.534" y="114.122" z="8.1292" />
    <detection t="10" x="212.85399999999998" y="111.07400000000001" z="8.1355" />
    <detection t="11" x="208.921" y="108.15400000000001" z="7.9999" />
    <detection t="12" x="205.12600000000003" y="105.18900000000001" z="7.7416" />
    <detection t="13" x="201.35900000000004" y="102.775" z="7.8533" />
    <detection t="14" x="198.27800000000002" y="100.00800000000001" z="7.6182" />
    <detection t="15" x="194.54500000000002" y="97.76100000000001" z="8.084" />
    <detection t="16" x="191.07300000000004" y="95.995" z="7.7197" />
    <detection t="17" x="187.747" y="94.14800000000001" z="7.6114" />
    <detection t="18" x="184.59000000000003" y="92.643" z="7.2649" />
    <detection t="19" x="181.2" y="91.122" z="7.2488" />
    <detection t="20" x="177.98000000000002" y="89.516" z="7.4032" />
    <detection t="21" x="174.98700000000002" y="88.251" z="7.2268" />
    <detection t="22" x="172.125" y="86.99600000000001" z="7.2155" />
    <detection t="23" x="169.37100000000004" y="85.903" z="7.8176" />
    <detection t="24" x="166.89300000000003" y="84.85000000000001" z="7.2138" />
    <detection t="25" x="164.401" y="83.91000000000001" z="7.2951" />
    <detection t="26" x="162.026" y="82.989" z="7.249" />
    <detection t="27" x="159.67000000000002" y="82.18" z="7.1514" />
    <detection t="28" x="157.46500000000003" y="81.50200000000001" z="7.2847" />
    <detection t="29" x="155.344" y="80.808" z="7.2366" />
  </particle>
  <particle nSpots="43">
    <detection t="0" x="133.69400000000002" y="67.61500000000001" z="-14.8064" />
    <detection t="1" x="131.608" y="67.381" z="-14.8147" />
    <detection t="2" x="129.51300000000003" y="67.17200000000001" z="-14.9457" />
    <detection t="3" x="127.67000000000002" y="67.004" z="-14.7836" />
    <detection t="4" x="125.64500000000004" y="66.93900000000001" z="-14.9046" />
    <detection t="5" x="123.56200000000001" y="67.009" z="-14.7812" />
    <detection t="6" x="121.38300000000004" y="67.04100000000001" z="-14.6311" />
    <detection t="7" x="119.286" y="67.02900000000001" z="-14.6316" />
    <detection t="8" x="117.14300000000003" y="67.126" z="-14.5661" />
    <detection t="9" x="115.12799999999999" y="67.06" z="-14.4801" />
    <detection t="10" x="113.02500000000003" y="67.156" z="-14.4526" />
    <detection t="11" x="111.08300000000003" y="67.396" z="-14.3193" />
    <detection t="12" x="109.42400000000004" y="67.543" z="-14.5204" />
    <detection t="13" x="107.786" y="67.768" z="-14.2442" />
    <detection t="14" x="106.27800000000002" y="67.944" z="-14.1191" />
    <detection t="15" x="104.959" y="68.12" z="-13.9871" />
    <detection t="16" x="103.73599999999999" y="68.37100000000001" z="-14.0254" />
    <detection t="17" x="102.49700000000001" y="68.623" z="-13.9125" />
    <detection t="18" x="101.358" y="68.941" z="-13.8039" />
    <detection t="19" x="100.29700000000003" y="69.177" z="-13.7873" />
    <detection t="20" x="99.24900000000002" y="69.54700000000001" z="-13.6525" />
    <detection t="21" x="98.31700000000001" y="70.006" z="-13.5088" />
    <detection t="22" x="97.447" y="70.393" z="-13.5032" />
    <detection t="23" x="96.62900000000002" y="70.792" z="-13.443" />
    <detection t="24" x="95.92500000000001" y="71.03200000000001" z="-13.3494" />
    <detection t="25" x="95.37600000000003" y="71.402" z="-13.3141" />
    <detection t="26" x="94.90500000000003" y="71.57000000000001" z="-13.2395" />
    <detection t="27" x="94.767" y="72.01400000000001" z="-13.1328" />
    <detection t="28" x="94.32900000000001" y="72.29" z="-13.033" />
    <detection t="29" x="93.894" y="72.71900000000001" z="-12.8853" />
    <detection t="30" x="93.404" y="73.069" z="-12.6917" />
    <detection t="31" x="92.78500000000003" y="73.41300000000001" z="-12.5941" />
    <detection t="32" x="92.05099999999999" y="73.76700000000001" z="-12.6079" />
    <detection t="33" x="91.48900000000003" y="74.004" z="-12.2807" />
    <detection t="34" x="90.76800000000003" y="74.637" z="-12.2989" />
    <detection t="35" x="90.18100000000004" y="75.07300000000001" z="-12.1663" />
    <detection t="36" x="89.59500000000003" y="75.319" z="-12.1835" />
    <detection t="37" x="89.00800000000004" y="75.56800000000001" z="-11.96" />
    <detection t="38" x="88.36900000000003" y="75.774" z="-11.8813" />
    <detection t="39" x="87.80900000000003" y="75.998" z="-11.7498" />
    <detection t="40" x="87.28000000000003" y="76.05000000000001" z="-11.563" />
    <detection t="41" x="86.572" y="76.191" z="-11.3703" />
    <detection t="42" x="86.31100000000004" y="76.32900000000001" z="-11.1604" />
  </particle>
  <particle nSpots="24">
    <detection t="15" x="148.75600000000003" y="80.19600000000001" z="-15.0211" />
    <detection t="16" x="147.27300000000002" y="80.07900000000001" z="-14.8956" />
    <detection t="17" x="146.24099999999999" y="79.905" z="-14.6906" />
    <detection t="18" x="145.45600000000002" y="79.781" z="-14.5224" />
    <detection t="19" x="144.685" y="79.74900000000001" z="-14.5548" />
    <detection t="20" x="144.28000000000003" y="79.727" z="-14.3973" />
    <detection t="21" x="143.762" y="79.721" z="-14.3135" />
    <detection t="22" x="143.341" y="79.756" z="-14.2452" />
    <detection t="23" x="142.98000000000002" y="79.872" z="-14.1795" />
    <detection t="24" x="142.553" y="80.054" z="-14.0604" />
    <detection t="25" x="142.25100000000003" y="80.17200000000001" z="-13.8931" />
    <detection t="26" x="141.875" y="80.34" z="-13.7579" />
    <detection t="27" x="141.59199999999998" y="80.477" z="-13.6735" />
    <detection t="28" x="141.34500000000003" y="80.619" z="-13.5908" />
    <detection t="29" x="141.163" y="80.77900000000001" z="-13.4446" />
    <detection t="30" x="141.0" y="80.89" z="-13.1855" />
    <detection t="31" x="140.69100000000003" y="81.036" z="-13.1278" />
    <detection t="32" x="140.615" y="81.134" z="-12.8703" />
    <detection t="33" x="140.34500000000003" y="81.123" z="-12.858" />
    <detection t="34" x="140.22500000000002" y="81.284" z="-12.5266" />
    <detection t="35" x="140.09300000000002" y="81.305" z="-12.3565" />
    <detection t="36" x="140.25400000000002" y="81.49600000000001" z="-12.232" />
    <detection t="37" x="140.28500000000003" y="81.436" z="-11.9933" />
    <detection t="38" x="140.324" y="81.525" z="-11.8519" />
  </particle>
  <particle nSpots="5">
    <detection t="0" x="138.30700000000002" y="57.87799999999999" z="-14.51" />
    <detection t="1" x="136.625" y="57.76499999999999" z="-14.1777" />
    <detection t="2" x="134.96000000000004" y="57.734" z="-14.3498" />
    <detection t="3" x="133.108" y="57.546" z="-14.2958" />
    <detection t="4" x="131.697" y="57.791999999999994" z="-14.4065" />
  </particle>
  <particle nSpots="39">
    <detection t="0" x="134.88" y="50.809999999999995" z="-13.8673" />
    <detection t="1" x="133.372" y="50.775" z="-13.7627" />
    <detection t="2" x="131.79700000000003" y="50.787" z="-13.8416" />
    <detection t="3" x="130.38800000000003" y="50.821999999999996" z="-13.9542" />
    <detection t="4" x="128.978" y="50.910000000000004" z="-13.7554" />
    <detection t="5" x="127.56700000000001" y="51.044000000000004" z="-13.7556" />
    <detection t="6" x="126.231" y="51.22599999999999" z="-13.7852" />
    <detection t="7" x="124.82600000000002" y="51.418" z="-13.7553" />
    <detection t="8" x="123.30099999999999" y="51.576" z="-13.5356" />
    <detection t="9" x="121.82300000000004" y="51.764" z="-13.4649" />
    <detection t="10" x="120.46199999999999" y="51.907999999999994" z="-13.2579" />
    <detection t="11" x="119.06700000000001" y="52.108" z="-13.2094" />
    <detection t="12" x="117.57400000000001" y="52.364" z="-13.0938" />
    <detection t="13" x="115.98000000000002" y="52.586999999999996" z="-12.8989" />
    <detection t="14" x="114.47200000000004" y="52.770999999999994" z="-12.7968" />
    <detection t="15" x="112.94900000000001" y="52.999" z="-12.6569" />
    <detection t="16" x="111.37400000000002" y="53.251" z="-12.6998" />
    <detection t="17" x="109.84899999999999" y="53.51499999999999" z="-12.4749" />
    <detection t="18" x="108.42599999999999" y="53.787" z="-12.3414" />
    <detection t="19" x="107.02000000000004" y="54.038999999999994" z="-12.3306" />
    <detection t="20" x="105.80099999999999" y="54.321000000000005" z="-12.1718" />
    <detection t="21" x="105.05400000000003" y="54.692" z="-12.0885" />
    <detection t="22" x="104.43200000000002" y="55.025" z="-11.977" />
    <detection t="23" x="103.69100000000003" y="55.353" z="-11.846" />
    <detection t="24" x="103.00999999999999" y="55.717999999999996" z="-11.8966" />
    <detection t="25" x="102.37200000000001" y="56.007" z="-11.7046" />
    <detection t="26" x="102.029" y="56.410000000000004" z="-11.6129" />
    <detection t="27" x="101.608" y="56.731" z="-11.5075" />
    <detection t="28" x="101.11400000000003" y="56.958999999999996" z="-11.2731" />
    <detection t="29" x="100.74400000000003" y="57.330000000000005" z="-11.2665" />
    <detection t="30" x="100.44200000000001" y="57.574000000000005" z="-11.106" />
    <detection t="31" x="99.99400000000003" y="57.86899999999999" z="-11.0182" />
    <detection t="32" x="99.57400000000001" y="58.074999999999996" z="-10.9792" />
    <detection t="33" x="99.168" y="58.413999999999994" z="-10.7135" />
    <detection t="34" x="98.69900000000001" y="58.71699999999999" z="-10.6651" />
    <detection t="35" x="98.38999999999999" y="58.922000000000004" z="-10.5225" />
    <detection t="36" x="97.959" y="58.998" z="-10.3287" />
    <detection t="37" x="97.54900000000004" y="59.061" z="-10.2284" />
    <detection t="38" x="97.22200000000004" y="59.217999999999996" z="-10.0179" />
  </particle>
  <particle nSpots="23">
    <detection t="0" x="173.54400000000004" y="112.80900000000001" z="-19.8587" />
    <detection t="1" x="166.935" y="109.852" z="-19.9922" />
    <detection t="2" x="161.026" y="106.82700000000001" z="-20.1209" />
    <detection t="3" x="154.92200000000003" y="103.905" z="-20.3094" />
    <detection t="4" x="148.90000000000003" y="101.269" z="-20.1092" />
    <detection t="5" x="142.435" y="99.11500000000001" z="-20.2336" />
    <detection t="6" x="136.39" y="97.13300000000001" z="-20.3479" />
    <detection t="7" x="130.61700000000002" y="95.418" z="-20.3965" />
    <detection t="8" x="125.38900000000001" y="93.94800000000001" z="-20.3526" />
    <detection t="9" x="120.19900000000001" y="92.604" z="-20.3106" />
    <detection t="10" x="114.74600000000004" y="91.30600000000001" z="-20.3265" />
    <detection t="11" x="109.613" y="90.31700000000001" z="-20.2466" />
    <detection t="12" x="104.87100000000004" y="89.54700000000001" z="-20.4259" />
    <detection t="13" x="100.25600000000003" y="88.917" z="-20.5172" />
    <detection t="14" x="95.83800000000002" y="88.388" z="-20.4141" />
    <detection t="15" x="91.606" y="88.00200000000001" z="-20.271" />
    <detection t="16" x="87.39600000000002" y="87.85000000000001" z="-20.2474" />
    <detection t="17" x="83.21699999999998" y="87.857" z="-20.1698" />
    <detection t="18" x="79.35900000000004" y="87.912" z="-20.2423" />
    <detection t="19" x="75.65500000000003" y="88.108" z="-20.2566" />
    <detection t="20" x="72.17200000000003" y="88.4" z="-20.2834" />
    <detection t="21" x="68.036" y="88.863" z="-20.4345" />
    <detection t="22" x="64.46699999999998" y="89.08800000000001" z="-20.0839" />
  </particle>
  <particle nSpots="17">
    <detection t="0" x="206.753" y="104.551" z="-2.798" />
    <detection t="1" x="209.72899999999998" y="104.33600000000001" z="-2.9731" />
    <detection t="2" x="212.822" y="103.98400000000001" z="-2.9015" />
    <detection t="3" x="215.767" y="103.19800000000001" z="-2.9552" />
    <detection t="4" x="218.712" y="101.947" z="-3.0788" />
    <detection t="5" x="221.406" y="100.36500000000001" z="-3.1309" />
    <detection t="6" x="223.84199999999998" y="98.632" z="-3.1411" />
    <detection t="7" x="226.13" y="96.73700000000001" z="-3.1752" />
    <detection t="8" x="227.966" y="94.69200000000001" z="-3.2144" />
    <detection t="9" x="229.464" y="92.68400000000001" z="-3.0985" />
    <detection t="10" x="230.817" y="90.76" z="-3.152" />
    <detection t="11" x="231.85399999999998" y="88.69600000000001" z="-3.0251" />
    <detection t="12" x="232.60500000000002" y="86.647" z="-3.1722" />
    <detection t="13" x="233.06800000000004" y="84.68" z="-3.0109" />
    <detection t="14" x="233.29400000000004" y="82.85600000000001" z="-2.9443" />
    <detection t="15" x="232.85500000000002" y="80.91600000000001" z="-3.041" />
    <detection t="16" x="232.339" y="79.21600000000001" z="-2.9187" />
  </particle>
  <particle nSpots="38">
    <detection t="0" x="98.22800000000001" y="45.744" z="-15.5961" />
    <detection t="1" x="95.70300000000003" y="46.105" z="-15.546" />
    <detection t="2" x="93.19900000000001" y="46.522999999999996" z="-15.5844" />
    <detection t="3" x="90.77800000000002" y="47.048" z="-15.6017" />
    <detection t="4" x="88.35700000000003" y="47.591" z="-15.4589" />
    <detection t="5" x="86.017" y="48.272" z="-15.6077" />
    <detection t="6" x="83.61500000000001" y="48.989" z="-15.29" />
    <detection t="7" x="81.262" y="49.716" z="-15.3377" />
    <detection t="8" x="79.09000000000003" y="50.401999999999994" z="-15.3891" />
    <detection t="9" x="76.928" y="51.034" z="-15.0511" />
    <detection t="10" x="74.87100000000004" y="51.811" z="-15.0636" />
    <detection t="11" x="72.79700000000003" y="52.525" z="-14.7641" />
    <detection t="12" x="70.75800000000004" y="53.269" z="-14.7639" />
    <detection t="13" x="68.81900000000002" y="54.053999999999995" z="-14.8521" />
    <detection t="14" x="66.88400000000001" y="54.946999999999996" z="-14.4317" />
    <detection t="15" x="65.13400000000001" y="55.87" z="-14.4212" />
    <detection t="16" x="63.49200000000002" y="56.842999999999996" z="-14.3186" />
    <detection t="17" x="61.867999999999995" y="57.88699999999999" z="-14.1678" />
    <detection t="18" x="60.45100000000002" y="58.85999999999999" z="-14.1045" />
    <detection t="19" x="59.178000000000026" y="59.901999999999994" z="-13.8826" />
    <detection t="20" x="58.07400000000001" y="60.898999999999994" z="-13.7638" />
    <detection t="21" x="57.17700000000002" y="61.993" z="-13.6556" />
    <detection t="22" x="56.12100000000001" y="63.10399999999999" z="-13.5631" />
    <detection t="23" x="55.21000000000001" y="64.182" z="-13.5289" />
    <detection t="24" x="54.418000000000006" y="65.233" z="-13.2707" />
    <detection t="25" x="53.682000000000016" y="66.259" z="-13.3032" />
    <detection t="26" x="52.95800000000003" y="67.39500000000001" z="-13.1708" />
    <detection t="27" x="52.22200000000001" y="68.32700000000001" z="-12.9441" />
    <detection t="28" x="51.715" y="69.304" z="-12.8489" />
    <detection t="29" x="51.102000000000004" y="70.268" z="-12.7175" />
    <detection t="30" x="50.59900000000002" y="71.29" z="-12.5376" />
    <detection t="31" x="49.98100000000002" y="72.33200000000001" z="-12.346" />
    <detection t="32" x="49.45200000000003" y="73.15100000000001" z="-12.2761" />
    <detection t="33" x="48.96000000000001" y="74.733" z="-12.0339" />
    <detection t="34" x="48.405" y="75.787" z="-12.0106" />
    <detection t="35" x="47.82900000000001" y="76.771" z="-11.8979" />
    <detection t="36" x="47.291000000000025" y="77.44500000000001" z="-11.6673" />
    <detection t="37" x="46.95800000000003" y="78.50200000000001" z="-11.5409" />
  </particle>
  <particle nSpots="3">
    <detection t="4" x="30.935000000000002" y="27.144999999999996" z="-22.1987" />
    <detection t="5" x="32.94400000000002" y="28.519" z="-23.0568" />
    <detection t="6" x="30.988" y="31.021" z="-23.4605" />
  </particle>
  <particle nSpots="37">
    <detection t="4" x="139.029" y="107.741" z="-15.5383" />
    <detection t="5" x="142.257" y="107.875" z="-15.4835" />
    <detection t="6" x="145.882" y="108.174" z="-15.5512" />
    <detection t="7" x="148.91200000000003" y="108.348" z="-15.5316" />
    <detection t="8" x="151.77000000000004" y="108.423" z="-15.7706" />
    <detection t="9" x="154.608" y="108.45100000000001" z="-15.5331" />
    <detection t="10" x="157.34700000000004" y="108.36500000000001" z="-15.6603" />
    <detection t="11" x="159.875" y="108.531" z="-15.726" />
    <detection t="12" x="161.88" y="108.903" z="-15.6472" />
    <detection t="13" x="163.548" y="109.186" z="-15.5353" />
    <detection t="14" x="165.27500000000003" y="109.343" z="-15.3812" />
    <detection t="15" x="166.796" y="109.49300000000001" z="-15.4742" />
    <detection t="16" x="168.26100000000002" y="109.71900000000001" z="-15.3442" />
    <detection t="17" x="169.639" y="110.018" z="-15.2781" />
    <detection t="18" x="171.228" y="110.39" z="-15.2552" />
    <detection t="19" x="172.877" y="110.851" z="-15.3913" />
    <detection t="20" x="174.51300000000003" y="111.402" z="-15.2389" />
    <detection t="21" x="176.16200000000003" y="112.016" z="-15.0593" />
    <detection t="22" x="177.952" y="112.71300000000001" z="-15.1201" />
    <detection t="23" x="180.08000000000004" y="113.435" z="-15.1415" />
    <detection t="24" x="182.49099999999999" y="114.40299999999999" z="-14.7498" />
    <detection t="25" x="185.44100000000003" y="115.66900000000001" z="-14.8793" />
    <detection t="26" x="188.42400000000004" y="116.87200000000001" z="-15.0132" />
    <detection t="27" x="191.35500000000002" y="117.763" z="-15.0378" />
    <detection t="28" x="194.51300000000003" y="118.446" z="-14.8487" />
    <detection t="29" x="197.63600000000002" y="118.91300000000001" z="-14.893" />
    <detection t="30" x="200.63400000000001" y="119.094" z="-14.7861" />
    <detection t="31" x="203.42400000000004" y="118.84800000000001" z="-14.6799" />
    <detection t="32" x="205.726" y="118.28200000000001" z="-14.7558" />
    <detection t="33" x="207.37" y="117.263" z="-14.7172" />
    <detection t="34" x="208.29500000000002" y="116.064" z="-14.9252" />
    <detection t="35" x="208.469" y="114.607" z="-15.0069" />
    <detection t="36" x="208.14600000000002" y="113.122" z="-14.8568" />
    <detection t="37" x="207.36599999999999" y="111.649" z="-14.7127" />
    <detection t="38" x="206.09300000000002" y="110.29100000000001" z="-14.7242" />
    <detection t="39" x="204.82600000000002" y="109.12400000000001" z="-14.639" />
    <detection t="40" x="203.44100000000003" y="107.915" z="-14.621" />
  </particle>
  <particle nSpots="20">
    <detection t="23" x="207.01600000000002" y="38.335" z="-8.9141" />
    <detection t="24" x="206.46800000000002" y="37.553" z="-8.836" />
    <detection t="25" x="207.051" y="36.708" z="-8.8857" />
    <detection t="26" x="208.24099999999999" y="35.908" z="-8.8511" />
    <detection t="27" x="209.574" y="35.368" z="-8.7336" />
    <detection t="28" x="210.81800000000004" y="35.138" z="-8.6975" />
    <detection t="29" x="212.25900000000001" y="35.077999999999996" z="-8.4407" />
    <detection t="30" x="213.78000000000003" y="35.269" z="-8.2944" />
    <detection t="31" x="215.356" y="35.643" z="-8.2507" />
    <detection t="32" x="217.053" y="36.379999999999995" z="-8.3135" />
    <detection t="33" x="218.777" y="37.329" z="-8.0531" />
    <detection t="34" x="220.49600000000004" y="38.446" z="-7.8036" />
    <detection t="35" x="222.21800000000002" y="39.675" z="-7.8031" />
    <detection t="36" x="223.93" y="41.126999999999995" z="-7.7086" />
    <detection t="37" x="225.548" y="42.415" z="-7.1915" />
    <detection t="38" x="226.981" y="44.12" z="-7.1023" />
    <detection t="39" x="227.909" y="45.592999999999996" z="-7.0317" />
    <detection t="40" x="229.005" y="47.611" z="-6.9531" />
    <detection t="41" x="229.81900000000002" y="49.168" z="-6.5294" />
    <detection t="42" x="230.094" y="50.535000000000004" z="-6.8923" />
  </particle>
  <particle nSpots="15">
    <detection t="0" x="33.662000000000006" y="24.394999999999996" z="5.7547" />
    <detection t="1" x="38.116000000000014" y="23.153999999999996" z="8.6276" />
    <detection t="2" x="40.46700000000001" y="23.019" z="7.285" />
    <detection t="3" x="39.98400000000001" y="24.174999999999997" z="7.6053" />
    <detection t="4" x="36.007000000000005" y="26.594" z="7.7366" />
    <detection t="5" x="29.997000000000014" y="29.562999999999995" z="7.5373" />
    <detection t="6" x="26.090000000000003" y="32.306999999999995" z="7.1861" />
    <detection t="7" x="23.884000000000015" y="33.071" z="6.1608" />
    <detection t="8" x="25.224000000000018" y="31.562999999999995" z="4.1848" />
    <detection t="9" x="28.334000000000003" y="28.528999999999996" z="4.3358" />
    <detection t="10" x="32.20000000000002" y="26.159999999999997" z="5.229" />
    <detection t="11" x="36.28800000000001" y="25.54" z="5.6254" />
    <detection t="12" x="39.60900000000001" y="25.330999999999996" z="6.0749" />
    <detection t="13" x="39.69500000000002" y="25.314999999999998" z="6.1482" />
    <detection t="14" x="36.869" y="27.491999999999997" z="6.3804" />
  </particle>
  <particle nSpots="20">
    <detection t="22" x="136.678" y="22.058" z="-18.8645" />
    <detection t="23" x="132.346" y="21.748999999999995" z="-18.5218" />
    <detection t="24" x="128.476" y="21.609" z="-18.7029" />
    <detection t="25" x="124.78300000000002" y="21.46" z="-18.5024" />
    <detection t="26" x="121.27100000000002" y="21.048000000000002" z="-18.1481" />
    <detection t="27" x="117.469" y="20.667" z="-18.3123" />
    <detection t="28" x="113.762" y="20.47" z="-18.1357" />
    <detection t="29" x="110.19200000000001" y="20.473999999999997" z="-18.1465" />
    <detection t="30" x="106.90100000000001" y="20.5" z="-18.1621" />
    <detection t="31" x="103.82100000000003" y="20.497999999999998" z="-17.9057" />
    <detection t="32" x="100.83699999999999" y="20.637999999999998" z="-17.7987" />
    <detection t="33" x="97.981" y="20.662999999999997" z="-17.6115" />
    <detection t="34" x="95.041" y="20.689999999999998" z="-17.4021" />
    <detection t="35" x="92.39500000000004" y="20.896" z="-17.3677" />
    <detection t="36" x="89.76100000000002" y="21.049" z="-17.0771" />
    <detection t="37" x="87.12900000000002" y="21.260999999999996" z="-17.0332" />
    <detection t="38" x="84.584" y="21.399" z="-16.8364" />
    <detection t="39" x="82.02199999999999" y="21.635999999999996" z="-16.7413" />
    <detection t="40" x="79.57300000000004" y="21.958" z="-16.5016" />
    <detection t="41" x="77.29200000000003" y="22.189999999999998" z="-16.4726" />
  </particle>
  <particle nSpots="46">
    <detection t="0" x="218.798" y="96.64500000000001" z="1.7208" />
    <detection t="1" x="218.74200000000002" y="94.68700000000001" z="1.9401" />
    <detection t="2" x="218.291" y="92.81400000000001" z="2.1084" />
    <detection t="3" x="217.635" y="91.152" z="3.2756" />
    <detection t="4" x="216.707" y="89.536" z="3.9759" />
    <detection t="5" x="215.618" y="87.979" z="3.5896" />
    <detection t="6" x="214.35900000000004" y="86.515" z="3.7673" />
    <detection t="7" x="213.051" y="85.14500000000001" z="3.4218" />
    <detection t="8" x="212.178" y="83.724" z="-6.3439" />
    <detection t="9" x="210.96500000000003" y="82.354" z="-6.8049" />
    <detection t="10" x="209.584" y="80.96100000000001" z="16.2895" />
    <detection t="11" x="208.231" y="79.73700000000001" z="25.4343" />
    <detection t="12" x="206.78700000000003" y="78.63000000000001" z="-9.4403" />
    <detection t="13" x="205.35900000000004" y="77.519" z="-11.1776" />
    <detection t="14" x="203.92000000000002" y="76.417" z="-13.0662" />
    <detection t="15" x="202.425" y="75.266" z="-14.8333" />
    <detection t="16" x="200.921" y="74.215" z="-16.7041" />
    <detection t="17" x="199.52300000000002" y="73.22" z="-18.464" />
    <detection t="18" x="198.10700000000003" y="72.265" z="-19.6814" />
    <detection t="19" x="196.72500000000002" y="71.378" z="-20.04" />
    <detection t="20" x="195.267" y="70.482" z="-20.1754" />
    <detection t="21" x="193.962" y="69.714" z="-20.0232" />
    <detection t="22" x="192.72700000000003" y="69.01700000000001" z="-19.9438" />
    <detection t="23" x="191.524" y="68.29700000000001" z="-20.1722" />
    <detection t="24" x="190.399" y="67.54400000000001" z="-20.0356" />
    <detection t="25" x="189.24900000000002" y="66.79400000000001" z="-20.2678" />
    <detection t="26" x="188.017" y="66.05600000000001" z="-20.17" />
    <detection t="27" x="186.904" y="65.26700000000001" z="-19.955" />
    <detection t="28" x="185.659" y="64.625" z="-19.8443" />
    <detection t="29" x="184.589" y="63.943999999999996" z="-20.0194" />
    <detection t="30" x="183.56400000000002" y="63.37" z="-19.9606" />
    <detection t="31" x="182.50600000000003" y="62.784" z="-19.8474" />
    <detection t="32" x="181.51" y="62.169000000000004" z="-19.6639" />
    <detection t="33" x="180.41500000000002" y="61.54" z="-19.7888" />
    <detection t="34" x="179.337" y="60.821000000000005" z="-19.7673" />
    <detection t="35" x="178.228" y="60.236" z="-19.6352" />
    <detection t="36" x="177.12600000000003" y="59.657000000000004" z="-19.7751" />
    <detection t="37" x="175.99900000000002" y="59.044000000000004" z="-19.4967" />
    <detection t="38" x="174.841" y="58.49099999999999" z="-19.4665" />
    <detection t="39" x="173.64600000000002" y="57.977" z="-19.2762" />
    <detection t="40" x="172.64300000000003" y="57.517" z="-19.3845" />
    <detection t="41" x="171.63600000000002" y="56.987" z="-19.3458" />
    <detection t="42" x="170.90700000000004" y="56.484" z="-19.0225" />
    <detection t="43" x="170.015" y="56.026999999999994" z="-18.8872" />
    <detection t="44" x="169.22899999999998" y="55.550000000000004" z="-18.7157" />
    <detection t="45" x="168.584" y="55.089999999999996" z="-18.8573" />
  </particle>
  <particle nSpots="43">
    <detection t="0" x="82.26499999999999" y="70.69200000000001" z="-12.7829" />
    <detection t="1" x="81.26100000000002" y="71.13600000000001" z="-12.8527" />
    <detection t="2" x="80.178" y="71.757" z="-12.791" />
    <detection t="3" x="79.214" y="72.295" z="-12.8848" />
    <detection t="4" x="78.25" y="73.015" z="-12.705" />
    <detection t="5" x="77.32499999999999" y="73.81800000000001" z="-12.622" />
    <detection t="6" x="76.47500000000002" y="75.027" z="-12.6342" />
    <detection t="7" x="75.55000000000001" y="75.839" z="-12.7467" />
    <detection t="8" x="74.73700000000002" y="76.843" z="-12.5739" />
    <detection t="9" x="73.84199999999998" y="77.63000000000001" z="-12.7036" />
    <detection t="10" x="72.94" y="78.471" z="-12.599" />
    <detection t="11" x="72.13100000000003" y="79.414" z="-12.5343" />
    <detection t="12" x="71.41900000000004" y="80.144" z="-12.429" />
    <detection t="13" x="70.582" y="81.022" z="-12.3511" />
    <detection t="14" x="69.59700000000004" y="81.92200000000001" z="-12.2855" />
    <detection t="15" x="68.63800000000003" y="82.807" z="-12.2111" />
    <detection t="16" x="67.77000000000004" y="83.688" z="-12.2165" />
    <detection t="17" x="67.03000000000003" y="84.61800000000001" z="-12.0622" />
    <detection t="18" x="66.22899999999998" y="85.483" z="-12.0158" />
    <detection t="19" x="65.618" y="86.14500000000001" z="-11.8939" />
    <detection t="20" x="65.118" y="86.92" z="-11.7174" />
    <detection t="21" x="64.59899999999999" y="87.786" z="-11.5696" />
    <detection t="22" x="64.19100000000003" y="88.671" z="-11.4696" />
    <detection t="23" x="63.726" y="89.58500000000001" z="-11.2454" />
    <detection t="24" x="63.25999999999999" y="90.141" z="-11.2554" />
    <detection t="25" x="62.934000000000026" y="90.91600000000001" z="-11.1122" />
    <detection t="26" x="63.043000000000006" y="91.22800000000001" z="-11.1013" />
    <detection t="27" x="63.10900000000004" y="92.046" z="-10.873" />
    <detection t="28" x="63.221000000000004" y="92.436" z="-10.8146" />
    <detection t="29" x="63.513000000000034" y="92.753" z="-10.5594" />
    <detection t="30" x="63.58300000000003" y="93.364" z="-10.5422" />
    <detection t="31" x="63.660000000000025" y="93.75" z="-10.3002" />
    <detection t="32" x="63.81299999999999" y="94.325" z="-10.2846" />
    <detection t="33" x="64.08800000000002" y="94.90100000000001" z="-10.1711" />
    <detection t="34" x="64.39500000000004" y="95.387" z="-10.0372" />
    <detection t="35" x="64.53200000000004" y="96.491" z="-9.9771" />
    <detection t="36" x="64.96199999999999" y="96.91600000000001" z="-9.8911" />
    <detection t="37" x="65.36000000000001" y="96.97" z="-9.4848" />
    <detection t="38" x="65.87900000000002" y="97.031" z="-9.5865" />
    <detection t="39" x="66.35200000000003" y="97.44200000000001" z="-9.3916" />
    <detection t="40" x="66.97200000000004" y="97.652" z="-9.2358" />
    <detection t="41" x="67.62299999999999" y="97.509" z="-9.0498" />
    <detection t="42" x="68.27500000000003" y="97.57300000000001" z="-8.9368" />
  </particle>
  <particle nSpots="20">
    <detection t="22" x="194.99099999999999" y="62.324000000000005" z="5.611" />
    <detection t="23" x="190.67000000000002" y="60.25899999999999" z="5.3484" />
    <detection t="24" x="186.18" y="58.157999999999994" z="5.4144" />
    <detection t="25" x="181.904" y="56.296" z="5.2686" />
    <detection t="26" x="177.618" y="54.621" z="5.0872" />
    <detection t="27" x="173.35500000000002" y="53.077000000000005" z="4.9912" />
    <detection t="28" x="169.2" y="51.739" z="4.8395" />
    <detection t="29" x="165.207" y="50.761" z="4.6988" />
    <detection t="30" x="161.659" y="49.981" z="4.6905" />
    <detection t="31" x="158.50600000000003" y="48.836999999999996" z="4.6495" />
    <detection t="32" x="155.147" y="47.519" z="4.6754" />
    <detection t="33" x="151.68600000000004" y="46.370999999999995" z="4.505" />
    <detection t="34" x="148.002" y="45.431999999999995" z="4.7148" />
    <detection t="35" x="144.449" y="44.702999999999996" z="4.5081" />
    <detection t="36" x="140.86700000000002" y="44.187" z="4.6538" />
    <detection t="37" x="137.36200000000002" y="43.748999999999995" z="4.557" />
    <detection t="38" x="134.135" y="43.426" z="4.7049" />
    <detection t="39" x="130.906" y="43.068999999999996" z="4.6092" />
    <detection t="40" x="127.90500000000003" y="42.821999999999996" z="4.6957" />
    <detection t="41" x="125.01400000000001" y="42.65" z="4.7195" />
  </particle>
  <particle nSpots="4">
    <detection t="14" x="42.31" y="22.681999999999995" z="6.1672" />
    <detection t="15" x="42.10600000000002" y="23.847" z="6.4608" />
    <detection t="16" x="37.59400000000002" y="25.201999999999998" z="6.6565" />
    <detection t="17" x="32.68700000000001" y="28.65" z="6.6928" />
  </particle>
  <particle nSpots="38">
    <detection t="0" x="142.848" y="51.766" z="-18.4138" />
    <detection t="1" x="139.63600000000002" y="51.336999999999996" z="-18.2913" />
    <detection t="2" x="136.402" y="51.11299999999999" z="-18.1884" />
    <detection t="3" x="133.238" y="50.861" z="-18.0946" />
    <detection t="4" x="130.211" y="50.632" z="-18.2956" />
    <detection t="5" x="127.03700000000003" y="50.448" z="-18.1669" />
    <detection t="6" x="123.988" y="50.347" z="-17.7822" />
    <detection t="7" x="121.02800000000002" y="50.312999999999995" z="-17.7182" />
    <detection t="8" x="118.178" y="50.34199999999999" z="-17.6173" />
    <detection t="9" x="115.35300000000001" y="50.35999999999999" z="-17.4248" />
    <detection t="10" x="112.66500000000002" y="50.461999999999996" z="-17.4433" />
    <detection t="11" x="110.17200000000003" y="50.60999999999999" z="-17.385" />
    <detection t="12" x="107.76800000000003" y="50.666999999999994" z="-17.1876" />
    <detection t="13" x="105.34800000000001" y="50.752" z="-16.9844" />
    <detection t="14" x="103.096" y="50.855" z="-17.0281" />
    <detection t="15" x="100.882" y="51.061" z="-16.8678" />
    <detection t="16" x="98.88400000000001" y="51.18" z="-16.7174" />
    <detection t="17" x="96.96800000000002" y="51.371" z="-16.6305" />
    <detection t="18" x="95.08699999999999" y="51.603" z="-16.6951" />
    <detection t="19" x="93.368" y="51.823" z="-16.5947" />
    <detection t="20" x="91.56299999999999" y="52.12199999999999" z="-16.3457" />
    <detection t="21" x="89.80400000000003" y="52.487" z="-16.2611" />
    <detection t="22" x="88.291" y="52.85699999999999" z="-16.0716" />
    <detection t="23" x="86.89699999999999" y="53.246" z="-16.0507" />
    <detection t="24" x="85.56600000000003" y="53.61299999999999" z="-16.0088" />
    <detection t="25" x="84.38999999999999" y="53.99099999999999" z="-15.83" />
    <detection t="26" x="83.24200000000002" y="54.38" z="-15.8059" />
    <detection t="27" x="82.15199999999999" y="54.782999999999994" z="-15.5919" />
    <detection t="28" x="81.05000000000001" y="55.217999999999996" z="-15.5114" />
    <detection t="29" x="80.019" y="55.576" z="-15.464" />
    <detection t="30" x="78.964" y="55.918" z="-15.3137" />
    <detection t="31" x="77.91900000000004" y="56.26499999999999" z="-15.2325" />
    <detection t="32" x="76.858" y="56.60099999999999" z="-15.1044" />
    <detection t="33" x="75.92200000000003" y="56.9" z="-15.1242" />
    <detection t="34" x="74.94100000000003" y="57.151999999999994" z="-14.9978" />
    <detection t="35" x="74.03800000000001" y="57.714999999999996" z="-14.8753" />
    <detection t="36" x="73.17200000000003" y="58.184999999999995" z="-14.5333" />
    <detection t="37" x="72.30099999999999" y="58.537" z="-14.5446" />
  </particle>
  <particle nSpots="43">
    <detection t="0" x="211.07" y="31.845" z="-23.0368" />
    <detection t="1" x="205.84300000000002" y="29.226999999999997" z="-22.7165" />
    <detection t="2" x="200.644" y="26.766999999999996" z="-22.5254" />
    <detection t="3" x="195.789" y="24.583999999999996" z="-22.8471" />
    <detection t="4" x="191.428" y="22.634" z="-23.1129" />
    <detection t="5" x="187.305" y="20.994999999999997" z="-22.7018" />
    <detection t="6" x="182.719" y="19.387" z="-22.6097" />
    <detection t="7" x="179.22500000000002" y="18.336" z="-22.5906" />
    <detection t="8" x="176.66000000000003" y="17.631" z="-22.7502" />
    <detection t="9" x="174.534" y="16.948999999999998" z="-22.3057" />
    <detection t="10" x="173.08100000000002" y="16.475" z="-22.3882" />
    <detection t="11" x="172.21000000000004" y="15.798" z="-22.433" />
    <detection t="12" x="171.776" y="15.352000000000002" z="-22.1604" />
    <detection t="13" x="171.65500000000003" y="15.314000000000002" z="-22.1136" />
    <detection t="14" x="172.272" y="15.494000000000002" z="-21.8826" />
    <detection t="15" x="173.769" y="15.557" z="-22.0012" />
    <detection t="16" x="175.836" y="15.731" z="-21.8491" />
    <detection t="17" x="178.524" y="15.767000000000001" z="-22.028" />
    <detection t="18" x="180.96800000000002" y="15.476" z="-21.6435" />
    <detection t="19" x="183.65700000000004" y="16.259" z="-21.8349" />
    <detection t="20" x="187.44300000000004" y="16.852000000000004" z="-21.8518" />
    <detection t="21" x="191.637" y="17.305999999999997" z="-21.7879" />
    <detection t="22" x="196.178" y="18.186" z="-21.1669" />
    <detection t="23" x="201.46300000000002" y="19.988" z="-21.3478" />
    <detection t="24" x="208.23000000000002" y="20.662" z="-20.6803" />
    <detection t="25" x="215.10399999999998" y="22.613999999999997" z="-20.3549" />
    <detection t="26" x="222.039" y="25.269999999999996" z="-19.6978" />
    <detection t="27" x="227.98200000000003" y="28.79" z="-19.1359" />
    <detection t="28" x="232.233" y="32.403999999999996" z="-19.0604" />
    <detection t="29" x="234.77100000000002" y="35.731" z="-19.5176" />
    <detection t="30" x="235.26600000000002" y="37.915" z="-19.773" />
    <detection t="31" x="233.728" y="38.815" z="-20.549" />
    <detection t="32" x="230.245" y="38.428" z="-21.9352" />
    <detection t="33" x="225.628" y="36.614" z="-22.2677" />
    <detection t="34" x="220.339" y="34.007" z="-22.0821" />
    <detection t="35" x="214.526" y="31.128999999999998" z="-22.5268" />
    <detection t="36" x="208.34500000000003" y="28.414" z="-22.5481" />
    <detection t="37" x="202.147" y="26.156999999999996" z="-22.841" />
    <detection t="38" x="195.94600000000003" y="23.737000000000002" z="-22.4438" />
    <detection t="39" x="189.481" y="21.894" z="-22.5962" />
    <detection t="40" x="182.219" y="20.034999999999997" z="-22.5836" />
    <detection t="41" x="175.461" y="18.433" z="-22.6157" />
    <detection t="42" x="169.08300000000003" y="17.079" z="-22.0563" />
  </particle>
  <particle nSpots="14">
    <detection t="29" x="185.23900000000003" y="124.863" z="11.8409" />
    <detection t="30" x="191.86200000000002" y="126.84200000000001" z="12.2246" />
    <detection t="31" x="200.46300000000002" y="127.709" z="-4.0733" />
    <detection t="32" x="212.72200000000004" y="126.44300000000001" z="-3.6474" />
    <detection t="33" x="226.39100000000002" y="121.48500000000001" z="-3.5064" />
    <detection t="34" x="236.385" y="114.499" z="-3.4395" />
    <detection t="35" x="242.74200000000002" y="107.28800000000001" z="-3.4986" />
    <detection t="36" x="246.61599999999999" y="101.894" z="-3.3992" />
    <detection t="37" x="248.99900000000002" y="97.271" z="-2.5745" />
    <detection t="38" x="249.651" y="93.793" z="-0.9644" />
    <detection t="39" x="250.43400000000003" y="90.593" z="-0.7307" />
    <detection t="40" x="250.27300000000002" y="87.80300000000001" z="3.301" />
    <detection t="41" x="248.55400000000003" y="84.644" z="4.8747" />
    <detection t="42" x="248.548" y="81.89200000000001" z="7.5387" />
  </particle>
  <particle nSpots="26">
    <detection t="0" x="64.68799999999999" y="97.587" z="-4.9943" />
    <detection t="1" x="66.04900000000004" y="98.396" z="-5.1918" />
    <detection t="2" x="67.53200000000004" y="98.82900000000001" z="-5.2265" />
    <detection t="3" x="69.11900000000003" y="99.194" z="-5.2732" />
    <detection t="4" x="70.93" y="99.519" z="-5.5779" />
    <detection t="5" x="72.97700000000003" y="100.423" z="-5.5596" />
    <detection t="6" x="75.11700000000002" y="101.102" z="-5.6081" />
    <detection t="7" x="77.54200000000003" y="101.25500000000001" z="-5.9297" />
    <detection t="8" x="80.644" y="101.512" z="-5.8082" />
    <detection t="9" x="83.56800000000004" y="101.47800000000001" z="-6.0698" />
    <detection t="10" x="86.48400000000004" y="101.531" z="-6.1788" />
    <detection t="11" x="89.257" y="101.82400000000001" z="-6.1217" />
    <detection t="12" x="92.33800000000002" y="101.777" z="-6.0864" />
    <detection t="13" x="95.305" y="102.01400000000001" z="-6.0132" />
    <detection t="14" x="98.553" y="101.872" z="-6.305" />
    <detection t="15" x="101.86599999999999" y="101.635" z="-5.9893" />
    <detection t="16" x="105.101" y="101.938" z="-5.8221" />
    <detection t="17" x="108.59800000000001" y="102.70700000000001" z="-6.0753" />
    <detection t="18" x="112.298" y="103.415" z="-6.1347" />
    <detection t="19" x="116.17900000000003" y="103.87400000000001" z="-5.9066" />
    <detection t="20" x="120.21699999999998" y="104.316" z="-5.7002" />
    <detection t="21" x="124.40700000000004" y="104.861" z="-5.5496" />
    <detection t="22" x="128.87100000000004" y="105.56400000000001" z="-6.0277" />
    <detection t="23" x="133.47200000000004" y="106.385" z="-5.4709" />
    <detection t="24" x="138.11700000000002" y="107.46000000000001" z="-5.5006" />
    <detection t="25" x="143.37100000000004" y="108.63600000000001" z="-5.5924" />
  </particle>
  <particle nSpots="29">
    <detection t="7" x="212.07300000000004" y="103.275" z="-14.3037" />
    <detection t="8" x="211.52000000000004" y="101.751" z="-14.217" />
    <detection t="9" x="210.84300000000002" y="100.426" z="-14.1747" />
    <detection t="10" x="209.97700000000003" y="99.32100000000001" z="-14.167" />
    <detection t="11" x="209.039" y="98.293" z="-14.1816" />
    <detection t="12" x="207.98900000000003" y="97.31400000000001" z="-14.2095" />
    <detection t="13" x="206.928" y="96.307" z="-13.9921" />
    <detection t="14" x="205.755" y="95.373" z="-13.9669" />
    <detection t="15" x="204.767" y="94.51400000000001" z="-13.9281" />
    <detection t="16" x="203.728" y="93.655" z="-13.866" />
    <detection t="17" x="202.623" y="92.917" z="-13.8799" />
    <detection t="18" x="201.49200000000002" y="92.242" z="-13.7854" />
    <detection t="19" x="200.54000000000002" y="91.74600000000001" z="-13.7992" />
    <detection t="20" x="199.71800000000002" y="91.212" z="-13.6202" />
    <detection t="21" x="198.75900000000001" y="90.72500000000001" z="-13.5902" />
    <detection t="22" x="197.81" y="90.236" z="-13.5481" />
    <detection t="23" x="196.878" y="89.706" z="-13.4221" />
    <detection t="24" x="196.01800000000003" y="89.30000000000001" z="-13.4233" />
    <detection t="25" x="195.166" y="88.867" z="-13.2168" />
    <detection t="26" x="194.368" y="88.58800000000001" z="-13.0669" />
    <detection t="27" x="193.62" y="88.358" z="-12.9557" />
    <detection t="28" x="192.901" y="88.096" z="-12.7947" />
    <detection t="29" x="192.113" y="87.84" z="-12.649" />
    <detection t="30" x="191.34700000000004" y="87.501" z="-12.5068" />
    <detection t="31" x="190.572" y="87.22500000000001" z="-12.3417" />
    <detection t="32" x="189.748" y="86.94500000000001" z="-12.355" />
    <detection t="33" x="189.329" y="86.91600000000001" z="-12.0549" />
    <detection t="34" x="188.753" y="86.843" z="-11.9448" />
    <detection t="35" x="188.48000000000002" y="87.345" z="-11.824" />
  </particle>
  <particle nSpots="23">
    <detection t="11" x="176.12600000000003" y="26.931999999999995" z="-1.882" />
    <detection t="12" x="174.36700000000002" y="25.348" z="-1.8351" />
    <detection t="13" x="173.87600000000003" y="24.604999999999997" z="-2.1982" />
    <detection t="14" x="173.721" y="23.842999999999996" z="-2.3719" />
    <detection t="15" x="173.96699999999998" y="23.089" z="-2.3955" />
    <detection t="16" x="174.56" y="22.295" z="-2.4432" />
    <detection t="17" x="175.28500000000003" y="21.659999999999997" z="-2.4262" />
    <detection t="18" x="176.704" y="21.347" z="-2.5241" />
    <detection t="19" x="178.687" y="21.070999999999998" z="-2.4592" />
    <detection t="20" x="181.086" y="20.634" z="-2.4985" />
    <detection t="21" x="184.25800000000004" y="20.442" z="-2.5318" />
    <detection t="22" x="188.21300000000002" y="21.001999999999995" z="-2.5917" />
    <detection t="23" x="193.47899999999998" y="20.827999999999996" z="-2.7269" />
    <detection t="24" x="198.99900000000002" y="21.518" z="-2.6911" />
    <detection t="25" x="205.538" y="22.604" z="-2.9931" />
    <detection t="26" x="212.80200000000002" y="24.365000000000002" z="-3.0342" />
    <detection t="27" x="220.202" y="27.799" z="-3.54" />
    <detection t="28" x="226.85900000000004" y="32.599" z="-3.3361" />
    <detection t="29" x="232.39" y="38.083" z="-3.1754" />
    <detection t="30" x="236.438" y="43.885" z="-2.5748" />
    <detection t="31" x="238.86700000000002" y="48.781" z="-1.5105" />
    <detection t="32" x="240.709" y="52.88699999999999" z="-0.5406" />
    <detection t="33" x="240.923" y="56.037" z="0.3752" />
  </particle>
  <particle nSpots="39">
    <detection t="2" x="166.649" y="74.11" z="-15.394" />
    <detection t="3" x="165.014" y="73.607" z="-15.5454" />
    <detection t="4" x="163.459" y="73.27000000000001" z="-15.1647" />
    <detection t="5" x="162.03500000000003" y="72.95200000000001" z="-15.3434" />
    <detection t="6" x="160.462" y="72.76400000000001" z="-15.4719" />
    <detection t="7" x="158.69600000000003" y="72.504" z="-15.151" />
    <detection t="8" x="156.93" y="71.976" z="-15.3652" />
    <detection t="9" x="155.293" y="71.41600000000001" z="-15.1133" />
    <detection t="10" x="153.507" y="71.233" z="-14.9627" />
    <detection t="11" x="151.781" y="70.80000000000001" z="-14.909" />
    <detection t="12" x="150.3" y="70.21600000000001" z="-14.8912" />
    <detection t="13" x="148.73700000000002" y="69.69900000000001" z="-14.9271" />
    <detection t="14" x="147.08500000000004" y="69.21300000000001" z="-14.6507" />
    <detection t="15" x="145.502" y="68.80900000000001" z="-14.755" />
    <detection t="16" x="143.70800000000003" y="68.44200000000001" z="-14.4247" />
    <detection t="17" x="141.91200000000003" y="68.31500000000001" z="-14.1579" />
    <detection t="18" x="140.19600000000003" y="68.152" z="-14.1541" />
    <detection t="19" x="138.70800000000003" y="67.974" z="-14.1603" />
    <detection t="20" x="137.29500000000002" y="67.872" z="-14.1027" />
    <detection t="21" x="135.839" y="67.75200000000001" z="-14.0008" />
    <detection t="22" x="134.577" y="67.71300000000001" z="-13.8581" />
    <detection t="23" x="133.37600000000003" y="67.706" z="-13.6532" />
    <detection t="24" x="132.36900000000003" y="67.727" z="-13.6322" />
    <detection t="25" x="131.40500000000003" y="67.80600000000001" z="-13.5454" />
    <detection t="26" x="130.534" y="67.88600000000001" z="-13.4197" />
    <detection t="27" x="129.723" y="68.066" z="-13.4153" />
    <detection t="28" x="128.993" y="68.12700000000001" z="-13.3202" />
    <detection t="29" x="128.32300000000004" y="68.194" z="-13.2148" />
    <detection t="30" x="127.84199999999998" y="68.34" z="-13.1836" />
    <detection t="31" x="127.46100000000001" y="68.42" z="-12.9533" />
    <detection t="32" x="127.089" y="68.494" z="-12.8657" />
    <detection t="33" x="126.743" y="68.619" z="-12.7671" />
    <detection t="34" x="126.37900000000002" y="68.65100000000001" z="-12.48" />
    <detection t="35" x="125.84500000000003" y="68.854" z="-12.4749" />
    <detection t="36" x="125.54500000000002" y="68.92200000000001" z="-12.4034" />
    <detection t="37" x="125.21800000000002" y="68.997" z="-12.1825" />
    <detection t="38" x="124.91900000000004" y="69.024" z="-12.0889" />
    <detection t="39" x="124.64100000000002" y="69.05900000000001" z="-12.1026" />
    <detection t="40" x="124.322" y="69.12700000000001" z="-11.5847" />
  </particle>
  <particle nSpots="2">
    <detection t="40" x="64.51499999999999" y="120.77100000000002" z="8.2276" />
    <detection t="41" x="68.17500000000001" y="120.70000000000002" z="8.7901" />
  </particle>
  <particle nSpots="9">
    <detection t="0" x="216.40300000000002" y="84.60000000000001" z="6.1149" />
    <detection t="1" x="213.683" y="82.552" z="6.1803" />
    <detection t="2" x="210.90700000000004" y="80.64" z="5.9409" />
    <detection t="3" x="208.122" y="78.771" z="5.7369" />
    <detection t="4" x="205.274" y="77.039" z="5.6079" />
    <detection t="5" x="202.59500000000003" y="75.36800000000001" z="5.3984" />
    <detection t="6" x="199.79000000000002" y="73.727" z="5.3468" />
    <detection t="7" x="196.97000000000003" y="72.078" z="5.0685" />
    <detection t="8" x="193.961" y="70.358" z="4.8937" />
  </particle>
  <particle nSpots="43">
    <detection t="0" x="144.60900000000004" y="64.56500000000001" z="-16.0303" />
    <detection t="1" x="141.63100000000003" y="63.972" z="-15.91" />
    <detection t="2" x="138.716" y="63.48499999999999" z="-15.9108" />
    <detection t="3" x="135.84500000000003" y="63.02" z="-15.9501" />
    <detection t="4" x="132.983" y="62.663999999999994" z="-16.1836" />
    <detection t="5" x="130.08500000000004" y="62.34799999999999" z="-16.1681" />
    <detection t="6" x="127.05000000000001" y="62.151999999999994" z="-15.9247" />
    <detection t="7" x="124.03899999999999" y="61.910999999999994" z="-15.85" />
    <detection t="8" x="121.10700000000003" y="61.788999999999994" z="-15.8784" />
    <detection t="9" x="118.15100000000001" y="61.608" z="-15.4908" />
    <detection t="10" x="115.29200000000003" y="61.48499999999999" z="-15.5669" />
    <detection t="11" x="112.457" y="61.591" z="-15.169" />
    <detection t="12" x="109.769" y="61.594" z="-15.1021" />
    <detection t="13" x="107.346" y="61.770999999999994" z="-14.9556" />
    <detection t="14" x="104.86400000000003" y="61.918" z="-15.2622" />
    <detection t="15" x="102.47200000000004" y="62.142" z="-15.01" />
    <detection t="16" x="100.25600000000003" y="62.467999999999996" z="-14.9543" />
    <detection t="17" x="98.11400000000003" y="62.773999999999994" z="-14.6602" />
    <detection t="18" x="96.17500000000001" y="63.106" z="-14.4965" />
    <detection t="19" x="94.33500000000004" y="63.443000000000005" z="-14.4927" />
    <detection t="20" x="92.471" y="63.919000000000004" z="-14.3363" />
    <detection t="21" x="90.709" y="64.403" z="-14.3499" />
    <detection t="22" x="89.01800000000003" y="64.98" z="-14.136" />
    <detection t="23" x="87.303" y="65.531" z="-14.1434" />
    <detection t="24" x="85.77800000000002" y="66.03500000000001" z="-14.0458" />
    <detection t="25" x="84.38" y="66.56200000000001" z="-14.0144" />
    <detection t="26" x="83.15300000000002" y="66.983" z="-14.0064" />
    <detection t="27" x="81.95800000000003" y="67.65" z="-13.9256" />
    <detection t="28" x="80.89500000000004" y="68.17200000000001" z="-13.9435" />
    <detection t="29" x="79.83600000000001" y="68.771" z="-13.7604" />
    <detection t="30" x="78.68400000000003" y="69.358" z="-13.6798" />
    <detection t="31" x="77.54200000000003" y="69.924" z="-13.5808" />
    <detection t="32" x="76.14300000000003" y="70.653" z="-13.5503" />
    <detection t="33" x="74.90000000000003" y="71.18400000000001" z="-13.5666" />
    <detection t="34" x="73.59899999999999" y="72.185" z="-13.38" />
    <detection t="35" x="72.32300000000004" y="73.033" z="-13.3465" />
    <detection t="36" x="71.125" y="73.77900000000001" z="-13.2663" />
    <detection t="37" x="69.90100000000001" y="74.308" z="-13.0975" />
    <detection t="38" x="68.803" y="74.85300000000001" z="-12.9892" />
    <detection t="39" x="67.50200000000001" y="75.59400000000001" z="-12.9428" />
    <detection t="40" x="66.50600000000003" y="76.164" z="-12.636" />
    <detection t="41" x="65.10200000000003" y="76.744" z="-12.6752" />
    <detection t="42" x="63.999000000000024" y="77.17500000000001" z="-12.549" />
  </particle>
  <particle nSpots="6">
    <detection t="39" x="77.55799999999999" y="118.82500000000002" z="-14.8306" />
    <detection t="40" x="86.46300000000002" y="117.293" z="-14.4623" />
    <detection t="41" x="95.09700000000004" y="115.977" z="-14.5569" />
    <detection t="42" x="103.839" y="114.65" z="-14.7777" />
    <detection t="43" x="112.257" y="113.881" z="-14.802" />
    <detection t="44" x="120.66500000000002" y="113.14500000000001" z="-14.8523" />
  </particle>
  <particle nSpots="16">
    <detection t="0" x="145.07100000000003" y="82.03" z="-14.543" />
    <detection t="1" x="144.45800000000003" y="82.07100000000001" z="-14.5811" />
    <detection t="2" x="143.97700000000003" y="82.227" z="-14.4818" />
    <detection t="3" x="143.517" y="82.38000000000001" z="-14.4446" />
    <detection t="4" x="143.099" y="82.397" z="-14.6219" />
    <detection t="5" x="142.562" y="82.482" z="-14.4382" />
    <detection t="6" x="142.125" y="82.44300000000001" z="-14.4301" />
    <detection t="7" x="141.548" y="82.50200000000001" z="-13.993" />
    <detection t="8" x="140.122" y="82.44000000000001" z="-14.199" />
    <detection t="9" x="140.40800000000002" y="82.539" z="-14.1201" />
    <detection t="10" x="139.887" y="82.69800000000001" z="-13.9683" />
    <detection t="11" x="139.586" y="82.744" z="-13.9051" />
    <detection t="12" x="139.178" y="82.84700000000001" z="-13.8119" />
    <detection t="13" x="138.93100000000004" y="83.02900000000001" z="-13.711" />
    <detection t="14" x="138.66000000000003" y="83.334" z="-13.5601" />
    <detection t="15" x="139.122" y="83.772" z="-13.5892" />
  </particle>
  <particle nSpots="42">
    <detection t="0" x="34.191" y="33.783" z="-6.8777" />
    <detection t="1" x="35.10000000000002" y="32.714999999999996" z="-6.9904" />
    <detection t="2" x="35.95800000000003" y="32.11" z="-7.0469" />
    <detection t="3" x="36.726" y="31.741" z="-7.09" />
    <detection t="4" x="37.491000000000014" y="31.509999999999998" z="-7.1247" />
    <detection t="5" x="38.251000000000005" y="31.866" z="-7.1479" />
    <detection t="6" x="38.928000000000026" y="32.546" z="-7.0352" />
    <detection t="7" x="39.37300000000002" y="33.324999999999996" z="-7.2561" />
    <detection t="8" x="39.749000000000024" y="33.923" z="-7.2635" />
    <detection t="9" x="39.56100000000001" y="34.544" z="-7.3602" />
    <detection t="10" x="39.613" y="35.286" z="-7.2942" />
    <detection t="11" x="39.83700000000002" y="36.190999999999995" z="-7.4504" />
    <detection t="12" x="39.277000000000015" y="36.751999999999995" z="-7.4836" />
    <detection t="13" x="38.999000000000024" y="37.519999999999996" z="-7.5165" />
    <detection t="14" x="38.41900000000001" y="38.344" z="-7.4448" />
    <detection t="15" x="37.67500000000001" y="39.243" z="-7.4008" />
    <detection t="16" x="37.465" y="40.551" z="-7.4093" />
    <detection t="17" x="37.406000000000006" y="41.978" z="-7.4171" />
    <detection t="18" x="36.88300000000001" y="43.577" z="2.3341" />
    <detection t="19" x="35.72300000000001" y="43.539" z="-7.3406" />
    <detection t="20" x="34.86500000000001" y="44.174" z="-7.3967" />
    <detection t="21" x="34.44800000000001" y="45.216" z="-7.1575" />
    <detection t="22" x="33.99000000000001" y="46.599" z="-7.2286" />
    <detection t="23" x="33.47300000000001" y="47.858" z="-7.0671" />
    <detection t="24" x="32.83000000000001" y="48.788" z="-7.079" />
    <detection t="25" x="32.27800000000002" y="49.794" z="-7.2165" />
    <detection t="26" x="31.485000000000014" y="50.35699999999999" z="-7.1367" />
    <detection t="27" x="30.716000000000008" y="51.477" z="-7.0864" />
    <detection t="28" x="30.265000000000015" y="52.603" z="-6.9969" />
    <detection t="29" x="29.539000000000016" y="53.495" z="-7.129" />
    <detection t="30" x="28.866000000000014" y="54.034" z="-7.0392" />
    <detection t="31" x="28.13500000000002" y="54.98" z="-7.0695" />
    <detection t="32" x="27.465000000000003" y="55.648" z="-6.9852" />
    <detection t="33" x="26.789000000000016" y="56.919999999999995" z="-6.8321" />
    <detection t="34" x="26.474000000000018" y="57.041000000000004" z="-6.9366" />
    <detection t="35" x="25.79600000000002" y="57.919999999999995" z="-6.6684" />
    <detection t="36" x="25.47200000000001" y="58.809000000000005" z="-6.7564" />
    <detection t="37" x="25.075000000000017" y="59.326" z="-6.6112" />
    <detection t="38" x="24.27800000000002" y="59.511" z="-6.6608" />
    <detection t="39" x="23.866000000000014" y="58.752" z="-6.8534" />
    <detection t="40" x="23.090000000000003" y="58.767" z="-6.4516" />
    <detection t="41" x="22.862000000000023" y="58.190000000000005" z="-6.566" />
  </particle>
  <particle nSpots="7">
    <detection t="0" x="96.04599999999999" y="89.10000000000001" z="-0.8967" />
    <detection t="1" x="97.41000000000003" y="89.19900000000001" z="-0.6907" />
    <detection t="2" x="98.93799999999999" y="89.28800000000001" z="-1.5032" />
    <detection t="3" x="100.69200000000001" y="89.44800000000001" z="-1.6864" />
    <detection t="4" x="102.476" y="89.754" z="-1.4642" />
    <detection t="5" x="104.25200000000001" y="90.483" z="-1.7337" />
    <detection t="6" x="106.281" y="91.07400000000001" z="-1.8728" />
  </particle>
  <particle nSpots="20">
    <detection t="24" x="210.52800000000002" y="98.974" z="-16.4352" />
    <detection t="25" x="208.17200000000003" y="97.20200000000001" z="-16.2163" />
    <detection t="26" x="205.34500000000003" y="95.37700000000001" z="-16.2484" />
    <detection t="27" x="202.469" y="93.80300000000001" z="-16.3078" />
    <detection t="28" x="199.635" y="92.375" z="-16.2302" />
    <detection t="29" x="196.911" y="91.02000000000001" z="-16.0649" />
    <detection t="30" x="194.372" y="89.65400000000001" z="-15.9109" />
    <detection t="31" x="191.889" y="88.29100000000001" z="-15.9755" />
    <detection t="32" x="189.29400000000004" y="87.287" z="-15.8077" />
    <detection t="33" x="186.808" y="86.376" z="-15.5206" />
    <detection t="34" x="184.52000000000004" y="85.427" z="-15.4902" />
    <detection t="35" x="182.35399999999998" y="84.593" z="-15.2617" />
    <detection t="36" x="180.185" y="83.691" z="-15.3383" />
    <detection t="37" x="177.974" y="82.82700000000001" z="-15.1315" />
    <detection t="38" x="175.849" y="82.186" z="-14.9817" />
    <detection t="39" x="173.683" y="81.41000000000001" z="-14.9453" />
    <detection t="40" x="171.70300000000003" y="80.61200000000001" z="-14.7622" />
    <detection t="41" x="169.93" y="79.92" z="-14.5166" />
    <detection t="42" x="168.20100000000002" y="79.33000000000001" z="-14.3808" />
    <detection t="43" x="166.336" y="79.013" z="-14.5702" />
  </particle>
  <particle nSpots="17">
    <detection t="4" x="138.577" y="101.71000000000001" z="-6.8631" />
    <detection t="5" x="144.29700000000003" y="103.186" z="-6.9986" />
    <detection t="6" x="150.50800000000004" y="105.09400000000001" z="-7.0201" />
    <detection t="7" x="157.235" y="107.15400000000001" z="-7.2288" />
    <detection t="8" x="165.02500000000003" y="109.668" z="-7.1115" />
    <detection t="9" x="173.02800000000002" y="112.42" z="-7.0482" />
    <detection t="10" x="180.89500000000004" y="116.06700000000001" z="-7.101" />
    <detection t="11" x="188.82" y="119.78200000000001" z="-7.0691" />
    <detection t="12" x="197.37100000000004" y="122.57" z="-7.2539" />
    <detection t="13" x="206.58100000000002" y="124.078" z="-7.2594" />
    <detection t="14" x="216.127" y="123.238" z="-7.3407" />
    <detection t="15" x="224.75800000000004" y="120.018" z="-7.487" />
    <detection t="16" x="231.56600000000003" y="115.56700000000001" z="-7.9331" />
    <detection t="17" x="236.562" y="110.777" z="-8.5841" />
    <detection t="18" x="239.844" y="106.12" z="-9.4823" />
    <detection t="19" x="241.88300000000004" y="102.21000000000001" z="-10.3757" />
    <detection t="20" x="242.721" y="98.177" z="2.0166" />
  </particle>
  <particle nSpots="41">
    <detection t="0" x="166.798" y="90.548" z="-16.5125" />
    <detection t="1" x="164.796" y="89.97" z="-16.4228" />
    <detection t="2" x="163.03200000000004" y="89.497" z="-16.3922" />
    <detection t="3" x="161.42200000000003" y="88.95500000000001" z="-16.2786" />
    <detection t="4" x="159.74600000000004" y="88.376" z="-16.3546" />
    <detection t="5" x="157.92000000000002" y="87.869" z="-16.2012" />
    <detection t="6" x="156.154" y="87.435" z="-16.1548" />
    <detection t="7" x="154.471" y="87.012" z="-16.3242" />
    <detection t="8" x="152.95500000000004" y="86.519" z="-16.118" />
    <detection t="9" x="151.45" y="86.09400000000001" z="-16.0535" />
    <detection t="10" x="150.005" y="85.747" z="-15.8333" />
    <detection t="11" x="148.863" y="85.45100000000001" z="-15.8545" />
    <detection t="12" x="147.707" y="85.171" z="-15.5014" />
    <detection t="13" x="146.688" y="84.98100000000001" z="-15.4233" />
    <detection t="14" x="145.62" y="84.795" z="-15.502" />
    <detection t="15" x="144.52800000000002" y="84.709" z="-15.2557" />
    <detection t="16" x="143.54200000000003" y="84.661" z="-15.0889" />
    <detection t="17" x="142.59700000000004" y="84.724" z="-14.9732" />
    <detection t="18" x="141.753" y="84.69900000000001" z="-15.1168" />
    <detection t="19" x="140.938" y="84.676" z="-14.9035" />
    <detection t="20" x="140.29500000000002" y="84.66000000000001" z="-14.9157" />
    <detection t="21" x="139.642" y="84.66300000000001" z="-14.8352" />
    <detection t="22" x="139.18400000000003" y="84.652" z="-14.7854" />
    <detection t="23" x="138.676" y="84.70100000000001" z="-14.7546" />
    <detection t="24" x="138.334" y="84.744" z="-14.6232" />
    <detection t="25" x="138.22899999999998" y="84.781" z="-14.4799" />
    <detection t="26" x="138.038" y="84.918" z="-14.3919" />
    <detection t="27" x="137.622" y="85.075" z="-14.3198" />
    <detection t="28" x="137.346" y="85.122" z="-14.2422" />
    <detection t="29" x="137.103" y="85.20500000000001" z="-14.1469" />
    <detection t="30" x="136.827" y="85.292" z="-13.9492" />
    <detection t="31" x="136.473" y="85.357" z="-13.8695" />
    <detection t="32" x="136.17700000000002" y="85.47500000000001" z="-13.7421" />
    <detection t="33" x="135.77000000000004" y="85.52000000000001" z="-13.61" />
    <detection t="34" x="135.37900000000002" y="85.57900000000001" z="-13.4964" />
    <detection t="35" x="135.091" y="85.569" z="-13.2442" />
    <detection t="36" x="134.88" y="85.51400000000001" z="-13.132" />
    <detection t="37" x="134.781" y="85.48400000000001" z="-13.0076" />
    <detection t="38" x="134.60000000000002" y="85.36500000000001" z="-12.7618" />
    <detection t="39" x="134.781" y="85.525" z="-12.5361" />
    <detection t="40" x="134.77100000000002" y="85.56" z="-12.2782" />
  </particle>
  <particle nSpots="8">
    <detection t="32" x="213.43900000000002" y="106.167" z="2.626" />
    <detection t="33" x="214.74900000000002" y="104.864" z="3.1812" />
    <detection t="34" x="215.45" y="103.16000000000001" z="3.3269" />
    <detection t="35" x="216.281" y="101.584" z="3.5639" />
    <detection t="36" x="216.19800000000004" y="99.86200000000001" z="3.7501" />
    <detection t="37" x="216.553" y="98.686" z="3.6553" />
    <detection t="38" x="216.539" y="97.467" z="3.8663" />
    <detection t="39" x="215.29500000000002" y="96.01" z="3.9174" />
  </particle>
  <particle nSpots="41">
    <detection t="0" x="178.35500000000002" y="102.21600000000001" z="1.5709" />
    <detection t="1" x="182.13600000000002" y="103.982" z="0.9859" />
    <detection t="2" x="185.98700000000002" y="105.53800000000001" z="1.0696" />
    <detection t="3" x="189.97200000000004" y="107.283" z="1.2961" />
    <detection t="4" x="193.85500000000002" y="108.857" z="0.1883" />
    <detection t="5" x="197.64500000000004" y="110.02000000000001" z="1.5879" />
    <detection t="6" x="201.56600000000003" y="110.855" z="0.002158" />
    <detection t="7" x="205.447" y="110.96600000000001" z="0.6456" />
    <detection t="8" x="208.913" y="110.32300000000001" z="1.4263" />
    <detection t="9" x="211.791" y="109.40100000000001" z="-0.2103" />
    <detection t="10" x="214.067" y="108.342" z="0.6596" />
    <detection t="11" x="216.171" y="106.97" z="0.08599" />
    <detection t="12" x="217.61700000000002" y="105.29100000000001" z="0.9988" />
    <detection t="13" x="218.53300000000002" y="103.46100000000001" z="0.7467" />
    <detection t="14" x="219.18200000000002" y="101.56700000000001" z="0.4422" />
    <detection t="15" x="219.486" y="99.83800000000001" z="0.811" />
    <detection t="16" x="219.447" y="98.18" z="-0.2905" />
    <detection t="17" x="219.13300000000004" y="96.56500000000001" z="-0.2974" />
    <detection t="18" x="218.688" y="95.07100000000001" z="-0.3104" />
    <detection t="19" x="218.12400000000002" y="93.717" z="0.4549" />
    <detection t="20" x="217.478" y="92.35300000000001" z="0.402" />
    <detection t="21" x="216.777" y="91.027" z="0.05885" />
    <detection t="22" x="215.974" y="89.66300000000001" z="-0.3554" />
    <detection t="23" x="215.152" y="88.35000000000001" z="-0.01671" />
    <detection t="24" x="214.216" y="86.94000000000001" z="0.1123" />
    <detection t="25" x="213.425" y="85.875" z="0.3759" />
    <detection t="26" x="212.78700000000003" y="84.662" z="0.5548" />
    <detection t="27" x="211.878" y="83.38900000000001" z="0.3274" />
    <detection t="28" x="210.784" y="82.063" z="0.367" />
    <detection t="29" x="209.599" y="80.78800000000001" z="-0.4924" />
    <detection t="30" x="208.406" y="79.515" z="0.407" />
    <detection t="31" x="207.055" y="78.47" z="-0.3762" />
    <detection t="32" x="205.89300000000003" y="77.685" z="-0.5584" />
    <detection t="33" x="204.324" y="76.706" z="0.3613" />
    <detection t="34" x="202.99400000000003" y="75.995" z="0.381" />
    <detection t="35" x="201.651" y="75.13300000000001" z="-0.1226" />
    <detection t="36" x="200.406" y="74.27900000000001" z="0.4685" />
    <detection t="37" x="199.02000000000004" y="73.38000000000001" z="-0.08378" />
    <detection t="38" x="197.721" y="72.57000000000001" z="0.7722" />
    <detection t="39" x="196.385" y="71.85600000000001" z="-0.3818" />
    <detection t="40" x="195.127" y="71.137" z="0.2567" />
  </particle>
  <particle nSpots="2">
    <detection t="6" x="66.02199999999999" y="117.332" z="-18.5231" />
    <detection t="7" x="62.32800000000003" y="118.18800000000002" z="-18.5746" />
  </particle>
  <particle nSpots="42">
    <detection t="0" x="86.90500000000003" y="67.26700000000001" z="-8.9964" />
    <detection t="1" x="86.10500000000002" y="68.007" z="-9.0381" />
    <detection t="2" x="85.22399999999999" y="68.79" z="-9.0669" />
    <detection t="3" x="84.86000000000001" y="69.62700000000001" z="-8.951" />
    <detection t="4" x="84.25" y="70.658" z="-9.0034" />
    <detection t="5" x="83.68" y="72.08500000000001" z="-8.9379" />
    <detection t="6" x="82.96300000000002" y="73.408" z="-9.0235" />
    <detection t="7" x="82.27199999999999" y="74.605" z="-8.99" />
    <detection t="8" x="81.56" y="76.05300000000001" z="-9.0195" />
    <detection t="9" x="80.707" y="76.88300000000001" z="-9.0387" />
    <detection t="10" x="80.00400000000002" y="77.90400000000001" z="-8.9886" />
    <detection t="11" x="79.45300000000003" y="79.182" z="-8.8841" />
    <detection t="12" x="79.13800000000003" y="79.95500000000001" z="-8.9582" />
    <detection t="13" x="78.83800000000002" y="81.113" z="-8.8336" />
    <detection t="14" x="78.445" y="82.119" z="-8.8309" />
    <detection t="15" x="78.25" y="83.19200000000001" z="-8.8317" />
    <detection t="16" x="78.15700000000004" y="84.337" z="-8.8099" />
    <detection t="17" x="78.041" y="85.45" z="-8.6533" />
    <detection t="18" x="77.98599999999999" y="86.35000000000001" z="-8.4796" />
    <detection t="19" x="78.017" y="87.19800000000001" z="-8.4225" />
    <detection t="20" x="78.08800000000002" y="88.093" z="-8.3861" />
    <detection t="21" x="78.33300000000003" y="89.01700000000001" z="-8.411" />
    <detection t="22" x="78.56900000000002" y="90.06200000000001" z="-8.3207" />
    <detection t="23" x="78.769" y="90.92" z="-8.2963" />
    <detection t="24" x="79.10300000000001" y="91.561" z="-7.9906" />
    <detection t="25" x="79.55400000000003" y="92.256" z="-7.9237" />
    <detection t="26" x="80.31400000000002" y="92.60000000000001" z="-7.9383" />
    <detection t="27" x="81.11099999999999" y="93.253" z="-7.8346" />
    <detection t="28" x="82.0" y="93.56700000000001" z="-7.8661" />
    <detection t="29" x="82.95500000000004" y="94.07700000000001" z="-7.8097" />
    <detection t="30" x="83.76300000000003" y="94.38000000000001" z="-7.4581" />
    <detection t="31" x="84.642" y="94.772" z="-7.4612" />
    <detection t="32" x="85.481" y="95.215" z="-7.2449" />
    <detection t="33" x="86.57499999999999" y="95.516" z="-7.3864" />
    <detection t="34" x="87.382" y="96.287" z="-7.3033" />
    <detection t="35" x="88.48599999999999" y="96.59100000000001" z="-6.8464" />
    <detection t="36" x="89.74400000000003" y="96.43400000000001" z="-7.1733" />
    <detection t="37" x="91.084" y="96.436" z="-6.945" />
    <detection t="38" x="92.18299999999999" y="96.44900000000001" z="-6.7766" />
    <detection t="39" x="93.565" y="96.399" z="-6.5894" />
    <detection t="40" x="94.90300000000002" y="96.147" z="-6.4464" />
    <detection t="41" x="96.37100000000004" y="95.935" z="-6.1415" />
  </particle>
  <particle nSpots="21">
    <detection t="17" x="145.39100000000002" y="33.097" z="5.5225" />
    <detection t="18" x="140.188" y="32.416" z="5.335" />
    <detection t="19" x="134.825" y="31.841" z="5.2052" />
    <detection t="20" x="129.65700000000004" y="31.445999999999998" z="5.0526" />
    <detection t="21" x="124.45600000000002" y="31.064999999999998" z="5.0237" />
    <detection t="22" x="119.32300000000004" y="30.869999999999997" z="4.8591" />
    <detection t="23" x="114.34500000000003" y="30.83" z="4.791" />
    <detection t="24" x="109.58500000000004" y="30.887999999999998" z="4.6111" />
    <detection t="25" x="104.97200000000004" y="30.988999999999997" z="4.622" />
    <detection t="26" x="100.33500000000004" y="31.113999999999997" z="4.3972" />
    <detection t="27" x="95.923" y="31.208" z="4.3734" />
    <detection t="28" x="91.406" y="31.683999999999997" z="4.393" />
    <detection t="29" x="87.22899999999998" y="32.095" z="4.2604" />
    <detection t="30" x="83.11500000000001" y="32.657" z="4.2768" />
    <detection t="31" x="79.07" y="33.239" z="4.0284" />
    <detection t="32" x="75.09000000000003" y="33.9" z="3.9173" />
    <detection t="33" x="70.97200000000004" y="34.580999999999996" z="3.9662" />
    <detection t="34" x="66.21699999999998" y="35.681999999999995" z="4.1636" />
    <detection t="35" x="61.559000000000026" y="36.811" z="4.1878" />
    <detection t="36" x="56.33500000000001" y="38.492" z="4.1685" />
    <detection t="37" x="51.798" y="40.446999999999996" z="4.1598" />
  </particle>
  <particle nSpots="27">
    <detection t="0" x="24.941000000000003" y="53.115" z="-15.3053" />
    <detection t="1" x="22.73600000000002" y="54.282999999999994" z="-14.8457" />
    <detection t="2" x="20.29000000000002" y="54.555" z="-14.5613" />
    <detection t="3" x="18.424000000000007" y="54.413999999999994" z="-14.0982" />
    <detection t="4" x="16.741000000000014" y="53.975" z="-13.4255" />
    <detection t="5" x="15.812000000000012" y="52.269" z="-12.745" />
    <detection t="6" x="15.694000000000017" y="50.18" z="-12.1949" />
    <detection t="7" x="16.128000000000014" y="47.055" z="-11.9134" />
    <detection t="8" x="17.76000000000002" y="43.034" z="-11.5516" />
    <detection t="9" x="19.718000000000018" y="38.559" z="-11.2549" />
    <detection t="10" x="22.561000000000007" y="34.274" z="-11.1899" />
    <detection t="11" x="26.372000000000014" y="31.345999999999997" z="-10.8327" />
    <detection t="12" x="28.298000000000002" y="28.787999999999997" z="-10.8584" />
    <detection t="13" x="31.446000000000026" y="27.870999999999995" z="-10.7019" />
    <detection t="14" x="33.81200000000001" y="26.745999999999995" z="-10.4332" />
    <detection t="15" x="36.09100000000001" y="25.940999999999995" z="-10.1821" />
    <detection t="16" x="38.709" y="25.870999999999995" z="-10.093" />
    <detection t="17" x="40.43600000000001" y="25.433" z="-9.8598" />
    <detection t="18" x="42.32900000000001" y="24.921" z="-9.666" />
    <detection t="19" x="43.654000000000025" y="24.674" z="-9.5462" />
    <detection t="20" x="45.60900000000001" y="24.662999999999997" z="-9.4561" />
    <detection t="21" x="47.533000000000015" y="24.787999999999997" z="-9.3481" />
    <detection t="22" x="49.67400000000001" y="24.637999999999998" z="-9.4792" />
    <detection t="23" x="51.17700000000002" y="24.946999999999996" z="-9.3837" />
    <detection t="24" x="52.62100000000001" y="24.025999999999996" z="-9.2346" />
    <detection t="25" x="53.93300000000002" y="23.753" z="-9.33" />
    <detection t="26" x="55.307000000000016" y="24.107" z="-9.2914" />
  </particle>
  <particle nSpots="29">
    <detection t="0" x="175.14300000000003" y="76.265" z="-5.1581" />
    <detection t="1" x="176.603" y="76.905" z="-5.2499" />
    <detection t="2" x="178.161" y="77.56" z="-5.1605" />
    <detection t="3" x="179.69100000000003" y="78.183" z="-5.1025" />
    <detection t="4" x="181.24200000000002" y="78.89800000000001" z="-5.3643" />
    <detection t="5" x="182.78500000000003" y="79.625" z="-5.3668" />
    <detection t="6" x="184.291" y="80.269" z="-5.4524" />
    <detection t="7" x="185.70300000000003" y="80.94000000000001" z="-5.4604" />
    <detection t="8" x="187.043" y="81.665" z="-5.3733" />
    <detection t="9" x="188.551" y="82.45200000000001" z="-5.3752" />
    <detection t="10" x="189.91000000000003" y="83.102" z="-5.3082" />
    <detection t="11" x="191.24099999999999" y="83.741" z="-5.3318" />
    <detection t="12" x="192.584" y="84.37700000000001" z="-5.5623" />
    <detection t="13" x="193.54000000000002" y="84.96600000000001" z="-5.3075" />
    <detection t="14" x="194.175" y="85.292" z="-5.3789" />
    <detection t="15" x="194.76600000000002" y="86.34100000000001" z="-5.5457" />
    <detection t="16" x="196.036" y="86.66300000000001" z="-5.4323" />
    <detection t="17" x="197.08800000000002" y="87.555" z="-5.2156" />
    <detection t="18" x="198.003" y="88.171" z="-5.609" />
    <detection t="19" x="198.875" y="88.73" z="-5.5565" />
    <detection t="20" x="199.707" y="89.183" z="-5.3099" />
    <detection t="21" x="200.503" y="89.83600000000001" z="-5.1993" />
    <detection t="22" x="201.276" y="90.346" z="-5.0423" />
    <detection t="23" x="202.091" y="90.78200000000001" z="-5.0084" />
    <detection t="24" x="202.91000000000003" y="91.152" z="-4.9689" />
    <detection t="25" x="203.622" y="91.453" z="-4.6898" />
    <detection t="26" x="204.34500000000003" y="91.644" z="-4.6377" />
    <detection t="27" x="205.06900000000002" y="91.915" z="-4.5769" />
    <detection t="28" x="205.524" y="92.061" z="-4.2428" />
  </particle>
  <particle nSpots="12">
    <detection t="7" x="213.166" y="84.915" z="-7.1229" />
    <detection t="8" x="213.24200000000002" y="83.81800000000001" z="-7.0828" />
    <detection t="9" x="212.21500000000003" y="82.751" z="-7.0301" />
    <detection t="10" x="212.30900000000003" y="81.70200000000001" z="-6.9922" />
    <detection t="11" x="211.71500000000003" y="80.646" z="-7.0424" />
    <detection t="12" x="211.161" y="79.742" z="-7.2156" />
    <detection t="13" x="210.661" y="78.796" z="-7.3804" />
    <detection t="14" x="210.06" y="77.727" z="-7.1293" />
    <detection t="15" x="209.44300000000004" y="76.686" z="-7.1932" />
    <detection t="16" x="208.77500000000003" y="75.679" z="-7.2416" />
    <detection t="17" x="207.90000000000003" y="74.62400000000001" z="-7.3271" />
    <detection t="18" x="206.85500000000002" y="73.533" z="-7.1205" />
  </particle>
  <particle nSpots="39">
    <detection t="0" x="94.844" y="11.860000000000001" z="-10.9446" />
    <detection t="1" x="95.459" y="11.732999999999999" z="-11.1085" />
    <detection t="2" x="95.613" y="11.908" z="-11.2026" />
    <detection t="3" x="95.69100000000003" y="12.229999999999999" z="-11.3178" />
    <detection t="4" x="95.844" y="12.537" z="-11.3945" />
    <detection t="5" x="95.92400000000004" y="12.663000000000002" z="-11.5509" />
    <detection t="6" x="96.13800000000003" y="12.809" z="-11.6355" />
    <detection t="7" x="96.154" y="13.328000000000001" z="-11.7022" />
    <detection t="8" x="96.132" y="13.312" z="-11.8488" />
    <detection t="9" x="96.233" y="13.565" z="-11.9972" />
    <detection t="10" x="96.12200000000001" y="13.514999999999999" z="-11.9897" />
    <detection t="11" x="96.00800000000004" y="13.564000000000002" z="-11.9948" />
    <detection t="12" x="96.233" y="13.963" z="-11.9933" />
    <detection t="13" x="96.31400000000002" y="14.160000000000002" z="-11.9563" />
    <detection t="14" x="96.731" y="14.125000000000002" z="-11.9689" />
    <detection t="15" x="97.27600000000001" y="14.138" z="-11.8533" />
    <detection t="16" x="98.09700000000004" y="14.305000000000001" z="-11.8693" />
    <detection t="17" x="99.37900000000002" y="14.386999999999999" z="-11.8962" />
    <detection t="18" x="100.702" y="14.379" z="-12.0312" />
    <detection t="19" x="101.993" y="14.101" z="-12.0307" />
    <detection t="20" x="102.88100000000003" y="13.814000000000002" z="-12.1092" />
    <detection t="21" x="104.16300000000001" y="14.324" z="-12.2242" />
    <detection t="22" x="105.447" y="14.122000000000002" z="-12.1375" />
    <detection t="23" x="106.62200000000001" y="13.883000000000001" z="-12.0852" />
    <detection t="24" x="107.76300000000003" y="13.895000000000001" z="-12.0665" />
    <detection t="25" x="109.23400000000004" y="14.327" z="-11.9857" />
    <detection t="26" x="110.67700000000002" y="13.718000000000002" z="-12.0347" />
    <detection t="27" x="111.918" y="13.375000000000002" z="-12.0282" />
    <detection t="28" x="113.233" y="13.246" z="-11.9583" />
    <detection t="29" x="114.65700000000004" y="13.136000000000001" z="-11.9353" />
    <detection t="30" x="116.077" y="12.782000000000002" z="-11.813" />
    <detection t="31" x="117.48400000000004" y="12.588" z="-11.9887" />
    <detection t="32" x="119.08600000000001" y="12.209000000000001" z="-11.8701" />
    <detection t="33" x="120.457" y="12.062" z="-11.8927" />
    <detection t="34" x="121.98400000000004" y="11.866999999999999" z="-11.7032" />
    <detection t="35" x="123.48500000000001" y="11.781" z="-11.5004" />
    <detection t="36" x="124.92400000000004" y="11.595" z="-11.4465" />
    <detection t="37" x="126.394" y="11.509000000000002" z="-11.2812" />
    <detection t="38" x="127.87299999999999" y="11.56" z="-11.2268" />
  </particle>
  <particle nSpots="40">
    <detection t="0" x="169.714" y="46.778" z="1.0422" />
    <detection t="1" x="167.83500000000004" y="46.054" z="-0.06468" />
    <detection t="2" x="165.887" y="45.342" z="-0.5126" />
    <detection t="3" x="163.93600000000004" y="44.588" z="0.1839" />
    <detection t="4" x="161.878" y="43.711" z="-0.5019" />
    <detection t="5" x="160.02300000000002" y="43.312999999999995" z="-0.6615" />
    <detection t="6" x="158.39800000000002" y="42.144" z="-0.6168" />
    <detection t="7" x="156.486" y="42.062999999999995" z="-1.2142" />
    <detection t="8" x="154.19100000000003" y="41.929" z="-1.2818" />
    <detection t="9" x="152.39600000000002" y="41.455999999999996" z="-1.5084" />
    <detection t="10" x="150.356" y="41.097" z="-1.371" />
    <detection t="11" x="148.24" y="40.794" z="-1.7386" />
    <detection t="12" x="146.23000000000002" y="40.451" z="-1.4746" />
    <detection t="13" x="144.31" y="40.169" z="-1.8673" />
    <detection t="14" x="142.534" y="39.93" z="-1.9016" />
    <detection t="15" x="140.724" y="39.708999999999996" z="-1.8531" />
    <detection t="16" x="138.90700000000004" y="39.498999999999995" z="-2.1218" />
    <detection t="17" x="137.113" y="39.303" z="-2.2879" />
    <detection t="18" x="135.317" y="39.184999999999995" z="-2.2312" />
    <detection t="19" x="133.514" y="39.071999999999996" z="-2.2787" />
    <detection t="20" x="131.92900000000003" y="39.025999999999996" z="-2.1925" />
    <detection t="21" x="130.45800000000003" y="39.007" z="-2.1422" />
    <detection t="22" x="129.043" y="38.91" z="-2.3731" />
    <detection t="23" x="127.61900000000003" y="38.891999999999996" z="-2.3597" />
    <detection t="24" x="126.18200000000002" y="38.902" z="-2.4799" />
    <detection t="25" x="124.88600000000002" y="38.857" z="-2.3918" />
    <detection t="26" x="123.55700000000002" y="38.836" z="-2.4722" />
    <detection t="27" x="122.14300000000003" y="38.677" z="-2.4697" />
    <detection t="28" x="120.709" y="38.559999999999995" z="-2.4703" />
    <detection t="29" x="119.24600000000004" y="38.522" z="-2.6113" />
    <detection t="30" x="117.85700000000003" y="38.532" z="-2.5698" />
    <detection t="31" x="116.27699999999999" y="38.585" z="-2.6318" />
    <detection t="32" x="114.64800000000002" y="38.583" z="-2.6973" />
    <detection t="33" x="112.77800000000002" y="38.623" z="-2.5273" />
    <detection t="34" x="111.05400000000003" y="38.724" z="-2.4221" />
    <detection t="35" x="109.47700000000003" y="38.681" z="-2.5523" />
    <detection t="36" x="108.043" y="38.611" z="-2.4447" />
    <detection t="37" x="106.774" y="38.595" z="-2.3318" />
    <detection t="38" x="105.46500000000003" y="38.692" z="-2.1601" />
    <detection t="39" x="104.33000000000004" y="38.745999999999995" z="-2.3108" />
  </particle>
  <particle nSpots="7">
    <detection t="0" x="119.661" y="18.567999999999998" z="-19.2202" />
    <detection t="1" x="116.096" y="18.696999999999996" z="-19.0458" />
    <detection t="2" x="112.32499999999999" y="18.945" z="-19.0002" />
    <detection t="3" x="108.35700000000003" y="19.189" z="-18.9839" />
    <detection t="4" x="104.382" y="19.277" z="-19.0113" />
    <detection t="5" x="100.25299999999999" y="19.387" z="-18.7764" />
    <detection t="6" x="96.15000000000003" y="19.668999999999997" z="-18.9471" />
  </particle>
  <particle nSpots="34">
    <detection t="0" x="39.664000000000016" y="44.379" z="-7.1456" />
    <detection t="1" x="38.01400000000001" y="45.644" z="-7.3166" />
    <detection t="2" x="36.72800000000001" y="47.239" z="-7.2252" />
    <detection t="3" x="35.203" y="49.074999999999996" z="-7.2695" />
    <detection t="4" x="33.634000000000015" y="50.755" z="-7.2471" />
    <detection t="5" x="32.46200000000002" y="52.775" z="-7.2961" />
    <detection t="6" x="30.932000000000016" y="54.903" z="-7.3473" />
    <detection t="7" x="29.39100000000002" y="56.937000000000005" z="-7.4201" />
    <detection t="8" x="28.102000000000004" y="58.781" z="-7.4402" />
    <detection t="9" x="26.636000000000024" y="60.355" z="-7.3567" />
    <detection t="10" x="25.440000000000026" y="62.35" z="-7.6283" />
    <detection t="11" x="24.301000000000016" y="64.51400000000001" z="-7.602" />
    <detection t="12" x="22.93300000000002" y="66.087" z="-7.5253" />
    <detection t="13" x="21.942000000000007" y="68.06400000000001" z="-7.5623" />
    <detection t="14" x="20.763000000000005" y="70.039" z="-7.4897" />
    <detection t="15" x="19.723000000000013" y="71.851" z="-7.4529" />
    <detection t="16" x="19.017000000000024" y="74.165" z="-7.4181" />
    <detection t="17" x="18.668000000000006" y="76.30900000000001" z="-7.4441" />
    <detection t="18" x="18.441000000000003" y="78.43" z="-7.1713" />
    <detection t="19" x="18.499000000000024" y="80.56" z="-7.1568" />
    <detection t="20" x="18.541000000000025" y="83.00500000000001" z="-7.0612" />
    <detection t="21" x="19.05200000000002" y="85.71300000000001" z="-6.9406" />
    <detection t="22" x="19.959000000000003" y="88.858" z="-6.838" />
    <detection t="23" x="21.054000000000002" y="91.78800000000001" z="-6.7284" />
    <detection t="24" x="22.54400000000001" y="94.95100000000001" z="-6.6752" />
    <detection t="25" x="24.28" y="98.004" z="-6.0803" />
    <detection t="26" x="26.725000000000023" y="101.923" z="-5.7326" />
    <detection t="27" x="29.572000000000003" y="105.73100000000001" z="-5.5374" />
    <detection t="28" x="33.874000000000024" y="109.77300000000001" z="-5.7205" />
    <detection t="29" x="38.71600000000001" y="113.914" z="-5.3826" />
    <detection t="30" x="44.697" y="117.36500000000001" z="-5.5819" />
    <detection t="31" x="51.22200000000001" y="119.85" z="-5.3504" />
    <detection t="32" x="58.16500000000002" y="121.36600000000001" z="-5.2258" />
    <detection t="33" x="63.985000000000014" y="121.69900000000001" z="-4.9127" />
  </particle>
  <particle nSpots="39">
    <detection t="0" x="189.51" y="77.94000000000001" z="-5.8792" />
    <detection t="1" x="190.096" y="78.07000000000001" z="-5.9616" />
    <detection t="2" x="190.841" y="78.278" z="-5.9447" />
    <detection t="3" x="191.692" y="78.46000000000001" z="-6.1231" />
    <detection t="4" x="192.58800000000002" y="78.58000000000001" z="-6.1912" />
    <detection t="5" x="193.40700000000004" y="78.72" z="-6.0232" />
    <detection t="6" x="194.13600000000002" y="78.84" z="-6.2109" />
    <detection t="7" x="195.04700000000003" y="78.923" z="-6.2262" />
    <detection t="8" x="195.79400000000004" y="78.905" z="-6.2032" />
    <detection t="9" x="196.57100000000003" y="79.02600000000001" z="-6.0444" />
    <detection t="10" x="197.447" y="79.23700000000001" z="-6.2086" />
    <detection t="11" x="198.142" y="79.284" z="-6.1893" />
    <detection t="12" x="198.76300000000003" y="79.266" z="-6.4297" />
    <detection t="13" x="199.183" y="79.16000000000001" z="-5.9213" />
    <detection t="14" x="199.372" y="79.037" z="-6.0089" />
    <detection t="15" x="199.192" y="78.88000000000001" z="-6.3352" />
    <detection t="16" x="198.873" y="78.756" z="-5.8201" />
    <detection t="17" x="198.53500000000003" y="78.688" z="-6.0294" />
    <detection t="18" x="198.47000000000003" y="78.71100000000001" z="-6.1516" />
    <detection t="19" x="198.42700000000002" y="78.66300000000001" z="-5.9358" />
    <detection t="20" x="198.50800000000004" y="78.549" z="-6.0451" />
    <detection t="21" x="198.485" y="78.388" z="-6.1322" />
    <detection t="22" x="198.803" y="78.402" z="-5.6853" />
    <detection t="23" x="199.599" y="78.37400000000001" z="-5.7977" />
    <detection t="24" x="199.851" y="77.99600000000001" z="-5.9636" />
    <detection t="25" x="199.923" y="77.70700000000001" z="-5.9676" />
    <detection t="26" x="199.851" y="77.37700000000001" z="-5.5072" />
    <detection t="27" x="199.735" y="77.07300000000001" z="-5.8472" />
    <detection t="28" x="199.524" y="76.56500000000001" z="-5.2583" />
    <detection t="29" x="199.34199999999998" y="76.18" z="-5.4233" />
    <detection t="30" x="199.20100000000002" y="75.933" z="-4.7661" />
    <detection t="31" x="198.89800000000002" y="75.555" z="-5.0358" />
    <detection t="32" x="198.80400000000003" y="75.31" z="-4.8265" />
    <detection t="33" x="198.50900000000001" y="74.956" z="-4.5998" />
    <detection t="34" x="198.248" y="74.661" z="-4.3071" />
    <detection t="35" x="198.04000000000002" y="74.30600000000001" z="-4.3974" />
    <detection t="36" x="197.67900000000003" y="73.917" z="-4.1973" />
    <detection t="37" x="197.14600000000002" y="73.635" z="-3.9239" />
    <detection t="38" x="196.61900000000003" y="73.352" z="-3.9247" />
  </particle>
  <particle nSpots="15">
    <detection t="23" x="151.15000000000003" y="44.931999999999995" z="-21.6237" />
    <detection t="24" x="144.83800000000002" y="43.634" z="-21.6632" />
    <detection t="25" x="139.58800000000002" y="42.802" z="-21.8406" />
    <detection t="26" x="134.192" y="41.954" z="-21.9214" />
    <detection t="27" x="128.714" y="41.229" z="-21.8507" />
    <detection t="28" x="123.61599999999999" y="40.745" z="-21.9061" />
    <detection t="29" x="118.71800000000002" y="40.299" z="-21.7954" />
    <detection t="30" x="113.85900000000004" y="40.01" z="-21.9429" />
    <detection t="31" x="109.05400000000003" y="39.708999999999996" z="-21.981" />
    <detection t="32" x="104.42500000000001" y="39.719" z="-21.8482" />
    <detection t="33" x="99.71000000000004" y="39.701" z="-21.9653" />
    <detection t="34" x="95.05600000000004" y="39.829" z="-21.8827" />
    <detection t="35" x="90.67700000000002" y="40.196999999999996" z="-21.7676" />
    <detection t="36" x="86.507" y="40.49" z="-21.8232" />
    <detection t="37" x="82.28200000000004" y="40.87" z="-21.7052" />
  </particle>
  <particle nSpots="39">
    <detection t="0" x="85.464" y="82.08300000000001" z="-12.2002" />
    <detection t="1" x="85.34700000000004" y="82.357" z="-12.1821" />
    <detection t="2" x="85.33600000000001" y="82.54700000000001" z="-12.1574" />
    <detection t="3" x="85.31600000000003" y="82.92200000000001" z="-12.2849" />
    <detection t="4" x="85.30700000000002" y="83.34400000000001" z="-12.1936" />
    <detection t="5" x="85.32600000000002" y="84.07000000000001" z="-12.1411" />
    <detection t="6" x="85.32" y="84.714" z="-12.0279" />
    <detection t="7" x="85.33100000000002" y="85.262" z="-12.1301" />
    <detection t="8" x="85.18299999999999" y="85.99300000000001" z="-11.8917" />
    <detection t="9" x="85.82900000000001" y="86.26400000000001" z="-11.9342" />
    <detection t="10" x="85.69600000000003" y="86.486" z="-11.8983" />
    <detection t="11" x="85.60000000000002" y="86.95100000000001" z="-11.8759" />
    <detection t="12" x="85.46100000000001" y="87.174" z="-11.7858" />
    <detection t="13" x="85.47899999999998" y="87.587" z="-11.5902" />
    <detection t="14" x="85.50299999999999" y="87.85000000000001" z="-11.6202" />
    <detection t="15" x="85.63900000000001" y="88.072" z="-11.4932" />
    <detection t="16" x="85.80200000000002" y="88.403" z="-11.3553" />
    <detection t="17" x="85.935" y="88.74600000000001" z="-11.375" />
    <detection t="18" x="86.31" y="89.04" z="-11.1767" />
    <detection t="19" x="86.55400000000003" y="89.43900000000001" z="-11.0772" />
    <detection t="20" x="86.78399999999999" y="89.766" z="-11.057" />
    <detection t="21" x="87.09100000000001" y="90.15100000000001" z="-10.8783" />
    <detection t="22" x="87.47000000000003" y="90.482" z="-10.7384" />
    <detection t="23" x="87.94300000000004" y="90.662" z="-10.6998" />
    <detection t="24" x="88.52100000000002" y="90.88300000000001" z="-10.6316" />
    <detection t="25" x="89.32300000000004" y="90.99900000000001" z="-10.5077" />
    <detection t="26" x="90.012" y="91.292" z="-10.4136" />
    <detection t="27" x="90.786" y="91.56400000000001" z="-10.2754" />
    <detection t="28" x="91.48200000000003" y="91.765" z="-10.3105" />
    <detection t="29" x="92.269" y="92.089" z="-10.0267" />
    <detection t="30" x="93.13999999999999" y="92.25200000000001" z="-10.0498" />
    <detection t="31" x="94.04200000000003" y="92.47" z="-9.8626" />
    <detection t="32" x="94.993" y="92.616" z="-9.6935" />
    <detection t="33" x="95.97899999999998" y="92.76400000000001" z="-9.6571" />
    <detection t="34" x="96.79200000000003" y="93.12" z="-9.5856" />
    <detection t="35" x="97.69600000000003" y="93.27900000000001" z="-9.5443" />
    <detection t="36" x="98.70800000000003" y="93.39800000000001" z="-9.2002" />
    <detection t="37" x="99.79200000000003" y="93.44000000000001" z="-9.2439" />
    <detection t="38" x="100.85399999999998" y="93.51100000000001" z="-8.9833" />
  </particle>
  <particle nSpots="41">
    <detection t="0" x="28.38500000000002" y="29.631999999999998" z="-19.3729" />
    <detection t="1" x="30.997000000000014" y="29.281999999999996" z="-20.4014" />
    <detection t="2" x="31.291000000000025" y="30.173000000000002" z="-20.9487" />
    <detection t="3" x="28.700000000000017" y="32.205" z="-21.1112" />
    <detection t="4" x="24.146000000000015" y="34.614" z="-20.7663" />
    <detection t="5" x="19.94500000000002" y="36.772999999999996" z="-19.797" />
    <detection t="6" x="17.72200000000001" y="37.708999999999996" z="-19.3553" />
    <detection t="7" x="18.105000000000018" y="36.138" z="-18.9805" />
    <detection t="8" x="20.392000000000024" y="33.065" z="-18.5806" />
    <detection t="9" x="24.732" y="30.701" z="-20.1323" />
    <detection t="10" x="28.380000000000024" y="29.915999999999997" z="-20.8329" />
    <detection t="11" x="29.440000000000026" y="31.149" z="-21.5062" />
    <detection t="12" x="27.27200000000002" y="33.091" z="-21.4775" />
    <detection t="13" x="22.821000000000026" y="36.126999999999995" z="-21.4763" />
    <detection t="14" x="18.297000000000025" y="38.797" z="-20.5321" />
    <detection t="15" x="15.425000000000011" y="40.032" z="-19.8281" />
    <detection t="16" x="14.945000000000022" y="39.632999999999996" z="-19.0687" />
    <detection t="17" x="16.134000000000015" y="36.925" z="-18.4632" />
    <detection t="18" x="19.356000000000023" y="33.741" z="-18.8049" />
    <detection t="19" x="24.735000000000014" y="30.854999999999997" z="-19.8431" />
    <detection t="20" x="29.17500000000001" y="30.811" z="-20.6962" />
    <detection t="21" x="30.85900000000001" y="32.155" z="-21.0897" />
    <detection t="22" x="28.701000000000022" y="34.41" z="-21.4901" />
    <detection t="23" x="23.68100000000001" y="38.117" z="-21.0255" />
    <detection t="24" x="18.351" y="41.507" z="-20.3258" />
    <detection t="25" x="15.497000000000014" y="41.929" z="-19.2532" />
    <detection t="26" x="14.831000000000017" y="41.161" z="-18.6799" />
    <detection t="27" x="16.529000000000025" y="37.565999999999995" z="-17.8708" />
    <detection t="28" x="21.075000000000017" y="32.852" z="-18.693" />
    <detection t="29" x="28.196000000000026" y="29.262" z="-20.38" />
    <detection t="30" x="34.388000000000005" y="28.708999999999996" z="-20.648" />
[truncated: 1,472,424 more chars]
