# Supplementary material for: Widely accessible method for 3D microflow mapping at high spatial and temporal resolutions
Source: Microsyst Nanoeng. 2022 Jul 1;8:72. doi: 10.1038/s41378-022-00404-z (PMC9246883; doi:10.1038/s41378-022-00404-z)
Supplement: Supplementary file 13 — File S9 [file 41378_2022_404_MOESM13_ESM.xml]

<?xml version="1.0" encoding="UTF-8"?>
<Tracks nTracks="1364" spaceUnits="µm" frameInterval="1.0" timeUnits="seconds" generationDateTime="Mon, 6 Dec 2021 12:24:13" from="TrackMate v7.2.0">
  <particle nSpots="40">
    <detection t="0" x="227.80954081" y="41.86132693" z="-12.301082000000001" />
    <detection t="1" x="229.18787289" y="43.32762914" z="-12.597149" />
    <detection t="2" x="230.16101655" y="44.63184206" z="-12.614725" />
    <detection t="3" x="230.90911900000003" y="45.749272239999996" z="-13.428842000000001" />
    <detection t="4" x="231.23982517000002" y="46.643009389999996" z="-13.505354" />
    <detection t="5" x="231.12779233000003" y="47.00881151" z="-14.514289999999999" />
    <detection t="6" x="230.77869895999999" y="47.10735671" z="-14.182959" />
    <detection t="7" x="230.1047307" y="46.81032664" z="-15.092042000000001" />
    <detection t="8" x="228.84017856000003" y="46.22954162" z="-15.624932000000001" />
    <detection t="9" x="227.27444683" y="45.33685033" z="-15.89076" />
    <detection t="10" x="225.57988099" y="44.36942671" z="-16.5478" />
    <detection t="11" x="223.74959807" y="43.17998499" z="-16.489179999999998" />
    <detection t="12" x="221.83033095000002" y="41.767592" z="-16.612894" />
    <detection t="13" x="219.80124161999998" y="40.26307376" z="-16.463593" />
    <detection t="14" x="217.85629461000002" y="38.77802579" z="-16.564709" />
    <detection t="15" x="216.08074521000003" y="37.28169784" z="-16.619595" />
    <detection t="16" x="214.35175933" y="35.76702363" z="-16.398062" />
    <detection t="17" x="212.80449226000002" y="34.39821188" z="-16.923399" />
    <detection t="18" x="211.41550402000001" y="33.18395324" z="-16.639035999999997" />
    <detection t="19" x="210.42212386" y="32.05609707" z="-15.947073000000001" />
    <detection t="20" x="209.81856107" y="30.819354509999997" z="-16.464334" />
    <detection t="21" x="209.46045329000003" y="29.69809533" z="-15.922369" />
    <detection t="22" x="209.54396939000003" y="28.884953509999995" z="-16.25714" />
    <detection t="23" x="210.09197519000003" y="28.26666855" z="-16.050024" />
    <detection t="24" x="210.98795438000002" y="27.770360959999998" z="-15.993803" />
    <detection t="25" x="212.34929735000003" y="27.446482769999996" z="-15.991917" />
    <detection t="26" x="214.07575186000003" y="27.349049209999997" z="-15.595701000000002" />
    <detection t="27" x="216.18643108999999" y="27.61211017" z="-15.534816000000001" />
    <detection t="28" x="218.52280322000001" y="28.296840089999996" z="-15.777781" />
    <detection t="29" x="221.1329677" y="29.183011369999996" z="-15.878838" />
    <detection t="30" x="223.8688391" y="30.32741489" z="-15.639253" />
    <detection t="31" x="226.44079471999999" y="31.805248319999997" z="-15.511725" />
    <detection t="32" x="228.78980862000003" y="33.355712679999996" z="-15.629751999999998" />
    <detection t="33" x="230.51694536000002" y="35.029905129999996" z="-14.904174" />
    <detection t="34" x="231.45845631000003" y="36.48793175" z="-15.901434" />
    <detection t="35" x="231.70686916" y="37.74004463" z="-16.058626" />
    <detection t="36" x="231.31768584000002" y="38.54233679" z="-16.060217" />
    <detection t="37" x="230.23492471000003" y="38.89406405" z="-16.403118" />
    <detection t="38" x="228.43125542" y="38.639611179999996" z="-17.02028" />
    <detection t="39" x="226.33533177000004" y="37.939319059999995" z="-17.000989999999998" />
  </particle>
  <particle nSpots="39">
    <detection t="0" x="122.06726556000001" y="49.50347825" z="-14.403723999999999" />
    <detection t="1" x="120.30197167" y="49.68552203" z="-14.127404" />
    <detection t="2" x="118.66153343000002" y="49.79796604" z="-14.4728365" />
    <detection t="3" x="116.88469573000003" y="50.00387775" z="-14.042206" />
    <detection t="4" x="115.11807593000003" y="50.28717862" z="-14.621175" />
    <detection t="5" x="113.39740291999999" y="50.700255629999994" z="-14.098057" />
    <detection t="6" x="111.60452013000003" y="51.005866160000004" z="-14.022784" />
    <detection t="7" x="109.84019976000002" y="51.32990369" z="-14.061085999999998" />
    <detection t="8" x="108.07916933000001" y="51.66271731" z="-14.147804999999998" />
    <detection t="9" x="106.55535571000001" y="51.896366750000006" z="-14.068634" />
    <detection t="10" x="105.13120505" y="52.250411539999995" z="-13.509201999999998" />
    <detection t="11" x="103.57318963" y="52.65438602" z="-13.375879000000001" />
    <detection t="12" x="102.08287657" y="52.973632020000004" z="-13.238435" />
    <detection t="13" x="100.72487674000001" y="53.33814073" z="-13.243619" />
    <detection t="14" x="99.28343362999999" y="53.6387698" z="-12.938396000000001" />
    <detection t="15" x="97.97129849999999" y="53.91493517999999" z="-12.809871000000001" />
    <detection t="16" x="96.76860823999999" y="54.349986679999994" z="-12.590048" />
    <detection t="17" x="95.78760700999999" y="54.68531939" z="-12.732113" />
    <detection t="18" x="94.82214413000003" y="55.01670676999999" z="-12.642755000000001" />
    <detection t="19" x="93.87024363" y="55.38457625" z="-12.307195" />
    <detection t="20" x="92.97483156999999" y="55.823749639999996" z="-11.847904" />
    <detection t="21" x="92.17745067999999" y="56.28156585" z="-12.009847" />
    <detection t="22" x="91.44765023000002" y="56.75896436" z="-12.061335" />
    <detection t="23" x="90.87162633000003" y="57.11269950999999" z="-11.508529" />
    <detection t="24" x="90.39473907000001" y="57.54295242" z="-11.777389" />
    <detection t="25" x="90.0037997" y="57.85226402999999" z="-11.638508" />
    <detection t="26" x="89.68126608" y="58.39441901" z="-11.687215" />
    <detection t="27" x="89.19086062000002" y="58.739237589999995" z="-11.368279" />
    <detection t="28" x="88.76427353000003" y="59.021723509999994" z="-11.136626" />
    <detection t="29" x="88.35831287000002" y="59.404093010000004" z="-10.9527" />
    <detection t="30" x="87.91475704000004" y="59.68945405" z="-10.975854" />
    <detection t="31" x="87.48043186000001" y="60.052384929999995" z="-10.967134" />
    <detection t="32" x="87.09119033000002" y="60.33632501" z="-10.821280499999999" />
    <detection t="33" x="86.64608150000004" y="60.793566739999996" z="-11.132178" />
    <detection t="34" x="86.34068860000002" y="61.220447920000005" z="-10.598400999999999" />
    <detection t="35" x="85.98441694000002" y="61.515741889999994" z="-10.711517" />
    <detection t="36" x="85.67785187999999" y="61.65848315" z="-9.914953" />
    <detection t="37" x="85.43014521999999" y="61.82063582999999" z="-10.401649" />
    <detection t="38" x="85.14595521000001" y="62.11261989" z="-9.875232" />
  </particle>
  <particle nSpots="15">
    <detection t="0" x="75.03842123999999" y="45.431620349999996" z="-20.412126999999998" />
    <detection t="1" x="69.92499645000004" y="46.49198905" z="-20.1706" />
    <detection t="2" x="64.77028367000003" y="47.79112025" z="-19.988523" />
    <detection t="3" x="59.769801700000016" y="49.38508316" z="-20.168272" />
    <detection t="4" x="54.924790590000015" y="51.30976397999999" z="-19.71215" />
    <detection t="5" x="50.273620900000026" y="53.61489905" z="-19.744024" />
    <detection t="6" x="45.67662859000001" y="56.241855730000005" z="-19.861897" />
    <detection t="7" x="41.055587710000026" y="59.038323580000004" z="-19.58969" />
    <detection t="8" x="36.526451020000025" y="62.114087219999995" z="-19.98669" />
    <detection t="9" x="31.665996700000022" y="65.16349980000001" z="-19.858725" />
    <detection t="10" x="27.03594247000001" y="68.55957101" z="-19.383485999999998" />
    <detection t="11" x="22.18723349000001" y="72.32008647" z="-19.192692" />
    <detection t="12" x="17.95733241000002" y="75.55853517" z="-19.231907" />
    <detection t="13" x="14.718600129999999" y="79.40855701000001" z="-18.081442000000003" />
    <detection t="14" x="12.319132990000014" y="83.68205116" z="-17.788805" />
  </particle>
  <particle nSpots="30">
    <detection t="0" x="110.00580509000002" y="85.67111608" z="-6.484794" />
    <detection t="1" x="112.26775943000001" y="86.21878792000001" z="-6.3158712" />
    <detection t="2" x="115.39804901000002" y="87.03392678" z="-6.0341735" />
    <detection t="11" x="135.40696996000003" y="105.67933584000001" z="-5.8533134" />
    <detection t="12" x="139.07652137000002" y="107.14846213" z="-5.213014" />
    <detection t="13" x="141.95793354" y="108.28788343000001" z="-5.0972204" />
    <detection t="14" x="144.92093153000002" y="109.4376453" z="-5.441593" />
    <detection t="15" x="148.15960797000002" y="110.68960665" z="-5.737167400000001" />
    <detection t="16" x="151.64066441" y="112.15276611" z="-5.677091000000001" />
    <detection t="17" x="155.46929422" y="113.66506171" z="-5.7498846" />
    <detection t="18" x="159.42902001" y="115.36191416" z="-5.845752" />
    <detection t="19" x="163.43228457000004" y="117.23201316000001" z="-5.7215405" />
    <detection t="20" x="167.59778776000002" y="119.35524629" z="-5.5923295" />
    <detection t="21" x="172.17340135" y="121.63367998000001" z="-5.618195" />
    <detection t="22" x="177.02012399" y="124.21794483" z="-5.6996074" />
    <detection t="23" x="182.2535375" y="127.23303596" z="-6.099734" />
    <detection t="24" x="187.83837315" y="130.19829574" z="-6.348532700000001" />
    <detection t="25" x="193.98645898" y="132.50465289000002" z="-4.694388" />
    <detection t="26" x="200.52972538" y="133.80092273" z="-4.3224487" />
    <detection t="27" x="207.49689016000002" y="133.72479038" z="-5.7692309999999996" />
    <detection t="28" x="214.67030948000001" y="132.07671926" z="-5.4039373" />
    <detection t="29" x="221.20510906000004" y="129.04013837" z="-4.145584599999999" />
    <detection t="30" x="226.81964066" y="125.3253813" z="-7.554913000000001" />
    <detection t="31" x="231.15157034000003" y="121.08509691" z="-8.295204" />
    <detection t="32" x="234.29902403" y="117.04284855" z="-7.3261433" />
    <detection t="33" x="236.57318808000002" y="113.37394546" z="-7.825992599999999" />
    <detection t="34" x="238.16707121000002" y="109.98330784000001" z="-3.4970644" />
    <detection t="35" x="239.47212783000003" y="107.17227675000001" z="9.700035" />
    <detection t="36" x="240.23901589000002" y="104.82307667" z="11.716739" />
    <detection t="37" x="240.64498149000002" y="102.90271183" z="8.465836" />
  </particle>
  <particle nSpots="39">
    <detection t="0" x="70.70659954000001" y="119.58208712000001" z="-18.735489" />
    <detection t="1" x="70.33662170000002" y="119.34964675" z="-18.636105" />
    <detection t="2" x="68.70372806" y="118.88241148" z="-19.002739000000002" />
    <detection t="3" x="67.05280742000002" y="119.07371369" z="-18.39791" />
    <detection t="4" x="65.92553251999999" y="118.72049426000001" z="-18.91917" />
    <detection t="5" x="66.08230179000003" y="119.06284647000001" z="-18.92315" />
    <detection t="6" x="66.3659513" y="119.51637747000001" z="-18.97505" />
    <detection t="7" x="66.34905342000002" y="119.63425669" z="-18.891212" />
    <detection t="8" x="66.23718531000003" y="119.95984207000001" z="-18.95597" />
    <detection t="9" x="65.25533552000002" y="119.82469974" z="-18.843815" />
    <detection t="10" x="64.36551722000002" y="121.79618505000002" z="-18.261454" />
    <detection t="11" x="71.40698637000003" y="120.7479715" z="-19.356506" />
    <detection t="12" x="76.02921614000002" y="119.7004724" z="-18.889656" />
    <detection t="13" x="77.15683872" y="118.91463783" z="-18.998531" />
    <detection t="14" x="75.66324034000002" y="118.43977514" z="-19.579867999999998" />
    <detection t="15" x="72.1258396" y="118.45581430000001" z="-19.845523999999997" />
    <detection t="16" x="68.17017215999999" y="118.91927709000001" z="-19.799736" />
    <detection t="17" x="62.586824060000026" y="119.65560697000001" z="-19.707342" />
    <detection t="18" x="60.03279753000004" y="119.69677583" z="-19.5973" />
    <detection t="19" x="58.53286262" y="120.33759789999999" z="-19.577946" />
    <detection t="20" x="59.482115050000004" y="121.07815508000002" z="-19.151882" />
    <detection t="21" x="61.29852768000001" y="121.53363721" z="-19.80475" />
    <detection t="22" x="63.48758207000003" y="121.89956647" z="-19.361685" />
    <detection t="23" x="65.09663645" y="121.95136038000001" z="-19.005587" />
    <detection t="24" x="66.19626196000002" y="121.6858167" z="-19.859772" />
    <detection t="25" x="67.16483364000004" y="120.92751447" z="-19.954014" />
    <detection t="26" x="66.17578026000001" y="120.72606666000001" z="-19.871931" />
    <detection t="27" x="64.51464271000003" y="120.79648352000001" z="-19.584166" />
    <detection t="28" x="62.63763613000003" y="120.72991662000001" z="-19.15867" />
    <detection t="29" x="61.28091065000001" y="121.18612200000001" z="-19.577288" />
    <detection t="30" x="60.31671793000004" y="120.85519445" z="-18.9808" />
    <detection t="31" x="58.34734597000002" y="120.94177769000001" z="-18.171392" />
    <detection t="32" x="58.64220396000002" y="121.53988814000002" z="-18.610767000000003" />
    <detection t="33" x="61.35371079999999" y="122.19931314000002" z="-18.774548" />
    <detection t="34" x="63.985974580000004" y="121.78436108" z="-18.663689" />
    <detection t="35" x="66.63693377999999" y="121.47649770000001" z="-19.390596" />
    <detection t="36" x="68.53331752000003" y="120.24942992000001" z="-19.171484" />
    <detection t="37" x="68.22802748999999" y="120.53927266" z="-18.61771" />
    <detection t="38" x="66.99147400000004" y="120.91480727000001" z="-20.378672" />
  </particle>
  <particle nSpots="38">
    <detection t="3" x="77.38563082000002" y="118.04204344000001" z="18.269585" />
    <detection t="4" x="79.50180546000001" y="116.79364278" z="13.153448999999998" />
    <detection t="5" x="76.94207924" y="117.49845400000001" z="15.265198000000002" />
    <detection t="6" x="77.25724413" y="116.83394538000002" z="13.262772" />
    <detection t="7" x="74.54088368999999" y="116.91345288" z="12.633217" />
    <detection t="8" x="70.90918804" y="117.6793654" z="11.940586" />
    <detection t="9" x="70.42686570000001" y="117.63887633000002" z="14.422001000000002" />
    <detection t="10" x="71.119461" y="118.17602338" z="12.249555" />
    <detection t="11" x="67.91295828" y="118.92876003" z="16.208305" />
    <detection t="12" x="68.76630862000002" y="118.09280678000002" z="11.530857000000001" />
    <detection t="13" x="68.48421951" y="118.02543384" z="11.085552" />
    <detection t="14" x="67.35768901" y="118.08681408000001" z="10.197542" />
    <detection t="15" x="65.90147282999999" y="117.93690612" z="9.732286" />
    <detection t="16" x="63.908637820000024" y="118.25220981000001" z="9.994264999999999" />
    <detection t="17" x="62.719537909999985" y="118.74105151" z="11.475203" />
    <detection t="18" x="62.04647195000001" y="118.68099364" z="9.510033" />
    <detection t="19" x="61.52455567999999" y="118.80090058000002" z="10.764223" />
    <detection t="20" x="60.6792365" y="119.17051484000001" z="9.967310000000001" />
    <detection t="21" x="59.966776589999995" y="119.37992081000002" z="9.927812" />
    <detection t="22" x="60.38799349999999" y="120.48570619" z="9.946808" />
    <detection t="23" x="62.12715589999999" y="120.64658025" z="10.859884" />
    <detection t="24" x="62.87051088999999" y="120.89023928" z="10.406698" />
    <detection t="25" x="63.656048010000006" y="120.39582718" z="9.914992999999999" />
    <detection t="26" x="63.76200666" y="120.0813406" z="9.40238" />
    <detection t="27" x="61.999162600000034" y="119.64023267000002" z="11.028095" />
    <detection t="28" x="59.96589363000004" y="119.50598640000001" z="9.618775999999999" />
    <detection t="29" x="57.73151180000002" y="119.27662157" z="9.569265" />
    <detection t="30" x="56.50426121000001" y="119.7448436" z="11.151508" />
    <detection t="31" x="55.95456985000001" y="120.42039928" z="9.093167999999999" />
    <detection t="32" x="59.29622064" y="121.47053607000001" z="10.12214" />
    <detection t="33" x="67.28941530000003" y="122.343672" z="14.133316" />
    <detection t="34" x="78.45755396000004" y="119.94842718000001" z="11.505848" />
    <detection t="35" x="87.26354283" y="118.31715265" z="11.019654" />
    <detection t="36" x="92.82224477" y="117.18376364" z="14.830231" />
    <detection t="37" x="95.8344535" y="116.68700211000001" z="16.10304" />
    <detection t="38" x="98.05758916000002" y="116.2036924" z="15.236278" />
    <detection t="39" x="91.73047389999999" y="117.08589812" z="14.614073000000001" />
    <detection t="40" x="82.19257070000003" y="118.21948185" z="15.223482999999998" />
  </particle>
  <particle nSpots="29">
    <detection t="0" x="131.78642743" y="82.76912251" z="-2.701772" />
    <detection t="1" x="133.49742427" y="83.61282496000001" z="-2.4550357000000003" />
    <detection t="2" x="135.47109214" y="84.40905532000001" z="-2.718777" />
    <detection t="3" x="137.49211768000004" y="85.21095720000001" z="-2.9452589" />
    <detection t="4" x="139.59140573000002" y="86.05063889" z="-2.7684584" />
    <detection t="5" x="141.66899348000004" y="86.95662568" z="-2.7310987" />
    <detection t="6" x="143.81776485" y="87.9137201" z="-3.3240197" />
    <detection t="7" x="146.08729727000002" y="88.77945201" z="-2.4764264" />
    <detection t="8" x="149.04602603" y="89.89397706000001" z="-2.5353458" />
    <detection t="9" x="151.58512413" y="91.03819410000001" z="-2.766391" />
    <detection t="10" x="154.01503343000002" y="92.19542403000001" z="-3.059041" />
    <detection t="11" x="156.43744499000002" y="93.39368909000001" z="-2.71382" />
    <detection t="12" x="158.90327032" y="94.54434093" z="-2.1698812999999997" />
    <detection t="13" x="161.25649002" y="95.74798232" z="-2.2858427000000003" />
    <detection t="14" x="163.56629365000003" y="96.84894053000001" z="-2.3671317000000003" />
    <detection t="15" x="166.06319946000002" y="98.13187004000001" z="-2.8234937" />
    <detection t="16" x="168.66675086000004" y="99.49570775000001" z="-2.183625" />
    <detection t="17" x="171.51413103" y="100.98418329" z="-2.5123622" />
    <detection t="18" x="174.52708175000004" y="102.60821499000001" z="-2.2024133" />
    <detection t="19" x="177.66832503" y="104.38311403" z="-2.2869903999999996" />
    <detection t="20" x="180.96563245" y="106.2473928" z="-2.1757605" />
    <detection t="21" x="184.40856698" y="108.21164187000001" z="-2.5421647999999997" />
    <detection t="22" x="188.04568973" y="110.22946519" z="-1.9938536" />
    <detection t="23" x="192.08618657" y="112.55034329" z="-1.8704300999999999" />
    <detection t="24" x="196.37243367000002" y="114.68557435" z="-1.9773599999999998" />
    <detection t="25" x="200.868655" y="116.43671461" z="-1.8072262" />
    <detection t="26" x="205.51481453000002" y="117.62035577" z="-2.8132650000000003" />
    <detection t="27" x="210.65571023" y="117.80884894000002" z="-2.049382" />
    <detection t="28" x="215.60797919000004" y="116.62336870000001" z="-1.8755404999999998" />
  </particle>
  <particle nSpots="41">
    <detection t="0" x="139.40309231000003" y="43.94353135" z="-8.261549" />
    <detection t="1" x="137.8755129" y="43.72194665" z="-8.666272" />
    <detection t="2" x="136.51279786999999" y="43.57323468" z="-8.644599000000001" />
    <detection t="3" x="135.11812816000003" y="43.52111156" z="-8.541992" />
    <detection t="4" x="133.67250030000002" y="43.53648013" z="-8.557352" />
    <detection t="5" x="132.1749373" y="43.69418436" z="-8.455822999999999" />
    <detection t="6" x="130.66995095" y="43.63165025" z="-8.499252" />
    <detection t="7" x="129.07482233000002" y="43.715774859999996" z="-8.381419000000001" />
    <detection t="8" x="127.30887962000003" y="43.70008168" z="-8.429164" />
    <detection t="9" x="125.37792053000004" y="43.690756799999996" z="-8.481823" />
    <detection t="10" x="123.52284233" y="43.81292863" z="-8.342587" />
    <detection t="11" x="122.00104458999999" y="43.88219873" z="-8.364469" />
    <detection t="12" x="120.36343576000002" y="43.96336968" z="-8.158496000000001" />
    <detection t="13" x="118.93370275000001" y="44.10999937" z="-8.207315" />
    <detection t="14" x="117.33063369000001" y="44.18936477" z="-8.120706" />
    <detection t="15" x="115.93463157000002" y="44.30173656" z="-8.052611" />
    <detection t="16" x="114.75219813000001" y="44.44833646" z="-8.103489" />
    <detection t="17" x="113.55650465000002" y="44.61960389" z="-8.1453705" />
    <detection t="18" x="112.44628117000002" y="44.70693348" z="-7.9589" />
    <detection t="19" x="111.19951760999999" y="44.92466505" z="-8.043084" />
    <detection t="20" x="110.27283975" y="45.026418549999995" z="-7.891818499999999" />
    <detection t="21" x="109.12397782" y="45.18685144" z="-7.963352700000001" />
    <detection t="22" x="108.20279060000001" y="45.45775343" z="-7.8105187" />
    <detection t="23" x="107.20124269000002" y="45.59475875" z="-7.9917254" />
    <detection t="24" x="106.46818219" y="45.78685744" z="-8.098460000000001" />
    <detection t="25" x="105.96444792" y="45.96293617" z="-8.212392" />
    <detection t="26" x="105.24544928" y="46.27024038" z="-7.884030999999999" />
    <detection t="27" x="104.35818119000004" y="46.54755018" z="-7.626314999999999" />
    <detection t="28" x="103.35505687" y="46.68590181" z="-7.4640765" />
    <detection t="29" x="102.31479034" y="46.93722596" z="-8.192698" />
    <detection t="30" x="101.13184044000002" y="47.11466867" z="-7.7584405" />
    <detection t="31" x="99.935318" y="47.44433701" z="-7.5557422999999995" />
    <detection t="32" x="98.73005307" y="47.676250419999995" z="-7.6951979999999995" />
    <detection t="33" x="97.41674303000002" y="48.08323315" z="-8.286754" />
    <detection t="34" x="96.24302915999999" y="48.544339719999996" z="-7.803135" />
    <detection t="35" x="94.99574278" y="48.82845667" z="-7.5865054" />
    <detection t="36" x="93.76207982" y="48.989961099999995" z="-7.838058" />
    <detection t="37" x="92.67404441000002" y="49.08996704" z="-7.921597" />
    <detection t="38" x="91.51789163000001" y="49.420748849999995" z="-7.6752033" />
    <detection t="39" x="90.65570990999998" y="49.72557448" z="-7.6304240000000005" />
    <detection t="40" x="89.64939731999999" y="50.04386904" z="-7.490672" />
  </particle>
  <particle nSpots="32">
    <detection t="4" x="152.41570872" y="22.205960169999997" z="-20.44464" />
    <detection t="5" x="143.99362711999999" y="20.903868029999998" z="-20.449223999999997" />
    <detection t="6" x="136.04890277000004" y="20.46802288" z="-20.53865" />
    <detection t="7" x="128.46648494" y="19.769060939999996" z="-20.645092" />
    <detection t="8" x="121.25029503000002" y="19.59309999" z="-20.44951" />
    <detection t="9" x="114.30037608000004" y="19.55740342" z="-20.465329999999998" />
    <detection t="10" x="107.43745318000003" y="19.800538169999996" z="-20.396324" />
    <detection t="11" x="100.97435280000002" y="20.250738679999998" z="-20.116184" />
    <detection t="12" x="94.51233222000002" y="20.817531969999997" z="-20.569988000000002" />
    <detection t="13" x="88.20318467999999" y="21.64345746" z="-20.317463" />
    <detection t="14" x="82.11045894" y="22.586012789999998" z="-20.226782" />
    <detection t="15" x="76.37808027" y="23.57069043" z="-19.565489000000003" />
    <detection t="16" x="70.64054981999999" y="24.67236895" z="-19.809631" />
    <detection t="17" x="65.09966507000001" y="26.18256795" z="-19.89657" />
    <detection t="18" x="59.85384356000003" y="27.698362599999996" z="-19.107733" />
    <detection t="19" x="55.02271374" y="29.338712539999996" z="-19.529020000000003" />
    <detection t="20" x="50.67553455000001" y="31.409609930000002" z="-19.319637" />
    <detection t="21" x="46.30297307000001" y="33.685205929999995" z="-18.522566" />
    <detection t="22" x="42.294629490000005" y="36.10875034" z="-18.427998000000002" />
    <detection t="23" x="38.36352949000002" y="38.60009443" z="-18.4586" />
    <detection t="24" x="34.88444212000002" y="41.22965448" z="-18.45075" />
    <detection t="25" x="31.344345060000023" y="43.719395999999996" z="-17.852983" />
    <detection t="26" x="27.93762528000002" y="46.92863588" z="-17.586828" />
    <detection t="27" x="24.589525640000005" y="49.93138809" z="-17.500702" />
    <detection t="28" x="21.61308175000002" y="52.235184929999996" z="-17.543722" />
    <detection t="29" x="18.85056665000002" y="54.34501925" z="-17.076462" />
    <detection t="30" x="16.63391438000002" y="56.05328472" z="-17.429844" />
    <detection t="31" x="14.475593120000013" y="57.326405529999995" z="-16.435333" />
    <detection t="32" x="13.376656920000016" y="56.86851651" z="-15.698209" />
    <detection t="33" x="12.200562400000024" y="55.517670009999996" z="-15.11982" />
    <detection t="34" x="11.566802800000005" y="53.38483442" z="-11.667705999999999" />
    <detection t="35" x="11.939268330000004" y="49.25025453" z="-11.319269" />
  </particle>
  <particle nSpots="7">
    <detection t="0" x="229.61789463000002" y="43.90562871" z="-8.717257" />
    <detection t="1" x="231.79508914000002" y="46.45641446" z="-8.638231" />
    <detection t="2" x="233.74382438000004" y="49.021604759999995" z="-8.696664" />
    <detection t="3" x="235.36651502" y="51.47732688" z="-8.921804" />
    <detection t="4" x="236.91922225000002" y="53.763691529999996" z="-8.810701" />
    <detection t="5" x="238.07416942000003" y="55.990371669999995" z="-9.189578" />
    <detection t="6" x="239.15543675000004" y="58.490521449999996" z="-8.732638" />
  </particle>
  <particle nSpots="27">
    <detection t="0" x="155.11092638000002" y="71.50408189000001" z="-14.748849" />
    <detection t="1" x="153.78844063000003" y="71.13503454" z="-14.597142999999999" />
    <detection t="2" x="152.54948632000003" y="70.77653572000001" z="-13.5970125" />
    <detection t="3" x="151.06531075000004" y="70.46192715000001" z="-14.111687" />
    <detection t="4" x="149.55931162000002" y="70.26769615" z="-15.38575" />
    <detection t="5" x="148.09664935" y="70.30786178000001" z="-15.028342000000002" />
    <detection t="6" x="146.90189308000004" y="70.35956618" z="-14.643272" />
    <detection t="7" x="145.64317221" y="70.40121403" z="-15.137649" />
    <detection t="8" x="144.26861071000002" y="70.37376494" z="-14.640229999999999" />
    <detection t="9" x="143.27163847000003" y="70.28949018" z="-13.922254999999998" />
    <detection t="10" x="142.31710089" y="70.24959742" z="-14.350295000000001" />
    <detection t="11" x="141.26458027" y="70.2455034" z="-14.102737" />
    <detection t="12" x="140.21729436000004" y="70.20729211000001" z="-14.103094" />
    <detection t="13" x="139.30736032" y="70.23038991" z="-14.232651" />
    <detection t="14" x="138.51525677" y="70.26187124" z="-13.630273" />
    <detection t="15" x="137.67490771" y="70.30962025000001" z="-14.219194" />
    <detection t="16" x="136.8682427" y="70.41369936000001" z="-14.315288" />
    <detection t="17" x="136.04469464" y="70.52572901" z="-13.59997" />
    <detection t="18" x="135.42351611000004" y="70.60895646" z="-12.742297" />
    <detection t="19" x="134.80853302000003" y="70.74183272" z="-12.360472" />
    <detection t="20" x="134.27975633" y="70.84563654" z="-12.579460000000001" />
    <detection t="21" x="133.91978766" y="70.97782652000001" z="-12.587537" />
    <detection t="22" x="133.64724368000003" y="71.14576022" z="-12.212621" />
    <detection t="23" x="133.40268332" y="71.24382864" z="-12.551174000000001" />
    <detection t="24" x="133.02666262000002" y="71.40551405000001" z="-11.5648155" />
    <detection t="25" x="132.77177497000002" y="71.55766352" z="-11.674438" />
    <detection t="26" x="132.50742416000003" y="71.84803229" z="-12.2919235" />
  </particle>
  <particle nSpots="42">
    <detection t="0" x="108.02049134999999" y="47.94121629" z="-14.705326000000001" />
    <detection t="1" x="105.73217944999999" y="48.11376533" z="-14.451106" />
    <detection t="2" x="103.37657118999999" y="48.38579049" z="-14.417929999999998" />
    <detection t="3" x="101.13874325" y="48.680416879999996" z="-14.395660000000001" />
    <detection t="4" x="98.8545719" y="49.2046588" z="-14.303011999999999" />
    <detection t="5" x="96.57474059000003" y="49.85985764" z="-14.367004000000001" />
    <detection t="6" x="94.25684039999999" y="50.60310109" z="-14.103110999999998" />
    <detection t="7" x="91.98625562000001" y="51.37127399999999" z="-14.160541" />
    <detection t="8" x="89.80906648000001" y="52.286285619999994" z="-13.617884" />
    <detection t="9" x="87.66154598000003" y="53.07762487" z="-14.167866" />
    <detection t="10" x="85.63894943000003" y="53.961987490000006" z="-13.953003" />
    <detection t="11" x="83.87352383000001" y="55.070249589999996" z="-14.231382" />
    <detection t="12" x="82.16325523" y="55.816960509999994" z="-13.652042999999999" />
    <detection t="13" x="80.59059948000004" y="56.900743209999995" z="-13.457163000000001" />
    <detection t="14" x="78.96221796000003" y="58.012731030000005" z="-13.572706" />
    <detection t="15" x="77.45728374999999" y="59.16054109" z="-13.179269" />
    <detection t="16" x="76.0822417" y="60.49055467" z="-13.440138000000001" />
    <detection t="17" x="74.63816894000001" y="61.83456698999999" z="-13.375319500000002" />
    <detection t="18" x="73.28504469" y="63.03580869" z="-12.670674" />
    <detection t="19" x="72.00637572" y="64.17462081000001" z="-13.184849" />
    <detection t="20" x="70.76140602999999" y="65.47713091" z="-12.783063" />
    <detection t="21" x="69.76149286000003" y="66.83751295" z="-13.217486" />
    <detection t="22" x="68.81081436" y="68.30204091" z="-11.918265" />
    <detection t="23" x="67.84760305000003" y="69.62949081000001" z="-12.432157499999999" />
    <detection t="24" x="66.89491633" y="70.81811110000001" z="-12.162434" />
    <detection t="25" x="65.98047276" y="72.20463170000001" z="-11.222988" />
    <detection t="26" x="65.09950140000001" y="73.25697646" z="-11.953664999999999" />
    <detection t="27" x="64.27101475" y="74.89707737" z="-11.4620695" />
    <detection t="28" x="63.397997110000006" y="76.21706821000001" z="-11.249006" />
    <detection t="29" x="62.85424539000002" y="77.65272473" z="-11.044594" />
    <detection t="30" x="62.087562709999986" y="79.08730085" z="-10.907223" />
    <detection t="31" x="61.52635434000001" y="80.58976346" z="-11.088271" />
    <detection t="32" x="60.96748167999999" y="82.41517861000001" z="-10.846207000000001" />
    <detection t="33" x="60.963123610000025" y="84.09216527000001" z="-11.083912" />
    <detection t="34" x="61.06439771999999" y="86.91489158" z="-11.112941000000001" />
    <detection t="35" x="61.14892739000004" y="89.14476239000001" z="-10.686222" />
    <detection t="36" x="61.05112313000001" y="90.97980745000001" z="-10.850048" />
    <detection t="37" x="61.735664480000025" y="93.0929804" z="-10.654266" />
    <detection t="38" x="62.71588516000003" y="95.70291416" z="-10.602203999999999" />
    <detection t="39" x="64.39947267000002" y="98.38895898000001" z="-10.956028" />
    <detection t="40" x="66.47491582999999" y="100.77473737000001" z="-10.440903" />
    <detection t="41" x="69.29917434000004" y="103.06129706" z="-9.686733" />
  </particle>
  <particle nSpots="2">
    <detection t="21" x="61.97473721" y="120.28351499000001" z="-19.765001" />
    <detection t="22" x="59.71944631000002" y="120.76683396000001" z="-19.667362" />
  </particle>
  <particle nSpots="41">
    <detection t="0" x="151.85623832" y="70.70372781" z="-17.815454000000003" />
    <detection t="1" x="148.32043214000004" y="69.78954151" z="-17.964298" />
    <detection t="2" x="144.60921573000002" y="68.98403583000001" z="-17.709707" />
    <detection t="3" x="140.80467526" y="68.22766145" z="-18.080175" />
    <detection t="4" x="136.82213348" y="67.4805625" z="-18.204335999999998" />
    <detection t="5" x="132.90167757" y="66.77320161" z="-17.98884" />
    <detection t="6" x="129.17064562000002" y="66.33322961" z="-17.785868" />
    <detection t="7" x="125.51566195000004" y="65.98153612" z="-17.864672" />
    <detection t="8" x="121.99017156000002" y="65.71318836" z="-17.859034" />
    <detection t="9" x="118.64760313" y="65.40645362000001" z="-17.619267" />
    <detection t="10" x="115.47395687" y="65.12421698" z="-17.11062" />
    <detection t="11" x="112.39994012" y="65.04743526" z="-17.384346" />
    <detection t="12" x="109.54212633000003" y="64.90025754000001" z="-17.155307999999998" />
    <detection t="13" x="106.66718541" y="64.75505703" z="-17.431248" />
    <detection t="14" x="103.94945762000003" y="64.68929946" z="-17.398615" />
    <detection t="15" x="101.45200370000003" y="64.65438338" z="-17.055954" />
    <detection t="16" x="98.92657204" y="64.78320991000001" z="-17.380016" />
    <detection t="17" x="96.56591595000003" y="64.98278252" z="-17.027372" />
    <detection t="18" x="94.29396324999999" y="65.23838772" z="-17.364378" />
    <detection t="19" x="92.08763934000001" y="65.47944914" z="-17.023367" />
    <detection t="20" x="89.99053208000004" y="65.83677537000001" z="-17.435436" />
    <detection t="21" x="87.81402287000003" y="66.3144415" z="-17.143857999999998" />
    <detection t="22" x="85.76357832000002" y="66.91079218" z="-16.915375" />
    <detection t="23" x="83.68463646000004" y="67.45996487000001" z="-16.860777" />
    <detection t="24" x="81.96599108999999" y="67.85890738" z="-16.658834" />
    <detection t="25" x="80.23694304000003" y="68.42425220000001" z="-17.107342000000003" />
    <detection t="26" x="78.50380071000001" y="68.89459496" z="-16.534231" />
    <detection t="27" x="76.65970813000001" y="69.55876913" z="-16.82313" />
    <detection t="28" x="74.97775443" y="70.10316653000001" z="-16.31355" />
    <detection t="29" x="73.33346832000001" y="70.67231785" z="-16.157501" />
    <detection t="30" x="71.54319752999999" y="71.32557789" z="-16.358839" />
    <detection t="31" x="69.80532425000001" y="71.98637411" z="-16.18606" />
    <detection t="32" x="67.88735150000002" y="72.79841902000001" z="-16.094046" />
    <detection t="33" x="66.09718959000003" y="73.53130687000001" z="-16.044579000000002" />
    <detection t="34" x="64.30083629" y="74.71741021000001" z="-15.798001000000001" />
    <detection t="35" x="62.485762160000036" y="75.74850852" z="-16.177254" />
    <detection t="36" x="60.64307403999999" y="76.53230274" z="-16.50832" />
    <detection t="37" x="58.87659322000002" y="77.22772845" z="-15.386757000000001" />
    <detection t="38" x="57.09373709000002" y="78.12180781" z="-16.186522" />
    <detection t="39" x="55.31091859" y="79.01914584000001" z="-15.637651000000002" />
    <detection t="40" x="53.52420747000002" y="79.67095846000001" z="-15.93709" />
  </particle>
  <particle nSpots="12">
    <detection t="0" x="47.82228894000002" y="87.78093466" z="3.993075" />
    <detection t="1" x="46.95493922" y="89.29225071" z="3.9924362" />
    <detection t="2" x="45.92107496" y="90.90316328" z="3.5914161" />
    <detection t="3" x="45.02113865000001" y="92.77440824" z="3.5623487999999996" />
    <detection t="4" x="44.49543861000001" y="94.77208747" z="3.1852336" />
    <detection t="5" x="44.688662720000025" y="97.71594505" z="3.6756138999999997" />
    <detection t="6" x="44.727993860000026" y="100.48819999000001" z="3.2066941000000004" />
    <detection t="7" x="45.33020775" y="103.32703949" z="3.4232913999999997" />
    <detection t="8" x="46.783823420000004" y="106.43702269" z="2.8785255000000003" />
    <detection t="9" x="49.112945740000015" y="108.71505473" z="2.8062622999999998" />
    <detection t="10" x="52.206448970000025" y="111.3205296" z="2.7947189999999997" />
    <detection t="11" x="55.85799991000002" y="113.46025256" z="2.4102997999999998" />
  </particle>
  <particle nSpots="34">
    <detection t="9" x="218.29276459" y="73.95602327" z="-19.595901" />
    <detection t="10" x="210.88468726000002" y="69.64557698" z="-19.983818" />
    <detection t="11" x="204.63898798000002" y="66.27446850000001" z="-19.882284" />
    <detection t="12" x="198.50789386000002" y="62.93532579" z="-20.358438" />
    <detection t="13" x="192.4465495" y="59.88509889" z="-20.339998" />
    <detection t="14" x="186.42135187000002" y="57.075922459999994" z="-20.373967999999998" />
    <detection t="15" x="180.64589453000002" y="54.48599368" z="-20.621664000000003" />
    <detection t="16" x="175.11238389" y="52.159163459999995" z="-20.3506" />
    <detection t="17" x="169.45607065000002" y="50.28385945" z="-20.422729999999998" />
    <detection t="18" x="164.22827376000004" y="48.46343891" z="-20.375420000000002" />
    <detection t="19" x="159.0992938" y="46.85889251" z="-20.437355" />
    <detection t="20" x="153.92972662" y="45.49997283" z="-19.792614" />
    <detection t="21" x="148.88695669999998" y="44.37172629" z="-20.506957999999997" />
    <detection t="22" x="143.82743225000002" y="43.37266625" z="-20.809526" />
    <detection t="23" x="138.80937959" y="42.4970013" z="-19.819244" />
    <detection t="24" x="133.76459327000003" y="41.69989828" z="-20.78862" />
    <detection t="25" x="128.85726416" y="41.15127302" z="-20.612541" />
    <detection t="26" x="123.82798135000002" y="40.76308694" z="-20.207973000000003" />
    <detection t="27" x="118.39999004999999" y="40.49919706" z="-20.366394" />
    <detection t="28" x="113.31610097000004" y="40.2866504" z="-20.430956" />
    <detection t="29" x="108.35542385000002" y="40.25805244" z="-20.50799" />
    <detection t="30" x="103.60319358999999" y="40.290478799999995" z="-20.211428" />
    <detection t="31" x="98.86665338" y="40.442667539999995" z="-19.831278" />
    <detection t="32" x="94.24568696" y="40.813990589999996" z="-20.18522" />
    <detection t="33" x="89.63049971999999" y="41.145353459999995" z="-20.024109" />
    <detection t="34" x="85.19987807000001" y="41.849610049999995" z="-20.108557" />
    <detection t="35" x="80.89274118000003" y="42.66313288" z="-20.072210000000002" />
    <detection t="36" x="76.70969666000002" y="43.62230322" z="-20.046173" />
    <detection t="37" x="72.53340343000002" y="44.696191299999995" z="-19.740807999999998" />
    <detection t="38" x="68.50565821000004" y="45.721557669999996" z="-19.413631" />
    <detection t="39" x="64.65104933999999" y="46.97774699" z="-19.590471" />
    <detection t="40" x="61.10067349000002" y="48.21056068" z="-18.762217" />
    <detection t="41" x="57.597876420000006" y="49.60723132" z="-18.510422" />
    <detection t="42" x="54.172622270000005" y="51.127787309999995" z="-18.44666" />
  </particle>
  <particle nSpots="20">
    <detection t="3" x="199.36203717" y="43.40767855" z="-19.606976" />
    <detection t="4" x="190.23905347" y="39.92273572" z="-21.469475" />
    <detection t="5" x="181.15822076" y="36.89465497" z="-21.365717" />
    <detection t="6" x="171.92715353" y="34.381546809999996" z="-21.440779" />
    <detection t="7" x="162.26781683000002" y="32.38314397" z="-21.231987" />
    <detection t="8" x="153.27566675000003" y="30.836539629999997" z="-20.871942999999998" />
    <detection t="9" x="144.48958478000003" y="29.67729516" z="-20.982094" />
    <detection t="10" x="135.57766815000002" y="28.876690509999996" z="-21.466442" />
    <detection t="11" x="126.71644967000003" y="28.01170027" z="-21.11569" />
    <detection t="12" x="117.94272565" y="27.57316359" z="-21.107595" />
    <detection t="13" x="109.55247085000002" y="27.5685595" z="-21.1099" />
    <detection t="14" x="101.88257128999999" y="27.72871731" z="-21.086317" />
    <detection t="15" x="94.06043169000003" y="28.1350037" z="-21.492659" />
    <detection t="16" x="83.22930780000002" y="29.021486519999996" z="-21.704212" />
    <detection t="17" x="68.97252966000002" y="30.98475997" z="-21.337364" />
    <detection t="18" x="55.25756057000001" y="33.56384094" z="-21.708477" />
    <detection t="19" x="41.82823127" y="36.73571515" z="-21.3789" />
    <detection t="20" x="28.836447970000023" y="40.70964591" z="-21.006477" />
    <detection t="21" x="16.271719350000012" y="45.399378479999996" z="-20.893227" />
    <detection t="22" x="9.185529450000018" y="49.24074183" z="-20.482029" />
  </particle>
  <particle nSpots="39">
    <detection t="0" x="192.38894062000003" y="65.87378769" z="-11.916067" />
    <detection t="1" x="190.72188535000004" y="64.74049596" z="-12.426812" />
    <detection t="2" x="189.49366538000004" y="63.535315340000004" z="-11.982652" />
    <detection t="3" x="188.09825836" y="62.372562300000006" z="-12.155458" />
    <detection t="4" x="186.45185068" y="61.2718406" z="-12.185779" />
    <detection t="5" x="184.65525772" y="60.14058092999999" z="-12.355084" />
    <detection t="6" x="182.88414664000004" y="59.090539799999995" z="-11.577963" />
    <detection t="7" x="181.09024023" y="57.99968535" z="-11.457695" />
    <detection t="8" x="179.33207670000002" y="57.04447715" z="-11.147171" />
    <detection t="9" x="177.39826972000003" y="55.96685568" z="-11.9295845" />
    <detection t="10" x="175.29077039000003" y="54.97075306" z="-11.41976" />
    <detection t="11" x="173.30305822000003" y="54.14467563" z="-11.434961" />
    <detection t="12" x="171.56409606" y="53.33477018" z="-11.0110445" />
    <detection t="13" x="169.92202372000003" y="52.624700839999996" z="-11.090938000000001" />
    <detection t="14" x="168.27421491" y="51.88360196" z="-10.835677" />
    <detection t="15" x="166.66484726" y="51.1328643" z="-11.167963" />
    <detection t="16" x="165.11242765000003" y="50.41585790999999" z="-10.836335" />
    <detection t="17" x="163.50274367000003" y="49.76905352" z="-11.213519999999999" />
    <detection t="18" x="161.86967452" y="49.19247635" z="-10.966052000000001" />
    <detection t="19" x="160.30890980000004" y="48.622854329999996" z="-11.202653" />
    <detection t="20" x="158.90419645000003" y="48.073489859999995" z="-10.610755000000001" />
    <detection t="21" x="157.46408457" y="47.602187119999996" z="-11.068104" />
    <detection t="22" x="156.06444964000002" y="47.14340825" z="-10.9557085" />
    <detection t="23" x="154.74635982" y="46.682325" z="-10.636211" />
    <detection t="24" x="153.45154747000004" y="46.29507236" z="-10.433812" />
    <detection t="25" x="152.32324384000003" y="45.82567882" z="-10.563247" />
    <detection t="26" x="151.50355660000002" y="45.40014752" z="-10.13963" />
    <detection t="27" x="150.4115339" y="44.949820599999995" z="-9.991465" />
    <detection t="28" x="149.07941113000004" y="44.49978149" z="-9.472896" />
    <detection t="29" x="147.60286068" y="44.04270848" z="-10.080906" />
    <detection t="30" x="146.17343275000002" y="43.59729216" z="-10.023164" />
    <detection t="31" x="144.45411343" y="43.19628116" z="-9.819147000000001" />
    <detection t="32" x="142.86471878000003" y="42.82565417" z="-9.779556" />
    <detection t="33" x="141.07153074000001" y="42.33768058" z="-9.7798195" />
    <detection t="34" x="139.17527544" y="41.91791169" z="-9.354444500000001" />
    <detection t="35" x="137.37346509000002" y="41.60383992" z="-9.661709" />
    <detection t="36" x="135.57254652" y="41.27748509" z="-9.5304985" />
    <detection t="37" x="133.93459053000004" y="40.96993812" z="-10.582749" />
    <detection t="38" x="133.38607033" y="40.7803914" z="-9.651825" />
  </particle>
  <particle nSpots="5">
    <detection t="0" x="45.499434510000015" y="74.82728295000001" z="11.104503999999999" />
    <detection t="1" x="40.65327639" y="76.68565915" z="11.252541" />
    <detection t="2" x="34.29388122" y="79.15216474" z="11.877169" />
    <detection t="3" x="29.037286410000007" y="81.86293307000001" z="12.218349" />
    <detection t="4" x="23.4355587" y="85.03673695" z="12.319995" />
  </particle>
  <particle nSpots="15">
    <detection t="0" x="30.070866240000015" y="50.33227779" z="-11.967322" />
    <detection t="1" x="28.532604020000008" y="50.368469080000004" z="-11.657527" />
    <detection t="2" x="27.230286430000007" y="50.704093109999995" z="-12.041197" />
    <detection t="3" x="25.835332650000026" y="51.17581393" z="-10.9571295" />
    <detection t="4" x="24.779110790000004" y="51.049603409999996" z="-10.823076" />
    <detection t="5" x="24.32015050000001" y="50.96245192999999" z="-10.676293" />
    <detection t="6" x="23.548648790000016" y="50.62505345" z="-11.18872" />
    <detection t="7" x="23.233740950000026" y="49.90755185" z="-10.242713" />
    <detection t="8" x="23.013496110000006" y="48.666100899999996" z="-10.890367" />
    <detection t="9" x="22.841482220000017" y="47.21569454" z="-10.693817" />
    <detection t="10" x="23.365262450000017" y="45.67265682" z="-10.628392999999999" />
    <detection t="11" x="24.221021030000003" y="43.67193969" z="-10.490731" />
    <detection t="12" x="24.93713009000001" y="41.72389808" z="-10.385451" />
    <detection t="13" x="26.36550926000001" y="39.693168199999995" z="-10.524989" />
    <detection t="14" x="27.900282480000016" y="37.795800979999996" z="-10.190172" />
  </particle>
  <particle nSpots="2">
    <detection t="0" x="74.74011337000002" y="46.86142776" z="5.166042" />
    <detection t="1" x="70.73558696999999" y="47.50695648" z="6.042416" />
  </particle>
  <particle nSpots="2">
    <detection t="7" x="81.67128384" y="117.76459939" z="-20.048185" />
    <detection t="8" x="81.50061525000001" y="117.61191414000001" z="-20.872198" />
  </particle>
  <particle nSpots="38">
    <detection t="0" x="160.44997401" y="86.68508742" z="-14.578278" />
    <detection t="1" x="160.59081375" y="86.92329740000001" z="-14.689907" />
    <detection t="2" x="160.76625110999998" y="87.18758256000001" z="-14.695078" />
    <detection t="3" x="161.00793611" y="87.44649653" z="-14.739076999999998" />
    <detection t="4" x="161.34603399000002" y="87.72535005" z="-14.475012" />
    <detection t="5" x="161.57687763" y="87.91608848" z="-14.418203" />
    <detection t="6" x="161.95254151" y="88.17743531" z="-13.9014435" />
    <detection t="7" x="162.38559301000004" y="88.46275784000001" z="-14.070820999999999" />
    <detection t="8" x="162.95436674" y="88.76166162000001" z="-13.594566" />
    <detection t="9" x="163.28497059" y="89.07361259000001" z="-13.278896" />
    <detection t="10" x="163.57580767000002" y="89.43360093000001" z="-13.247957000000001" />
    <detection t="11" x="163.80399869000001" y="89.77821844" z="-13.158944" />
    <detection t="12" x="164.00475836000004" y="90.10501302" z="-12.597066" />
    <detection t="13" x="164.28525552000002" y="90.42874318000001" z="-12.624255999999999" />
    <detection t="14" x="164.52811968000003" y="90.71705618" z="-12.565401" />
    <detection t="15" x="164.83587291999999" y="91.03940107000001" z="-12.001676" />
    <detection t="16" x="165.33467890000003" y="91.35233661000001" z="-12.214504" />
    <detection t="17" x="165.93437668" y="91.77063224000001" z="-12.079091" />
    <detection t="18" x="166.50639689000002" y="92.20767296000001" z="-11.901352000000001" />
    <detection t="19" x="167.30401864000004" y="92.74861439" z="-11.980379" />
    <detection t="20" x="168.02582101000002" y="93.30131282" z="-11.400719" />
    <detection t="21" x="168.81577023" y="94.00612506" z="-11.172865" />
    <detection t="22" x="169.62028000000004" y="94.60575615" z="-11.121791" />
    <detection t="23" x="170.59683101000002" y="95.24691822000001" z="-11.403388" />
    <detection t="24" x="171.70723295" y="95.9416655" z="-10.956002" />
    <detection t="25" x="173.3282914" y="96.79802536000001" z="-11.078484" />
    <detection t="26" x="174.83031286" y="97.65926736" z="-10.940413000000001" />
    <detection t="27" x="176.21558728000002" y="98.44386383000001" z="-10.715071" />
    <detection t="28" x="177.54113299" y="99.31749687" z="-10.587716" />
    <detection t="29" x="179.00612510000002" y="100.19777178000001" z="-10.358582" />
    <detection t="30" x="180.44234905000002" y="101.01796406000001" z="-9.97043" />
    <detection t="31" x="182.02436477000003" y="102.03644594000001" z="-9.820877000000001" />
    <detection t="32" x="183.71657674" y="102.96290056000001" z="-9.018807" />
    <detection t="33" x="185.51631243000003" y="104.07443103" z="-9.219225999999999" />
    <detection t="34" x="187.30834626" y="105.25576303000001" z="-9.123992" />
    <detection t="35" x="189.21469836" y="106.59599235" z="-9.388611000000001" />
    <detection t="36" x="191.23196996000001" y="108.18201677" z="-9.135767999999999" />
    <detection t="37" x="193.35208422" y="109.66675027000001" z="-9.151562" />
  </particle>
  <particle nSpots="25">
    <detection t="0" x="127.43771530999999" y="74.40144830000001" z="-4.102126" />
    <detection t="1" x="128.81260057000003" y="74.85249376" z="-4.1722426" />
    <detection t="2" x="130.09315198000002" y="75.49556421000001" z="-4.1800985" />
    <detection t="3" x="131.22287954" y="76.14851560000001" z="-4.473685" />
    <detection t="4" x="132.28204263000003" y="76.86178428000001" z="-4.706937" />
    <detection t="5" x="133.16872388000002" y="77.50630377" z="-4.980529" />
    <detection t="6" x="134.25300602" y="78.11368085000001" z="-4.4928465" />
    <detection t="7" x="135.28298651" y="78.79575086000001" z="-4.3785553" />
    <detection t="8" x="135.91830626" y="79.30898959000001" z="-4.7106724" />
    <detection t="9" x="136.47938045" y="79.91831822" z="-4.510257" />
    <detection t="10" x="137.04455299" y="80.55990896" z="-4.712821" />
    <detection t="11" x="137.92592923" y="81.10762421000001" z="-4.4539127" />
    <detection t="12" x="138.85866631" y="81.70629551" z="-3.9425223" />
    <detection t="13" x="139.86049592" y="82.25728436" z="-4.4760346" />
    <detection t="14" x="140.93831617" y="82.90514660000001" z="-4.9028529999999995" />
    <detection t="15" x="142.16261555" y="83.45316587" z="-4.378075599999999" />
    <detection t="16" x="143.23672369000002" y="84.11735539" z="-4.541362" />
    <detection t="17" x="144.31386787000002" y="84.78478819" z="-4.3167973" />
    <detection t="18" x="145.40453677" y="85.42119084000001" z="-4.4496293" />
    <detection t="19" x="146.60034209000003" y="86.10271841000001" z="-3.8940132000000003" />
    <detection t="20" x="147.97670962" y="86.77894138" z="-4.411146" />
    <detection t="21" x="149.45538471000003" y="87.51540353" z="-4.589043599999999" />
    <detection t="22" x="151.16612063000002" y="88.29203303" z="-4.167233" />
    <detection t="23" x="152.83717795" y="89.00645957" z="-3.7447" />
    <detection t="24" x="155.85858575000003" y="89.71348225000001" z="-2.520509" />
  </particle>
  <particle nSpots="21">
    <detection t="12" x="79.85264375000003" y="55.62613998" z="-19.520960000000002" />
    <detection t="13" x="75.59504812" y="56.301100119999994" z="-19.595126999999998" />
    <detection t="14" x="71.55021459" y="57.291948659999996" z="-19.237003" />
    <detection t="15" x="67.65875449999999" y="58.266355170000004" z="-19.286575" />
    <detection t="16" x="63.66278649000003" y="59.469342579999996" z="-18.908535" />
    <detection t="17" x="59.782699510000015" y="60.920105310000004" z="-18.44369" />
    <detection t="18" x="56.00676329000001" y="62.473511429999995" z="-18.213082999999997" />
    <detection t="19" x="52.36129143000002" y="64.03976937" z="-18.184591" />
    <detection t="20" x="48.83947360000002" y="65.67896328" z="-18.099367" />
    <detection t="21" x="45.41530069000001" y="67.54408891" z="-17.817352" />
    <detection t="22" x="42.21841595000001" y="69.49926692000001" z="-17.912" />
    <detection t="23" x="39.10552030000002" y="71.55887642" z="-17.76628" />
    <detection t="24" x="36.06893615000001" y="73.54166518000001" z="-17.837826" />
    <detection t="25" x="33.22385062000001" y="75.75063201" z="-17.666777" />
    <detection t="26" x="30.48082279000002" y="77.85582552000001" z="-17.897123" />
    <detection t="27" x="27.54265946000001" y="80.15768416" z="-17.755995000000002" />
    <detection t="28" x="24.13231227" y="82.58657993" z="-18.592007000000002" />
    <detection t="29" x="21.99614613" y="84.86081459" z="-17.002712" />
    <detection t="30" x="20.723455890000025" y="87.1992764" z="-17.047396" />
    <detection t="31" x="19.407256260000025" y="90.31510337" z="-16.638765" />
    <detection t="32" x="19.467977210000015" y="93.80567288" z="-16.116144" />
  </particle>
  <particle nSpots="19">
    <detection t="0" x="205.84229009" y="60.01195277" z="-12.521914" />
    <detection t="1" x="204.91264291" y="58.795360249999995" z="-14.486066000000001" />
    <detection t="2" x="203.92637335" y="57.50570432" z="-13.934326" />
    <detection t="3" x="202.86477434" y="56.17843865" z="-15.676001999999999" />
    <detection t="4" x="201.58084854000003" y="54.864713" z="-14.435348000000001" />
    <detection t="5" x="200.14966972000002" y="53.5879301" z="-14.289676" />
    <detection t="6" x="198.59922511000002" y="52.33524746999999" z="-14.107439000000001" />
    <detection t="7" x="197.32197667000003" y="51.07862621" z="-11.995059" />
    <detection t="8" x="195.99114727" y="49.77374021" z="-16.506166" />
    <detection t="9" x="194.59286999" y="48.50031736" z="-20.158901" />
    <detection t="10" x="193.31240175" y="47.342247889999996" z="-19.732157" />
    <detection t="11" x="192.18679917000003" y="46.26657988" z="-13.212501000000001" />
    <detection t="12" x="191.06127874000003" y="45.199893689999996" z="-15.336067000000002" />
    <detection t="13" x="189.97694709" y="44.07315245" z="-0.62863225" />
    <detection t="14" x="188.91683606000004" y="42.88028765" z="-0.69449705" />
    <detection t="15" x="188.05092433" y="41.713148849999996" z="-0.69589216" />
    <detection t="16" x="186.96005291" y="40.61466911" z="-0.53431934" />
    <detection t="17" x="185.77288816000004" y="39.61664641" z="-0.51574117" />
    <detection t="18" x="184.40711842000002" y="38.75402897" z="-0.40101832" />
  </particle>
  <particle nSpots="2">
    <detection t="0" x="223.97578812" y="56.39094049" z="-8.833791999999999" />
    <detection t="1" x="223.64841453000003" y="55.81043408" z="-8.780137" />
  </particle>
  <particle nSpots="43">
    <detection t="0" x="212.28877948000002" y="111.24618361" z="-18.414495000000002" />
    <detection t="1" x="208.43861214000003" y="107.69386390000001" z="-19.260101000000002" />
    <detection t="2" x="203.72907923000002" y="104.40696919000001" z="-19.274862" />
    <detection t="3" x="198.78559347000004" y="101.58038521" z="-19.206211" />
    <detection t="4" x="193.98111425000002" y="99.08460271" z="-18.933779" />
    <detection t="5" x="189.03811489000003" y="96.46756383" z="-19.394607999999998" />
    <detection t="6" x="184.74855943" y="93.51032243" z="-15.682479" />
    <detection t="7" x="179.31316370000002" y="91.75133222000001" z="-19.133318" />
    <detection t="8" x="175.16647071" y="89.68235673000001" z="-18.627962" />
    <detection t="9" x="171.03804005" y="87.70795375" z="-18.863976" />
    <detection t="10" x="167.13463557" y="86.02385703" z="-18.640572" />
    <detection t="11" x="163.42038262" y="84.44156791" z="-18.664776" />
    <detection t="12" x="159.90045824000003" y="83.04347761000001" z="-18.408455" />
    <detection t="13" x="156.55491743" y="81.80406866" z="-18.5253" />
    <detection t="14" x="153.01483006" y="80.62480865" z="-18.266161" />
    <detection t="15" x="149.58315399000003" y="79.58967879000001" z="-18.772247" />
    <detection t="16" x="146.08188629" y="78.64464059000001" z="-18.587181" />
    <detection t="17" x="142.72998281000002" y="77.88981004" z="-18.106392" />
    <detection t="18" x="139.70306179" y="77.34654741" z="-18.14827" />
    <detection t="19" x="136.69307064000003" y="76.7456643" z="-18.44618" />
    <detection t="20" x="133.51575871" y="76.17226355000001" z="-18.584152" />
    <detection t="21" x="130.50811256000003" y="75.74644901" z="-18.331795" />
    <detection t="22" x="127.51300898" y="75.3896474" z="-18.051405" />
    <detection t="23" x="124.57585762000002" y="75.04432650000001" z="-18.024197" />
    <detection t="24" x="121.80096594000003" y="74.69603029000001" z="-18.259426" />
    <detection t="25" x="119.13380046000003" y="74.42610351" z="-18.130384" />
    <detection t="26" x="116.62895133" y="74.19496048" z="-18.287542000000002" />
    <detection t="27" x="114.03564527000003" y="74.10869447" z="-17.87494" />
    <detection t="28" x="111.57831282000001" y="74.00356815" z="-18.009892999999998" />
    <detection t="29" x="109.11003948000001" y="73.96613578" z="-18.06619" />
    <detection t="30" x="106.68098280999999" y="73.92713085000001" z="-18.020402999999998" />
    <detection t="31" x="104.25404708000002" y="73.86205382" z="-17.824898" />
    <detection t="32" x="101.74313727000003" y="73.86914303" z="-17.563786" />
    <detection t="33" x="99.30784181000001" y="73.87876866" z="-18.08175" />
    <detection t="34" x="96.87876840000001" y="73.91362646" z="-17.887196" />
    <detection t="35" x="94.28966467000004" y="74.25284294000001" z="-17.966305" />
    <detection t="36" x="91.95449002000004" y="74.50682108000001" z="-18.064726" />
    <detection t="37" x="89.59244713999999" y="74.66976744" z="-17.795154999999998" />
    <detection t="38" x="87.23378716000002" y="74.83917092" z="-17.964638" />
    <detection t="39" x="84.53031826" y="75.20624869000001" z="-17.772379" />
    <detection t="40" x="82.09220001" y="75.49932824000001" z="-17.57702" />
    <detection t="41" x="79.51692114000002" y="75.73148482" z="-17.53837" />
    <detection t="42" x="77.12166291" y="75.90165519" z="-17.367835999999997" />
  </particle>
  <particle nSpots="40">
    <detection t="0" x="65.3687564" y="114.50395305" z="-8.037296000000001" />
    <detection t="1" x="70.40565088" y="115.13948032000002" z="-7.829534" />
    <detection t="2" x="75.35800706000003" y="114.78028223000001" z="-8.188049000000001" />
    <detection t="3" x="80.82856956" y="113.89614689000001" z="-7.751591" />
    <detection t="4" x="86.46451245000003" y="112.84685352000001" z="-7.9537214999999994" />
    <detection t="5" x="92.14332751" y="112.20705097000001" z="-8.76459" />
    <detection t="6" x="97.95148462000003" y="112.13587620000001" z="-8.685652000000001" />
    <detection t="7" x="103.60881670999999" y="112.10374456000001" z="-8.814733" />
    <detection t="8" x="109.64320661" y="112.18942735" z="-7.9865766" />
    <detection t="9" x="115.80187709" y="112.33872909" z="-8.292802" />
    <detection t="10" x="122.48888409" y="112.84445071" z="-9.031868" />
    <detection t="11" x="129.73384875" y="113.54540624" z="-8.260734" />
    <detection t="12" x="137.53575667" y="114.46732671000001" z="-9.227898" />
    <detection t="13" x="146.26706756" y="115.72425096" z="-8.294189" />
    <detection t="14" x="155.12198927000003" y="118.01910625" z="-8.881609" />
    <detection t="15" x="163.98948209000002" y="120.47551747" z="-9.669766000000001" />
    <detection t="16" x="173.23586472" y="123.22098947" z="-8.307414999999999" />
    <detection t="17" x="182.85054754000004" y="126.32453115000001" z="-9.546905" />
    <detection t="18" x="193.00397614000002" y="130.06788744" z="-9.857899" />
    <detection t="19" x="204.21718553" y="133.9798877" z="-6.367314299999999" />
    <detection t="20" x="216.33214898" y="131.98561247" z="-2.4230597" />
    <detection t="21" x="227.66236059" y="126.78238333000002" z="-3.8838794" />
    <detection t="22" x="235.87910669000001" y="119.93600860000001" z="-8.665052000000001" />
    <detection t="23" x="240.59931432000002" y="113.17237092" z="-13.367985999999998" />
    <detection t="24" x="242.46919115000003" y="107.23511337000001" z="-15.630267000000002" />
    <detection t="25" x="241.50026824000003" y="101.98764118000001" z="-16.832798" />
    <detection t="26" x="238.95680986000002" y="97.5815724" z="-17.827234" />
    <detection t="27" x="235.44059817" y="93.86299977" z="-17.827753" />
    <detection t="28" x="231.30637347000004" y="90.42550309" z="-18.252388" />
    <detection t="29" x="227.12150684" y="87.20893138000001" z="-18.13906" />
    <detection t="30" x="222.94010833" y="84.44933864000001" z="-18.174970000000002" />
    <detection t="31" x="218.91441045" y="81.80742777" z="-18.138655" />
    <detection t="32" x="214.98296157" y="79.27568524" z="-17.997604" />
    <detection t="33" x="211.217087" y="76.95014206" z="-17.868273000000002" />
    <detection t="34" x="207.49097278" y="74.6628204" z="-17.913239" />
    <detection t="35" x="203.71334231000003" y="72.54995196" z="-18.060589999999998" />
    <detection t="36" x="200.11136777000002" y="70.46452557" z="-17.806227" />
    <detection t="37" x="196.64822693000002" y="68.56616231000001" z="-17.673904" />
    <detection t="38" x="193.20632235" y="66.83208780000001" z="-17.482668" />
    <detection t="39" x="189.90968607000002" y="65.17372562" z="-17.635822" />
  </particle>
  <particle nSpots="5">
    <detection t="0" x="203.04280777000002" y="43.66066076" z="0.14581615" />
    <detection t="1" x="200.35786419" y="41.84639033" z="-0.29946452" />
    <detection t="2" x="197.74690926" y="40.07536571" z="0.45899750000000006" />
    <detection t="3" x="195.11775344" y="38.1389371" z="0.160407" />
    <detection t="4" x="191.51566379000002" y="35.94067861" z="-1.5881087999999999" />
  </particle>
  <particle nSpots="2">
    <detection t="0" x="115.56164658" y="85.34115133" z="-4.262260400000001" />
    <detection t="1" x="116.46030608000001" y="85.81815723000001" z="-5.1749480000000005" />
  </particle>
  <particle nSpots="42">
    <detection t="0" x="112.28744316000001" y="22.65823264" z="5.186743700000001" />
    <detection t="1" x="107.02446767000004" y="22.812052559999998" z="5.444731" />
    <detection t="2" x="101.6662953" y="23.268821959999997" z="5.360248599999999" />
    <detection t="3" x="96.54404040000003" y="23.822869519999998" z="3.5701485" />
    <detection t="4" x="91.39134376999999" y="24.530216609999997" z="3.5276214999999995" />
    <detection t="5" x="86.13673711000001" y="25.340081589999997" z="3.4355202000000005" />
    <detection t="6" x="81.24062144000004" y="26.200190639999995" z="3.292476" />
    <detection t="7" x="76.60859553" y="27.159971040000002" z="3.218668" />
    <detection t="8" x="72.00505105000002" y="28.310642819999998" z="3.0138203999999997" />
    <detection t="9" x="67.67641137999999" y="29.43666169" z="3.147888" />
    <detection t="10" x="63.74638100999999" y="30.63120833" z="2.5976684" />
    <detection t="11" x="60.008446340000035" y="31.97728659" z="2.6474013" />
    <detection t="12" x="56.22431092000002" y="33.24865877" z="1.8834676" />
    <detection t="13" x="52.85738330000001" y="34.9065665" z="2.2215528" />
    <detection t="14" x="49.75078414000001" y="36.6586412" z="1.733482" />
    <detection t="15" x="46.83865602" y="38.626382729999996" z="1.3759351999999998" />
    <detection t="16" x="43.88116812000001" y="40.666637959999996" z="0.7838086" />
    <detection t="17" x="41.018439040000004" y="42.351584519999996" z="2.2460673" />
    <detection t="18" x="38.571682330000016" y="44.26771521" z="2.6809337" />
    <detection t="19" x="36.50474613" y="46.7998323" z="0.54189473" />
    <detection t="20" x="34.226308020000005" y="49.21877607" z="0.4113817" />
    <detection t="21" x="32.17703448" y="51.57077799" z="0.41723180000000004" />
    <detection t="22" x="30.272868880000004" y="53.78479318" z="0.72116953" />
    <detection t="23" x="28.578783250000015" y="56.038153349999995" z="0.7612346999999999" />
    <detection t="24" x="26.837157150000024" y="57.90366592" z="0.85275936" />
    <detection t="25" x="24.994198510000018" y="59.82323507" z="0.61602265" />
    <detection t="26" x="23.012107290000017" y="61.312217929999996" z="1.2985018" />
    <detection t="27" x="20.99485432" y="62.864957940000004" z="2.3298142000000004" />
    <detection t="28" x="19.418497660000014" y="64.82569886" z="0.5968791999999999" />
    <detection t="29" x="18.00312434" y="66.20104936" z="0.1968905" />
    <detection t="30" x="17.14321676" y="67.03934948000001" z="-0.004391842" />
    <detection t="31" x="16.002348280000007" y="68.06494733000001" z="-0.18275064" />
    <detection t="32" x="15.091353120000008" y="68.6326506" z="-0.54692256" />
    <detection t="33" x="14.009034470000017" y="69.58938961000001" z="-0.8533823" />
    <detection t="34" x="13.74189586" y="69.62364189" z="-1.0941296" />
    <detection t="35" x="13.208964040000012" y="69.50087805000001" z="-1.6216207" />
    <detection t="36" x="13.086831320000016" y="70.35779968" z="-2.6783326" />
    <detection t="37" x="12.877016870000006" y="69.86493075" z="-3.7988844" />
    <detection t="38" x="12.261411410000022" y="68.75124646" z="-4.8697467" />
    <detection t="39" x="12.29366816000001" y="66.25084984" z="-5.8237440000000005" />
    <detection t="40" x="12.037348580000014" y="64.33324679" z="-5.81687" />
    <detection t="41" x="11.965420649999999" y="61.880112149999995" z="-6.9229506999999995" />
  </particle>
  <particle nSpots="14">
    <detection t="0" x="48.20091218000002" y="92.70675863000001" z="-8.930628" />
    <detection t="1" x="49.563620980000024" y="95.15310782" z="-8.578791" />
    <detection t="2" x="50.75091471000002" y="97.78721937" z="-8.586604" />
    <detection t="3" x="52.84137460000002" y="100.24459928" z="-8.771392" />
    <detection t="4" x="55.88577655" y="102.76573396" z="-8.442712" />
    <detection t="5" x="59.941117090000034" y="105.47971455000001" z="-8.533598" />
    <detection t="6" x="64.43116189" y="108.43223824" z="-8.670651" />
    <detection t="7" x="69.65908091" y="110.01666392" z="-8.439477" />
    <detection t="8" x="75.51429022000002" y="111.41542853" z="-8.516239" />
    <detection t="9" x="82.08449834999999" y="111.09975955" z="-8.67357" />
    <detection t="10" x="89.01763205000003" y="110.63320961000001" z="-8.852122" />
    <detection t="11" x="95.97883116000003" y="110.42026290000001" z="-8.656657000000001" />
    <detection t="12" x="102.96272586999999" y="110.28837093" z="-8.496302" />
    <detection t="13" x="109.52567361000001" y="110.41125465" z="-8.4195595" />
  </particle>
  <particle nSpots="44">
    <detection t="0" x="166.56335106" y="72.80984978000001" z="-13.725423000000001" />
    <detection t="1" x="165.77998889000003" y="72.73122493000001" z="-13.380745999999998" />
    <detection t="2" x="165.27891572" y="72.70468345" z="-13.505009" />
    <detection t="3" x="164.93790205" y="72.65087539000001" z="-12.992906" />
    <detection t="4" x="164.34326158" y="72.61738391" z="-13.56652" />
    <detection t="5" x="163.85120274000002" y="72.60342534" z="-12.949486" />
    <detection t="6" x="163.12842041" y="72.64377233" z="-12.702603" />
    <detection t="7" x="162.50903426000002" y="72.67829128000001" z="-13.0175495" />
    <detection t="8" x="161.95056078" y="72.67763921000001" z="-12.68823" />
    <detection t="9" x="161.36949112000002" y="72.61244503" z="-12.793921000000001" />
    <detection t="10" x="161.12284404000002" y="72.53414455000001" z="-12.429594999999999" />
    <detection t="11" x="161.1171038" y="72.47474319000001" z="-12.564539" />
    <detection t="12" x="160.84805064" y="72.40804142" z="-12.343555" />
    <detection t="13" x="160.5141577" y="72.47325256" z="-12.038973" />
    <detection t="14" x="160.09717109000002" y="72.45013477" z="-11.943251" />
    <detection t="15" x="159.63681997000003" y="72.55674484000001" z="-12.130809" />
    <detection t="16" x="159.24224841" y="72.6529969" z="-11.896055" />
    <detection t="17" x="158.76337512000003" y="72.77977481" z="-12.2388115" />
    <detection t="18" x="158.33711242000004" y="72.90616041000001" z="-11.7479315" />
    <detection t="19" x="157.95102154" y="72.99496427000001" z="-11.5766735" />
    <detection t="20" x="157.57223879000003" y="73.09885382" z="-11.997826" />
    <detection t="21" x="157.37581307" y="73.15467857" z="-11.901224000000001" />
    <detection t="22" x="157.18941603000002" y="73.23153132" z="-11.607821000000001" />
    <detection t="23" x="157.00268854" y="73.32975861" z="-11.680598" />
    <detection t="24" x="156.81914956000003" y="73.39091405" z="-11.868841999999999" />
    <detection t="25" x="156.72417074999998" y="73.52224965" z="-11.749253" />
    <detection t="26" x="156.65767959" y="73.62111730000001" z="-11.559846" />
    <detection t="27" x="156.56744663" y="73.80626959" z="-11.017197999999999" />
    <detection t="28" x="156.59868832" y="73.99219561000001" z="-10.912899000000001" />
    <detection t="29" x="156.66463974000004" y="74.07582606000001" z="-10.82964" />
    <detection t="30" x="156.65527450000002" y="74.27072503000001" z="-11.145507" />
    <detection t="31" x="156.66901523" y="74.45544859" z="-11.288774499999999" />
    <detection t="32" x="156.67314111000002" y="74.65673425" z="-10.787039" />
    <detection t="33" x="156.69245348000004" y="74.72823286" z="-10.463275999999999" />
    <detection t="34" x="156.84193073" y="74.87904415" z="-10.642721" />
    <detection t="35" x="156.88431503000004" y="74.99446590000001" z="-10.389699" />
    <detection t="36" x="156.94962754" y="75.05071937000001" z="-10.272459" />
    <detection t="37" x="156.98061866" y="75.15229715000001" z="-10.009038" />
    <detection t="38" x="156.91193223" y="75.40582892" z="-10.044278" />
    <detection t="39" x="157.00687986000003" y="75.54760283" z="-9.660748" />
    <detection t="40" x="157.1030899" y="75.69713068" z="-9.882114999999999" />
    <detection t="41" x="157.21134209000002" y="75.80674235000001" z="-9.904128" />
    <detection t="42" x="157.17236285" y="75.93816034000001" z="-9.885975" />
    <detection t="43" x="157.28265534000002" y="76.19058674" z="-9.352066" />
  </particle>
  <particle nSpots="33">
    <detection t="6" x="95.31456882999998" y="75.91599479" z="-14.344510999999999" />
    <detection t="7" x="93.57780496000004" y="76.51339739000001" z="-13.823432" />
    <detection t="8" x="92.19087143000002" y="76.88303243" z="-13.12266" />
    <detection t="9" x="91.08845539000004" y="77.21150878" z="-12.926842" />
    <detection t="10" x="90.07976453999999" y="77.37381055" z="-14.076363" />
    <detection t="11" x="89.06584400000003" y="77.61390068" z="-14.2021055" />
    <detection t="12" x="88.01222626999999" y="77.97047247" z="-14.380149" />
    <detection t="13" x="86.98243335000001" y="78.38115877" z="-14.1961" />
    <detection t="14" x="85.94662093" y="78.71666916000001" z="-14.44396" />
    <detection t="15" x="84.82515235" y="79.0741318" z="-14.156085000000001" />
    <detection t="16" x="83.65317153000001" y="79.4631119" z="-14.786904999999999" />
    <detection t="17" x="82.54353757000001" y="79.87811016" z="-14.481304999999999" />
    <detection t="18" x="81.49337684" y="80.22146657" z="-13.919364000000002" />
    <detection t="19" x="80.50361720000001" y="80.53127452000001" z="-14.363857999999999" />
    <detection t="20" x="79.73992953000004" y="80.9377616" z="-14.078884" />
    <detection t="21" x="78.87614295000003" y="81.36259873" z="-13.896925" />
    <detection t="22" x="78.10441854000004" y="81.86972205000001" z="-13.990416" />
    <detection t="23" x="77.33189976" y="82.26462655" z="-13.480626999999998" />
    <detection t="24" x="76.62553890999999" y="82.71395531" z="-13.840838" />
    <detection t="25" x="76.1136502" y="82.98560572000001" z="-13.211226000000002" />
    <detection t="26" x="75.67079853000001" y="83.44394705" z="-12.877316" />
    <detection t="27" x="75.24024132" y="83.64911474" z="-12.578261" />
    <detection t="28" x="74.89440846000002" y="83.97910107" z="-12.628877000000001" />
    <detection t="29" x="74.63500812000001" y="84.32092337" z="-12.092975" />
    <detection t="30" x="74.36800370000003" y="84.68191695" z="-12.5322275" />
    <detection t="31" x="73.90683737" y="85.08949664000001" z="-12.170812" />
    <detection t="32" x="73.71639242000003" y="85.36276417" z="-11.181593" />
    <detection t="33" x="73.43110769000003" y="85.84456362" z="-11.1351" />
    <detection t="34" x="73.17306004" y="86.33797200000001" z="-11.439161" />
    <detection t="35" x="72.96990489000001" y="86.71157413" z="-11.240082000000001" />
    <detection t="36" x="72.80810008000003" y="86.82053375000001" z="-11.08862" />
    <detection t="37" x="72.70732095" y="86.96537145" z="-11.231625" />
    <detection t="38" x="72.47674860000001" y="87.1228959" z="-11.085385" />
  </particle>
  <particle nSpots="30">
    <detection t="13" x="79.04974444000004" y="36.86639263" z="-13.309792999999999" />
    <detection t="14" x="75.48132031" y="38.14784195" z="-13.417912" />
    <detection t="15" x="72.40698147" y="39.29697891" z="-12.771109" />
    <detection t="16" x="69.81735958000002" y="40.45445645" z="-12.373531" />
    <detection t="17" x="67.29423187000003" y="41.535960429999996" z="-12.420856" />
    <detection t="18" x="64.87517495000003" y="42.70822429" z="-12.520465" />
    <detection t="19" x="62.45553097999999" y="43.84161751" z="-12.072080999999999" />
    <detection t="20" x="60.28167296000004" y="45.15484709" z="-12.517136" />
    <detection t="21" x="58.48186222000001" y="46.62983197" z="-12.034144" />
    <detection t="22" x="56.82126081000001" y="48.16166464" z="-11.080055999999999" />
    <detection t="23" x="55.09211645000002" y="49.6838979" z="-11.366736999999999" />
    <detection t="24" x="53.38075324000002" y="51.057846219999995" z="-11.195446" />
    <detection t="25" x="51.68782128000001" y="52.62697737999999" z="-11.143516" />
    <detection t="26" x="49.938564060000004" y="54.05946384999999" z="-10.836093" />
    <detection t="27" x="48.508489630000014" y="56.11450192" z="-11.064418" />
    <detection t="28" x="46.98552473000001" y="57.80923494" z="-10.573875" />
    <detection t="29" x="45.63965447000001" y="59.36714738999999" z="-10.765639" />
    <detection t="30" x="44.22253392000002" y="61.06771679" z="-10.787134" />
    <detection t="31" x="42.70413568000001" y="62.87760289" z="-10.57085" />
    <detection t="32" x="41.21128704" y="64.82605611000001" z="-10.642201" />
    <detection t="33" x="39.94268188000001" y="66.58383762000001" z="-10.344161" />
    <detection t="34" x="38.688339720000016" y="68.31407951" z="-10.280058" />
    <detection t="35" x="37.423186430000015" y="70.56036038" z="-10.446131" />
    <detection t="36" x="36.00721798000001" y="72.47262710000001" z="-10.08206" />
    <detection t="37" x="34.392435680000006" y="74.15989226" z="-10.024382000000001" />
    <detection t="38" x="33.60846353000002" y="75.5429639" z="-9.68645" />
    <detection t="39" x="32.46984981" y="77.47605425" z="-9.68595" />
    <detection t="40" x="31.801025420000002" y="79.31095230000001" z="-9.284822" />
    <detection t="41" x="30.679663500000004" y="80.83005328" z="-10.320883" />
    <detection t="42" x="30.008056590000024" y="82.76493617" z="-10.676863" />
  </particle>
  <particle nSpots="42">
    <detection t="0" x="230.32074072" y="90.84807827" z="-19.140657" />
    <detection t="1" x="225.36310156000002" y="86.93851456" z="-20.073673" />
    <detection t="2" x="220.17397093" y="83.35135076" z="-19.401546" />
    <detection t="3" x="214.70866936" y="79.87397826" z="-19.749378" />
    <detection t="4" x="209.25090356000004" y="76.57903925000001" z="-19.809319" />
    <detection t="5" x="202.8748615" y="73.00626218000001" z="-20.282682" />
    <detection t="6" x="196.57556039000002" y="69.79720653000001" z="-20.342693" />
    <detection t="7" x="190.59228962000003" y="66.82831634" z="-20.364601" />
    <detection t="8" x="184.59085041000003" y="64.06902947" z="-20.282623" />
    <detection t="9" x="178.85793064" y="61.55456899" z="-20.348639000000002" />
    <detection t="10" x="173.43513135" y="59.29509298" z="-20.421870000000002" />
    <detection t="11" x="168.21092137" y="57.28190616" z="-20.214844" />
    <detection t="12" x="163.20266910000004" y="55.392904769999994" z="-20.138360000000002" />
    <detection t="13" x="158.66626460999998" y="53.825059239999995" z="-19.813705" />
    <detection t="14" x="154.44762050000003" y="52.490471809999995" z="-19.614546" />
    <detection t="15" x="150.29389112" y="51.3389769" z="-19.655807" />
    <detection t="16" x="146.11963768000004" y="50.36253661999999" z="-19.573013" />
    <detection t="17" x="141.84544115" y="49.58581015" z="-19.469427" />
    <detection t="18" x="138.05155401000002" y="48.89603831" z="-19.365839" />
    <detection t="19" x="134.53043971" y="48.35472659" z="-19.468779" />
    <detection t="20" x="130.93813433000003" y="47.92603888" z="-19.385006" />
    <detection t="21" x="127.46422932000002" y="47.59348763" z="-19.58691" />
    <detection t="22" x="124.16930151000003" y="47.33805448" z="-19.290579" />
    <detection t="23" x="120.84633661999999" y="47.18257588" z="-20.17665" />
    <detection t="24" x="117.74355821" y="47.057616509999995" z="-19.407732" />
    <detection t="25" x="114.77715384999999" y="46.97464874" z="-19.773405" />
    <detection t="26" x="111.91723887" y="47.03657524" z="-19.885096" />
    <detection t="27" x="109.17414697000004" y="47.16768062" z="-19.896223000000003" />
    <detection t="28" x="106.53858704999999" y="47.24191595" z="-19.697495999999997" />
    <detection t="29" x="103.88777606000002" y="47.26061624" z="-19.333187" />
    <detection t="30" x="101.16467406000004" y="47.32269776" z="-19.441307000000002" />
    <detection t="31" x="98.45435117" y="47.36885898" z="-19.814638000000002" />
    <detection t="32" x="95.82461268000003" y="47.50404619" z="-19.761412" />
    <detection t="33" x="93.23017084000003" y="47.72901466" z="-19.594054999999997" />
    <detection t="34" x="90.51728058999998" y="47.980685789999995" z="-19.332212" />
    <detection t="35" x="87.91619122000003" y="48.425854029999996" z="-19.298448999999998" />
    <detection t="36" x="85.29434434000001" y="48.902874589999996" z="-19.067919" />
    <detection t="37" x="82.5825714" y="49.47670588" z="-18.69364" />
    <detection t="38" x="79.95259786000003" y="49.99942112" z="-18.561241" />
    <detection t="39" x="77.42059022000001" y="50.52899697" z="-18.497929" />
    <detection t="40" x="74.8600821" y="51.102952210000005" z="-18.536156" />
    <detection t="41" x="72.38904651000001" y="51.71537772" z="-18.567442" />
  </particle>
  <particle nSpots="46">
    <detection t="0" x="184.59832014" y="75.47584549000001" z="-3.4519947" />
    <detection t="1" x="182.60431998" y="74.60274496000001" z="-1.4016906999999998" />
    <detection t="2" x="180.61609139" y="73.84329166" z="8.141250999999999" />
    <detection t="3" x="178.87280570000001" y="73.14031427" z="5.341705" />
    <detection t="4" x="177.05982815" y="72.4827056" z="3.5139562999999994" />
    <detection t="5" x="175.27733637" y="71.85678434" z="3.7123291" />
    <detection t="6" x="173.49920854000004" y="71.30613656" z="3.6341722" />
    <detection t="7" x="171.77930114000003" y="70.72137018000001" z="3.3221474000000004" />
    <detection t="8" x="170.46044588" y="70.08684752" z="3.4746099999999998" />
    <detection t="9" x="168.87066277000002" y="69.445052" z="2.4672810000000003" />
    <detection t="10" x="166.86296239" y="68.90456763" z="1.9044292" />
    <detection t="11" x="164.74492706" y="68.86441493000001" z="3.1045995" />
    <detection t="12" x="163.09026864000003" y="69.01268123000001" z="3.2922877999999995" />
    <detection t="13" x="161.93597633000002" y="68.75088458" z="5.8838277" />
    <detection t="14" x="160.91864766999998" y="67.68551742000001" z="2.7407997" />
    <detection t="15" x="159.46827581000002" y="66.73419231000001" z="3.7894962" />
    <detection t="16" x="157.99151157" y="66.23088811000001" z="3.6036918" />
    <detection t="17" x="156.67653260000003" y="65.88149834000001" z="3.599064" />
    <detection t="18" x="155.28623377000002" y="65.66699601" z="3.6575592000000006" />
    <detection t="19" x="154.12155587" y="65.51059646" z="3.7975913999999995" />
    <detection t="20" x="152.78075973" y="65.34237816000001" z="3.6053762000000003" />
    <detection t="21" x="151.54139845000003" y="65.18478311000001" z="3.6635337" />
    <detection t="22" x="150.41452673000003" y="65.0172879" z="3.249376" />
    <detection t="23" x="149.24752102000002" y="64.91827747" z="3.1209919999999998" />
    <detection t="24" x="148.30038084" y="64.86318732000001" z="3.2054392999999997" />
    <detection t="25" x="147.40646351000004" y="64.75393348" z="2.7543986" />
    <detection t="26" x="146.45300476" y="64.69396269" z="2.2924345" />
    <detection t="27" x="145.62273762" y="64.60589621000001" z="2.3025607999999997" />
    <detection t="28" x="144.67893381" y="64.62022085000001" z="2.9021463" />
    <detection t="29" x="143.88003021000003" y="64.57883016000001" z="2.5029762000000004" />
    <detection t="30" x="143.13377405" y="64.61340005000001" z="2.2998865" />
    <detection t="31" x="142.37078008000003" y="64.6343088" z="2.592107" />
    <detection t="32" x="141.69625645000002" y="64.63240765" z="5.1545760000000005" />
    <detection t="33" x="140.97014775000002" y="64.68089489" z="2.9852903" />
    <detection t="34" x="140.29589532" y="64.71656228" z="2.6859162" />
    <detection t="35" x="139.71690922" y="64.76894560000001" z="3.1820507" />
    <detection t="36" x="139.21017520000004" y="64.78269795" z="2.96139" />
    <detection t="37" x="138.55967958000002" y="64.67295176" z="3.7424142" />
    <detection t="38" x="137.88260299" y="64.65476599" z="2.637121" />
    <detection t="39" x="137.18197823000003" y="64.65963155" z="2.2966444" />
    <detection t="40" x="136.61577683000002" y="64.72393380000001" z="3.5443072" />
    <detection t="41" x="136.07764791" y="64.68113533" z="2.5221677000000002" />
    <detection t="42" x="135.98495560000003" y="64.70934936" z="3.1496217" />
    <detection t="43" x="135.66584556000004" y="64.88014653" z="3.5547169999999997" />
    <detection t="44" x="135.46483335" y="65.14505175000001" z="3.1494899" />
    <detection t="45" x="135.44127657" y="65.29987666000001" z="3.0007040000000003" />
  </particle>
  <particle nSpots="10">
    <detection t="10" x="174.03317443000003" y="26.621756829999995" z="-21.733318" />
    <detection t="11" x="163.24094139" y="24.322958649999997" z="-21.369362" />
    <detection t="12" x="151.89499744" y="22.50882197" z="-21.031226999999998" />
    <detection t="13" x="140.75771106000002" y="21.034412179999997" z="-21.6201" />
    <detection t="14" x="130.30302010000003" y="20.142225670000002" z="-21.003529999999998" />
    <detection t="15" x="119.66445317" y="19.95506115" z="-21.22992" />
    <detection t="16" x="109.34894059000004" y="20.09662314" z="-20.7439" />
    <detection t="17" x="99.22520101999999" y="20.67650381" z="-21.564062" />
    <detection t="18" x="89.37061929999999" y="21.69873528" z="-20.987015" />
    <detection t="19" x="79.85267913000001" y="22.97842954" z="-20.873722" />
  </particle>
  <particle nSpots="26">
    <detection t="0" x="167.810836" y="73.50873223" z="-17.540798000000002" />
    <detection t="1" x="165.28303855000001" y="72.67656454" z="-17.92879" />
    <detection t="2" x="162.86046632" y="71.89584087" z="-17.593529999999998" />
    <detection t="3" x="160.33100533000004" y="71.16313763000001" z="-17.692295" />
    <detection t="4" x="157.7194695" y="70.38104770000001" z="-17.897676" />
    <detection t="5" x="155.08688089000003" y="69.63168776" z="-17.6405" />
    <detection t="6" x="152.39691452" y="68.91911421" z="-17.706087" />
    <detection t="7" x="149.73349118" y="68.21647749" z="-17.952686" />
    <detection t="8" x="146.83558068000002" y="67.72094127000001" z="-17.926998" />
    <detection t="9" x="144.00526680000002" y="67.14138753" z="-17.619469" />
    <detection t="10" x="141.34900613000002" y="66.51069455000001" z="-17.391752" />
    <detection t="11" x="138.61786246000003" y="65.99139754000001" z="-17.19156" />
    <detection t="12" x="135.90408940000003" y="65.39601781" z="-17.526857" />
    <detection t="13" x="133.23677317" y="64.9225207" z="-17.561066" />
    <detection t="14" x="130.72597894" y="64.38617169000001" z="-16.999523" />
    <detection t="15" x="128.31050821000002" y="63.99386852" z="-17.19112" />
    <detection t="16" x="125.98633973" y="63.75365125" z="-16.91254" />
    <detection t="17" x="123.71878118000001" y="63.5999826" z="-16.918598" />
    <detection t="18" x="121.47347988000001" y="63.56037414" z="-16.81931" />
    <detection t="19" x="119.48527211000004" y="63.55249099" z="-16.480156" />
    <detection t="20" x="117.63698090000003" y="63.54844107" z="-16.731417" />
    <detection t="21" x="115.90688266000001" y="63.60675833" z="-16.471354" />
    <detection t="22" x="114.43649708999999" y="63.688394249999995" z="-16.37783" />
    <detection t="23" x="113.18252013" y="63.779370899999996" z="-16.285014999999998" />
    <detection t="24" x="111.85398583" y="64.00040584" z="-16.170279999999998" />
    <detection t="25" x="110.08919787000002" y="64.17401891" z="-15.497255" />
  </particle>
  <particle nSpots="6">
    <detection t="0" x="189.07260263" y="59.32077992" z="-20.096011999999998" />
    <detection t="1" x="183.78022326" y="56.936988750000005" z="-20.506258" />
    <detection t="2" x="178.46348823" y="54.73612992" z="-19.908632" />
    <detection t="3" x="173.44781185" y="52.85056062" z="-20.174803" />
    <detection t="4" x="168.45942194000003" y="51.31635347" z="-19.526394" />
    <detection t="5" x="163.26794009000002" y="49.41005989" z="-20.060684" />
  </particle>
  <particle nSpots="39">
    <detection t="0" x="89.66990161000001" y="63.48502539" z="-13.666697000000001" />
    <detection t="1" x="88.34430828" y="63.93526906" z="-13.801303" />
    <detection t="2" x="87.08186536" y="64.38195414" z="-13.423475" />
    <detection t="3" x="85.76064773000002" y="65.01192815" z="-13.265820000000001" />
    <detection t="4" x="84.57928097000001" y="65.55953902" z="-13.627689000000002" />
    <detection t="5" x="83.40376206000002" y="66.43783082" z="-13.17094" />
    <detection t="6" x="82.22514282000003" y="67.20019545000001" z="-13.079838" />
    <detection t="7" x="80.99093597000001" y="67.92334712" z="-13.261733999999999" />
    <detection t="8" x="79.77035697000002" y="68.69604658" z="-13.262070999999999" />
    <detection t="9" x="78.70313577000002" y="69.18778206" z="-12.948583" />
    <detection t="10" x="77.79084069000004" y="69.82822744" z="-12.792758000000001" />
    <detection t="11" x="76.69453274" y="70.49676019" z="-12.933424" />
    <detection t="12" x="75.60451992000003" y="71.03755721" z="-12.795618" />
    <detection t="13" x="74.69633726" y="71.79474309000001" z="-12.586114" />
    <detection t="14" x="73.71314136000001" y="72.42687055" z="-12.461605" />
    <detection t="15" x="72.78027610999999" y="72.99166422" z="-12.046749" />
    <detection t="16" x="72.01495141000004" y="73.71518508000001" z="-12.724095" />
    <detection t="17" x="71.33002607000003" y="74.38708649" z="-11.831547" />
    <detection t="18" x="70.77780648999999" y="74.99506471000001" z="-11.760555" />
    <detection t="19" x="70.29660232999998" y="75.64917793000001" z="-12.089713" />
    <detection t="20" x="69.79177396" y="76.28825893000001" z="-12.202994" />
    <detection t="21" x="69.43210952999999" y="76.96590143" z="-11.485281" />
    <detection t="22" x="69.09224211000003" y="77.71549234000001" z="-11.895092" />
    <detection t="23" x="68.87957697000002" y="78.20654572000001" z="-11.308345" />
    <detection t="24" x="68.75787500000001" y="78.81237424000001" z="-11.265284" />
    <detection t="25" x="68.73665564000004" y="79.22511838000001" z="-11.130221" />
    <detection t="26" x="68.66776085999999" y="79.89800522" z="-11.195828" />
    <detection t="27" x="68.56331122" y="80.2758369" z="-10.945799000000001" />
    <detection t="28" x="68.54399360000002" y="80.70269702" z="-11.082827" />
    <detection t="29" x="68.54295454000004" y="81.21896918" z="-10.828914" />
    <detection t="30" x="68.54318844" y="81.67939778" z="-10.497172" />
    <detection t="31" x="68.46195472" y="82.19085017" z="-10.232409" />
    <detection t="32" x="68.52146416" y="82.56250700000001" z="-10.296582" />
    <detection t="33" x="68.47749751000003" y="83.16212057" z="-10.245703" />
    <detection t="34" x="68.51103996" y="83.76236164000001" z="-10.091861" />
    <detection t="35" x="68.53618352000001" y="84.14850542" z="-10.119669" />
    <detection t="36" x="68.60247177000002" y="84.32602472" z="-9.986461" />
    <detection t="37" x="68.81660622999999" y="84.51252027000001" z="-10.015413" />
    <detection t="38" x="68.87179299000002" y="84.78225405" z="-9.714886" />
  </particle>
  <particle nSpots="21">
    <detection t="0" x="79.67017282" y="32.493020439999995" z="-19.28715" />
    <detection t="1" x="74.37905295000002" y="33.36877121" z="-18.509989" />
    <detection t="2" x="69.14383912" y="34.566042089999996" z="-18.418855999999998" />
    <detection t="3" x="63.97001818000001" y="35.94326509" z="-18.156157" />
    <detection t="4" x="58.966122790000014" y="37.578189519999995" z="-18.097973" />
    <detection t="5" x="54.315859270000004" y="39.62788455" z="-17.889708" />
    <detection t="6" x="49.96656760000002" y="41.92552414" z="-17.664661" />
    <detection t="7" x="45.690594480000016" y="44.39265535" z="-17.622736" />
    <detection t="8" x="41.67786798" y="46.996454209999996" z="-17.42738" />
    <detection t="9" x="37.42149370000001" y="49.70100357" z="-17.285181" />
    <detection t="10" x="33.68421470000001" y="52.69563475" z="-17.148754" />
    <detection t="11" x="30.262216170000016" y="55.70862883" z="-16.969116" />
    <detection t="12" x="26.727823840000013" y="58.449361630000006" z="-17.14658" />
    <detection t="13" x="23.456796300000008" y="61.386805880000004" z="-16.844696" />
    <detection t="14" x="20.108584090000022" y="64.15976661" z="-17.386152" />
    <detection t="15" x="17.170664310000006" y="66.8122182" z="-17.39692" />
    <detection t="16" x="14.998886840000011" y="69.53110273" z="-16.30641" />
    <detection t="17" x="13.270119420000015" y="71.99079869" z="-16.511288" />
    <detection t="18" x="11.437242990000016" y="74.15112812000001" z="-15.287467999999999" />
    <detection t="19" x="10.09861214" y="75.56894369000001" z="-14.206589000000001" />
    <detection t="20" x="9.073211730000025" y="76.99596303" z="-13.468129000000001" />
  </particle>
  <particle nSpots="38">
    <detection t="0" x="112.28977026000001" y="99.86157778" z="-16.713307999999998" />
    <detection t="1" x="110.18474767999999" y="99.47429314" z="-16.801594" />
    <detection t="2" x="108.08689621000002" y="99.13029587000001" z="-16.832438" />
    <detection t="3" x="105.93485566000004" y="98.89817014" z="-17.00723" />
    <detection t="4" x="103.77578768000001" y="98.69977431000001" z="-17.2387" />
    <detection t="5" x="101.49617032000003" y="98.59905976" z="-16.866894" />
    <detection t="6" x="99.32996910000003" y="98.51460376" z="-16.784662" />
    <detection t="7" x="97.26555824000002" y="98.45089018" z="-16.848007" />
    <detection t="8" x="95.30589851000002" y="98.28115211000001" z="-16.5002" />
    <detection t="9" x="93.55922676" y="98.12895332000001" z="-16.609463" />
    <detection t="10" x="91.69195938000001" y="98.08779732" z="-16.255125" />
    <detection t="11" x="89.91641901000003" y="97.99533163000001" z="-16.576748000000002" />
    <detection t="12" x="88.09672333000003" y="97.76672224" z="-16.466720000000002" />
    <detection t="13" x="86.26644255000002" y="97.68820507000001" z="-16.774393" />
    <detection t="14" x="84.38909288000002" y="97.51744343" z="-16.216309" />
    <detection t="15" x="82.58353186" y="97.46720742000001" z="-16.529081" />
    <detection t="16" x="80.74389410999999" y="97.46364510000001" z="-16.158876" />
    <detection t="17" x="78.91977086000003" y="97.52336284" z="-15.732287" />
    <detection t="18" x="77.16073702" y="97.68362442" z="-16.195831" />
    <detection t="19" x="75.42603385000001" y="97.91599000000001" z="-16.018562" />
    <detection t="20" x="73.63391388000002" y="98.19304475000001" z="-16.096204999999998" />
    <detection t="21" x="71.82550198000001" y="98.56479147" z="-15.763045000000002" />
    <detection t="22" x="70.13026980000001" y="98.93617252" z="-15.790141" />
    <detection t="23" x="68.58261124" y="99.24655443" z="-15.659104999999998" />
    <detection t="24" x="67.07478294999999" y="99.4673193" z="-15.848372" />
    <detection t="25" x="65.75776616000002" y="99.60938228" z="-15.769639000000002" />
    <detection t="26" x="64.32353917" y="99.84389282000001" z="-15.591693" />
    <detection t="27" x="62.966754649999984" y="99.95777023000001" z="-15.315107000000001" />
    <detection t="28" x="61.81892806000002" y="100.33030528" z="-15.078003" />
    <detection t="29" x="60.67803888000003" y="100.56761878" z="-15.624428" />
    <detection t="30" x="59.544708980000024" y="100.95347169" z="-14.925583999999999" />
    <detection t="31" x="58.420946860000015" y="101.39723722000001" z="-15.297289000000001" />
    <detection t="32" x="57.598913030000006" y="101.87211059" z="-15.304170000000001" />
    <detection t="33" x="56.40162140000001" y="103.09894015" z="-14.76269" />
    <detection t="34" x="55.609569970000024" y="103.62746375" z="-14.346826" />
    <detection t="35" x="54.80078203000002" y="103.89316397" z="-14.330223000000002" />
    <detection t="36" x="54.368030910000016" y="104.14168426" z="-14.555762" />
    <detection t="37" x="53.98805595000002" y="105.02945708" z="-14.481589000000001" />
  </particle>
  <particle nSpots="19">
    <detection t="2" x="176.75003633" y="78.38465823" z="-7.2584100000000005" />
    <detection t="3" x="178.09478286" y="79.10102540000001" z="-7.207928" />
    <detection t="4" x="179.40622415" y="79.94979591" z="-7.0617423" />
    <detection t="5" x="180.62719641" y="80.69126809000001" z="-7.308361" />
    <detection t="6" x="181.94549746" y="81.51290150000001" z="-7.0135183" />
    <detection t="7" x="183.35788427" y="82.22607373000001" z="-6.9557767" />
    <detection t="8" x="184.60493562" y="83.09014224" z="-6.819134700000001" />
    <detection t="9" x="186.20764899" y="83.98329777000001" z="-6.637669" />
    <detection t="10" x="187.53726201" y="84.81338006" z="-6.7260756" />
    <detection t="11" x="188.43574379" y="85.54321823000001" z="-6.5079684" />
    <detection t="12" x="189.16042552" y="86.20962912" z="-6.38586" />
    <detection t="13" x="189.81765717000002" y="86.87071917" z="-6.521135" />
    <detection t="14" x="190.52969677" y="87.57457434000001" z="-6.797443400000001" />
    <detection t="15" x="191.31864849" y="88.30005455" z="-7.0757766" />
    <detection t="16" x="192.21367809000003" y="89.10601617" z="-6.7949657000000006" />
    <detection t="17" x="193.13249403000003" y="89.93828644" z="-6.679345599999999" />
    <detection t="18" x="194.23882982000003" y="90.78275608" z="-6.451754599999999" />
    <detection t="19" x="195.15692465" y="91.47847282000001" z="-6.537813" />
    <detection t="20" x="195.94423207" y="91.95834773" z="-7.1183105" />
  </particle>
  <particle nSpots="2">
    <detection t="0" x="57.363737180000015" y="114.28876427" z="0.7573340999999999" />
    <detection t="1" x="66.81355217000004" y="116.77620656000002" z="-0.40655446" />
  </particle>
  <particle nSpots="40">
    <detection t="0" x="121.89289660000003" y="85.50721609" z="8.886637" />
    <detection t="1" x="121.34961408999999" y="85.52237579000001" z="6.5364213" />
    <detection t="2" x="120.92506173999999" y="85.63340916" z="5.8834844" />
    <detection t="3" x="120.31204016000004" y="85.71806313" z="6.0530095" />
    <detection t="4" x="119.67771190000002" y="85.74201435" z="5.643206" />
    <detection t="5" x="119.08483274000002" y="85.84173878" z="5.96621" />
    <detection t="6" x="118.46644551000003" y="86.00370322" z="5.4234266" />
    <detection t="7" x="117.95464476000001" y="86.05861265" z="4.668758400000001" />
    <detection t="8" x="117.5463383" y="86.21462543000001" z="4.582043" />
    <detection t="9" x="117.09255496000003" y="86.32088241000001" z="4.385848" />
    <detection t="10" x="116.71193311000002" y="86.48336061" z="4.1780415" />
    <detection t="11" x="116.19675611000002" y="86.77179452" z="3.9093913999999996" />
    <detection t="12" x="115.82814286000001" y="86.93870361" z="3.760451" />
    <detection t="13" x="115.36414203999999" y="87.12605307000001" z="3.9771535000000005" />
    <detection t="14" x="114.94570270000003" y="87.18020106" z="3.7682168" />
    <detection t="15" x="114.68801110999999" y="87.30579016" z="3.640493" />
    <detection t="16" x="114.38982974000004" y="87.5390297" z="3.346143" />
    <detection t="17" x="114.12108251000001" y="87.68322532" z="3.4719765" />
    <detection t="18" x="113.89823726000003" y="87.84089969" z="3.2147405" />
    <detection t="19" x="113.76021723000002" y="88.00874694000001" z="2.131112" />
    <detection t="20" x="113.70399177000002" y="88.27000819" z="3.0571995" />
    <detection t="21" x="113.68314280999999" y="88.47650309000001" z="1.7169241999999998" />
    <detection t="22" x="113.79918968999999" y="88.6651422" z="1.8381124" />
    <detection t="23" x="114.01026410000003" y="88.87055589" z="2.2661447999999997" />
    <detection t="24" x="114.32627482000004" y="89.10308233" z="2.3078332" />
    <detection t="25" x="114.68224495000004" y="89.35753184000001" z="1.3761823" />
    <detection t="26" x="115.13504522" y="89.7701626" z="2.468269" />
    <detection t="27" x="115.54778601999999" y="90.15782381000001" z="1.3469841" />
    <detection t="28" x="116.00819110000003" y="90.41985225" z="2.2572732" />
    <detection t="29" x="116.60819724999999" y="90.77721499" z="2.2968848" />
    <detection t="30" x="117.30618209" y="91.06614512" z="2.1635056" />
    <detection t="31" x="117.99904631999999" y="91.35367083" z="2.279678" />
    <detection t="32" x="118.68634084000001" y="91.65416376" z="2.0532880000000002" />
    <detection t="33" x="119.35358238999999" y="91.87663344" z="2.2221014" />
    <detection t="34" x="119.77378923000003" y="92.22748021000001" z="2.9292648" />
    <detection t="35" x="120.45734655000001" y="92.47769444000001" z="2.9994066000000004" />
    <detection t="36" x="121.02940035" y="92.5379223" z="2.6163566" />
    <detection t="37" x="121.72192139999999" y="92.67182317000001" z="2.81629" />
    <detection t="38" x="122.44780757000001" y="92.86789652" z="3.1176617" />
    <detection t="39" x="123.66190982" y="93.67074771" z="3.5976286" />
  </particle>
  <particle nSpots="12">
    <detection t="0" x="124.24842512999999" y="12.0060092" z="-3.1979852" />
    <detection t="1" x="126.26530896000003" y="11.779690790000002" z="-7.284103" />
    <detection t="2" x="128.76072781" y="12.19627095" z="-3.2277815" />
    <detection t="3" x="131.63709326000003" y="12.08334312" z="0.8635094999999999" />
    <detection t="4" x="134.24174785000002" y="12.45671176" z="-0.29977304" />
    <detection t="5" x="137.80705881" y="12.653502350000002" z="-1.1685548000000001" />
    <detection t="6" x="141.93276379000002" y="12.801060860000002" z="-1.4788527" />
    <detection t="7" x="146.6393592" y="12.7372952" z="-0.9649553" />
    <detection t="8" x="152.08931822" y="13.08251183" z="-1.5948031" />
    <detection t="9" x="158.1525919" y="13.863138000000001" z="-0.7069517" />
    <detection t="10" x="165.05939249" y="14.446919079999999" z="-1.762376" />
    <detection t="11" x="172.80656868" y="15.673861" z="-0.68324167" />
  </particle>
  <particle nSpots="19">
    <detection t="10" x="149.47185560000003" y="23.473664549999995" z="-0.99052924" />
    <detection t="11" x="146.91047543000002" y="22.994667719999995" z="-1.90926" />
    <detection t="12" x="144.99528977" y="22.413435139999997" z="-1.9222119" />
    <detection t="13" x="143.47738855" y="21.852569099999997" z="-1.6911061" />
    <detection t="14" x="142.12603801" y="21.483423109999997" z="-1.5112536" />
    <detection t="15" x="140.89919265000003" y="21.09734934" z="-1.1950115" />
    <detection t="16" x="139.82972234" y="20.63342455" z="-1.7503407" />
    <detection t="17" x="138.87356336" y="20.158855949999996" z="-2.1928408" />
    <detection t="18" x="138.13910696" y="19.575167379999996" z="-1.6472164" />
    <detection t="19" x="137.4333534" y="19.265191379999997" z="-1.6229273000000002" />
    <detection t="20" x="137.07011441000003" y="19.056823189999996" z="-1.8581823" />
    <detection t="21" x="136.88284200000004" y="18.69772072" z="-1.7876596000000002" />
    <detection t="22" x="136.79132937000003" y="18.313103829999996" z="-1.5480616000000003" />
    <detection t="23" x="136.73026359" y="18.048969409999998" z="-1.5639735000000001" />
    <detection t="24" x="136.90932682" y="18.011778030000002" z="-1.1603546999999999" />
    <detection t="25" x="137.27032536000002" y="17.719623" z="-1.6177777" />
    <detection t="26" x="137.82127836" y="17.21564985" z="-1.3866958999999999" />
    <detection t="27" x="138.6939426" y="17.031383339999998" z="-1.3082252" />
    <detection t="28" x="139.65450976" y="16.51766179" z="-1.5028572" />
  </particle>
  <particle nSpots="40">
    <detection t="0" x="89.45878578000003" y="38.2915531" z="-14.429175" />
    <detection t="1" x="86.54944635999999" y="38.7988996" z="-14.044721" />
    <detection t="2" x="83.61440780000004" y="39.37201063" z="-13.953119000000001" />
    <detection t="3" x="80.77077988000002" y="40.114294189999995" z="-14.428194" />
    <detection t="4" x="78.00465158000003" y="40.85792792" z="-13.472938000000001" />
    <detection t="5" x="75.34118611000002" y="41.87855004" z="-13.539579000000002" />
    <detection t="6" x="72.71217268999999" y="42.85451372" z="-13.373047" />
    <detection t="7" x="70.26784047000001" y="43.93472381" z="-13.077355" />
    <detection t="8" x="67.66933981" y="45.26883585" z="-13.650119" />
    <detection t="9" x="65.04608646000003" y="46.47130424" z="-13.149605" />
    <detection t="10" x="62.522633420000034" y="47.85893438" z="-13.616310999999998" />
    <detection t="11" x="60.141538990000015" y="49.17637689" z="-13.124628" />
    <detection t="12" x="57.78818721000002" y="50.54079031999999" z="-12.957824" />
    <detection t="13" x="55.68836268000001" y="52.07874847" z="-13.060169" />
    <detection t="14" x="53.713841840000015" y="53.615672069999995" z="-13.153310999999999" />
    <detection t="15" x="51.76043809000001" y="55.32772562" z="-12.538733500000001" />
    <detection t="16" x="50.06353174" y="57.151005989999994" z="-12.352260000000001" />
    <detection t="17" x="48.405545010000026" y="58.86461662999999" z="-12.332212" />
    <detection t="18" x="46.83738887000001" y="60.56378614" z="-12.251141" />
    <detection t="19" x="45.31594917000001" y="62.28699936" z="-11.942421000000001" />
    <detection t="20" x="43.92053057000001" y="64.13883771" z="-12.047162" />
    <detection t="21" x="42.735843700000004" y="65.97230371" z="-11.313138" />
    <detection t="22" x="41.575308250000006" y="67.78640174" z="-11.787905" />
    <detection t="23" x="40.462108220000005" y="69.42601795" z="-11.73432" />
    <detection t="24" x="39.22150982000002" y="71.22986300000001" z="-11.474802" />
    <detection t="25" x="38.07413200000002" y="72.72678814000001" z="-11.427259" />
    <detection t="26" x="36.93269240000001" y="74.76941051" z="-11.169075999999999" />
    <detection t="27" x="35.91015957000002" y="76.37823835" z="-11.169644" />
    <detection t="28" x="35.32591818" y="77.88679278000001" z="-10.7881775" />
    <detection t="29" x="34.26567945000002" y="79.65294060000001" z="-11.335516" />
    <detection t="30" x="33.61487471000001" y="81.31790359" z="-10.555983" />
    <detection t="31" x="32.964287490000004" y="83.36591057000001" z="-10.690817" />
    <detection t="32" x="32.832118390000005" y="85.04364091000001" z="-10.769842" />
    <detection t="33" x="32.76762488" y="87.54221579" z="-10.988866999999999" />
    <detection t="34" x="32.478969190000015" y="89.9831448" z="-10.350622" />
    <detection t="35" x="32.292641050000015" y="92.27142861" z="-10.629868" />
    <detection t="36" x="32.34943535000002" y="94.24475454" z="-10.583713000000001" />
    <detection t="37" x="33.40278808000002" y="96.60794144" z="-10.90142" />
    <detection t="38" x="34.55296297000001" y="98.99397062" z="-10.813274" />
    <detection t="39" x="36.304770330000025" y="101.53704264000001" z="-10.147672" />
  </particle>
  <particle nSpots="22">
    <detection t="0" x="140.92998536" y="49.03487278" z="-5.0884339999999995" />
    <detection t="1" x="140.24437213" y="49.05716553" z="-5.3754964" />
    <detection t="2" x="139.6444055" y="49.11194688" z="-5.4217267" />
    <detection t="3" x="138.92918569" y="49.23196842" z="-4.866933" />
    <detection t="4" x="138.09091499" y="49.35260915" z="-5.388204" />
    <detection t="5" x="137.26673169000003" y="49.5528797" z="-5.022819999999999" />
    <detection t="6" x="136.56802779000003" y="49.66223023" z="-5.052661" />
    <detection t="7" x="135.61386981000004" y="49.79926318" z="-5.2975254000000005" />
    <detection t="8" x="134.36820499000004" y="50.10888656" z="-5.3957705" />
    <detection t="9" x="133.78589493000004" y="50.33432287" z="-5.7364345000000005" />
    <detection t="10" x="133.16946454000004" y="50.583905859999994" z="-5.1412225" />
    <detection t="11" x="132.28416712" y="50.65810049" z="-5.325344599999999" />
    <detection t="12" x="131.22359151" y="50.63708193" z="-5.4438996" />
    <detection t="13" x="130.26608047000002" y="50.733113780000004" z="-5.239489" />
    <detection t="14" x="129.48518913000004" y="50.859519999999996" z="-5.260353599999999" />
    <detection t="15" x="128.74970114" y="51.013960919999995" z="-5.2421746" />
    <detection t="16" x="128.03077137000002" y="51.20412242" z="-5.488795" />
    <detection t="17" x="127.29453522" y="51.33237175" z="-5.500701" />
    <detection t="18" x="126.61951822000003" y="51.49628017" z="-5.4603014000000005" />
    <detection t="19" x="125.91245731000004" y="51.719231189999995" z="-5.4117246" />
    <detection t="20" x="125.18672011000001" y="52.03389295" z="-5.321363" />
    <detection t="21" x="124.84136037000002" y="52.27470227999999" z="-5.5517900000000004" />
  </particle>
  <particle nSpots="9">
    <detection t="33" x="119.4321167" y="38.83490076" z="-19.925285000000002" />
    <detection t="34" x="115.30151337000001" y="38.79582267" z="-19.70809" />
    <detection t="35" x="111.59087120000004" y="38.68445601" z="-19.613749" />
    <detection t="36" x="107.98715245" y="38.55438227" z="-19.434093" />
    <detection t="37" x="104.53700578000002" y="38.51549302" z="-19.146407999999997" />
    <detection t="38" x="101.03887146" y="38.63647655" z="-19.533007" />
    <detection t="39" x="97.70255334000001" y="38.75921288" z="-18.992355" />
    <detection t="40" x="94.35975947000003" y="39.04066892" z="-18.638618" />
    <detection t="41" x="91.33961123" y="39.438372539999996" z="-18.730192000000002" />
  </particle>
  <particle nSpots="7">
    <detection t="5" x="246.40937052000004" y="57.575329239999995" z="2.2679307" />
    <detection t="6" x="243.31134085000002" y="56.90165079999999" z="4.9423947" />
    <detection t="7" x="238.59520351000003" y="54.071249939999994" z="6.3079505" />
    <detection t="8" x="232.76246605" y="49.75285416" z="6.51092" />
    <detection t="9" x="225.80339044" y="46.15294112" z="6.835174" />
    <detection t="10" x="218.39919373000004" y="42.077122089999996" z="7.338752" />
    <detection t="11" x="210.83588516000003" y="38.26110172" z="7.471461" />
  </particle>
  <particle nSpots="24">
    <detection t="17" x="123.83016121000003" y="95.65352452" z="-14.237051000000001" />
    <detection t="18" x="123.27862590000001" y="95.70955387000001" z="-14.468292000000002" />
    <detection t="19" x="123.55881965000003" y="95.85167054" z="-13.899470999999998" />
    <detection t="20" x="123.82241994000003" y="95.97276817000001" z="-13.354009" />
    <detection t="21" x="124.12332656000001" y="96.12924466000001" z="-13.625461999999999" />
    <detection t="22" x="124.46591717000001" y="96.25107988" z="-14.175145" />
    <detection t="23" x="124.83953972" y="96.35022842000001" z="-14.074141000000001" />
    <detection t="24" x="125.48643188" y="96.43150113" z="-12.791172" />
    <detection t="25" x="126.10527332000004" y="96.60636201000001" z="-13.376627" />
    <detection t="26" x="127.12096351000002" y="96.65424397000001" z="-12.389416" />
    <detection t="27" x="128.24102428999998" y="96.95918950000001" z="-12.301814" />
    <detection t="28" x="129.41580242999999" y="97.16961641" z="-12.221657" />
    <detection t="29" x="130.63275364000003" y="97.37703806" z="-11.588102000000001" />
    <detection t="30" x="131.81155044000002" y="97.75836091000001" z="-11.93697" />
    <detection t="31" x="133.08226921" y="97.99520553" z="-11.605824" />
    <detection t="32" x="134.35566959" y="98.31605984000001" z="-11.31247" />
    <detection t="33" x="135.64071179" y="98.62191456000001" z="-11.253072" />
    <detection t="34" x="136.96637175" y="98.91495282000001" z="-10.704474000000001" />
    <detection t="35" x="138.47282158000002" y="99.1297208" z="-10.930688" />
    <detection t="36" x="140.23557138" y="99.29744109" z="-10.91885" />
    <detection t="37" x="142.09984279000003" y="99.43523622000001" z="-10.809002" />
    <detection t="38" x="143.86271594" y="99.70930961" z="-10.736317" />
    <detection t="39" x="145.86526405" y="100.09085506000001" z="-9.609992" />
    <detection t="40" x="148.10718176" y="100.52115102" z="-9.712702" />
  </particle>
  <particle nSpots="23">
    <detection t="15" x="80.18158054000003" y="113.62377505" z="1.8357084" />
    <detection t="16" x="86.30445547" y="112.55941366" z="1.2923425" />
    <detection t="17" x="92.33407930999999" y="111.73798025" z="1.9984758000000002" />
    <detection t="18" x="98.35345036000001" y="111.41132974" z="2.1074324" />
    <detection t="19" x="104.15212813" y="111.03119427" z="2.1169362" />
    <detection t="20" x="109.96943472999999" y="110.85739533" z="2.238248" />
    <detection t="21" x="115.69378952" y="110.85053238" z="1.8722832999999999" />
    <detection t="22" x="121.47564953" y="110.92803774000001" z="1.4247094" />
    <detection t="23" x="127.30791395" y="111.33087263" z="2.2543832999999998" />
    <detection t="24" x="133.19209668000002" y="111.82009728" z="2.2371244" />
    <detection t="25" x="139.27984556" y="112.49451896000001" z="3.2469175" />
    <detection t="26" x="145.20163342" y="113.47137758000001" z="4.366809" />
    <detection t="27" x="151.44880407" y="114.44652918" z="4.327469000000001" />
    <detection t="28" x="157.61141784" y="115.79053961" z="4.8305489999999995" />
    <detection t="29" x="164.08599330000004" y="117.22004584000001" z="7.4788356" />
    <detection t="30" x="170.76293673000004" y="118.89590053" z="7.35416" />
    <detection t="31" x="177.64389959" y="120.79929575" z="6.291789" />
    <detection t="32" x="185.13382738" y="123.01306487" z="7.7375875" />
    <detection t="33" x="192.73585176" y="125.19114063" z="8.705859" />
    <detection t="34" x="200.36699983" y="126.54063611000001" z="7.0807824" />
    <detection t="35" x="208.06897819" y="127.12412230000001" z="8.331887" />
    <detection t="36" x="214.72568533000003" y="125.69441929000001" z="12.611997" />
    <detection t="37" x="219.09641112000003" y="122.57436167" z="14.197315" />
  </particle>
  <particle nSpots="36">
    <detection t="7" x="206.40828521000003" y="85.23646799000001" z="-10.805292" />
    <detection t="8" x="206.79339393000004" y="84.09289774000001" z="-8.836441" />
    <detection t="9" x="205.65408200000002" y="83.13095843" z="-10.036669" />
    <detection t="10" x="204.42853559000002" y="82.28900343000001" z="-10.59415" />
    <detection t="11" x="203.18955926" y="81.60756783000001" z="-10.637967999999999" />
    <detection t="12" x="202.33751997000002" y="80.95492991" z="-11.047205" />
    <detection t="13" x="201.3815417" y="80.3353096" z="-10.855371" />
    <detection t="14" x="200.52372754000004" y="79.57393148" z="-10.331764999999999" />
    <detection t="15" x="199.66736152" y="78.84077667000001" z="-10.967263" />
    <detection t="16" x="198.78713427000002" y="78.16815158" z="-9.855311" />
    <detection t="17" x="197.88098601000002" y="77.49563067000001" z="-10.673199" />
    <detection t="18" x="196.99437486" y="76.81204812" z="-10.658403" />
    <detection t="19" x="196.0739752" y="76.20915024" z="-10.111575" />
    <detection t="20" x="195.09587505000002" y="75.75310496" z="-10.495799" />
    <detection t="21" x="194.25176129" y="75.39875892" z="-9.650905999999999" />
    <detection t="22" x="193.63633658999998" y="74.92427338" z="-9.732186" />
    <detection t="23" x="192.96127029000002" y="74.33743356000001" z="-9.335594" />
    <detection t="24" x="192.18592829" y="73.57493481" z="-10.562602" />
    <detection t="25" x="191.56660983" y="72.91224748" z="-10.443022000000001" />
    <detection t="26" x="191.08151425" y="72.42093647" z="-10.18206" />
    <detection t="27" x="190.89632725" y="71.95117981" z="-10.550563" />
    <detection t="28" x="190.42710823" y="71.38756882000001" z="-10.501091" />
    <detection t="29" x="189.71176195000004" y="70.77100195" z="-10.0935" />
    <detection t="30" x="188.89816572" y="70.08523613000001" z="-10.013031" />
    <detection t="31" x="187.93394104000004" y="69.36344044" z="-10.038463" />
    <detection t="32" x="186.90908301000002" y="68.61629392" z="-10.313915" />
    <detection t="33" x="185.99435085" y="68.00195128" z="-9.730284" />
    <detection t="34" x="184.81293562000002" y="67.3740849" z="-9.561727000000001" />
    <detection t="35" x="183.91354645" y="66.84665301000001" z="-9.109928" />
    <detection t="36" x="183.04914567000003" y="66.28175180000001" z="-9.911934" />
    <detection t="37" x="182.18934172000002" y="65.69852154" z="-9.884565" />
    <detection t="38" x="181.31151420999998" y="65.09995946000001" z="-8.670097" />
    <detection t="39" x="180.37263676999999" y="64.52313411" z="-8.781635000000001" />
    <detection t="40" x="179.47906264" y="64.01961347000001" z="-8.455869999999999" />
    <detection t="41" x="178.31276341" y="63.41567247" z="-8.723044" />
    <detection t="42" x="177.50140419000002" y="62.942001600000005" z="-8.21728" />
  </particle>
  <particle nSpots="33">
    <detection t="0" x="118.83837190000003" y="81.70471165000001" z="-14.993345999999999" />
    <detection t="1" x="118.57005489" y="82.00527485" z="-14.658233" />
    <detection t="2" x="118.46977884" y="82.47251801" z="-13.927504" />
    <detection t="3" x="118.45004265" y="82.91654422" z="-14.228945000000001" />
    <detection t="4" x="118.33463721000004" y="83.14149378" z="-14.676454999999999" />
    <detection t="5" x="118.25471170000003" y="83.49588251" z="-14.160928" />
    <detection t="6" x="118.06717173999999" y="83.72749676000001" z="-14.086925500000001" />
    <detection t="7" x="117.87673024000003" y="84.01719549" z="-13.731921" />
    <detection t="8" x="117.65783078999999" y="84.33638844000001" z="-14.333484" />
    <detection t="9" x="117.62451213000003" y="84.57331895" z="-13.735454999999998" />
    <detection t="10" x="117.62384178000002" y="84.85993984000001" z="-13.339485999999999" />
    <detection t="11" x="117.60035456000003" y="85.12656183" z="-13.40448" />
    <detection t="12" x="117.70343553000004" y="85.36801807" z="-12.907813" />
    <detection t="13" x="117.57886979" y="85.57642919" z="-12.615105" />
    <detection t="14" x="117.4166242" y="85.89257562" z="-12.949793" />
    <detection t="15" x="117.24588145000001" y="86.18782539" z="-12.666053999999999" />
    <detection t="16" x="117.45981448000003" y="86.39757627" z="-11.401819999999999" />
    <detection t="17" x="117.93990816000002" y="86.32231817" z="-11.954621000000001" />
    <detection t="18" x="118.15888673" y="86.24784309" z="-10.942914" />
    <detection t="19" x="118.13872529000002" y="86.39326971000001" z="-11.060627" />
    <detection t="20" x="118.20986555000002" y="87.03505000000001" z="-11.791647" />
    <detection t="21" x="118.55091101" y="87.6864324" z="-12.212332" />
    <detection t="22" x="119.01219227000001" y="88.18502463" z="-11.623424" />
    <detection t="23" x="119.50005603" y="88.61854901000001" z="-10.7478" />
    <detection t="24" x="120.12731413" y="88.99486476" z="-11.61229" />
    <detection t="25" x="120.62204714" y="89.40841693" z="-11.896695" />
    <detection t="26" x="121.16997534000001" y="89.75656097000001" z="-11.3780365" />
    <detection t="27" x="121.79670961" y="90.02345704000001" z="-11.594739" />
    <detection t="28" x="122.55849738" y="90.37276441" z="-11.234867999999999" />
    <detection t="29" x="123.26432584000003" y="90.63979993000001" z="-10.948102" />
    <detection t="30" x="123.98443560999999" y="90.88800057" z="-10.328808" />
    <detection t="31" x="124.69281325000003" y="91.15784524" z="-10.741877" />
    <detection t="32" x="125.27841469999998" y="91.31716837" z="-10.832747999999999" />
  </particle>
  <particle nSpots="23">
    <detection t="0" x="108.64107843" y="59.826015379999994" z="-14.488223999999999" />
    <detection t="1" x="107.38259457000004" y="59.93148908" z="-14.390132000000001" />
    <detection t="2" x="106.120611" y="60.204606770000005" z="-13.896347" />
    <detection t="3" x="105.05174831" y="60.434652820000004" z="-14.981735" />
    <detection t="4" x="103.95524028" y="60.77249423" z="-13.437364" />
    <detection t="5" x="102.83802796999998" y="61.1559186" z="-13.00652" />
    <detection t="6" x="101.83637171000004" y="61.68503435" z="-13.727764" />
    <detection t="7" x="100.69289303" y="62.203956330000004" z="-13.504476" />
    <detection t="8" x="99.52866742999998" y="62.654058119999995" z="-12.718914" />
    <detection t="9" x="98.46315429000003" y="63.161077940000006" z="-13.402446" />
    <detection t="10" x="97.42564162000002" y="63.612127449999996" z="-14.952842" />
    <detection t="11" x="96.37154602999999" y="64.11289339000001" z="-12.973289" />
    <detection t="12" x="95.32431937000001" y="64.65335497000001" z="-13.580882999999998" />
    <detection t="13" x="94.44479810000001" y="65.19686678000001" z="-13.447448999999999" />
    <detection t="14" x="93.43515406" y="65.69733196" z="-13.748024" />
    <detection t="15" x="92.32668878000004" y="66.17507024000001" z="-13.92955" />
    <detection t="16" x="91.14414178999999" y="66.67408361000001" z="-12.77234" />
    <detection t="17" x="90.07247113" y="67.16588277000001" z="-13.869604" />
    <detection t="18" x="89.12338647000001" y="67.61473485" z="-13.940232" />
    <detection t="19" x="88.22572722000001" y="68.01588949" z="-13.614079" />
    <detection t="20" x="87.83062469000004" y="68.57452483" z="-13.732003" />
    <detection t="21" x="87.47782896000001" y="69.18537286" z="-13.101351" />
    <detection t="22" x="87.49901010000002" y="69.91992398000001" z="-12.781182000000001" />
  </particle>
  <particle nSpots="14">
    <detection t="0" x="215.67235177999999" y="114.92299805000002" z="-4.640553" />
    <detection t="1" x="224.21939921" y="110.75604341" z="-4.091216" />
    <detection t="2" x="231.28353085999998" y="105.63605802000001" z="-4.9713626" />
    <detection t="3" x="236.39378714000003" y="100.44853075" z="-4.956354" />
    <detection t="4" x="239.92753894999998" y="95.68923336" z="-4.964736" />
    <detection t="5" x="242.15836247" y="91.53167586000001" z="-4.335314299999999" />
    <detection t="6" x="243.53961749" y="88.16424197" z="-4.5226517" />
    <detection t="7" x="244.47938338" y="85.41425285000001" z="-3.8317587" />
    <detection t="8" x="245.02517612000003" y="83.13615874" z="-2.1658174999999997" />
    <detection t="9" x="245.12255127000003" y="81.13275359000001" z="-1.9617712" />
    <detection t="10" x="244.47280642000004" y="79.23666580000001" z="-1.3154933000000002" />
    <detection t="11" x="243.54196357" y="77.67384148000001" z="-0.8807574" />
    <detection t="12" x="242.45644711" y="76.12727083" z="-1.1090381" />
    <detection t="13" x="240.95294130000002" y="74.57334162000001" z="-1.0163817" />
  </particle>
  <particle nSpots="11">
    <detection t="0" x="238.97031061" y="62.293639199999994" z="-15.395829999999998" />
    <detection t="1" x="237.01092303000001" y="61.03674143" z="-17.180449" />
    <detection t="2" x="234.28652678000003" y="59.09192078" z="-18.053354000000002" />
    <detection t="3" x="230.83982464000002" y="56.796178860000005" z="-18.483010999999998" />
    <detection t="4" x="226.39848128" y="54.17051374" z="-18.944323999999998" />
    <detection t="5" x="221.90478166000003" y="51.439429839999995" z="-19.217192" />
    <detection t="6" x="217.10874821" y="48.46504956" z="-19.33439" />
    <detection t="7" x="211.68061837" y="45.08610286" z="-19.344309" />
    <detection t="8" x="206.24382323000003" y="41.95397844" z="-18.790113" />
    <detection t="9" x="200.6497357" y="38.94685537" z="-18.756702" />
    <detection t="10" x="195.10725249" y="36.34003772" z="-18.735893" />
  </particle>
  <particle nSpots="11">
    <detection t="0" x="204.16250248" y="20.241772079999997" z="-3.1214447" />
    <detection t="1" x="201.50213909000001" y="18.80117379" z="6.1409593000000005" />
    <detection t="2" x="200.28650837000004" y="18.580447809999995" z="-2.8080657" />
    <detection t="3" x="198.82682393" y="18.09815011" z="2.7425582000000004" />
    <detection t="4" x="198.66100848000002" y="17.90000045" z="-0.7022361999999999" />
    <detection t="5" x="198.90341639000002" y="17.82480436" z="0.16405374" />
    <detection t="6" x="199.5750832" y="18.25428806" z="-0.1458916" />
    <detection t="7" x="200.85476038000002" y="18.91531131" z="-2.3473656000000003" />
    <detection t="8" x="203.10771529" y="19.277688919999996" z="4.3110304" />
    <detection t="9" x="205.15420633000002" y="20.00598858" z="3.461939" />
    <detection t="10" x="206.93556672" y="20.936245409999998" z="3.829428" />
  </particle>
  <particle nSpots="29">
    <detection t="0" x="238.30745164" y="94.95356094" z="-6.270827" />
    <detection t="1" x="240.58099837000003" y="91.12287311" z="-6.5554476" />
    <detection t="2" x="242.42967056000003" y="87.95081632" z="-5.454012400000001" />
    <detection t="3" x="243.75442611" y="85.41322503" z="-5.852780999999999" />
    <detection t="4" x="244.5496741" y="83.17502267" z="-4.573968" />
    <detection t="5" x="245.18875417000004" y="81.38070283" z="-4.869368" />
    <detection t="6" x="245.50635762000002" y="79.83945496000001" z="-2.5818112" />
    <detection t="7" x="245.68395091000002" y="78.55658398" z="-1.7444548999999998" />
    <detection t="8" x="245.57531368000002" y="77.28731868000001" z="-0.7565443000000001" />
    <detection t="9" x="244.86692317" y="75.84123556" z="-0.024460606" />
    <detection t="10" x="243.46687513" y="74.07403716" z="1.124085" />
    <detection t="11" x="241.78300125000004" y="72.02585617000001" z="1.3816719" />
    <detection t="12" x="239.61626086" y="69.5399857" z="3.4736912" />
    <detection t="13" x="236.40303090000003" y="66.61832839" z="4.0943116999999996" />
    <detection t="14" x="232.3932881" y="63.64923835" z="4.2930019999999995" />
    <detection t="15" x="228.10392678" y="60.78482657" z="4.5580525000000005" />
    <detection t="16" x="223.9233104" y="57.97568184" z="4.386389" />
    <detection t="17" x="219.87586357000004" y="55.25618101999999" z="4.412764" />
    <detection t="18" x="215.79863248000004" y="52.581305480000005" z="4.088978" />
    <detection t="19" x="211.77093388000003" y="50.10883646" z="3.8078047999999995" />
    <detection t="20" x="208.01790901000004" y="47.77945816" z="3.7235181000000006" />
    <detection t="21" x="204.22835873000002" y="45.528603669999995" z="2.4603188" />
    <detection t="22" x="200.92925728" y="43.340787" z="3.08796" />
    <detection t="23" x="197.30620001" y="41.111703049999996" z="3.1466162" />
    <detection t="24" x="193.91239208000002" y="39.227464749999996" z="3.343972" />
    <detection t="25" x="190.74656706000002" y="37.46221659" z="3.0311868" />
    <detection t="26" x="187.57425931" y="35.74693332" z="2.8717572999999996" />
    <detection t="27" x="184.47918216" y="33.99910732" z="2.3260498" />
    <detection t="28" x="181.08080317000002" y="32.302937029999995" z="2.4924984" />
  </particle>
  <particle nSpots="46">
    <detection t="0" x="78.81305262000001" y="101.18856813000001" z="-0.97996396" />
    <detection t="1" x="80.46585432" y="101.24869503000001" z="-1.121408" />
    <detection t="2" x="82.12151483000002" y="100.97443653" z="-1.0795072000000001" />
    <detection t="3" x="84.10974465999999" y="100.73751771" z="-1.4793507" />
    <detection t="4" x="86.09050062" y="100.59680316000001" z="-1.1080184" />
    <detection t="5" x="88.34355216" y="100.50650342" z="-1.6498883000000002" />
    <detection t="6" x="91.23777639000002" y="100.77463677" z="-1.7550997" />
    <detection t="7" x="93.71886422" y="100.94740268000001" z="-1.6856351000000003" />
    <detection t="8" x="96.4784914" y="101.00353427" z="-1.5055121999999999" />
    <detection t="9" x="99.01905980999999" y="101.18616882" z="-1.0006492" />
    <detection t="10" x="101.81167261000002" y="101.26512709000001" z="-1.1597182" />
    <detection t="11" x="104.75246462000001" y="101.49656466" z="-2.0652187" />
    <detection t="12" x="107.94772231000002" y="101.7338754" z="-1.8022870999999998" />
    <detection t="13" x="111.19619121" y="102.06853322" z="-1.95944" />
    <detection t="14" x="114.65455579000002" y="102.31201716000001" z="-1.705984" />
    <detection t="15" x="118.06973443999999" y="102.62676338" z="-1.834819" />
    <detection t="16" x="121.71595329000002" y="102.93753437000001" z="-1.6198270000000001" />
    <detection t="17" x="125.52906275999999" y="103.3904366" z="-1.318398" />
    <detection t="18" x="129.40785743000004" y="104.164195" z="-1.2252035" />
    <detection t="19" x="133.31056232000003" y="104.91351352000001" z="-0.8897802" />
    <detection t="20" x="137.49783460000003" y="105.67938015" z="-1.265297" />
    <detection t="21" x="141.86511958" y="106.60547693000001" z="-1.4699563999999998" />
    <detection t="22" x="146.43383812000002" y="107.69304293" z="-1.3711152" />
    <detection t="23" x="151.15830171" y="108.97674090000001" z="-1.5502913999999999" />
    <detection t="24" x="156.09423006000003" y="110.34749061000001" z="-1.1076831" />
    <detection t="25" x="161.12286737" y="111.89913909" z="-1.1572969" />
    <detection t="26" x="166.14175597000002" y="113.50124658" z="-1.6377537" />
    <detection t="27" x="171.53028206" y="115.37816548" z="-1.0281953000000001" />
    <detection t="28" x="177.17443105" y="117.66842416" z="-1.577184" />
    <detection t="29" x="183.01794709" y="120.27821174000002" z="-1.5826528999999998" />
    <detection t="30" x="189.62035752000003" y="122.8771774" z="-1.0778263000000001" />
    <detection t="31" x="196.42851689000003" y="124.58611777000002" z="-1.3833701999999999" />
    <detection t="32" x="204.05175917000003" y="125.52741188000002" z="-1.2500862" />
    <detection t="33" x="212.08049175000002" y="124.98557285000001" z="-0.79513747" />
    <detection t="34" x="219.42430023000003" y="122.38820877" z="-0.5526795" />
    <detection t="35" x="225.98169539000003" y="118.63199033000001" z="1.5592289" />
    <detection t="36" x="230.41931413000003" y="114.42911397" z="-0.3202346" />
    <detection t="37" x="234.67884528000002" y="110.01505279" z="-4.7703414" />
    <detection t="38" x="237.00983309000003" y="105.91966225" z="3.8189205999999998" />
    <detection t="39" x="238.01407643" y="101.9963206" z="6.5376325" />
    <detection t="40" x="237.94792402000002" y="98.20390713" z="3.088795" />
    <detection t="41" x="237.23782444" y="94.94941695" z="4.715376" />
    <detection t="42" x="236.21872024000004" y="91.92994069000001" z="5.472899" />
    <detection t="43" x="234.49358394" y="89.14930423000001" z="6.047788" />
    <detection t="44" x="232.33512652000002" y="86.58991751" z="6.6091585" />
    <detection t="45" x="230.07990183000004" y="84.26672751000001" z="6.7763057" />
  </particle>
  <particle nSpots="38">
    <detection t="0" x="187.22387645999999" y="109.85565068000001" z="-13.875503" />
    <detection t="1" x="189.54115169" y="111.17421872" z="-13.731539000000001" />
    <detection t="2" x="192.12978992" y="112.44357720000001" z="-13.908617999999999" />
    <detection t="3" x="194.96405988000004" y="113.75572119" z="-13.322496" />
    <detection t="4" x="198.05062269" y="114.8739626" z="-13.47665" />
    <detection t="5" x="201.18007104000003" y="115.8198601" z="-13.478148999999998" />
    <detection t="6" x="204.22027653000004" y="116.43971899000002" z="-13.695077" />
    <detection t="7" x="206.86482808" y="116.86213928000001" z="-13.674170000000002" />
    <detection t="8" x="209.74303589" y="116.82061161000001" z="-13.982161999999999" />
    <detection t="9" x="211.90731238" y="115.91586414" z="-13.936096" />
    <detection t="10" x="213.55767985" y="114.75588941000001" z="-15.024313000000001" />
    <detection t="11" x="214.70618514" y="113.33848203000001" z="-14.584252" />
    <detection t="12" x="215.38127727" y="111.9286098" z="-14.913126" />
    <detection t="13" x="215.56616048" y="110.5304789" z="-14.820444" />
    <detection t="14" x="215.45899719" y="109.32194027" z="-14.637908" />
    <detection t="15" x="215.0619178" y="108.21070711" z="-14.862232" />
    <detection t="16" x="214.55630097" y="107.07125737000001" z="-14.731676" />
    <detection t="17" x="213.89291935" y="105.90990386" z="-14.479555" />
    <detection t="18" x="213.09155721000002" y="104.69981443" z="-14.049349" />
    <detection t="19" x="212.3982856" y="103.54648581000001" z="-14.411751999999998" />
    <detection t="20" x="211.67212564" y="102.42315501" z="-14.388532999999999" />
    <detection t="21" x="210.80457694" y="101.63545284" z="-15.139825" />
    <detection t="22" x="209.9379363" y="100.83218497" z="-14.539275" />
    <detection t="23" x="209.01168017999998" y="100.12167382000001" z="-14.202016" />
    <detection t="24" x="208.13322287" y="99.47681181" z="-14.327634" />
    <detection t="25" x="207.43824046000003" y="98.82940493000001" z="-14.144929999999999" />
    <detection t="26" x="206.71158172000003" y="98.12775488000001" z="-13.8735075" />
    <detection t="27" x="205.99447477" y="97.47973169000001" z="-13.138489000000002" />
    <detection t="28" x="205.2119267" y="96.96183366000001" z="-13.51235" />
    <detection t="29" x="204.5651744" y="96.5149298" z="-12.606624" />
    <detection t="30" x="203.73143849000002" y="95.9639405" z="-12.6329975" />
    <detection t="31" x="203.04492402" y="95.56535518000001" z="-12.133287" />
    <detection t="32" x="202.21216536000003" y="95.12858837" z="-12.8664465" />
    <detection t="33" x="201.82999788" y="94.92492169" z="-11.692738" />
    <detection t="34" x="201.14384005" y="94.67800309" z="-11.726556" />
    <detection t="35" x="200.50135328" y="94.47548081000001" z="-11.66888" />
    <detection t="36" x="199.85342630000002" y="94.47535141" z="-11.171828999999999" />
    <detection t="37" x="199.38843611" y="94.43354483" z="-11.000751" />
  </particle>
  <particle nSpots="42">
    <detection t="0" x="104.82831698000001" y="26.316696899999997" z="-1.5230095" />
    <detection t="1" x="102.00971565000003" y="26.57708092" z="-1.6932284" />
    <detection t="2" x="99.23935047000003" y="26.833165029999996" z="-2.2137477000000003" />
    <detection t="3" x="96.34927142000004" y="27.157959820000002" z="-2.661279" />
    <detection t="4" x="93.75701946999999" y="27.58563889" z="-2.22438" />
    <detection t="5" x="91.23906905000001" y="27.96043385" z="-2.1385787" />
    <detection t="6" x="88.5195195" y="28.436746479999996" z="-2.7599924" />
    <detection t="7" x="85.95938081000003" y="29.07297707" z="-2.4347005" />
    <detection t="8" x="83.32662490000001" y="29.581936640000002" z="-2.6170232" />
    <detection t="9" x="80.75837199" y="30.17422605" z="-2.0415796999999998" />
    <detection t="10" x="78.22615553000003" y="30.80776384" z="-3.1431430000000002" />
    <detection t="11" x="75.78352306" y="31.35806953" z="-2.1041814999999997" />
    <detection t="12" x="73.33619892000002" y="32.2047613" z="-2.087622" />
    <detection t="13" x="71.09145969000002" y="33.11631182" z="-2.8087692000000004" />
    <detection t="14" x="68.82036392999998" y="34.075033319999996" z="-2.6929022999999996" />
    <detection t="15" x="66.84120715" y="35.07676627" z="-2.2230513" />
    <detection t="16" x="64.88843134000001" y="36.16466858" z="-3.468583" />
    <detection t="17" x="62.93005323" y="37.25981115" z="-2.7141287" />
    <detection t="18" x="60.93823199000002" y="38.28733568" z="-2.6145169999999998" />
    <detection t="19" x="59.04370141000001" y="39.548704" z="-2.5386273999999998" />
    <detection t="20" x="57.389749910000006" y="40.905075159999996" z="-2.5834856" />
    <detection t="21" x="55.851522880000005" y="42.32850273" z="-2.488404" />
    <detection t="22" x="54.5468405" y="43.82579052" z="-3.2823849999999997" />
    <detection t="23" x="53.17344732000001" y="45.23863453" z="-2.25504" />
    <detection t="24" x="51.75839878000002" y="46.6728692" z="-2.1146376" />
    <detection t="25" x="50.23244331000001" y="48.30224922" z="-2.2587883" />
    <detection t="26" x="48.53076519000001" y="49.73393671" z="-2.4173253" />
    <detection t="27" x="47.053486230000004" y="51.81450152" z="-2.3670766" />
    <detection t="28" x="45.5087029" y="53.50454102" z="-2.9051583" />
    <detection t="29" x="44.07391458000001" y="55.012862500000004" z="-2.6265228" />
    <detection t="30" x="42.43831844000002" y="56.868042429999996" z="-2.6226814" />
    <detection t="31" x="40.916563810000014" y="58.55914773999999" z="-2.5605967" />
    <detection t="32" x="39.3615767" y="60.669132929999996" z="-1.8800868000000002" />
    <detection t="33" x="38.05255925" y="62.103992940000005" z="-1.6650741999999998" />
    <detection t="34" x="36.766339430000016" y="64.24941006" z="-1.8939578999999997" />
    <detection t="35" x="35.31103208000002" y="66.22435244" z="-2.5561366000000003" />
    <detection t="36" x="33.87620286000001" y="68.11001275000001" z="-1.9908979" />
    <detection t="37" x="32.36005364000002" y="69.72937985" z="-2.417885" />
    <detection t="38" x="31.504244100000022" y="70.98132803" z="-1.8439358000000001" />
    <detection t="39" x="30.035637580000014" y="72.71625505" z="-1.3599700000000001" />
    <detection t="40" x="29.19933216000001" y="74.20095966000001" z="-1.1408374" />
    <detection t="41" x="28.328572560000026" y="75.64633366000001" z="-1.3975714" />
  </particle>
  <particle nSpots="5">
    <detection t="22" x="22.100463770000005" y="32.35221874" z="-16.981924" />
    <detection t="23" x="27.97928115000002" y="31.464045819999996" z="-20.306692" />
    <detection t="24" x="30.840067780000027" y="31.47051251" z="-20.356533" />
    <detection t="25" x="29.707247120000005" y="33.5423407" z="-20.429886" />
    <detection t="26" x="26.119274320000017" y="35.7215348" z="-20.110775" />
  </particle>
  <particle nSpots="6">
    <detection t="6" x="34.758368820000015" y="27.031344669999996" z="-6.1031356" />
    <detection t="7" x="34.493270420000016" y="28.902394440000002" z="-6.2776346" />
    <detection t="8" x="30.898489100000006" y="32.29597778" z="-6.86497" />
    <detection t="9" x="25.832964590000017" y="36.03465283" z="-6.558347" />
    <detection t="10" x="19.945165270000018" y="39.64361042" z="-6.5189943" />
    <detection t="11" x="16.902813710000004" y="42.894407359999995" z="-6.425324" />
  </particle>
  <particle nSpots="44">
    <detection t="0" x="77.32088346" y="40.54862035" z="-10.962168" />
    <detection t="1" x="74.99056521" y="41.37909485" z="-10.891962" />
    <detection t="2" x="72.79404918" y="42.14364082" z="-10.756903" />
    <detection t="3" x="70.54626723000001" y="43.0071047" z="-10.565274" />
    <detection t="4" x="68.57538812000001" y="44.03989006" z="-10.711146000000001" />
    <detection t="5" x="66.92752046999999" y="45.408766299999996" z="-10.581196" />
    <detection t="6" x="65.23155125" y="46.84925008" z="-10.818254" />
    <detection t="7" x="63.528196630000025" y="48.108458819999996" z="-10.672472" />
    <detection t="8" x="61.86310652000003" y="49.41243824" z="-10.509917" />
    <detection t="9" x="60.12591395999999" y="50.73564529" z="-10.602762" />
    <detection t="10" x="58.55133083000001" y="52.23182565" z="-10.236084" />
    <detection t="11" x="57.08806568" y="53.73883104" z="-10.2823" />
    <detection t="12" x="55.92727913000002" y="55.1967182" z="-10.307844000000001" />
    <detection t="13" x="54.52541930000001" y="56.475736039999994" z="-10.201183" />
    <detection t="14" x="53.198582930000015" y="58.03101539" z="-10.033513000000001" />
    <detection t="15" x="51.83835868" y="59.59200877999999" z="-9.986403999999999" />
    <detection t="16" x="50.75863559000001" y="61.12735543" z="-9.862615" />
    <detection t="17" x="49.66120343" y="62.82903447" z="-10.004088000000001" />
    <detection t="18" x="48.65156846000002" y="64.49053683000001" z="-10.083206" />
    <detection t="19" x="47.674010580000015" y="66.23711853" z="-9.843893" />
    <detection t="20" x="46.73945337000001" y="67.6118172" z="-9.888242" />
    <detection t="21" x="45.88815555000002" y="69.12679914" z="-10.229175999999999" />
    <detection t="22" x="44.901556700000015" y="70.83637646000001" z="-9.617594" />
    <detection t="23" x="44.13882256000002" y="72.43792212000001" z="-9.825802000000001" />
    <detection t="24" x="43.441094710000016" y="74.24358062" z="-9.641013000000001" />
    <detection t="25" x="42.76817461000002" y="75.78219816000001" z="-9.614836" />
    <detection t="26" x="42.01117204000002" y="77.33819134000001" z="-9.705408" />
    <detection t="27" x="41.336385250000006" y="78.8952603" z="-9.471917999999999" />
    <detection t="28" x="40.70336556000001" y="80.11095416" z="-9.41934" />
    <detection t="29" x="40.126107830000024" y="82.03936629" z="-9.613008" />
    <detection t="30" x="39.59613365000001" y="83.50009017000001" z="-8.8098" />
    <detection t="31" x="39.487942910000015" y="84.94679032" z="-9.360291" />
    <detection t="32" x="39.197403510000015" y="86.52169474" z="-9.076597" />
    <detection t="33" x="39.06630817000001" y="88.0567006" z="-9.469847" />
    <detection t="34" x="39.084002330000004" y="89.79184242000001" z="-8.770017999999999" />
    <detection t="35" x="39.42572139000001" y="91.60597516" z="-8.926675999999999" />
    <detection t="36" x="40.36897577000002" y="93.4109593" z="-8.216625" />
    <detection t="37" x="41.137641110000004" y="96.27127136" z="-8.129244" />
    <detection t="38" x="42.10383820000001" y="98.43748585" z="-8.450857000000001" />
    <detection t="39" x="42.81482257000002" y="99.93502332" z="-7.881302000000001" />
    <detection t="40" x="44.53955748000001" y="101.36995823000001" z="-7.83684" />
    <detection t="41" x="46.24711042000001" y="103.31357219" z="-7.643475" />
    <detection t="42" x="48.665356170000024" y="105.28368614" z="-7.681096000000001" />
    <detection t="43" x="51.194061430000005" y="106.29120607" z="-7.6162133" />
  </particle>
  <particle nSpots="43">
    <detection t="0" x="182.08858585000002" y="87.17241372000001" z="-9.40935" />
    <detection t="1" x="183.18418362" y="87.74703048" z="-9.542703" />
    <detection t="2" x="184.29017941" y="88.26649970000001" z="-10.026129" />
    <detection t="3" x="185.41172755000002" y="88.85752606000001" z="-9.215893" />
    <detection t="4" x="186.35270585" y="89.30850143" z="-9.391539" />
    <detection t="5" x="187.15928479000002" y="89.89620274" z="-9.6209755" />
    <detection t="6" x="187.61850591" y="90.91093487" z="-8.562683" />
    <detection t="7" x="189.12531071" y="90.98281126" z="-10.716507" />
    <detection t="8" x="189.63679097" y="91.53469864" z="-9.42799" />
    <detection t="9" x="190.22157778000002" y="91.90192582" z="-9.176748" />
    <detection t="10" x="190.77461296" y="92.38504645" z="-8.985031" />
    <detection t="11" x="191.30178548000004" y="92.98499092" z="-9.1135235" />
    <detection t="12" x="191.73415018000003" y="93.50451293" z="-9.368686" />
    <detection t="13" x="192.21610691" y="93.99410016" z="-9.114514999999999" />
    <detection t="14" x="192.72037967" y="94.29907320000001" z="-8.84487" />
    <detection t="15" x="193.31976975999999" y="94.64848519" z="-8.775319" />
    <detection t="16" x="193.93082823000003" y="94.98814064000001" z="-9.294648" />
    <detection t="17" x="194.54772935" y="95.31394990000001" z="-9.169992" />
    <detection t="18" x="195.14043229000004" y="95.65228998" z="-8.887138" />
    <detection t="19" x="195.79805787000004" y="95.95519122" z="-9.18008" />
    <detection t="20" x="196.50899691" y="96.31801447000001" z="-9.3499" />
    <detection t="21" x="197.28571507000004" y="96.6912473" z="-8.8738" />
    <detection t="22" x="198.08014167" y="96.87226336" z="-8.715236" />
    <detection t="23" x="198.87033281000004" y="96.99121857" z="-9.516159" />
    <detection t="24" x="199.78092358000004" y="97.05496899" z="-8.613177" />
    <detection t="25" x="200.59733655000002" y="96.98702249" z="-8.669397" />
    <detection t="26" x="201.41800958" y="97.13969183" z="-9.112308" />
    <detection t="27" x="202.12515383" y="97.10336860000001" z="-9.090437" />
    <detection t="28" x="202.83627271" y="96.91973278" z="-8.635698" />
    <detection t="29" x="203.49949205000001" y="96.70219698000001" z="-8.860745" />
    <detection t="30" x="204.11451578000003" y="96.31732876000001" z="-8.530598" />
    <detection t="31" x="204.78083650000002" y="95.93833214" z="-8.915958" />
    <detection t="32" x="205.14383294000004" y="95.33561902000001" z="-8.369418" />
    <detection t="33" x="205.65752688000003" y="95.02811165" z="-8.331811" />
    <detection t="34" x="205.83937651000002" y="94.54466977" z="-8.260983999999999" />
    <detection t="35" x="206.04010781" y="93.91958673" z="-7.9763207" />
    <detection t="36" x="206.43100962" y="93.35737133" z="-7.8084006" />
    <detection t="37" x="206.64772787000004" y="92.77893857000001" z="-7.781349700000001" />
    <detection t="38" x="207.02891169000003" y="92.23149384" z="-7.774307" />
    <detection t="39" x="207.33463362000003" y="91.48245608" z="-7.50396" />
    <detection t="40" x="207.59964975000003" y="90.85859432000001" z="-7.554508" />
    <detection t="41" x="207.38470697000002" y="90.11703272000001" z="-6.875114999999999" />
    <detection t="42" x="207.26339208000002" y="89.4873561" z="-6.929892999999999" />
  </particle>
  <particle nSpots="19">
    <detection t="0" x="67.60900068000001" y="41.70816255" z="7.022036999999999" />
    <detection t="1" x="64.17084571999999" y="42.93528141" z="6.54239" />
    <detection t="2" x="60.87603887" y="44.19836995" z="6.637826400000001" />
    <detection t="3" x="57.536809860000005" y="45.619872539999996" z="6.392101" />
    <detection t="4" x="54.218338070000016" y="47.12757865" z="6.4022760000000005" />
    <detection t="5" x="51.047003200000006" y="48.746233419999996" z="6.2957540000000005" />
    <detection t="6" x="47.84570461000001" y="50.620237319999994" z="6.207287" />
    <detection t="7" x="45.01162575000001" y="52.77349845" z="6.2355065000000005" />
    <detection t="8" x="42.09900369000002" y="54.94653888" z="5.690726799999999" />
    <detection t="9" x="39.25921093000002" y="57.178243509999994" z="5.648663" />
    <detection t="10" x="36.22430528000001" y="59.31293863999999" z="5.8140197" />
    <detection t="11" x="32.792189630000024" y="61.54883537" z="5.6942234" />
    <detection t="12" x="29.448258760000016" y="64.40091234" z="5.647432" />
    <detection t="13" x="25.75182238000002" y="67.6977746" z="5.6620574" />
    <detection t="14" x="22.20437695000001" y="70.71789007000001" z="5.7627172" />
    <detection t="15" x="19.20815896000002" y="73.80265095" z="5.6814227" />
    <detection t="16" x="16.536171680000024" y="77.34877680000001" z="3.8817727999999994" />
    <detection t="17" x="14.546083580000015" y="81.63583878" z="0.55744314" />
    <detection t="18" x="14.795808440000002" y="86.32609205" z="-0.7336713" />
  </particle>
  <particle nSpots="23">
    <detection t="11" x="184.37025833" y="26.70114159" z="-10.288831" />
    <detection t="12" x="185.65998683000004" y="26.326921669999997" z="-10.05949" />
    <detection t="13" x="187.10971719000003" y="25.960866869999997" z="-10.552044" />
    <detection t="14" x="188.81507725" y="25.557491239999997" z="-10.680622999999999" />
    <detection t="15" x="190.97355775" y="25.1675403" z="-10.796003" />
    <detection t="16" x="193.50431783" y="25.03637791" z="-10.406177" />
    <detection t="17" x="196.57124669" y="25.17511314" z="-10.6628895" />
    <detection t="18" x="200.27795111" y="25.691855419999996" z="-10.419308000000001" />
    <detection t="19" x="204.02598916" y="26.64571162" z="-9.742985000000001" />
    <detection t="20" x="207.96103963000002" y="27.99930604" z="-9.657853" />
    <detection t="21" x="212.37169157" y="29.783001049999996" z="-9.255305" />
    <detection t="22" x="217.02447928000004" y="31.933663769999995" z="-9.81489" />
    <detection t="23" x="221.65988103" y="34.88431155" z="-9.427883999999999" />
    <detection t="24" x="226.14992297999999" y="38.36348793" z="-9.085028999999999" />
    <detection t="25" x="230.34715565" y="42.098842489999996" z="-10.241275" />
    <detection t="26" x="233.45588244000004" y="46.08421441" z="-10.263297" />
    <detection t="27" x="235.6478396" y="49.60010139" z="-10.251736" />
    <detection t="28" x="237.37346056" y="52.872846450000004" z="-9.722767" />
    <detection t="29" x="238.38417463000002" y="55.867114519999994" z="-9.897144" />
    <detection t="30" x="238.62666893" y="58.40943298" z="-9.360755000000001" />
    <detection t="31" x="238.15473026" y="60.384840649999994" z="-10.156134" />
    <detection t="32" x="237.84119078000003" y="61.768656" z="-11.176524" />
    <detection t="33" x="237.06793528000003" y="62.12193898" z="-11.738384" />
  </particle>
  <particle nSpots="5">
    <detection t="0" x="109.44919193999999" y="76.16892680000001" z="-6.795" />
    <detection t="1" x="109.71574222000004" y="76.60996571000001" z="-6.9539037" />
    <detection t="2" x="110.15124894000002" y="76.89698273" z="-6.8588963000000005" />
    <detection t="3" x="110.75365160000001" y="77.29065046000001" z="-8.71237" />
    <detection t="4" x="112.60713535000002" y="78.36366359" z="-6.12246" />
  </particle>
  <particle nSpots="13">
    <detection t="5" x="241.74895713" y="50.09797972" z="-0.26140964" />
    <detection t="6" x="240.02938484000003" y="50.843824489999996" z="3.8654528" />
    <detection t="7" x="236.06999832000002" y="49.5238678" z="5.2779145" />
    <detection t="8" x="230.96169626" y="46.128335719999995" z="6.126995" />
    <detection t="9" x="224.91663131" y="42.37265204" z="6.015492" />
    <detection t="10" x="218.27865419" y="39.114955349999995" z="6.302371" />
    <detection t="11" x="211.79639300000002" y="35.84890151" z="6.050968599999999" />
    <detection t="12" x="205.60870143" y="32.71435076" z="6.068176" />
    <detection t="13" x="199.64819978000003" y="29.81406811" z="6.174967" />
    <detection t="14" x="193.83787875000002" y="27.174936879999997" z="5.949616000000001" />
    <detection t="15" x="188.11212561000002" y="24.948404159999995" z="5.626266" />
    <detection t="16" x="182.65424978" y="23.31481856" z="5.27648" />
    <detection t="17" x="176.90046587" y="22.28126451" z="6.504327" />
  </particle>
  <particle nSpots="17">
    <detection t="22" x="185.15280816" y="21.385779729999996" z="3.2399766" />
    <detection t="23" x="184.48398086000003" y="20.499434469999997" z="3.4677504999999997" />
    <detection t="24" x="184.14588852000003" y="19.62378948" z="3.7076358999999997" />
    <detection t="25" x="184.70004329" y="19.190301509999998" z="3.1185377" />
    <detection t="26" x="186.38970155000004" y="18.796211139999997" z="3.3471153" />
    <detection t="27" x="188.8550968" y="18.42213932" z="2.0653650000000003" />
    <detection t="28" x="192.98434708000002" y="18.439787889999998" z="4.4112444" />
    <detection t="29" x="198.32770439" y="19.20163641" z="3.3121532999999994" />
    <detection t="30" x="204.15278395" y="20.30323" z="1.7497168" />
    <detection t="31" x="210.79900609999999" y="22.052928029999997" z="1.6928375" />
    <detection t="32" x="217.10397829" y="24.728575569999997" z="1.0290952" />
    <detection t="33" x="222.33745298000002" y="28.76726429" z="2.3339965" />
    <detection t="34" x="226.24656612" y="32.006133649999995" z="6.913427400000001" />
    <detection t="35" x="228.18924429999998" y="34.78293762" z="5.3276505" />
    <detection t="36" x="228.22274075" y="36.31704453" z="6.354946" />
    <detection t="37" x="226.54557846" y="36.61918268" z="9.3431425" />
    <detection t="38" x="222.86543028" y="36.13711154" z="7.1833553" />
  </particle>
  <particle nSpots="30">
    <detection t="15" x="188.3532331" y="59.42532397" z="-3.4778047" />
    <detection t="16" x="187.51682645" y="59.24396443999999" z="-3.2548132" />
    <detection t="17" x="186.75094904000002" y="58.55495916" z="-2.4219534" />
    <detection t="18" x="185.84980153000004" y="57.647664639999995" z="-3.1466224" />
    <detection t="19" x="184.97380271000003" y="56.73148482" z="-3.4364696000000006" />
    <detection t="20" x="183.97164795000003" y="55.89101410999999" z="-3.402346" />
    <detection t="21" x="183.12609985" y="55.14986382" z="-3.0047045" />
    <detection t="22" x="182.22379232000003" y="54.495891730000004" z="-3.7275697999999995" />
    <detection t="23" x="181.31118326" y="53.79725251" z="-2.9580433" />
    <detection t="24" x="180.40514438000002" y="53.09801669" z="-3.0862129" />
    <detection t="25" x="179.52017165" y="52.32324841999999" z="-3.5637095000000003" />
    <detection t="26" x="178.6357875" y="51.56508399" z="-3.877096" />
    <detection t="27" x="177.7295211" y="50.87066828" z="-4.009101" />
    <detection t="28" x="176.85368908000004" y="50.18404689" z="-3.7395875" />
    <detection t="29" x="176.06161145" y="49.488796629999996" z="-3.9263856" />
    <detection t="30" x="175.00891559000002" y="48.84906343" z="-5.3510876" />
    <detection t="31" x="173.96420106" y="48.3023771" z="-4.447050599999999" />
    <detection t="32" x="172.95662882" y="47.60991736" z="-4.383246400000001" />
    <detection t="33" x="171.91812468" y="46.8029724" z="-3.8268553999999995" />
    <detection t="34" x="170.93101111" y="46.037027099999996" z="-4.701446" />
    <detection t="35" x="169.98712135" y="45.38926059" z="-4.9454082999999995" />
    <detection t="36" x="168.92070354000003" y="44.70451422" z="-4.3997215999999995" />
    <detection t="37" x="167.85799439" y="44.128279559999996" z="-3.9046595" />
    <detection t="38" x="166.73217369000002" y="43.661325999999995" z="-2.7204554" />
    <detection t="39" x="165.75958295000004" y="43.15265799" z="-3.7459042" />
    <detection t="40" x="164.72512919000002" y="42.63715835" z="-3.5884078" />
    <detection t="41" x="163.74295516" y="42.00788503" z="-3.2569714" />
    <detection t="42" x="162.71056802000004" y="41.47275063" z="-2.8601952" />
    <detection t="43" x="161.54471839" y="40.929604319999996" z="-2.8237565" />
    <detection t="44" x="160.57160395" y="40.34767478" z="-3.0758243" />
  </particle>
  <particle nSpots="28">
    <detection t="15" x="225.33117483" y="101.97560446" z="6.253769" />
    <detection t="16" x="223.80975558" y="98.50658427" z="6.333258" />
    <detection t="17" x="221.67013755" y="95.52080346000001" z="6.2806234000000005" />
    <detection t="18" x="219.36396707" y="92.92540451" z="6.2528996" />
    <detection t="19" x="216.96608232" y="90.72098191" z="6.151954" />
    <detection t="20" x="214.40385292000002" y="88.78150817000001" z="6.112965" />
    <detection t="21" x="211.80490306000002" y="86.87388963000001" z="6.0454364" />
    <detection t="22" x="209.20201326" y="85.06330781000001" z="6.1875978" />
    <detection t="23" x="206.46055741000004" y="83.26207537" z="5.9158087" />
    <detection t="24" x="203.8696908" y="81.69493898" z="6.311578" />
    <detection t="25" x="201.32842133000003" y="80.1727355" z="5.675149" />
    <detection t="26" x="198.91297446" y="78.91052961000001" z="5.9724174" />
    <detection t="27" x="196.48175023" y="77.76893158" z="5.4332356" />
    <detection t="28" x="194.25411729" y="76.64589858000001" z="5.67317" />
    <detection t="29" x="192.04429498000002" y="75.57201542" z="5.8111396" />
    <detection t="30" x="189.88248705" y="74.52503546000001" z="5.9238496" />
    <detection t="31" x="187.66856538000002" y="73.42556795" z="5.8452554" />
    <detection t="32" x="185.52049167" y="72.39734754000001" z="7.0197754" />
    <detection t="33" x="183.43899724" y="71.51480520000001" z="7.411267" />
    <detection t="34" x="181.41057105" y="70.64705799000001" z="5.559203" />
    <detection t="35" x="179.51129802000003" y="69.96723598000001" z="5.4754496" />
    <detection t="36" x="177.64688108" y="69.30138799000001" z="6.171989" />
    <detection t="37" x="175.85635284" y="68.75220149" z="5.903965" />
    <detection t="38" x="174.14881914" y="68.23670032000001" z="5.817769999999999" />
    <detection t="39" x="172.31287077000002" y="67.71353384000001" z="6.3795314" />
    <detection t="40" x="170.80840957000004" y="67.21318541000001" z="5.95414" />
    <detection t="41" x="169.12190622000003" y="66.75401161" z="6.566633" />
    <detection t="42" x="167.57452236" y="66.33388277" z="5.7494674" />
  </particle>
  <particle nSpots="22">
    <detection t="9" x="132.06326229" y="22.913213129999995" z="-19.8672" />
    <detection t="10" x="126.80207995" y="22.682442629999997" z="-19.24902" />
    <detection t="11" x="121.55973179" y="22.56226959" z="-18.704819" />
    <detection t="12" x="116.34507401000002" y="22.35341839" z="-18.6604" />
    <detection t="13" x="111.56674600000002" y="22.19897049" z="-17.826763" />
    <detection t="14" x="106.94292257000001" y="22.22778608" z="-18.455292" />
    <detection t="15" x="102.69504947000001" y="22.4104301" z="-18.025063" />
    <detection t="16" x="98.77873476000002" y="22.762302839999997" z="-18.012184" />
    <detection t="17" x="94.99666065000002" y="23.263101849999998" z="-17.719404" />
    <detection t="18" x="91.4720097" y="23.71430881" z="-17.539993" />
    <detection t="19" x="88.07395529000001" y="24.146968539999996" z="-17.448729" />
    <detection t="20" x="84.78299213000003" y="24.57654024" z="-17.511011" />
    <detection t="21" x="81.44813362000002" y="24.984754179999996" z="-17.40316" />
    <detection t="22" x="78.06496250000004" y="25.4093565" z="-17.388056" />
    <detection t="23" x="74.63075328000002" y="26.083367939999995" z="-17.403414" />
    <detection t="24" x="71.58805283000004" y="26.888076229999996" z="-17.237125" />
    <detection t="25" x="68.70778886" y="27.693695589999997" z="-17.274117999999998" />
    <detection t="26" x="65.87599005999999" y="28.39467705" z="-17.304154999999998" />
    <detection t="27" x="63.258683029999986" y="29.20971917" z="-17.107429999999997" />
    <detection t="28" x="60.757732980000014" y="30.175696459999998" z="-16.935886" />
    <detection t="29" x="58.23266370000002" y="31.388213549999996" z="-16.657595" />
    <detection t="30" x="55.28809534000001" y="32.37163969" z="-17.088762" />
  </particle>
  <particle nSpots="46">
    <detection t="0" x="199.87809039" y="106.91540792" z="2.492096" />
    <detection t="1" x="201.94450966" y="106.92170318000001" z="2.2264068" />
    <detection t="2" x="203.78562683" y="106.65540422000001" z="2.9293852000000005" />
    <detection t="3" x="205.60241906" y="106.31984046000001" z="2.8101317999999997" />
    <detection t="4" x="207.1248218" y="105.79497456" z="1.4285915" />
    <detection t="5" x="208.48354728000004" y="105.02698442" z="1.1503308" />
    <detection t="6" x="209.52936148999999" y="104.12914047000001" z="1.6680853" />
    <detection t="7" x="210.37821940000003" y="103.15391862" z="1.2199415" />
    <detection t="8" x="211.62480222" y="102.10619103" z="2.3813807999999996" />
    <detection t="9" x="212.39410938000003" y="100.98526349000001" z="1.6712581999999998" />
    <detection t="10" x="212.75662396" y="99.74604929" z="1.8988962999999999" />
    <detection t="11" x="213.01340851000003" y="98.62812971000001" z="1.729982" />
    <detection t="12" x="213.03222784000002" y="97.53405821000001" z="1.3929983" />
    <detection t="13" x="212.94265107" y="96.42331107000001" z="0.2513558" />
    <detection t="14" x="212.72453287000002" y="95.36132828000001" z="0.8716010000000001" />
    <detection t="15" x="212.29280417" y="94.20987697000001" z="1.201293" />
    <detection t="16" x="211.80355094000004" y="93.14552521" z="0.46582258" />
    <detection t="17" x="211.37141093000002" y="92.18720078000001" z="0.85275286" />
    <detection t="18" x="210.84088635" y="91.24542394000001" z="0.7522106" />
    <detection t="19" x="210.24621009999998" y="90.40042685" z="0.52908456" />
    <detection t="20" x="209.57673708" y="89.58094011" z="0.055088073" />
    <detection t="21" x="208.90011553" y="88.83373409000001" z="0.7025559" />
    <detection t="22" x="208.21787888" y="88.18756523" z="0.44532531" />
    <detection t="23" x="207.56296664" y="87.48776299000001" z="0.5957549" />
    <detection t="24" x="207.03506494000004" y="86.81120746" z="0.19500312" />
    <detection t="25" x="206.31310992" y="86.06369179000001" z="-0.08119018" />
    <detection t="26" x="205.57220995" y="85.43350284" z="0.09537666" />
    <detection t="27" x="204.99566525" y="84.71520977" z="0.31551999999999997" />
    <detection t="28" x="204.18183359" y="84.23551607" z="0.15534276" />
    <detection t="29" x="203.51968520000003" y="83.69134977" z="0.017090693" />
    <detection t="30" x="202.95979143" y="83.23596342" z="0.010346584" />
    <detection t="31" x="202.31065273000002" y="82.72100675" z="0.40692273" />
    <detection t="32" x="201.69151666" y="82.18569371000001" z="-0.013594456000000001" />
    <detection t="33" x="200.96115353" y="81.59758626" z="-0.022560187000000002" />
    <detection t="34" x="200.2936373" y="80.98106514000001" z="0.15204206" />
    <detection t="35" x="199.68925403000003" y="80.52533952" z="0.029755332000000002" />
    <detection t="36" x="199.07696500000003" y="80.17985004" z="0.030579462999999998" />
    <detection t="37" x="198.35674547000002" y="79.70816722" z="0.46063295" />
    <detection t="38" x="197.74311054000003" y="79.39084093000001" z="-0.14447027" />
    <detection t="39" x="196.97852508" y="79.0306226" z="0.015772425" />
    <detection t="40" x="196.36930369000004" y="78.73497427000001" z="-0.09381183" />
    <detection t="41" x="195.76119467" y="78.33845035" z="-0.11910503" />
    <detection t="42" x="195.48931758000003" y="77.98626715" z="0.029535033" />
    <detection t="43" x="194.96875212999998" y="77.71108577000001" z="0.26505584" />
    <detection t="44" x="194.64042707" y="77.46879621000001" z="-0.19126809" />
    <detection t="45" x="194.42173282" y="77.28943832" z="-0.025317036" />
  </particle>
  <particle nSpots="39">
    <detection t="0" x="188.22673088" y="80.37709135" z="-12.138945" />
    <detection t="1" x="187.91728396000002" y="80.25717793000001" z="-11.840100999999999" />
    <detection t="2" x="187.62747557" y="80.17780559" z="-11.951118" />
    <detection t="3" x="187.70318960000003" y="80.14149375000001" z="-12.0216255" />
    <detection t="4" x="187.7129235" y="80.08382763" z="-11.429287" />
    <detection t="5" x="187.84738063000003" y="80.09816907000001" z="-11.580828" />
    <detection t="6" x="187.98337446" y="80.09209348" z="-11.780306" />
    <detection t="7" x="188.18260135000003" y="80.07026921" z="-11.738286" />
    <detection t="8" x="188.33455039" y="79.97071500000001" z="-11.566557000000001" />
    <detection t="9" x="188.47796654" y="79.93426714" z="-11.57049" />
    <detection t="10" x="188.81946529000004" y="80.0374498" z="-11.743559" />
    <detection t="11" x="189.10348389" y="80.09470040000001" z="-11.478907000000001" />
    <detection t="12" x="189.26629691" y="80.06400688000001" z="-11.525677" />
    <detection t="13" x="189.31453095" y="80.01910197000001" z="-11.503036999999999" />
    <detection t="14" x="189.39986223" y="79.97204574" z="-11.214483" />
    <detection t="15" x="189.38754391000003" y="79.97495214" z="-11.746601" />
    <detection t="16" x="189.01958817000002" y="79.9476487" z="-11.132892" />
    <detection t="17" x="188.6414105" y="80.0197201" z="-11.022468" />
    <detection t="18" x="188.32508773" y="80.15854934000001" z="-11.39677" />
    <detection t="19" x="188.04070997000002" y="80.27006770000001" z="-10.641469" />
    <detection t="20" x="187.91875570000002" y="80.39553817000001" z="-10.263111" />
    <detection t="21" x="188.28740292999998" y="80.56455197000001" z="-10.324535000000001" />
    <detection t="22" x="188.74734887" y="80.73239046" z="-9.971449" />
    <detection t="23" x="188.9482855" y="80.94347272" z="-9.685085" />
    <detection t="24" x="189.01826870000002" y="81.18106737000001" z="-10.065521" />
    <detection t="25" x="189.00088674" y="81.37714606" z="-9.438908" />
    <detection t="26" x="189.20316615000002" y="81.54390687" z="-9.556999000000001" />
    <detection t="27" x="189.28926340000004" y="81.62264898000001" z="-9.1411" />
    <detection t="28" x="189.28861538" y="81.64921614000001" z="-9.384967" />
    <detection t="29" x="189.45428525" y="81.79374727000001" z="-9.820536" />
    <detection t="30" x="189.64629811000003" y="81.96691247000001" z="-9.493583000000001" />
    <detection t="31" x="189.71377847000002" y="82.11858974" z="-9.188393" />
    <detection t="32" x="189.84858154" y="82.36019378" z="-9.268360000000001" />
    <detection t="33" x="189.88457075000002" y="82.47952122000001" z="-9.418675" />
    <detection t="34" x="189.98101192000001" y="82.74059928000001" z="-8.797278" />
    <detection t="35" x="190.07445363" y="82.95185405000001" z="-9.246174" />
    <detection t="36" x="190.16162813" y="83.24875850000001" z="-9.198294" />
    <detection t="37" x="190.16725567000003" y="83.53498797" z="-9.406186" />
    <detection t="38" x="190.20053671" y="83.77115903" z="-8.433243" />
  </particle>
  <particle nSpots="14">
    <detection t="13" x="167.07040109000002" y="95.08442752" z="-18.00739" />
    <detection t="14" x="163.86277667000002" y="93.41148833000001" z="-17.687662" />
    <detection t="15" x="160.90070080000004" y="92.10015695" z="-17.740856" />
    <detection t="16" x="158.21095463" y="90.78316118000001" z="-17.831663" />
    <detection t="17" x="155.51841415" y="89.6013947" z="-17.644005" />
    <detection t="18" x="152.90475452000004" y="88.51040333" z="-17.774834" />
    <detection t="19" x="150.37811090000002" y="87.52987661" z="-17.085457" />
    <detection t="20" x="147.92180123000003" y="86.63687187000001" z="-17.52184" />
    <detection t="21" x="145.50511290000003" y="85.84814037000001" z="-17.736748000000002" />
    <detection t="22" x="142.92279904000003" y="85.15731801000001" z="-17.528975" />
    <detection t="23" x="140.3513623" y="84.48797572000001" z="-17.258696" />
    <detection t="24" x="138.05903499" y="83.97374172" z="-17.354035999999997" />
    <detection t="25" x="136.03721431000002" y="83.71004797" z="-17.882639" />
    <detection t="26" x="133.69785217000003" y="83.26926322" z="-18.182402" />
  </particle>
  <particle nSpots="8">
    <detection t="3" x="207.45846640000002" y="105.54525538" z="0.14477402" />
    <detection t="4" x="209.59404697000002" y="105.31358479000001" z="-1.7665106" />
    <detection t="5" x="211.92603472000002" y="104.79556462000001" z="-1.0491171000000001" />
    <detection t="6" x="214.40526785000003" y="103.98184546" z="-1.0698595" />
    <detection t="7" x="216.63152844" y="102.83470242" z="-1.6274087" />
    <detection t="8" x="218.45144181" y="101.58432557" z="-1.4376056000000002" />
    <detection t="9" x="219.86148321000002" y="100.2941705" z="-1.0906787" />
    <detection t="10" x="220.9843032" y="98.88455963000001" z="-2.0218115" />
  </particle>
  <particle nSpots="39">
    <detection t="0" x="182.75506030000003" y="66.30545522" z="-10.951017" />
    <detection t="1" x="182.68988107" y="66.11518650000001" z="-10.955271" />
    <detection t="2" x="182.72548354000003" y="65.81972844" z="-10.994322" />
    <detection t="3" x="182.60122008000002" y="65.56821794000001" z="-10.929119" />
    <detection t="4" x="182.45516708000002" y="65.3048437" z="-10.850956" />
    <detection t="5" x="182.16300641000004" y="65.09454662" z="-10.492559" />
    <detection t="6" x="181.87401686000004" y="64.84316547" z="-10.966837" />
    <detection t="7" x="181.53850324" y="64.4724692" z="-10.635195" />
    <detection t="8" x="180.98496713000003" y="64.27368823" z="-11.094238" />
    <detection t="9" x="180.56716946" y="64.05273376000001" z="-11.299114" />
    <detection t="10" x="180.5159675" y="63.8259933" z="-10.613992" />
    <detection t="11" x="180.09488806000002" y="63.563034429999995" z="-10.546928" />
    <detection t="12" x="179.52443735000003" y="63.2761119" z="-11.08564" />
    <detection t="13" x="179.06776194000003" y="63.04073659" z="-10.285607" />
    <detection t="14" x="178.49588771000003" y="62.79529786999999" z="-10.150260000000001" />
    <detection t="15" x="177.94828794" y="62.56422267999999" z="-10.039372" />
    <detection t="16" x="177.47285557000004" y="62.392360509999996" z="-10.169503" />
    <detection t="17" x="177.13040177" y="62.27316124" z="-9.995584" />
    <detection t="18" x="176.90029664000002" y="62.168231889999994" z="-10.143327000000001" />
    <detection t="19" x="176.63333323" y="62.01905752" z="-10.218434" />
    <detection t="20" x="176.42065541" y="61.884008779999995" z="-9.495321" />
    <detection t="21" x="176.22925126" y="61.67067092999999" z="-9.8277" />
    <detection t="22" x="175.91067391" y="61.54022744" z="-9.80795" />
    <detection t="23" x="175.70686970000003" y="61.350118970000004" z="-9.585061999999999" />
    <detection t="24" x="175.44878888" y="61.18571083999999" z="-9.728321000000001" />
    <detection t="25" x="175.34537178" y="61.01743525" z="-9.651952" />
    <detection t="26" x="175.11429364000003" y="60.802275939999994" z="-9.664752" />
    <detection t="27" x="174.80219071" y="60.54481433" z="-9.575023" />
    <detection t="28" x="174.3923484" y="60.15594529" z="-10.111298" />
    <detection t="29" x="173.95433645000003" y="59.88827389" z="-9.852097" />
    <detection t="30" x="173.55677764" y="59.54780134" z="-9.821621" />
    <detection t="31" x="173.13819230000001" y="59.34009708" z="-9.436442999999999" />
    <detection t="32" x="172.75743866" y="59.10327184999999" z="-9.3214245" />
    <detection t="33" x="172.28128221000003" y="58.85561970999999" z="-9.287825999999999" />
    <detection t="34" x="171.91524726" y="58.62253103" z="-9.392439" />
    <detection t="35" x="171.51933933000004" y="58.42978647" z="-9.116809" />
    <detection t="36" x="171.18838341000003" y="58.228062040000005" z="-8.955539" />
    <detection t="37" x="170.84899958" y="58.01952839999999" z="-8.641628" />
    <detection t="38" x="170.46943822000003" y="57.81805008" z="-8.607068" />
  </particle>
  <particle nSpots="3">
    <detection t="0" x="153.74477135" y="61.198631279999994" z="-14.816998000000002" />
    <detection t="1" x="151.90645089000003" y="60.96759719999999" z="-13.069201" />
    <detection t="2" x="150.69232551" y="60.70713482" z="-14.721314999999999" />
  </particle>
  <particle nSpots="38">
    <detection t="0" x="164.11452774000003" y="112.88697666" z="-8.429817" />
    <detection t="1" x="172.13921944999998" y="115.57991744" z="-8.797505000000001" />
    <detection t="2" x="180.58750327" y="118.98788109" z="-8.935889999999999" />
    <detection t="3" x="189.62498513000003" y="122.66349930000001" z="-9.756013000000001" />
    <detection t="4" x="199.55510033000002" y="126.00489622" z="-9.176933" />
    <detection t="5" x="210.70399929" y="126.58020581" z="-9.842145" />
    <detection t="6" x="221.7089247" y="124.01921855" z="-9.840683" />
    <detection t="7" x="230.59296134" y="118.52531357000001" z="-10.783693" />
    <detection t="8" x="236.42576426" y="112.47497378" z="-11.810724" />
    <detection t="9" x="239.30232165" y="106.60664673000001" z="-14.1309805" />
    <detection t="10" x="239.87984616" y="101.48689977000001" z="-15.525104" />
    <detection t="11" x="238.87231829" y="97.18534558" z="-17.116905" />
    <detection t="12" x="236.16247269000002" y="93.27402280000001" z="-17.796854" />
    <detection t="13" x="232.61758569" y="89.64049817" z="-17.652725" />
    <detection t="14" x="228.65522456000002" y="86.26261879" z="-17.519915" />
    <detection t="15" x="224.67341135000004" y="83.17732507000001" z="-17.544439999999998" />
    <detection t="16" x="220.67708979000003" y="80.32213010000001" z="-18.001987" />
    <detection t="17" x="216.7797367" y="77.66421476000001" z="-17.698504999999997" />
    <detection t="18" x="213.04170109" y="75.19517057" z="-17.214306" />
    <detection t="19" x="209.31943518000003" y="72.79445833000001" z="-16.909761" />
    <detection t="20" x="205.83193616" y="70.69090134000001" z="-17.16197" />
    <detection t="21" x="202.44481032" y="68.60772436" z="-17.335312" />
    <detection t="22" x="199.13392832" y="66.72325799000001" z="-17.453766" />
    <detection t="23" x="195.95587789" y="64.94588779" z="-17.472363" />
    <detection t="24" x="192.90528853" y="63.280623" z="-16.969519000000002" />
    <detection t="25" x="189.9539003" y="61.76079562" z="-16.99401" />
    <detection t="26" x="186.95069117000003" y="60.239347810000005" z="-17.436208999999998" />
    <detection t="27" x="184.02428921" y="58.857700130000005" z="-17.195284" />
    <detection t="28" x="181.20939838000004" y="57.58176782" z="-17.014881" />
    <detection t="29" x="178.45924286000002" y="56.406005529999995" z="-17.301142000000002" />
    <detection t="30" x="175.80280156999999" y="55.336888980000005" z="-16.390787" />
    <detection t="31" x="173.14183352000003" y="54.36183419" z="-16.776585" />
    <detection t="32" x="170.68092295000002" y="53.435301270000004" z="-16.52488" />
    <detection t="33" x="168.19235217" y="52.567922329999995" z="-16.569882999999997" />
    <detection t="34" x="165.77738044" y="51.75073423999999" z="-16.250141" />
    <detection t="35" x="163.47503538" y="51.04817709" z="-16.33686" />
    <detection t="36" x="161.22568722" y="50.31627022999999" z="-16.005851999999997" />
    <detection t="37" x="158.95252873000004" y="49.712718439999996" z="-15.956619" />
  </particle>
  <particle nSpots="3">
    <detection t="3" x="88.13289746000004" y="114.89934852000002" z="-0.96847016" />
    <detection t="4" x="98.23699721000003" y="114.35673016000001" z="-0.15616795" />
    <detection t="5" x="108.76702920000002" y="114.44200911000001" z="-1.1372301999999999" />
  </particle>
  <particle nSpots="27">
    <detection t="4" x="154.5048857" y="25.706323329999996" z="-9.679091" />
    <detection t="5" x="153.99429136999998" y="25.335532360000002" z="-9.586523" />
    <detection t="6" x="153.37289076000002" y="25.020602179999997" z="-9.776653" />
    <detection t="7" x="152.80809507000004" y="24.840860659999997" z="-9.879442999999998" />
    <detection t="8" x="152.22230573000002" y="24.654551929999997" z="-9.63978" />
    <detection t="9" x="151.78332625000002" y="24.374334149999996" z="-9.682885" />
    <detection t="10" x="151.35905628" y="24.0051122" z="-9.678782" />
    <detection t="11" x="150.86244766" y="23.782336270000002" z="-9.593231" />
    <detection t="12" x="150.42380457000002" y="23.61899649" z="-9.481647500000001" />
    <detection t="13" x="150.0816909" y="23.434009949999997" z="-9.689799" />
    <detection t="14" x="149.87161867000003" y="23.08945722" z="-9.4255" />
    <detection t="15" x="149.63288207" y="22.71330933" z="-9.791310000000001" />
    <detection t="16" x="149.43677588000003" y="22.370325469999997" z="-9.3247" />
    <detection t="17" x="149.17735557000003" y="22.224114489999998" z="-9.662814" />
    <detection t="18" x="149.2463742" y="22.076627699999996" z="-9.338971" />
    <detection t="19" x="149.35325140999998" y="21.748867579999995" z="-9.924197999999999" />
    <detection t="20" x="149.40123107" y="21.445476229999997" z="-9.859200999999999" />
    <detection t="21" x="149.46323435" y="21.33977719" z="-9.645753" />
    <detection t="22" x="149.79996539" y="21.335494429999997" z="-8.887437" />
    <detection t="23" x="150.19596711000003" y="20.851965289999995" z="-9.354844" />
    <detection t="24" x="150.62275166" y="20.380790079999997" z="-9.749953" />
    <detection t="25" x="151.21338832000004" y="20.12632636" z="-9.46144" />
    <detection t="26" x="151.87740503999999" y="19.8333084" z="-9.366598" />
    <detection t="27" x="152.66958743000004" y="19.552439970000002" z="-9.672446" />
    <detection t="28" x="153.4487446" y="19.071030659999998" z="-9.30325" />
    <detection t="29" x="154.17305973000003" y="18.696564459999998" z="-9.915242" />
    <detection t="30" x="155.32367801000004" y="18.312079869999998" z="-9.0805235" />
  </particle>
  <particle nSpots="35">
    <detection t="0" x="164.18847075000002" y="81.46172808" z="4.727361" />
    <detection t="1" x="163.51454471" y="81.41360761" z="4.359145" />
    <detection t="2" x="163.0758088" y="81.28492559" z="4.375136" />
    <detection t="3" x="162.55632339" y="81.27778741" z="4.055181" />
    <detection t="4" x="162.07697590000004" y="81.16395484" z="3.6942152999999998" />
    <detection t="5" x="161.55174087" y="81.13651849" z="3.4679196000000005" />
    <detection t="6" x="161.13125186000002" y="81.09858381000001" z="3.0814254" />
    <detection t="7" x="160.78142407" y="81.1120518" z="3.0105016" />
    <detection t="8" x="160.72582917" y="81.08838884000001" z="3.0085572999999997" />
    <detection t="9" x="160.51577150000003" y="81.01483059" z="2.2588790000000003" />
    <detection t="10" x="160.23397293" y="81.01545042000001" z="2.5952656000000003" />
    <detection t="11" x="159.92338066000002" y="81.06001757" z="2.5726721" />
    <detection t="12" x="159.67300905000002" y="81.13277495000001" z="1.9883487000000002" />
    <detection t="13" x="159.32365684" y="81.37000082" z="1.078363" />
    <detection t="14" x="158.98847822" y="81.58222743" z="0.6393232" />
    <detection t="15" x="158.81378625000002" y="81.75691586" z="0.22573382" />
    <detection t="16" x="158.60106099" y="81.90792934000001" z="0.21554242" />
    <detection t="17" x="158.56558131000003" y="82.12745894000001" z="0.104958" />
    <detection t="18" x="158.63414217000002" y="82.35892853" z="0.32084638" />
    <detection t="19" x="158.81019103" y="82.60817276" z="0.47866446" />
    <detection t="20" x="159.16313477" y="82.88732044000001" z="0.4367634" />
    <detection t="21" x="159.42779316000002" y="83.21386248" z="0.2528011" />
    <detection t="22" x="159.80428164" y="83.62468046000001" z="0.50388616" />
    <detection t="23" x="160.17496529" y="84.13866655000001" z="0.39422724" />
    <detection t="24" x="160.60569475" y="84.66308078" z="0.50554025" />
    <detection t="25" x="161.09764955000003" y="85.13914279000001" z="0.28261793" />
    <detection t="26" x="161.65736078000003" y="85.62492997000001" z="0.91033554" />
    <detection t="27" x="162.20767134" y="86.17069040000001" z="1.3248875" />
    <detection t="28" x="162.76961852" y="86.67624983" z="0.4434737" />
    <detection t="29" x="163.33516196" y="87.18873952" z="0.33361417" />
    <detection t="30" x="164.0037127" y="87.70363487" z="0.82595676" />
    <detection t="31" x="164.66427534000002" y="88.11404078000001" z="0.4691491" />
    <detection t="32" x="165.35704685000002" y="88.58391561" z="1.3283999" />
    <detection t="33" x="165.94570337" y="89.01646228" z="2.4965756000000003" />
    <detection t="34" x="166.51613875000004" y="89.60829646" z="1.6767888" />
  </particle>
  <particle nSpots="34">
    <detection t="0" x="93.58592543000003" y="21.684995189999995" z="4.2156577" />
    <detection t="1" x="88.32329034000003" y="22.21537694" z="4.0964327" />
    <detection t="2" x="83.20386063000001" y="22.97799001" z="3.3829" />
    <detection t="3" x="78.20959875" y="23.924428550000002" z="3.7210286" />
    <detection t="4" x="73.21722717" y="25.05113446" z="3.474053" />
    <detection t="5" x="68.46588978" y="26.35649765" z="2.9083639999999997" />
    <detection t="6" x="63.951260520000005" y="27.864321949999997" z="2.7058508" />
    <detection t="7" x="59.596612960000016" y="29.43702391" z="2.5448868" />
    <detection t="8" x="55.60310143000001" y="31.16643526" z="2.2717093999999998" />
    <detection t="9" x="51.661935210000024" y="33.10132619" z="2.8282316" />
    <detection t="10" x="48.153382110000024" y="35.23389045" z="2.6742446" />
    <detection t="11" x="44.835335980000025" y="37.283810689999996" z="3.040542" />
    <detection t="12" x="41.42966419000001" y="39.60417631" z="2.1442125" />
    <detection t="13" x="38.36781930000001" y="41.95836868" z="0.9583244000000001" />
    <detection t="14" x="35.333895840000025" y="44.47950184" z="1.0598722" />
    <detection t="15" x="32.50545777000002" y="46.928749939999996" z="1.5899333" />
    <detection t="16" x="29.972750660000003" y="49.6052659" z="1.3658780000000001" />
    <detection t="17" x="27.464975690000017" y="52.023578179999994" z="1.8521006000000002" />
    <detection t="18" x="24.938223980000004" y="54.347318109999996" z="2.3788150000000003" />
    <detection t="19" x="22.298397290000025" y="56.31548908999999" z="2.8765774" />
    <detection t="20" x="19.98949896000002" y="58.318048170000004" z="1.1343656000000002" />
    <detection t="21" x="17.927229660000023" y="60.237831789999994" z="0.19082305" />
    <detection t="22" x="16.50732394000002" y="61.990210260000005" z="0.2608688" />
    <detection t="23" x="15.371252470000002" y="63.200389539999996" z="-0.13081276" />
    <detection t="24" x="14.101231650000017" y="63.733621199999995" z="-0.6657744999999999" />
    <detection t="25" x="13.047006350000004" y="63.68807852" z="-0.927918" />
    <detection t="26" x="11.750127640000017" y="62.58841367" z="-1.1327589" />
    <detection t="27" x="10.837086690000007" y="61.79518094" z="-1.8014145000000001" />
    <detection t="28" x="10.427187620000012" y="59.560881189999996" z="-3.3575792" />
    <detection t="29" x="10.610716630000013" y="56.21605288999999" z="-4.5395412" />
    <detection t="30" x="10.954632090000018" y="52.25040286" z="-5.3361588" />
    <detection t="31" x="12.373887070000023" y="47.37962204" z="-5.839961" />
    <detection t="32" x="15.149365100000011" y="41.83948958" z="-6.383573" />
    <detection t="33" x="18.699745690000015" y="35.430951889999996" z="-5.1693344" />
  </particle>
  <particle nSpots="41">
    <detection t="0" x="195.24504538000002" y="53.13733819" z="6.073168" />
    <detection t="1" x="188.41855989000004" y="50.00068126" z="5.844048" />
    <detection t="2" x="182.00010867000003" y="47.2020294" z="6.764441000000001" />
    <detection t="3" x="175.75540976000002" y="44.789248629999996" z="7.837477000000001" />
    <detection t="4" x="169.66107465" y="42.55501595" z="5.3490605" />
    <detection t="5" x="163.69246800000002" y="40.75700871" z="4.839805" />
    <detection t="6" x="157.69470631000002" y="39.12063448" z="4.5096393" />
    <detection t="7" x="151.90496609000002" y="37.834112229999995" z="4.3530793" />
    <detection t="8" x="146.57357100000002" y="36.83262935" z="3.6861493999999997" />
    <detection t="9" x="141.48654023" y="36.082876729999995" z="3.2926724000000003" />
    <detection t="10" x="136.57610120000004" y="35.52203555" z="3.0640366" />
    <detection t="11" x="131.96065823000004" y="35.0158866" z="2.0053723000000003" />
    <detection t="12" x="127.36413448000002" y="34.58307188" z="1.7160935000000002" />
    <detection t="13" x="122.89551716" y="34.31202717" z="2.3602993" />
    <detection t="14" x="118.52410206000002" y="34.11473969" z="2.2197359" />
    <detection t="15" x="114.33010724000002" y="34.11637714" z="3.4589322" />
    <detection t="16" x="110.38144131000001" y="34.16727045" z="2.6253130000000002" />
    <detection t="17" x="106.45327574999999" y="34.29800718" z="2.7911650000000003" />
    <detection t="18" x="102.64597333" y="34.478277399999996" z="2.7792543999999997" />
    <detection t="19" x="99.08383254" y="34.66307146" z="2.7288039" />
    <detection t="20" x="95.49419838" y="35.02914072" z="2.9045627" />
    <detection t="21" x="91.79381113" y="35.48076528" z="2.6828206000000003" />
    <detection t="22" x="88.27419213000002" y="36.02386209" z="2.5509782000000003" />
    <detection t="23" x="84.72355374" y="36.62621477" z="2.5028777" />
    <detection t="24" x="81.37668731000002" y="37.35949083" z="2.7043347" />
    <detection t="25" x="77.97199333000003" y="38.13344603" z="2.6135203999999996" />
    <detection t="26" x="74.59729340000001" y="39.21083851" z="2.5024368999999997" />
    <detection t="27" x="71.31130261999999" y="40.255778389999996" z="2.6394389" />
    <detection t="28" x="68.19164086" y="41.41873039" z="2.2431824000000002" />
    <detection t="29" x="65.1035157" y="42.7339779" z="1.1794431" />
    <detection t="30" x="61.99395751000003" y="44.12486266" z="2.220483" />
    <detection t="31" x="58.84541054000002" y="45.779032799999996" z="2.3397725" />
    <detection t="32" x="56.033923180000016" y="47.00759136" z="2.2805526" />
    <detection t="33" x="53.20889895000002" y="48.95218421" z="2.1898699" />
    <detection t="34" x="50.530746900000025" y="51.02463662" z="2.5487982999999996" />
    <detection t="35" x="47.74157428000001" y="53.02625312" z="2.1994042" />
    <detection t="36" x="44.82795157000001" y="55.05840145999999" z="2.883229" />
    <detection t="37" x="42.323893130000016" y="57.123856409999995" z="2.6734188" />
    <detection t="38" x="40.05562919000002" y="59.057197929999994" z="3.2735066" />
    <detection t="39" x="37.28800623000001" y="60.5795111" z="2.9995700000000003" />
    <detection t="40" x="34.597245990000005" y="62.08570624" z="3.4103825" />
  </particle>
  <particle nSpots="17">
    <detection t="18" x="229.93452486" y="118.60212343" z="-14.923775" />
    <detection t="19" x="233.89743754" y="112.96036981" z="-18.223557999999997" />
    <detection t="20" x="232.12323617000004" y="107.31874196000001" z="-19.14031" />
    <detection t="21" x="227.66815579000001" y="103.06250685" z="-19.88081" />
    <detection t="22" x="222.16379839" y="99.21779202" z="-19.710451000000003" />
    <detection t="23" x="216.61437279" y="95.64859966" z="-19.318867" />
    <detection t="24" x="210.96654251" y="92.34500297000001" z="-19.504082" />
    <detection t="25" x="205.56027646" y="89.32319137" z="-19.616787" />
    <detection t="26" x="200.16010826000002" y="86.55153122" z="-19.029087" />
    <detection t="27" x="195.23019553" y="83.96967058" z="-18.943726" />
    <detection t="28" x="190.50482703" y="81.58422250000001" z="-18.652887" />
    <detection t="29" x="185.57451504" y="79.32131940000001" z="-19.366966" />
    <detection t="30" x="180.91730193" y="77.29227700000001" z="-19.166597" />
    <detection t="31" x="176.46761368" y="75.39084508" z="-19.232876" />
    <detection t="32" x="172.05617363" y="73.61142251000001" z="-19.046772" />
    <detection t="33" x="167.68258601000002" y="71.93733344" z="-18.552011" />
    <detection t="34" x="163.69240687" y="70.52065433" z="-18.380684" />
  </particle>
  <particle nSpots="40">
    <detection t="0" x="181.87636864" y="50.44578881" z="-19.617727" />
    <detection t="1" x="176.61283775000004" y="48.39551309" z="-19.490126" />
    <detection t="2" x="171.55394003000004" y="46.62813629" z="-19.473537" />
    <detection t="3" x="166.49313189000003" y="44.934565479999996" z="-19.528282" />
    <detection t="4" x="161.49674684000001" y="43.4800761" z="-18.895197" />
    <detection t="5" x="156.57386732999998" y="42.22389482" z="-18.850826" />
    <detection t="6" x="151.69318099000003" y="41.08956216" z="-18.55495" />
    <detection t="7" x="146.91253340000003" y="40.09729427" z="-18.279009" />
    <detection t="8" x="142.37737675" y="39.189026059999996" z="-18.46677" />
    <detection t="9" x="137.55972104" y="38.33907567" z="-18.045088" />
    <detection t="10" x="132.91201609" y="37.80835873" z="-17.862910999999997" />
    <detection t="11" x="128.50135713000003" y="37.46878054" z="-17.7136" />
    <detection t="12" x="124.34212568000004" y="37.1511135" z="-17.895725" />
    <detection t="13" x="120.30439586" y="36.91375041" z="-17.966734" />
    <detection t="14" x="116.32753733999999" y="36.71273936" z="-17.848457" />
    <detection t="15" x="112.51817199999999" y="36.66160689" z="-17.49812" />
    <detection t="16" x="108.81506918000002" y="36.521130719999995" z="-17.229029999999998" />
    <detection t="17" x="105.12949184000001" y="36.529144699999996" z="-17.40899" />
    <detection t="18" x="101.64414966000004" y="36.56385108" z="-17.183207" />
    <detection t="19" x="98.10398308999999" y="36.743582849999996" z="-16.868651999999997" />
    <detection t="20" x="94.62455244" y="37.05302878" z="-16.981178" />
    <detection t="21" x="91.37299389000003" y="37.428537989999995" z="-16.897621" />
    <detection t="22" x="88.08206942000004" y="37.89195041" z="-16.765152" />
    <detection t="23" x="85.01598856000004" y="38.43830105" z="-16.92634" />
    <detection t="24" x="82.06578435" y="38.99997404" z="-16.362783" />
    <detection t="25" x="79.40797304" y="39.57981085" z="-16.732916" />
    <detection t="26" x="76.85343675000001" y="40.29549184" z="-16.88259" />
    <detection t="27" x="74.38369924" y="41.04426888" z="-16.35609" />
    <detection t="28" x="71.9821847" y="41.8050168" z="-16.195711" />
    <detection t="29" x="69.65110658000003" y="42.54966237" z="-15.955751000000001" />
    <detection t="30" x="67.23735142000004" y="43.3891524" z="-16.18899" />
    <detection t="31" x="65.13071878" y="44.286896389999995" z="-15.814194" />
    <detection t="32" x="62.88812311000004" y="45.11779432" z="-16.044262" />
    <detection t="33" x="60.87037368" y="46.4868782" z="-16.021437" />
    <detection t="34" x="58.94087905000001" y="47.77239068" z="-16.180141" />
    <detection t="35" x="56.950486540000014" y="49.08814304" z="-15.968354999999999" />
    <detection t="36" x="54.95663522000001" y="50.28430981" z="-16.168314000000002" />
    <detection t="37" x="53.14096533" y="51.571485360000004" z="-15.863499" />
    <detection t="38" x="51.31829761" y="52.77458911" z="-15.985001" />
    <detection t="39" x="49.36847425000002" y="54.100496400000004" z="-15.538742000000001" />
  </particle>
  <particle nSpots="42">
    <detection t="0" x="120.64284174" y="67.63308737000001" z="4.527332299999999" />
    <detection t="1" x="119.30582281" y="67.61473968" z="4.092554600000001" />
    <detection t="2" x="117.94818661" y="67.67879149000001" z="4.2671547" />
    <detection t="3" x="116.82689520000002" y="67.67505947000001" z="3.3893332000000003" />
    <detection t="4" x="115.63028374000004" y="67.89334313" z="3.5751185" />
    <detection t="5" x="114.33086932999998" y="68.22736964" z="3.0739683999999996" />
    <detection t="6" x="112.96995635000002" y="68.49762708" z="2.8624876" />
    <detection t="7" x="111.69427339999999" y="68.79656773" z="2.9756009999999997" />
    <detection t="8" x="110.40952305000002" y="69.15123851" z="2.8497242999999997" />
    <detection t="9" x="109.22287289000002" y="69.31952594" z="2.5204098" />
    <detection t="10" x="108.11222416000004" y="69.5528293" z="2.3494194" />
    <detection t="11" x="107.07568604" y="69.97421605000001" z="3.0161540000000002" />
    <detection t="12" x="106.23248905000003" y="70.19924064" z="2.3906002" />
    <detection t="13" x="105.39036742000002" y="70.58833965000001" z="2.9472535" />
    <detection t="14" x="104.50044663" y="70.89496988" z="2.0186462" />
    <detection t="15" x="103.71895745" y="71.26651214" z="2.6890066000000004" />
    <detection t="16" x="103.04586982000001" y="71.64818487000001" z="1.0255874" />
    <detection t="17" x="102.31879009" y="72.04258443" z="1.1980892" />
    <detection t="18" x="101.75400447000004" y="72.34385151000001" z="1.5042553" />
    <detection t="19" x="101.19956236000002" y="72.67539984000001" z="0.83296233" />
    <detection t="20" x="100.65301328999999" y="73.02468481000001" z="0.78322893" />
    <detection t="21" x="100.20835900000003" y="73.43831748000001" z="0.5976868000000001" />
    <detection t="22" x="99.84258387" y="73.88635713000001" z="0.4744295" />
    <detection t="23" x="99.46410531000004" y="74.28830878000001" z="1.2569709999999998" />
    <detection t="24" x="99.18270833000003" y="74.59863537000001" z="0.6185825" />
    <detection t="25" x="98.98941922" y="75.02573873" z="0.91516143" />
    <detection t="26" x="98.89899789000003" y="75.20689084" z="1.5124207" />
    <detection t="27" x="98.91174910000001" y="75.67806574000001" z="0.16390651" />
    <detection t="28" x="98.92709523000002" y="75.98176464000001" z="0.55660003" />
    <detection t="29" x="98.90927249999999" y="76.40004043" z="0.2950816" />
    <detection t="30" x="98.72509632000003" y="76.74542038" z="0.4697802" />
    <detection t="31" x="98.53271568000002" y="77.11385365000001" z="0.4908479" />
    <detection t="32" x="98.29622267000002" y="77.49627029000001" z="0.48642290000000005" />
    <detection t="33" x="98.17793875000001" y="77.82084323000001" z="0.5251045" />
    <detection t="34" x="97.89941757000003" y="78.4438083" z="0.5034414" />
    <detection t="35" x="97.78351935" y="78.82459427" z="0.31909412" />
    <detection t="36" x="97.64928084000002" y="78.99070441" z="0.37194693" />
    <detection t="37" x="97.55122511000002" y="79.00037337" z="0.887284" />
    <detection t="38" x="97.33248988000003" y="79.12099917" z="0.25046983" />
    <detection t="39" x="97.16441737000002" y="79.12993999000001" z="0.48386234" />
    <detection t="40" x="96.95551698000003" y="78.96698084" z="0.7472164000000001" />
    <detection t="41" x="96.89484798000001" y="78.95372862" z="0.56919044" />
  </particle>
  <particle nSpots="12">
    <detection t="0" x="77.21011995000003" y="23.84747902" z="-21.146997" />
    <detection t="1" x="69.07141839000002" y="25.350383459999996" z="-21.15439" />
    <detection t="2" x="60.91729787000003" y="27.24760121" z="-21.225609" />
    <detection t="3" x="52.72572693000001" y="29.524874669999996" z="-20.891645" />
    <detection t="4" x="44.914055280000014" y="32.53162113" z="-20.520364999999998" />
    <detection t="5" x="37.903800460000014" y="36.16934301" z="-20.587685" />
    <detection t="6" x="31.397252140000006" y="40.06819854" z="-20.352242999999998" />
    <detection t="7" x="25.817179160000023" y="44.5865807" z="-19.922745000000003" />
    <detection t="8" x="20.91630778000001" y="49.055042289999996" z="-19.887316000000002" />
    <detection t="9" x="16.45505946" y="52.77816286" z="-19.191545" />
    <detection t="10" x="12.408103400000016" y="55.50475264999999" z="-17.865028" />
    <detection t="11" x="9.106690470000018" y="56.848378509999996" z="-18.57901" />
  </particle>
  <particle nSpots="36">
    <detection t="0" x="103.46608696999999" y="46.88416058" z="-18.335735" />
    <detection t="1" x="99.19597417" y="47.15854832" z="-18.12247" />
    <detection t="2" x="94.75427186000002" y="47.4478878" z="-18.121252" />
    <detection t="3" x="90.19475086" y="47.892776229999996" z="-18.211967" />
    <detection t="4" x="85.60425830000003" y="48.57870111" z="-18.106253" />
    <detection t="5" x="81.12064048000002" y="49.408047339999996" z="-17.797620000000002" />
    <detection t="6" x="76.94388651000003" y="50.516727409999994" z="-17.760727" />
    <detection t="7" x="72.81042954000003" y="51.56759308" z="-17.988106" />
    <detection t="8" x="68.90622798999999" y="52.89182695" z="-17.677692" />
    <detection t="9" x="65.17682933000003" y="54.27112766" z="-17.778370000000002" />
    <detection t="10" x="61.64600788000001" y="55.59991032" z="-17.57921" />
    <detection t="11" x="58.376363330000004" y="57.24893637" z="-17.344587" />
    <detection t="12" x="55.29618491000002" y="58.652656529999994" z="-17.39135" />
    <detection t="13" x="52.22252722000002" y="60.442892699999994" z="-17.262281" />
    <detection t="14" x="49.227514730000024" y="62.36358802" z="-17.53549" />
    <detection t="15" x="46.365497420000025" y="64.25985373" z="-17.164366" />
    <detection t="16" x="43.59974487000002" y="66.45333450000001" z="-17.21856" />
    <detection t="17" x="40.967989390000014" y="68.63899048" z="-17.047048999999998" />
    <detection t="18" x="38.33246096000002" y="70.90549417000001" z="-16.940014" />
    <detection t="19" x="35.81803998000001" y="72.91269167" z="-16.45307" />
    <detection t="20" x="33.29339631000002" y="75.06154216" z="-16.699354" />
    <detection t="21" x="30.89709221000001" y="77.40328727" z="-16.583485" />
    <detection t="22" x="28.752183480000014" y="79.88663954" z="-16.85256" />
    <detection t="23" x="26.39889039000002" y="82.52984429" z="-16.440783" />
    <detection t="24" x="24.249312290000006" y="85.00422055" z="-16.238144000000002" />
    <detection t="25" x="23.00029251000001" y="87.51720018" z="-15.372344" />
    <detection t="26" x="22.245703590000005" y="90.03702189" z="-15.269379999999998" />
    <detection t="27" x="22.212311200000016" y="93.62408546" z="-15.235557" />
    <detection t="28" x="22.905154390000007" y="98.02323602" z="-14.614846" />
    <detection t="29" x="25.85651593" y="102.97872104000001" z="-12.923492" />
    <detection t="30" x="30.59258895000002" y="108.51630556" z="-11.966321" />
    <detection t="31" x="38.112382360000026" y="114.1677023" z="-10.054798" />
    <detection t="32" x="48.30059466" y="119.11309106000002" z="-10.66728" />
    <detection t="33" x="60.99114445999999" y="121.44373276000002" z="-10.8131275" />
    <detection t="34" x="72.97420423" y="120.04582029" z="-10.628169999999999" />
    <detection t="35" x="86.47402197000002" y="117.51725031000001" z="-11.480521000000001" />
  </particle>
  <particle nSpots="7">
    <detection t="0" x="24.732796750000006" y="46.96436819" z="-1.681289" />
    <detection t="1" x="23.895857310000025" y="46.17987717" z="-1.4793736000000002" />
    <detection t="2" x="23.745855870000014" y="45.55225407" z="-3.0359275" />
    <detection t="3" x="23.281536080000024" y="45.06104051" z="-3.2101963" />
    <detection t="4" x="23.173863240000003" y="44.3711327" z="-3.032772" />
    <detection t="5" x="23.435226010000008" y="43.34581366" z="-4.0022855" />
    <detection t="6" x="23.24548329000001" y="42.46804133" z="-5.821776" />
  </particle>
  <particle nSpots="3">
    <detection t="39" x="199.3389244" y="109.29706095" z="-9.675982000000001" />
    <detection t="40" x="202.60705734000004" y="109.57421037" z="-9.777519999999999" />
    <detection t="41" x="205.83262935" y="109.34041906" z="-9.953904" />
  </particle>
  <particle nSpots="21">
    <detection t="16" x="224.17566714000003" y="67.17306432000001" z="3.7406464" />
    <detection t="17" x="220.54412549" y="63.82158476" z="4.0530934" />
    <detection t="18" x="217.09806969" y="61.40123619999999" z="3.778002" />
    <detection t="19" x="213.75347245" y="59.05664212999999" z="3.6276156999999998" />
    <detection t="20" x="210.52819769" y="56.76939287" z="4.0148835" />
    <detection t="21" x="207.26448747" y="54.60791018" z="3.012151" />
    <detection t="22" x="204.03543022000002" y="52.647279329999996" z="2.592294" />
    <detection t="23" x="201.08300107000002" y="51.0733684" z="3.540768" />
    <detection t="24" x="198.31218902" y="49.43771045" z="3.6993177000000004" />
    <detection t="25" x="195.59543049" y="47.40030889" z="2.8810287" />
    <detection t="26" x="192.9210352" y="45.52123758" z="2.9104471000000003" />
    <detection t="27" x="190.28716554" y="43.8760007" z="2.7967" />
    <detection t="28" x="187.78276123" y="42.4191405" z="3.0706947" />
    <detection t="29" x="185.33569067000002" y="41.21995192" z="2.247115" />
    <detection t="30" x="182.97633826999999" y="40.10676668" z="2.7306367999999996" />
    <detection t="31" x="180.69386541" y="39.04454414" z="3.0583842" />
    <detection t="32" x="178.36174584000003" y="38.043651749999995" z="2.3564057000000003" />
    <detection t="33" x="176.18192833" y="37.11235272" z="2.6479645" />
    <detection t="34" x="174.10883093" y="36.26746851" z="2.7015617" />
    <detection t="35" x="172.0739325" y="35.39463707" z="2.8927405" />
    <detection t="36" x="170.0385053" y="34.59683928" z="2.7757327999999997" />
  </particle>
  <particle nSpots="39">
    <detection t="0" x="86.69484890000001" y="37.84303721" z="-2.8196492" />
    <detection t="1" x="84.92643274" y="38.21631608" z="-3.323071" />
    <detection t="2" x="83.14495247000002" y="38.71155148" z="-3.7385193999999995" />
    <detection t="3" x="81.53991072000002" y="39.29194046" z="-3.6289095999999996" />
    <detection t="4" x="79.86899970000002" y="40.008968079999995" z="-3.6995910000000003" />
    <detection t="5" x="78.22098836999999" y="40.72340062" z="-4.080926399999999" />
    <detection t="6" x="76.78456833000001" y="41.56261463" z="-4.5078754" />
    <detection t="7" x="75.11518361000003" y="42.41360968" z="-4.569675" />
    <detection t="8" x="73.30017892000001" y="43.304972639999995" z="-4.417815" />
    <detection t="9" x="71.70961893000003" y="44.34210964" z="-3.9166267" />
    <detection t="10" x="69.93924480000004" y="45.30985116" z="-4.442247" />
    <detection t="11" x="68.23258714000002" y="46.35595427" z="-4.3825544999999995" />
    <detection t="12" x="66.49392778000004" y="47.34360546" z="-4.0461183" />
    <detection t="13" x="64.80171053000004" y="48.43801664" z="-3.7505834000000005" />
    <detection t="14" x="63.162009890000036" y="49.525656829999996" z="-3.5991755" />
    <detection t="15" x="61.43031859000001" y="50.703203499999994" z="-3.6282413" />
    <detection t="16" x="59.820844100000016" y="51.95650178" z="-3.4734356" />
    <detection t="17" x="58.28189280000001" y="53.04991739" z="-3.7670007000000005" />
    <detection t="18" x="56.82290463000001" y="54.22672968" z="-3.690148" />
    <detection t="19" x="55.41329516000002" y="55.30309906" z="-3.6659462" />
    <detection t="20" x="54.51151878000002" y="56.63563991" z="-3.0506852" />
    <detection t="21" x="53.56052161000002" y="58.02766132" z="-3.8606852999999997" />
    <detection t="22" x="52.71491333" y="59.440557500000004" z="-3.148152" />
    <detection t="23" x="51.787184800000006" y="60.685817390000004" z="-3.2132852" />
    <detection t="24" x="50.98719345000001" y="62.02074887" z="-3.1418965" />
    <detection t="25" x="50.21021296000001" y="63.106766119999996" z="-3.2797902000000003" />
    <detection t="26" x="49.62545775000001" y="64.58345236000001" z="-2.9751513" />
    <detection t="27" x="48.93235272000001" y="65.75395642000001" z="-2.9344083999999997" />
    <detection t="28" x="48.451102780000014" y="66.86366953000001" z="-2.5117145" />
    <detection t="29" x="48.04267057000001" y="68.05706751000001" z="-3.0579226000000004" />
    <detection t="30" x="47.61923544000001" y="69.19452004" z="-2.3966369999999997" />
    <detection t="31" x="47.11205283000001" y="70.58620767000001" z="-2.3281197999999996" />
    <detection t="32" x="46.82459551000002" y="71.53519449000001" z="-2.4278147" />
    <detection t="33" x="46.487106220000015" y="72.95478972000001" z="-2.7554386" />
    <detection t="34" x="46.188185250000004" y="74.39522524" z="-2.7295897" />
    <detection t="35" x="45.821474060000014" y="75.67134881000001" z="-2.0873318" />
    <detection t="36" x="45.433282510000026" y="76.60927504" z="-2.5262493999999998" />
    <detection t="37" x="45.32587339000003" y="77.37015962000001" z="-2.0762825" />
    <detection t="38" x="45.076142680000004" y="78.40305865" z="-2.5339627" />
  </particle>
  <particle nSpots="14">
    <detection t="0" x="207.47240801000004" y="107.98394322" z="-6.9548144" />
    <detection t="1" x="212.52635095" y="106.91560579" z="-5.8545050000000005" />
    <detection t="2" x="218.03914067" y="105.07222573" z="-6.0363736" />
    <detection t="3" x="222.85233562000002" y="102.58597662000001" z="-6.1543145" />
    <detection t="4" x="226.64567743000003" y="99.6619785" z="-6.2490864" />
    <detection t="5" x="229.38297349000004" y="96.56479942" z="-6.249925599999999" />
    <detection t="6" x="231.55587468" y="93.56574814000001" z="-6.3399725" />
    <detection t="7" x="233.08813456000001" y="90.68190872000001" z="-6.3117805" />
    <detection t="8" x="234.17833291" y="88.11493136" z="-6.626251" />
    <detection t="9" x="234.85313689000003" y="85.76198625" z="-6.5333014" />
    <detection t="10" x="235.02591741999998" y="83.6406515" z="-6.626132000000001" />
    <detection t="11" x="234.92531517000003" y="81.76473741000001" z="-6.67317" />
    <detection t="12" x="235.00581558" y="80.03132310000001" z="-6.6729270000000005" />
    <detection t="13" x="235.28966446000004" y="78.17190878000001" z="-6.8564663" />
  </particle>
  <particle nSpots="26">
    <detection t="17" x="146.32681893" y="20.60615481" z="-20.748884" />
    <detection t="18" x="139.15702288" y="19.877071469999997" z="-20.706131" />
    <detection t="19" x="132.18160531" y="19.343581190000002" z="-20.477713" />
    <detection t="20" x="125.42505177999999" y="19.11078381" z="-20.626593" />
    <detection t="21" x="118.9056109" y="19.070708769999996" z="-20.495401" />
    <detection t="22" x="112.06141675000003" y="19.911398069999997" z="-20.52282" />
    <detection t="23" x="106.12613278000003" y="20.52499366" z="-20.009892" />
    <detection t="24" x="99.33173712000001" y="20.29836471" z="-19.65736" />
    <detection t="25" x="93.46704041000004" y="20.96912606" z="-20.661741" />
    <detection t="26" x="87.66578018000001" y="21.69320105" z="-20.145070999999998" />
    <detection t="27" x="81.88907234000004" y="22.560746" z="-20.38121" />
    <detection t="28" x="76.30678031000002" y="23.5878303" z="-20.332998" />
    <detection t="29" x="70.90563137000004" y="24.835533489999996" z="-20.476625" />
    <detection t="30" x="65.61710647000001" y="26.274425639999997" z="-20.549242" />
    <detection t="31" x="60.70541818999999" y="27.80655987" z="-20.277055999999998" />
    <detection t="32" x="56.07162169" y="29.318220949999997" z="-20.096773000000002" />
    <detection t="33" x="51.495740960000006" y="31.024092259999996" z="-19.960619" />
    <detection t="34" x="46.86245419000002" y="32.83733983" z="-20.167896" />
    <detection t="35" x="42.535482900000005" y="34.86436016" z="-20.040865" />
    <detection t="36" x="39.07228678000001" y="37.40331984" z="-19.755827" />
    <detection t="37" x="35.74869622" y="39.96220591" z="-18.494743" />
    <detection t="38" x="32.78701601" y="42.63611973" z="-19.133512" />
    <detection t="39" x="29.863932140000003" y="44.89786677" z="-18.770351" />
    <detection t="40" x="26.915329630000002" y="46.88723938" z="-18.622015" />
    <detection t="41" x="24.08432651000001" y="49.40374505" z="-17.884127" />
    <detection t="42" x="21.725292500000023" y="51.5837565" z="-18.447232999999997" />
  </particle>
  <particle nSpots="9">
    <detection t="0" x="47.78483572000002" y="90.58776453" z="-13.884492999999999" />
    <detection t="1" x="47.010722000000015" y="92.77906" z="-12.216517999999999" />
    <detection t="2" x="46.28098959000002" y="95.19334357000001" z="-12.217622" />
    <detection t="3" x="46.12258392000001" y="98.11186965" z="-12.498571" />
    <detection t="4" x="47.14727816000001" y="101.15181072" z="-10.956496000000001" />
    <detection t="5" x="49.42570667000001" y="105.11476269" z="-10.935781" />
    <detection t="6" x="52.450565850000004" y="108.36598000000001" z="-10.512957" />
    <detection t="7" x="57.074456020000014" y="111.7434726" z="-10.760611" />
    <detection t="8" x="62.72313274999999" y="114.08631481" z="-11.701159" />
  </particle>
  <particle nSpots="26">
    <detection t="11" x="160.79517677" y="84.28543469" z="-4.4007025" />
    <detection t="12" x="162.48651668000002" y="85.15128547" z="-3.9767358" />
    <detection t="13" x="163.77267982" y="86.22206479" z="-5.2807403" />
    <detection t="14" x="165.83271324000003" y="86.51531836000001" z="-6.08151" />
    <detection t="15" x="166.49180722" y="88.12003170000001" z="-3.0587014999999997" />
    <detection t="16" x="167.75897531000004" y="89.11586893" z="-5.43763" />
    <detection t="17" x="168.89316130000003" y="89.84978768" z="-4.7353997" />
    <detection t="18" x="170.18830151000003" y="90.73962510000001" z="-4.6258550000000005" />
    <detection t="19" x="171.55465513000001" y="91.76446965000001" z="-4.38155" />
    <detection t="20" x="173.11206831000004" y="92.81432642" z="-4.635217" />
    <detection t="21" x="174.65663943000004" y="93.92921013" z="-4.851676" />
    <detection t="22" x="176.23551341" y="95.06005699" z="-4.7290470000000004" />
    <detection t="23" x="177.73887884000004" y="96.20101788000001" z="-4.5914807" />
    <detection t="24" x="179.33503891000004" y="97.31269217" z="-4.2392097" />
    <detection t="25" x="181.02496831000002" y="98.3903471" z="-4.104788" />
    <detection t="26" x="183.48660278" y="99.78551656" z="-3.902825" />
    <detection t="27" x="185.85890443" y="101.21034045" z="-4.710245" />
    <detection t="28" x="188.24262297" y="102.57225015" z="-4.4393835" />
    <detection t="29" x="190.84731170000003" y="103.84822529" z="-4.2257934" />
    <detection t="30" x="193.19696478000003" y="104.94712852" z="-4.3528686" />
    <detection t="31" x="195.61519168" y="105.82184975000001" z="-3.7044694" />
    <detection t="32" x="198.10422346000001" y="106.57456127" z="-3.7639382000000006" />
    <detection t="33" x="200.6336243" y="107.46046373" z="-5.423241" />
    <detection t="34" x="203.49538383000004" y="107.32553532" z="-3.053214" />
    <detection t="35" x="206.26902526000003" y="107.14755402" z="-3.4495347" />
    <detection t="36" x="208.80720973" y="106.58139331000001" z="-2.9143565" />
  </particle>
  <particle nSpots="4">
    <detection t="39" x="62.458385090000036" y="120.34333748" z="-19.495829" />
    <detection t="40" x="60.48728141000004" y="120.8904245" z="-19.018997" />
    <detection t="41" x="61.493882600000006" y="121.3524473" z="-18.871828" />
    <detection t="42" x="62.801646800000015" y="120.36417320000001" z="-19.123457000000002" />
  </particle>
  <particle nSpots="27">
    <detection t="0" x="130.35482013" y="35.437104229999996" z="-15.558728" />
    <detection t="1" x="127.91333337000003" y="35.4864733" z="-15.774597" />
    <detection t="2" x="125.40290031" y="35.549731799999996" z="-15.776660999999999" />
    <detection t="3" x="122.90941292000002" y="35.63860161" z="-15.790792000000001" />
    <detection t="4" x="120.53662800000001" y="35.849036229999996" z="-15.670520999999999" />
    <detection t="5" x="117.98593724" y="36.06515083" z="-15.205275" />
    <detection t="6" x="115.49668000000003" y="36.265198739999995" z="-15.039660999999999" />
    <detection t="7" x="112.99880817000002" y="36.44813388" z="-15.042281" />
    <detection t="8" x="110.59143697000002" y="36.66977108" z="-15.132535" />
    <detection t="9" x="108.03967908999999" y="36.834688029999995" z="-15.028082999999999" />
    <detection t="10" x="105.61317982000003" y="37.09944867" z="-14.723441000000001" />
    <detection t="11" x="103.38462678000002" y="37.37084378" z="-14.570707" />
    <detection t="12" x="101.16833257000002" y="37.54442529" z="-14.424841" />
    <detection t="13" x="99.00722113" y="37.77805839" z="-14.669195000000002" />
    <detection t="14" x="96.84590968000003" y="37.95569258" z="-14.431854000000001" />
    <detection t="15" x="94.72189782000004" y="38.177277679999996" z="-14.30279" />
    <detection t="16" x="92.83236456000003" y="38.44073657" z="-14.064495" />
    <detection t="17" x="91.01814554999999" y="38.76453843" z="-13.947854999999999" />
    <detection t="18" x="89.26388180000004" y="39.0298326" z="-14.031460000000001" />
    <detection t="19" x="87.66845941000003" y="39.22020594" z="-13.633268" />
    <detection t="20" x="86.05285307000003" y="39.47715887" z="-14.552252" />
    <detection t="21" x="84.43870150999999" y="39.81338217" z="-13.326518" />
    <detection t="22" x="82.95104273000004" y="40.11612261" z="-13.312197" />
    <detection t="23" x="81.58935388000003" y="40.49666874" z="-12.733263" />
    <detection t="24" x="80.31273119000002" y="40.89429061" z="-13.416535000000001" />
    <detection t="25" x="79.46469848999999" y="41.39896461" z="-12.473208" />
    <detection t="26" x="78.49952568000003" y="41.90101151" z="-13.344997" />
  </particle>
  <particle nSpots="2">
    <detection t="40" x="146.54845955000002" y="74.06080141000001" z="-17.81578" />
    <detection t="41" x="143.73722537000003" y="73.2532389" z="-18.07629" />
  </particle>
  <particle nSpots="26">
    <detection t="0" x="104.82532995000003" y="14.367780049999999" z="-1.1092805000000001" />
    <detection t="1" x="105.35889701000002" y="14.231672139999999" z="-1.1063207" />
    <detection t="2" x="105.95385221999999" y="14.24521565" z="-1.1482934" />
    <detection t="3" x="106.61223538000002" y="14.24838203" z="-1.7289629000000002" />
    <detection t="4" x="107.31792611000003" y="14.25124454" z="-1.2645507" />
    <detection t="5" x="108.08503092000001" y="14.063323460000001" z="-1.0496081" />
    <detection t="6" x="108.80981001999999" y="14.13837602" z="-0.9651734000000001" />
    <detection t="7" x="109.75013902" y="14.313763370000002" z="-1.3130522" />
    <detection t="8" x="111.01761083000002" y="14.35893039" z="-0.7581131" />
    <detection t="9" x="111.85080371000004" y="14.093830760000001" z="-2.604257" />
    <detection t="10" x="112.74932405000004" y="13.522339780000001" z="-2.930772" />
    <detection t="11" x="114.86905395000002" y="13.442757900000002" z="2.6730688" />
    <detection t="12" x="116.01327448" y="14.358493010000002" z="-1.0540376" />
    <detection t="13" x="118.10798173" y="14.369836569999999" z="-0.8989136999999999" />
    <detection t="14" x="120.38981826000003" y="14.169574469999999" z="-1.1264355" />
    <detection t="15" x="123.19035622000001" y="14.085109489999999" z="-0.41720808" />
    <detection t="16" x="126.37287846000004" y="14.159921339999999" z="-0.5768800999999999" />
    <detection t="17" x="130.02759916000002" y="14.479062650000001" z="-0.81513816" />
    <detection t="18" x="134.16687764" y="14.27596911" z="-0.7687822" />
    <detection t="19" x="138.37909990000003" y="14.27218511" z="-0.6677987" />
    <detection t="20" x="143.17814947" y="14.66234552" z="-0.874518" />
    <detection t="21" x="148.30659289" y="14.557894769999999" z="-0.5508453000000001" />
    <detection t="22" x="153.74326202000003" y="15.03130231" z="-0.5489291999999999" />
    <detection t="23" x="159.50511817" y="16.02707342" z="-0.516683" />
    <detection t="24" x="165.63581996" y="16.188831989999997" z="0.18778035" />
    <detection t="25" x="172.56167299999998" y="16.88361457" z="0.13862216" />
  </particle>
  <particle nSpots="39">
    <detection t="0" x="190.22680705" y="63.566948169999996" z="5.2171693" />
    <detection t="1" x="187.6497263" y="62.213324539999995" z="5.216446400000001" />
    <detection t="2" x="184.90935812000004" y="60.890411629999996" z="4.415378" />
    <detection t="3" x="182.36046065" y="59.62875562999999" z="4.3447328" />
    <detection t="4" x="179.83353165" y="58.349604539999994" z="3.8893046" />
    <detection t="5" x="177.24171866" y="57.128135949999994" z="3.7935347999999998" />
    <detection t="6" x="174.65295578" y="56.04370495999999" z="3.5860274" />
    <detection t="7" x="172.08431414" y="55.034822979999994" z="3.5617383" />
    <detection t="8" x="169.40062799000003" y="54.10639287" z="3.4313076000000002" />
    <detection t="9" x="166.70635701000003" y="53.17958452999999" z="3.1058967" />
    <detection t="10" x="164.147475" y="52.39036049" z="2.3596183999999996" />
    <detection t="11" x="161.6039771" y="51.65412324" z="3.0073512000000004" />
    <detection t="12" x="159.07107638000002" y="50.979620790000006" z="1.9569401999999998" />
    <detection t="13" x="156.62809886000002" y="50.30357287" z="2.3830426" />
    <detection t="14" x="154.26413589000003" y="49.74567671" z="0.9633484" />
    <detection t="15" x="151.8882688" y="49.23383675" z="1.9926368000000003" />
    <detection t="16" x="149.48141846" y="48.82458053" z="2.1970758" />
    <detection t="17" x="147.09076404" y="48.5219077" z="1.7107720000000002" />
    <detection t="18" x="144.94226479000002" y="48.25022415" z="0.7201590999999999" />
    <detection t="19" x="142.92358099" y="48.016893249999995" z="1.5274563" />
    <detection t="20" x="141.05618350000003" y="47.82191081" z="1.2151549" />
    <detection t="21" x="139.47768843" y="47.68619372" z="1.6156715" />
    <detection t="22" x="138.01633546" y="47.6539986" z="0.63866174" />
    <detection t="23" x="136.47293378" y="47.680751" z="0.9532738000000002" />
    <detection t="24" x="134.92591019000002" y="47.7298769" z="1.0104815999999999" />
    <detection t="25" x="133.41133561000004" y="47.688360079999995" z="0.5070319999999999" />
    <detection t="26" x="132.07564414" y="47.666565229999996" z="1.178828" />
    <detection t="27" x="130.55698714" y="47.63800544" z="0.7096528" />
    <detection t="28" x="129.03010111000003" y="47.61519506" z="1.1359872" />
    <detection t="29" x="127.69630376999999" y="47.71218002" z="0.6953999" />
    <detection t="30" x="126.38262442000001" y="47.865194779999996" z="0.5950126" />
    <detection t="31" x="125.22968849" y="48.064072259999996" z="0.32676896" />
    <detection t="32" x="124.09834305999999" y="47.914051799999996" z="0.7934359000000001" />
    <detection t="33" x="122.82415696999999" y="47.6865933" z="0.41199070000000004" />
    <detection t="34" x="121.52691267" y="47.60240887" z="0.35525358" />
    <detection t="35" x="120.38269724000003" y="47.56122191" z="0.39273456" />
    <detection t="36" x="119.16708279" y="47.58897153" z="0.72398764" />
    <detection t="37" x="118.06074494" y="47.60938848" z="0.36268629999999996" />
    <detection t="38" x="117.04255101000001" y="47.67552757" z="0.82259727" />
  </particle>
  <particle nSpots="33">
    <detection t="0" x="165.39278017000004" y="26.00845836" z="-0.56021017" />
    <detection t="1" x="161.64170108000002" y="24.992281409999997" z="-0.40495676" />
    <detection t="2" x="157.92161577000002" y="24.16891992" z="-8.272145" />
    <detection t="3" x="154.20877741000004" y="23.49689874" z="-8.036456" />
    <detection t="4" x="150.77295086000004" y="22.885199199999995" z="-20.904922" />
    <detection t="5" x="147.40809440000004" y="22.34741973" z="-21.365643" />
    <detection t="6" x="144.18167934000002" y="21.80058811" z="-20.475151" />
    <detection t="7" x="141.17215809000004" y="21.320081860000002" z="-21.132433" />
    <detection t="8" x="138.15393916" y="20.940313419999995" z="-15.283635999999998" />
    <detection t="9" x="135.06217875" y="20.636701340000002" z="-20.0555" />
    <detection t="10" x="132.15224383000003" y="20.5121101" z="-21.367847" />
    <detection t="11" x="129.49719848" y="20.38552067" z="5.321526" />
    <detection t="12" x="126.94051389999998" y="20.260626629999997" z="6.843382400000001" />
    <detection t="13" x="124.43053638999999" y="20.148922640000002" z="6.043206700000001" />
    <detection t="14" x="121.88792514" y="19.918092179999995" z="6.8617907" />
    <detection t="15" x="119.48434243000003" y="19.94735654" z="7.0823789999999995" />
    <detection t="16" x="117.11769513000002" y="20.05378546" z="18.36613" />
    <detection t="17" x="114.72125803" y="20.064673399999997" z="11.832362" />
    <detection t="18" x="112.44571181000003" y="20.08251747" z="15.336495999999999" />
    <detection t="19" x="110.18056904000002" y="20.238384789999998" z="18.193806" />
    <detection t="20" x="108.06921051" y="20.05474583" z="12.415626" />
    <detection t="21" x="106.14064664" y="19.716140079999995" z="12.6463995" />
    <detection t="22" x="104.35466114000002" y="19.39461155" z="13.387625" />
    <detection t="23" x="102.5232178" y="19.4156822" z="12.887045" />
    <detection t="24" x="100.87036133000004" y="19.517422240000002" z="-16.38586" />
    <detection t="25" x="99.28445677000002" y="19.52887022" z="-16.481895" />
    <detection t="26" x="97.6688456" y="19.451620749999996" z="-16.393337" />
    <detection t="27" x="96.10279645000003" y="19.511444409999996" z="-16.456026" />
    <detection t="28" x="94.65420585000004" y="19.652687809999996" z="-16.197432" />
    <detection t="29" x="93.30704589000004" y="19.879832049999997" z="-15.881691" />
    <detection t="30" x="91.98489971000004" y="19.7969466" z="-16.063665" />
    <detection t="31" x="90.70417779000002" y="19.57457987" z="-15.570879999999999" />
    <detection t="32" x="89.06156851000003" y="19.52991591" z="-15.772812" />
  </particle>
  <particle nSpots="4">
    <detection t="4" x="189.02253569000004" y="59.117603370000005" z="-1.4058453000000002" />
    <detection t="5" x="188.21357665" y="58.11169082999999" z="-2.1308658" />
    <detection t="6" x="186.68881013000004" y="57.139959350000005" z="-2.9588349999999997" />
    <detection t="7" x="185.27118199" y="56.262990159999994" z="-2.7989562" />
  </particle>
  <particle nSpots="2">
    <detection t="41" x="246.42704781000003" y="81.93848407" z="15.018407999999999" />
    <detection t="42" x="246.42008995000003" y="79.18834773" z="16.762932" />
  </particle>
  <particle nSpots="25">
    <detection t="0" x="72.67094448" y="81.31151816" z="-15.5462475" />
    <detection t="1" x="71.60570775000002" y="81.64021325" z="-15.28444" />
    <detection t="2" x="70.56600556000001" y="82.10481504" z="-15.139485999999998" />
    <detection t="3" x="69.54210042" y="82.51074487000001" z="-15.416847" />
    <detection t="4" x="68.42225165000002" y="82.93243717" z="-15.100439999999999" />
    <detection t="5" x="67.34442103999999" y="83.40282173" z="-15.174131" />
    <detection t="6" x="66.31059999000001" y="84.11138561" z="-15.084944" />
    <detection t="7" x="65.29039146000002" y="85.15992325" z="-15.284245" />
    <detection t="8" x="64.12761491999998" y="85.84416465000001" z="-15.227085" />
    <detection t="9" x="63.07539387000003" y="86.60079803" z="-14.764594" />
    <detection t="10" x="62.091962490000014" y="87.39263477" z="-14.737992000000002" />
    <detection t="11" x="61.09213865000004" y="88.00063730000001" z="-14.945146" />
    <detection t="12" x="60.25264161000001" y="88.67151379" z="-14.710852" />
    <detection t="13" x="59.455002570000005" y="89.63912192000001" z="-14.956276999999998" />
    <detection t="14" x="58.61696862000002" y="90.35872545000001" z="-14.475839" />
    <detection t="15" x="57.665993790000016" y="91.26414782" z="-14.093054" />
    <detection t="16" x="56.35086444000001" y="92.30074130000001" z="-14.316170999999999" />
    <detection t="17" x="55.19391213" y="93.50353473000001" z="-13.937145000000001" />
    <detection t="18" x="54.24683809000001" y="94.73600821000001" z="-13.753155" />
    <detection t="19" x="53.54218812000002" y="96.11341878" z="-13.656416" />
    <detection t="20" x="53.075711900000016" y="97.29314059000001" z="-13.632435000000001" />
    <detection t="21" x="52.97825247" y="98.5065151" z="-13.663169" />
    <detection t="22" x="52.882072530000016" y="99.71780045" z="-12.678745" />
    <detection t="23" x="52.63356122000002" y="101.37563233" z="-12.886034" />
    <detection t="24" x="52.03950114" y="102.7276748" z="-12.404614" />
  </particle>
  <particle nSpots="23">
    <detection t="11" x="176.12580537000002" y="26.93165845" z="-0.46173906" />
    <detection t="12" x="174.36713439" y="25.348089979999997" z="-2.1136866000000003" />
    <detection t="13" x="173.87631774" y="24.605169069999995" z="-1.405097" />
    <detection t="14" x="173.72149329" y="23.84312689" z="-1.9689245" />
    <detection t="15" x="173.96708112" y="23.088842889999995" z="-1.450368" />
    <detection t="16" x="174.56007664999998" y="22.29508525" z="-1.9109728" />
    <detection t="17" x="175.28516267000003" y="21.660253409999996" z="-1.8693355" />
    <detection t="18" x="176.70435408000003" y="21.346922669999998" z="-0.8636598" />
    <detection t="19" x="178.68664440999999" y="21.0711906" z="-1.5818466" />
    <detection t="20" x="181.08583651000004" y="20.633706169999996" z="-0.88259524" />
    <detection t="21" x="184.25752579" y="20.44191909" z="-1.6502459999999999" />
    <detection t="22" x="188.21320649" y="21.00191488" z="-1.7479179" />
    <detection t="23" x="193.47879411000002" y="20.82764691" z="-1.4430709" />
    <detection t="24" x="198.99891184" y="21.51757252" z="-1.9711473000000002" />
    <detection t="25" x="205.53843820000003" y="22.60399038" z="1.1863614" />
    <detection t="26" x="212.80164205" y="24.365091379999996" z="3.7785127" />
    <detection t="27" x="220.20224442" y="27.798666009999998" z="11.299206" />
    <detection t="28" x="226.85880300000002" y="32.59880812" z="13.782945000000002" />
    <detection t="29" x="232.39003629" y="38.08335916" z="-2.0320075" />
    <detection t="30" x="236.43832243000003" y="43.88464184" z="-2.0219653" />
    <detection t="31" x="238.86660793" y="48.78113709" z="-0.8589561" />
    <detection t="32" x="240.7090298" y="52.886533019999995" z="-1.4758608" />
    <detection t="33" x="240.92258365000004" y="56.03678306" z="-2.6651251" />
  </particle>
  <particle nSpots="45">
    <detection t="0" x="155.92873532" y="110.71642776" z="-8.067075" />
    <detection t="1" x="162.79563681000002" y="112.88242324000001" z="-8.006333" />
    <detection t="2" x="169.89411379" y="115.22237515" z="-8.2333975" />
    <detection t="3" x="177.38371994" y="118.01651893000002" z="-8.34775" />
    <detection t="4" x="185.08090303" y="121.03816602" z="-8.616503" />
    <detection t="5" x="193.47595715" y="123.60620502" z="-8.315522999999999" />
    <detection t="6" x="202.72786614" y="124.73878975" z="-8.323639" />
    <detection t="7" x="212.63338512" y="123.72796303999999" z="-9.221627" />
    <detection t="8" x="221.91083232" y="120.19456819999999" z="-9.401709" />
    <detection t="9" x="229.40466730000003" y="115.20903519000001" z="-10.076731" />
    <detection t="10" x="234.71738362000002" y="109.9188848" z="-10.44537" />
    <detection t="11" x="238.1227973" y="104.82953912" z="-11.531713499999999" />
    <detection t="12" x="239.90741666000002" y="100.28931229000001" z="-12.074282" />
    <detection t="13" x="240.49702671" y="96.28009986" z="-13.811451000000002" />
    <detection t="14" x="240.1660736" y="92.69983454000001" z="-15.524414000000002" />
    <detection t="15" x="239.16346505" y="89.44203932" z="-16.052267" />
    <detection t="16" x="237.43183815000003" y="86.32823478" z="-16.969715" />
    <detection t="17" x="234.78135907" y="83.33204588000001" z="-17.180475" />
    <detection t="18" x="231.58929721000004" y="80.42638139" z="-17.126435999999998" />
    <detection t="19" x="228.22251052000001" y="77.6812948" z="-17.112246" />
    <detection t="20" x="224.78649976000003" y="75.08693600000001" z="-17.051573" />
    <detection t="21" x="221.37128127" y="72.62058227" z="-16.918723999999997" />
    <detection t="22" x="217.91124349" y="70.22373717" z="-16.929667000000002" />
    <detection t="23" x="214.53141768" y="67.9093184" z="-16.871561" />
    <detection t="24" x="211.13749018" y="65.66775696" z="-16.971899" />
    <detection t="25" x="207.77317043" y="63.52163914999999" z="-17.213179" />
    <detection t="26" x="204.57214001" y="61.40022574" z="-17.212164" />
    <detection t="27" x="201.35326447" y="59.47680096" z="-16.642982" />
    <detection t="28" x="198.24039632" y="57.562741949999996" z="-16.851475" />
    <detection t="29" x="195.29085353" y="55.88245466" z="-16.841616000000002" />
    <detection t="30" x="192.30868658000003" y="54.18366527999999" z="-16.809254" />
    <detection t="31" x="189.30051314000002" y="52.56934702" z="-16.996025" />
    <detection t="32" x="186.35133897000003" y="51.02116482" z="-16.757939999999998" />
    <detection t="33" x="183.43615177000004" y="49.52941471" z="-16.444315" />
    <detection t="34" x="180.60422294" y="48.20579735" z="-16.710135" />
    <detection t="35" x="177.76486401" y="46.950188499999996" z="-16.164939999999998" />
    <detection t="36" x="174.93443286000002" y="45.82178521" z="-16.148548" />
    <detection t="37" x="172.20866499" y="44.72569516" z="-16.058726999999998" />
    <detection t="38" x="169.38009059" y="43.782598029999996" z="-15.837523000000001" />
    <detection t="39" x="166.80964320000004" y="42.93355795" z="-15.792329" />
    <detection t="40" x="164.33373856000003" y="42.09386953" z="-16.170460000000002" />
    <detection t="41" x="161.87580246" y="41.28284548" z="-15.568074" />
    <detection t="42" x="159.44122801000003" y="40.49244691" z="-15.472992000000001" />
    <detection t="43" x="156.92792054" y="39.67713416" z="-15.103244" />
    <detection t="44" x="154.70959657000003" y="39.00739233" z="-15.140529999999998" />
  </particle>
  <particle nSpots="9">
    <detection t="9" x="220.65757201000002" y="34.53233859" z="5.0068" />
    <detection t="10" x="216.60680628" y="33.91210655" z="2.330006" />
    <detection t="11" x="213.56077541000002" y="32.331018979999996" z="4.1685576" />
    <detection t="12" x="210.07622014000003" y="30.5226568" z="4.465587599999999" />
    <detection t="13" x="206.54373750000002" y="28.81320511" z="4.409835" />
    <detection t="14" x="202.54531500000002" y="26.743385670000002" z="4.6612563" />
    <detection t="15" x="199.11204814" y="24.78345504" z="4.2147125999999995" />
    <detection t="16" x="196.22332594" y="23.12180909" z="3.60774" />
    <detection t="17" x="194.4461844" y="22.100249589999997" z="3.739889" />
  </particle>
  <particle nSpots="17">
    <detection t="25" x="116.90388549" y="60.871667589999994" z="-15.387248000000001" />
    <detection t="26" x="114.59256124000001" y="60.75479798" z="-17.160635" />
    <detection t="27" x="112.51446687999999" y="60.716562509999996" z="-17.078716" />
    <detection t="28" x="110.30610175000004" y="60.673330150000005" z="-17.296211" />
    <detection t="29" x="108.1581554" y="60.68803263" z="-17.03866" />
    <detection t="30" x="106.10383289000004" y="60.6564292" z="-16.77967" />
    <detection t="31" x="104.00889398999999" y="60.74622682" z="-16.712898000000003" />
    <detection t="32" x="101.91845117000003" y="60.778525089999995" z="-16.157555" />
    <detection t="33" x="99.73645514000003" y="60.89816812" z="-16.119464999999998" />
    <detection t="34" x="97.73974536000003" y="60.98497534999999" z="-16.796446" />
    <detection t="35" x="95.65012072000002" y="61.27311902" z="-16.114079" />
    <detection t="36" x="93.57741031" y="61.609876899999996" z="-16.73864" />
    <detection t="37" x="91.49048132000001" y="61.908574300000005" z="-16.516447" />
    <detection t="38" x="89.45871364999999" y="62.21320368" z="-16.1904" />
    <detection t="39" x="87.46773981000001" y="62.408034199999996" z="-15.951862" />
    <detection t="40" x="85.42974493000003" y="62.67857833" z="-16.047863" />
    <detection t="41" x="83.61862458000002" y="63.003779009999995" z="-15.991547" />
  </particle>
  <particle nSpots="28">
    <detection t="0" x="207.98587583" y="57.61987704999999" z="2.7918875" />
    <detection t="1" x="205.20973678000001" y="55.737080080000005" z="2.1673810000000002" />
    <detection t="2" x="202.58913399" y="53.96892234999999" z="1.8791639" />
    <detection t="3" x="199.99555132" y="52.1644562" z="1.3749666999999999" />
    <detection t="4" x="197.28392972" y="50.43468261" z="1.2225171000000001" />
    <detection t="5" x="194.67394183" y="48.74550076" z="1.0881361" />
    <detection t="6" x="191.93879025" y="47.16584265" z="1.7385560000000002" />
    <detection t="7" x="189.32266177000002" y="45.71498578" z="1.0922204" />
    <detection t="8" x="186.80773751000004" y="44.25883245" z="1.3279752" />
    <detection t="9" x="184.35957942" y="42.86384536" z="0.85477865" />
    <detection t="10" x="181.96950669" y="41.499790499999996" z="0.6144821999999999" />
    <detection t="11" x="179.53984400000002" y="40.19791351" z="-0.03990353" />
    <detection t="12" x="177.07584453000004" y="39.0083875" z="0.28713578" />
    <detection t="13" x="174.65086760000003" y="37.946643019999996" z="-0.19501859" />
    <detection t="14" x="172.23108487000002" y="36.858370889999996" z="-0.26381788" />
    <detection t="15" x="169.87285019" y="35.900932069999996" z="-0.5260906999999999" />
    <detection t="16" x="167.58822542000001" y="34.95801464" z="-0.3684667" />
    <detection t="17" x="165.30138140000003" y="34.02851629" z="-0.14079595" />
    <detection t="18" x="162.8970761" y="33.186893059999996" z="-0.13128886" />
    <detection t="19" x="160.54177379000004" y="32.45402379" z="-0.19517708" />
    <detection t="20" x="158.21876654" y="31.839670649999995" z="-0.07251031" />
    <detection t="21" x="156.02379806" y="31.26803608" z="-0.23786229" />
    <detection t="22" x="153.89916220000003" y="30.744420339999998" z="-0.31522536" />
    <detection t="23" x="151.64257695999999" y="30.210474659999996" z="-0.5283777" />
    <detection t="24" x="149.41276357000004" y="29.63068459" z="-0.449475" />
    <detection t="25" x="147.22731192000003" y="29.168506039999997" z="-0.32019132" />
    <detection t="26" x="145.17753744000004" y="28.77408801" z="0.28832468" />
    <detection t="27" x="143.50648975000001" y="28.72120417" z="-0.5666196" />
  </particle>
  <particle nSpots="4">
    <detection t="0" x="110.60249676000001" y="26.791383529999997" z="-4.74814" />
    <detection t="1" x="108.71778082000003" y="26.78925759" z="-4.803426" />
    <detection t="2" x="106.88205976" y="26.91749516" z="-4.9319690000000005" />
    <detection t="3" x="105.37221392999999" y="27.368170469999995" z="-4.446505" />
  </particle>
  <particle nSpots="20">
    <detection t="22" x="136.67765997000004" y="22.058264099999995" z="-18.714712" />
    <detection t="23" x="132.34643649000003" y="21.748520139999997" z="-18.38571" />
    <detection t="24" x="128.47570957" y="21.609365069999996" z="-18.547577" />
    <detection t="25" x="124.78251821999999" y="21.45974021" z="-18.649363" />
    <detection t="26" x="121.27081518" y="21.048102649999997" z="-17.84283" />
    <detection t="27" x="117.46850826000002" y="20.667044499999996" z="-18.338995" />
    <detection t="28" x="113.76213913000004" y="20.469851" z="-17.953796" />
    <detection t="29" x="110.19163312" y="20.47407992" z="-18.162979999999997" />
    <detection t="30" x="106.90058281" y="20.499620059999998" z="-18.049706" />
    <detection t="31" x="103.82106804" y="20.4980159" z="-17.886059" />
    <detection t="32" x="100.83706130000002" y="20.63805771" z="-17.87875" />
    <detection t="33" x="97.98128810000003" y="20.66337867" z="-17.768036" />
    <detection t="34" x="95.04098723999999" y="20.69042657" z="-17.669516" />
    <detection t="35" x="92.39506349999999" y="20.89586252" z="-17.618002" />
    <detection t="36" x="89.76089673000001" y="21.048688309999996" z="-17.59384" />
    <detection t="37" x="87.12895939999999" y="21.261334839999996" z="-17.390076" />
    <detection t="38" x="84.58434791000002" y="21.399154099999997" z="-17.34285" />
    <detection t="39" x="82.02171988000003" y="21.6358239" z="-17.39002" />
    <detection t="40" x="79.57283739000002" y="21.957659630000002" z="-17.143503" />
    <detection t="41" x="77.29174525000002" y="22.189956599999995" z="-17.094057" />
  </particle>
  <particle nSpots="35">
    <detection t="11" x="158.26577037000004" y="81.67587953" z="-15.263232" />
    <detection t="12" x="155.76075526" y="81.11325372" z="-15.947706" />
    <detection t="13" x="154.39776119000004" y="80.87916815000001" z="-15.331498999999999" />
    <detection t="14" x="153.25686233" y="80.60649843" z="-15.387748" />
    <detection t="15" x="151.98260486000004" y="80.26505588" z="-15.938219" />
    <detection t="16" x="150.74262693000003" y="79.95043498000001" z="-15.863991" />
    <detection t="17" x="149.5658128" y="79.62720394" z="-15.589849" />
    <detection t="18" x="148.33162236000004" y="79.40379122" z="-15.884817000000002" />
    <detection t="19" x="147.12545555000003" y="79.26388630000001" z="-15.5972185" />
    <detection t="20" x="145.89262298" y="79.07983463000001" z="-15.494330999999999" />
    <detection t="21" x="144.71673184000002" y="78.90752490000001" z="-15.660979999999999" />
    <detection t="22" x="143.64270355000002" y="78.78686913" z="-15.493834" />
    <detection t="23" x="142.5939586" y="78.69765361" z="-15.488867" />
    <detection t="24" x="141.64417901000002" y="78.57885809000001" z="-15.651059" />
    <detection t="25" x="140.78537019000004" y="78.4681314" z="-15.239360000000001" />
    <detection t="26" x="139.8866048" y="78.41807581" z="-15.507392999999999" />
    <detection t="27" x="139.04092707" y="78.33293219000001" z="-15.443888000000001" />
    <detection t="28" x="138.23687592" y="78.34063793" z="-15.272717000000002" />
    <detection t="29" x="137.53639684" y="78.35630036" z="-14.888727" />
    <detection t="30" x="136.87533403000003" y="78.41253429000001" z="-14.776735999999998" />
    <detection t="31" x="136.2279231" y="78.41371494" z="-14.795988000000001" />
    <detection t="32" x="135.63970906000003" y="78.39595646000001" z="-15.060166" />
    <detection t="33" x="134.98166918000004" y="78.43163475" z="-14.460668" />
    <detection t="34" x="134.39779113000003" y="78.39464372" z="-14.119914999999999" />
    <detection t="35" x="133.8973492" y="78.43719185" z="-14.691864" />
    <detection t="36" x="133.38550258000004" y="78.51852974" z="-14.046788000000001" />
    <detection t="37" x="132.83197284" y="78.52958115000001" z="-13.955987" />
    <detection t="38" x="132.1852472" y="78.57898305" z="-14.087089" />
    <detection t="39" x="131.47439453000004" y="78.65670506000001" z="-13.480626" />
    <detection t="40" x="130.87142446000001" y="78.63471701" z="-13.270859" />
    <detection t="41" x="130.40357924" y="78.63690817000001" z="-13.116389999999999" />
    <detection t="42" x="130.15502711" y="78.53065974" z="-12.64349" />
    <detection t="43" x="129.80104022" y="78.59504469000001" z="-12.670554" />
    <detection t="44" x="129.53533139" y="78.63013120000001" z="-12.192213" />
    <detection t="45" x="129.45953428" y="78.47463525" z="-12.0977545" />
  </particle>
  <particle nSpots="11">
    <detection t="0" x="142.64638159000003" y="83.45336774" z="-6.760026" />
    <detection t="1" x="144.58433186000002" y="84.28401738000001" z="-7.091175" />
    <detection t="2" x="146.86621275" y="85.20695474" z="-7.3433757" />
    <detection t="3" x="149.37974035000002" y="86.21210032" z="-7.669654400000001" />
    <detection t="4" x="152.06656863" y="87.25510786000001" z="-7.138215" />
    <detection t="5" x="154.68138076000002" y="88.35515007000001" z="-6.8474174" />
    <detection t="6" x="157.34519913000003" y="89.71697812000001" z="-7.3059406000000005" />
    <detection t="7" x="160.29730247999998" y="90.98986774000001" z="-7.1533933" />
    <detection t="8" x="163.19343818" y="92.2739313" z="-6.538394" />
    <detection t="9" x="166.31146219" y="93.71710784000001" z="-6.9459167" />
    <detection t="10" x="169.46757516000002" y="95.05169702" z="-8.053647999999999" />
  </particle>
  <particle nSpots="17">
    <detection t="23" x="102.04909253" y="79.05650794" z="7.2230973" />
    <detection t="24" x="99.65610874999999" y="79.39061008" z="6.8298454" />
    <detection t="25" x="98.31627101999999" y="79.45138924000001" z="7.065914" />
    <detection t="26" x="97.03028308" y="79.53839438" z="7.068903" />
    <detection t="27" x="95.64334737000001" y="79.75001268000001" z="6.9233594" />
    <detection t="28" x="94.23840279000001" y="79.96814809" z="6.816030499999999" />
    <detection t="29" x="92.80475605999999" y="80.31847054" z="6.837853" />
    <detection t="30" x="91.38516376000001" y="80.58829995" z="6.883483999999999" />
    <detection t="31" x="90.06129986000002" y="80.90482542000001" z="6.634845299999999" />
    <detection t="32" x="88.67559512000003" y="81.26844273" z="6.765916000000001" />
    <detection t="33" x="87.40073101000002" y="81.46975098" z="6.614304" />
    <detection t="34" x="86.02503813999999" y="81.89280587" z="6.700395599999999" />
    <detection t="35" x="84.73915206000004" y="82.19022143000001" z="6.7668195" />
    <detection t="36" x="83.50652050000002" y="82.41047303" z="6.588634" />
    <detection t="37" x="82.32422120000001" y="82.45919836" z="6.7861595" />
    <detection t="38" x="81.01789382000004" y="82.49582459000001" z="6.643378" />
    <detection t="39" x="79.68620787000003" y="82.42928612" z="6.778778599999999" />
  </particle>
  <particle nSpots="37">
    <detection t="0" x="153.38111996000004" y="56.76888313999999" z="-20.423042000000002" />
    <detection t="1" x="148.62911156" y="55.66016559" z="-20.527166" />
    <detection t="2" x="143.43465918000004" y="54.53902249" z="-20.381216000000002" />
    <detection t="3" x="137.97929700000003" y="53.73699679" z="-20.615005" />
    <detection t="4" x="132.5818623" y="52.92011401" z="-20.32675" />
    <detection t="5" x="127.28392818000003" y="52.29136098" z="-20.58149" />
    <detection t="6" x="122.00091696000004" y="51.80172697" z="-20.525623" />
    <detection t="7" x="116.91867846000002" y="51.422553130000004" z="-20.260075" />
    <detection t="8" x="111.70769705999999" y="51.10278652" z="-19.877073" />
    <detection t="9" x="106.07233636000001" y="51.73325465" z="-19.338303" />
    <detection t="10" x="101.47155134000002" y="51.42210339" z="-20.58191" />
    <detection t="11" x="96.27671312000001" y="51.18965402999999" z="-20.537922000000002" />
    <detection t="12" x="91.58404777999999" y="51.560854580000004" z="-19.942614000000003" />
    <detection t="13" x="86.84735248000004" y="52.00577748999999" z="-20.25398" />
    <detection t="14" x="82.58985218000004" y="52.42221027" z="-19.998041" />
    <detection t="15" x="78.55402449000002" y="52.938698190000004" z="-19.98445" />
    <detection t="16" x="74.70885408999999" y="53.577709289999994" z="-19.970404000000002" />
    <detection t="17" x="71.03861472" y="54.35868480999999" z="-19.9448" />
    <detection t="18" x="67.47213240000002" y="55.302312519999994" z="-19.586498000000002" />
    <detection t="19" x="64.00623273000002" y="56.259183119999996" z="-19.568987" />
    <detection t="20" x="60.66861954000001" y="57.376078209999996" z="-19.971115" />
    <detection t="21" x="57.46406969" y="58.56496212" z="-19.165707" />
    <detection t="22" x="54.18139000000002" y="59.99811793999999" z="-18.910849" />
    <detection t="23" x="50.84336194000002" y="61.643996300000005" z="-19.127993" />
    <detection t="24" x="47.75998074" y="63.442048480000004" z="-18.863823" />
    <detection t="25" x="44.83058621000001" y="65.16894961000001" z="-18.797071" />
    <detection t="26" x="42.10640896000001" y="67.04295382000001" z="-18.744505" />
    <detection t="27" x="39.37916034" y="68.89924994" z="-18.246248" />
    <detection t="28" x="36.665647390000004" y="70.65136345" z="-18.646687" />
    <detection t="29" x="33.97370289000003" y="72.57836121000001" z="-18.081442000000003" />
    <detection t="30" x="31.31688632000001" y="74.56798691" z="-18.291643" />
    <detection t="31" x="28.410094270000002" y="76.77445147" z="-18.29261" />
    <detection t="32" x="25.51166674000001" y="78.96176631" z="-18.595692" />
    <detection t="33" x="22.581338760000023" y="81.29201042000001" z="-18.503654" />
    <detection t="34" x="20.897053500000027" y="84.33427366000001" z="-17.215345000000003" />
    <detection t="35" x="19.627646370000008" y="87.72809387000001" z="-17.219746" />
    <detection t="36" x="18.693882220000006" y="91.23125041" z="-15.839417000000001" />
  </particle>
  <particle nSpots="36">
    <detection t="6" x="124.38130573000001" y="88.35456729" z="-4.168525" />
    <detection t="7" x="125.96115452000004" y="88.66448242" z="-4.3287864" />
    <detection t="8" x="127.97537262000003" y="89.21565649" z="-4.31555" />
    <detection t="9" x="130.00943133000004" y="89.94022059000001" z="-5.188455" />
    <detection t="10" x="132.01927348000004" y="90.70226954" z="-4.550961" />
    <detection t="11" x="134.09606529" y="91.50631029" z="-4.182382" />
    <detection t="12" x="136.23758747" y="92.24848475" z="-4.1667046999999995" />
    <detection t="13" x="138.45662814000002" y="93.08092425000001" z="-4.313464" />
    <detection t="14" x="140.74249492" y="93.78072043" z="-4.8649716" />
    <detection t="15" x="144.16325259" y="94.68682381" z="-4.656744000000001" />
    <detection t="16" x="147.22970831000003" y="95.73829059" z="-3.850106" />
    <detection t="17" x="150.06685699000002" y="96.81292918000001" z="-4.7465053" />
    <detection t="18" x="152.99809741" y="97.91905402" z="-4.079315" />
    <detection t="19" x="156.00574136" y="99.07450241000001" z="-4.0073495" />
    <detection t="20" x="159.0584983" y="100.3035753" z="-3.9031913" />
    <detection t="21" x="162.45967986" y="101.6433748" z="-4.0038730000000005" />
    <detection t="22" x="165.86031789000003" y="103.07505073" z="-3.4828449999999997" />
    <detection t="23" x="169.35632851000003" y="104.68125031000001" z="-4.2480173" />
    <detection t="24" x="172.97593368000003" y="106.39388732" z="-3.8779644999999996" />
    <detection t="25" x="176.79413953" y="108.25843097" z="-3.5684195" />
    <detection t="26" x="180.85816405000003" y="110.25378361" z="-3.9463885000000003" />
    <detection t="27" x="185.32965707" y="112.53846359" z="-3.272755" />
    <detection t="28" x="189.89670030000002" y="114.97414821000001" z="-5.378134999999999" />
    <detection t="29" x="194.93810685" y="117.17890545" z="-5.1300419999999995" />
    <detection t="30" x="200.27330606000004" y="118.46732914" z="-5.0461717" />
    <detection t="31" x="205.93444346" y="118.81852610000001" z="-4.683624" />
    <detection t="32" x="211.70150751" y="118.14853337" z="-4.253928" />
    <detection t="33" x="216.93197879000002" y="116.32305138000001" z="-5.508943599999999" />
    <detection t="34" x="222.18335106" y="113.6651241" z="-4.678164" />
    <detection t="35" x="226.20249483000003" y="110.54189889" z="-2.2205502999999998" />
    <detection t="36" x="229.97437944" y="107.12855369" z="-2.8241725" />
    <detection t="37" x="232.68057597" y="103.89383242000001" z="-3.499399" />
    <detection t="38" x="234.57071775000003" y="100.68389587" z="-3.2671772999999997" />
    <detection t="39" x="236.05049191" y="97.70140031000001" z="-2.9902189999999997" />
    <detection t="40" x="237.11561261000003" y="95.03704808" z="-2.9228632" />
    <detection t="41" x="237.87254105" y="92.55898391000001" z="-2.0456214" />
  </particle>
  <particle nSpots="40">
    <detection t="2" x="155.58760796" y="115.38732544000001" z="6.690783000000001" />
    <detection t="3" x="174.45538362000002" y="119.63537653" z="8.109708" />
    <detection t="4" x="191.15234084000002" y="124.77151031" z="7.724416000000001" />
    <detection t="5" x="204.72670615000004" y="126.20384451000001" z="8.188158999999999" />
    <detection t="6" x="212.50719653" y="123.20377006000001" z="7.517594" />
    <detection t="7" x="214.48459016000004" y="119.26875772" z="7.9198337" />
    <detection t="8" x="212.03030665" y="115.96356574" z="8.622519500000001" />
    <detection t="9" x="207.86251141000002" y="112.46392811000001" z="8.755146" />
    <detection t="10" x="203.78839051" y="109.27282855" z="8.753712" />
    <detection t="11" x="199.69889682000002" y="106.66134423000001" z="8.76614" />
    <detection t="12" x="195.82138935" y="104.29476474" z="8.203353" />
    <detection t="13" x="192.16546919" y="102.05997470000001" z="8.099753999999999" />
    <detection t="14" x="188.69440003" y="100.07188787000001" z="8.136792999999999" />
    <detection t="15" x="185.2499514" y="98.1794505" z="8.13313" />
    <detection t="16" x="181.90111616000002" y="96.41366118" z="7.9029336" />
    <detection t="17" x="178.61626290000004" y="94.73438564" z="7.9043527000000005" />
    <detection t="18" x="175.18053346" y="93.25866504000001" z="7.9530425000000005" />
    <detection t="19" x="171.95220703" y="91.85688359000001" z="7.818874" />
    <detection t="20" x="168.62745809" y="90.63274857" z="7.8838506" />
    <detection t="21" x="165.62246514000003" y="89.54898088" z="7.821984" />
    <detection t="22" x="162.68737250000004" y="88.48653017000001" z="7.849872599999999" />
    <detection t="23" x="159.67699028000004" y="87.68705723000001" z="7.736914" />
    <detection t="24" x="156.72568996" y="87.00898938" z="7.7524679999999995" />
    <detection t="25" x="153.84113168" y="86.21466962000001" z="7.8668" />
    <detection t="26" x="151.15976277" y="85.60352691" z="7.7799783" />
    <detection t="27" x="148.65659591000002" y="85.02133475000001" z="7.680110000000001" />
    <detection t="28" x="146.13419730000004" y="84.45811307000001" z="7.6400156" />
    <detection t="29" x="143.68380898000004" y="83.96586289000001" z="7.673961" />
    <detection t="30" x="141.33197619999999" y="83.46356178" z="7.6481485000000005" />
    <detection t="31" x="139.06069596000003" y="83.08777965" z="7.6669564" />
    <detection t="32" x="136.88384816" y="82.65163655" z="7.824139999999999" />
    <detection t="33" x="134.61486527" y="82.26483532" z="7.820753" />
    <detection t="34" x="132.42830609000004" y="81.83544822" z="7.694875" />
    <detection t="35" x="129.95669815000002" y="81.41641923" z="7.856559299999999" />
    <detection t="36" x="127.31403251" y="81.07560504" z="7.766377" />
    <detection t="37" x="124.64396038000001" y="80.33927396" z="7.7640275999999995" />
    <detection t="38" x="122.49653167000002" y="79.93409515" z="7.779132400000001" />
    <detection t="39" x="120.24096921" y="79.86437905000001" z="7.8677735" />
    <detection t="40" x="117.90598405000003" y="79.59805755000001" z="7.8420258" />
    <detection t="41" x="115.8388496" y="79.73863474000001" z="7.8920520000000005" />
  </particle>
  <particle nSpots="24">
    <detection t="0" x="152.84881852" y="52.95289028" z="-16.234179" />
    <detection t="1" x="150.00608021" y="52.20601847" z="-16.02355" />
    <detection t="2" x="147.02829312" y="51.49863731" z="-16.459045" />
    <detection t="3" x="144.04602759" y="50.8558858" z="-16.292414" />
    <detection t="4" x="141.08939963" y="50.345182470000005" z="-16.149967" />
    <detection t="5" x="138.05935019000003" y="49.93770539" z="-16.169401" />
    <detection t="6" x="134.94894062000003" y="49.59181469" z="-16.292421" />
    <detection t="7" x="131.84202550000003" y="49.20173114" z="-15.860159" />
    <detection t="8" x="128.73850977" y="48.99052391" z="-16.227913" />
    <detection t="9" x="125.67531207000002" y="48.70882053" z="-15.872529" />
    <detection t="10" x="122.69965568000003" y="48.58279813" z="-16.109104000000002" />
    <detection t="11" x="119.67006006000003" y="48.54727553" z="-15.607559" />
    <detection t="12" x="116.76517048" y="48.50624053" z="-15.709932" />
    <detection t="13" x="114.02667768999999" y="48.65653048" z="-15.302910999999998" />
    <detection t="14" x="111.40847901000001" y="48.749194679999995" z="-15.345719" />
    <detection t="15" x="108.82214513000002" y="48.89035559" z="-15.301122" />
    <detection t="16" x="106.30986630000001" y="49.156395509999996" z="-15.211333999999999" />
    <detection t="17" x="103.84095051000003" y="49.432689159999995" z="-15.412503" />
    <detection t="18" x="101.63523168" y="49.701101439999995" z="-14.851876" />
    <detection t="19" x="99.48136679999999" y="49.99141278" z="-14.869139" />
    <detection t="20" x="97.25192527000002" y="50.36178908" z="-14.64909" />
    <detection t="21" x="95.15000810000004" y="50.778017240000004" z="-14.573556" />
    <detection t="22" x="93.09908667000002" y="51.327995980000004" z="-15.792598000000002" />
    <detection t="23" x="91.59150254000002" y="51.83100131999999" z="-14.345176" />
  </particle>
  <particle nSpots="43">
    <detection t="2" x="97.84906140000004" y="110.78647861" z="-15.879729999999999" />
    <detection t="3" x="100.39188714" y="109.96518863" z="-16.175785" />
    <detection t="4" x="103.04757833000002" y="109.53056182" z="-16.33636" />
    <detection t="5" x="105.23620448000003" y="109.34534318" z="-15.929936999999999" />
    <detection t="6" x="106.71990731" y="109.16157512000001" z="-15.878770999999999" />
    <detection t="7" x="108.26799361000002" y="108.89770168000001" z="-16.00504" />
    <detection t="8" x="109.79885665" y="108.66197618000001" z="-16.22723" />
    <detection t="9" x="111.11946105999999" y="108.45777206000001" z="-15.926701000000001" />
    <detection t="10" x="112.52876619" y="108.25472466000001" z="-15.981007" />
    <detection t="11" x="113.86789909000004" y="108.16754032" z="-16.608269" />
    <detection t="12" x="115.12729444000001" y="107.91129463" z="-16.431997" />
    <detection t="13" x="116.25629786000002" y="107.63435853" z="-16.022097" />
    <detection t="14" x="117.21911538" y="107.26933809" z="-16.223760000000002" />
    <detection t="15" x="118.23156940000001" y="106.87324568000001" z="-16.709045" />
    <detection t="16" x="119.15831589999999" y="106.43556347" z="-15.701228" />
    <detection t="17" x="120.10825802" y="106.18925288000001" z="-16.468633999999998" />
    <detection t="18" x="120.72079344000002" y="106.05773581000001" z="-16.25889" />
    <detection t="19" x="121.09088732000004" y="106.00416987000001" z="-16.144598000000002" />
    <detection t="20" x="121.39648418000002" y="105.85574878" z="-15.902491" />
    <detection t="21" x="121.74108005" y="105.58649993" z="-15.547135" />
    <detection t="22" x="122.08988539" y="105.36740203000001" z="-16.14043" />
    <detection t="23" x="122.39402113" y="105.07004461000001" z="-15.4336405" />
    <detection t="24" x="122.76182956000002" y="104.7250566" z="-15.5435" />
    <detection t="25" x="123.03693135000003" y="104.40909986000001" z="-15.730635000000001" />
    <detection t="26" x="123.30359179999999" y="104.17409161" z="-15.475879" />
    <detection t="27" x="123.52271841000004" y="103.97563739" z="-15.412222" />
    <detection t="28" x="123.76220860000001" y="103.80557916000001" z="-15.417664000000002" />
    <detection t="29" x="124.00207182000003" y="103.64063405" z="-15.7973385" />
    <detection t="30" x="124.00484620000003" y="103.63344523" z="-15.80295" />
    <detection t="31" x="124.30522535" y="103.45395103" z="-15.315914000000001" />
    <detection t="32" x="124.65000644000003" y="103.24571028000001" z="-15.373753" />
    <detection t="33" x="125.06673362999999" y="103.07254397000001" z="-15.4123125" />
    <detection t="34" x="125.61079275000003" y="103.07033677000001" z="-15.491563000000001" />
    <detection t="35" x="126.23191930000002" y="102.98197755000001" z="-15.483476000000001" />
    <detection t="36" x="126.63445203999999" y="102.90532111" z="-15.223207" />
    <detection t="37" x="127.00592164" y="102.88826355" z="-15.250569" />
    <detection t="38" x="127.27146656000002" y="102.91544747" z="-15.054742000000001" />
    <detection t="39" x="127.79072666000002" y="102.73292257" z="-14.823642000000001" />
    <detection t="40" x="128.35666717000004" y="102.57474192000001" z="-14.70682" />
    <detection t="41" x="129.07723185000003" y="102.41400741000001" z="-14.219053" />
    <detection t="42" x="129.77395497999998" y="102.319394" z="-14.059553" />
    <detection t="43" x="130.50563520000003" y="101.99250715000001" z="-14.298063" />
    <detection t="44" x="131.60864157000003" y="101.92960975000001" z="-13.345026" />
  </particle>
  <particle nSpots="43">
    <detection t="0" x="221.64052930000003" y="115.47528833000001" z="-9.636314" />
    <detection t="1" x="229.58834023000003" y="109.8754997" z="-10.531141" />
    <detection t="2" x="234.66958888" y="104.01640143" z="-11.182084" />
    <detection t="3" x="236.89492316000002" y="98.41735263000001" z="-13.080608999999999" />
    <detection t="4" x="237.15106524000004" y="93.41743314" z="-15.322405999999999" />
    <detection t="5" x="235.88110419000003" y="89.17821735000001" z="-16.538399" />
    <detection t="6" x="232.73314385000003" y="85.08033074000001" z="-17.238184" />
    <detection t="7" x="228.44420042000002" y="81.1997168" z="-17.461323" />
    <detection t="8" x="224.05317309000003" y="77.59628411" z="-17.273498999999997" />
    <detection t="9" x="219.39990509" y="74.10790829000001" z="-17.610235" />
    <detection t="10" x="214.4735829" y="70.78268582000001" z="-17.422373" />
    <detection t="11" x="209.57024447000003" y="67.71589136" z="-17.451145" />
    <detection t="12" x="204.78164836000002" y="64.83108261000001" z="-17.436073" />
    <detection t="13" x="200.05680615" y="62.18334572999999" z="-17.327595000000002" />
    <detection t="14" x="195.43070705000002" y="59.68550806" z="-16.944658" />
    <detection t="15" x="191.04397093" y="57.44291299" z="-17.330772" />
    <detection t="16" x="186.91517859000004" y="55.457903300000005" z="-17.336853" />
    <detection t="17" x="182.91995439" y="53.60964811" z="-17.118055" />
    <detection t="18" x="179.11057502" y="51.96098075" z="-16.907654" />
    <detection t="19" x="175.48943555" y="50.47766558" z="-17.400760000000002" />
    <detection t="20" x="171.9312948" y="49.16477485" z="-17.027153" />
    <detection t="21" x="168.25511453000001" y="47.93672544" z="-16.942413000000002" />
    <detection t="22" x="164.62401909" y="46.83784375" z="-16.539072" />
    <detection t="23" x="161.06845009" y="45.83392198" z="-16.327868" />
    <detection t="24" x="157.69511547000002" y="44.86549374" z="-16.214111" />
    <detection t="25" x="154.42806708" y="43.91061373" z="-16.551222" />
    <detection t="26" x="151.17884462" y="42.98511532" z="-16.964561" />
    <detection t="27" x="147.9041522" y="42.12318433" z="-16.725782000000002" />
    <detection t="28" x="144.57039344000003" y="41.27473199" z="-16.829258" />
    <detection t="29" x="141.30174388" y="40.599134639999995" z="-16.432613" />
    <detection t="30" x="138.10132926" y="40.03426603" z="-16.303205" />
    <detection t="31" x="134.85170736999999" y="39.54778563" z="-16.795034" />
    <detection t="32" x="131.62841731000003" y="39.158181389999996" z="-16.602259" />
    <detection t="33" x="128.47187979" y="38.75109707" z="-16.09991" />
    <detection t="34" x="125.30368900000002" y="38.53231201" z="-16.483196" />
    <detection t="35" x="122.18653913000003" y="38.32987851" z="-16.313763" />
    <detection t="36" x="119.12681154" y="38.18898121" z="-16.31073" />
    <detection t="37" x="116.13184744" y="38.07446764" z="-16.08446" />
    <detection t="38" x="113.28217864999999" y="37.92083247" z="-15.7437105" />
    <detection t="39" x="110.2503835" y="37.952922539999996" z="-16.16544" />
    <detection t="40" x="107.62154604" y="37.93539625" z="-15.948412" />
    <detection t="41" x="104.90531694999999" y="37.972805969999996" z="-15.343164999999999" />
    <detection t="42" x="102.46891536999999" y="38.01903933" z="-15.766641" />
  </particle>
  <particle nSpots="42">
    <detection t="0" x="203.27389716" y="23.518578509999998" z="-4.9172387" />
    <detection t="1" x="206.75674854" y="24.38649849" z="-5.122258" />
    <detection t="2" x="210.85954125" y="25.762914359999996" z="-4.8233776" />
    <detection t="3" x="215.20680529999998" y="27.60258485" z="-5.1309190000000005" />
    <detection t="4" x="220.00341780000002" y="30.084125799999995" z="-5.6318660000000005" />
    <detection t="5" x="224.88773762" y="33.35929404" z="-5.244853" />
    <detection t="6" x="229.99477911000002" y="37.31643382" z="-5.768032" />
    <detection t="7" x="234.54368776" y="42.44985035" z="-4.445046" />
    <detection t="8" x="238.05199676" y="47.84502231" z="-5.3213563" />
    <detection t="9" x="240.82835528000004" y="53.003149549999996" z="-4.000351" />
    <detection t="10" x="242.61240391" y="57.399335709999995" z="-2.3038432999999996" />
    <detection t="11" x="243.72221031000004" y="60.95754874" z="-2.1753473" />
    <detection t="12" x="243.92486613" y="63.50580715" z="-1.5084546" />
    <detection t="13" x="243.46440907" y="65.15612521" z="-1.0664666" />
    <detection t="14" x="242.39009779000003" y="65.95619553" z="0.018335752" />
    <detection t="15" x="240.7993952" y="65.75655991000001" z="-0.64885324" />
    <detection t="16" x="239.01946874000004" y="64.87755749" z="0.65104544" />
    <detection t="17" x="236.69364346000003" y="63.594965730000006" z="2.3214657" />
    <detection t="18" x="234.16147003000003" y="61.64745023" z="2.7921669999999996" />
    <detection t="19" x="231.04906499000003" y="59.55798488" z="3.1518462000000005" />
    <detection t="20" x="227.51714109" y="57.324901790000006" z="3.9677784" />
    <detection t="21" x="223.98995007000002" y="55.025458519999994" z="4.095357" />
    <detection t="22" x="220.40842206000002" y="52.74386257" z="3.9633534" />
    <detection t="23" x="217.00553118" y="50.250543040000004" z="3.6605566" />
    <detection t="24" x="213.36517513" y="47.982457249999996" z="3.7339417999999998" />
    <detection t="25" x="209.13493734000002" y="46.08916623" z="3.6823876" />
    <detection t="26" x="205.19181996000003" y="43.92832029" z="4.0401635" />
    <detection t="27" x="201.45254844" y="41.73735396" z="3.267635" />
    <detection t="28" x="198.06903179" y="39.6435317" z="2.9170978" />
    <detection t="29" x="194.93673759" y="37.77562863" z="3.6158368999999997" />
    <detection t="30" x="191.90958247000003" y="35.9438461" z="2.984175" />
    <detection t="31" x="189.07770661" y="34.43537446" z="2.7125847000000003" />
    <detection t="32" x="186.37542953000002" y="33.07607518" z="2.8067129" />
    <detection t="33" x="183.82183953999998" y="31.72402553" z="3.2138255" />
    <detection t="34" x="181.22188768" y="30.53600926" z="3.1635466" />
    <detection t="35" x="178.67728065" y="29.406084729999996" z="2.8683259999999997" />
    <detection t="36" x="176.26438572" y="28.34211372" z="2.7040873" />
    <detection t="37" x="174.11040952000002" y="27.26892985" z="3.6761405" />
    <detection t="38" x="172.01801929000004" y="26.298138449999996" z="3.3817375" />
    <detection t="39" x="169.7872981" y="25.30040511" z="3.5189135" />
    <detection t="40" x="167.64843194000002" y="24.285302439999995" z="3.7348377999999998" />
    <detection t="41" x="165.68434457" y="23.35747535" z="4.1876983999999995" />
  </particle>
  <particle nSpots="32">
    <detection t="7" x="200.52606721" y="94.82529833000001" z="-12.188958" />
    <detection t="8" x="200.89229594" y="94.95979441" z="-12.419139999999999" />
    <detection t="9" x="201.01927863000003" y="95.22910063" z="-12.031303" />
    <detection t="10" x="201.27725462" y="95.39291632000001" z="-11.528516" />
    <detection t="11" x="201.30271653" y="95.4239453" z="-11.540394000000001" />
    <detection t="12" x="201.41515473000004" y="95.49863112" z="-11.21878" />
    <detection t="13" x="201.61327827000002" y="95.65356396" z="-11.18698" />
    <detection t="14" x="201.74794588000003" y="95.79690828000001" z="-11.063952" />
    <detection t="15" x="201.94571659000002" y="95.96408606" z="-10.786014" />
    <detection t="16" x="202.17761125000004" y="96.21813326" z="-9.990135" />
    <detection t="17" x="202.49703432" y="96.51859010000001" z="-10.224007" />
    <detection t="18" x="202.87670711000004" y="96.72706853000001" z="-10.4389305" />
    <detection t="19" x="203.11503221000004" y="96.89454245" z="-10.895565" />
    <detection t="20" x="203.44843771" y="97.02473" z="-10.340839" />
    <detection t="21" x="203.82457358" y="97.05674087" z="-9.616471" />
    <detection t="22" x="204.22297152" y="97.30295425" z="-9.439781" />
    <detection t="23" x="204.66831504000004" y="97.45585354" z="-8.593119999999999" />
    <detection t="24" x="205.06952014" y="97.59435886" z="-9.764171000000001" />
    <detection t="25" x="205.56009043" y="97.61802169" z="-9.298372" />
    <detection t="26" x="205.96590989999999" y="97.61923475" z="-9.112222000000001" />
    <detection t="27" x="206.30671547000003" y="97.51282302" z="-9.446498" />
    <detection t="28" x="206.5408526" y="97.33592307" z="-9.155528" />
    <detection t="29" x="207.01236010000002" y="97.4504758" z="-9.340841000000001" />
    <detection t="30" x="207.24899058" y="97.20716681" z="-9.465311999999999" />
    <detection t="31" x="207.63918487" y="97.15614393" z="-8.904582000000001" />
    <detection t="32" x="207.67380319" y="96.88276276" z="-10.648166999999999" />
    <detection t="33" x="208.37228304" y="96.86755055" z="-8.504408999999999" />
    <detection t="34" x="208.64227258" y="96.60353037" z="-9.535827000000001" />
    <detection t="35" x="208.83103463000003" y="96.37700229000001" z="-8.889432000000001" />
    <detection t="36" x="209.03940231" y="96.18721645000001" z="-9.3572035" />
    <detection t="37" x="209.26133177000003" y="96.01623187" z="-8.929772999999999" />
    <detection t="38" x="209.47929935000002" y="95.72069653000001" z="-9.151425999999999" />
  </particle>
  <particle nSpots="46">
    <detection t="0" x="195.68338211000003" y="41.965816409999995" z="-14.891641" />
    <detection t="1" x="193.63582173000003" y="40.436357029999996" z="-15.176566000000001" />
    <detection t="2" x="191.55588720000003" y="38.99393427" z="-14.966327" />
    <detection t="3" x="189.62273635000003" y="37.4961426" z="-15.13843" />
    <detection t="4" x="187.58205954" y="36.120988839999995" z="-14.729629500000001" />
    <detection t="5" x="185.60896853000003" y="34.69680642" z="-15.056439000000001" />
    <detection t="6" x="183.66204483" y="33.40025911" z="-14.7386875" />
    <detection t="7" x="181.63565382000002" y="32.22989864" z="-14.889898" />
    <detection t="8" x="179.98909869" y="31.02453782" z="-14.693454999999998" />
    <detection t="9" x="178.33771319" y="29.96130058" z="-14.855057999999998" />
    <detection t="10" x="176.65157249000004" y="28.8551986" z="-14.782656" />
    <detection t="11" x="175.08941708000003" y="27.74348464" z="-14.222878" />
    <detection t="12" x="173.55226386000004" y="26.735526129999997" z="-14.379223000000001" />
    <detection t="13" x="172.14822255" y="25.95972348" z="-14.101682" />
    <detection t="14" x="170.87658693000003" y="25.23557316" z="-14.018919" />
    <detection t="15" x="169.69061122" y="24.664546199999997" z="-14.145367000000002" />
    <detection t="16" x="168.93244276000001" y="24.084355770000002" z="-14.094009" />
    <detection t="17" x="168.32306326000003" y="23.467765110000002" z="-13.159138" />
    <detection t="18" x="167.70430245" y="22.745696709999997" z="-14.060781" />
    <detection t="19" x="167.12661364000002" y="21.994585960000002" z="-13.979737" />
    <detection t="20" x="166.45922252000003" y="21.587067999999995" z="-13.321001" />
    <detection t="21" x="166.16579654000003" y="21.27105504" z="-12.856593" />
    <detection t="22" x="166.02142408000003" y="20.83744566" z="-13.690989000000002" />
    <detection t="23" x="165.82851750000003" y="20.2883297" z="-13.769347" />
    <detection t="24" x="165.81489952000004" y="19.927326709999996" z="-13.110191" />
    <detection t="25" x="165.92347508" y="19.810321029999997" z="-12.195669" />
    <detection t="26" x="166.3783499" y="19.629726599999998" z="-12.191828999999998" />
    <detection t="27" x="167.00701046" y="18.92872413" z="-12.521298" />
    <detection t="28" x="167.55419306" y="18.509332790000002" z="-11.77342" />
    <detection t="29" x="168.39336028000002" y="18.22417231" z="-11.7542715" />
    <detection t="30" x="169.47152978000003" y="17.9853168" z="-11.45315" />
    <detection t="31" x="170.70318707" y="17.712152070000002" z="-11.877564999999999" />
    <detection t="32" x="172.17279873" y="17.30580372" z="-11.366779" />
    <detection t="33" x="173.57102536000002" y="16.99633075" z="-11.287980000000001" />
    <detection t="34" x="175.18333259000002" y="16.58612533" z="-10.996427" />
    <detection t="35" x="177.00368693000001" y="16.403041270000003" z="-11.492561" />
    <detection t="36" x="178.90420753" y="16.431132660000003" z="-11.123352" />
    <detection t="37" x="180.96604634" y="16.370308870000002" z="-10.573521000000001" />
    <detection t="38" x="183.10896945000002" y="16.25704064" z="-11.056218" />
    <detection t="39" x="185.49571000000003" y="16.227072460000002" z="-10.880828999999999" />
    <detection t="40" x="188.33527580000003" y="16.29160313" z="-10.747171" />
    <detection t="41" x="191.52443493000004" y="16.223413450000002" z="-11.051988" />
    <detection t="42" x="194.78261766000003" y="16.131772759999997" z="-11.19369" />
    <detection t="43" x="198.17021939" y="16.33391727" z="-10.148112" />
    <detection t="44" x="202.12091524" y="16.882508620000003" z="-9.241011" />
    <detection t="45" x="206.52024296000002" y="18.034987880000003" z="-9.303961" />
  </particle>
  <particle nSpots="41">
    <detection t="0" x="143.95155495" y="32.6961211" z="-10.107232000000002" />
    <detection t="1" x="142.63266008" y="32.40917036" z="-9.753147" />
    <detection t="2" x="141.39403041000003" y="32.11137782" z="-10.400423" />
    <detection t="3" x="140.05843499000002" y="31.94767907" z="-9.949933" />
    <detection t="4" x="138.63998258000004" y="31.764381459999996" z="-10.008733" />
    <detection t="5" x="137.13517743" y="31.6888911" z="-10.064117999999999" />
    <detection t="6" x="135.67630105" y="31.524441849999995" z="-9.812289999999999" />
    <detection t="7" x="134.1041647" y="31.319086739999996" z="-10.087271000000001" />
    <detection t="8" x="132.32580244000002" y="31.18790507" z="-9.821175" />
    <detection t="9" x="130.52939044" y="31.02997086" z="-9.924344999999999" />
    <detection t="10" x="128.83462827" y="31.001063779999996" z="-9.823672" />
    <detection t="11" x="127.01604300000002" y="30.88833977" z="-9.839808999999999" />
    <detection t="12" x="124.80851552000001" y="30.707845899999995" z="-9.698872" />
    <detection t="13" x="122.60188875" y="30.532217629999998" z="-9.649037" />
    <detection t="14" x="120.55113451" y="30.39478784" z="-9.761761" />
    <detection t="15" x="118.63334830000002" y="30.386354059999995" z="-9.917124000000001" />
    <detection t="16" x="116.92475652000002" y="30.38155294" z="-9.853266" />
    <detection t="17" x="115.24337127000001" y="30.36923623" z="-9.861827" />
    <detection t="18" x="113.73819122000003" y="30.32616738" z="-9.025634" />
    <detection t="19" x="112.28492172" y="30.236494139999998" z="-10.219682" />
    <detection t="20" x="110.70066415000002" y="30.286749999999998" z="-9.520417" />
    <detection t="21" x="109.21046232000003" y="30.413242179999997" z="-9.469612" />
    <detection t="22" x="107.85307733000002" y="30.4982434" z="-9.221204" />
    <detection t="23" x="106.65232687000002" y="30.53955352" z="-9.385458999999999" />
    <detection t="24" x="105.39243151" y="30.611561879999996" z="-9.458719" />
    <detection t="25" x="103.93560036000002" y="30.703219929999996" z="-9.083735" />
    <detection t="26" x="102.61164880000001" y="30.8927086" z="-9.355057" />
    <detection t="27" x="101.33948236000003" y="30.816510039999997" z="-9.596886" />
    <detection t="28" x="99.81939512000002" y="30.579935049999996" z="-8.883153" />
    <detection t="29" x="98.28410155" y="30.546498489999998" z="-9.141402000000001" />
    <detection t="30" x="96.82502254000002" y="30.52773346" z="-9.25411" />
    <detection t="31" x="95.41726782" y="30.559913459999997" z="-9.591923" />
    <detection t="32" x="93.85905730000002" y="30.51524618" z="-9.830746000000001" />
    <detection t="33" x="92.33380413000003" y="30.605049610000002" z="-8.987397" />
    <detection t="34" x="90.82604053" y="30.714396469999997" z="-9.126911999999999" />
    <detection t="35" x="89.21333535000002" y="30.801843339999998" z="-8.857671" />
    <detection t="36" x="87.65858223999999" y="30.83158803" z="-9.010113" />
    <detection t="37" x="86.19420373000003" y="30.905102890000002" z="-8.783652" />
    <detection t="38" x="84.73913671000003" y="31.09819778" z="-8.698587" />
    <detection t="39" x="83.52022714000003" y="31.310259949999995" z="-8.587424" />
    <detection t="40" x="82.23582995000004" y="31.45989177" z="-8.224069" />
  </particle>
  <particle nSpots="38">
    <detection t="0" x="109.62163287999999" y="30.840514749999997" z="-8.223258999999999" />
    <detection t="1" x="108.32834442000001" y="31.119277079999996" z="-8.339567" />
    <detection t="2" x="107.06342885000004" y="31.409731700000002" z="-7.9470410000000005" />
    <detection t="3" x="105.76930928000002" y="31.63156206" z="-8.068187" />
    <detection t="4" x="104.21543609000003" y="31.95818638" z="-8.289153" />
    <detection t="5" x="102.84880258000004" y="32.62195671" z="-7.9069139999999996" />
    <detection t="6" x="101.20908639999999" y="32.67792525" z="-8.066199000000001" />
    <detection t="7" x="99.55981176" y="32.96780957" z="-8.175873" />
    <detection t="8" x="97.95982796000004" y="33.2398999" z="-8.273586" />
    <detection t="9" x="96.23674963000002" y="33.4518578" z="-7.909302" />
    <detection t="10" x="94.63165943000001" y="33.86755433" z="-7.820844" />
    <detection t="11" x="92.92221394" y="34.267417439999996" z="-8.023102" />
    <detection t="12" x="91.15674697000003" y="34.62108036" z="-7.9664655" />
    <detection t="13" x="89.38605605000004" y="34.92640966" z="-7.6790433" />
    <detection t="14" x="87.55263683000004" y="35.26304847" z="-7.4419417" />
    <detection t="15" x="85.78880621000002" y="35.606787839999996" z="-8.008486999999999" />
    <detection t="16" x="84.18571415000002" y="36.06090555" z="-7.753245" />
    <detection t="17" x="82.65674404999999" y="36.48355322" z="-7.490602" />
    <detection t="18" x="81.27646711" y="36.84851766" z="-7.3084383" />
    <detection t="19" x="79.94608364000004" y="37.16955802" z="-7.0481005" />
    <detection t="20" x="78.60949776000001" y="37.5142802" z="-7.3791194" />
    <detection t="21" x="77.32090418000001" y="37.93684796" z="-7.2151856" />
    <detection t="22" x="75.99814853000004" y="38.40924148" z="-7.242576" />
    <detection t="23" x="74.85188063000004" y="38.90586323" z="-7.082718400000001" />
    <detection t="24" x="73.74483148000002" y="39.33234822" z="-6.707349300000001" />
    <detection t="25" x="72.72740458000004" y="39.81151601" z="-7.2135468" />
    <detection t="26" x="71.56544815000001" y="40.39245724" z="-7.1327105" />
    <detection t="27" x="70.44448496000001" y="40.92680234" z="-6.904536" />
    <detection t="28" x="69.49655271" y="41.42172756" z="-6.965663" />
    <detection t="29" x="68.53705882000003" y="41.899429239999996" z="-6.8717356" />
    <detection t="30" x="67.49617301" y="42.3136668" z="-6.627335" />
    <detection t="31" x="66.35590721" y="42.79416941" z="-6.974562599999999" />
    <detection t="32" x="65.25330665000001" y="43.26249702" z="-6.8161397" />
    <detection t="33" x="64.41225028000002" y="44.097724729999996" z="-7.186153" />
    <detection t="34" x="63.362330369999995" y="44.78739111" z="-7.133664" />
    <detection t="35" x="62.26326935000003" y="45.34690665" z="-7.081258999999999" />
    <detection t="36" x="61.06230639" y="45.98206714" z="-7.4616723" />
    <detection t="37" x="59.99117479" y="46.69531349" z="-7.3258257" />
  </particle>
  <particle nSpots="2">
    <detection t="0" x="88.60301407000003" y="116.49479059000001" z="13.91734" />
    <detection t="1" x="77.74572197999998" y="117.94971509000001" z="11.469168" />
  </particle>
  <particle nSpots="18">
    <detection t="21" x="176.47373611" y="60.93471132" z="6.276916" />
    <detection t="22" x="174.08756367" y="59.83343505" z="5.0856876" />
    <detection t="23" x="171.55543959" y="58.86319712" z="4.785268299999999" />
    <detection t="24" x="169.36644701" y="58.152758" z="4.932963" />
    <detection t="25" x="167.39126029" y="57.541748629999994" z="4.8386197" />
    <detection t="26" x="165.31797788" y="56.98248055" z="4.409434" />
    <detection t="27" x="163.43412044000002" y="56.660008049999995" z="4.5485377" />
    <detection t="28" x="161.88612914000004" y="56.190405410000004" z="4.3234944" />
    <detection t="29" x="160.35232182" y="55.60383554999999" z="4.894711" />
    <detection t="30" x="158.75909128" y="54.92578534" z="5.179533999999999" />
    <detection t="31" x="157.04689678" y="54.33889726" z="4.388912" />
    <detection t="32" x="155.31140731" y="53.90915883" z="4.8746524" />
    <detection t="33" x="153.56582658000002" y="53.49775034" z="5.0303073" />
    <detection t="34" x="151.91632336000004" y="53.20981473999999" z="4.440646" />
    <detection t="35" x="150.30082367" y="52.95396299" z="5.1560435" />
    <detection t="36" x="148.92720438999999" y="52.747896950000005" z="4.8428307" />
    <detection t="37" x="147.53494254000003" y="52.543632530000004" z="5.5212827" />
    <detection t="38" x="146.20389476000003" y="52.39086416999999" z="5.3585362000000005" />
  </particle>
  <particle nSpots="21">
    <detection t="19" x="106.62782082000001" y="22.123617539999998" z="-6.142315" />
    <detection t="20" x="106.12142639000001" y="21.767174929999996" z="-6.3093324" />
    <detection t="21" x="105.92269384000002" y="21.82321829" z="-6.798443300000001" />
    <detection t="22" x="105.85889159999999" y="21.722064500000002" z="-6.479648" />
    <detection t="23" x="105.75991982" y="21.449814339999996" z="-5.9750543" />
    <detection t="24" x="105.64258912000003" y="21.35036401" z="-6.0080423" />
    <detection t="25" x="105.53541263" y="21.379840449999996" z="-5.994104" />
    <detection t="26" x="105.80526479000002" y="21.425203679999996" z="-6.305282" />
    <detection t="27" x="105.99739104000002" y="20.949066189999996" z="-5.972386" />
    <detection t="28" x="106.0997074" y="20.61272391" z="-6.0819573" />
    <detection t="29" x="106.29254467000004" y="20.458288330000002" z="-5.9699636" />
    <detection t="30" x="106.67832627000001" y="20.16689778" z="-6.7444367" />
    <detection t="31" x="107.16507031000003" y="19.888276599999998" z="-6.574764699999999" />
    <detection t="32" x="107.74580283" y="19.43336771" z="-6.482663" />
    <detection t="33" x="108.17182101000003" y="19.076901979999995" z="-6.326574" />
    <detection t="34" x="108.78284109000003" y="18.785822779999997" z="-6.467877" />
    <detection t="35" x="109.54668068000001" y="18.51166852" z="-5.72181" />
    <detection t="36" x="110.37614573000002" y="18.36750926" z="-5.289613200000001" />
    <detection t="37" x="111.32091997999999" y="18.11641978" z="-5.9300127" />
    <detection t="38" x="112.20925213000004" y="17.875978850000003" z="-5.613150599999999" />
    <detection t="39" x="113.30840807999999" y="17.72839279" z="-5.147015000000001" />
  </particle>
  <particle nSpots="29">
    <detection t="12" x="205.7849321" y="73.58023730000001" z="-17.586423999999997" />
    <detection t="13" x="201.76202155" y="71.17956579000001" z="-17.674623" />
    <detection t="14" x="197.74469109" y="68.91796671" z="-17.815138" />
    <detection t="15" x="193.74047399" y="66.78043952" z="-17.950169" />
    <detection t="16" x="189.75844421" y="64.76971894" z="-17.874775" />
    <detection t="17" x="186.00180539000002" y="62.95522492999999" z="-17.381811" />
    <detection t="18" x="182.30094598" y="61.28836121" z="-17.392506" />
    <detection t="19" x="178.64740767" y="59.72690416" z="-17.46934" />
    <detection t="20" x="175.16860012" y="58.37946987" z="-17.583403" />
    <detection t="21" x="171.63367345" y="57.02965203" z="-17.75085" />
    <detection t="22" x="168.24109459" y="55.813778649999996" z="-17.381804000000002" />
    <detection t="23" x="164.88580035" y="54.69091312" z="-17.456936" />
    <detection t="24" x="161.5151781" y="53.57427601999999" z="-17.34742" />
    <detection t="25" x="157.97694504000003" y="52.430338060000004" z="-17.44977" />
    <detection t="26" x="154.56106885000003" y="51.46465294" z="-17.2682" />
    <detection t="27" x="151.12325575" y="50.5432867" z="-17.436283" />
    <detection t="28" x="147.80466855000003" y="49.73775181" z="-17.298725" />
    <detection t="29" x="144.59627477000004" y="49.0683133" z="-17.371078" />
    <detection t="30" x="141.30056210000004" y="48.42320527" z="-17.24756" />
    <detection t="31" x="138.07270060000002" y="47.80720467" z="-17.052046" />
    <detection t="32" x="134.89105976000002" y="47.30549189" z="-17.254929999999998" />
    <detection t="33" x="131.69619241000004" y="46.851687649999995" z="-17.184820000000002" />
    <detection t="34" x="128.54188609" y="46.56275945" z="-16.987114000000002" />
    <detection t="35" x="125.55443163000001" y="46.27704933" z="-16.780207" />
    <detection t="36" x="122.63216769000002" y="46.11115099" z="-16.582838" />
    <detection t="37" x="119.90270391000001" y="45.910425599999996" z="-16.417386999999998" />
    <detection t="38" x="117.11886407000003" y="45.79209916" z="-16.380678" />
    <detection t="39" x="114.66329741000004" y="45.66927451" z="-16.215569" />
    <detection t="40" x="112.20960014000002" y="45.57905496" z="-16.278053" />
  </particle>
  <particle nSpots="32">
    <detection t="0" x="221.97531303" y="103.58538185" z="-7.910505000000001" />
    <detection t="1" x="226.16042470000002" y="100.65543847" z="-8.221783" />
    <detection t="2" x="229.55739267" y="97.59369046" z="-9.222466" />
    <detection t="3" x="232.01867745000004" y="94.53596035000001" z="-10.708919" />
    <detection t="4" x="233.54626154" y="91.49867478" z="-9.641266" />
    <detection t="5" x="234.58856988000002" y="88.6834644" z="-10.881028" />
    <detection t="6" x="235.15283569000002" y="86.09321856000001" z="-11.02709" />
    <detection t="7" x="235.25898489000002" y="83.70208829" z="-10.420544" />
    <detection t="8" x="234.86057583000002" y="81.51509347000001" z="-10.352992" />
    <detection t="9" x="234.21616555000003" y="79.55604691" z="-10.610394" />
    <detection t="10" x="233.25262541" y="77.72266343000001" z="-10.493209" />
    <detection t="11" x="232.35302325000004" y="76.07174359000001" z="-10.999706" />
    <detection t="12" x="231.27972442000004" y="74.33711996000001" z="-11.27885" />
    <detection t="13" x="230.2325035" y="72.69512901" z="-10.597903" />
    <detection t="14" x="229.01623667" y="71.05363291" z="-10.506917" />
    <detection t="15" x="227.79949746" y="69.44980433" z="-11.087022" />
    <detection t="16" x="226.46863817000002" y="67.93454493" z="-10.808125500000001" />
    <detection t="17" x="225.04321291000002" y="66.38118463" z="-10.79245" />
    <detection t="18" x="223.59291821" y="64.88687566" z="-10.936103999999998" />
    <detection t="19" x="222.08028927000004" y="63.56493008" z="-10.522335" />
    <detection t="20" x="220.66585347" y="62.06963595" z="-10.510741000000001" />
    <detection t="21" x="219.23100218000002" y="60.524738750000004" z="-10.108019" />
    <detection t="22" x="217.74359349000002" y="58.90610657" z="-10.12164" />
    <detection t="23" x="216.25874173" y="57.272482329999995" z="-10.1579" />
    <detection t="24" x="214.97052591" y="55.63155971" z="-10.037014" />
    <detection t="25" x="213.52385905" y="54.056144339999996" z="-9.819996000000002" />
    <detection t="26" x="212.34866231" y="52.318352080000004" z="-10.360291499999999" />
    <detection t="27" x="210.90873011000002" y="50.68400485" z="-9.775596" />
    <detection t="28" x="209.25319441" y="48.90827085" z="-9.988669999999999" />
    <detection t="29" x="207.54696044000002" y="47.17440089" z="-9.598403999999999" />
    <detection t="30" x="205.7516425" y="45.47120907" z="-10.197654" />
    <detection t="31" x="204.80886654" y="43.5807521" z="-9.945341" />
  </particle>
  <particle nSpots="13">
    <detection t="18" x="34.87327701000001" y="82.68111257000001" z="-14.592362" />
    <detection t="19" x="32.952364440000025" y="84.76427588" z="-15.152999999999999" />
    <detection t="20" x="31.35093507000002" y="87.24954933000001" z="-14.849848999999999" />
    <detection t="21" x="30.13409556000002" y="89.98711654" z="-14.692121499999999" />
    <detection t="22" x="29.057190320000018" y="93.05333334000001" z="-15.272164000000002" />
    <detection t="23" x="28.490702580000004" y="95.78261063000001" z="-15.026495" />
    <detection t="24" x="28.605918120000013" y="98.73657291" z="-13.491156" />
    <detection t="25" x="29.334885000000014" y="101.66145664000001" z="-12.568519" />
    <detection t="26" x="31.06635958000001" y="105.68435843" z="-13.428243" />
    <detection t="27" x="33.914636640000026" y="109.6712363" z="-12.778584500000001" />
    <detection t="28" x="38.843121000000025" y="114.11188805" z="-11.521842999999999" />
    <detection t="29" x="44.68250470000001" y="118.37211995999999" z="-11.170494" />
    <detection t="30" x="52.35077786000002" y="121.50473735" z="-11.108503" />
  </particle>
  <particle nSpots="19">
    <detection t="0" x="171.13891893" y="22.55896971" z="7.747184799999999" />
    <detection t="1" x="160.28947894000004" y="20.39426323" z="6.8013787" />
    <detection t="2" x="149.30088472" y="18.78609512" z="7.348472999999999" />
    <detection t="3" x="138.24176920000002" y="18.02221144" z="7.444994" />
    <detection t="4" x="127.15812734000002" y="17.55715162" z="7.315519" />
    <detection t="5" x="116.04032121" y="17.499967840000004" z="7.2386246" />
    <detection t="6" x="105.00507554" y="18.059127789999998" z="6.821113599999999" />
    <detection t="7" x="93.97604748999998" y="19.02976288" z="7.4867353" />
    <detection t="8" x="83.55914688000001" y="20.565518079999997" z="7.209005" />
    <detection t="9" x="72.37959260000002" y="22.321071099999998" z="6.983574000000001" />
    <detection t="10" x="62.49230068000003" y="24.70771827" z="7.0718007" />
    <detection t="11" x="53.45940842000002" y="27.66348395" z="7.289136999999999" />
    <detection t="12" x="45.05375799000001" y="30.620628929999995" z="7.421302000000001" />
    <detection t="13" x="37.85447967000002" y="34.14655537" z="7.782257" />
    <detection t="14" x="31.33608154000001" y="38.56044444" z="7.611028" />
    <detection t="15" x="25.454917120000005" y="43.07018603" z="7.539757000000001" />
    <detection t="16" x="19.668819780000007" y="48.56551569" z="7.43545" />
    <detection t="17" x="14.566855010000012" y="54.02137224999999" z="7.8102984" />
    <detection t="18" x="8.46942476000001" y="58.00516549" z="10.08478" />
  </particle>
  <particle nSpots="9">
    <detection t="33" x="141.33238244" y="83.98752579" z="-9.455843" />
    <detection t="34" x="141.66019278" y="84.39375423" z="-10.976311" />
    <detection t="35" x="141.81220513" y="84.57353938" z="-10.716247000000001" />
    <detection t="36" x="142.08846253000002" y="84.70592728000001" z="-10.1826" />
    <detection t="37" x="142.52456359" y="84.96155429000001" z="-10.383144" />
    <detection t="38" x="142.77832659" y="85.04241471" z="-10.004002" />
    <detection t="39" x="143.23772127" y="85.45894988" z="-9.912685" />
    <detection t="40" x="143.59628793000002" y="85.85290894" z="-9.395242999999999" />
    <detection t="41" x="144.28313656" y="86.15085760000001" z="-9.159714" />
  </particle>
  <particle nSpots="9">
    <detection t="31" x="160.79285322000004" y="25.066390679999998" z="-19.175968" />
    <detection t="32" x="154.47712294000002" y="23.688175549999997" z="-19.190706" />
    <detection t="33" x="149.07007905" y="22.945387269999998" z="-18.81651" />
    <detection t="34" x="143.5562814" y="22.215160859999997" z="-18.821396" />
    <detection t="35" x="138.23977757" y="21.652005359999997" z="-18.502317" />
    <detection t="36" x="133.05204699" y="21.21332614" z="-18.085815" />
    <detection t="37" x="128.06075279000004" y="20.849284409999996" z="-17.995796" />
    <detection t="38" x="123.11299377" y="20.705350509999995" z="-18.267704000000002" />
    <detection t="39" x="118.40218010000001" y="20.41415704" z="-18.076977" />
  </particle>
  <particle nSpots="18">
    <detection t="0" x="139.04217608" y="15.628164929999999" z="-21.542992" />
    <detection t="1" x="131.74023269000003" y="15.42371231" z="-21.397106" />
    <detection t="2" x="123.97118287" y="15.566228100000002" z="-21.31333" />
    <detection t="3" x="115.26055319" y="15.82589228" z="-21.003439" />
    <detection t="4" x="106.06760671" y="16.089715150000004" z="-21.2134" />
    <detection t="5" x="96.77079495999999" y="16.85470272" z="-21.297573" />
    <detection t="6" x="87.57735697999999" y="18.01739175" z="-21.096142" />
    <detection t="7" x="78.04953268000003" y="19.49232414" z="-21.26738" />
    <detection t="8" x="68.64833639" y="21.478005779999997" z="-21.019566" />
    <detection t="9" x="59.859403420000035" y="23.919851639999997" z="-21.67941" />
    <detection t="10" x="51.26385637000001" y="26.83290883" z="-21.272873" />
    <detection t="11" x="43.35711924" y="29.84062366" z="-21.293253" />
    <detection t="12" x="35.69670583000001" y="33.16688208" z="-21.08362" />
    <detection t="13" x="28.9081099" y="37.33194924" z="-20.887273999999998" />
    <detection t="14" x="23.185499490000012" y="42.163855229999996" z="-21.01217" />
    <detection t="15" x="18.312523080000005" y="46.9317533" z="-19.823038" />
    <detection t="16" x="13.59021014000001" y="50.98052277" z="-19.109543" />
    <detection t="17" x="9.35728856" y="52.83286675" z="-20.5854" />
  </particle>
  <particle nSpots="3">
    <detection t="2" x="64.97730762999998" y="118.43920244" z="-19.12138" />
    <detection t="3" x="62.223694420000015" y="119.11018472" z="-18.037163" />
    <detection t="4" x="65.17141048000002" y="120.7529629" z="-17.804602" />
  </particle>
  <particle nSpots="37">
    <detection t="0" x="147.07866640000003" y="83.38721642" z="-12.251486" />
    <detection t="1" x="147.27394594000003" y="83.70807887000001" z="-12.194087" />
    <detection t="2" x="147.48868743000003" y="83.98704376" z="-12.6074295" />
    <detection t="3" x="148.38901697" y="84.39138399000001" z="-11.758605000000001" />
    <detection t="4" x="149.23025377" y="84.83884552" z="-11.454376" />
    <detection t="5" x="149.76505404" y="85.26662806" z="-11.54125" />
    <detection t="6" x="150.10866500000003" y="85.71517179" z="-11.542371000000001" />
    <detection t="7" x="150.52993007999999" y="86.12659939000001" z="-11.84183" />
    <detection t="8" x="150.93456307000002" y="86.59765407" z="-11.141566000000001" />
    <detection t="9" x="151.42144191" y="86.86640915000001" z="-10.660602" />
    <detection t="10" x="151.63274564" y="87.20118074000001" z="-11.474618" />
    <detection t="11" x="151.87264174" y="87.61493366" z="-11.381846000000001" />
    <detection t="12" x="152.42251075000001" y="87.92421672" z="-11.005592" />
    <detection t="13" x="152.99257308" y="88.37096608" z="-11.041355000000001" />
    <detection t="14" x="153.68399223" y="88.84465986000001" z="-11.213003" />
    <detection t="15" x="154.39371114" y="89.37493417" z="-11.32052" />
    <detection t="16" x="155.08793294000003" y="89.94209145" z="-11.058243" />
    <detection t="17" x="155.67248686" y="90.43841352000001" z="-10.986775999999999" />
    <detection t="18" x="156.35546056000004" y="90.96256113000001" z="-10.585231" />
    <detection t="19" x="157.12076257" y="91.5302862" z="-10.918472" />
    <detection t="20" x="157.97392344000002" y="92.14336562000001" z="-10.829821" />
    <detection t="21" x="159.01240044000002" y="92.82190389" z="-11.356653999999999" />
    <detection t="22" x="160.11099409000002" y="93.53091968000001" z="-10.533699" />
    <detection t="23" x="161.33252520000002" y="94.24694338" z="-11.3211355" />
    <detection t="24" x="162.59858142000002" y="94.99736557" z="-10.8024025" />
    <detection t="25" x="164.01234641000002" y="95.81474034" z="-10.978793" />
    <detection t="26" x="165.81025268000002" y="96.67209589000001" z="-11.151072000000001" />
    <detection t="27" x="168.10074758000002" y="97.73079263000001" z="-10.600119" />
    <detection t="28" x="170.19876829000003" y="98.90636455" z="-10.41085" />
    <detection t="29" x="172.14815213000003" y="100.05607313" z="-9.95401" />
    <detection t="30" x="174.13059487000004" y="101.13460218" z="-9.971973" />
    <detection t="31" x="176.24949327000002" y="102.25325582" z="-9.247867999999999" />
    <detection t="32" x="178.31505046" y="103.3158283" z="-10.306197000000001" />
    <detection t="33" x="180.74625154" y="104.47951033000001" z="-9.400525" />
    <detection t="34" x="183.02088749" y="105.61752988" z="-9.7318325" />
    <detection t="35" x="185.23127534000002" y="106.86630954" z="-10.118374000000001" />
    <detection t="36" x="188.04646908" y="108.34110095000001" z="-9.642445" />
  </particle>
  <particle nSpots="2">
    <detection t="22" x="66.50987498" y="120.76610373" z="-18.869107999999997" />
    <detection t="23" x="63.041546890000006" y="121.0949449" z="-20.346743" />
  </particle>
  <particle nSpots="24">
    <detection t="15" x="148.75591868000004" y="80.19566358" z="-15.789055" />
    <detection t="16" x="147.27318361" y="80.0787011" z="-15.177213" />
    <detection t="17" x="146.24131538" y="79.90530790000001" z="-15.425227" />
    <detection t="18" x="145.45590143000004" y="79.78082861" z="-15.085241" />
    <detection t="19" x="144.68535527" y="79.74904544" z="-15.029191" />
    <detection t="20" x="144.27988237" y="79.72679255" z="-15.319331" />
    <detection t="21" x="143.76173644" y="79.72057297" z="-14.847624" />
    <detection t="22" x="143.34080851" y="79.75644092" z="-14.644984" />
    <detection t="23" x="142.98029479000002" y="79.87179702" z="-14.866477" />
    <detection t="24" x="142.55299263" y="80.05443064" z="-14.630167000000002" />
    <detection t="25" x="142.25127014000003" y="80.17170832000001" z="-14.406229000000002" />
    <detection t="26" x="141.87481506" y="80.33955197" z="-14.065719" />
    <detection t="27" x="141.59113306" y="80.47699485000001" z="-13.939544" />
    <detection t="28" x="141.34494790000002" y="80.61952626" z="-13.929881" />
    <detection t="29" x="141.16270922" y="80.77905533" z="-13.313869" />
    <detection t="30" x="140.99980682" y="80.88980944000001" z="-12.745777" />
    <detection t="31" x="140.69103415" y="81.03530814000001" z="-13.127278" />
    <detection t="32" x="140.61572209000002" y="81.13383589" z="-12.439432" />
    <detection t="33" x="140.34427733" y="81.12279709" z="-13.003264" />
    <detection t="34" x="140.22555725" y="81.28373059" z="-11.901155000000001" />
    <detection t="35" x="140.09266863" y="81.30576345" z="-11.913778" />
    <detection t="36" x="140.25378068999999" y="81.49579582000001" z="-11.854168" />
    <detection t="37" x="140.28516472" y="81.43578623" z="-11.703083" />
    <detection t="38" x="140.32372196" y="81.52550906" z="-11.022877000000001" />
  </particle>
  <particle nSpots="6">
    <detection t="31" x="208.65956900000003" y="20.82099032" z="-12.287452" />
    <detection t="32" x="214.40528493" y="21.022783529999998" z="-11.286487" />
    <detection t="33" x="219.30046924000004" y="22.460519579999996" z="-10.385699" />
    <detection t="34" x="224.63368338000004" y="25.54231257" z="-11.4340105" />
    <detection t="35" x="230.55398453000004" y="30.148228599999996" z="-10.104865" />
    <detection t="36" x="235.43041727000002" y="34.92560074" z="-10.073466999999999" />
  </particle>
  <particle nSpots="21">
    <detection t="0" x="200.10892816" y="85.41658294000001" z="-19.731075" />
    <detection t="1" x="194.76428386999999" y="82.71297124" z="-20.2266" />
    <detection t="2" x="188.63899553" y="79.91996455" z="-20.043566000000002" />
    <detection t="3" x="182.87402071000002" y="77.26724192" z="-19.730747" />
    <detection t="4" x="177.38639124000002" y="74.81326117" z="-20.04417" />
    <detection t="5" x="171.88257376" y="72.54120033000001" z="-19.945567999999998" />
    <detection t="6" x="166.55627333" y="70.5449876" z="-20.025736" />
    <detection t="7" x="161.33102147" y="68.72055167" z="-19.436905" />
    <detection t="8" x="156.10789626000002" y="67.12781149" z="-19.554995" />
    <detection t="9" x="151.45894773999999" y="65.63114718" z="-19.375422" />
    <detection t="10" x="147.18162940000002" y="64.30059394" z="-19.649353" />
    <detection t="11" x="143.02955623000003" y="63.24471829" z="-19.527197" />
    <detection t="12" x="139.23319544000003" y="62.27767596" z="-19.856169" />
    <detection t="13" x="135.48982734999998" y="61.46995286" z="-19.491455" />
    <detection t="14" x="131.83779218" y="60.7612341" z="-19.670307" />
    <detection t="15" x="128.30995447000004" y="60.121142850000005" z="-19.40982" />
    <detection t="16" x="124.86999000000003" y="59.571406020000005" z="-19.206076" />
    <detection t="17" x="121.52033291999999" y="59.16420754" z="-18.934156" />
    <detection t="18" x="118.29184657000002" y="58.97239987" z="-18.718033" />
    <detection t="19" x="115.13347913000001" y="58.788564029999996" z="-19.13968" />
    <detection t="20" x="111.54668111000001" y="58.55780325999999" z="-19.804605" />
  </particle>
  <particle nSpots="9">
    <detection t="8" x="229.48535107000004" y="38.686981599999996" z="-17.278126" />
    <detection t="9" x="227.08422765" y="38.508366089999996" z="-17.333454" />
    <detection t="10" x="224.16382463000002" y="37.16031032" z="-18.729963" />
    <detection t="11" x="220.34954170000003" y="35.00476964" z="-19.619326" />
    <detection t="12" x="216.09136364" y="32.67235685" z="-20.360767000000003" />
    <detection t="13" x="211.46629707" y="30.136820489999998" z="-20.556957" />
    <detection t="14" x="206.71730806" y="27.678123829999997" z="-19.487095" />
    <detection t="15" x="202.23750332000003" y="25.15207927" z="-19.638174" />
    <detection t="16" x="198.25733752000002" y="23.439425819999997" z="-20.17697" />
  </particle>
  <particle nSpots="5">
    <detection t="37" x="213.00151222" y="92.88285346" z="-0.6943975" />
    <detection t="38" x="212.99161832" y="91.63477735000001" z="-0.65388054" />
    <detection t="39" x="212.74403329" y="90.61735518" z="-0.671164" />
    <detection t="40" x="212.43696506999999" y="89.52968964" z="-0.3259917" />
    <detection t="41" x="212.13324306000004" y="88.51938170000001" z="-0.47373909999999997" />
  </particle>
  <particle nSpots="25">
    <detection t="12" x="39.59145878000001" y="71.51629717" z="1.588675" />
    <detection t="13" x="36.717240780000026" y="74.10301543" z="2.253248" />
    <detection t="14" x="34.308787850000016" y="76.80426368" z="2.2470613" />
    <detection t="15" x="32.137242980000025" y="79.51471996000001" z="2.4221447" />
    <detection t="16" x="30.17828917" y="82.38052202" z="2.1982284" />
    <detection t="17" x="28.61990222" y="85.73897543000001" z="2.5370216" />
    <detection t="18" x="27.45377350000001" y="89.09934866" z="2.6907032" />
    <detection t="19" x="27.208818510000015" y="92.43839401000001" z="2.5019113999999996" />
    <detection t="20" x="27.802401060000022" y="96.0473583" z="1.1440417" />
    <detection t="21" x="29.399378780000006" y="100.41174439000001" z="0.40471345" />
    <detection t="22" x="32.349752730000006" y="105.41504216" z="-0.19915465" />
    <detection t="23" x="36.839100340000016" y="110.99840305000001" z="-0.47909480000000004" />
    <detection t="24" x="42.65133608000002" y="115.87796197" z="-1.1451488" />
    <detection t="25" x="50.02416545000003" y="120.32868769000001" z="-0.33371097" />
    <detection t="26" x="59.03067607000003" y="122.39156261" z="-1.4969291999999998" />
    <detection t="27" x="68.0612461" y="123.38504113000002" z="-0.3737514" />
    <detection t="28" x="76.90905162000001" y="121.69420777000002" z="-0.11374778" />
    <detection t="29" x="86.25060511000004" y="119.82545097000002" z="-0.017577416999999998" />
    <detection t="30" x="95.03245367" y="118.64598622" z="-0.020057775" />
    <detection t="31" x="104.02485443" y="117.63195114000001" z="0.7626548000000001" />
    <detection t="32" x="112.96384456999999" y="117.04328344000001" z="1.8630886999999998" />
    <detection t="33" x="122.39035786" y="117.10658524000002" z="2.0225183999999996" />
    <detection t="34" x="131.91681229" y="117.47198644" z="3.6404912000000005" />
    <detection t="35" x="141.67991351" y="117.88104449" z="5.537287999999999" />
    <detection t="36" x="151.76268237" y="119.19543102" z="7.7470419999999995" />
  </particle>
  <particle nSpots="8">
    <detection t="0" x="81.16001517000001" y="120.33978249" z="-9.1977215" />
    <detection t="1" x="89.20820117" y="118.95537630000001" z="-8.785761" />
    <detection t="2" x="97.49962405000002" y="117.43156003000001" z="-9.12158" />
    <detection t="3" x="106.35623787000003" y="116.74811214000002" z="-9.755881" />
    <detection t="4" x="115.31733481000003" y="116.57716511000001" z="-9.682342" />
    <detection t="5" x="124.27970499000003" y="116.61998070000001" z="-8.003292" />
    <detection t="6" x="134.05542840000004" y="117.30123729000002" z="-9.462492999999998" />
    <detection t="7" x="144.29830499000002" y="118.25735141999999" z="-6.2930484" />
  </particle>
  <particle nSpots="2">
    <detection t="0" x="39.97272221" y="28.010456939999997" z="-20.988703" />
    <detection t="1" x="32.91886243000002" y="27.955206529999998" z="-18.728054" />
  </particle>
  <particle nSpots="12">
    <detection t="0" x="81.62576674000002" y="23.43928141" z="7.237100999999999" />
    <detection t="1" x="72.78157945999999" y="25.18419179" z="7.59588" />
    <detection t="2" x="64.5148825" y="27.13083426" z="7.2620416" />
    <detection t="3" x="56.830779010000015" y="29.761858189999998" z="7.3141565" />
    <detection t="4" x="49.113419290000024" y="33.02224396" z="6.911177599999999" />
    <detection t="5" x="42.28874072000002" y="35.95283801" z="7.1697874000000015" />
    <detection t="6" x="35.92898395" y="39.83597427" z="6.6165270000000005" />
    <detection t="7" x="30.00744916000002" y="44.13664739" z="7.5806317" />
    <detection t="8" x="24.99888217" y="47.63885501" z="6.772498599999999" />
    <detection t="9" x="20.095788030000023" y="51.38279952" z="5.9656754" />
    <detection t="10" x="15.690262940000025" y="54.48174004999999" z="6.33053" />
    <detection t="11" x="11.706401590000013" y="56.14310144" z="1.1975875" />
  </particle>
  <particle nSpots="13">
    <detection t="27" x="23.81460685000002" y="55.45806509" z="-12.353188000000001" />
    <detection t="28" x="22.76947954000002" y="56.08359463" z="-13.572335999999998" />
    <detection t="29" x="21.917713600000013" y="56.057582700000005" z="-13.228936" />
    <detection t="30" x="21.342252880000018" y="55.896236769999994" z="-12.389183000000001" />
    <detection t="31" x="20.71625524000001" y="55.836389419999996" z="-12.038651" />
    <detection t="32" x="20.179079770000016" y="55.46170081" z="-12.313816000000001" />
    <detection t="33" x="20.128420980000016" y="55.18010727" z="-11.724902" />
    <detection t="34" x="20.02869733" y="53.55673638" z="-10.9959345" />
    <detection t="35" x="20.31269056000002" y="52.707150070000004" z="-10.720642" />
    <detection t="36" x="21.04863062000001" y="51.64871322" z="-10.576956" />
    <detection t="37" x="21.772434370000013" y="49.76030137" z="-8.454791" />
    <detection t="38" x="22.505482690000008" y="47.581582409999996" z="-10.200304" />
    <detection t="39" x="23.287491710000012" y="43.144126199999995" z="-9.961468" />
  </particle>
  <particle nSpots="23">
    <detection t="0" x="153.38132160000004" y="42.85158086" z="-9.567033" />
    <detection t="1" x="152.01046024" y="42.51909352" z="-8.491103" />
    <detection t="2" x="150.51650797000002" y="42.26012933" z="-9.041775999999999" />
    <detection t="3" x="148.92122943000004" y="42.01905262" z="-9.113379" />
    <detection t="4" x="147.65670072" y="41.843943519999996" z="-8.95357" />
    <detection t="5" x="146.84639402" y="41.67383844" z="-8.99896" />
    <detection t="6" x="145.60719997" y="41.453471279999995" z="-8.955269" />
    <detection t="7" x="144.21419007000003" y="41.20557676" z="-9.244105000000001" />
    <detection t="8" x="142.77319244" y="41.00752728" z="-9.441784" />
    <detection t="9" x="141.3292416" y="40.84865604" z="-9.055833999999999" />
    <detection t="10" x="139.85700111" y="40.71146725" z="-9.06939" />
    <detection t="11" x="138.48288845000002" y="40.62449522" z="-9.1370535" />
    <detection t="12" x="137.29629257" y="40.433776699999996" z="-9.257723" />
    <detection t="13" x="135.91207242000002" y="40.248997679999995" z="-9.030086" />
    <detection t="14" x="134.41503016000001" y="40.167920599999995" z="-8.875336" />
    <detection t="15" x="133.07285744" y="40.07439202" z="-9.265998" />
    <detection t="16" x="131.89768399000002" y="40.003174369999996" z="-9.087842" />
    <detection t="17" x="130.73143959000004" y="39.99847437" z="-9.139353999999999" />
    <detection t="18" x="129.56368652000003" y="39.952766149999995" z="-9.300502999999999" />
    <detection t="19" x="128.25890765000003" y="39.84578885" z="-8.542552" />
    <detection t="20" x="126.80262764000003" y="39.72644882" z="-8.646469999999999" />
    <detection t="21" x="125.34161843000004" y="39.68427042" z="-9.388098" />
    <detection t="22" x="124.79627037" y="39.66653347" z="-9.360274" />
  </particle>
  <particle nSpots="43">
    <detection t="0" x="158.39140525" y="70.48000886000001" z="-15.5686" />
    <detection t="1" x="157.94484364" y="70.61590526" z="-15.968182" />
    <detection t="2" x="157.60047560000004" y="70.71854385" z="-15.67276" />
    <detection t="3" x="157.32302933" y="70.84413066" z="-15.706804" />
    <detection t="4" x="156.84552134" y="70.88379807000001" z="-15.435245499999999" />
    <detection t="5" x="156.27499959" y="71.05007269000001" z="-15.28784" />
    <detection t="6" x="155.64931868000002" y="71.26090429" z="-15.862845000000002" />
    <detection t="7" x="155.26247458" y="71.40051335000001" z="-15.451020999999999" />
    <detection t="8" x="154.83988176000003" y="71.6091684" z="-15.143370999999998" />
    <detection t="9" x="154.50892309" y="71.82479853000001" z="-15.054322" />
    <detection t="10" x="154.34231542000003" y="72.03010076000001" z="-13.540265" />
    <detection t="11" x="154.30974145" y="72.23842033000001" z="-10.302211" />
    <detection t="12" x="154.26140295" y="72.48776414000001" z="-10.555414" />
    <detection t="13" x="154.29853857" y="72.68829442" z="-9.996053999999999" />
    <detection t="14" x="154.33966213000002" y="72.91711034000001" z="-10.500413" />
    <detection t="15" x="154.6965096" y="73.16191589" z="-9.139108" />
    <detection t="16" x="154.74556139000003" y="73.36691369" z="-9.812351" />
    <detection t="17" x="154.74739664999998" y="73.60079532" z="-10.08736" />
    <detection t="18" x="154.68465824000003" y="73.87016621000001" z="-9.5917015" />
    <detection t="19" x="154.98299604" y="74.16979104" z="-9.905534" />
    <detection t="20" x="155.64698604" y="74.47313251" z="-9.735371" />
    <detection t="21" x="156.04112889000004" y="74.76428554" z="-10.083622" />
    <detection t="22" x="156.43279068000004" y="75.06033277" z="-10.366265" />
    <detection t="23" x="156.76581955" y="75.38694625000001" z="-9.885497" />
    <detection t="24" x="157.19957733" y="75.85688218" z="-10.015577" />
    <detection t="25" x="157.58473859000003" y="76.262207" z="-9.853602" />
    <detection t="26" x="158.04277984000004" y="76.65743732" z="-10.271371" />
    <detection t="27" x="158.50164410000002" y="77.0415605" z="-10.340178" />
    <detection t="28" x="159.03358681000003" y="77.40926694000001" z="-9.699859" />
    <detection t="29" x="159.53992084000004" y="77.85395825" z="-10.304881" />
    <detection t="30" x="160.06275366" y="78.18330719000001" z="-9.527232000000001" />
    <detection t="31" x="160.54945298" y="78.62032268" z="-9.352513" />
    <detection t="32" x="160.81185415" y="78.91142103" z="-9.116386" />
    <detection t="33" x="161.44706902000001" y="79.22177528" z="-9.417342999999999" />
    <detection t="34" x="161.82519193000002" y="79.5115949" z="-8.336317999999999" />
    <detection t="35" x="162.19573274000004" y="79.79043043" z="-7.58564" />
    <detection t="36" x="162.48066639" y="80.19783906" z="-7.2455163" />
    <detection t="37" x="162.78054623000003" y="80.64380044" z="-7.484007000000001" />
    <detection t="38" x="163.23431033000003" y="81.24297372000001" z="-7.7324589999999995" />
    <detection t="39" x="163.69287008999999" y="81.64491354" z="-7.828761599999999" />
    <detection t="40" x="164.25207775" y="82.14255307" z="-8.711834" />
    <detection t="41" x="164.73092413" y="82.64312642" z="-7.29645" />
    <detection t="42" x="165.41926589000002" y="83.26424872000001" z="-7.6477222000000005" />
  </particle>
  <particle nSpots="41">
    <detection t="0" x="99.69160299999999" y="87.59368232" z="-2.9587814999999997" />
    <detection t="1" x="101.39772655000002" y="87.75765928" z="-2.838139" />
    <detection t="2" x="103.30220151000003" y="87.88372113000001" z="-3.8639742999999993" />
    <detection t="3" x="105.37533174999999" y="88.21653538000001" z="-3.9167802000000003" />
    <detection t="4" x="107.44464549000003" y="88.68735799000001" z="-4.493128" />
    <detection t="5" x="109.31595388" y="89.44076583" z="-3.6243385999999997" />
    <detection t="6" x="111.38748275" y="89.93755551000001" z="-5.10195" />
    <detection t="7" x="113.50868180999998" y="90.49178308" z="-5.0643525" />
    <detection t="8" x="115.65297605" y="91.06621724" z="-3.2510054" />
    <detection t="9" x="117.65380137" y="91.57912033000001" z="-3.5452347" />
    <detection t="10" x="119.60578763000001" y="92.27261629" z="-3.85285" />
    <detection t="11" x="121.70766552000003" y="92.88584014" z="-4.4978023" />
    <detection t="12" x="123.85861438" y="93.44161929" z="-3.8186638" />
    <detection t="13" x="126.06561307000004" y="94.04247638000001" z="-3.594622" />
    <detection t="14" x="128.41154819000002" y="94.54308449000001" z="-4.105474500000001" />
    <detection t="15" x="131.00023578000003" y="95.28789903" z="-3.9018567" />
    <detection t="16" x="133.61585939000003" y="96.11596272" z="-3.323584" />
    <detection t="17" x="136.06574541999998" y="96.92887424" z="-3.7172377" />
    <detection t="18" x="138.65511767000004" y="97.73285204000001" z="-3.8570917000000002" />
    <detection t="19" x="141.42106665" y="98.55892054" z="-3.7112486000000002" />
    <detection t="20" x="144.48584269000003" y="99.51069748" z="-3.224136" />
    <detection t="21" x="147.80514974" y="100.51455091000001" z="-3.761737" />
    <detection t="22" x="151.25828071" y="101.59113357000001" z="-2.8632276" />
    <detection t="23" x="154.85284452000002" y="102.77451788" z="-2.9909909" />
    <detection t="24" x="158.81332922" y="104.18709821" z="-3.0507134999999996" />
    <detection t="25" x="162.82474794" y="105.66987866000001" z="-2.3462598" />
    <detection t="26" x="167.20477887000004" y="107.36734125000001" z="-3.1576655" />
    <detection t="27" x="171.82288569000002" y="109.36523818" z="-2.4590742999999997" />
    <detection t="28" x="176.76656084" y="111.75605339" z="-4.1127863" />
    <detection t="29" x="182.05075985000002" y="114.22527362" z="-3.3933356" />
    <detection t="30" x="187.68584908000003" y="116.38550356000002" z="-3.9700549" />
    <detection t="31" x="193.81957420000003" y="117.98057650999999" z="-2.4928784" />
    <detection t="32" x="200.00326248" y="118.67669979000001" z="-3.8410099" />
    <detection t="33" x="206.6783542" y="118.42774945" z="-2.9558556" />
    <detection t="34" x="213.036922" y="117.15817168000001" z="-3.1269777000000003" />
    <detection t="35" x="218.66396213000002" y="114.67273314000002" z="-2.515663" />
    <detection t="36" x="223.60250629" y="111.69298828000001" z="-2.1832743" />
    <detection t="37" x="227.55330147" y="108.2812346" z="-1.7272549" />
    <detection t="38" x="230.57460885" y="104.76203173" z="-1.6961491000000002" />
    <detection t="39" x="232.86182968000003" y="101.21847864" z="-1.5304794" />
    <detection t="40" x="234.57343471000002" y="97.98291354000001" z="-1.4137839" />
  </particle>
  <particle nSpots="6">
    <detection t="0" x="170.55058034" y="14.257104110000002" z="-3.5577657" />
    <detection t="1" x="172.81067306" y="14.578351849999999" z="-3.9893038" />
    <detection t="2" x="175.27188392" y="14.90470542" z="-3.2735380000000003" />
    <detection t="3" x="178.01913223000003" y="15.172605939999999" z="-3.9858787" />
    <detection t="4" x="181.23462643" y="15.395311600000001" z="-3.7532136" />
    <detection t="5" x="184.56000574" y="15.52139556" z="-4.8584857" />
  </particle>
  <particle nSpots="5">
    <detection t="0" x="187.75970268000003" y="38.43737521" z="-10.282166" />
    <detection t="1" x="186.61251317" y="37.23779803" z="-10.414003" />
    <detection t="2" x="185.73300413000004" y="36.04303572" z="-11.053294000000001" />
    <detection t="3" x="185.28929385000004" y="34.8459001" z="-10.683977" />
    <detection t="4" x="185.77630092000004" y="34.1226777" z="-9.400794" />
  </particle>
  <particle nSpots="5">
    <detection t="0" x="138.30703249000004" y="57.87805567" z="-14.810920000000001" />
    <detection t="1" x="136.62492566000003" y="57.76448532" z="-14.758101000000002" />
    <detection t="2" x="134.96003121" y="57.73430319999999" z="-14.427119" />
    <detection t="3" x="133.10793821" y="57.546062060000004" z="-14.917619" />
    <detection t="4" x="131.69664236" y="57.791578609999995" z="-14.748095000000001" />
  </particle>
  <particle nSpots="17">
    <detection t="0" x="206.75354089" y="104.55158248000001" z="-2.3316380000000003" />
    <detection t="1" x="209.72930975000003" y="104.33565745" z="-2.7762208" />
    <detection t="2" x="212.82132753000002" y="103.98423321" z="-2.0729356" />
    <detection t="3" x="215.76669734" y="103.19784727000001" z="-2.303704" />
    <detection t="4" x="218.71219664" y="101.94688427000001" z="-2.2972264" />
    <detection t="5" x="221.40600721000004" y="100.36492593000001" z="-1.886514" />
    <detection t="6" x="223.84174417000003" y="98.63117353000001" z="-2.161022" />
    <detection t="7" x="226.13060876000003" y="96.73712968000001" z="-2.1626666" />
    <detection t="8" x="227.96704912" y="94.69184176" z="-2.1385067" />
    <detection t="9" x="229.46376423000004" y="92.68393037" z="-2.2324646" />
    <detection t="10" x="230.81745334" y="90.75935059000001" z="-1.9212029" />
    <detection t="11" x="231.85427354" y="88.69555778" z="-2.0953515" />
    <detection t="12" x="232.60479923000003" y="86.64656775" z="-1.5967474" />
    <detection t="13" x="233.06836787000003" y="84.67966394000001" z="-1.508918" />
    <detection t="14" x="233.29414665000002" y="82.85519946000001" z="-1.4977181" />
    <detection t="15" x="232.85492399000003" y="80.91653832" z="-2.0914526" />
    <detection t="16" x="232.33930497" y="79.21588038" z="-2.0089839" />
  </particle>
  <particle nSpots="21">
    <detection t="0" x="173.54360334" y="112.80962282" z="-19.805494" />
    <detection t="1" x="166.93529368000003" y="109.85263801" z="-19.915741" />
    <detection t="2" x="161.02634072" y="106.82761044" z="-19.209695999999997" />
    <detection t="3" x="154.92176023000002" y="103.90532582" z="-20.053932" />
    <detection t="4" x="148.89989461" y="101.26886284000001" z="-19.834695999999997" />
    <detection t="5" x="142.43499964" y="99.11456482000001" z="-19.896473" />
    <detection t="6" x="136.39022807000003" y="97.1329896" z="-20.125969" />
    <detection t="7" x="130.61653298" y="95.41842759000001" z="-19.888994" />
    <detection t="8" x="125.38904145999999" y="93.94836761" z="-20.012947" />
    <detection t="9" x="120.19885837999999" y="92.60322202" z="-19.859316" />
    <detection t="10" x="114.74593570000002" y="91.30597195" z="-19.788496" />
    <detection t="11" x="109.61360616000002" y="90.31666581" z="-20.001694" />
    <detection t="12" x="104.87050421000004" y="89.54660688" z="-19.617008" />
    <detection t="13" x="100.25632088000003" y="88.91748451000001" z="-20.092384" />
    <detection t="14" x="95.83815785000002" y="88.38866199" z="-19.663567999999998" />
    <detection t="15" x="91.60586548999999" y="88.00214310000001" z="-19.90309" />
    <detection t="16" x="87.39689451000004" y="87.85015114000001" z="-19.605038" />
    <detection t="17" x="83.21676231000004" y="87.85650137" z="-19.625764999999998" />
    <detection t="18" x="79.35933392999999" y="87.91180206" z="-19.91027" />
    <detection t="19" x="75.65506830999999" y="88.1082197" z="-19.425879000000002" />
    <detection t="20" x="72.17259059000003" y="88.39974017" z="-20.344534" />
  </particle>
  <particle nSpots="17">
    <detection t="23" x="207.01587216000001" y="38.33478469" z="-9.766415" />
    <detection t="24" x="206.46848341000003" y="37.55312022" z="-10.101236" />
    <detection t="25" x="207.05140154000003" y="36.708332139999996" z="-10.352306" />
    <detection t="26" x="208.24062710000004" y="35.90782438" z="-10.534528" />
    <detection t="27" x="209.57435045" y="35.36836995" z="-10.758230000000001" />
    <detection t="28" x="210.81825659000003" y="35.13756319" z="-10.749657000000001" />
    <detection t="29" x="212.25865641000001" y="35.07787585" z="-10.1542845" />
    <detection t="30" x="213.78038563" y="35.2690736" z="-10.194391" />
    <detection t="31" x="215.35639222000003" y="35.6425184" z="-9.523736" />
    <detection t="32" x="217.05289573" y="36.37983625" z="-9.211674" />
    <detection t="33" x="218.77659075000003" y="37.32937931" z="-9.418265" />
    <detection t="34" x="220.49595151" y="38.44557063" z="-8.991338" />
    <detection t="35" x="222.21750028000002" y="39.675397159999996" z="-9.155415" />
    <detection t="36" x="223.93049210000004" y="41.12697487" z="-8.713922" />
    <detection t="37" x="225.54771965000003" y="42.41509214" z="-8.721784" />
    <detection t="38" x="226.98133477" y="44.11972627" z="-8.926262" />
    <detection t="39" x="227.90854278" y="45.59314438" z="-9.106758000000001" />
  </particle>
  <particle nSpots="8">
    <detection t="0" x="33.66159513000002" y="24.39474301" z="-10.051489" />
    <detection t="1" x="38.11636222000001" y="23.15358835" z="-8.392885" />
    <detection t="2" x="40.46717918000002" y="23.01916345" z="-7.152937" />
    <detection t="3" x="39.98353524000001" y="24.17504461" z="4.609217" />
    <detection t="4" x="36.00675614000002" y="26.59417799" z="8.086217999999999" />
    <detection t="5" x="29.99710719000001" y="29.56263661" z="0.7721887" />
    <detection t="6" x="24.943171700000022" y="32.31164132" z="-6.235671" />
    <detection t="7" x="22.616479000000027" y="33.22371796" z="-4.573248" />
  </particle>
  <particle nSpots="3">
    <detection t="15" x="42.167180720000005" y="23.855752359999997" z="6.5196385" />
    <detection t="16" x="37.655223560000024" y="25.210618099999998" z="5.5825486" />
    <detection t="17" x="32.747588990000025" y="28.65841467" z="6.549681" />
  </particle>
  <particle nSpots="43">
    <detection t="0" x="82.26486719000002" y="70.69191126000001" z="-12.731665" />
    <detection t="1" x="81.26086758000002" y="71.13562453" z="-13.174048999999998" />
    <detection t="2" x="80.17802344" y="71.75667056" z="-12.396378" />
    <detection t="3" x="79.21405489" y="72.29524122000001" z="-12.765021" />
    <detection t="4" x="78.24975653000001" y="73.01455036" z="-12.668698" />
    <detection t="5" x="77.32506192" y="73.81805352" z="-12.651192" />
    <detection t="6" x="76.47457015999998" y="75.0274486" z="-12.522664" />
    <detection t="7" x="75.55026107000003" y="75.83937765" z="-12.760736" />
    <detection t="8" x="74.73700327" y="76.84277901" z="-12.56179" />
    <detection t="9" x="73.84230313" y="77.63044648" z="-12.612507" />
    <detection t="10" x="72.94020720000003" y="78.47103265000001" z="-12.334813" />
    <detection t="11" x="72.13070371999999" y="79.41424445000001" z="-12.410384" />
    <detection t="12" x="71.41924905000002" y="80.14362452" z="-12.276017999999999" />
    <detection t="13" x="70.58222595000001" y="81.02215702000001" z="-12.329637" />
    <detection t="14" x="69.59650353" y="81.92169333000001" z="-12.173533" />
    <detection t="15" x="68.63821791000004" y="82.80698982000001" z="-11.702211" />
    <detection t="16" x="67.77039387000002" y="83.68802367" z="-11.674439" />
    <detection t="17" x="67.02950993000002" y="84.61833150000001" z="-11.512083" />
    <detection t="18" x="66.22945031" y="85.48267796" z="-11.751294" />
    <detection t="19" x="65.61803749" y="86.14532738000001" z="-11.732669999999999" />
    <detection t="20" x="65.11762277000003" y="86.91995979000001" z="-11.508917" />
    <detection t="21" x="64.59905863" y="87.78562183000001" z="-11.667324" />
    <detection t="22" x="64.19149016" y="88.6708011" z="-11.606311999999999" />
    <detection t="23" x="63.72629656999999" y="89.58502271" z="-11.284107" />
    <detection t="24" x="63.25975589000001" y="90.14085888000001" z="-11.3049965" />
    <detection t="25" x="62.93446621999999" y="90.91556799" z="-11.225647" />
    <detection t="26" x="63.04323603" y="91.22757384" z="-11.293703" />
    <detection t="27" x="63.10899546000002" y="92.04597095000001" z="-11.163185" />
    <detection t="28" x="63.221343330000025" y="92.43640663000001" z="-10.821480000000001" />
    <detection t="29" x="63.513177600000006" y="92.75310774" z="-11.042116" />
    <detection t="30" x="63.58317655000002" y="93.36405287000001" z="-10.60037" />
    <detection t="31" x="63.659746540000015" y="93.74971862000001" z="-10.769313" />
    <detection t="32" x="63.81296413000001" y="94.32516123" z="-10.205505" />
    <detection t="33" x="64.08825874000001" y="94.90130118" z="-10.061947" />
    <detection t="34" x="64.39457026000002" y="95.38695164" z="-10.346732000000001" />
    <detection t="35" x="64.53205376" y="96.49065694000001" z="-9.551978" />
    <detection t="36" x="64.96221831000003" y="96.91560789" z="-9.291078" />
    <detection t="37" x="65.36048048000004" y="96.97039847" z="-9.396357" />
    <detection t="38" x="65.87912377999999" y="97.03118976" z="-9.09348" />
    <detection t="39" x="66.35210860000001" y="97.44183437000001" z="-9.4317665" />
    <detection t="40" x="66.97239365000001" y="97.65159064000001" z="-9.628447" />
    <detection t="41" x="67.62256100000002" y="97.50942533" z="-9.131131" />
    <detection t="42" x="68.27480227000001" y="97.57267893000001" z="-9.160663000000001" />
  </particle>
  <particle nSpots="38">
    <detection t="0" x="142.84772462" y="51.765716489999996" z="-17.945839000000003" />
    <detection t="1" x="139.63633795000004" y="51.33698655999999" z="-18.142515" />
    <detection t="2" x="136.40183454000004" y="51.1130975" z="-17.994919" />
    <detection t="3" x="133.23810611" y="50.86096778" z="-17.773563" />
    <detection t="4" x="130.21088329000003" y="50.63155860999999" z="-17.858095000000002" />
    <detection t="5" x="127.03700072999999" y="50.448104719999996" z="-17.734726000000002" />
    <detection t="6" x="123.98773463000003" y="50.34679465999999" z="-17.750376" />
    <detection t="7" x="121.02755628" y="50.313426400000004" z="-17.468320000000002" />
    <detection t="8" x="118.17754007000002" y="50.34164001999999" z="-17.270878" />
    <detection t="9" x="115.35260690000001" y="50.35975151" z="-17.446785000000002" />
    <detection t="10" x="112.66503015" y="50.46227522" z="-17.245274" />
    <detection t="11" x="110.17168207000003" y="50.609720489999994" z="-17.065676" />
    <detection t="12" x="107.76767348999999" y="50.66730505" z="-17.118285999999998" />
    <detection t="13" x="105.34836530000001" y="50.7518564" z="-16.772362" />
    <detection t="14" x="103.09627913000003" y="50.8546438" z="-16.95514" />
    <detection t="15" x="100.88207090000003" y="51.06114770999999" z="-17.042832999999998" />
    <detection t="16" x="98.88445430000002" y="51.1804067" z="-16.47542" />
    <detection t="17" x="96.96829030000004" y="51.37117206" z="-16.43579" />
    <detection t="18" x="95.08691561" y="51.60278634" z="-16.206660999999997" />
    <detection t="19" x="93.36806877000004" y="51.823407749999994" z="-16.70262" />
    <detection t="20" x="91.56325721000002" y="52.12171985999999" z="-16.297138" />
    <detection t="21" x="89.80405264000001" y="52.48674349" z="-16.01474" />
    <detection t="22" x="88.2914199" y="52.85715946999999" z="-15.907166" />
    <detection t="23" x="86.89700952999999" y="53.24622376999999" z="-15.704873999999998" />
    <detection t="24" x="85.56637961000001" y="53.612705749999996" z="-15.646204000000001" />
    <detection t="25" x="84.39014698" y="53.9912249" z="-15.746959" />
    <detection t="26" x="83.24162478" y="54.37962031" z="-15.851085000000001" />
    <detection t="27" x="82.15197706999999" y="54.782767029999995" z="-15.350874" />
    <detection t="28" x="81.05012572999999" y="55.218159789999994" z="-15.440752" />
    <detection t="29" x="80.01926639999999" y="55.57578195999999" z="-15.751978" />
    <detection t="30" x="78.96399058000003" y="55.91782452" z="-15.165555" />
    <detection t="31" x="77.91922566" y="56.26519457" z="-14.837066" />
    <detection t="32" x="76.85785831999999" y="56.60066142" z="-15.298785999999998" />
    <detection t="33" x="75.92222971000001" y="56.89982165999999" z="-15.066749" />
    <detection t="34" x="74.94112842000004" y="57.15181997999999" z="-15.094311" />
    <detection t="35" x="74.03777502000003" y="57.714916069999994" z="-15.122995000000001" />
    <detection t="36" x="73.17221354000003" y="58.18497385" z="-14.749528" />
    <detection t="37" x="72.30146590999999" y="58.53686323" z="-14.885263" />
  </particle>
  <particle nSpots="43">
    <detection t="0" x="211.07026118" y="31.84496093" z="-21.040658999999998" />
    <detection t="1" x="205.84330774" y="29.227046559999998" z="-21.27156" />
    <detection t="2" x="200.64384997000002" y="26.767142989999996" z="-20.770807" />
    <detection t="3" x="195.78922700000004" y="24.58384651" z="-21.067608" />
    <detection t="4" x="191.42830762" y="22.633693109999996" z="-20.833883" />
    <detection t="5" x="187.30521269000002" y="20.99473511" z="-20.899548" />
    <detection t="6" x="182.71870702" y="19.38743222" z="-21.177426999999998" />
    <detection t="7" x="179.22516744" y="18.335719519999998" z="-20.969791" />
    <detection t="8" x="176.65994919000002" y="17.63094476" z="-20.375725" />
    <detection t="9" x="174.53386153000002" y="16.94855717" z="-20.041748000000002" />
    <detection t="10" x="173.08107793" y="16.47526095" z="-20.25958" />
    <detection t="11" x="172.21018165000004" y="15.797576390000001" z="-19.863768" />
    <detection t="12" x="171.77605463000003" y="15.351520420000002" z="-20.040937" />
    <detection t="13" x="171.65519192" y="15.313550489999999" z="-20.713879000000002" />
    <detection t="14" x="172.27151292000002" y="15.493618549999999" z="-20.172121" />
    <detection t="15" x="173.76872085000002" y="15.557038499999999" z="-19.986288000000002" />
    <detection t="16" x="175.8356417" y="15.7309772" z="-19.940392000000003" />
    <detection t="17" x="178.52384382000002" y="15.76663076" z="-20.082708" />
    <detection t="18" x="180.9676399" y="15.475832689999999" z="-19.971167" />
    <detection t="19" x="183.65689979" y="16.25946665" z="-19.818579999999997" />
    <detection t="20" x="187.44280914" y="16.85201464" z="-20.031382" />
    <detection t="21" x="191.63711304000003" y="17.305590539999997" z="-19.78282" />
    <detection t="22" x="196.17825463000003" y="18.18614083" z="-18.503452" />
    <detection t="23" x="201.46347011" y="19.988201179999997" z="-18.999184" />
    <detection t="24" x="208.22958879000004" y="20.662289269999995" z="-18.41519" />
    <detection t="25" x="215.10353480000003" y="22.61394947" z="-15.866332" />
    <detection t="26" x="222.03866527000002" y="25.270418890000002" z="-14.567069" />
    <detection t="27" x="227.98195078000003" y="28.790197929999998" z="-14.939922" />
    <detection t="28" x="232.23256578000002" y="32.40376704" z="-16.100016" />
    <detection t="29" x="234.77123439000002" y="35.73079126" z="-15.877035000000001" />
    <detection t="30" x="235.26640819" y="37.91520809" z="-17.515694" />
    <detection t="31" x="233.72772384" y="38.81501155" z="-19.739594" />
    <detection t="32" x="230.24469387" y="38.4276865" z="-19.306147" />
    <detection t="33" x="225.62793956000002" y="36.61352408" z="-20.54081" />
    <detection t="34" x="220.33862812" y="34.00707534" z="-20.874947" />
    <detection t="35" x="214.52638379" y="31.129251769999996" z="-21.483068" />
    <detection t="36" x="208.34521398000004" y="28.41382822" z="-21.184977" />
    <detection t="37" x="202.14660346" y="26.15695214" z="-20.436258" />
    <detection t="38" x="195.94591093000003" y="23.737114249999998" z="-21.684587" />
    <detection t="39" x="189.48105829000002" y="21.89377905" z="-21.432512" />
    <detection t="40" x="182.21905837000003" y="20.03470618" z="-20.564142" />
    <detection t="41" x="175.46125365" y="18.432981059999996" z="-20.688812" />
    <detection t="42" x="169.08263997" y="17.079171950000003" z="-21.121103" />
  </particle>
  <particle nSpots="20">
    <detection t="22" x="195.24927626" y="62.972366709999996" z="6.700977000000001" />
    <detection t="23" x="190.69950209" y="60.249927140000004" z="6.735575999999999" />
    <detection t="24" x="186.20980085000002" y="58.14918406" z="6.602867999999999" />
    <detection t="25" x="181.93396285" y="56.28725058" z="6.3480844" />
    <detection t="26" x="177.64794899000003" y="54.61146976999999" z="6.485213" />
    <detection t="27" x="173.38469694000003" y="53.06744364" z="6.400215" />
    <detection t="28" x="169.23015332" y="51.72940207999999" z="6.441834" />
    <detection t="29" x="165.23723218000003" y="50.75178838" z="6.2667117" />
    <detection t="30" x="161.68851" y="49.97118139" z="6.1225157" />
    <detection t="31" x="158.53589378000004" y="48.82748142" z="6.519908999999999" />
    <detection t="32" x="155.17712486" y="47.51000914" z="6.602259599999999" />
    <detection t="33" x="151.71628762" y="46.360995939999995" z="6.10961" />
    <detection t="34" x="148.03153153" y="45.42247263" z="6.702408999999999" />
    <detection t="35" x="144.4788734" y="44.69378112" z="6.058604" />
    <detection t="36" x="140.89721846000003" y="44.177644109999996" z="6.4516315" />
    <detection t="37" x="137.39173469000002" y="43.73931577" z="6.0647182" />
    <detection t="38" x="134.16485699000003" y="43.41592306" z="6.296809" />
    <detection t="39" x="130.93607605" y="43.05936215" z="6.252946" />
    <detection t="40" x="127.93457211000003" y="42.81172616" z="6.093503500000001" />
    <detection t="41" x="125.04368056999999" y="42.63996601" z="6.2663527000000006" />
  </particle>
  <particle nSpots="39">
    <detection t="2" x="174.97804898000004" y="77.6422782" z="-4.28447" />
    <detection t="3" x="175.46088911000004" y="77.94340286" z="-4.3318744" />
    <detection t="4" x="175.81444653" y="78.26119317000001" z="-5.2816305" />
    <detection t="5" x="176.43147975" y="78.62089057" z="-5.3079852999999995" />
    <detection t="6" x="177.29270363" y="79.12190862" z="-4.9437375" />
    <detection t="7" x="178.27219279000002" y="79.64245759" z="-4.811452" />
    <detection t="8" x="179.21587558" y="80.03698535000001" z="-4.329038" />
    <detection t="9" x="180.60601319" y="80.51534559000001" z="-5.175037400000001" />
    <detection t="10" x="182.58457694000003" y="81.07297857" z="-4.591048000000001" />
    <detection t="11" x="184.15722839" y="81.63836536000001" z="-4.2485365999999996" />
    <detection t="12" x="185.45307109000004" y="82.26092313000001" z="-4.250439" />
    <detection t="13" x="186.54398847" y="82.77457422" z="-4.3835690000000005" />
    <detection t="14" x="187.5537511" y="83.21249069000001" z="-4.8517947" />
    <detection t="15" x="188.68426983" y="83.71287029000001" z="-5.038147400000001" />
    <detection t="16" x="189.72360368" y="84.20776921000001" z="-4.1515574" />
    <detection t="17" x="190.67214792" y="84.72642827" z="-4.7979093" />
    <detection t="18" x="191.52163504000004" y="85.31726648" z="-5.01945" />
    <detection t="19" x="192.45315904" y="85.96782043" z="-4.391355" />
    <detection t="20" x="193.21006383000002" y="86.53736865" z="-5.286047" />
    <detection t="21" x="193.66011186000003" y="87.01189622000001" z="-5.505709599999999" />
    <detection t="22" x="193.96096188" y="87.52116158000001" z="-5.4262333" />
    <detection t="23" x="194.28147263" y="87.92433852" z="-5.541899" />
    <detection t="24" x="194.63605967" y="88.46998005" z="-5.566600299999999" />
    <detection t="25" x="194.92053569" y="88.97904924000001" z="-5.4292254" />
    <detection t="26" x="195.22869337000003" y="89.50082052" z="-5.2951937000000004" />
    <detection t="27" x="195.52862325" y="89.93732196" z="-5.4211730000000005" />
    <detection t="28" x="195.93182960000001" y="90.3711174" z="-5.4008794" />
    <detection t="29" x="196.22222698000002" y="90.68784025000001" z="-5.0024266" />
    <detection t="30" x="196.6272563" y="91.00808008" z="-5.606338" />
    <detection t="31" x="197.07883954" y="91.42705774000001" z="-4.9651775" />
    <detection t="32" x="197.51198319000002" y="91.81735461000001" z="-5.600263" />
    <detection t="33" x="197.93874204000002" y="92.23729335" z="-4.470529" />
    <detection t="34" x="198.60185092" y="92.50274495000001" z="-3.5736665999999997" />
    <detection t="35" x="198.98675212" y="92.70776973000001" z="-4.0765667" />
    <detection t="36" x="199.70200792000003" y="93.15691685" z="-3.2779562000000007" />
    <detection t="37" x="200.29750265" y="93.35598489" z="-4.010524299999999" />
    <detection t="38" x="200.79026688" y="93.65826844" z="-3.7578156000000003" />
    <detection t="39" x="201.25918626000004" y="93.89112200000001" z="-2.7301416" />
    <detection t="40" x="201.79407822000002" y="94.15633316" z="-3.1665422999999997" />
  </particle>
  <particle nSpots="2">
    <detection t="40" x="64.51452570000004" y="120.77138255" z="12.140125999999999" />
    <detection t="41" x="68.17480971999998" y="120.70009964000002" z="10.161177" />
  </particle>
  <particle nSpots="29">
    <detection t="7" x="212.07316997000004" y="103.2754845" z="-7.478217599999999" />
    <detection t="8" x="211.52004800000003" y="101.75097675" z="6.806641" />
    <detection t="9" x="210.84275983999999" y="100.42642836" z="6.4679985" />
    <detection t="10" x="209.97694325000003" y="99.32095860000001" z="6.3703237" />
    <detection t="11" x="209.03887016" y="98.29338252000001" z="6.381293" />
    <detection t="12" x="207.98924921000003" y="97.31397299000001" z="6.294597" />
    <detection t="13" x="206.92825606000002" y="96.30703951000001" z="6.5911990000000005" />
    <detection t="14" x="205.75495574" y="95.37287071" z="6.517973400000001" />
    <detection t="15" x="204.76685830000002" y="94.51353952000001" z="6.591630499999999" />
    <detection t="16" x="203.72838612000004" y="93.65543626" z="6.957593400000001" />
    <detection t="17" x="202.62312841" y="92.91683143" z="6.8142314" />
    <detection t="18" x="201.49236380000002" y="92.24230818000001" z="6.697914599999999" />
    <detection t="19" x="200.5402879" y="91.74649882" z="6.837200599999999" />
    <detection t="20" x="199.71837831" y="91.21231417" z="6.7170806" />
    <detection t="21" x="198.75915781000003" y="90.72536074" z="6.901229400000001" />
    <detection t="22" x="197.80988395000003" y="90.23558714" z="6.511239499999999" />
    <detection t="23" x="196.87782417" y="89.70590283" z="6.8871965" />
    <detection t="24" x="196.01828787" y="89.30012238" z="6.717680499999999" />
    <detection t="25" x="195.16623567" y="88.86700547000001" z="6.358407499999999" />
    <detection t="26" x="194.36769838000004" y="88.58799773000001" z="6.0208330000000005" />
    <detection t="27" x="193.62027667" y="88.35807231000001" z="6.424240599999999" />
    <detection t="28" x="192.9011565" y="88.09620885000001" z="7.075099499999999" />
    <detection t="29" x="192.11270401000002" y="87.84035607000001" z="7.586139999999999" />
    <detection t="30" x="191.34695194" y="87.50135123000001" z="7.464619" />
    <detection t="31" x="190.57158573000004" y="87.22487072000001" z="7.5229955" />
    <detection t="32" x="189.74820608" y="86.94501904" z="7.443349400000001" />
    <detection t="33" x="189.32936979" y="86.91596240000001" z="7.4968580000000005" />
    <detection t="34" x="188.75323901000002" y="86.84307251" z="7.3281655" />
    <detection t="35" x="188.48043096000004" y="87.34460988000001" z="6.763189" />
  </particle>
  <particle nSpots="9">
    <detection t="0" x="216.40308879000003" y="84.60032693000001" z="6.528302" />
    <detection t="1" x="213.68282366" y="82.55171215" z="6.597531299999999" />
    <detection t="2" x="210.90736243999999" y="80.63989763000001" z="6.420325" />
    <detection t="3" x="208.12174930000003" y="78.77117396" z="6.400084" />
    <detection t="4" x="205.27380165" y="77.03890287" z="6.1026625999999995" />
    <detection t="5" x="202.59505676999999" y="75.36835558" z="5.795569400000001" />
    <detection t="6" x="199.79029485" y="73.72727149" z="5.697177" />
    <detection t="7" x="196.97038465000003" y="72.07835946" z="5.5722116999999995" />
    <detection t="8" x="193.96067346" y="70.35753679000001" z="5.961678" />
  </particle>
  <particle nSpots="24">
    <detection t="0" x="132.07876469" y="18.14022764" z="-20.357018" />
    <detection t="1" x="124.43497523000002" y="18.02168443" z="-20.424847" />
    <detection t="2" x="117.04871223999999" y="18.09099611" z="-20.438047" />
    <detection t="3" x="109.64956395000002" y="18.475479809999996" z="-20.446754000000002" />
    <detection t="4" x="102.54871619" y="18.73366189" z="-20.230782" />
    <detection t="5" x="95.34366219000003" y="19.314315279999995" z="-19.780256" />
    <detection t="6" x="88.36758135000002" y="20.07776253" z="-20.234972" />
    <detection t="7" x="81.38212055000002" y="21.22119249" z="-19.782284" />
    <detection t="8" x="74.56549092" y="22.75285891" z="-19.834235999999997" />
    <detection t="9" x="68.12576049" y="24.448560790000002" z="-19.982664" />
    <detection t="10" x="61.95395896000002" y="26.24845816" z="-19.626104" />
    <detection t="11" x="56.04980575000002" y="28.196431239999995" z="-19.821598" />
    <detection t="12" x="50.27732341000001" y="30.365233789999998" z="-19.284973" />
    <detection t="13" x="45.22042798000001" y="32.88748185" z="-19.464851" />
    <detection t="14" x="40.20993284000002" y="35.63996914" z="-18.682192" />
    <detection t="15" x="35.58651603000001" y="38.639310449999996" z="-18.805618" />
    <detection t="16" x="31.497233060000013" y="42.028672979999996" z="-18.52419" />
    <detection t="17" x="27.56093217" y="45.254119939999995" z="-18.613728" />
    <detection t="18" x="24.040144010000006" y="48.53505939" z="-17.715973" />
    <detection t="19" x="21.047979700000013" y="51.1090733" z="-17.625988" />
    <detection t="20" x="18.30336686000001" y="53.25015507" z="-17.335520000000002" />
    <detection t="21" x="15.867147880000005" y="54.865163290000005" z="-17.022825" />
    <detection t="22" x="13.336202650000018" y="55.29515303" z="-16.159317" />
    <detection t="23" x="11.825396590000025" y="54.41799588" z="-14.479743" />
  </particle>
  <particle nSpots="32">
    <detection t="11" x="218.90719026" y="46.94453186" z="2.0485098" />
    <detection t="12" x="215.51512913" y="45.04666554" z="1.6560173999999999" />
    <detection t="13" x="211.91447494" y="43.025354199999995" z="0.6108885000000001" />
    <detection t="14" x="208.35846881000003" y="40.76730908" z="0.7576949000000001" />
    <detection t="15" x="204.85401375000004" y="38.5193934" z="0.88043433" />
    <detection t="16" x="201.66909055000002" y="36.48223923" z="0.8706499" />
    <detection t="17" x="198.45853054000003" y="34.75815425" z="0.95055217" />
    <detection t="18" x="195.41755636" y="32.82797409" z="0.5458223000000001" />
    <detection t="19" x="192.82323596999998" y="30.70980675" z="0.8974839" />
    <detection t="20" x="190.51854333" y="29.106676379999996" z="0.7846201" />
    <detection t="21" x="188.35195224" y="27.82819103" z="0.32065135" />
    <detection t="22" x="186.34300690999999" y="26.20899052" z="0.70696115" />
    <detection t="23" x="184.75825328000002" y="24.947579159999997" z="0.61171883" />
    <detection t="24" x="183.98154187" y="23.515522589999996" z="-0.27171212" />
    <detection t="25" x="183.3952855" y="22.50959891" z="0.080004625" />
    <detection t="26" x="183.36437758" y="21.617518599999997" z="0.029733062" />
    <detection t="27" x="183.84471582000003" y="20.84890464" z="0.34802622" />
    <detection t="28" x="185.10969628000004" y="20.08379616" z="0.07874661" />
    <detection t="29" x="186.97442457" y="19.52645381" z="0.06125053" />
    <detection t="30" x="189.50391976000003" y="19.151838480000002" z="0.32932990000000006" />
    <detection t="31" x="192.30471803" y="19.04578516" z="0.2316328" />
    <detection t="32" x="196.59969137000002" y="19.525480179999995" z="0.16444749" />
    <detection t="33" x="201.46402392" y="20.144359879999996" z="0.078295805" />
    <detection t="34" x="207.19754868" y="20.97025395" z="-0.3736415" />
    <detection t="35" x="213.55352091000003" y="22.96246052" z="-1.5521331" />
    <detection t="36" x="219.71566749" y="25.98215546" z="-1.6529181" />
    <detection t="37" x="225.12601256" y="29.754149329999997" z="-1.1086428" />
    <detection t="38" x="229.53802565" y="33.9114249" z="-1.0565871" />
    <detection t="39" x="232.68902564" y="37.692974039999996" z="0.39077765" />
    <detection t="40" x="234.50264831000004" y="40.87102744" z="0.80391294" />
    <detection t="41" x="235.22725425" y="43.11697218" z="-6.312917" />
    <detection t="42" x="234.95110427000003" y="44.43244428" z="-9.873636999999999" />
  </particle>
  <particle nSpots="6">
    <detection t="39" x="77.5578021" y="118.82453609000001" z="-15.848234" />
    <detection t="40" x="86.46256901999999" y="117.29348003000001" z="-15.133045999999998" />
    <detection t="41" x="95.09748289000004" y="115.97698564000001" z="-14.992563" />
    <detection t="42" x="103.83946843000001" y="114.64969658000001" z="-14.683456" />
    <detection t="43" x="112.25684791000003" y="113.88058007000001" z="-14.878838" />
    <detection t="44" x="120.66477787000002" y="113.14492805" z="-14.891182999999998" />
  </particle>
  <particle nSpots="43">
    <detection t="0" x="144.60890260000002" y="64.56459779000001" z="-16.617231" />
    <detection t="1" x="141.63059311" y="63.97189726" z="-17.066814" />
    <detection t="2" x="138.71550572" y="63.485331609999996" z="-16.809645" />
    <detection t="3" x="135.84454488" y="63.01995575" z="-16.961678" />
    <detection t="4" x="132.98287177000003" y="62.663690409999994" z="-16.724045" />
    <detection t="5" x="130.08464706" y="62.348119759999996" z="-16.615208" />
    <detection t="6" x="127.05024000000003" y="62.15246873" z="-16.69146" />
    <detection t="7" x="124.03919769000004" y="61.91080564999999" z="-16.74362" />
    <detection t="8" x="121.10733270000003" y="61.78904528" z="-16.903843" />
    <detection t="9" x="118.15124136000003" y="61.607643239999994" z="-16.409466000000002" />
    <detection t="10" x="115.29154125000002" y="61.484588800000004" z="-16.396057" />
    <detection t="11" x="112.45668117000002" y="61.59108591" z="-16.239243" />
    <detection t="12" x="109.76866195000002" y="61.59418964" z="-16.059442999999998" />
    <detection t="13" x="107.345914" y="61.77099906" z="-15.779964000000001" />
    <detection t="14" x="104.86386178999999" y="61.91803862" z="-15.703142000000001" />
    <detection t="15" x="102.47173019000002" y="62.141641209999996" z="-15.877889000000001" />
    <detection t="16" x="100.25626696" y="62.46848275999999" z="-15.613292999999999" />
    <detection t="17" x="98.11383336" y="62.773897819999995" z="-15.088135999999999" />
    <detection t="18" x="96.17545538000002" y="63.10612251" z="-15.072242999999999" />
    <detection t="19" x="94.33493001" y="63.44320556" z="-15.213719000000001" />
    <detection t="20" x="92.47068308000001" y="63.91873456" z="-15.036681" />
    <detection t="21" x="90.70903981999999" y="64.40330395000001" z="-15.212352" />
    <detection t="22" x="89.01792565" y="64.98018139000001" z="-15.347173000000002" />
    <detection t="23" x="87.30285339" y="65.53067415000001" z="-14.631795" />
    <detection t="24" x="85.77770802999999" y="66.03486019" z="-15.006091" />
    <detection t="25" x="84.37995029000001" y="66.56221876000001" z="-15.071663000000001" />
    <detection t="26" x="83.15293281000004" y="66.98309678000001" z="-14.951444" />
    <detection t="27" x="81.95791308000003" y="67.65028765000001" z="-14.457598" />
    <detection t="28" x="80.89460696000003" y="68.17224247" z="-14.34697" />
    <detection t="29" x="79.83571110000003" y="68.77067380000001" z="-14.701904999999998" />
    <detection t="30" x="78.68415368000001" y="69.3582695" z="-13.816533999999999" />
    <detection t="31" x="77.54157169000001" y="69.92401342000001" z="-13.489695999999999" />
    <detection t="32" x="76.14335345" y="70.65261736000001" z="-13.884387" />
    <detection t="33" x="74.89989591" y="71.18431853" z="-14.453598999999999" />
    <detection t="34" x="73.59898068000001" y="72.18452645" z="-13.753146" />
    <detection t="35" x="72.32262013000002" y="73.03257709" z="-13.794491" />
    <detection t="36" x="71.12450885000004" y="73.77945240000001" z="-13.652313000000001" />
    <detection t="37" x="69.90098687" y="74.30814009000001" z="-13.019651" />
    <detection t="38" x="68.80343928000002" y="74.85293655000001" z="-13.241124" />
    <detection t="39" x="67.50240885" y="75.5936922" z="-13.248464000000002" />
    <detection t="40" x="66.50584572000002" y="76.16369559" z="-13.682538000000001" />
    <detection t="41" x="65.10234078000002" y="76.74426381" z="-13.084010000000001" />
    <detection t="42" x="63.99912096000003" y="77.17480426" z="-13.265685999999999" />
  </particle>
  <particle nSpots="37">
    <detection t="4" x="139.02905482" y="107.74126681" z="-15.931258999999999" />
    <detection t="5" x="142.25698491000003" y="107.8749492" z="-15.646767" />
    <detection t="6" x="145.88187681" y="108.17328126000001" z="-15.804448999999998" />
    <detection t="7" x="148.91211097000001" y="108.34727819000001" z="-15.643298999999999" />
    <detection t="8" x="151.76929692" y="108.42311041" z="-15.926014000000002" />
    <detection t="9" x="154.60824734" y="108.45122851" z="-15.738805" />
    <detection t="10" x="157.34676493" y="108.36491727" z="-15.992379999999999" />
    <detection t="11" x="159.8742767" y="108.53106617" z="-15.838021" />
    <detection t="12" x="161.88094577000004" y="108.90294907" z="-15.912901000000002" />
    <detection t="13" x="163.54860619" y="109.18618696" z="-15.50985" />
    <detection t="14" x="165.27492801" y="109.34345461000001" z="-15.538189000000001" />
    <detection t="15" x="166.79631226000004" y="109.49315816000001" z="-15.705916" />
    <detection t="16" x="168.26157669000003" y="109.71923676" z="-15.854607999999999" />
    <detection t="17" x="169.63941739" y="110.01766821000001" z="-15.381035" />
    <detection t="18" x="171.22770295000004" y="110.39012608" z="-15.420372" />
    <detection t="19" x="172.87667267" y="110.85076254" z="-15.683123000000002" />
    <detection t="20" x="174.51236074000002" y="111.40245511" z="-15.296660000000001" />
    <detection t="21" x="176.16207966000002" y="112.01590825000001" z="-15.474133499999999" />
    <detection t="22" x="177.95267462000004" y="112.71360386" z="-15.172766000000001" />
    <detection t="23" x="180.08047408" y="113.43475834" z="-15.24644" />
    <detection t="24" x="182.49069963" y="114.40241286" z="-14.849642999999999" />
    <detection t="25" x="185.44151601" y="115.66896901999999" z="-15.209619" />
    <detection t="26" x="188.42417826000002" y="116.87181445000002" z="-15.177495" />
    <detection t="27" x="191.35502955000004" y="117.7625562" z="-15.339635999999999" />
    <detection t="28" x="194.51284821000002" y="118.44565662" z="-14.977570000000002" />
    <detection t="29" x="197.63684596000002" y="118.91331251" z="-15.265082999999999" />
    <detection t="30" x="200.63387149" y="119.09331858000002" z="-15.072069" />
    <detection t="31" x="203.42383152000002" y="118.84740802000002" z="-15.09694" />
    <detection t="32" x="205.72541915" y="118.28198042" z="-15.090933999999999" />
    <detection t="33" x="207.37091205000002" y="117.26260744000001" z="-15.218947" />
    <detection t="34" x="208.29447826" y="116.06316806000001" z="-15.372178" />
    <detection t="35" x="208.46933142" y="114.60680301" z="-15.249604000000001" />
    <detection t="36" x="208.14547140000002" y="113.12275729000001" z="-15.217272" />
    <detection t="37" x="207.36643191000002" y="111.64923898" z="-15.635425" />
    <detection t="38" x="206.09282173000003" y="110.29076678000001" z="-15.590520000000001" />
    <detection t="39" x="204.82586665000002" y="109.1240456" z="-15.428282999999999" />
    <detection t="40" x="203.44073395000004" y="107.91518549" z="-15.748435999999998" />
  </particle>
  <particle nSpots="42">
    <detection t="0" x="108.79970192000002" y="32.836008289999995" z="-7.135469400000001" />
    <detection t="1" x="107.34347056000001" y="33.00242451" z="-6.910664" />
    <detection t="2" x="105.87621573000001" y="33.245512139999995" z="-7.161433000000001" />
    <detection t="3" x="104.15655679000002" y="33.36733967" z="-7.055989" />
    <detection t="4" x="102.6757417" y="33.45056466" z="-7.825642599999999" />
    <detection t="5" x="101.16321434000002" y="33.80236419" z="-8.03399" />
    <detection t="6" x="99.47425394999999" y="34.27795541" z="-8.268642999999999" />
    <detection t="7" x="97.70326852" y="34.682897319999995" z="-7.4843526" />
    <detection t="8" x="95.69251016000004" y="35.12427458" z="-7.439852" />
    <detection t="9" x="93.49312536000002" y="35.40477316" z="-7.4190693" />
    <detection t="10" x="91.44156931000003" y="35.76520766" z="-7.5240345" />
    <detection t="11" x="89.44000487" y="36.18101069" z="-7.5150312999999995" />
    <detection t="12" x="87.30812772000002" y="36.59077049" z="-7.4877534" />
    <detection t="13" x="85.4510373" y="37.13741964" z="-7.754277" />
    <detection t="14" x="83.69110169000004" y="37.57473897" z="-7.528801400000001" />
    <detection t="15" x="81.98615623" y="38.112751779999996" z="-7.356166" />
    <detection t="16" x="80.32628625000001" y="38.65417328" z="-7.542281" />
    <detection t="17" x="78.71797928000001" y="39.19719646" z="-7.410080000000001" />
    <detection t="18" x="77.19039662" y="39.87898362" z="-7.208017" />
    <detection t="19" x="75.85108009999999" y="40.47148517" z="-6.904021000000001" />
    <detection t="20" x="74.54280539000001" y="41.13107087" z="-7.323467999999999" />
    <detection t="21" x="73.46553836000004" y="41.78816345" z="-6.717538" />
    <detection t="22" x="72.43535623000002" y="42.49179032" z="-6.9372240000000005" />
    <detection t="23" x="71.31575282" y="43.19462282" z="-7.0072284" />
    <detection t="24" x="70.20722278" y="43.82358513" z="-6.6882906" />
    <detection t="25" x="69.22867065000003" y="44.59606189" z="-7.1677865999999995" />
    <detection t="26" x="68.22788952000002" y="45.23336947" z="-6.774638" />
    <detection t="27" x="67.46913178" y="46.13505693" z="-6.871965400000001" />
    <detection t="28" x="66.64547773999999" y="46.83961808" z="-6.6101575" />
    <detection t="29" x="65.70642025000001" y="47.50924128" z="-6.6702185" />
    <detection t="30" x="64.82511407000004" y="48.23921488" z="-7.3583674" />
    <detection t="31" x="64.03193671000002" y="49.00887506" z="-8.008521" />
    <detection t="32" x="63.28491242000001" y="49.75218819" z="-7.698900999999999" />
    <detection t="33" x="62.52390661000004" y="50.730461150000004" z="-7.31141" />
    <detection t="34" x="61.855429430000015" y="51.32258631" z="-6.6434107000000004" />
    <detection t="35" x="61.20362663000003" y="52.50259648" z="-6.9113115999999994" />
    <detection t="36" x="60.64725039000001" y="53.76177164999999" z="-6.4418664" />
    <detection t="37" x="60.01130298000004" y="55.05286417" z="-6.878263499999999" />
    <detection t="38" x="59.07119881000003" y="56.18010637" z="-7.1469727" />
    <detection t="39" x="58.22479704" y="56.93511279999999" z="-7.032025999999999" />
    <detection t="40" x="57.38666753000001" y="57.830786839999995" z="-6.833978999999999" />
    <detection t="41" x="56.584088990000026" y="58.652981669999996" z="-6.7775479999999995" />
  </particle>
  <particle nSpots="20">
    <detection t="24" x="210.52790303" y="98.97445696000001" z="-17.886522" />
    <detection t="25" x="208.17182765" y="97.20168727000001" z="-16.99045" />
    <detection t="26" x="205.34525676000004" y="95.37744682" z="-17.050577" />
    <detection t="27" x="202.46864295" y="93.80325353" z="-17.5011" />
    <detection t="28" x="199.63511626000002" y="92.37513227000001" z="-17.716352" />
    <detection t="29" x="196.9113294" y="91.02001994000001" z="-17.20825" />
    <detection t="30" x="194.37198984000003" y="89.65427150000001" z="-17.343882" />
    <detection t="31" x="191.88912679999999" y="88.29107520000001" z="-17.31373" />
    <detection t="32" x="189.29391776" y="87.28709959000001" z="-17.053373" />
    <detection t="33" x="186.80815754000002" y="86.37557772000001" z="-16.442095000000002" />
    <detection t="34" x="184.51980841" y="85.42717757000001" z="-16.804169" />
    <detection t="35" x="182.35397298000004" y="84.59285390000001" z="-16.827099" />
    <detection t="36" x="180.18476773000003" y="83.69085277" z="-16.674772" />
    <detection t="37" x="177.97423928" y="82.82700619" z="-15.921467000000002" />
    <detection t="38" x="175.84872622" y="82.18590029" z="-16.141016" />
    <detection t="39" x="173.68331902" y="81.40962191000001" z="-15.595375" />
    <detection t="40" x="171.70345708000002" y="80.61194817" z="-15.816243" />
    <detection t="41" x="169.92955105" y="79.91991493" z="-15.567407999999999" />
    <detection t="42" x="168.20147918000004" y="79.3300617" z="-15.717329000000001" />
    <detection t="43" x="166.33626411" y="79.01297378000001" z="-15.808056" />
  </particle>
  <particle nSpots="43">
    <detection t="0" x="227.16904073" y="94.97719808000001" z="-17.724316" />
    <detection t="1" x="224.23524196" y="91.31732804" z="-17.598701000000002" />
    <detection t="2" x="220.71904440000003" y="87.98237988000001" z="-17.745598" />
    <detection t="3" x="216.91181707000004" y="84.86591899000001" z="-17.76983" />
    <detection t="4" x="212.80065271" y="81.95477939" z="-17.763481" />
    <detection t="5" x="208.37432638" y="79.20297338" z="-17.812782000000002" />
    <detection t="6" x="203.92612023000004" y="76.54776699" z="-17.866577" />
    <detection t="7" x="199.50547139000003" y="73.97076317000001" z="-17.503738000000002" />
    <detection t="8" x="195.18970478" y="71.61756353000001" z="-17.352434" />
    <detection t="9" x="190.95107245000003" y="69.36149509" z="-17.434803" />
    <detection t="10" x="186.75111322000004" y="67.22624292" z="-17.507025" />
    <detection t="11" x="182.56635036" y="65.2736014" z="-17.760122" />
    <detection t="12" x="178.59927344" y="63.46893248999999" z="-17.4347" />
    <detection t="13" x="174.80519097" y="61.84645789" z="-17.568386" />
    <detection t="14" x="171.12794928" y="60.318437710000005" z="-17.133142000000003" />
    <detection t="15" x="167.56281617000002" y="59.001184849999994" z="-17.248846" />
    <detection t="16" x="164.11088592" y="57.77602721" z="-17.274393" />
    <detection t="17" x="160.81582156000002" y="56.704299150000004" z="-17.013376" />
    <detection t="18" x="157.66682730000002" y="55.75139821" z="-17.220207000000002" />
    <detection t="19" x="154.69723684000002" y="54.89498124" z="-16.906067" />
    <detection t="20" x="151.80562843" y="54.176909470000005" z="-16.696074" />
    <detection t="21" x="148.99863097000002" y="53.5547523" z="-16.674646" />
    <detection t="22" x="146.24885918" y="52.99838166" z="-17.112560000000002" />
    <detection t="23" x="143.50700327000004" y="52.438419059999994" z="-16.685825" />
    <detection t="24" x="140.84456366" y="51.952136919999994" z="-17.058489" />
    <detection t="25" x="138.22201595" y="51.51026382999999" z="-16.604889" />
    <detection t="26" x="135.77325461000004" y="51.09169660999999" z="-16.897766" />
    <detection t="27" x="133.36360374000003" y="50.793142280000005" z="-16.465508" />
    <detection t="28" x="130.93639209000003" y="50.43271171" z="-16.152115" />
    <detection t="29" x="128.52501394" y="50.17711673" z="-16.492" />
    <detection t="30" x="126.16870750999999" y="49.93840383" z="-16.467861" />
    <detection t="31" x="123.71305364" y="49.81121261" z="-15.983795" />
    <detection t="32" x="121.31235656000001" y="49.67005795" z="-16.523449" />
    <detection t="33" x="118.94713408000001" y="49.57495571" z="-16.539455" />
    <detection t="34" x="116.5726477" y="49.46753925" z="-16.047860999999997" />
    <detection t="35" x="114.24091157999999" y="49.41585601" z="-16.324886" />
    <detection t="36" x="111.90777653999999" y="49.38208624" z="-16.041983" />
    <detection t="37" x="109.72948222000002" y="49.381332119999996" z="-16.10618" />
    <detection t="38" x="107.67981893000001" y="49.3869055" z="-15.953276" />
    <detection t="39" x="105.46475067" y="49.53843548" z="-15.8857155" />
    <detection t="40" x="103.61002599" y="49.66135908" z="-15.428823000000001" />
    <detection t="41" x="101.54166792000001" y="49.80659864" z="-14.917639999999999" />
    <detection t="42" x="99.65386708" y="49.89154732" z="-15.417116" />
  </particle>
  <particle nSpots="34">
    <detection t="6" x="89.72044213999999" y="38.40406822" z="-17.8571" />
    <detection t="7" x="85.39225254000002" y="38.94952396" z="-18.58022" />
    <detection t="8" x="81.12845854" y="39.70289072" z="-18.784431" />
    <detection t="9" x="76.73793253000002" y="40.51837999" z="-18.279058" />
    <detection t="10" x="72.50210737000003" y="41.43590769" z="-18.025997" />
    <detection t="11" x="68.32664753" y="42.52419346" z="-17.814505" />
    <detection t="12" x="64.20216273" y="43.62559092" z="-17.836775" />
    <detection t="13" x="60.54228009000002" y="44.915342179999996" z="-17.654514000000002" />
    <detection t="14" x="57.151070540000006" y="46.33527026" z="-17.712101" />
    <detection t="15" x="53.99702185000001" y="47.847126249999995" z="-17.464035" />
    <detection t="16" x="51.08861507" y="49.63881206" z="-16.982702" />
    <detection t="17" x="48.37381548000002" y="51.440656940000004" z="-17.094414" />
    <detection t="18" x="45.79225316" y="53.266239289999994" z="-17.0267" />
    <detection t="19" x="43.321854" y="55.167964559999994" z="-16.98068" />
    <detection t="20" x="40.989662020000026" y="57.199255959999995" z="-16.486162" />
    <detection t="21" x="38.95089367" y="59.300806169999994" z="-16.788498" />
    <detection t="22" x="36.98431255000003" y="61.39924068" z="-16.304320999999998" />
    <detection t="23" x="35.10567529000002" y="63.37036462" z="-16.33256" />
    <detection t="24" x="33.300408420000025" y="65.37423156000001" z="-16.416807000000002" />
    <detection t="25" x="31.540777650000024" y="67.28826817000001" z="-16.209657999999997" />
    <detection t="26" x="29.675185580000004" y="68.94504146" z="-16.43802" />
    <detection t="27" x="27.85453677000001" y="71.16932132000001" z="-16.224335" />
    <detection t="28" x="25.73897973000001" y="73.10043829" z="-15.94861" />
    <detection t="29" x="23.776510720000005" y="74.81962507" z="-16.31489" />
    <detection t="30" x="22.11945233" y="76.67556029" z="-16.64532" />
    <detection t="31" x="20.75799833000002" y="78.54923885000001" z="-15.709569" />
    <detection t="32" x="19.953374610000026" y="80.35021317" z="-15.069154000000001" />
    <detection t="33" x="19.42962" y="82.57722248" z="-14.685115" />
    <detection t="34" x="19.424908380000005" y="84.37457762000001" z="-14.1157465" />
    <detection t="35" x="19.866002780000002" y="87.58595641000001" z="-13.242712" />
    <detection t="36" x="20.18012140000002" y="91.14745877" z="-12.715521" />
    <detection t="37" x="21.377166760000023" y="94.8936522" z="-11.548424" />
    <detection t="38" x="22.96502467000002" y="98.38981815000001" z="-10.358216" />
    <detection t="39" x="26.602695670000003" y="102.52068249" z="-7.990208999999999" />
  </particle>
  <particle nSpots="46">
    <detection t="0" x="218.79810889000004" y="96.64495752" z="-12.030812" />
    <detection t="1" x="218.74190619" y="94.68723623000001" z="-12.195209" />
    <detection t="2" x="218.29066087" y="92.81363646000001" z="-12.026228" />
    <detection t="3" x="217.63518552" y="91.15213247000001" z="-12.797998" />
    <detection t="4" x="216.70663816" y="89.53579149000001" z="-12.377594" />
    <detection t="5" x="215.61756230000003" y="87.9790596" z="-13.238268" />
    <detection t="6" x="214.35901201000001" y="86.51493022000001" z="-11.976421" />
    <detection t="7" x="213.05101955000003" y="85.14526670000001" z="-12.1341915" />
    <detection t="8" x="212.17758856" y="83.72447285000001" z="-11.940056" />
    <detection t="9" x="210.96495726" y="82.35384652" z="-12.0111885" />
    <detection t="10" x="209.58418699000003" y="80.96125506" z="-12.479738000000001" />
    <detection t="11" x="208.23108628" y="79.73698773000001" z="-12.656602000000001" />
    <detection t="12" x="206.78650168000001" y="78.63013852" z="-11.893137" />
    <detection t="13" x="205.35900235000003" y="77.51910343" z="-11.897725999999999" />
    <detection t="14" x="203.91984156" y="76.41707633" z="-11.370805" />
    <detection t="15" x="202.42546871000002" y="75.26551861" z="-11.321251" />
    <detection t="16" x="200.9210379" y="74.21515923000001" z="-11.708772" />
    <detection t="17" x="199.52280376" y="73.22008661000001" z="-11.340081" />
    <detection t="18" x="198.10731794000003" y="72.26477858000001" z="-11.308488" />
    <detection t="19" x="196.72546764000003" y="71.37781804000001" z="-11.238903" />
    <detection t="20" x="195.26744249" y="70.48193459000001" z="-11.148817" />
    <detection t="21" x="193.96207942" y="69.7143851" z="-11.377487" />
    <detection t="22" x="192.72691477" y="69.01657356000001" z="-10.652303" />
    <detection t="23" x="191.52438636" y="68.29738727" z="-10.891071" />
    <detection t="24" x="190.39920671" y="67.54447917" z="-10.747377" />
    <detection t="25" x="189.24867545" y="66.79383323" z="-10.648113" />
    <detection t="26" x="188.01706269" y="66.05639459000001" z="-10.712175" />
    <detection t="27" x="186.9038921" y="65.26686228000001" z="-10.495299000000001" />
    <detection t="28" x="185.65861715" y="64.62546590000001" z="-10.4436455" />
    <detection t="29" x="184.58895798000003" y="63.944261649999994" z="-10.625128" />
    <detection t="30" x="183.56429196" y="63.36995056" z="-10.179148" />
    <detection t="31" x="182.5064112" y="62.784421169999995" z="-10.320383999999999" />
    <detection t="32" x="181.51030821" y="62.169148639999996" z="-10.250642" />
    <detection t="33" x="180.4154774" y="61.54028709" z="-10.149219500000001" />
    <detection t="34" x="179.33665995" y="60.82073304" z="-10.519185" />
    <detection t="35" x="178.22784309000002" y="60.236426009999995" z="-10.336155" />
    <detection t="36" x="177.12558481000002" y="59.657297379999996" z="-9.937823" />
    <detection t="37" x="175.99904478000002" y="59.04365825" z="-9.59501" />
    <detection t="38" x="174.84099886" y="58.49147267" z="-9.597287" />
    <detection t="39" x="173.64568401000002" y="57.97726864" z="-9.558307000000001" />
    <detection t="40" x="172.64327425" y="57.516731650000004" z="-10.250724" />
    <detection t="41" x="171.63624143000004" y="56.986767750000006" z="-9.996808" />
    <detection t="42" x="170.90746714" y="56.48392039" z="-9.407428" />
    <detection t="43" x="170.01541558000002" y="56.02737728" z="-9.256772999999999" />
    <detection t="44" x="169.22856351000001" y="55.55041085999999" z="-9.117159" />
    <detection t="45" x="168.58364204000003" y="55.08986257" z="-9.23284" />
  </particle>
  <particle nSpots="37">
    <detection t="0" x="60.67636269000002" y="118.63716449" z="12.802052999999999" />
    <detection t="1" x="62.98690355000002" y="120.06848701000001" z="9.129316000000001" />
    <detection t="2" x="67.22897357" y="120.32823627000002" z="11.269941000000001" />
    <detection t="3" x="70.05238976999999" y="118.81906169999999" z="10.997773" />
    <detection t="4" x="71.70269210000004" y="117.94226822000002" z="11.595178" />
    <detection t="5" x="72.5013821" y="117.60114361000001" z="9.998561" />
    <detection t="6" x="72.17008351000004" y="117.03430601" z="10.055538" />
    <detection t="7" x="68.87402073999999" y="116.75238051" z="10.735966000000001" />
    <detection t="8" x="64.73062533000001" y="117.15354729" z="10.013637" />
    <detection t="9" x="61.24401039000003" y="117.66262383" z="9.5850525" />
    <detection t="10" x="59.45926782000001" y="118.63093341000001" z="9.453453" />
    <detection t="11" x="60.08622115000003" y="120.41966436000001" z="10.562056" />
    <detection t="12" x="65.83305461999998" y="121.11893552000001" z="9.744511" />
    <detection t="13" x="72.7752448" y="119.81034045000001" z="8.832482" />
    <detection t="14" x="76.08074627000002" y="118.35386939" z="8.9678" />
    <detection t="15" x="76.67469176000003" y="117.54692222" z="9.654810000000001" />
    <detection t="16" x="75.27153977" y="116.60774604" z="9.214111" />
    <detection t="18" x="65.46777859000002" y="116.30975635000001" z="9.314875" />
    <detection t="19" x="59.851265979999994" y="117.22231322000002" z="8.827747" />
    <detection t="20" x="55.518652610000004" y="118.09223587" z="9.026251" />
    <detection t="21" x="52.639635760000004" y="118.96345658999999" z="7.803724000000001" />
    <detection t="22" x="54.00088013000001" y="120.74495753" z="8.674321" />
    <detection t="23" x="57.06695485" y="122.41009302" z="7.4512563" />
    <detection t="24" x="64.43381507999999" y="122.63205495" z="9.742251" />
    <detection t="25" x="70.65304434000001" y="121.12902505" z="11.608172" />
    <detection t="26" x="74.69700646000001" y="119.61655074000001" z="14.840844" />
    <detection t="27" x="75.84767873999999" y="118.26631528000001" z="13.145466" />
    <detection t="28" x="73.36067766000002" y="118.55720785" z="8.775203" />
    <detection t="29" x="64.80619077" y="120.36129627" z="8.433807" />
    <detection t="30" x="60.88931432999999" y="119.79085506000001" z="8.519746000000001" />
    <detection t="31" x="60.21344807000003" y="120.00292919" z="7.993747" />
    <detection t="32" x="60.70786330999999" y="120.23776204" z="8.469346" />
    <detection t="33" x="60.292883759999995" y="120.70978683999999" z="8.447828" />
    <detection t="34" x="61.015079920000005" y="121.20845229" z="8.465079" />
    <detection t="35" x="59.87878983000002" y="120.41934557000002" z="9.010269000000001" />
    <detection t="36" x="58.23331695000002" y="120.29045901" z="8.860058" />
    <detection t="37" x="57.88170507000001" y="120.80093859000002" z="8.3096" />
  </particle>
  <particle nSpots="30">
    <detection t="11" x="169.68143312" y="114.79280213999999" z="-13.303001" />
    <detection t="12" x="178.14608608000003" y="117.60874574000002" z="-13.730993" />
    <detection t="13" x="187.73370926" y="120.33957180000002" z="-13.124463" />
    <detection t="14" x="197.51114603000002" y="123.10680904" z="-13.936038" />
    <detection t="15" x="207.48753283000002" y="124.00423824" z="-13.274614000000001" />
    <detection t="16" x="215.64523216999999" y="122.46567035000001" z="-13.766476" />
    <detection t="17" x="221.12692956" y="119.21270541000001" z="-14.5842" />
    <detection t="18" x="224.1355137" y="115.50558507" z="-15.833239" />
    <detection t="19" x="224.94810935000004" y="112.01686386" z="-16.711447" />
    <detection t="20" x="224.13759954" y="108.83685462000001" z="-16.685837" />
    <detection t="21" x="222.33881509000003" y="105.90888089" z="-17.030193" />
    <detection t="22" x="219.90558838000004" y="103.24045682" z="-16.893553" />
    <detection t="23" x="217.02551675" y="100.71045928000001" z="-16.840586" />
    <detection t="24" x="213.83396962" y="98.27390481" z="-17.005665" />
    <detection t="25" x="210.63336382" y="96.06939874000001" z="-17.30694" />
    <detection t="26" x="207.29559803" y="93.99351298" z="-16.945541" />
    <detection t="27" x="204.18706717000003" y="92.09116394" z="-16.961111" />
    <detection t="28" x="201.09126289" y="90.29548946" z="-16.899803" />
    <detection t="29" x="197.98555354" y="88.65440957000001" z="-16.958103" />
    <detection t="30" x="195.08888603000003" y="87.10527604" z="-17.024214" />
    <detection t="31" x="192.1955969" y="85.8197093" z="-16.219519000000002" />
    <detection t="32" x="189.50438043000003" y="84.5825753" z="-16.061435999999997" />
    <detection t="33" x="186.81262311" y="83.36878883" z="-16.452202" />
    <detection t="34" x="184.38143542" y="82.37807874" z="-15.559012" />
    <detection t="35" x="181.89944294000003" y="81.29003189000001" z="-15.755897000000001" />
    <detection t="36" x="179.77448639" y="80.34844152000001" z="-15.744082999999998" />
    <detection t="37" x="177.4475531" y="79.58335688000001" z="-15.413527499999999" />
    <detection t="38" x="175.25776518000004" y="78.9141074" z="-15.267361" />
    <detection t="39" x="173.30375967000003" y="78.29962001000001" z="-15.073175" />
    <detection t="40" x="171.45090465000004" y="77.6235303" z="-15.160544" />
  </particle>
  <particle nSpots="3">
    <detection t="4" x="30.935897660000023" y="27.144809379999998" z="-19.084768" />
    <detection t="5" x="32.944180620000026" y="28.51961927" z="-20.944882999999997" />
    <detection t="6" x="30.98727045000001" y="31.020755299999998" z="-18.619764" />
  </particle>
  <particle nSpots="41">
    <detection t="0" x="166.79855376" y="90.54753868" z="-16.464565" />
    <detection t="1" x="164.79645623" y="89.97002698" z="-16.616037" />
    <detection t="2" x="163.03207507000002" y="89.49665263" z="-16.648889999999998" />
    <detection t="3" x="161.42253919" y="88.95551726000001" z="-16.43553" />
    <detection t="4" x="159.74620354" y="88.37626079" z="-16.585493" />
    <detection t="5" x="157.91944732000002" y="87.86848088" z="-16.315271" />
    <detection t="6" x="156.15449288000002" y="87.43500799" z="-16.562225" />
    <detection t="7" x="154.47041098" y="87.01183854" z="-16.167797" />
    <detection t="8" x="152.95487465000002" y="86.51897355000001" z="-16.187729" />
    <detection t="9" x="151.45027278000003" y="86.09407396" z="-16.110565" />
    <detection t="10" x="150.00528936" y="85.74688783" z="-15.932858999999999" />
    <detection t="11" x="148.86324714" y="85.45030063" z="-16.305874" />
    <detection t="12" x="147.70667665000002" y="85.17116784000001" z="-15.842216500000001" />
    <detection t="13" x="146.68772525000003" y="84.98049759" z="-15.892788000000001" />
    <detection t="14" x="145.61980793000004" y="84.79583283000001" z="-15.904101999999998" />
    <detection t="15" x="144.52787813000003" y="84.70850509" z="-15.628178" />
    <detection t="16" x="143.5415248" y="84.66074781" z="-15.5517025" />
    <detection t="17" x="142.59767733" y="84.72407506" z="-15.500819" />
    <detection t="18" x="141.75248855" y="84.69944295" z="-15.30437" />
    <detection t="19" x="140.93778732000004" y="84.67637462" z="-15.401136" />
    <detection t="20" x="140.29453143" y="84.65976969" z="-15.215468" />
    <detection t="21" x="139.64205182" y="84.66282573000001" z="-15.332822" />
    <detection t="22" x="139.18432297000004" y="84.65230912000001" z="-15.099943" />
    <detection t="23" x="138.67660025000004" y="84.70172947" z="-14.962604500000001" />
    <detection t="24" x="138.33410212" y="84.74322888" z="-14.807615" />
    <detection t="25" x="138.22899362000004" y="84.78095021" z="-15.158782999999998" />
    <detection t="26" x="138.03737117000003" y="84.91827112" z="-14.856948999999998" />
    <detection t="27" x="137.62213818000004" y="85.07562009" z="-14.519657999999998" />
    <detection t="28" x="137.34618759" y="85.12237752" z="-14.487664" />
    <detection t="29" x="137.10306874000003" y="85.20533655000001" z="-14.749214000000002" />
    <detection t="30" x="136.82733716" y="85.29192893000001" z="-14.148407999999998" />
    <detection t="31" x="136.47317841" y="85.35685437000001" z="-14.627210999999999" />
    <detection t="32" x="136.17680332000003" y="85.47534674" z="-14.252782" />
    <detection t="33" x="135.76975303" y="85.52022231000001" z="-13.463842000000001" />
    <detection t="34" x="135.37911050000002" y="85.5786918" z="-13.401044" />
    <detection t="35" x="135.09085264000004" y="85.56846437" z="-12.766658" />
    <detection t="36" x="134.87913763" y="85.5140056" z="-12.924127" />
    <detection t="37" x="134.78100382000002" y="85.48403704" z="-12.562682" />
    <detection t="38" x="134.59966116000004" y="85.36477289000001" z="-13.454042999999999" />
    <detection t="39" x="134.78092489" y="85.52444383000001" z="-12.159948" />
    <detection t="40" x="134.77134783000002" y="85.56023765" z="-12.320364" />
  </particle>
  <particle nSpots="29">
    <detection t="11" x="180.92297203000004" y="109.9894852" z="-13.552477" />
    <detection t="12" x="183.97440827000003" y="111.31580283000001" z="-13.620335" />
    <detection t="13" x="187.34952402" y="112.83209964000001" z="-13.04151" />
    <detection t="14" x="190.69950793000004" y="114.32186468" z="-13.061875" />
    <detection t="15" x="194.37827743000003" y="115.78401048" z="-13.254432999999999" />
    <detection t="16" x="198.16965594000004" y="117.00511007" z="-12.809057000000001" />
    <detection t="17" x="202.07348981" y="117.95942463" z="-12.630077" />
    <detection t="18" x="205.76002789" y="118.30090387000001" z="-13.069692" />
    <detection t="19" x="209.09679432000001" y="117.9553048" z="-13.707284" />
    <detection t="20" x="211.91830320000003" y="117.02140695" z="-14.191680999999999" />
    <detection t="21" x="213.90786871" y="115.55699129000001" z="-14.554813000000001" />
    <detection t="22" x="215.03479628000002" y="113.77599866" z="-15.288776" />
    <detection t="23" x="215.58196277000002" y="112.08671167" z="-15.021070499999999" />
    <detection t="24" x="215.51414396" y="110.28692785000001" z="-15.698285" />
    <detection t="25" x="214.96262117000003" y="108.49923306000001" z="-15.149364000000002" />
    <detection t="26" x="214.23353751000002" y="106.65208161000001" z="-15.556728" />
    <detection t="27" x="212.95692429000002" y="104.99274396000001" z="-14.87333" />
    <detection t="28" x="211.54599026" y="103.65997585000001" z="-15.434257" />
    <detection t="29" x="210.17799919000004" y="102.38282233000001" z="-15.714602" />
    <detection t="30" x="208.74441993" y="101.21149379" z="-15.622658" />
    <detection t="31" x="207.3656262" y="99.96166947" z="-15.320119" />
    <detection t="32" x="205.81508180000003" y="99.17709257" z="-14.764845999999999" />
    <detection t="33" x="204.32713994" y="98.23223109" z="-14.365043" />
    <detection t="34" x="202.8375762" y="97.61831205" z="-13.839489000000002" />
    <detection t="35" x="201.25199747" y="96.63738903000001" z="-14.095839999999999" />
    <detection t="36" x="199.82761143" y="95.94200637" z="-14.163920999999998" />
    <detection t="37" x="198.67647920000002" y="95.54263094000001" z="-13.409711999999999" />
    <detection t="38" x="197.25832360000004" y="95.09001704" z="-12.8942175" />
    <detection t="39" x="196.09339862000002" y="94.77469862000001" z="-12.796261" />
  </particle>
  <particle nSpots="41">
    <detection t="0" x="178.3548477" y="102.21569605" z="0.39953187" />
    <detection t="1" x="182.13540583000002" y="103.98169647" z="1.2150652" />
    <detection t="2" x="185.98702121000002" y="105.53777285000001" z="0.5929124" />
    <detection t="3" x="189.97191801000002" y="107.28287208" z="0.010114007" />
    <detection t="4" x="193.85540041000002" y="108.85707306" z="0.19766638" />
    <detection t="5" x="197.64523983000004" y="110.01976136" z="0.32894328" />
    <detection t="6" x="201.56581033999998" y="110.85489564000001" z="-0.3815673" />
    <detection t="7" x="205.44713387000002" y="110.96662140000001" z="0.47802153" />
    <detection t="8" x="208.91207798" y="110.32263555" z="0.06353323" />
    <detection t="9" x="211.79107419000002" y="109.40099243" z="0.15500250000000002" />
    <detection t="10" x="214.06664916" y="108.34276879000001" z="0.7195646" />
    <detection t="11" x="216.17161131" y="106.9700316" z="0.070115976" />
    <detection t="12" x="217.61794587000003" y="105.29065937" z="0.48265254" />
    <detection t="13" x="218.53301634000002" y="103.46033089000001" z="0.07863062" />
    <detection t="14" x="219.18158432" y="101.56730363000001" z="0.09917872400000001" />
    <detection t="15" x="219.4869481" y="99.83789543" z="0.10171919" />
    <detection t="16" x="219.44701971" y="98.17978528" z="0.43452029999999997" />
    <detection t="17" x="219.13311814000002" y="96.56451870000001" z="0.06483667" />
    <detection t="18" x="218.68863919" y="95.07144164" z="0.037712462" />
    <detection t="19" x="218.12391252000003" y="93.71690398000001" z="0.15552002" />
    <detection t="20" x="217.47814244" y="92.35300400000001" z="0.048067264000000005" />
    <detection t="21" x="216.77746775000003" y="91.02679489" z="0.15317768" />
    <detection t="22" x="215.97417755000004" y="89.66313254" z="-0.0017878339999999999" />
    <detection t="23" x="215.15156609000002" y="88.34985604" z="-0.06662411" />
    <detection t="24" x="214.21590677" y="86.93953417" z="-0.003322072" />
    <detection t="25" x="213.42490795999998" y="85.87496401" z="-0.04524547599999999" />
    <detection t="26" x="212.78729619" y="84.66273912000001" z="-0.2131111" />
    <detection t="27" x="211.87766832" y="83.38870890000001" z="-0.15888053" />
    <detection t="28" x="210.78340753000003" y="82.06296592000001" z="-0.29191703" />
    <detection t="29" x="209.59938648000002" y="80.78762880000001" z="-0.23468727" />
    <detection t="30" x="208.40683099" y="79.51514799" z="-0.12966281" />
    <detection t="31" x="207.05475720000004" y="78.47025156000001" z="-0.09343428" />
    <detection t="32" x="205.89273932000003" y="77.68476016000001" z="-0.11843295" />
    <detection t="33" x="204.32370857" y="76.70679253" z="-0.11296315" />
    <detection t="34" x="202.99309567" y="75.99514326" z="-0.17319006" />
    <detection t="35" x="201.65144354" y="75.13275838000001" z="-0.23608917" />
    <detection t="36" x="200.4058781" y="74.27899877" z="-0.17257039999999998" />
    <detection t="37" x="199.0202711" y="73.38035573" z="-0.202802" />
    <detection t="38" x="197.72070158000002" y="72.56946202" z="-0.19581181" />
    <detection t="39" x="196.38496858000002" y="71.85625088" z="-0.13033539" />
    <detection t="40" x="195.12700030000002" y="71.13622069" z="-0.10355050000000002" />
  </particle>
  <particle nSpots="3">
    <detection t="0" x="117.47859011000003" y="98.84440796000001" z="-7.7768006" />
    <detection t="1" x="122.19704965" y="99.43798600000001" z="-8.401877" />
    <detection t="2" x="127.13712185000003" y="100.31806869" z="-8.01647" />
  </particle>
  <particle nSpots="40">
    <detection t="0" x="168.44295649000003" y="30.20954424" z="-21.112638" />
    <detection t="1" x="162.18674872000003" y="28.61317382" z="-20.32443" />
    <detection t="2" x="156.17591031" y="27.56763739" z="-19.675570999999998" />
    <detection t="3" x="149.81894817" y="26.35039142" z="-19.768829999999998" />
    <detection t="4" x="143.55352724" y="25.56640213" z="-20.166432999999998" />
    <detection t="5" x="137.5127673" y="24.929973169999997" z="-19.866163" />
    <detection t="6" x="131.57312875000002" y="24.46020119" z="-19.776035" />
    <detection t="7" x="125.63284754" y="24.130641830000002" z="-19.885786" />
    <detection t="8" x="120.02280344000002" y="23.89384905" z="-19.411592000000002" />
    <detection t="9" x="114.00468115000001" y="23.809979759999997" z="-18.93644" />
    <detection t="10" x="108.31005593000003" y="23.97580491" z="-19.070099" />
    <detection t="11" x="102.79206542000003" y="24.241732839999997" z="-18.776386" />
    <detection t="12" x="97.60519301" y="24.62535991" z="-18.215572" />
    <detection t="13" x="92.61438442000002" y="25.037696419999996" z="-18.10104" />
    <detection t="14" x="87.74556197000004" y="25.493408519999996" z="-18.235535000000002" />
    <detection t="15" x="82.92480835000003" y="26.0468324" z="-18.128181" />
    <detection t="16" x="78.33333190000002" y="26.893185449999997" z="-17.753435" />
    <detection t="17" x="73.86316741000002" y="27.747586309999996" z="-17.740637" />
    <detection t="18" x="69.64495187" y="28.61627747" z="-17.784828" />
    <detection t="19" x="65.57562168999999" y="29.7734875" z="-17.079569" />
    <detection t="20" x="61.763831659999994" y="30.97075041" z="-17.206942" />
    <detection t="21" x="58.264610060000024" y="32.234535019999996" z="-17.056591" />
    <detection t="22" x="54.83642758000002" y="33.56884478" z="-16.692259" />
    <detection t="23" x="51.57937751" y="34.961824639999996" z="-16.771872000000002" />
    <detection t="24" x="48.34773452000002" y="36.69825146" z="-16.509655" />
    <detection t="25" x="45.422518190000005" y="38.56098696" z="-16.229723" />
    <detection t="26" x="42.97677353" y="40.66518469" z="-16.505620999999998" />
    <detection t="27" x="40.44756295000002" y="42.63431345" z="-16.166586" />
    <detection t="28" x="38.03954847" y="44.519395249999995" z="-15.807084" />
    <detection t="29" x="35.85455609000002" y="46.67392315" z="-16.364172" />
    <detection t="30" x="33.63202789000002" y="48.83472371" z="-15.726809" />
    <detection t="31" x="31.92076934000002" y="51.07208451" z="-15.430674" />
    <detection t="32" x="30.094327220000025" y="52.612087030000005" z="-15.610044" />
    <detection t="33" x="28.386023060000014" y="55.02998824" z="-15.654106" />
    <detection t="34" x="26.64080272000001" y="57.25514116" z="-15.423794000000001" />
    <detection t="35" x="24.622709240000006" y="59.173917589999995" z="-15.484167000000001" />
    <detection t="36" x="22.458189440000012" y="60.526171909999995" z="-15.193954999999999" />
    <detection t="37" x="20.821253670000004" y="61.601427879999996" z="-15.308584" />
    <detection t="38" x="19.326168690000003" y="62.85641644" z="-14.320696" />
    <detection t="39" x="17.904844390000022" y="63.77810473" z="-14.5388565" />
  </particle>
  <particle nSpots="42">
    <detection t="0" x="86.90499597000002" y="67.26705401000001" z="-10.245067" />
    <detection t="1" x="86.10433681" y="68.00776545000001" z="-10.135133999999999" />
    <detection t="2" x="85.22406147999999" y="68.78928077" z="-10.327847" />
    <detection t="3" x="84.86054737" y="69.62662261000001" z="-10.374879" />
    <detection t="4" x="84.24962371999999" y="70.65740505000001" z="-10.012711999999999" />
    <detection t="5" x="83.67987856000002" y="72.08576048" z="-10.230472" />
    <detection t="6" x="82.96286622000002" y="73.40737465000001" z="-9.828725" />
    <detection t="7" x="82.27191386999999" y="74.60484869000001" z="-9.811066" />
    <detection t="8" x="81.56023691000001" y="76.05327471000001" z="-9.845906" />
    <detection t="9" x="80.70722484000004" y="76.88330761" z="-9.601576" />
    <detection t="10" x="80.00434178" y="77.90352258" z="-9.892368" />
    <detection t="11" x="79.45308626000002" y="79.18199198" z="-9.527747999999999" />
    <detection t="12" x="79.13781220999999" y="79.95480587" z="-9.632126" />
    <detection t="13" x="78.83783965999999" y="81.11305568" z="-9.578593" />
    <detection t="14" x="78.44529290000003" y="82.1197875" z="-9.463901" />
    <detection t="15" x="78.24984925000001" y="83.19211200000001" z="-9.678244" />
    <detection t="16" x="78.15727202" y="84.33647802" z="-9.705718" />
    <detection t="17" x="78.04087808000003" y="85.44957649000001" z="-9.37237" />
    <detection t="18" x="77.98576229000003" y="86.34934732" z="-9.315414" />
    <detection t="19" x="78.01732573999999" y="87.19781472000001" z="-9.646236" />
    <detection t="20" x="78.08768767000004" y="88.09255777" z="-9.281314" />
    <detection t="21" x="78.33377035000001" y="89.01637254" z="-9.217721000000001" />
    <detection t="22" x="78.56894669000002" y="90.06227877" z="-9.289109" />
    <detection t="23" x="78.76874643000002" y="90.91994491000001" z="-8.622047" />
    <detection t="24" x="79.10273016000002" y="91.5607516" z="-8.310482" />
    <detection t="25" x="79.55366989999999" y="92.2555913" z="-8.102189" />
    <detection t="26" x="80.31443322000001" y="92.59924991000001" z="-8.186469" />
    <detection t="27" x="81.11096311" y="93.25228906000001" z="-7.987663" />
    <detection t="28" x="81.99983693000001" y="93.56747679" z="-8.814294" />
    <detection t="29" x="82.95460664000001" y="94.07740945" z="-8.410911" />
    <detection t="30" x="83.76273438000004" y="94.3796659" z="-7.6852026" />
    <detection t="31" x="84.64159378" y="94.77156491000001" z="-8.039561" />
    <detection t="32" x="85.48149190999999" y="95.21502043000001" z="-7.843267999999999" />
    <detection t="33" x="86.57514366000004" y="95.51579215000001" z="-8.249812" />
    <detection t="34" x="87.38153599000003" y="96.28782651" z="-8.007344" />
    <detection t="35" x="88.48666082" y="96.59119562000001" z="-7.3900619999999995" />
    <detection t="36" x="89.74414012" y="96.43341190000001" z="-7.279851" />
    <detection t="37" x="91.08438851" y="96.43648897" z="-7.7928834" />
    <detection t="38" x="92.18283751000001" y="96.44867952" z="-7.724476299999999" />
    <detection t="39" x="93.56474306000001" y="96.39839507" z="-7.41649" />
    <detection t="40" x="94.90312673" y="96.14632628000001" z="-7.497018300000001" />
    <detection t="41" x="96.37133544" y="95.93458126" z="-7.432611" />
  </particle>
  <particle nSpots="2">
    <detection t="6" x="66.02132175000003" y="117.33125647" z="-18.729229999999998" />
    <detection t="7" x="61.70405131000001" y="118.30694066000001" z="-19.417248" />
  </particle>
  <particle nSpots="41">
    <detection t="0" x="24.94068722" y="53.11545677" z="-15.738867" />
    <detection t="1" x="22.73676415" y="54.2832852" z="-15.536420999999999" />
    <detection t="2" x="20.290085140000002" y="54.555359669999994" z="-14.941626999999999" />
    <detection t="3" x="18.42428264" y="54.413908420000006" z="-14.817927" />
    <detection t="4" x="16.74153543" y="53.97415014" z="-13.475559" />
    <detection t="5" x="15.811464430000001" y="52.269091010000004" z="-13.242199" />
    <detection t="6" x="15.693731260000021" y="50.17938664" z="-13.153851000000001" />
    <detection t="7" x="16.12815642000001" y="47.05547561" z="-11.940256" />
    <detection t="8" x="17.760604690000008" y="43.03449271" z="-11.836195" />
    <detection t="9" x="19.717639140000017" y="38.559666299999996" z="-11.282772" />
    <detection t="10" x="22.560522450000008" y="34.27341273" z="-11.216439" />
    <detection t="11" x="26.37271727000001" y="31.345962059999998" z="-10.896279" />
    <detection t="12" x="28.29763564000001" y="28.787956819999998" z="-10.766591" />
    <detection t="13" x="31.445514240000023" y="27.870841729999995" z="-11.146544" />
    <detection t="14" x="33.81183692000002" y="26.74539678" z="-10.326327000000001" />
    <detection t="15" x="36.090897850000005" y="25.94107304" z="-9.98172" />
    <detection t="16" x="38.708811060000016" y="25.87089651" z="-10.166915" />
    <detection t="17" x="40.436577520000014" y="25.43305271" z="-9.141501" />
    <detection t="18" x="42.329860920000016" y="24.92113502" z="-9.28169" />
    <detection t="19" x="43.65401526000002" y="24.67378927" z="-9.544325" />
    <detection t="20" x="45.60881167000002" y="24.663096599999996" z="-8.978833999999999" />
    <detection t="21" x="47.53342748" y="24.78809957" z="-9.256074" />
    <detection t="22" x="49.67379248" y="24.63838198" z="-9.775715" />
    <detection t="23" x="51.176721800000024" y="24.94747596" z="-9.624619000000001" />
    <detection t="24" x="52.62077363" y="24.02605885" z="-9.458743" />
    <detection t="25" x="53.933164490000024" y="23.753089779999996" z="-9.654595" />
    <detection t="26" x="55.30762936000002" y="24.10737831" z="-9.921588999999999" />
    <detection t="27" x="56.731851620000015" y="23.211840109999997" z="8.905272" />
    <detection t="28" x="58.19918510000002" y="23.998779219999996" z="-9.220286999999999" />
    <detection t="29" x="59.68563636000002" y="23.91752719" z="-9.651583" />
    <detection t="30" x="61.425897539999994" y="24.0090511" z="-9.899861" />
    <detection t="31" x="62.956008620000034" y="23.485966939999997" z="-9.862458" />
    <detection t="32" x="64.53927971000002" y="23.210233429999995" z="-9.454366" />
    <detection t="33" x="65.96096253000002" y="22.853360379999998" z="-9.935151" />
    <detection t="34" x="67.95808645" y="22.48052594" z="-10.232863" />
    <detection t="35" x="69.99840186" y="21.960824009999996" z="-9.637554" />
    <detection t="36" x="71.95814267000003" y="21.3649445" z="-10.010494" />
    <detection t="37" x="73.8863761" y="20.690056249999998" z="-9.859029" />
    <detection t="38" x="75.82579249000003" y="20.3298195" z="-10.057898" />
    <detection t="39" x="77.67087950000001" y="20.07512774" z="-9.923124000000001" />
    <detection t="40" x="79.40993291000001" y="19.663055299999996" z="-9.306910499999999" />
  </particle>
  <particle nSpots="20">
    <detection t="17" x="145.39104538000004" y="33.097122399999996" z="6.6968190000000005" />
    <detection t="18" x="140.18717698" y="32.41652241" z="6.484298" />
    <detection t="19" x="134.82478013000002" y="31.841382259999996" z="6.237494" />
    <detection t="20" x="129.65767382" y="31.445744759999997" z="6.312817" />
    <detection t="21" x="124.45591346999998" y="31.06503378" z="6.1769457" />
    <detection t="22" x="119.32303795000001" y="30.870533529999996" z="6.2162356" />
    <detection t="23" x="114.34579724000002" y="30.8298379" z="5.9656715" />
    <detection t="24" x="109.58523740999999" y="30.888211999999996" z="6.211456" />
    <detection t="25" x="104.97195749000002" y="30.988628409999997" z="6.257210700000001" />
    <detection t="26" x="100.33528797000002" y="31.114330599999995" z="5.7657337" />
    <detection t="27" x="95.92238961000004" y="31.20809705" z="5.647231" />
    <detection t="28" x="91.40512627999999" y="31.683673999999996" z="5.876423" />
    <detection t="29" x="87.22948647999999" y="32.0950747" z="5.7889075" />
    <detection t="30" x="83.11516870000003" y="32.65669947" z="5.4724846" />
    <detection t="31" x="79.06966908000004" y="33.239293169999996" z="5.947529299999999" />
    <detection t="32" x="75.0906003" y="33.8990651" z="5.686242" />
    <detection t="33" x="70.97154419000003" y="34.5807832" z="5.8969374000000006" />
    <detection t="34" x="66.21646866000003" y="35.68163664" z="5.968514" />
    <detection t="35" x="61.55988043000002" y="36.81103631" z="6.5944614" />
    <detection t="36" x="56.335417440000015" y="38.49218184" z="6.206924400000001" />
  </particle>
  <particle nSpots="43">
    <detection t="0" x="133.69451308000004" y="67.61457462" z="-15.536736" />
    <detection t="1" x="131.60805324" y="67.38113217" z="-15.566589000000002" />
    <detection t="2" x="129.51364089999998" y="67.17228155000001" z="-15.377135" />
    <detection t="3" x="127.67113030000002" y="67.00465937" z="-15.394625" />
    <detection t="4" x="125.64487014000002" y="66.93872554000001" z="-15.027857000000001" />
    <detection t="5" x="123.56163151000004" y="67.00929413" z="-14.941629999999998" />
    <detection t="6" x="121.38361156000002" y="67.04027935" z="-14.901943" />
    <detection t="7" x="119.28650783" y="67.02857316000001" z="-14.840057" />
    <detection t="8" x="117.14299564999999" y="67.12606971000001" z="-15.413711" />
    <detection t="9" x="115.12804145000001" y="67.06036166000001" z="-14.699584" />
    <detection t="10" x="113.02474727000003" y="67.15515292" z="-14.864779" />
    <detection t="11" x="111.08299942000002" y="67.39620257" z="-15.205120999999998" />
    <detection t="12" x="109.42371827" y="67.54232579" z="-14.732341" />
    <detection t="13" x="107.78650452" y="67.76760739000001" z="-14.535836999999999" />
    <detection t="14" x="106.2780611" y="67.94435405" z="-14.273776000000002" />
    <detection t="15" x="104.95881667000003" y="68.11981344" z="-15.0052805" />
    <detection t="16" x="103.73622836000004" y="68.37083822000001" z="-14.769251" />
    <detection t="17" x="102.49682053999999" y="68.62323048" z="-14.36099" />
    <detection t="18" x="101.35826362" y="68.94081873" z="-14.682142" />
    <detection t="19" x="100.29728427000003" y="69.17661707" z="-14.821287" />
    <detection t="20" x="99.24913442000002" y="69.5468204" z="-14.415722" />
    <detection t="21" x="98.31737809000003" y="70.00555075000001" z="-14.344852" />
    <detection t="22" x="97.44726100000003" y="70.39250734000001" z="-13.753404999999999" />
    <detection t="23" x="96.62882093000002" y="70.79172686000001" z="-13.965966" />
    <detection t="24" x="95.92437981" y="71.03177825" z="-13.190566" />
    <detection t="25" x="95.37649906000001" y="71.40202637" z="-14.061836999999999" />
    <detection t="26" x="94.90560882" y="71.57052525" z="-13.285571" />
    <detection t="27" x="94.76699346999999" y="72.01387147000001" z="-13.702696" />
    <detection t="28" x="94.32962114000003" y="72.28952214" z="-13.513520999999999" />
    <detection t="29" x="93.89411349" y="72.71836686" z="-12.444973" />
    <detection t="30" x="93.40373102000001" y="73.06973185000001" z="-11.802004" />
    <detection t="31" x="92.78473364000001" y="73.41299880000001" z="-12.903015" />
    <detection t="32" x="92.05035518" y="73.76781871" z="-11.855250999999999" />
    <detection t="33" x="91.48886028000004" y="74.00431744000001" z="-11.382185" />
    <detection t="34" x="90.76800421000002" y="74.63654003" z="-11.348477" />
    <detection t="35" x="90.18072710000001" y="75.07275541" z="-11.533031" />
    <detection t="36" x="89.59547139" y="75.31971116000001" z="-12.376822" />
    <detection t="37" x="89.00769453000004" y="75.56832679" z="-11.715446" />
    <detection t="38" x="88.3681899" y="75.77446963" z="-11.351063" />
    <detection t="39" x="87.80980232000002" y="75.99868569" z="-11.587789" />
    <detection t="40" x="87.27964388999999" y="76.04922264000001" z="-11.495475" />
    <detection t="41" x="86.57280813" y="76.19080176" z="-11.94931" />
    <detection t="42" x="86.31077383000002" y="76.32937980000001" z="-11.735268" />
  </particle>
  <particle nSpots="10">
    <detection t="17" x="184.45978581000003" y="87.23120974000001" z="8.756504" />
    <detection t="18" x="180.34883016000003" y="84.98615842000001" z="8.284295" />
    <detection t="19" x="176.42610779" y="83.13880063" z="9.161261" />
    <detection t="20" x="172.76888944" y="81.43831024" z="9.170794500000001" />
    <detection t="21" x="169.20476144000003" y="79.94722022" z="8.897267999999999" />
    <detection t="22" x="165.69871217000002" y="78.53960772" z="8.683104" />
    <detection t="23" x="162.18498584000002" y="77.37854363000001" z="8.204753" />
    <detection t="24" x="158.95551633000002" y="76.27767200000001" z="8.030471" />
    <detection t="25" x="155.85294052" y="75.2880368" z="7.729914999999999" />
    <detection t="26" x="153.02922991000003" y="74.38457327" z="7.8478045" />
  </particle>
  <particle nSpots="39">
    <detection t="0" x="94.84383099000001" y="11.85967259" z="-11.816751" />
    <detection t="1" x="95.45851596" y="11.732445669999999" z="-12.17959" />
    <detection t="2" x="95.6126056" y="11.90807691" z="-11.302381" />
    <detection t="3" x="95.69175010999999" y="12.23046748" z="-11.913149" />
    <detection t="4" x="95.84337060000001" y="12.53719747" z="-11.649719000000001" />
    <detection t="5" x="95.92372592000004" y="12.66343686" z="-12.034527" />
    <detection t="6" x="96.1386301" y="12.80970171" z="-12.129282" />
    <detection t="7" x="96.15478590000004" y="13.32810038" z="-10.929153999999999" />
    <detection t="8" x="96.13175044000002" y="13.3118529" z="-12.02176" />
    <detection t="9" x="96.23313407" y="13.565365690000002" z="-10.899971" />
    <detection t="10" x="96.12196591000003" y="13.514278030000002" z="-11.184384" />
    <detection t="11" x="96.00814446999999" y="13.56432244" z="-12.530773" />
    <detection t="12" x="96.23305649000002" y="13.9633834" z="-11.296713" />
    <detection t="13" x="96.31451719" y="14.15943186" z="-10.665844" />
    <detection t="14" x="96.73091947" y="14.124419340000001" z="-11.2319565" />
    <detection t="15" x="97.27570183" y="14.137497269999999" z="-10.58862" />
    <detection t="16" x="98.09737804000002" y="14.3049998" z="-10.935428" />
    <detection t="17" x="99.37912553000001" y="14.387066540000001" z="-11.546875" />
    <detection t="18" x="100.70155924" y="14.37951689" z="-10.877792999999999" />
    <detection t="19" x="101.99298395" y="14.101738540000001" z="-10.897803999999999" />
    <detection t="20" x="102.88120289" y="13.813727120000001" z="-11.389802" />
    <detection t="21" x="104.16284284" y="14.323221430000002" z="-10.640617" />
    <detection t="22" x="105.44691117000002" y="14.12214605" z="-11.558384" />
    <detection t="23" x="106.62138869" y="13.882948700000002" z="-11.450745" />
    <detection t="24" x="107.76311546" y="13.894396259999999" z="-10.75493" />
    <detection t="25" x="109.23470638000003" y="14.326955020000002" z="-11.711658" />
    <detection t="26" x="110.67734810000002" y="13.717518660000001" z="-11.508774" />
    <detection t="27" x="111.91887878" y="13.37511931" z="-11.129952000000001" />
    <detection t="28" x="113.23357392000003" y="13.245802" z="-11.711597" />
    <detection t="29" x="114.65737444000001" y="13.136424920000001" z="-11.540659" />
    <detection t="30" x="116.07635891000001" y="12.781633260000001" z="-11.819788" />
    <detection t="31" x="117.48410297000004" y="12.587653000000001" z="-11.1726885" />
    <detection t="32" x="119.08565544999999" y="12.20852409" z="-11.655247" />
    <detection t="33" x="120.45671954" y="12.061825879999999" z="-11.033342999999999" />
    <detection t="34" x="121.98442824" y="11.866627509999999" z="-11.522891" />
    <detection t="35" x="123.48495983999999" y="11.78006919" z="-11.686209" />
    <detection t="36" x="124.9246837" y="11.59507007" z="-10.804663" />
    <detection t="37" x="126.39391215" y="11.50860001" z="-11.091094" />
    <detection t="38" x="127.87310289000004" y="11.56041229" z="-9.677171000000001" />
  </particle>
  <particle nSpots="39">
    <detection t="0" x="134.88033102000003" y="50.81025175999999" z="-13.923109" />
    <detection t="1" x="133.37198856999998" y="50.77530273" z="-14.377651" />
    <detection t="2" x="131.79684184" y="50.78739918" z="-14.107913" />
    <detection t="3" x="130.38757532" y="50.821320140000005" z="-13.819932000000001" />
    <detection t="4" x="128.97812386000004" y="50.909324989999995" z="-14.310057999999998" />
    <detection t="5" x="127.56746354" y="51.04370714" z="-13.966891" />
    <detection t="6" x="126.23066164" y="51.22623225" z="-13.630317999999999" />
    <detection t="7" x="124.8260702" y="51.418468999999995" z="-14.062133" />
    <detection t="8" x="123.30078375" y="51.5763509" z="-13.301886999999999" />
    <detection t="9" x="121.82298379000002" y="51.76467901" z="-13.309401000000001" />
    <detection t="10" x="120.46188273000001" y="51.907433610000005" z="-13.282034" />
    <detection t="11" x="119.06732806000002" y="52.10837758" z="-13.119472" />
    <detection t="12" x="117.57478537000003" y="52.364502210000005" z="-12.811783" />
    <detection t="13" x="115.98088690000003" y="52.58688605" z="-12.7235155" />
    <detection t="14" x="114.47222172" y="52.77004953" z="-12.732087" />
    <detection t="15" x="112.94915063000002" y="52.99880737" z="-12.773569" />
    <detection t="16" x="111.37321538999998" y="53.250793800000004" z="-12.541011" />
    <detection t="17" x="109.84933359000001" y="53.51519878999999" z="-12.399128999999999" />
    <detection t="18" x="108.42646157000001" y="53.786650259999995" z="-11.96814" />
    <detection t="19" x="107.02034484" y="54.03934297" z="-11.570925" />
    <detection t="20" x="105.80184595000003" y="54.32050793" z="-11.603991" />
    <detection t="21" x="105.05361304000002" y="54.691906749999994" z="-11.334286" />
    <detection t="22" x="104.43207998000003" y="55.025029569999994" z="-11.693162" />
    <detection t="23" x="103.69131279000004" y="55.35232747" z="-11.4391365" />
    <detection t="24" x="103.00955841000001" y="55.71801747999999" z="-11.300983" />
    <detection t="25" x="102.37240610000003" y="56.00672941999999" z="-11.007036" />
    <detection t="26" x="102.02901895000002" y="56.40952993999999" z="-11.370974" />
    <detection t="27" x="101.60837459000004" y="56.73134128" z="-11.0529785" />
    <detection t="28" x="101.11342334" y="56.95906971" z="-10.477212" />
    <detection t="29" x="100.74381820000002" y="57.32948955999999" z="-10.55148" />
    <detection t="30" x="100.44248647" y="57.574265270000005" z="-10.385908" />
    <detection t="31" x="99.99413736000002" y="57.86902219" z="-11.179704" />
    <detection t="32" x="99.57383264000003" y="58.07476965" z="-10.204343" />
    <detection t="33" x="99.16815860000003" y="58.41390134" z="-10.560831" />
    <detection t="34" x="98.69969157000003" y="58.716502299999995" z="-10.533572999999999" />
    <detection t="35" x="98.38971612" y="58.922299419999995" z="-10.278539" />
    <detection t="36" x="97.95880240000002" y="58.99875567" z="-9.646498" />
    <detection t="37" x="97.54939478" y="59.06134841" z="-9.254257" />
    <detection t="38" x="97.22229766000004" y="59.21763345" z="-9.944365" />
  </particle>
  <particle nSpots="6">
    <detection t="0" x="169.71436509" y="46.777646919999995" z="-0.5207533" />
    <detection t="1" x="167.83419385000002" y="46.05405423" z="-0.67064166" />
    <detection t="2" x="165.88716272" y="45.341547309999996" z="-0.7003748000000001" />
    <detection t="3" x="163.93660094" y="44.588354519999996" z="-1.8568215000000001" />
    <detection t="4" x="161.87881023" y="43.710805119999996" z="-1.3287754999999999" />
    <detection t="5" x="160.02249605000003" y="43.31318316" z="-1.1848913" />
  </particle>
  <particle nSpots="39">
    <detection t="0" x="189.51018817" y="77.93905519" z="-7.2011743" />
    <detection t="1" x="190.09598203000002" y="78.06977449" z="-7.1486535" />
    <detection t="2" x="190.84127283000004" y="78.27768885" z="-7.1304479999999995" />
    <detection t="3" x="191.69194162000002" y="78.45940320000001" z="-6.9576744999999995" />
    <detection t="4" x="192.58845425000004" y="78.57961328" z="-7.010424" />
    <detection t="5" x="193.40749312000003" y="78.71998158000001" z="-7.076131299999999" />
    <detection t="6" x="194.13601536" y="78.83966365" z="-6.938373599999999" />
    <detection t="7" x="195.04756183" y="78.92254362" z="-6.9881983" />
    <detection t="8" x="195.79458628000003" y="78.90456077" z="-7.0224667" />
[truncated: 1,509,218 more chars]
