# Supplementary material for: Widely accessible method for 3D microflow mapping at high spatial and temporal resolutions
Source: Microsyst Nanoeng. 2022 Jul 1;8:72. doi: 10.1038/s41378-022-00404-z (PMC9246883; doi:10.1038/s41378-022-00404-z)
Supplement: Supplementary file 14 — File S10 [file 41378_2022_404_MOESM14_ESM.xml]

<?xml version="1.0" encoding="UTF-8"?>
<Tracks nTracks="1268" spaceUnits="µm" frameInterval="1.0" timeUnits="seconds" generationDateTime="Mon, 6 Dec 2021 12:25:36" from="TrackMate v7.2.0">
  <particle nSpots="40">
    <detection t="0" x="227.80943901" y="41.8608859" z="-12.301082000000001" />
    <detection t="1" x="229.18762823000003" y="43.32758267" z="-12.597149" />
    <detection t="2" x="230.16065773000003" y="44.63167342" z="-12.614725" />
    <detection t="3" x="230.90874968000003" y="45.748956809999996" z="-13.428842000000001" />
    <detection t="4" x="231.23922395" y="46.64305384" z="-13.505354" />
    <detection t="5" x="231.12797246000002" y="47.008373559999995" z="-14.514289999999999" />
    <detection t="6" x="230.77888536" y="47.107153929999996" z="-14.182959" />
    <detection t="7" x="230.10446629" y="46.810382839999995" z="-15.092042000000001" />
    <detection t="8" x="228.84059012" y="46.229690309999995" z="-15.624932000000001" />
    <detection t="9" x="227.27484576" y="45.33659979" z="-15.89076" />
    <detection t="10" x="225.58004075000002" y="44.369577209999996" z="-16.5478" />
    <detection t="11" x="223.74955133000003" y="43.1800755" z="-16.489179999999998" />
    <detection t="12" x="221.83061253" y="41.76801753" z="-16.612894" />
    <detection t="13" x="219.80080025" y="40.263086619999996" z="-16.463593" />
    <detection t="14" x="217.85648180000004" y="38.77787969" z="-16.564709" />
    <detection t="15" x="216.08062616" y="37.28210319" z="-16.619595" />
    <detection t="16" x="214.35174847000002" y="35.76722494" z="-16.398062" />
    <detection t="17" x="212.80415753" y="34.39777186" z="-16.923399" />
    <detection t="18" x="211.41503663000003" y="33.18432861" z="-16.639035999999997" />
    <detection t="19" x="210.42268786" y="32.05573114" z="-15.947073000000001" />
    <detection t="20" x="209.81855492" y="30.819229389999997" z="-16.464334" />
    <detection t="21" x="209.46076082000002" y="29.6984238" z="-15.922369" />
    <detection t="22" x="209.54439886" y="28.885186669999996" z="-16.25714" />
    <detection t="23" x="210.09208657" y="28.26677052" z="-16.050024" />
    <detection t="24" x="210.98790747000004" y="27.76990841" z="-15.993803" />
    <detection t="25" x="212.34944908" y="27.44657735" z="-15.991917" />
    <detection t="26" x="214.07556888" y="27.34934863" z="-15.595701000000002" />
    <detection t="27" x="216.18675222000002" y="27.61230278" z="-15.534816000000001" />
    <detection t="28" x="218.52318077" y="28.29718984" z="-15.777781" />
    <detection t="29" x="221.13309756" y="29.18307112" z="-15.878838" />
    <detection t="30" x="223.86911547" y="30.32741925" z="-15.639253" />
    <detection t="31" x="226.44070869" y="31.80565689" z="-15.511725" />
    <detection t="32" x="228.78958004000003" y="33.355301499999996" z="-15.629751999999998" />
    <detection t="33" x="230.51645934000004" y="35.02965525" z="-14.904174" />
    <detection t="34" x="231.45806905" y="36.48780101" z="-15.901434" />
    <detection t="35" x="231.70674093000002" y="37.7400102" z="-16.058626" />
    <detection t="36" x="231.31724141" y="38.54244885" z="-16.060217" />
    <detection t="37" x="230.23527576000004" y="38.89406445" z="-16.403118" />
    <detection t="38" x="228.43101437" y="38.63941132" z="-17.02028" />
    <detection t="39" x="226.33533497000002" y="37.93949458" z="-17.000989999999998" />
  </particle>
  <particle nSpots="39">
    <detection t="0" x="192.38894062000003" y="65.87378769" z="-11.916067" />
    <detection t="1" x="190.72188535000004" y="64.74049596" z="-12.426812" />
    <detection t="2" x="189.49366538000004" y="63.535315340000004" z="-11.982652" />
    <detection t="3" x="188.09825836" y="62.372562300000006" z="-12.155458" />
    <detection t="4" x="186.45185068" y="61.2718406" z="-12.185779" />
    <detection t="5" x="184.65525772" y="60.14058092999999" z="-12.355084" />
    <detection t="6" x="182.88414664000004" y="59.090539799999995" z="-11.577963" />
    <detection t="7" x="181.09024023" y="57.99968535" z="-11.457695" />
    <detection t="8" x="179.33207670000002" y="57.04447715" z="-11.147171" />
    <detection t="9" x="177.39826972000003" y="55.96685568" z="-11.9295845" />
    <detection t="10" x="175.29077039000003" y="54.97075306" z="-11.41976" />
    <detection t="11" x="173.30305822000003" y="54.14467563" z="-11.434961" />
    <detection t="12" x="171.56409606" y="53.33477018" z="-11.0110445" />
    <detection t="13" x="169.92202372000003" y="52.624700839999996" z="-11.090938000000001" />
    <detection t="14" x="168.27421491" y="51.88360196" z="-10.835677" />
    <detection t="15" x="166.66484726" y="51.1328643" z="-11.167963" />
    <detection t="16" x="165.11242765000003" y="50.41585790999999" z="-10.836335" />
    <detection t="17" x="163.50274367000003" y="49.76905352" z="-11.213519999999999" />
    <detection t="18" x="161.86967452" y="49.19247635" z="-10.966052000000001" />
    <detection t="19" x="160.30890980000004" y="48.622854329999996" z="-11.202653" />
    <detection t="20" x="158.90419645000003" y="48.073489859999995" z="-10.610755000000001" />
    <detection t="21" x="157.46408457" y="47.602187119999996" z="-11.068104" />
    <detection t="22" x="156.06444964000002" y="47.14340825" z="-10.9557085" />
    <detection t="23" x="154.74635982" y="46.682325" z="-10.636211" />
    <detection t="24" x="153.45154747000004" y="46.29507236" z="-10.433812" />
    <detection t="25" x="152.32324384000003" y="45.82567882" z="-10.563247" />
    <detection t="26" x="151.50355660000002" y="45.40014752" z="-10.13963" />
    <detection t="27" x="150.4115339" y="44.949820599999995" z="-9.991465" />
    <detection t="28" x="149.07941113000004" y="44.49978149" z="-9.472896" />
    <detection t="29" x="147.60286068" y="44.04270848" z="-10.080906" />
    <detection t="30" x="146.17343275000002" y="43.59729216" z="-10.023164" />
    <detection t="31" x="144.45411343" y="43.19628116" z="-9.819147000000001" />
    <detection t="32" x="142.86471878000003" y="42.82565417" z="-9.779556" />
    <detection t="33" x="141.07153074000001" y="42.33768058" z="-9.7798195" />
    <detection t="34" x="139.17527544" y="41.91791169" z="-9.354444500000001" />
    <detection t="35" x="137.37346509000002" y="41.60383992" z="-9.661709" />
    <detection t="36" x="135.57254652" y="41.27748509" z="-9.5304985" />
    <detection t="37" x="133.93459053000004" y="40.96993812" z="-10.582749" />
    <detection t="38" x="133.38607033" y="40.7803914" z="-9.651825" />
  </particle>
  <particle nSpots="15">
    <detection t="0" x="30.070866240000015" y="50.33227779" z="-11.967322" />
    <detection t="1" x="28.532604020000008" y="50.368469080000004" z="-11.657527" />
    <detection t="2" x="27.230286430000007" y="50.704093109999995" z="-12.041197" />
    <detection t="3" x="25.835332650000026" y="51.17581393" z="-10.9571295" />
    <detection t="4" x="24.779110790000004" y="51.049603409999996" z="-10.823076" />
    <detection t="5" x="24.32015050000001" y="50.96245192999999" z="-10.676293" />
    <detection t="6" x="23.548648790000016" y="50.62505345" z="-11.18872" />
    <detection t="7" x="23.233740950000026" y="49.90755185" z="-10.242713" />
    <detection t="8" x="23.013496110000006" y="48.666100899999996" z="-10.890367" />
    <detection t="9" x="22.841482220000017" y="47.21569454" z="-10.693817" />
    <detection t="10" x="23.365262450000017" y="45.67265682" z="-10.628392999999999" />
    <detection t="11" x="24.221021030000003" y="43.67193969" z="-10.490731" />
    <detection t="12" x="24.93713009000001" y="41.72389808" z="-10.385451" />
    <detection t="13" x="26.36550926000001" y="39.693168199999995" z="-10.524989" />
    <detection t="14" x="27.900282480000016" y="37.795800979999996" z="-10.190172" />
  </particle>
  <particle nSpots="39">
    <detection t="0" x="122.06743272" y="49.50297627" z="-14.403723999999999" />
    <detection t="1" x="120.30186387999998" y="49.68526109" z="-14.127404" />
    <detection t="2" x="118.66179900000003" y="49.79778969" z="-14.4728365" />
    <detection t="3" x="116.88519946000002" y="50.00403568" z="-14.042206" />
    <detection t="4" x="115.11834016" y="50.28683971" z="-14.621175" />
    <detection t="5" x="113.39715805000003" y="50.700018969999995" z="-14.098057" />
    <detection t="6" x="111.60446330000002" y="51.0061371" z="-14.022784" />
    <detection t="7" x="109.83992687" y="51.32966412" z="-14.061085999999998" />
    <detection t="8" x="108.07923894999999" y="51.66239671" z="-14.147804999999998" />
    <detection t="9" x="106.55529548999999" y="51.896893819999995" z="-14.068634" />
    <detection t="10" x="105.13133697" y="52.25043908" z="-13.509201999999998" />
    <detection t="11" x="103.57315532000001" y="52.654074709999996" z="-13.375879000000001" />
    <detection t="12" x="102.08308647000001" y="52.9733455" z="-13.238435" />
    <detection t="13" x="100.72463407000004" y="53.33788782999999" z="-13.243619" />
    <detection t="14" x="99.28313480000003" y="53.63849771" z="-12.938396000000001" />
    <detection t="15" x="97.97119479000003" y="53.91538875" z="-12.809871000000001" />
    <detection t="16" x="96.76828909" y="54.35016542" z="-12.590048" />
    <detection t="17" x="95.78781579000002" y="54.68519195" z="-12.732113" />
    <detection t="18" x="94.82225177000004" y="55.016312309999996" z="-12.642755000000001" />
    <detection t="19" x="93.87050048000003" y="55.385058640000004" z="-12.307195" />
    <detection t="20" x="92.97455762999999" y="55.82362007" z="-11.847904" />
    <detection t="21" x="92.17753475" y="56.28121425" z="-12.009847" />
    <detection t="22" x="91.44760323000003" y="56.75913128999999" z="-12.061335" />
    <detection t="23" x="90.87119888000001" y="57.11305784" z="-11.508529" />
    <detection t="24" x="90.39463396000002" y="57.54261084" z="-11.777389" />
    <detection t="25" x="90.00398290999999" y="57.85254058" z="-11.638508" />
    <detection t="26" x="89.68156041000003" y="58.39396339" z="-11.687215" />
    <detection t="27" x="89.19080695000002" y="58.73921993" z="-11.368279" />
    <detection t="28" x="88.76451782999999" y="59.021481099999995" z="-11.136626" />
    <detection t="29" x="88.35838229000001" y="59.40360078" z="-10.9527" />
    <detection t="30" x="87.91452910000004" y="59.68909439" z="-10.975854" />
    <detection t="31" x="87.48068394" y="60.052601759999995" z="-10.967134" />
    <detection t="32" x="87.09149456" y="60.33666546999999" z="-10.821280499999999" />
    <detection t="33" x="86.64596976000001" y="60.79319261999999" z="-11.132178" />
    <detection t="34" x="86.34049646" y="61.22108255999999" z="-10.598400999999999" />
    <detection t="35" x="85.98442434000003" y="61.516122509999995" z="-10.711517" />
    <detection t="36" x="85.67778935000001" y="61.658117350000005" z="-9.914953" />
    <detection t="37" x="85.43035395999999" y="61.820669939999995" z="-10.401649" />
    <detection t="38" x="85.14633183000001" y="62.11258179" z="-9.875232" />
  </particle>
  <particle nSpots="31">
    <detection t="15" x="159.11168418" y="67.81593388" z="-6.702503999999999" />
    <detection t="16" x="157.63491512000002" y="67.31267502" z="-6.8028645999999995" />
    <detection t="17" x="156.31993202" y="66.96332628" z="-7.6045966" />
    <detection t="18" x="154.92962900999999" y="66.74886787000001" z="-6.967425" />
    <detection t="19" x="153.76494771" y="66.59250584" z="-7.569947" />
    <detection t="20" x="152.42414781000002" y="66.42433161000001" z="-9.751366" />
    <detection t="21" x="151.18478319000002" y="66.26677815000001" z="-9.852704" />
    <detection t="22" x="150.05790854000003" y="66.09932153000001" z="-9.867219" />
    <detection t="23" x="148.89089994" y="66.00035159000001" z="-9.800594" />
    <detection t="24" x="147.94375751" y="65.94529478000001" z="-9.514394" />
    <detection t="25" x="147.04983815000003" y="65.83607298000001" z="-9.990592" />
    <detection t="26" x="146.09637732" y="65.77613670000001" z="-9.543313000000001" />
    <detection t="27" x="145.26610845" y="65.68810075" z="-10.233663" />
    <detection t="28" x="144.32230278000003" y="65.70246030000001" z="-10.061078" />
    <detection t="29" x="143.52339768000002" y="65.66109965000001" z="-9.271424" />
    <detection t="30" x="142.77714020000002" y="65.69569777000001" z="-9.156314" />
    <detection t="31" x="142.01414495" y="65.71663573000001" z="-9.3059" />
    <detection t="32" x="141.33962024" y="65.71476071000001" z="-9.465519" />
    <detection t="33" x="140.61351045000004" y="65.76327626000001" z="-9.35931" />
    <detection t="34" x="139.93925707" y="65.79897023000001" z="-9.757089" />
    <detection t="35" x="139.3602702" y="65.85137654" z="-9.628009" />
    <detection t="36" x="138.85353553" y="65.86514921000001" z="-8.614078999999998" />
    <detection t="37" x="138.20303915" y="65.75542945000001" z="-9.157917" />
    <detection t="38" x="137.52596182000002" y="65.73727131000001" z="-8.327936" />
    <detection t="39" x="136.82533638" y="65.7421657" z="-13.527256" />
    <detection t="40" x="136.25913447" y="65.80649138000001" z="-13.301116" />
    <detection t="41" x="135.72100512000003" y="65.76371543" z="-13.420692" />
    <detection t="42" x="135.62831274" y="65.79193333" z="-13.835322" />
    <detection t="43" x="135.30920247" y="65.96274380000001" z="-13.8371935" />
    <detection t="44" x="135.10819012000002" y="66.22765733" z="-13.433137" />
    <detection t="45" x="135.08463333000003" y="66.38248314" z="-13.916552" />
  </particle>
  <particle nSpots="42">
    <detection t="0" x="230.32074072" y="90.84807827" z="-19.140657" />
    <detection t="1" x="225.36310156000002" y="86.93851456" z="-20.073673" />
    <detection t="2" x="220.17397093" y="83.35135076" z="-19.401546" />
    <detection t="3" x="214.70866936" y="79.87397826" z="-19.749378" />
    <detection t="4" x="209.25090356000004" y="76.57903925000001" z="-19.809319" />
    <detection t="5" x="202.8748615" y="73.00626218000001" z="-20.282682" />
    <detection t="6" x="196.57556039000002" y="69.79720653000001" z="-20.342693" />
    <detection t="7" x="190.59228962000003" y="66.82831634" z="-20.364601" />
    <detection t="8" x="184.59085041000003" y="64.06902947" z="-20.282623" />
    <detection t="9" x="178.85793064" y="61.55456899" z="-20.348639000000002" />
    <detection t="10" x="173.43513135" y="59.29509298" z="-20.421870000000002" />
    <detection t="11" x="168.21092137" y="57.28190616" z="-20.214844" />
    <detection t="12" x="163.20266910000004" y="55.392904769999994" z="-20.138360000000002" />
    <detection t="13" x="158.66626460999998" y="53.825059239999995" z="-19.813705" />
    <detection t="14" x="154.44762050000003" y="52.490471809999995" z="-19.614546" />
    <detection t="15" x="150.29389112" y="51.3389769" z="-19.655807" />
    <detection t="16" x="146.11963768000004" y="50.36253661999999" z="-19.573013" />
    <detection t="17" x="141.84544115" y="49.58581015" z="-19.469427" />
    <detection t="18" x="138.05155401000002" y="48.89603831" z="-19.365839" />
    <detection t="19" x="134.53043971" y="48.35472659" z="-19.468779" />
    <detection t="20" x="130.93813433000003" y="47.92603888" z="-19.385006" />
    <detection t="21" x="127.46422932000002" y="47.59348763" z="-19.58691" />
    <detection t="22" x="124.16930151000003" y="47.33805448" z="-19.290579" />
    <detection t="23" x="120.84633661999999" y="47.18257588" z="-20.17665" />
    <detection t="24" x="117.74355821" y="47.057616509999995" z="-19.407732" />
    <detection t="25" x="114.77715384999999" y="46.97464874" z="-19.773405" />
    <detection t="26" x="111.91723887" y="47.03657524" z="-19.885096" />
    <detection t="27" x="109.17414697000004" y="47.16768062" z="-19.896223000000003" />
    <detection t="28" x="106.53858704999999" y="47.24191595" z="-19.697495999999997" />
    <detection t="29" x="103.88777606000002" y="47.26061624" z="-19.333187" />
    <detection t="30" x="101.16467406000004" y="47.32269776" z="-19.441307000000002" />
    <detection t="31" x="98.45435117" y="47.36885898" z="-19.814638000000002" />
    <detection t="32" x="95.82461268000003" y="47.50404619" z="-19.761412" />
    <detection t="33" x="93.23017084000003" y="47.72901466" z="-19.594054999999997" />
    <detection t="34" x="90.51728058999998" y="47.980685789999995" z="-19.332212" />
    <detection t="35" x="87.91619122000003" y="48.425854029999996" z="-19.298448999999998" />
    <detection t="36" x="85.29434434000001" y="48.902874589999996" z="-19.067919" />
    <detection t="37" x="82.5825714" y="49.47670588" z="-18.69364" />
    <detection t="38" x="79.95259786000003" y="49.99942112" z="-18.561241" />
    <detection t="39" x="77.42059022000001" y="50.52899697" z="-18.497929" />
    <detection t="40" x="74.8600821" y="51.102952210000005" z="-18.536156" />
    <detection t="41" x="72.38904651000001" y="51.71537772" z="-18.567442" />
  </particle>
  <particle nSpots="2">
    <detection t="0" x="74.74011337000002" y="46.86142776" z="5.166042" />
    <detection t="1" x="70.73558696999999" y="47.50695648" z="6.042416" />
  </particle>
  <particle nSpots="25">
    <detection t="0" x="127.43771530999999" y="74.40144830000001" z="-4.102126" />
    <detection t="1" x="128.81260057000003" y="74.85249376" z="-4.1722426" />
    <detection t="2" x="130.09315198000002" y="75.49556421000001" z="-4.1800985" />
    <detection t="3" x="131.22287954" y="76.14851560000001" z="-4.473685" />
    <detection t="4" x="132.28204263000003" y="76.86178428000001" z="-4.706937" />
    <detection t="5" x="133.16872388000002" y="77.50630377" z="-4.980529" />
    <detection t="6" x="134.25300602" y="78.11368085000001" z="-4.4928465" />
    <detection t="7" x="135.28298651" y="78.79575086000001" z="-4.3785553" />
    <detection t="8" x="135.91830626" y="79.30898959000001" z="-4.7106724" />
    <detection t="9" x="136.47938045" y="79.91831822" z="-4.510257" />
    <detection t="10" x="137.04455299" y="80.55990896" z="-4.712821" />
    <detection t="11" x="137.92592923" y="81.10762421000001" z="-4.4539127" />
    <detection t="12" x="138.85866631" y="81.70629551" z="-3.9425223" />
    <detection t="13" x="139.86049592" y="82.25728436" z="-4.4760346" />
    <detection t="14" x="140.93831617" y="82.90514660000001" z="-4.9028529999999995" />
    <detection t="15" x="142.16261555" y="83.45316587" z="-4.378075599999999" />
    <detection t="16" x="143.23672369000002" y="84.11735539" z="-4.541362" />
    <detection t="17" x="144.31386787000002" y="84.78478819" z="-4.3167973" />
    <detection t="18" x="145.40453677" y="85.42119084000001" z="-4.4496293" />
    <detection t="19" x="146.60034209000003" y="86.10271841000001" z="-3.8940132000000003" />
    <detection t="20" x="147.97670962" y="86.77894138" z="-4.411146" />
    <detection t="21" x="149.45538471000003" y="87.51540353" z="-4.589043599999999" />
    <detection t="22" x="151.16612063000002" y="88.29203303" z="-4.167233" />
    <detection t="23" x="152.83717795" y="89.00645957" z="-3.7447" />
    <detection t="24" x="155.85858575000003" y="89.71348225000001" z="-2.520509" />
  </particle>
  <particle nSpots="8">
    <detection t="0" x="45.499434510000015" y="74.82728295000001" z="11.104503999999999" />
    <detection t="1" x="40.65327639" y="76.68565915" z="11.25254" />
    <detection t="2" x="34.29388122" y="79.15216474" z="11.877169" />
    <detection t="3" x="29.037286410000007" y="81.86293307000001" z="12.218349" />
    <detection t="4" x="24.662207000000024" y="84.68377479" z="9.955228" />
    <detection t="5" x="22.307133530000016" y="89.33591673000001" z="6.894817" />
    <detection t="6" x="22.403190480000006" y="95.09968418000001" z="4.4318066" />
    <detection t="7" x="26.64339068000001" y="104.61072992000001" z="8.909821" />
  </particle>
  <particle nSpots="38">
    <detection t="0" x="160.44997401" y="86.68508742" z="-14.578278" />
    <detection t="1" x="160.59081375" y="86.92329740000001" z="-14.689907" />
    <detection t="2" x="160.76625110999998" y="87.18758256000001" z="-14.695078" />
    <detection t="3" x="161.00793611" y="87.44649653" z="-14.739076999999998" />
    <detection t="4" x="161.34603399000002" y="87.72535005" z="-14.475012" />
    <detection t="5" x="161.57687763" y="87.91608848" z="-14.418203" />
    <detection t="6" x="161.95254151" y="88.17743531" z="-13.9014435" />
    <detection t="7" x="162.38559301000004" y="88.46275784000001" z="-14.070820999999999" />
    <detection t="8" x="162.95436674" y="88.76166162000001" z="-13.594566" />
    <detection t="9" x="163.28497059" y="89.07361259000001" z="-13.278896" />
    <detection t="10" x="163.57580767000002" y="89.43360093000001" z="-13.247957000000001" />
    <detection t="11" x="163.80399869000001" y="89.77821844" z="-13.158944" />
    <detection t="12" x="164.00475836000004" y="90.10501302" z="-12.597066" />
    <detection t="13" x="164.28525552000002" y="90.42874318000001" z="-12.624255999999999" />
    <detection t="14" x="164.52811968000003" y="90.71705618" z="-12.565401" />
    <detection t="15" x="164.83587291999999" y="91.03940107000001" z="-12.001676" />
    <detection t="16" x="165.33467890000003" y="91.35233661000001" z="-12.214504" />
    <detection t="17" x="165.93437668" y="91.77063224000001" z="-12.079091" />
    <detection t="18" x="166.50639689000002" y="92.20767296000001" z="-11.901352000000001" />
    <detection t="19" x="167.30401864000004" y="92.74861439" z="-11.980379" />
    <detection t="20" x="168.02582101000002" y="93.30131282" z="-11.400719" />
    <detection t="21" x="168.81577023" y="94.00612506" z="-11.172865" />
    <detection t="22" x="169.62028000000004" y="94.60575615" z="-11.121791" />
    <detection t="23" x="170.59683101000002" y="95.24691822000001" z="-11.403388" />
    <detection t="24" x="171.70723295" y="95.9416655" z="-10.956002" />
    <detection t="25" x="173.3282914" y="96.79802536000001" z="-11.078484" />
    <detection t="26" x="174.83031286" y="97.65926736" z="-10.940413000000001" />
    <detection t="27" x="176.21558728000002" y="98.44386383000001" z="-10.715071" />
    <detection t="28" x="177.54113299" y="99.31749687" z="-10.587716" />
    <detection t="29" x="179.00612510000002" y="100.19777178000001" z="-10.358582" />
    <detection t="30" x="180.44234905000002" y="101.01796406000001" z="-9.97043" />
    <detection t="31" x="182.02436477000003" y="102.03644594000001" z="-9.820877000000001" />
    <detection t="32" x="183.71657674" y="102.96290056000001" z="-9.018807" />
    <detection t="33" x="185.51631243000003" y="104.07443103" z="-9.219225999999999" />
    <detection t="34" x="187.30834626" y="105.25576303000001" z="-9.123992" />
    <detection t="35" x="189.21469836" y="106.59599235" z="-9.388611000000001" />
    <detection t="36" x="191.23196996000001" y="108.18201677" z="-9.135767999999999" />
    <detection t="37" x="193.35208422" y="109.66675027000001" z="-9.151562" />
  </particle>
  <particle nSpots="2">
    <detection t="7" x="81.67128384" y="117.76459939" z="-20.048185" />
    <detection t="8" x="81.50061525000001" y="117.61191414000001" z="-20.872198" />
  </particle>
  <particle nSpots="43">
    <detection t="0" x="212.28877948000002" y="111.24618361" z="-18.414495000000002" />
    <detection t="1" x="208.43861214000003" y="107.69386390000001" z="-19.260101000000002" />
    <detection t="2" x="203.72907923000002" y="104.40696919000001" z="-19.274862" />
    <detection t="3" x="198.78559347000004" y="101.58038521" z="-19.206211" />
    <detection t="4" x="193.98111425000002" y="99.08460271" z="-18.933779" />
    <detection t="5" x="189.03811489000003" y="96.46756383" z="-19.394607999999998" />
    <detection t="6" x="184.74855943" y="93.51032243" z="-15.682479" />
    <detection t="7" x="179.31316370000002" y="91.75133222000001" z="-19.133318" />
    <detection t="8" x="175.16647071" y="89.68235673000001" z="-18.627962" />
    <detection t="9" x="171.03804005" y="87.70795375" z="-18.863976" />
    <detection t="10" x="167.13463557" y="86.02385703" z="-18.640572" />
    <detection t="11" x="163.42038262" y="84.44156791" z="-18.664776" />
    <detection t="12" x="159.90045824000003" y="83.04347761000001" z="-18.408455" />
    <detection t="13" x="156.55491743" y="81.80406866" z="-18.5253" />
    <detection t="14" x="153.01483006" y="80.62480865" z="-18.266161" />
    <detection t="15" x="149.58315399000003" y="79.58967879000001" z="-18.772247" />
    <detection t="16" x="146.08188629" y="78.64464059000001" z="-18.587181" />
    <detection t="17" x="142.72998281000002" y="77.88981004" z="-18.106392" />
    <detection t="18" x="139.70306179" y="77.34654741" z="-18.14827" />
    <detection t="19" x="136.69307064000003" y="76.7456643" z="-18.44618" />
    <detection t="20" x="133.51575871" y="76.17226355000001" z="-18.584152" />
    <detection t="21" x="130.50811256000003" y="75.74644901" z="-18.331795" />
    <detection t="22" x="127.51300898" y="75.3896474" z="-18.051405" />
    <detection t="23" x="124.57585762000002" y="75.04432650000001" z="-18.024197" />
    <detection t="24" x="121.80096594000003" y="74.69603029000001" z="-18.259426" />
    <detection t="25" x="119.13380046000003" y="74.42610351" z="-18.130384" />
    <detection t="26" x="116.62895133" y="74.19496048" z="-18.287542000000002" />
    <detection t="27" x="114.03564527000003" y="74.10869447" z="-17.87494" />
    <detection t="28" x="111.57831282000001" y="74.00356815" z="-18.009892999999998" />
    <detection t="29" x="109.11003948000001" y="73.96613578" z="-18.06619" />
    <detection t="30" x="106.68098280999999" y="73.92713085000001" z="-18.020402999999998" />
    <detection t="31" x="104.25404708000002" y="73.86205382" z="-17.824898" />
    <detection t="32" x="101.74313727000003" y="73.86914303" z="-17.563786" />
    <detection t="33" x="99.30784181000001" y="73.87876866" z="-18.08175" />
    <detection t="34" x="96.87876840000001" y="73.91362646" z="-17.887196" />
    <detection t="35" x="94.28966467000004" y="74.25284294000001" z="-17.966305" />
    <detection t="36" x="91.95449002000004" y="74.50682108000001" z="-18.064726" />
    <detection t="37" x="89.59244713999999" y="74.66976744" z="-17.795154999999998" />
    <detection t="38" x="87.23378716000002" y="74.83917092" z="-17.964638" />
    <detection t="39" x="84.53031826" y="75.20624869000001" z="-17.772379" />
    <detection t="40" x="82.09220001" y="75.49932824000001" z="-17.57702" />
    <detection t="41" x="79.51692114000002" y="75.73148482" z="-17.53837" />
    <detection t="42" x="77.12166291" y="75.90165519" z="-17.367835999999997" />
  </particle>
  <particle nSpots="19">
    <detection t="0" x="205.84229009" y="60.01195277" z="-11.159906" />
    <detection t="1" x="204.91264291" y="58.795360249999995" z="-11.071" />
    <detection t="2" x="203.92637335" y="57.50570432" z="-11.033998" />
    <detection t="3" x="202.86477434" y="56.17843865" z="-10.928989999999999" />
    <detection t="4" x="201.58084854000003" y="54.864713" z="-10.869994" />
    <detection t="5" x="200.14966972000002" y="53.5879301" z="-10.911850999999999" />
    <detection t="6" x="198.59922511000002" y="52.33524746999999" z="-11.284222" />
    <detection t="7" x="197.32197667000003" y="51.07862621" z="-10.867018" />
    <detection t="8" x="195.99114727" y="49.77374021" z="-11.005006" />
    <detection t="9" x="194.59286999" y="48.50031736" z="-11.255778999999999" />
    <detection t="10" x="193.31240175" y="47.342247889999996" z="-11.125373" />
    <detection t="11" x="192.18679917000003" y="46.26657988" z="-11.35448" />
    <detection t="12" x="191.06127874000003" y="45.199893689999996" z="-11.344619999999999" />
    <detection t="13" x="189.97694709" y="44.07315245" z="-11.383708" />
    <detection t="14" x="188.91683606000004" y="42.88028765" z="-11.227506" />
    <detection t="15" x="188.05092433" y="41.713148849999996" z="-11.068161" />
    <detection t="16" x="186.96005291" y="40.61466911" z="-10.810897" />
    <detection t="17" x="185.77288816000004" y="39.61664641" z="-10.978005" />
    <detection t="18" x="184.40711842000002" y="38.75402897" z="-11.009102" />
  </particle>
  <particle nSpots="5">
    <detection t="0" x="203.04280777000002" y="43.66066076" z="0.14581615" />
    <detection t="1" x="200.35786419" y="41.84639033" z="-0.29946452" />
    <detection t="2" x="197.74690926" y="40.07536571" z="0.45899750000000006" />
    <detection t="3" x="195.11775344" y="38.1389371" z="0.160407" />
    <detection t="4" x="192.01052669" y="36.19082037" z="-0.42438883" />
  </particle>
  <particle nSpots="10">
    <detection t="10" x="174.03320184" y="26.6217824" z="-21.733318" />
    <detection t="11" x="163.24052827000003" y="24.32291129" z="-21.369362" />
    <detection t="12" x="151.89541048" y="22.508712279999997" z="-21.031226999999998" />
    <detection t="13" x="140.75755351000004" y="21.033789819999996" z="-21.6201" />
    <detection t="14" x="130.30264618" y="20.142169539999998" z="-21.003529999999998" />
    <detection t="15" x="119.66465474" y="19.95562331" z="-21.22992" />
    <detection t="16" x="109.34920366" y="20.09626616" z="-20.7439" />
    <detection t="17" x="99.22518679000001" y="20.676632319999996" z="-21.564062" />
    <detection t="18" x="89.37057202" y="21.69843479" z="-20.987015" />
    <detection t="19" x="79.85273897000002" y="22.97794887" z="-20.873722" />
  </particle>
  <particle nSpots="29">
    <detection t="12" x="79.85264375000003" y="55.62613998" z="-19.520960000000002" />
    <detection t="13" x="75.59504812" y="56.301100119999994" z="-19.595126999999998" />
    <detection t="14" x="71.55021459" y="57.291948659999996" z="-19.237003" />
    <detection t="15" x="67.65875449999999" y="58.266355170000004" z="-19.286575" />
    <detection t="16" x="63.66278649000003" y="59.469342579999996" z="-18.908533" />
    <detection t="17" x="59.782699510000015" y="60.920105310000004" z="-18.44369" />
    <detection t="18" x="56.00676329000001" y="62.473511429999995" z="-18.213081" />
    <detection t="19" x="52.36129143000002" y="64.03976937" z="-18.18459" />
    <detection t="20" x="48.83947360000002" y="65.67896328" z="-18.09937" />
    <detection t="21" x="45.41530069000001" y="67.54408891" z="-17.817352" />
    <detection t="22" x="42.21841595000001" y="69.49926692000001" z="-17.912004" />
    <detection t="23" x="39.10552030000002" y="71.55887642" z="-17.766281" />
    <detection t="24" x="36.06893615000001" y="73.54166518000001" z="-17.837822" />
    <detection t="25" x="33.22385062000001" y="75.75063201" z="-17.666777" />
    <detection t="26" x="30.48082279000002" y="77.85582552000001" z="-17.897123" />
    <detection t="27" x="27.54265946000001" y="80.15768416" z="-17.755995000000002" />
    <detection t="28" x="24.13231227" y="82.58657993" z="-18.592009" />
    <detection t="29" x="21.99614613" y="84.86081459" z="-17.002712" />
    <detection t="30" x="20.723455890000025" y="87.1992764" z="-17.047396" />
    <detection t="31" x="19.407256260000025" y="90.31510337" z="-16.638763" />
    <detection t="32" x="19.467977210000015" y="93.80567288" z="-16.116144" />
    <detection t="33" x="20.55018555000001" y="98.12754326000001" z="-11.674517999999999" />
    <detection t="34" x="23.92926449000001" y="103.45646286" z="-7.174536" />
    <detection t="35" x="28.73829509000001" y="110.71247406" z="18.143362" />
    <detection t="36" x="36.5665156" y="117.3327827" z="20.682411" />
    <detection t="37" x="45.93447463000001" y="122.51086161" z="-0.6267869" />
    <detection t="38" x="57.20566794000001" y="124.95650166000001" z="-10.61487" />
    <detection t="39" x="70.44821033" y="122.92398564000001" z="-10.126311999999999" />
    <detection t="40" x="84.80884443000002" y="119.97359524000001" z="-11.094925" />
  </particle>
  <particle nSpots="2">
    <detection t="0" x="223.97578812" y="56.39094049" z="-8.833791999999999" />
    <detection t="1" x="223.64841453000003" y="55.81043408" z="-8.780137" />
  </particle>
  <particle nSpots="14">
    <detection t="0" x="48.20091218000002" y="92.70675863000001" z="-8.930628" />
    <detection t="1" x="49.563620980000024" y="95.15310782" z="-8.578791" />
    <detection t="2" x="50.75091471000002" y="97.78721937" z="-8.586604" />
    <detection t="3" x="52.84137460000002" y="100.24459928" z="-8.771392" />
    <detection t="4" x="55.88577655" y="102.76573396" z="-8.442712" />
    <detection t="5" x="59.941117090000034" y="105.47971455000001" z="-8.533598" />
    <detection t="6" x="64.43116189" y="108.43223824" z="-8.670651" />
    <detection t="7" x="69.65908091" y="110.01666392" z="-8.439477" />
    <detection t="8" x="75.51429022000002" y="111.41542853" z="-8.516239" />
    <detection t="9" x="82.08449834999999" y="111.09975955" z="-8.67357" />
    <detection t="10" x="89.01763205000003" y="110.63320961000001" z="-8.852122" />
    <detection t="11" x="95.97883116000003" y="110.42026290000001" z="-8.656657000000001" />
    <detection t="12" x="102.96272586999999" y="110.28837093" z="-8.496302" />
    <detection t="13" x="109.52567361000001" y="110.41125465" z="-8.4195595" />
  </particle>
  <particle nSpots="40">
    <detection t="0" x="65.3687564" y="114.50395305" z="-8.037296000000001" />
    <detection t="1" x="70.40565088" y="115.13948032000002" z="-7.829534" />
    <detection t="2" x="75.35800706000003" y="114.78028223000001" z="-8.188049000000001" />
    <detection t="3" x="80.82856956" y="113.89614689000001" z="-7.751591" />
    <detection t="4" x="86.46451245000003" y="112.84685352000001" z="-7.9537214999999994" />
    <detection t="5" x="92.14332751" y="112.20705097000001" z="-8.76459" />
    <detection t="6" x="97.95148462000003" y="112.13587620000001" z="-8.685652000000001" />
    <detection t="7" x="103.60881670999999" y="112.10374456000001" z="-8.814733" />
    <detection t="8" x="109.64320661" y="112.18942735" z="-7.9865766" />
    <detection t="9" x="115.80187709" y="112.33872909" z="-8.292802" />
    <detection t="10" x="122.48888409" y="112.84445071" z="-9.031868" />
    <detection t="11" x="129.73384875" y="113.54540624" z="-8.260734" />
    <detection t="12" x="137.53575667" y="114.46732671000001" z="-9.227898" />
    <detection t="13" x="146.26706756" y="115.72425096" z="-8.294189" />
    <detection t="14" x="155.12198927000003" y="118.01910625" z="-8.881609" />
    <detection t="15" x="163.98948209000002" y="120.47551747" z="-9.669766000000001" />
    <detection t="16" x="173.23586472" y="123.22098947" z="-8.307414999999999" />
    <detection t="17" x="182.85054754000004" y="126.32453115000001" z="-9.546905" />
    <detection t="18" x="193.00397614000002" y="130.06788744" z="-9.857899" />
    <detection t="19" x="204.21718553" y="133.9798877" z="-6.367314299999999" />
    <detection t="20" x="216.33214898" y="131.98561247" z="-2.4230597" />
    <detection t="21" x="227.66236059" y="126.78238333000002" z="-3.8838794" />
    <detection t="22" x="235.87910669000001" y="119.93600860000001" z="-8.665052000000001" />
    <detection t="23" x="240.59931432000002" y="113.17237092" z="-13.367985999999998" />
    <detection t="24" x="242.46919115000003" y="107.23511337000001" z="-15.630267000000002" />
    <detection t="25" x="241.50026824000003" y="101.98764118000001" z="-16.832798" />
    <detection t="26" x="238.95680986000002" y="97.5815724" z="-17.827234" />
    <detection t="27" x="235.44059817" y="93.86299977" z="-17.827753" />
    <detection t="28" x="231.30637347000004" y="90.42550309" z="-18.252388" />
    <detection t="29" x="227.12150684" y="87.20893138000001" z="-18.13906" />
    <detection t="30" x="222.94010833" y="84.44933864000001" z="-18.174970000000002" />
    <detection t="31" x="218.91441045" y="81.80742777" z="-18.138655" />
    <detection t="32" x="214.98296157" y="79.27568524" z="-17.997604" />
    <detection t="33" x="211.217087" y="76.95014206" z="-17.868273000000002" />
    <detection t="34" x="207.49097278" y="74.6628204" z="-17.913239" />
    <detection t="35" x="203.71334231000003" y="72.54995196" z="-18.060589999999998" />
    <detection t="36" x="200.11136777000002" y="70.46452557" z="-17.806227" />
    <detection t="37" x="196.64822693000002" y="68.56616231000001" z="-17.673904" />
    <detection t="38" x="193.20632235" y="66.83208780000001" z="-17.482668" />
    <detection t="39" x="189.90968607000002" y="65.17372562" z="-17.635822" />
  </particle>
  <particle nSpots="2">
    <detection t="0" x="115.56164658" y="85.34115133" z="-4.262260400000001" />
    <detection t="1" x="116.46030608000001" y="85.81815723000001" z="-5.1749480000000005" />
  </particle>
  <particle nSpots="42">
    <detection t="0" x="112.28744316000001" y="22.65823264" z="5.186743700000001" />
    <detection t="1" x="107.02446767000004" y="22.812052559999998" z="5.444731" />
    <detection t="2" x="101.6662953" y="23.268821959999997" z="5.360248599999999" />
    <detection t="3" x="96.54404040000003" y="23.822869519999998" z="3.5701485" />
    <detection t="4" x="91.39134376999999" y="24.530216609999997" z="3.5276214999999995" />
    <detection t="5" x="86.13673711000001" y="25.340081589999997" z="3.4355202000000005" />
    <detection t="6" x="81.24062144000004" y="26.200190639999995" z="3.292476" />
    <detection t="7" x="76.60859553" y="27.159971040000002" z="3.218668" />
    <detection t="8" x="72.00505105000002" y="28.310642819999998" z="3.0138203999999997" />
    <detection t="9" x="67.67641137999999" y="29.43666169" z="3.147888" />
    <detection t="10" x="63.74638100999999" y="30.63120833" z="2.5976684" />
    <detection t="11" x="60.008446340000035" y="31.97728659" z="2.6474013" />
    <detection t="12" x="56.22431092000002" y="33.24865877" z="1.8834676" />
    <detection t="13" x="52.85738330000001" y="34.9065665" z="2.2215528" />
    <detection t="14" x="49.75078414000001" y="36.6586412" z="1.733482" />
    <detection t="15" x="46.83865602" y="38.626382729999996" z="1.3759351999999998" />
    <detection t="16" x="43.88116812000001" y="40.666637959999996" z="0.7838086" />
    <detection t="17" x="41.018439040000004" y="42.351584519999996" z="2.2460673" />
    <detection t="18" x="38.571682330000016" y="44.26771521" z="2.6809337" />
    <detection t="19" x="36.50474613" y="46.7998323" z="0.54189473" />
    <detection t="20" x="34.226308020000005" y="49.21877607" z="0.4113817" />
    <detection t="21" x="32.17703448" y="51.57077799" z="0.41723180000000004" />
    <detection t="22" x="30.272868880000004" y="53.78479318" z="0.72116953" />
    <detection t="23" x="28.578783250000015" y="56.038153349999995" z="0.7612346999999999" />
    <detection t="24" x="26.837157150000024" y="57.90366592" z="0.85275936" />
    <detection t="25" x="24.994198510000018" y="59.82323507" z="0.61602265" />
    <detection t="26" x="23.012107290000017" y="61.312217929999996" z="1.2985018" />
    <detection t="27" x="20.99485432" y="62.864957940000004" z="2.3298142000000004" />
    <detection t="28" x="19.418497660000014" y="64.82569886" z="0.5968791999999999" />
    <detection t="29" x="18.00312434" y="66.20104936" z="0.1968905" />
    <detection t="30" x="17.14321676" y="67.03934948000001" z="-0.004391842" />
    <detection t="31" x="16.002348280000007" y="68.06494733000001" z="-0.18275064" />
    <detection t="32" x="15.091353120000008" y="68.6326506" z="-0.54692256" />
    <detection t="33" x="14.009034470000017" y="69.58938961000001" z="-0.8533823" />
    <detection t="34" x="13.74189586" y="69.62364189" z="-1.0941296" />
    <detection t="35" x="13.208964040000012" y="69.50087805000001" z="-1.6216207" />
    <detection t="36" x="13.086831320000016" y="70.35779968" z="-2.6783326" />
    <detection t="37" x="12.877016870000006" y="69.86493075" z="-3.7988844" />
    <detection t="38" x="12.261411410000022" y="68.75124646" z="-4.8697467" />
    <detection t="39" x="12.29366816000001" y="66.25084984" z="-5.8237440000000005" />
    <detection t="40" x="12.037348580000014" y="64.33324679" z="-5.81687" />
    <detection t="41" x="11.965420649999999" y="61.880112149999995" z="-6.9229506999999995" />
  </particle>
  <particle nSpots="30">
    <detection t="13" x="79.04974444000004" y="36.86639263" z="-13.309792999999999" />
    <detection t="14" x="75.48132031" y="38.14784195" z="-13.417912" />
    <detection t="15" x="72.40698147" y="39.29697891" z="-12.771109" />
    <detection t="16" x="69.81735958000002" y="40.45445645" z="-12.373531" />
    <detection t="17" x="67.29423187000003" y="41.535960429999996" z="-12.420856" />
    <detection t="18" x="64.87517495000003" y="42.70822429" z="-12.520465" />
    <detection t="19" x="62.45553097999999" y="43.84161751" z="-12.072080999999999" />
    <detection t="20" x="60.28167296000004" y="45.15484709" z="-12.517136" />
    <detection t="21" x="58.48186222000001" y="46.62983197" z="-12.034144" />
    <detection t="22" x="56.82126081000001" y="48.16166464" z="-11.080055999999999" />
    <detection t="23" x="55.09211645000002" y="49.6838979" z="-11.366736999999999" />
    <detection t="24" x="53.38075324000002" y="51.057846219999995" z="-11.195446" />
    <detection t="25" x="51.68782128000001" y="52.62697737999999" z="-11.143516" />
    <detection t="26" x="49.938564060000004" y="54.05946384999999" z="-10.836093" />
    <detection t="27" x="48.508489630000014" y="56.11450192" z="-11.064418" />
    <detection t="28" x="46.98552473000001" y="57.80923494" z="-10.573875" />
    <detection t="29" x="45.63965447000001" y="59.36714738999999" z="-10.765639" />
    <detection t="30" x="44.22253392000002" y="61.06771679" z="-10.787134" />
    <detection t="31" x="42.70413568000001" y="62.87760289" z="-10.57085" />
    <detection t="32" x="41.21128704" y="64.82605611000001" z="-10.642201" />
    <detection t="33" x="39.94268188000001" y="66.58383762000001" z="-10.344161" />
    <detection t="34" x="38.688339720000016" y="68.31407951" z="-10.280058" />
    <detection t="35" x="37.423186430000015" y="70.56036038" z="-10.446131" />
    <detection t="36" x="36.00721798000001" y="72.47262710000001" z="-10.08206" />
    <detection t="37" x="34.392435680000006" y="74.15989226" z="-10.024382000000001" />
    <detection t="38" x="33.60846353000002" y="75.5429639" z="-9.68645" />
    <detection t="39" x="32.46984981" y="77.47605425" z="-9.68595" />
    <detection t="40" x="31.801025420000002" y="79.31095230000001" z="-9.284822" />
    <detection t="41" x="30.679663500000004" y="80.83005328" z="-10.320883" />
    <detection t="42" x="30.008056590000024" y="82.76493617" z="-10.676863" />
  </particle>
  <particle nSpots="44">
    <detection t="0" x="166.56335106" y="72.80984978000001" z="-13.725423000000001" />
    <detection t="1" x="165.77998889000003" y="72.73122493000001" z="-13.380745999999998" />
    <detection t="2" x="165.27891572" y="72.70468345" z="-13.505009" />
    <detection t="3" x="164.93790205" y="72.65087539000001" z="-12.992906" />
    <detection t="4" x="164.34326158" y="72.61738391" z="-13.56652" />
    <detection t="5" x="163.85120274000002" y="72.60342534" z="-12.949486" />
    <detection t="6" x="163.12842041" y="72.64377233" z="-12.702603" />
    <detection t="7" x="162.50903426000002" y="72.67829128000001" z="-13.0175495" />
    <detection t="8" x="161.95056078" y="72.67763921000001" z="-12.68823" />
    <detection t="9" x="161.36949112000002" y="72.61244503" z="-12.793921000000001" />
    <detection t="10" x="161.12284404000002" y="72.53414455000001" z="-12.429594999999999" />
    <detection t="11" x="161.1171038" y="72.47474319000001" z="-12.564539" />
    <detection t="12" x="160.84805064" y="72.40804142" z="-12.343555" />
    <detection t="13" x="160.5141577" y="72.47325256" z="-12.038973" />
    <detection t="14" x="160.09717109000002" y="72.45013477" z="-11.943251" />
    <detection t="15" x="159.63681997000003" y="72.55674484000001" z="-12.130809" />
    <detection t="16" x="159.24224841" y="72.6529969" z="-11.896055" />
    <detection t="17" x="158.76337512000003" y="72.77977481" z="-12.2388115" />
    <detection t="18" x="158.33711242000004" y="72.90616041000001" z="-11.7479315" />
    <detection t="19" x="157.95102154" y="72.99496427000001" z="-11.5766735" />
    <detection t="20" x="157.57223879000003" y="73.09885382" z="-11.997826" />
    <detection t="21" x="157.37581307" y="73.15467857" z="-11.901224000000001" />
    <detection t="22" x="157.18941603000002" y="73.23153132" z="-11.607821000000001" />
    <detection t="23" x="157.00268854" y="73.32975861" z="-11.680598" />
    <detection t="24" x="156.81914956000003" y="73.39091405" z="-11.868841999999999" />
    <detection t="25" x="156.72417074999998" y="73.52224965" z="-11.749253" />
    <detection t="26" x="156.65767959" y="73.62111730000001" z="-11.559846" />
    <detection t="27" x="156.56744663" y="73.80626959" z="-11.017197999999999" />
    <detection t="28" x="156.59868832" y="73.99219561000001" z="-10.912899000000001" />
    <detection t="29" x="156.66463974000004" y="74.07582606000001" z="-10.82964" />
    <detection t="30" x="156.65527450000002" y="74.27072503000001" z="-11.145507" />
    <detection t="31" x="156.66901523" y="74.45544859" z="-11.288774499999999" />
    <detection t="32" x="156.67314111000002" y="74.65673425" z="-10.787039" />
    <detection t="33" x="156.69245348000004" y="74.72823286" z="-10.463275999999999" />
    <detection t="34" x="156.84193073" y="74.87904415" z="-10.642721" />
    <detection t="35" x="156.88431503000004" y="74.99446590000001" z="-10.389699" />
    <detection t="36" x="156.94962754" y="75.05071937000001" z="-10.272459" />
    <detection t="37" x="156.98061866" y="75.15229715000001" z="-10.009038" />
    <detection t="38" x="156.91193223" y="75.40582892" z="-10.044278" />
    <detection t="39" x="157.00687986000003" y="75.54760283" z="-9.660748" />
    <detection t="40" x="157.1030899" y="75.69713068" z="-9.882114999999999" />
    <detection t="41" x="157.21134209000002" y="75.80674235000001" z="-9.904128" />
    <detection t="42" x="157.17236285" y="75.93816034000001" z="-9.885975" />
    <detection t="43" x="157.28265534000002" y="76.19058674" z="-9.352066" />
  </particle>
  <particle nSpots="28">
    <detection t="10" x="137.97908551" y="93.11588084" z="-5.129333" />
    <detection t="11" x="141.19972399" y="93.92369785000001" z="-5.8533134" />
    <detection t="12" x="144.86974837000002" y="95.38122476000001" z="-5.213014" />
    <detection t="13" x="147.75195599" y="96.51278457000001" z="-5.097221" />
    <detection t="14" x="150.7158179" y="97.65432042" z="-5.4415927" />
    <detection t="15" x="153.95513855000002" y="98.89738232" z="-5.737167400000001" />
    <detection t="16" x="157.43660475000001" y="100.35118558" z="-5.677091000000001" />
    <detection t="17" x="161.26647758000001" y="101.85357865" z="-5.7498846" />
    <detection t="18" x="165.22737037000002" y="103.54059973000001" z="-5.8457513" />
    <detection t="19" x="169.23230815" y="105.40175232" z="-5.7215405" />
    <detection t="20" x="173.39983870000003" y="107.51534026" z="-5.5923305" />
    <detection t="21" x="177.97728527000004" y="109.78394282000001" z="-5.618195" />
    <detection t="22" x="182.82576226000003" y="112.35909296000001" z="-5.6996074" />
    <detection t="23" x="188.06160075000003" y="115.36511543" z="-6.099734" />
    <detection t="24" x="193.64821321" y="118.32233463" z="-6.348532700000001" />
    <detection t="25" x="199.79858424000003" y="120.62169242000002" z="-4.694388" />
    <detection t="26" x="206.34425941" y="121.91229873" z="-4.3224487" />
    <detection t="27" x="213.31327373" y="121.83201844999999" z="-5.7692309999999996" />
    <detection t="28" x="220.48719779000004" y="120.18080653999999" z="-5.4039373" />
    <detection t="29" x="227.02290484000002" y="117.14314530000001" z="-4.145584599999999" />
    <detection t="30" x="232.63724060000004" y="113.4280315" z="-7.554914" />
    <detection t="31" x="236.96943366" y="109.18810178000001" z="-8.295204" />
    <detection t="32" x="240.11671267000003" y="105.14604159000001" z="-7.3261433" />
    <detection t="33" x="242.39150977000003" y="101.47706076" z="-7.8259929999999995" />
    <detection t="34" x="243.98457848000004" y="98.0863001" z="-3.4970644" />
    <detection t="35" x="245.28971266000002" y="95.27556417000001" z="9.700035" />
    <detection t="36" x="246.05689108" y="92.92637241" z="11.716739" />
    <detection t="37" x="246.4627848" y="91.00515593" z="8.465836" />
  </particle>
  <particle nSpots="26">
    <detection t="0" x="167.81117546000002" y="73.50907305000001" z="-17.540798000000002" />
    <detection t="1" x="165.28304741" y="72.67645566" z="-17.92879" />
    <detection t="2" x="162.86016263" y="71.89571869000001" z="-17.593529999999998" />
    <detection t="3" x="160.33094231" y="71.16333797" z="-17.692295" />
    <detection t="4" x="157.71959118" y="70.3812882" z="-17.897676" />
    <detection t="5" x="155.08645687" y="69.63167580000001" z="-17.6405" />
    <detection t="6" x="152.39651123" y="68.91906063" z="-17.706087" />
    <detection t="7" x="149.73377305000002" y="68.2165032" z="-17.952686" />
    <detection t="8" x="146.83566652000002" y="67.72133803000001" z="-17.926998" />
    <detection t="9" x="144.00558798000003" y="67.14168748" z="-17.619469" />
    <detection t="10" x="141.34905472000003" y="66.51010892000001" z="-17.391752" />
    <detection t="11" x="138.61797707" y="65.99120715000001" z="-17.19156" />
    <detection t="12" x="135.90401395000004" y="65.39584742000001" z="-17.526857" />
    <detection t="13" x="133.2370032" y="64.92309130000001" z="-17.561066" />
    <detection t="14" x="130.72566142" y="64.38601662" z="-16.999523" />
    <detection t="15" x="128.31094522" y="63.993614470000004" z="-17.19112" />
    <detection t="16" x="125.98604287" y="63.75333731999999" z="-16.91254" />
    <detection t="17" x="123.71906927000003" y="63.600432930000004" z="-16.918598" />
    <detection t="18" x="121.47316434999999" y="63.560786310000005" z="-16.81931" />
    <detection t="19" x="119.48580670000001" y="63.55233191999999" z="-16.480156" />
    <detection t="20" x="117.63736458" y="63.548226879999994" z="-16.731417" />
    <detection t="21" x="115.90669349000001" y="63.60628635" z="-16.471354" />
    <detection t="22" x="114.43694620000002" y="63.688411929999994" z="-16.37783" />
    <detection t="23" x="113.18285811999999" y="63.77968861" z="-16.285014999999998" />
    <detection t="24" x="111.85370047999999" y="64.00070048" z="-16.170279999999998" />
    <detection t="25" x="110.08952868" y="64.17403721000001" z="-15.497255" />
  </particle>
  <particle nSpots="39">
    <detection t="0" x="70.70703514000002" y="119.58233867999999" z="-18.735489" />
    <detection t="1" x="70.33695789000001" y="119.34925354" z="-18.636105" />
    <detection t="2" x="68.7037684" y="118.88265365000001" z="-19.002739000000002" />
    <detection t="3" x="67.05321071000003" y="119.07377626000002" z="-18.39791" />
    <detection t="4" x="65.92571392000002" y="118.71997238" z="-18.91917" />
    <detection t="5" x="66.08279627000002" y="119.06283094" z="-18.92315" />
    <detection t="6" x="66.36595111000003" y="119.51571296" z="-18.97505" />
    <detection t="7" x="66.34937601000001" y="119.6344901" z="-18.891212" />
    <detection t="8" x="66.23691589000003" y="119.95983520000001" z="-18.95597" />
    <detection t="9" x="65.25537534" y="119.82418956000001" z="-18.843815" />
    <detection t="10" x="64.36521635000003" y="121.7959117" z="-18.261454" />
    <detection t="11" x="71.40683590000003" y="120.74762607" z="-19.356506" />
    <detection t="12" x="76.02906769000003" y="119.70079227" z="-18.889656" />
    <detection t="13" x="77.15692712000003" y="118.91511489999999" z="-18.998531" />
    <detection t="14" x="75.66378622000002" y="118.43954581" z="-19.579867999999998" />
    <detection t="15" x="72.12591250000003" y="118.45577864" z="-19.845523999999997" />
    <detection t="16" x="68.17052194000001" y="118.91933410000001" z="-19.799736" />
    <detection t="17" x="62.586959809999996" y="119.65582571000002" z="-19.707342" />
    <detection t="18" x="60.03306705" y="119.69680503000001" z="-19.5973" />
    <detection t="19" x="58.53237189000001" y="120.33781783" z="-19.577946" />
    <detection t="20" x="59.48202358" y="121.0786005" z="-19.151882" />
    <detection t="21" x="61.298584730000016" y="121.53323775999999" z="-19.80475" />
    <detection t="22" x="63.48804362999999" y="121.89916391" z="-19.361685" />
    <detection t="23" x="65.09681085" y="121.95176245000002" z="-19.005587" />
    <detection t="24" x="66.19669642000002" y="121.68601087000002" z="-19.859772" />
    <detection t="25" x="67.16483654000001" y="120.92756296000002" z="-19.954014" />
    <detection t="26" x="66.17582422000004" y="120.72625966000001" z="-19.871931" />
    <detection t="27" x="64.51461690000002" y="120.79657262" z="-19.584166" />
    <detection t="28" x="62.63783006" y="120.72976355" z="-19.15867" />
    <detection t="29" x="61.28058765000003" y="121.18595326000002" z="-19.577288" />
    <detection t="30" x="60.31655819000002" y="120.85486134000001" z="-18.9808" />
    <detection t="31" x="58.34729804000003" y="120.94128973" z="-18.171392" />
    <detection t="32" x="58.64226045000001" y="121.53996893000001" z="-18.610767000000003" />
    <detection t="33" x="61.353581829999996" y="122.1990242" z="-18.774548" />
    <detection t="34" x="63.98591914000002" y="121.78473220000001" z="-18.663689" />
    <detection t="35" x="66.63646626000002" y="121.47655401" z="-19.390596" />
    <detection t="36" x="68.53344838999999" y="120.24905401000001" z="-19.171484" />
    <detection t="37" x="68.22781119000001" y="120.539344" z="-18.61771" />
    <detection t="38" x="67.12686494000002" y="120.25710542000002" z="-18.955729" />
  </particle>
  <particle nSpots="29">
    <detection t="0" x="75.03830923000004" y="45.431680199999995" z="-20.412125" />
    <detection t="1" x="69.92440319000002" y="46.49174749" z="-20.170603" />
    <detection t="2" x="64.77062176000004" y="47.79140273" z="-19.988523" />
    <detection t="3" x="59.77001682000002" y="49.38545883" z="-20.168272" />
    <detection t="4" x="54.924611630000015" y="51.31033084999999" z="-19.71215" />
    <detection t="5" x="50.27375945" y="53.61513691" z="-19.744024" />
    <detection t="6" x="45.67708140000002" y="56.24183211" z="-19.861897" />
    <detection t="7" x="41.056158160000024" y="59.038238279999995" z="-19.589691000000002" />
    <detection t="8" x="36.52583793000002" y="62.11411822" z="-19.98669" />
    <detection t="9" x="31.666065470000007" y="65.16418417" z="-19.858723" />
    <detection t="10" x="27.035720370000007" y="68.55940065" z="-19.383485999999998" />
    <detection t="11" x="22.18728581000002" y="72.32031977000001" z="-19.192692" />
    <detection t="12" x="17.95758133000001" y="75.55896334" z="-19.231907" />
    <detection t="13" x="14.718395070000014" y="79.4084038" z="-18.081444" />
    <detection t="14" x="12.319159900000017" y="83.68198696" z="-17.788805" />
    <detection t="15" x="11.951839360000008" y="88.33029759" z="-18.178402" />
    <detection t="16" x="13.451740100000023" y="93.5805649" z="-10.292282" />
    <detection t="17" x="16.916292450000014" y="100.86261218" z="19.567427" />
    <detection t="18" x="23.091395970000008" y="108.46896036000001" z="15.881273" />
    <detection t="19" x="33.14079290000001" y="116.59268411" z="18.881687" />
    <detection t="20" x="46.41011044000001" y="123.61040471000001" z="11.000421000000001" />
    <detection t="21" x="59.87268322" y="126.64666688" z="15.80785" />
    <detection t="22" x="74.2753477" y="125.72921042000002" z="7.2578535" />
    <detection t="23" x="90.01857905000003" y="122.53410941000001" z="-7.9220834" />
    <detection t="24" x="108.28357331000001" y="120.43936578" z="-12.880124" />
    <detection t="25" x="127.55378232000004" y="120.64913247999999" z="-13.569823999999999" />
    <detection t="26" x="148.86334099000004" y="122.39710291" z="-14.397274" />
    <detection t="27" x="171.23675182" y="127.33879684000001" z="-17.840828" />
    <detection t="28" x="192.24025759" y="133.30825555" z="-14.555964999999999" />
  </particle>
  <particle nSpots="29">
    <detection t="0" x="131.78695885000002" y="82.76931973" z="-2.701772" />
    <detection t="1" x="133.49759133000003" y="83.61246487000001" z="-2.4550357000000003" />
    <detection t="2" x="135.47101323000004" y="84.40888712" z="-2.718777" />
    <detection t="3" x="137.49192624" y="85.21093489" z="-2.9452589" />
    <detection t="4" x="139.59139244" y="86.05048711" z="-2.7684584" />
    <detection t="5" x="141.66944725000002" y="86.95673906" z="-2.7310987" />
    <detection t="6" x="143.81724895000002" y="87.91353329" z="-3.3240197" />
    <detection t="7" x="146.08740309" y="88.77926869000001" z="-2.4764264" />
    <detection t="8" x="149.04604982" y="89.89452895000001" z="-2.5353458" />
    <detection t="9" x="151.58518388" y="91.03762998" z="-2.766391" />
    <detection t="10" x="154.01528346000003" y="92.19587290000001" z="-3.059041" />
    <detection t="11" x="156.43741777000002" y="93.39411058" z="-2.71382" />
    <detection t="12" x="158.90364373" y="94.54400472" z="-2.1698812999999997" />
    <detection t="13" x="161.25619908" y="95.74746180000001" z="-2.2858427000000003" />
    <detection t="14" x="163.56689616" y="96.84874554000001" z="-2.3671317000000003" />
    <detection t="15" x="166.06310151000002" y="98.13175835000001" z="-2.8234937" />
    <detection t="16" x="168.66631003999998" y="99.49569571" z="-2.183625" />
    <detection t="17" x="171.51420972" y="100.98413016" z="-2.5123622" />
    <detection t="18" x="174.52682457000003" y="102.60801588000001" z="-2.2024133" />
    <detection t="19" x="177.66835928" y="104.38273199000001" z="-2.2869903999999996" />
    <detection t="20" x="180.9655972" y="106.24751367" z="-2.1757605" />
    <detection t="21" x="184.4089702" y="108.21171562" z="-2.5421647999999997" />
    <detection t="22" x="188.04580518" y="110.22905691000001" z="-1.9938536" />
    <detection t="23" x="192.08636046000004" y="112.55070411000001" z="-1.8704300999999999" />
    <detection t="24" x="196.37204982000003" y="114.68542106000001" z="-1.9773599999999998" />
    <detection t="25" x="200.86819629000001" y="116.43683727999999" z="-1.8072262" />
    <detection t="26" x="205.51500476" y="117.61985290000001" z="-2.8132650000000003" />
    <detection t="27" x="210.65612354" y="117.80888095" z="-2.049382" />
    <detection t="28" x="215.60764374000001" y="116.62383493000002" z="-1.8755404999999998" />
  </particle>
  <particle nSpots="6">
    <detection t="0" x="57.363868240000016" y="114.28877709" z="0.7573333000000001" />
    <detection t="1" x="66.81342975000001" y="116.77637722" z="-0.406555" />
    <detection t="2" x="78.10424243" y="117.05364743000001" z="3.7077181000000006" />
    <detection t="3" x="88.00811123" y="116.39968082000001" z="-0.96847016" />
    <detection t="4" x="98.11143886000002" y="115.85483429000001" z="-0.1561678" />
    <detection t="5" x="108.64195835000004" y="115.93842355000001" z="-1.1372298" />
  </particle>
  <particle nSpots="8">
    <detection t="0" x="229.61822072" y="43.90602729" z="-8.717257" />
    <detection t="1" x="231.79541049" y="46.45666321" z="-8.63823" />
    <detection t="2" x="233.74384301999999" y="49.02183226" z="-8.696665" />
    <detection t="3" x="235.36665262000002" y="51.47720603999999" z="-8.921805" />
    <detection t="4" x="236.91974368" y="53.76378913" z="-8.810702000000001" />
    <detection t="5" x="238.07460535" y="55.99020205" z="-9.189579" />
    <detection t="6" x="239.15531773000004" y="58.49086021" z="-8.732638" />
    <detection t="7" x="240.12775423" y="59.94370315" z="-9.6007395" />
  </particle>
  <particle nSpots="41">
    <detection t="0" x="139.40297595000004" y="43.94393904" z="-8.261549" />
    <detection t="1" x="137.87544005" y="43.72199695" z="-8.666272" />
    <detection t="2" x="136.51282362" y="43.57367208" z="-8.644599000000001" />
    <detection t="3" x="135.11813053000003" y="43.52131754" z="-8.541992" />
    <detection t="4" x="133.67272935" y="43.53649469" z="-8.557352" />
    <detection t="5" x="132.17551928" y="43.6943064" z="-8.455822999999999" />
    <detection t="6" x="130.67005390000003" y="43.63181532" z="-8.499252" />
    <detection t="7" x="129.07485229000002" y="43.715665019999996" z="-8.381419000000001" />
    <detection t="8" x="127.30879365999999" y="43.69969168" z="-8.429164" />
    <detection t="9" x="125.37798377000001" y="43.691232129999996" z="-8.481823" />
    <detection t="10" x="123.52284424999999" y="43.81300133" z="-8.342587" />
    <detection t="11" x="122.00125944000001" y="43.88258902" z="-8.364469" />
    <detection t="12" x="120.36334373" y="43.96361726" z="-8.158496000000001" />
    <detection t="13" x="118.93372346000001" y="44.10944121" z="-8.207315" />
    <detection t="14" x="117.33102558000002" y="44.18931418" z="-8.120706" />
    <detection t="15" x="115.93485185000003" y="44.30132199" z="-8.052611" />
    <detection t="16" x="114.75193638000002" y="44.44785986" z="-8.103489" />
    <detection t="17" x="113.55660238000002" y="44.620011659999996" z="-8.1453705" />
    <detection t="18" x="112.4465338" y="44.70692381" z="-7.9589" />
    <detection t="19" x="111.19926885000001" y="44.92441863" z="-8.043084" />
    <detection t="20" x="110.27316088999999" y="45.02631612" z="-7.891818499999999" />
    <detection t="21" x="109.12383172" y="45.18638678" z="-7.963352700000001" />
    <detection t="22" x="108.20292289000002" y="45.457946379999996" z="-7.8105187" />
    <detection t="23" x="107.20178169000002" y="45.59480559" z="-7.9917254" />
    <detection t="24" x="106.46766589000003" y="45.787116229999995" z="-8.098460000000001" />
    <detection t="25" x="105.96468643000003" y="45.963083399999995" z="-8.212392" />
    <detection t="26" x="105.24584522000004" y="46.270179559999995" z="-7.884030999999999" />
    <detection t="27" x="104.35830472999999" y="46.54781393" z="-7.626314999999999" />
    <detection t="28" x="103.35474777000002" y="46.68576854" z="-7.4640765" />
    <detection t="29" x="102.31498443000004" y="46.936901399999996" z="-8.192698" />
    <detection t="30" x="101.13148667000002" y="47.11486599" z="-7.7584405" />
    <detection t="31" x="99.93531496000003" y="47.443986179999996" z="-7.5557422999999995" />
    <detection t="32" x="98.72995961999999" y="47.67667161" z="-7.6951979999999995" />
    <detection t="33" x="97.41709528000001" y="48.083545279999996" z="-8.286754" />
    <detection t="34" x="96.24321667000004" y="48.54439721" z="-7.803135" />
    <detection t="35" x="94.99557212000002" y="48.82811021" z="-7.5865054" />
    <detection t="36" x="93.76259372000004" y="48.989842689999996" z="-7.838058" />
    <detection t="37" x="92.67412390000004" y="49.08996587" z="-7.921597" />
    <detection t="38" x="91.51741086999999" y="49.42064037" z="-7.6752033" />
    <detection t="39" x="90.65564331000002" y="49.72624216" z="-7.6304240000000005" />
    <detection t="40" x="89.64919301000003" y="50.044067919999996" z="-7.490672" />
  </particle>
  <particle nSpots="35">
    <detection t="5" x="152.87062713" y="115.08460409" z="-9.103788" />
    <detection t="6" x="162.90409904" y="117.52339788" z="0.38015205" />
    <detection t="7" x="172.97802329" y="120.43361794" z="7.861160000000001" />
    <detection t="8" x="183.72553937000004" y="123.72340385000001" z="-10.165776" />
    <detection t="9" x="194.51630646" y="127.85304915" z="5.9912486" />
    <detection t="10" x="208.25696432" y="129.36950768" z="-9.03247" />
    <detection t="11" x="222.54611964000003" y="126.42982926000002" z="-8.279987" />
    <detection t="12" x="233.59548261000003" y="119.91181184999999" z="-5.892988" />
    <detection t="13" x="240.91089392000003" y="112.61032495" z="-10.55561" />
    <detection t="14" x="245.09800212" y="106.68356612000001" z="-14.038615" />
    <detection t="15" x="246.06863499000002" y="100.95553201" z="-15.439236" />
    <detection t="16" x="244.35475267000004" y="95.71731925" z="-17.129082" />
    <detection t="17" x="241.44768485000003" y="91.48808827" z="-17.548573" />
    <detection t="18" x="237.43626114" y="87.71176052000001" z="-18.109442" />
    <detection t="19" x="232.52972863000002" y="83.88765512" z="-18.588383" />
    <detection t="20" x="227.51549638" y="80.21152006000001" z="-18.590706" />
    <detection t="21" x="222.43355554" y="76.65959352" z="-18.276958" />
    <detection t="22" x="217.35116966000004" y="73.35325646000001" z="-18.396915" />
    <detection t="23" x="212.43848269" y="70.26339406000001" z="-18.244282000000002" />
    <detection t="24" x="207.52899001000003" y="67.46286882000001" z="-18.199175" />
    <detection t="25" x="202.88219866000003" y="64.89936216000001" z="-18.028599" />
    <detection t="26" x="198.27513016" y="62.501218079999994" z="-18.363504000000002" />
    <detection t="27" x="193.90897902" y="60.28880079" z="-18.327272" />
    <detection t="28" x="189.60084707" y="58.212479710000004" z="-18.214037" />
    <detection t="29" x="185.4639763" y="56.244367520000004" z="-18.15182" />
    <detection t="30" x="181.24137659000002" y="54.49234186" z="-18.035460999999998" />
    <detection t="31" x="177.41653685" y="52.911724619999994" z="-18.013643" />
    <detection t="32" x="173.53668805" y="51.43134667" z="-17.932282999999998" />
    <detection t="33" x="169.53703129000002" y="50.09716411" z="-17.725294" />
    <detection t="34" x="165.76803686" y="48.86158469" z="-17.604029" />
    <detection t="35" x="162.16649297000004" y="47.75762806" z="-17.788403" />
    <detection t="36" x="158.58330478" y="46.73864984" z="-17.541666" />
    <detection t="37" x="155.06243411000003" y="45.788703309999995" z="-17.482533" />
    <detection t="38" x="151.59933385" y="44.94844557" z="-17.312597" />
    <detection t="39" x="148.17014404000003" y="44.15654933" z="-17.026670000000003" />
  </particle>
  <particle nSpots="37">
    <detection t="4" x="152.41545126" y="22.20635096" z="-20.44464" />
    <detection t="5" x="143.99394869000002" y="20.9039062" z="-20.449223999999997" />
    <detection t="6" x="136.04891043000003" y="20.46785575" z="-20.53865" />
    <detection t="7" x="128.46710413" y="19.769059159999998" z="-20.645092" />
    <detection t="8" x="121.25021282" y="19.59269838" z="-20.44951" />
    <detection t="9" x="114.30067386000002" y="19.557725339999998" z="-20.465329999999998" />
    <detection t="10" x="107.43689243" y="19.80073463" z="-20.396324" />
    <detection t="11" x="100.97485649000004" y="20.2508872" z="-20.116184" />
    <detection t="12" x="94.51207029" y="20.81709746" z="-20.569988000000002" />
    <detection t="13" x="88.20331063000003" y="21.643771299999997" z="-20.317463" />
    <detection t="14" x="82.11068850000004" y="22.586510679999996" z="-20.226782" />
    <detection t="15" x="76.37749343000002" y="23.570798759999995" z="-19.565489000000003" />
    <detection t="16" x="70.6401363" y="24.672730559999998" z="-19.809631" />
    <detection t="17" x="65.09947034999999" y="26.182456259999995" z="-19.89657" />
    <detection t="18" x="59.85355981999999" y="27.69810795" z="-19.107733" />
    <detection t="19" x="55.02259290000001" y="29.33840505" z="-19.529020000000003" />
    <detection t="20" x="50.67532718000001" y="31.40912223" z="-19.319637" />
    <detection t="21" x="46.30292724" y="33.68477504" z="-18.522566" />
    <detection t="22" x="42.294671290000025" y="36.10901063" z="-18.427998000000002" />
    <detection t="23" x="38.363464900000025" y="38.60037499" z="-18.4586" />
    <detection t="24" x="34.88413652000003" y="41.23016867" z="-18.45075" />
    <detection t="25" x="31.344716840000018" y="43.71966622" z="-17.852983" />
    <detection t="26" x="27.93770692000001" y="46.92875568" z="-17.586828" />
    <detection t="27" x="24.589551970000002" y="49.93144214" z="-17.500702" />
    <detection t="28" x="21.61282713" y="52.23516376999999" z="-17.543722" />
    <detection t="29" x="18.850776420000017" y="54.345078300000004" z="-17.076462" />
    <detection t="30" x="16.633701760000008" y="56.05354152" z="-17.429844" />
    <detection t="31" x="14.475710320000019" y="57.326230869999996" z="-16.435333" />
    <detection t="32" x="13.376107290000022" y="56.86828485" z="-15.698209" />
    <detection t="33" x="12.200902710000008" y="55.517575990000005" z="-15.11982" />
    <detection t="34" x="11.566625430000016" y="53.385040319999995" z="-11.667705999999999" />
    <detection t="35" x="11.938974550000012" y="49.25069437" z="-11.319269" />
    <detection t="36" x="13.765988650000025" y="43.84174617" z="-9.692366999999999" />
    <detection t="37" x="16.568219190000008" y="36.482830809999996" z="-8.448222" />
    <detection t="38" x="20.542433860000017" y="29.603472859999997" z="-9.722798" />
    <detection t="39" x="25.182079200000004" y="24.712151819999995" z="-10.075099" />
    <detection t="40" x="29.649215520000013" y="21.09426562" z="-11.182011" />
  </particle>
  <particle nSpots="2">
    <detection t="21" x="61.97506475" y="120.28334085" z="-19.765001" />
    <detection t="22" x="59.71901890000001" y="120.76667547" z="-19.667362" />
  </particle>
  <particle nSpots="42">
    <detection t="0" x="108.02047288" y="47.94095289" z="-14.705326000000001" />
    <detection t="1" x="105.73248749999999" y="48.11355295" z="-14.451106" />
    <detection t="2" x="103.37648399" y="48.38611346" z="-14.417929999999998" />
    <detection t="3" x="101.13899305000001" y="48.67995661" z="-14.395660000000001" />
    <detection t="4" x="98.85435349" y="49.20479072" z="-14.303011999999999" />
    <detection t="5" x="96.57485782000003" y="49.859978579999996" z="-14.367004000000001" />
    <detection t="6" x="94.25661020000001" y="50.602934229999995" z="-14.103110999999998" />
    <detection t="7" x="91.98631588" y="51.37111995" z="-14.160541" />
    <detection t="8" x="89.80915715000003" y="52.28662463" z="-13.617884" />
    <detection t="9" x="87.66129418000003" y="53.07784652" z="-14.167866" />
    <detection t="10" x="85.63885604000001" y="53.961693239999995" z="-13.953003" />
    <detection t="11" x="83.87347921000003" y="55.070240129999995" z="-14.231382" />
    <detection t="12" x="82.16366929000003" y="55.816873089999994" z="-13.652042999999999" />
    <detection t="13" x="80.590034" y="56.90083264" z="-13.457163000000001" />
    <detection t="14" x="78.96247002000001" y="58.012708870000004" z="-13.572706" />
    <detection t="15" x="77.45712176" y="59.160154729999995" z="-13.179269" />
    <detection t="16" x="76.08249842000004" y="60.490628769999994" z="-13.440138000000001" />
    <detection t="17" x="74.63825273999998" y="61.834417550000005" z="-13.375319500000002" />
    <detection t="18" x="73.28530969000002" y="63.03611881" z="-12.670674" />
    <detection t="19" x="72.00601178" y="64.17423225" z="-13.184849" />
    <detection t="20" x="70.76125789000002" y="65.47694687" z="-12.783063" />
    <detection t="21" x="69.76143468000004" y="66.83754952000001" z="-13.217486" />
    <detection t="22" x="68.81091545000004" y="68.30195301" z="-11.918265" />
    <detection t="23" x="67.84774171000004" y="69.62963675" z="-12.432157499999999" />
    <detection t="24" x="66.89520062000003" y="70.81829591" z="-12.162434" />
    <detection t="25" x="65.98008121999999" y="72.20498843" z="-11.222988" />
    <detection t="26" x="65.09967148000004" y="73.25677291000001" z="-11.953664999999999" />
    <detection t="27" x="64.27085340000002" y="74.89699205000001" z="-11.4620695" />
    <detection t="28" x="63.39778861000002" y="76.21666993000001" z="-11.249006" />
    <detection t="29" x="62.854460689999996" y="77.65254042000001" z="-11.044594" />
    <detection t="30" x="62.087713940000015" y="79.08764409000001" z="-10.907223" />
    <detection t="31" x="61.52669388999999" y="80.59018062000001" z="-11.088271" />
    <detection t="32" x="60.967624090000015" y="82.41521754" z="-10.846207000000001" />
    <detection t="33" x="60.963503960000025" y="84.09221288" z="-11.083912" />
    <detection t="34" x="61.06473927000002" y="86.91462909" z="-11.112941000000001" />
    <detection t="35" x="61.14913783000003" y="89.14505762" z="-10.686222" />
    <detection t="36" x="61.0512301" y="90.97983035" z="-10.850048" />
    <detection t="37" x="61.73545016000003" y="93.09279213" z="-10.654266" />
    <detection t="38" x="62.716349149999985" y="95.70298453000001" z="-10.602203999999999" />
    <detection t="39" x="64.39968833" y="98.38925152" z="-10.956028" />
    <detection t="40" x="66.47485133999999" y="100.77414616" z="-10.440903" />
    <detection t="41" x="69.29931980000003" y="103.06136961" z="-9.686733" />
  </particle>
  <particle nSpots="12">
    <detection t="0" x="47.82236849" y="87.78131079" z="3.993075" />
    <detection t="1" x="46.95513397000002" y="89.29208231000001" z="3.9924362" />
    <detection t="2" x="45.92132196" y="90.90332294000001" z="3.5914161" />
    <detection t="3" x="45.02145813000001" y="92.77437585000001" z="3.5623487999999996" />
    <detection t="4" x="44.495679310000014" y="94.77197171" z="3.1852336" />
    <detection t="5" x="44.68823744000002" y="97.71599048" z="3.6756138999999997" />
    <detection t="6" x="44.72811497000001" y="100.48767265000001" z="3.2066941000000004" />
    <detection t="7" x="45.33020603" y="103.32693319" z="3.4232913999999997" />
    <detection t="8" x="46.78326356000002" y="106.43702035000001" z="2.8785255000000003" />
    <detection t="9" x="49.11248360000002" y="108.7150682" z="2.8062622999999998" />
    <detection t="10" x="52.206286120000016" y="111.32069169" z="2.7947189999999997" />
    <detection t="11" x="56.75715016000001" y="113.19405597000001" z="3.4279177000000005" />
  </particle>
  <particle nSpots="41">
    <detection t="0" x="151.85618141999998" y="70.7035603" z="-17.815454000000003" />
    <detection t="1" x="148.32035613" y="69.78909657000001" z="-17.964298" />
    <detection t="2" x="144.60913609" y="68.98458221" z="-17.709707" />
    <detection t="3" x="140.80522676000004" y="68.22770248" z="-18.080175" />
    <detection t="4" x="136.82262981000002" y="67.48075297000001" z="-18.204335999999998" />
    <detection t="5" x="132.90167749" y="66.77356038" z="-17.98884" />
    <detection t="6" x="129.17104160000002" y="66.33325648" z="-17.785868" />
    <detection t="7" x="125.51585795" y="65.98121022000001" z="-17.864672" />
    <detection t="8" x="121.99002708" y="65.7135586" z="-17.859034" />
    <detection t="9" x="118.64709801000004" y="65.40662797" z="-17.619267" />
    <detection t="10" x="115.47442179000001" y="65.12405341" z="-17.11062" />
    <detection t="11" x="112.39975351000004" y="65.04774705000001" z="-17.384346" />
    <detection t="12" x="109.54196404999999" y="64.90025996" z="-17.155307999999998" />
    <detection t="13" x="106.66736366000003" y="64.75555680000001" z="-17.431248" />
    <detection t="14" x="103.94943004999999" y="64.68943958000001" z="-17.398615" />
    <detection t="15" x="101.45176129999999" y="64.65404347" z="-17.055954" />
    <detection t="16" x="98.92614082" y="64.78321934" z="-17.380016" />
    <detection t="17" x="96.56626542999999" y="64.98321506" z="-17.027372" />
    <detection t="18" x="94.29381312000004" y="65.23835189" z="-17.364378" />
    <detection t="19" x="92.08803644" y="65.47956759" z="-17.023367" />
    <detection t="20" x="89.99056236000001" y="65.83633486000001" z="-17.435436" />
    <detection t="21" x="87.81404557000002" y="66.31435577" z="-17.143857999999998" />
    <detection t="22" x="85.76369719000002" y="66.91079018" z="-16.915375" />
    <detection t="23" x="83.68510183000001" y="67.45958444" z="-17.141665" />
    <detection t="24" x="81.96552707000001" y="67.85917018" z="-16.658834" />
    <detection t="25" x="80.23699342000003" y="68.42406847000001" z="-17.107342000000003" />
    <detection t="26" x="78.5042464" y="68.89500484" z="-16.534231" />
    <detection t="27" x="76.65966651000002" y="69.55830362" z="-16.82313" />
    <detection t="28" x="74.97804544000002" y="70.10346691000001" z="-16.31355" />
    <detection t="29" x="73.33357902" y="70.67251365" z="-16.157501" />
    <detection t="30" x="71.54276823999999" y="71.32555731000001" z="-16.358839" />
    <detection t="31" x="69.80543713000003" y="71.98659589" z="-16.18606" />
    <detection t="32" x="67.88733769000004" y="72.79862408000001" z="-16.094046" />
    <detection t="33" x="66.09717022000001" y="73.53130124" z="-16.044579000000002" />
    <detection t="34" x="64.30129335000004" y="74.71743357000001" z="-15.798001000000001" />
    <detection t="35" x="62.48563293000001" y="75.74806756000001" z="-16.177254" />
    <detection t="36" x="60.64302934" y="76.53175473" z="-16.50832" />
    <detection t="37" x="58.87682130000002" y="77.22808226000001" z="-15.386757000000001" />
    <detection t="38" x="57.09382016000001" y="78.12155440000001" z="-16.186522" />
    <detection t="39" x="55.31107103000002" y="79.01938812" z="-15.637651000000002" />
    <detection t="40" x="53.52450201000002" y="79.67092493000001" z="-15.93709" />
  </particle>
  <particle nSpots="23">
    <detection t="3" x="199.36179038" y="43.40792899" z="-19.606976" />
    <detection t="4" x="190.23883124000002" y="39.92298364" z="-21.469475" />
    <detection t="5" x="181.15785298000003" y="36.89456219" z="-21.365717" />
    <detection t="6" x="171.92746601" y="34.38182232" z="-21.440779" />
    <detection t="7" x="162.26800911000004" y="32.38345216" z="-21.231987" />
    <detection t="8" x="153.27581668" y="30.83678165" z="-20.871942999999998" />
    <detection t="9" x="144.48947429000003" y="29.67777745" z="-20.982094" />
    <detection t="10" x="135.57786103" y="28.87685871" z="-21.466442" />
    <detection t="11" x="126.71619838999999" y="28.01127409" z="-21.11569" />
    <detection t="12" x="117.94232937999999" y="27.57316323" z="-21.107595" />
    <detection t="13" x="109.55240736000002" y="27.56859798" z="-21.1099" />
    <detection t="14" x="101.88275862" y="27.728579070000002" z="-21.086317" />
    <detection t="15" x="94.06042617000003" y="28.134612519999997" z="-21.492659" />
    <detection t="16" x="83.22921892" y="29.02096926" z="-21.704212" />
    <detection t="17" x="68.97294292000004" y="30.9850537" z="-21.337364" />
    <detection t="18" x="55.257615060000006" y="33.563629989999995" z="-21.708477" />
    <detection t="19" x="41.82827111" y="36.73529621" z="-21.3789" />
    <detection t="20" x="28.836041130000012" y="40.70972524" z="-21.006477" />
    <detection t="21" x="16.27144462000001" y="45.39900625" z="-20.893225" />
    <detection t="22" x="9.563471610000022" y="49.418058259999995" z="-20.636711" />
    <detection t="23" x="7.0590510700000095" y="48.96476361" z="-16.887867" />
    <detection t="24" x="6.455180920000004" y="43.96272463" z="-3.4086912000000003" />
    <detection t="25" x="7.882512090000006" y="35.94183917" z="-12.547575" />
  </particle>
  <particle nSpots="34">
    <detection t="9" x="218.29272427" y="73.95601906" z="-19.595901" />
    <detection t="10" x="210.88439328000004" y="69.64548178000001" z="-19.983818" />
    <detection t="11" x="204.63887751" y="66.27478663000001" z="-19.882284" />
    <detection t="12" x="198.5080163" y="62.935822730000005" z="-20.358438" />
    <detection t="13" x="192.44661044000003" y="59.885584189999996" z="-20.339998" />
    <detection t="14" x="186.42147774" y="57.07647368" z="-20.373967999999998" />
    <detection t="15" x="180.64603718" y="54.48561249" z="-20.621664000000003" />
    <detection t="16" x="175.11275395" y="52.159399009999994" z="-20.3506" />
    <detection t="17" x="169.45631975999999" y="50.284254839999996" z="-20.422729999999998" />
    <detection t="18" x="164.2287766" y="48.46342366" z="-20.375420000000002" />
    <detection t="19" x="159.09876277" y="46.85872866" z="-20.437355" />
    <detection t="20" x="153.92928538" y="45.499711569999995" z="-19.792614" />
    <detection t="21" x="148.88709570000003" y="44.37203264" z="-20.506957999999997" />
    <detection t="22" x="143.82769193000001" y="43.37271047" z="-20.809526" />
    <detection t="23" x="138.80886534" y="42.49723827" z="-19.819244" />
    <detection t="24" x="133.76464465000004" y="41.69941782" z="-20.78862" />
    <detection t="25" x="128.85678764" y="41.15162092" z="-20.612541" />
    <detection t="26" x="123.82814486000001" y="40.76280669" z="-20.207973000000003" />
    <detection t="27" x="118.40010543" y="40.49876578" z="-20.366394" />
    <detection t="28" x="113.31572729999999" y="40.28636128" z="-20.430956" />
    <detection t="29" x="108.35536136000002" y="40.2584771" z="-20.50799" />
    <detection t="30" x="103.60356626000004" y="40.29076616" z="-20.211428" />
    <detection t="31" x="98.86622783000001" y="40.44315651" z="-19.831278" />
    <detection t="32" x="94.24604096000002" y="40.81429397" z="-20.18522" />
    <detection t="33" x="89.63079966000004" y="41.145519379999996" z="-20.024109" />
    <detection t="34" x="85.20013382000002" y="41.849036139999995" z="-20.108557" />
    <detection t="35" x="80.89288547000001" y="42.66271581" z="-20.072210000000002" />
    <detection t="36" x="76.7097243" y="43.62243684" z="-20.046173" />
    <detection t="37" x="72.53359459" y="44.69570219" z="-19.740807999999998" />
    <detection t="38" x="68.50595515999998" y="45.721578879999996" z="-19.413631" />
    <detection t="39" x="64.65120518000003" y="46.97764082" z="-19.590471" />
    <detection t="40" x="61.10090558000002" y="48.21009016" z="-18.762217" />
    <detection t="41" x="57.59791309000002" y="49.60693974" z="-18.510422" />
    <detection t="42" x="54.17231942000001" y="51.12775059999999" z="-18.44666" />
  </particle>
  <particle nSpots="33">
    <detection t="6" x="95.31469149000003" y="75.91634695" z="-14.344510999999999" />
    <detection t="7" x="93.57739609999999" y="76.51312092" z="-13.823432" />
    <detection t="8" x="92.1908947" y="76.88304945" z="-13.12266" />
    <detection t="9" x="91.08898668" y="77.21141209000001" z="-12.926842" />
    <detection t="10" x="90.0796719" y="77.37338871" z="-14.076363" />
    <detection t="11" x="89.06631066" y="77.61405131000001" z="-14.2021055" />
    <detection t="12" x="88.01248812" y="77.97065603" z="-14.380149" />
    <detection t="13" x="86.98223796000002" y="78.38105441" z="-14.1961" />
    <detection t="14" x="85.94619076000004" y="78.71691286000001" z="-14.44396" />
    <detection t="15" x="84.82549297000003" y="79.07446781" z="-14.156085000000001" />
    <detection t="16" x="83.65320917000003" y="79.46334804" z="-14.786904999999999" />
    <detection t="17" x="82.54380083000001" y="79.878691" z="-14.481304999999999" />
    <detection t="18" x="81.49377430999999" y="80.22185280000001" z="-13.919364000000002" />
    <detection t="19" x="80.50365701999999" y="80.53102751" z="-14.363857999999999" />
    <detection t="20" x="79.74006844000002" y="80.93781557000001" z="-14.078884" />
    <detection t="21" x="78.87599153000002" y="81.3620922" z="-13.896925" />
    <detection t="22" x="78.10466006000001" y="81.86977246000001" z="-13.990416" />
    <detection t="23" x="77.33201419" y="82.26474279" z="-13.480626999999998" />
    <detection t="24" x="76.62540374000002" y="82.71374855" z="-13.840838" />
    <detection t="25" x="76.11324227" y="82.98571673000001" z="-13.211226000000002" />
    <detection t="26" x="75.67056883999999" y="83.44409828" z="-12.877316" />
    <detection t="27" x="75.24011031000003" y="83.64964435" z="-12.578261" />
    <detection t="28" x="74.89421164000004" y="83.97905629" z="-12.628877000000001" />
    <detection t="29" x="74.63522633000002" y="84.32076481" z="-12.092975" />
    <detection t="30" x="74.36795675000002" y="84.68235536" z="-12.5322275" />
    <detection t="31" x="73.90686997" y="85.08953621" z="-12.170812" />
    <detection t="32" x="73.71615231000004" y="85.36242029" z="-11.181593" />
    <detection t="33" x="73.43066973000003" y="85.84461247" z="-11.1351" />
    <detection t="34" x="73.17252830000001" y="86.33794898000001" z="-11.439161" />
    <detection t="35" x="72.96984502000004" y="86.71108424" z="-11.240082000000001" />
    <detection t="36" x="72.80787915000002" y="86.82009658000001" z="-11.08862" />
    <detection t="37" x="72.70707026000002" y="86.96551064" z="-11.231625" />
    <detection t="38" x="72.47670405000002" y="87.12311885000001" z="-11.085385" />
  </particle>
  <particle nSpots="40">
    <detection t="0" x="189.07277739" y="59.321104389999995" z="-20.096014" />
    <detection t="1" x="183.78039802" y="56.93703949" z="-20.506258" />
    <detection t="2" x="178.46309149" y="54.73624611" z="-19.908634" />
    <detection t="3" x="173.44789417000004" y="52.85045532" z="-20.174803" />
    <detection t="4" x="168.45910211" y="51.31639094999999" z="-19.526394" />
    <detection t="5" x="163.26788927" y="49.41056889" z="-20.060685999999997" />
    <detection t="6" x="158.41275627" y="48.21012654" z="-19.076014999999998" />
    <detection t="7" x="153.81396619000003" y="46.935540939999996" z="-18.982001999999998" />
    <detection t="8" x="149.04609745" y="45.83565048" z="-19.272778" />
    <detection t="9" x="143.91984867000002" y="45.04122977" z="-19.255222" />
    <detection t="10" x="139.55942522000004" y="44.108318409999995" z="-18.961835999999998" />
    <detection t="11" x="135.34518484" y="43.66509535" z="-19.135026999999997" />
    <detection t="12" x="130.87520655000003" y="42.53111549" z="-18.741562" />
    <detection t="13" x="126.73579794" y="42.095353949999996" z="-18.63704" />
    <detection t="14" x="122.89476760000002" y="41.88073721" z="-18.597364000000002" />
    <detection t="15" x="119.20555027" y="41.63423354" z="-18.549402" />
    <detection t="16" x="115.54522560999999" y="41.36475006" z="-18.330542" />
    <detection t="17" x="112.02041080000004" y="41.18431902" z="-18.068851000000002" />
    <detection t="18" x="108.50322090000003" y="41.101384939999996" z="-18.346441" />
    <detection t="19" x="104.99972866000002" y="41.17531357" z="-18.365627" />
    <detection t="20" x="101.53802775000003" y="41.30572169" z="-17.859612" />
    <detection t="21" x="98.16117367000004" y="41.60236108" z="-17.82065" />
    <detection t="22" x="94.84835893000002" y="41.94676535" z="-17.949654000000002" />
    <detection t="23" x="91.73396638000003" y="42.316199329999996" z="-17.865072" />
    <detection t="24" x="88.76594435000004" y="42.72793979" z="-17.855253" />
    <detection t="25" x="86.03500439000004" y="43.14886964" z="-17.593126" />
    <detection t="26" x="83.49285529000002" y="43.57787329" z="-17.877346" />
    <detection t="27" x="81.03880726" y="44.07757721" z="-17.81089" />
    <detection t="28" x="78.53592942" y="44.5566895" z="-17.663486" />
    <detection t="29" x="76.11149974" y="45.15861187" z="-17.24094" />
    <detection t="30" x="73.76613309999999" y="45.74360505" z="-17.093933" />
    <detection t="31" x="71.55294083000001" y="46.37124451" z="-17.338484" />
    <detection t="32" x="69.2795701" y="47.107787779999995" z="-16.893091000000002" />
    <detection t="33" x="67.04229432" y="47.78238036" z="-17.332355" />
    <detection t="34" x="64.94023221999998" y="48.88202242" z="-16.624239000000003" />
    <detection t="35" x="62.89715770999999" y="49.92657594" z="-17.14495" />
    <detection t="36" x="60.82013448999999" y="51.01441895" z="-16.773134" />
    <detection t="37" x="58.80253517" y="51.992428589999996" z="-16.7697" />
    <detection t="38" x="56.846780980000005" y="53.06046708" z="-17.171993" />
    <detection t="39" x="54.96976222000001" y="54.114094849999994" z="-16.864445" />
  </particle>
  <particle nSpots="39">
    <detection t="0" x="89.66967389000001" y="63.48500911" z="-13.666697000000001" />
    <detection t="1" x="88.34462479000001" y="63.93553802" z="-13.801303" />
    <detection t="2" x="87.08186080000002" y="64.38169572000001" z="-13.423475" />
    <detection t="3" x="85.76067093" y="65.01218388000001" z="-13.265820000000001" />
    <detection t="4" x="84.57934483000003" y="65.55904919000001" z="-13.627689000000002" />
    <detection t="5" x="83.40354496000003" y="66.43772806000001" z="-13.17094" />
    <detection t="6" x="82.22478438000002" y="67.20013049" z="-13.079838" />
    <detection t="7" x="80.99131763000003" y="67.92326823" z="-13.261733999999999" />
    <detection t="8" x="79.77052497" y="68.69607374" z="-13.262070999999999" />
    <detection t="9" x="78.70278113" y="69.18794340000001" z="-12.948583" />
    <detection t="10" x="77.79033304000001" y="69.82813451000001" z="-12.792758000000001" />
    <detection t="11" x="76.69428608000004" y="70.49705216000001" z="-12.933424" />
    <detection t="12" x="75.60468615000002" y="71.03740164" z="-12.795618" />
    <detection t="13" x="74.69635629999999" y="71.79458286" z="-12.586114" />
    <detection t="14" x="73.713597" y="72.42676923" z="-12.461605" />
    <detection t="15" x="72.77980534" y="72.99162495" z="-12.046749" />
    <detection t="16" x="72.01508820000004" y="73.71533547" z="-12.724095" />
    <detection t="17" x="71.32977922999999" y="74.38687586" z="-11.831547" />
    <detection t="18" x="70.77762925000002" y="74.99515625000001" z="-11.760555" />
    <detection t="19" x="70.29626962000003" y="75.64932527" z="-12.089713" />
    <detection t="20" x="69.79146913" y="76.28865368000001" z="-12.202994" />
    <detection t="21" x="69.43168718999999" y="76.96620348" z="-11.485281" />
    <detection t="22" x="69.09224773" y="77.71535714000001" z="-11.895092" />
    <detection t="23" x="68.87924745000004" y="78.20688915000001" z="-11.308345" />
    <detection t="24" x="68.75783246000003" y="78.81272565" z="-11.265284" />
    <detection t="25" x="68.73634239" y="79.225592" z="-11.130221" />
    <detection t="26" x="68.66757870999999" y="79.89806345000001" z="-11.195828" />
    <detection t="27" x="68.56320922000003" y="80.27561751" z="-10.945799000000001" />
    <detection t="28" x="68.54377664000003" y="80.70285286000001" z="-11.082827" />
    <detection t="29" x="68.54274451999999" y="81.21913930000001" z="-10.828914" />
    <detection t="30" x="68.54309887" y="81.67984192" z="-10.497172" />
    <detection t="31" x="68.46210109000003" y="82.19125843" z="-10.232409" />
    <detection t="32" x="68.52127263" y="82.56244387000001" z="-10.296582" />
    <detection t="33" x="68.47748586" y="83.16258147" z="-10.245703" />
    <detection t="34" x="68.51074091000004" y="83.76212759" z="-10.091861" />
    <detection t="35" x="68.53595772" y="84.14813193" z="-10.119669" />
    <detection t="36" x="68.60207804999999" y="84.32625995000001" z="-9.986461" />
    <detection t="37" x="68.81670653000003" y="84.51197383" z="-10.015413" />
    <detection t="38" x="68.87181521000002" y="84.78234338" z="-9.714886" />
  </particle>
  <particle nSpots="39">
    <detection t="0" x="188.22725902000002" y="80.37708623" z="-12.138945" />
    <detection t="1" x="187.91741657" y="80.25684812" z="-11.840100999999999" />
    <detection t="2" x="187.62793615000004" y="80.17773796" z="-11.951118" />
    <detection t="3" x="187.70318644000002" y="80.14198607" z="-12.0216255" />
    <detection t="4" x="187.7123985" y="80.08359452" z="-11.429287" />
    <detection t="5" x="187.84763808000002" y="80.09844491000001" z="-11.580828" />
    <detection t="6" x="187.98359975" y="80.09216659" z="-11.780306" />
    <detection t="7" x="188.18278057999999" y="80.0703526" z="-11.738286" />
    <detection t="8" x="188.33463632000002" y="79.97060485" z="-11.566557000000001" />
    <detection t="9" x="188.47816648000003" y="79.93401478000001" z="-11.57049" />
    <detection t="10" x="188.81964718" y="80.03750238" z="-11.743559" />
    <detection t="11" x="189.10339227000003" y="80.09442364" z="-11.478907000000001" />
    <detection t="12" x="189.26675744" y="80.06379849000001" z="-11.525677" />
    <detection t="13" x="189.31440885" y="80.01941685" z="-11.503036999999999" />
    <detection t="14" x="189.40016264000002" y="79.97228497" z="-11.214483" />
    <detection t="15" x="189.38729703" y="79.97492274000001" z="-11.746601" />
    <detection t="16" x="189.01949034" y="79.94771632000001" z="-11.132892" />
    <detection t="17" x="188.6413152" y="80.01925914" z="-11.022468" />
    <detection t="18" x="188.32518204000002" y="80.15876071000001" z="-11.39677" />
    <detection t="19" x="188.04045532000004" y="80.27020677" z="-10.641469" />
    <detection t="20" x="187.91887930000001" y="80.39581014000001" z="-10.263111" />
    <detection t="21" x="188.28760727000002" y="80.56436146" z="-10.324535000000001" />
    <detection t="22" x="188.74696381" y="80.73258442000001" z="-9.971449" />
    <detection t="23" x="188.94825516000003" y="80.94339326000001" z="-9.685085" />
    <detection t="24" x="189.01857387" y="81.18109378000001" z="-10.065521" />
    <detection t="25" x="189.00104556000002" y="81.37755857" z="-9.438908" />
    <detection t="26" x="189.20335639" y="81.54359898" z="-9.556999000000001" />
    <detection t="27" x="189.28880170000002" y="81.6223432" z="-9.1411" />
    <detection t="28" x="189.28840992" y="81.64969535" z="-9.384967" />
    <detection t="29" x="189.45432415" y="81.79378718000001" z="-9.820536" />
    <detection t="30" x="189.64624822000002" y="81.96714839" z="-9.493583000000001" />
    <detection t="31" x="189.71377238000002" y="82.11876670000001" z="-9.188393" />
    <detection t="32" x="189.8482055" y="82.36044928000001" z="-9.268360000000001" />
    <detection t="33" x="189.88482977" y="82.47960716" z="-9.418675" />
    <detection t="34" x="189.98089734" y="82.74017257" z="-8.797278" />
    <detection t="35" x="190.07432757000004" y="82.95147308" z="-9.246174" />
    <detection t="36" x="190.16169878" y="83.24888856000001" z="-9.198294" />
    <detection t="37" x="190.16745728" y="83.53502509" z="-9.406186" />
    <detection t="38" x="190.2006063" y="83.77097271000001" z="-8.433243" />
  </particle>
  <particle nSpots="14">
    <detection t="0" x="215.67235177999999" y="114.92299805000002" z="-4.640553" />
    <detection t="1" x="224.21939921" y="110.75604341" z="-4.091216" />
    <detection t="2" x="231.28353085999998" y="105.63605802000001" z="-4.9713626" />
    <detection t="3" x="236.39378714000003" y="100.44853075" z="-4.956354" />
    <detection t="4" x="239.92753894999998" y="95.68923336" z="-4.964736" />
    <detection t="5" x="242.15836247" y="91.53167586000001" z="-4.335314299999999" />
    <detection t="6" x="243.53961749" y="88.16424197" z="-4.5226517" />
    <detection t="7" x="244.47938338" y="85.41425285000001" z="-3.8317587" />
    <detection t="8" x="245.02517612000003" y="83.13615874" z="-2.1658174999999997" />
    <detection t="9" x="245.12255127000003" y="81.13275359000001" z="-1.9617712" />
    <detection t="10" x="244.47280642000004" y="79.23666580000001" z="-1.3154933000000002" />
    <detection t="11" x="243.54196357" y="77.67384148000001" z="-0.8807574" />
    <detection t="12" x="242.45644711" y="76.12727083" z="-1.1090381" />
    <detection t="13" x="240.95294130000002" y="74.57334162000001" z="-1.0163817" />
  </particle>
  <particle nSpots="39">
    <detection t="0" x="204.16250248" y="20.241772079999997" z="-3.1214447" />
    <detection t="1" x="201.50213909000001" y="18.80117379" z="6.14096" />
    <detection t="2" x="200.28650837000004" y="18.580447809999995" z="-2.808066" />
    <detection t="3" x="198.82682393" y="18.09815011" z="2.7425582000000004" />
    <detection t="4" x="198.66100848000002" y="17.90000045" z="-0.7022354999999999" />
    <detection t="5" x="198.90341639000002" y="17.82480436" z="0.16405374" />
    <detection t="6" x="199.5750832" y="18.25428806" z="-0.14589173" />
    <detection t="7" x="200.85476038000002" y="18.91531131" z="-2.3473666" />
    <detection t="8" x="203.10771529" y="19.277688919999996" z="4.3110304" />
    <detection t="9" x="205.15420633000002" y="20.00598858" z="3.4619373999999996" />
    <detection t="10" x="206.93556672" y="20.936245409999998" z="3.8294290999999996" />
    <detection t="11" x="208.63813613000002" y="22.726335399999996" z="5.6322035999999995" />
    <detection t="12" x="210.31306798000003" y="23.009330659999996" z="5.4356933" />
    <detection t="13" x="212.70134658" y="23.170393589999996" z="-1.2213056" />
    <detection t="14" x="213.89492172" y="23.62014292" z="8.378885" />
    <detection t="15" x="214.01576968" y="24.35069713" z="2.2090852" />
    <detection t="16" x="214.31490186000002" y="23.87825816" z="0.9941878000000001" />
    <detection t="17" x="214.86067350000002" y="24.26637428" z="4.652561" />
    <detection t="18" x="215.26701247" y="24.516721769999997" z="4.2261167" />
    <detection t="19" x="215.15246896000002" y="24.639707369999996" z="3.9905239999999997" />
    <detection t="20" x="214.75076852" y="24.520424159999997" z="4.477371" />
    <detection t="21" x="214.12854986000002" y="24.18582989" z="9.794878" />
    <detection t="22" x="213.40909135000004" y="23.80374262" z="7.63353" />
    <detection t="23" x="212.76643152000003" y="23.51233895" z="7.009307400000001" />
    <detection t="24" x="211.89853155000003" y="22.84420008" z="7.36677" />
    <detection t="25" x="211.29644413" y="22.544949109999997" z="9.212069999999999" />
    <detection t="26" x="212.73337985" y="22.718648269999996" z="10.525978" />
    <detection t="27" x="214.53691819" y="23.50071458" z="10.685911" />
    <detection t="28" x="215.47453575000003" y="24.07807083" z="9.183344" />
    <detection t="29" x="215.81423624" y="24.337630169999997" z="8.496775" />
    <detection t="30" x="215.36051678" y="24.31465929" z="10.358003" />
    <detection t="31" x="214.87269480999998" y="24.095622989999995" z="12.235349000000001" />
    <detection t="32" x="214.20133998" y="23.66212435" z="10.82704" />
    <detection t="33" x="213.56833899000003" y="23.359576439999998" z="12.533698" />
    <detection t="34" x="211.90447569000003" y="23.909672719999996" z="8.709961" />
    <detection t="35" x="211.13897495000003" y="23.66818111" z="8.893385" />
    <detection t="36" x="211.48390177" y="23.396429429999998" z="7.6256794999999995" />
    <detection t="37" x="211.20117647" y="23.253685509999997" z="7.8530507" />
    <detection t="38" x="210.89473777" y="22.859607409999995" z="8.54764" />
  </particle>
  <particle nSpots="27">
    <detection t="15" x="83.00702755000003" y="114.57393834999999" z="-5.1996080000000005" />
    <detection t="16" x="90.16099214000002" y="113.78145332000001" z="-4.326518" />
    <detection t="17" x="97.56164741000003" y="113.08411957" z="-5.4468026" />
    <detection t="18" x="104.83908226" y="113.08610367" z="-4.0722337" />
    <detection t="19" x="111.80615384999999" y="113.10090719" z="-5.1243978" />
    <detection t="20" x="118.79156826000002" y="113.22944533" z="-4.864456" />
    <detection t="21" x="125.56984460000001" y="113.58377529" z="-4.9759827" />
    <detection t="22" x="132.20806194" y="114.20103638" z="-4.586464" />
    <detection t="23" x="138.56868023000004" y="114.99954052000001" z="-4.467674" />
    <detection t="24" x="144.82656447" y="116.01953283" z="-4.2780943" />
    <detection t="25" x="150.87412008" y="116.92306576000001" z="-0.9853489" />
    <detection t="26" x="157.06090520000004" y="118.08099591999999" z="-2.2551014" />
    <detection t="27" x="162.8501179" y="119.52995323000002" z="-0.13489074" />
    <detection t="28" x="168.65496609000002" y="120.87264378" z="1.7282245999999999" />
    <detection t="29" x="174.10659086000004" y="122.81840227" z="6.180474299999999" />
    <detection t="30" x="179.76970096000002" y="124.58118021000001" z="4.927462" />
    <detection t="31" x="185.75629222999999" y="126.40567109" z="7.1374892999999995" />
    <detection t="32" x="191.80048556000003" y="128.62657791" z="5.907924700000001" />
    <detection t="33" x="198.90935977000004" y="129.84038280000001" z="3.9375098" />
    <detection t="34" x="207.87518276000003" y="129.74224794" z="7.600907" />
    <detection t="35" x="217.95962451000003" y="127.04026094" z="6.9459643" />
    <detection t="36" x="227.77394022" y="122.04708921" z="3.5226273999999997" />
    <detection t="37" x="234.78588003" y="116.25238406" z="3.7812555" />
    <detection t="38" x="239.67407536000002" y="110.11637522000001" z="2.9389597999999997" />
    <detection t="39" x="242.67377793000003" y="104.98310788" z="3.1537569" />
    <detection t="40" x="243.62443032" y="100.46485613" z="10.2901325" />
    <detection t="41" x="245.25119587" y="96.56575549" z="4.6214004" />
  </particle>
  <particle nSpots="46">
    <detection t="0" x="199.87809039" y="106.91540792" z="-13.51671" />
    <detection t="1" x="201.94450966" y="106.92170318000001" z="-13.232885999999999" />
    <detection t="2" x="203.78562683" y="106.65540422000001" z="-13.526147" />
    <detection t="3" x="205.60241906" y="106.31984046000001" z="-12.93011" />
    <detection t="4" x="207.1248218" y="105.79497456" z="-13.054796000000001" />
    <detection t="5" x="208.48354728000004" y="105.02698442" z="-12.606577" />
    <detection t="6" x="209.52936148999999" y="104.12914047000001" z="-11.535969" />
    <detection t="7" x="210.37821940000003" y="103.15391862" z="-11.413778" />
    <detection t="8" x="211.62480222" y="102.10619103" z="-11.179254" />
    <detection t="9" x="212.39410938000003" y="100.98526349000001" z="-9.819955" />
    <detection t="10" x="212.75662396" y="99.74604929" z="-10.299112" />
    <detection t="11" x="213.01340851000003" y="98.62812971000001" z="-8.335638000000001" />
    <detection t="12" x="213.03222784000002" y="97.53405821000001" z="-9.705213" />
    <detection t="13" x="212.94265107" y="96.42331107000001" z="-9.594592" />
    <detection t="14" x="212.72453287000002" y="95.36132828000001" z="-9.242297" />
    <detection t="15" x="212.29280417" y="94.20987697000001" z="-8.180475999999999" />
    <detection t="16" x="211.80355094000004" y="93.14552521" z="-1.0127594000000002" />
    <detection t="17" x="211.37141093000002" y="92.18720078000001" z="-5.219298" />
    <detection t="18" x="210.84088635" y="91.24542394000001" z="-9.543333" />
    <detection t="19" x="210.24621009999998" y="90.40042685" z="-11.6326685" />
    <detection t="20" x="209.57673708" y="89.58094011" z="-12.050575" />
    <detection t="21" x="208.90011553" y="88.83373409000001" z="-13.506223" />
    <detection t="22" x="208.21787888" y="88.18756523" z="-15.518310000000001" />
    <detection t="23" x="207.56296664" y="87.48776299000001" z="-16.131483" />
    <detection t="24" x="207.03506494000004" y="86.81120746" z="-17.536942" />
    <detection t="25" x="206.31310992" y="86.06369179000001" z="-17.498877" />
    <detection t="26" x="205.57220995" y="85.43350284" z="-16.254148" />
    <detection t="27" x="204.99566525" y="84.71520977" z="-19.867348" />
    <detection t="28" x="204.18183359" y="84.23551607" z="-18.062094000000002" />
    <detection t="29" x="203.51968520000003" y="83.69134977" z="-18.290054" />
    <detection t="30" x="202.95979143" y="83.23596342" z="-18.211103" />
    <detection t="31" x="202.31065273000002" y="82.72100675" z="-18.142020000000002" />
    <detection t="32" x="201.69151666" y="82.18569371000001" z="-18.24548" />
    <detection t="33" x="200.96115353" y="81.59758626" z="-17.942066" />
    <detection t="34" x="200.2936373" y="80.98106514000001" z="-17.864822" />
    <detection t="35" x="199.68925403000003" y="80.52533952" z="-17.783920000000002" />
    <detection t="36" x="199.07696500000003" y="80.17985004" z="-17.84733" />
    <detection t="37" x="198.35674547000002" y="79.70816722" z="-18.043986999999998" />
    <detection t="38" x="197.74311054000003" y="79.39084093000001" z="-17.729528" />
    <detection t="39" x="196.97852508" y="79.0306226" z="6.952603999999999" />
    <detection t="40" x="196.36930369000004" y="78.73497427000001" z="7.7497993" />
    <detection t="41" x="195.76119467" y="78.33845035" z="7.194588" />
    <detection t="42" x="195.48931758000003" y="77.98626715" z="7.421164999999999" />
    <detection t="43" x="194.96875212999998" y="77.71108577000001" z="8.159089" />
    <detection t="44" x="194.64042707" y="77.46879621000001" z="7.3700466" />
    <detection t="45" x="194.42173282" y="77.28943832" z="7.588197999999999" />
  </particle>
  <particle nSpots="29">
    <detection t="0" x="238.30745164" y="94.95356094" z="-6.270827" />
    <detection t="1" x="240.58099837000003" y="91.12287311" z="-6.5554476" />
    <detection t="2" x="242.42967056000003" y="87.95081632" z="-5.454012400000001" />
    <detection t="3" x="243.75442611" y="85.41322503" z="-5.852780999999999" />
    <detection t="4" x="244.5496741" y="83.17502267" z="-4.573968" />
    <detection t="5" x="245.18875417000004" y="81.38070283" z="-4.869368" />
    <detection t="6" x="245.50635762000002" y="79.83945496000001" z="-2.5818112" />
    <detection t="7" x="245.68395091000002" y="78.55658398" z="-1.7444548999999998" />
    <detection t="8" x="245.57531368000002" y="77.28731868000001" z="-0.7565443000000001" />
    <detection t="9" x="244.86692317" y="75.84123556" z="-0.024460606" />
    <detection t="10" x="243.46687513" y="74.07403716" z="1.124085" />
    <detection t="11" x="241.78300125000004" y="72.02585617000001" z="1.3816719" />
    <detection t="12" x="239.61626086" y="69.5399857" z="3.4736912" />
    <detection t="13" x="236.40303090000003" y="66.61832839" z="4.0943116999999996" />
    <detection t="14" x="232.3932881" y="63.64923835" z="4.2930019999999995" />
    <detection t="15" x="228.10392678" y="60.78482657" z="4.5580525000000005" />
    <detection t="16" x="223.9233104" y="57.97568184" z="4.386389" />
    <detection t="17" x="219.87586357000004" y="55.25618101999999" z="4.412764" />
    <detection t="18" x="215.79863248000004" y="52.581305480000005" z="4.088978" />
    <detection t="19" x="211.77093388000003" y="50.10883646" z="3.8078047999999995" />
    <detection t="20" x="208.01790901000004" y="47.77945816" z="3.7235181000000006" />
    <detection t="21" x="204.22835873000002" y="45.528603669999995" z="2.4603188" />
    <detection t="22" x="200.92925728" y="43.340787" z="3.08796" />
    <detection t="23" x="197.30620001" y="41.111703049999996" z="3.1466162" />
    <detection t="24" x="193.91239208000002" y="39.227464749999996" z="3.343972" />
    <detection t="25" x="190.74656706000002" y="37.46221659" z="3.0311868" />
    <detection t="26" x="187.57425931" y="35.74693332" z="2.8717572999999996" />
    <detection t="27" x="184.47918216" y="33.99910732" z="2.3260498" />
    <detection t="28" x="181.08080317000002" y="32.302937029999995" z="2.4924984" />
  </particle>
  <particle nSpots="42">
    <detection t="0" x="104.82831698000001" y="26.316696899999997" z="-1.5230095" />
    <detection t="1" x="102.00971565000003" y="26.57708092" z="-1.6932284" />
    <detection t="2" x="99.23935047000003" y="26.833165029999996" z="-2.2137477000000003" />
    <detection t="3" x="96.34927142000004" y="27.157959820000002" z="-2.661279" />
    <detection t="4" x="93.75701946999999" y="27.58563889" z="-2.22438" />
    <detection t="5" x="91.23906905000001" y="27.96043385" z="-2.1385787" />
    <detection t="6" x="88.5195195" y="28.436746479999996" z="-2.7599924" />
    <detection t="7" x="85.95938081000003" y="29.07297707" z="-2.4347005" />
    <detection t="8" x="83.32662490000001" y="29.581936640000002" z="-2.6170232" />
    <detection t="9" x="80.75837199" y="30.17422605" z="-2.0415796999999998" />
    <detection t="10" x="78.22615553000003" y="30.80776384" z="-3.1431430000000002" />
    <detection t="11" x="75.78352306" y="31.35806953" z="-2.1041814999999997" />
    <detection t="12" x="73.33619892000002" y="32.2047613" z="-2.087622" />
    <detection t="13" x="71.09145969000002" y="33.11631182" z="-2.8087692000000004" />
    <detection t="14" x="68.82036392999998" y="34.075033319999996" z="-2.6929022999999996" />
    <detection t="15" x="66.84120715" y="35.07676627" z="-2.2230513" />
    <detection t="16" x="64.88843134000001" y="36.16466858" z="-3.468583" />
    <detection t="17" x="62.93005323" y="37.25981115" z="-2.7141287" />
    <detection t="18" x="60.93823199000002" y="38.28733568" z="-2.6145169999999998" />
    <detection t="19" x="59.04370141000001" y="39.548704" z="-2.5386273999999998" />
    <detection t="20" x="57.389749910000006" y="40.905075159999996" z="-2.5834856" />
    <detection t="21" x="55.851522880000005" y="42.32850273" z="-2.488404" />
    <detection t="22" x="54.5468405" y="43.82579052" z="-3.2823849999999997" />
    <detection t="23" x="53.17344732000001" y="45.23863453" z="-2.25504" />
    <detection t="24" x="51.75839878000002" y="46.6728692" z="-2.1146376" />
    <detection t="25" x="50.23244331000001" y="48.30224922" z="-2.2587883" />
    <detection t="26" x="48.53076519000001" y="49.73393671" z="-2.4173253" />
    <detection t="27" x="47.053486230000004" y="51.81450152" z="-2.3670766" />
    <detection t="28" x="45.5087029" y="53.50454102" z="-2.9051583" />
    <detection t="29" x="44.07391458000001" y="55.012862500000004" z="-2.6265228" />
    <detection t="30" x="42.43831844000002" y="56.868042429999996" z="-2.6226814" />
    <detection t="31" x="40.916563810000014" y="58.55914773999999" z="-2.5605967" />
    <detection t="32" x="39.3615767" y="60.669132929999996" z="-1.8800868000000002" />
    <detection t="33" x="38.05255925" y="62.103992940000005" z="-1.6650741999999998" />
    <detection t="34" x="36.766339430000016" y="64.24941006" z="-1.8939578999999997" />
    <detection t="35" x="35.31103208000002" y="66.22435244" z="-2.5561366000000003" />
    <detection t="36" x="33.87620286000001" y="68.11001275000001" z="-1.9908979" />
    <detection t="37" x="32.36005364000002" y="69.72937985" z="-2.417885" />
    <detection t="38" x="31.504244100000022" y="70.98132803" z="-1.8439358000000001" />
    <detection t="39" x="30.035637580000014" y="72.71625505" z="-1.3599700000000001" />
    <detection t="40" x="29.19933216000001" y="74.20095966000001" z="-1.1408374" />
    <detection t="41" x="28.328572560000026" y="75.64633366000001" z="-1.3975714" />
  </particle>
  <particle nSpots="11">
    <detection t="0" x="238.97031061" y="62.293639199999994" z="-15.395829999999998" />
    <detection t="1" x="237.01092303000001" y="61.03674143" z="-17.180449" />
    <detection t="2" x="234.28652678000003" y="59.09192078" z="-18.053354000000002" />
    <detection t="3" x="230.83982464000002" y="56.796178860000005" z="-18.483010999999998" />
    <detection t="4" x="226.39848128" y="54.17051374" z="-18.944323999999998" />
    <detection t="5" x="221.90478166000003" y="51.439429839999995" z="-19.217192" />
    <detection t="6" x="217.10874821" y="48.46504956" z="-19.33439" />
    <detection t="7" x="211.68061837" y="45.08610286" z="-19.344309" />
    <detection t="8" x="206.24382323000003" y="41.95397844" z="-18.790113" />
    <detection t="9" x="200.6497357" y="38.94685537" z="-18.756702" />
    <detection t="10" x="195.10725249" y="36.34003772" z="-18.735893" />
  </particle>
  <particle nSpots="38">
    <detection t="0" x="187.22387645999999" y="109.85565068000001" z="-13.875503" />
    <detection t="1" x="189.54115169" y="111.17421872" z="-13.731539000000001" />
    <detection t="2" x="192.12978992" y="112.44357720000001" z="-13.908617999999999" />
    <detection t="3" x="194.96405988000004" y="113.75572119" z="-13.322496" />
    <detection t="4" x="198.05062269" y="114.8739626" z="-13.47665" />
    <detection t="5" x="201.18007104000003" y="115.8198601" z="-13.478148999999998" />
    <detection t="6" x="204.22027653000004" y="116.43971899000002" z="-13.695077" />
    <detection t="7" x="206.86482808" y="116.86213928000001" z="-13.674170000000002" />
    <detection t="8" x="209.74303589" y="116.82061161000001" z="-13.982161999999999" />
    <detection t="9" x="211.90731238" y="115.91586414" z="-13.936096" />
    <detection t="10" x="213.55767985" y="114.75588941000001" z="-15.024313000000001" />
    <detection t="11" x="214.70618514" y="113.33848203000001" z="-14.584252" />
    <detection t="12" x="215.38127727" y="111.9286098" z="-14.913126" />
    <detection t="13" x="215.56616048" y="110.5304789" z="-14.820444" />
    <detection t="14" x="215.45899719" y="109.32194027" z="-14.637908" />
    <detection t="15" x="215.0619178" y="108.21070711" z="-14.862232" />
    <detection t="16" x="214.55630097" y="107.07125737000001" z="-14.731676" />
    <detection t="17" x="213.89291935" y="105.90990386" z="-14.479555" />
    <detection t="18" x="213.09155721000002" y="104.69981443" z="-14.049349" />
    <detection t="19" x="212.3982856" y="103.54648581000001" z="-14.411751999999998" />
    <detection t="20" x="211.67212564" y="102.42315501" z="-14.388532999999999" />
    <detection t="21" x="210.80457694" y="101.63545284" z="-15.139825" />
    <detection t="22" x="209.9379363" y="100.83218497" z="-14.539275" />
    <detection t="23" x="209.01168017999998" y="100.12167382000001" z="-14.202016" />
    <detection t="24" x="208.13322287" y="99.47681181" z="-14.327634" />
    <detection t="25" x="207.43824046000003" y="98.82940493000001" z="-14.144929999999999" />
    <detection t="26" x="206.71158172000003" y="98.12775488000001" z="-13.8735075" />
    <detection t="27" x="205.99447477" y="97.47973169000001" z="-13.138489000000002" />
    <detection t="28" x="205.2119267" y="96.96183366000001" z="-13.51235" />
    <detection t="29" x="204.5651744" y="96.5149298" z="-12.606624" />
    <detection t="30" x="203.73143849000002" y="95.9639405" z="-12.6329975" />
    <detection t="31" x="203.04492402" y="95.56535518000001" z="-12.133287" />
    <detection t="32" x="202.21216536000003" y="95.12858837" z="-12.8664465" />
    <detection t="33" x="201.82999788" y="94.92492169" z="-11.692738" />
    <detection t="34" x="201.14384005" y="94.67800309" z="-11.726556" />
    <detection t="35" x="200.50135328" y="94.47548081000001" z="-11.66888" />
    <detection t="36" x="199.85342630000002" y="94.47535141" z="-11.171828999999999" />
    <detection t="37" x="199.38843611" y="94.43354483" z="-11.000751" />
  </particle>
  <particle nSpots="46">
    <detection t="0" x="78.81305262000001" y="101.18856813000001" z="-0.97996396" />
    <detection t="1" x="80.46585432" y="101.24869503000001" z="-1.121408" />
    <detection t="2" x="82.12151483000002" y="100.97443653" z="-1.0795072000000001" />
    <detection t="3" x="84.10974465999999" y="100.73751771" z="-1.4793507" />
    <detection t="4" x="86.09050062" y="100.59680316000001" z="-1.1080184" />
    <detection t="5" x="88.34355216" y="100.50650342" z="-1.6498883000000002" />
    <detection t="6" x="91.23777639000002" y="100.77463677" z="-1.7550997" />
    <detection t="7" x="93.71886422" y="100.94740268000001" z="-1.6856351000000003" />
    <detection t="8" x="96.4784914" y="101.00353427" z="-1.5055121999999999" />
    <detection t="9" x="99.01905980999999" y="101.18616882" z="-1.0006492" />
    <detection t="10" x="101.81167261000002" y="101.26512709000001" z="-1.1597182" />
    <detection t="11" x="104.75246462000001" y="101.49656466" z="-2.0652187" />
    <detection t="12" x="107.94772231000002" y="101.7338754" z="-1.8022870999999998" />
    <detection t="13" x="111.19619121" y="102.06853322" z="-1.95944" />
    <detection t="14" x="114.65455579000002" y="102.31201716000001" z="-1.705984" />
    <detection t="15" x="118.06973443999999" y="102.62676338" z="-1.834819" />
    <detection t="16" x="121.71595329000002" y="102.93753437000001" z="-1.6198270000000001" />
    <detection t="17" x="125.52906275999999" y="103.3904366" z="-1.318398" />
    <detection t="18" x="129.40785743000004" y="104.164195" z="-1.2252035" />
    <detection t="19" x="133.31056232000003" y="104.91351352000001" z="-0.8897802" />
    <detection t="20" x="137.49783460000003" y="105.67938015" z="-1.265297" />
    <detection t="21" x="141.86511958" y="106.60547693000001" z="-1.4699563999999998" />
    <detection t="22" x="146.43383812000002" y="107.69304293" z="-1.3711152" />
    <detection t="23" x="151.15830171" y="108.97674090000001" z="-1.5502913999999999" />
    <detection t="24" x="156.09423006000003" y="110.34749061000001" z="-1.1076831" />
    <detection t="25" x="161.12286737" y="111.89913909" z="-1.1572969" />
    <detection t="26" x="166.14175597000002" y="113.50124658" z="-1.6377537" />
    <detection t="27" x="171.53028206" y="115.37816548" z="-1.0281953000000001" />
    <detection t="28" x="177.17443105" y="117.66842416" z="-1.577184" />
    <detection t="29" x="183.01794709" y="120.27821174000002" z="-1.5826528999999998" />
    <detection t="30" x="189.62035752000003" y="122.8771774" z="-1.0778263000000001" />
    <detection t="31" x="196.42851689000003" y="124.58611777000002" z="-1.3833701999999999" />
    <detection t="32" x="204.05175917000003" y="125.52741188000002" z="-1.2500862" />
    <detection t="33" x="212.08049175000002" y="124.98557285000001" z="-0.79513747" />
    <detection t="34" x="219.42430023000003" y="122.38820877" z="-0.5526795" />
    <detection t="35" x="225.98169539000003" y="118.63199033000001" z="1.5592289" />
    <detection t="36" x="230.41931413000003" y="114.42911397" z="-0.3202346" />
    <detection t="37" x="234.67884528000002" y="110.01505279" z="-4.7703414" />
    <detection t="38" x="237.00983309000003" y="105.91966225" z="3.8189205999999998" />
    <detection t="39" x="238.01407643" y="101.9963206" z="6.5376325" />
    <detection t="40" x="237.94792402000002" y="98.20390713" z="3.088795" />
    <detection t="41" x="237.23782444" y="94.94941695" z="4.715376" />
    <detection t="42" x="236.21872024000004" y="91.92994069000001" z="5.472899" />
    <detection t="43" x="234.49358394" y="89.14930423000001" z="6.047788" />
    <detection t="44" x="232.33512652000002" y="86.58991751" z="6.6091585" />
    <detection t="45" x="230.07990183000004" y="84.26672751000001" z="6.7763057" />
  </particle>
  <particle nSpots="43">
    <detection t="0" x="182.08858585000002" y="87.17241372000001" z="-9.40935" />
    <detection t="1" x="183.18418362" y="87.74703048" z="-9.542703" />
    <detection t="2" x="184.29017941" y="88.26649970000001" z="-10.026129" />
    <detection t="3" x="185.41172755000002" y="88.85752606000001" z="-9.215893" />
    <detection t="4" x="186.35270585" y="89.30850143" z="-9.391539" />
    <detection t="5" x="187.15928479000002" y="89.89620274" z="-9.6209755" />
    <detection t="6" x="187.61850591" y="90.91093487" z="-8.562683" />
    <detection t="7" x="189.12531071" y="90.98281126" z="-10.716507" />
    <detection t="8" x="189.63679097" y="91.53469864" z="-9.42799" />
    <detection t="9" x="190.22157778000002" y="91.90192582" z="-9.176748" />
    <detection t="10" x="190.77461296" y="92.38504645" z="-8.985031" />
    <detection t="11" x="191.30178548000004" y="92.98499092" z="-9.1135235" />
    <detection t="12" x="191.73415018000003" y="93.50451293" z="-9.368686" />
    <detection t="13" x="192.21610691" y="93.99410016" z="-9.114514999999999" />
    <detection t="14" x="192.72037967" y="94.29907320000001" z="-8.84487" />
    <detection t="15" x="193.31976975999999" y="94.64848519" z="-8.775319" />
    <detection t="16" x="193.93082823000003" y="94.98814064000001" z="-9.294648" />
    <detection t="17" x="194.54772935" y="95.31394990000001" z="-9.169992" />
    <detection t="18" x="195.14043229000004" y="95.65228998" z="-8.887138" />
    <detection t="19" x="195.79805787000004" y="95.95519122" z="-9.18008" />
    <detection t="20" x="196.50899691" y="96.31801447000001" z="-9.3499" />
    <detection t="21" x="197.28571507000004" y="96.6912473" z="-8.8738" />
    <detection t="22" x="198.08014167" y="96.87226336" z="-8.715236" />
    <detection t="23" x="198.87033281000004" y="96.99121857" z="-9.516159" />
    <detection t="24" x="199.78092358000004" y="97.05496899" z="-8.613177" />
    <detection t="25" x="200.59733655000002" y="96.98702249" z="-8.669397" />
    <detection t="26" x="201.41800958" y="97.13969183" z="-9.112308" />
    <detection t="27" x="202.12515383" y="97.10336860000001" z="-9.090437" />
    <detection t="28" x="202.83627271" y="96.91973278" z="-8.635698" />
    <detection t="29" x="203.49949205000001" y="96.70219698000001" z="-8.860745" />
    <detection t="30" x="204.11451578000003" y="96.31732876000001" z="-8.530598" />
    <detection t="31" x="204.78083650000002" y="95.93833214" z="-8.915958" />
    <detection t="32" x="205.14383294000004" y="95.33561902000001" z="-8.369418" />
    <detection t="33" x="205.65752688000003" y="95.02811165" z="-8.331811" />
    <detection t="34" x="205.83937651000002" y="94.54466977" z="-8.260983999999999" />
    <detection t="35" x="206.04010781" y="93.91958673" z="-7.9763207" />
    <detection t="36" x="206.43100962" y="93.35737133" z="-7.8084006" />
    <detection t="37" x="206.64772787000004" y="92.77893857000001" z="-7.781349700000001" />
    <detection t="38" x="207.02891169000003" y="92.23149384" z="-7.774307" />
    <detection t="39" x="207.33463362000003" y="91.48245608" z="-7.50396" />
    <detection t="40" x="207.59964975000003" y="90.85859432000001" z="-7.554508" />
    <detection t="41" x="207.38470697000002" y="90.11703272000001" z="-6.875114999999999" />
    <detection t="42" x="207.26339208000002" y="89.4873561" z="-6.929892999999999" />
  </particle>
  <particle nSpots="12">
    <detection t="6" x="34.758368820000015" y="27.031344669999996" z="-21.186903" />
    <detection t="7" x="34.493270420000016" y="28.902394440000002" z="-21.041029" />
    <detection t="8" x="30.898489100000006" y="32.29597778" z="-21.009596" />
    <detection t="9" x="25.832964590000017" y="36.03465283" z="-21.524085999999997" />
    <detection t="10" x="19.945165270000018" y="39.64361042" z="-10.102033" />
    <detection t="11" x="16.902813710000004" y="42.894407359999995" z="-21.168024" />
    <detection t="12" x="15.42001276000002" y="44.41849714" z="-12.89513" />
    <detection t="13" x="13.816560160000023" y="42.79626113" z="-18.778831" />
    <detection t="14" x="13.688925470000015" y="39.70085655" z="-15.820324" />
    <detection t="15" x="15.717115030000002" y="34.59084169" z="-12.471989" />
    <detection t="16" x="21.104424810000012" y="30.922398379999997" z="-14.552660000000001" />
    <detection t="17" x="26.69110022000001" y="28.19563437" z="-19.793528" />
  </particle>
  <particle nSpots="5">
    <detection t="38" x="58.454421240000016" y="18.33017891" z="-14.151307999999998" />
    <detection t="39" x="61.97047011000001" y="17.396015580000004" z="-14.068495" />
    <detection t="40" x="65.75629136000003" y="16.743623220000003" z="-14.693608" />
    <detection t="41" x="69.54523417000001" y="16.230377510000004" z="-15.987534" />
    <detection t="42" x="73.08003366000003" y="15.45688055" z="-15.454097" />
  </particle>
  <particle nSpots="44">
    <detection t="0" x="77.32088346" y="40.54862035" z="-10.962168" />
    <detection t="1" x="74.99056521" y="41.37909485" z="-10.891962" />
    <detection t="2" x="72.79404918" y="42.14364082" z="-10.756903" />
    <detection t="3" x="70.54626723000001" y="43.0071047" z="-10.565274" />
    <detection t="4" x="68.57538812000001" y="44.03989006" z="-10.711146000000001" />
    <detection t="5" x="66.92752046999999" y="45.408766299999996" z="-10.581196" />
    <detection t="6" x="65.23155125" y="46.84925008" z="-10.818254" />
    <detection t="7" x="63.528196630000025" y="48.108458819999996" z="-10.672472" />
    <detection t="8" x="61.86310652000003" y="49.41243824" z="-10.509917" />
    <detection t="9" x="60.12591395999999" y="50.73564529" z="-10.602762" />
    <detection t="10" x="58.55133083000001" y="52.23182565" z="-10.236084" />
    <detection t="11" x="57.08806568" y="53.73883104" z="-10.2823" />
    <detection t="12" x="55.92727913000002" y="55.1967182" z="-10.307844000000001" />
    <detection t="13" x="54.52541930000001" y="56.475736039999994" z="-10.201183" />
    <detection t="14" x="53.198582930000015" y="58.03101539" z="-10.033513000000001" />
    <detection t="15" x="51.83835868" y="59.59200877999999" z="-9.986403999999999" />
    <detection t="16" x="50.75863559000001" y="61.12735543" z="-9.862615" />
    <detection t="17" x="49.66120343" y="62.82903447" z="-10.004088000000001" />
    <detection t="18" x="48.65156846000002" y="64.49053683000001" z="-10.083206" />
    <detection t="19" x="47.674010580000015" y="66.23711853" z="-9.843893" />
    <detection t="20" x="46.73945337000001" y="67.6118172" z="-9.888242" />
    <detection t="21" x="45.88815555000002" y="69.12679914" z="-10.229175999999999" />
    <detection t="22" x="44.901556700000015" y="70.83637646000001" z="-9.617594" />
    <detection t="23" x="44.13882256000002" y="72.43792212000001" z="-9.825802000000001" />
    <detection t="24" x="43.441094710000016" y="74.24358062" z="-9.641013000000001" />
    <detection t="25" x="42.76817461000002" y="75.78219816000001" z="-9.614836" />
    <detection t="26" x="42.01117204000002" y="77.33819134000001" z="-9.705408" />
    <detection t="27" x="41.336385250000006" y="78.8952603" z="-9.471917999999999" />
    <detection t="28" x="40.70336556000001" y="80.11095416" z="-9.41934" />
    <detection t="29" x="40.126107830000024" y="82.03936629" z="-9.613008" />
    <detection t="30" x="39.59613365000001" y="83.50009017000001" z="-8.8098" />
    <detection t="31" x="39.487942910000015" y="84.94679032" z="-9.360291" />
    <detection t="32" x="39.197403510000015" y="86.52169474" z="-9.076597" />
    <detection t="33" x="39.06630817000001" y="88.0567006" z="-9.469847" />
    <detection t="34" x="39.084002330000004" y="89.79184242000001" z="-8.770017999999999" />
    <detection t="35" x="39.42572139000001" y="91.60597516" z="-8.926675999999999" />
    <detection t="36" x="40.36897577000002" y="93.4109593" z="-8.216625" />
    <detection t="37" x="41.137641110000004" y="96.27127136" z="-8.129244" />
    <detection t="38" x="42.10383820000001" y="98.43748585" z="-8.450857000000001" />
    <detection t="39" x="42.81482257000002" y="99.93502332" z="-7.881302000000001" />
    <detection t="40" x="44.53955748000001" y="101.36995823000001" z="-7.83684" />
    <detection t="41" x="46.24711042000001" y="103.31357219" z="-7.643475" />
    <detection t="42" x="48.665356170000024" y="105.28368614" z="-7.681096000000001" />
    <detection t="43" x="51.194061430000005" y="106.29120607" z="-7.6162133" />
  </particle>
  <particle nSpots="38">
    <detection t="0" x="112.28957453000004" y="99.86143462000001" z="-16.713307999999998" />
    <detection t="1" x="110.18459574000002" y="99.47431839000001" z="-16.801594" />
    <detection t="2" x="108.08690483999999" y="99.13088501" z="-16.832438" />
    <detection t="3" x="105.93475598999999" y="98.89838723000001" z="-17.00723" />
    <detection t="4" x="103.77586378000001" y="98.69948306" z="-17.2387" />
    <detection t="5" x="101.49615869000002" y="98.59893149000001" z="-16.866894" />
    <detection t="6" x="99.32994493000001" y="98.51450677000001" z="-16.784662" />
    <detection t="7" x="97.26553113" y="98.45152345000001" z="-16.848007" />
    <detection t="8" x="95.30637121000001" y="98.28128778" z="-16.5002" />
    <detection t="9" x="93.55966978000004" y="98.12913512" z="-16.609463" />
    <detection t="10" x="91.69204013000001" y="98.0874915" z="-16.255125" />
    <detection t="11" x="89.9162225" y="97.99473013000001" z="-16.576748000000002" />
    <detection t="12" x="88.09643798000002" y="97.76700679000001" z="-16.466720000000002" />
    <detection t="13" x="86.26593549" y="97.68848114000001" z="-16.774393" />
    <detection t="14" x="84.38915879000001" y="97.51742975" z="-16.216309" />
    <detection t="15" x="82.58318964" y="97.46718061" z="-16.529081" />
    <detection t="16" x="80.74427600000001" y="97.46373835" z="-16.158876" />
    <detection t="17" x="78.92007002000003" y="97.52367698" z="-15.732287" />
    <detection t="18" x="77.16050622" y="97.68370427" z="-16.195831" />
    <detection t="19" x="75.42582565999999" y="97.91636208" z="-16.018562" />
    <detection t="20" x="73.63363893000002" y="98.19269481" z="-16.096204999999998" />
    <detection t="21" x="71.82524228" y="98.56466554000001" z="-15.763045000000002" />
    <detection t="22" x="70.13015082000004" y="98.93658697000001" z="-15.790141" />
    <detection t="23" x="68.58217219" y="99.24666858" z="-15.659104999999998" />
    <detection t="24" x="67.07446155000002" y="99.46766880000001" z="-15.848372" />
    <detection t="25" x="65.75792841999998" y="99.60946068000001" z="-15.769639000000002" />
    <detection t="26" x="64.32318889999999" y="99.84370166000001" z="-15.591693" />
    <detection t="27" x="62.966613740000014" y="99.95752215" z="-15.315107000000001" />
    <detection t="28" x="61.81871290000004" y="100.33051409000001" z="-15.078003" />
    <detection t="29" x="60.67844188000004" y="100.56743664000001" z="-15.624428" />
    <detection t="30" x="59.54448603" y="100.95366106" z="-14.925583999999999" />
    <detection t="31" x="58.42098324000003" y="101.39768972" z="-15.297289000000001" />
    <detection t="32" x="57.598566860000005" y="101.87249027" z="-15.304170000000001" />
    <detection t="33" x="56.40124737000002" y="103.09898083" z="-14.76269" />
    <detection t="34" x="55.609495700000025" y="103.62767029000001" z="-14.346826" />
    <detection t="35" x="54.800946530000004" y="103.89312935000001" z="-14.330223000000002" />
    <detection t="36" x="54.367809040000026" y="104.1419261" z="-14.555762" />
    <detection t="37" x="53.987784120000015" y="105.02914715" z="-14.481589000000001" />
  </particle>
  <particle nSpots="15">
    <detection t="12" x="170.05833243" y="96.53409068" z="-18.462828" />
    <detection t="13" x="167.15269905000002" y="94.92308646000001" z="-18.00739" />
    <detection t="14" x="163.94561663000002" y="93.25066529" z="-17.687662" />
    <detection t="15" x="160.98311001000002" y="91.93856148" z="-17.740856" />
    <detection t="16" x="158.29346172000004" y="90.62158520000001" z="-17.831663" />
    <detection t="17" x="155.60144024" y="89.44028554" z="-17.644005" />
    <detection t="18" x="152.98738996000003" y="88.34907028" z="-17.774834" />
    <detection t="19" x="150.46096012000004" y="87.36828335" z="-17.085457" />
    <detection t="20" x="148.00417793000003" y="86.47561686" z="-17.52184" />
    <detection t="21" x="145.58801592000003" y="85.68652831" z="-17.736748000000002" />
    <detection t="22" x="143.00571193000002" y="84.99603673" z="-17.528975" />
    <detection t="23" x="140.4335484" y="84.32640069" z="-17.258696" />
    <detection t="24" x="138.14143219" y="83.81274864000001" z="-17.354035999999997" />
    <detection t="25" x="136.11999441" y="83.54919689" z="-17.88264" />
    <detection t="26" x="133.78019951" y="83.10806966000001" z="-18.182402" />
  </particle>
  <particle nSpots="41">
    <detection t="0" x="104.82532995000003" y="14.367780049999999" z="-1.1092805000000001" />
    <detection t="1" x="105.35889701000002" y="14.231672139999999" z="-1.1063207" />
    <detection t="2" x="105.95385221999999" y="14.24521565" z="-1.1482934" />
    <detection t="3" x="106.61223538000002" y="14.24838203" z="-1.7289629000000002" />
    <detection t="4" x="107.31792611000003" y="14.25124454" z="-1.2645507" />
    <detection t="5" x="108.08503092000001" y="14.063323460000001" z="-1.0496081" />
    <detection t="6" x="108.80981001999999" y="14.13837602" z="-0.9651734000000001" />
    <detection t="7" x="109.75013902" y="14.313763370000002" z="-1.3130522" />
    <detection t="8" x="111.01761083000002" y="14.35893039" z="-0.7581131" />
    <detection t="9" x="111.85080371000004" y="14.093830760000001" z="-2.604257" />
    <detection t="10" x="112.74932405000004" y="13.522339780000001" z="-2.930772" />
    <detection t="11" x="114.86905395000002" y="13.442757900000002" z="2.6730688" />
    <detection t="12" x="116.01327448" y="14.358493010000002" z="-1.0540376" />
    <detection t="13" x="118.10798173" y="14.369836569999999" z="-0.8989136999999999" />
    <detection t="14" x="120.38981826000003" y="14.169574469999999" z="-1.1264355" />
    <detection t="15" x="123.19035622000001" y="14.085109489999999" z="-0.41720808" />
    <detection t="16" x="126.37287846000004" y="14.159921339999999" z="-0.5768800999999999" />
    <detection t="17" x="130.02759916000002" y="14.479062650000001" z="-0.81513816" />
    <detection t="18" x="134.16687764" y="14.27596911" z="-0.7687822" />
    <detection t="19" x="138.37909990000003" y="14.27218511" z="-0.6677987" />
    <detection t="20" x="143.17814947" y="14.66234552" z="-0.874518" />
    <detection t="21" x="148.30659289" y="14.557894769999999" z="-0.5508453000000001" />
    <detection t="22" x="153.74326202000003" y="15.03130231" z="-0.5489291999999999" />
    <detection t="23" x="159.50511817" y="16.02707342" z="-0.516683" />
    <detection t="24" x="165.63581996" y="16.188831989999997" z="0.1877808" />
    <detection t="25" x="172.56167299999998" y="16.88361457" z="0.13862220000000003" />
    <detection t="26" x="179.79056156000001" y="17.502206030000004" z="0.2879966" />
    <detection t="27" x="188.23107468" y="18.41593376" z="1.7515781000000004" />
    <detection t="28" x="197.44741623" y="19.917937949999995" z="11.572119" />
    <detection t="29" x="206.1975236" y="22.322998130000002" z="3.3411431000000005" />
    <detection t="30" x="216.22979358999999" y="25.587541779999995" z="-0.27741940000000004" />
    <detection t="31" x="224.75849425" y="29.460605099999995" z="0.0468046" />
    <detection t="32" x="232.40611439000003" y="34.88763052" z="-1.4764561999999999" />
    <detection t="33" x="238.41709963" y="41.940695139999995" z="-0.8991093000000001" />
    <detection t="34" x="243.06360965" y="49.16331578" z="2.8957387999999997" />
    <detection t="35" x="245.22145914000004" y="55.47416703" z="4.5135856" />
    <detection t="36" x="246.12209256" y="60.76025676" z="3.8760559999999997" />
    <detection t="37" x="245.68646582000002" y="63.977063730000005" z="6.3735332" />
    <detection t="38" x="245.06259985000003" y="66.16254238" z="8.340721" />
    <detection t="39" x="241.88932998" y="65.70259108" z="6.976335499999999" />
    <detection t="40" x="238.15350375000003" y="64.03169257" z="7.958357" />
  </particle>
  <particle nSpots="21">
    <detection t="22" x="185.15280816" y="21.385779729999996" z="3.2399766" />
    <detection t="23" x="184.48398086000003" y="20.499434469999997" z="3.4677502999999996" />
    <detection t="24" x="184.14588852000003" y="19.62378948" z="3.707636" />
    <detection t="25" x="184.70004329" y="19.190301509999998" z="3.1185374" />
    <detection t="26" x="186.38970155000004" y="18.796211139999997" z="3.3471153" />
    <detection t="27" x="188.8550968" y="18.42213932" z="2.0653646" />
    <detection t="28" x="192.98434708000002" y="18.439787889999998" z="4.4112444" />
    <detection t="29" x="198.32770439" y="19.20163641" z="3.3121538" />
    <detection t="30" x="204.15278395" y="20.30323" z="1.7497165000000001" />
    <detection t="31" x="210.79900609999999" y="22.052928029999997" z="1.6928376" />
    <detection t="32" x="217.10397829" y="24.728575569999997" z="1.0290960999999998" />
    <detection t="33" x="222.33745298000002" y="28.76726429" z="2.3339967999999995" />
    <detection t="34" x="226.24656612" y="32.006133649999995" z="6.913428" />
    <detection t="35" x="228.18924429999998" y="34.78293762" z="5.3276505" />
    <detection t="36" x="228.22274075" y="36.31704453" z="6.354946599999999" />
    <detection t="37" x="226.54557846" y="36.61918268" z="9.343142" />
    <detection t="38" x="222.86543028" y="36.13711154" z="7.183354400000001" />
    <detection t="39" x="217.78344984" y="35.08560852" z="7.6213820000000005" />
    <detection t="40" x="213.52863277" y="32.7259409" z="7.4041147" />
    <detection t="41" x="208.13585958" y="30.33200791" z="7.596275" />
    <detection t="42" x="202.95237811000004" y="28.03856227" z="7.3724213" />
  </particle>
  <particle nSpots="32">
    <detection t="0" x="67.60900068000001" y="41.70816255" z="7.022036999999999" />
    <detection t="1" x="64.17084571999999" y="42.93528141" z="6.5423894" />
    <detection t="2" x="60.87603887" y="44.19836995" z="6.637826400000001" />
    <detection t="3" x="57.536809860000005" y="45.619872539999996" z="6.3921003" />
    <detection t="4" x="54.218338070000016" y="47.12757865" z="6.4022760000000005" />
    <detection t="5" x="51.047003200000006" y="48.746233419999996" z="6.2957540000000005" />
    <detection t="6" x="47.84570461000001" y="50.620237319999994" z="6.207287" />
    <detection t="7" x="45.01162575000001" y="52.77349845" z="6.2355065000000005" />
    <detection t="8" x="42.09900369000002" y="54.94653888" z="5.690726799999999" />
    <detection t="9" x="39.25921093000002" y="57.178243509999994" z="5.648663" />
    <detection t="10" x="36.22430528000001" y="59.31293863999999" z="5.814019999999999" />
    <detection t="11" x="32.792189630000024" y="61.54883537" z="5.6942234" />
    <detection t="12" x="29.448258760000016" y="64.40091234" z="5.647432" />
    <detection t="13" x="25.75182238000002" y="67.6977746" z="5.6620574" />
    <detection t="14" x="22.20437695000001" y="70.71789007000001" z="5.7627172" />
    <detection t="15" x="19.20815896000002" y="73.80265095" z="5.6814227" />
    <detection t="16" x="16.536171680000024" y="77.34877680000001" z="3.8817727999999994" />
    <detection t="17" x="14.546083580000015" y="81.63583878" z="0.55744314" />
    <detection t="18" x="14.795808440000002" y="86.32609205" z="-0.73367083" />
    <detection t="19" x="16.577892480000003" y="92.20322736" z="1.1322867" />
    <detection t="20" x="20.783397570000005" y="99.79060126" z="2.611352" />
    <detection t="21" x="28.21429722000002" y="108.85104756000001" z="3.6762645" />
    <detection t="22" x="39.66399338000002" y="118.06392028000002" z="3.9495739999999997" />
    <detection t="23" x="53.7738056" y="125.5172479" z="3.817853" />
    <detection t="24" x="65.20464644000003" y="126.84384137" z="7.241702" />
    <detection t="25" x="74.45090823999999" y="125.24071998" z="9.346165" />
    <detection t="26" x="83.37051014000002" y="123.4093603" z="6.297239" />
    <detection t="27" x="92.57262841" y="122.07224842" z="6.328233200000001" />
    <detection t="28" x="101.31749219" y="121.06610684" z="0.17524773" />
    <detection t="29" x="110.42949054000002" y="120.15402788" z="-0.675569" />
    <detection t="30" x="119.41526524" y="120.41432512" z="-1.2883135000000001" />
    <detection t="31" x="128.74683094" y="120.43699468" z="1.7710991999999999" />
  </particle>
  <particle nSpots="5">
    <detection t="0" x="109.44919193999999" y="76.16892680000001" z="-6.795" />
    <detection t="1" x="109.71574222000004" y="76.60996571000001" z="-6.9539037" />
    <detection t="2" x="110.15124894000002" y="76.89698273" z="-6.8588963000000005" />
    <detection t="3" x="110.75365160000001" y="77.29065046000001" z="-8.71237" />
    <detection t="4" x="112.60713535000002" y="78.36366359" z="-6.12246" />
  </particle>
  <particle nSpots="17">
    <detection t="25" x="116.90388549" y="60.871667589999994" z="-15.387248000000001" />
    <detection t="26" x="114.59256124000001" y="60.75479798" z="-17.160635" />
    <detection t="27" x="112.51446687999999" y="60.716562509999996" z="-17.078716" />
    <detection t="28" x="110.30610175000004" y="60.673330150000005" z="-17.296211" />
    <detection t="29" x="108.1581554" y="60.68803263" z="-17.03866" />
    <detection t="30" x="106.10383289000004" y="60.6564292" z="-16.77967" />
    <detection t="31" x="104.00889398999999" y="60.74622682" z="-16.712898000000003" />
    <detection t="32" x="101.91845117000003" y="60.778525089999995" z="-16.157555" />
    <detection t="33" x="99.73645514000003" y="60.89816812" z="-16.119464999999998" />
    <detection t="34" x="97.73974536000003" y="60.98497534999999" z="-16.796446" />
    <detection t="35" x="95.65012072000002" y="61.27311902" z="-16.114079" />
    <detection t="36" x="93.57741031" y="61.609876899999996" z="-16.73864" />
    <detection t="37" x="91.49048132000001" y="61.908574300000005" z="-16.516447" />
    <detection t="38" x="89.45871364999999" y="62.21320368" z="-16.1904" />
    <detection t="39" x="87.46773981000001" y="62.408034199999996" z="-15.951862" />
    <detection t="40" x="85.42974493000003" y="62.67857833" z="-16.047863" />
    <detection t="41" x="83.61862458000002" y="63.003779009999995" z="-15.991547" />
  </particle>
  <particle nSpots="4">
    <detection t="0" x="110.60249676000001" y="26.791383529999997" z="-4.74814" />
    <detection t="1" x="108.71778082000003" y="26.78925759" z="-4.803426" />
    <detection t="2" x="106.88205976" y="26.91749516" z="-4.9319690000000005" />
    <detection t="3" x="105.37221392999999" y="27.368170469999995" z="-4.446505" />
  </particle>
  <particle nSpots="30">
    <detection t="15" x="188.3532331" y="59.42532397" z="-3.4778047" />
    <detection t="16" x="187.51682645" y="59.24396443999999" z="-3.2548132" />
    <detection t="17" x="186.75094904000002" y="58.55495916" z="-2.4219534" />
    <detection t="18" x="185.84980153000004" y="57.647664639999995" z="-3.1466224" />
    <detection t="19" x="184.97380271000003" y="56.73148482" z="-3.4364696000000006" />
    <detection t="20" x="183.97164795000003" y="55.89101410999999" z="-3.402346" />
    <detection t="21" x="183.12609985" y="55.14986382" z="-3.0047045" />
    <detection t="22" x="182.22379232000003" y="54.495891730000004" z="-3.7275697999999995" />
    <detection t="23" x="181.31118326" y="53.79725251" z="-2.9580433" />
    <detection t="24" x="180.40514438000002" y="53.09801669" z="-3.0862129" />
    <detection t="25" x="179.52017165" y="52.32324841999999" z="-3.5637095000000003" />
    <detection t="26" x="178.6357875" y="51.56508399" z="-3.877096" />
    <detection t="27" x="177.7295211" y="50.87066828" z="-4.009101" />
    <detection t="28" x="176.85368908000004" y="50.18404689" z="-3.7395875" />
    <detection t="29" x="176.06161145" y="49.488796629999996" z="-3.9263856" />
    <detection t="30" x="175.00891559000002" y="48.84906343" z="-5.3510876" />
    <detection t="31" x="173.96420106" y="48.3023771" z="-4.447050599999999" />
    <detection t="32" x="172.95662882" y="47.60991736" z="-4.383246400000001" />
    <detection t="33" x="171.91812468" y="46.8029724" z="-3.8268553999999995" />
    <detection t="34" x="170.93101111" y="46.037027099999996" z="-4.701446" />
    <detection t="35" x="169.98712135" y="45.38926059" z="-4.9454082999999995" />
    <detection t="36" x="168.92070354000003" y="44.70451422" z="-4.3997215999999995" />
    <detection t="37" x="167.85799439" y="44.128279559999996" z="-3.9046595" />
    <detection t="38" x="166.73217369000002" y="43.661325999999995" z="-2.7204554" />
    <detection t="39" x="165.75958295000004" y="43.15265799" z="-3.7459042" />
    <detection t="40" x="164.72512919000002" y="42.63715835" z="-3.5884078" />
    <detection t="41" x="163.74295516" y="42.00788503" z="-3.2569714" />
    <detection t="42" x="162.71056802000004" y="41.47275063" z="-2.8601952" />
    <detection t="43" x="161.54471839" y="40.929604319999996" z="-2.8237565" />
    <detection t="44" x="160.57160395" y="40.34767478" z="-3.0758243" />
  </particle>
  <particle nSpots="37">
    <detection t="2" x="176.74969078000004" y="78.38469729" z="-7.2584095" />
    <detection t="3" x="178.09480416000002" y="79.10113711000001" z="-7.207928" />
    <detection t="4" x="179.40629771" y="79.94989174000001" z="-7.061742999999999" />
    <detection t="5" x="180.626841" y="80.69096478" z="-7.308359599999999" />
    <detection t="6" x="181.94591954000003" y="81.51313631000001" z="-7.0135183" />
    <detection t="7" x="183.35794284000002" y="82.22633651000001" z="-6.9557767" />
    <detection t="8" x="184.60507540000003" y="83.09045745" z="-6.819135" />
    <detection t="9" x="186.20796437" y="83.98305601000001" z="-6.637669" />
    <detection t="10" x="187.53714252000003" y="84.81307237" z="-6.726075999999999" />
    <detection t="11" x="188.43518859" y="85.54330429000001" z="-6.5079684" />
    <detection t="12" x="189.16026545" y="86.21001960000001" z="-6.38586" />
    <detection t="13" x="189.81756984000003" y="86.87099979" z="-6.521135" />
    <detection t="14" x="190.52990294" y="87.57504706" z="-6.797443400000001" />
    <detection t="15" x="191.31856567" y="88.30038943000001" z="-7.0757766" />
    <detection t="16" x="192.21387995999999" y="89.10618278000001" z="-6.7949657000000006" />
    <detection t="17" x="193.13229702" y="89.93825071" z="-6.6793466" />
    <detection t="18" x="194.23857723000003" y="90.78248767000001" z="-6.451754599999999" />
    <detection t="19" x="195.15676790000003" y="91.47807609" z="-6.5378127" />
    <detection t="20" x="196.29371673000003" y="92.04371634" z="-6.946139" />
    <detection t="21" x="197.19588619" y="92.75391088" z="-6.7334179999999995" />
    <detection t="22" x="198.11018545000002" y="93.25551088" z="-7.189838000000001" />
    <detection t="23" x="199.02093376" y="94.05119454000001" z="-6.5605910000000005" />
    <detection t="24" x="200.02978491" y="94.71872350000001" z="-6.665562599999999" />
    <detection t="25" x="200.98890186" y="95.68899757000001" z="-6.810707000000001" />
    <detection t="26" x="202.14101233000002" y="96.21478311" z="-6.749376299999999" />
    <detection t="27" x="203.36903368000003" y="96.62173820000001" z="-6.5892057" />
    <detection t="28" x="203.38552223" y="96.97872915" z="-6.637491000000001" />
    <detection t="29" x="204.53596556000002" y="97.52340795" z="-6.551591" />
    <detection t="30" x="205.30651667" y="97.62584103" z="-4.639020400000001" />
    <detection t="31" x="206.38902811000003" y="97.78547339" z="-6.3787712999999995" />
    <detection t="32" x="207.19762372000002" y="98.16504256" z="-4.8504205" />
    <detection t="33" x="208.24737418" y="98.36324376" z="-4.6018419999999995" />
    <detection t="34" x="209.06576665" y="98.22445514" z="3.039599" />
    <detection t="35" x="209.82946830000003" y="98.16604772000001" z="-3.8788307" />
    <detection t="36" x="210.71589853" y="98.08993922" z="-4.824577" />
    <detection t="37" x="211.42648376" y="97.96695221" z="-4.9640694000000005" />
    <detection t="38" x="212.16802232000003" y="97.842089" z="-4.8409476" />
  </particle>
  <particle nSpots="41">
    <detection t="0" x="79.66996463999999" y="32.49306263" z="-19.28715" />
    <detection t="1" x="74.37876750000004" y="33.36903256" z="-18.509989" />
    <detection t="2" x="69.14386574000002" y="34.56548764" z="-18.418858" />
    <detection t="3" x="63.97041813999999" y="35.94302939" z="-18.156157" />
    <detection t="4" x="58.96639392" y="37.57843258" z="-18.097973" />
    <detection t="5" x="54.31542213" y="39.62760186" z="-17.889706" />
    <detection t="6" x="49.966396100000026" y="41.925137039999996" z="-17.664661" />
    <detection t="7" x="45.69057274000002" y="44.39296166" z="-17.622736" />
    <detection t="8" x="41.67759319000001" y="46.99616313" z="-17.42738" />
    <detection t="9" x="37.42139347000003" y="49.70082705" z="-17.285181" />
    <detection t="10" x="33.684029760000016" y="52.69602049" z="-17.148756" />
    <detection t="11" x="30.26248897000002" y="55.70885474" z="-16.969116" />
    <detection t="12" x="26.72771222" y="58.44974867999999" z="-17.146582000000002" />
    <detection t="13" x="23.45700642" y="61.386794009999996" z="-16.844696" />
    <detection t="14" x="20.10892240000001" y="64.15961105000001" z="-17.386152" />
    <detection t="15" x="17.170252010000013" y="66.81255889" z="-17.39692" />
    <detection t="16" x="14.998878700000006" y="69.53139253" z="-16.306411999999998" />
    <detection t="17" x="13.27043925000001" y="71.99052305000001" z="-16.511292" />
    <detection t="18" x="11.437332810000015" y="74.15135613000001" z="-15.28747" />
    <detection t="19" x="10.098221450000011" y="75.56930981000001" z="-14.206588" />
    <detection t="20" x="9.07365231" y="76.99640625" z="-13.468128" />
    <detection t="21" x="9.326801310000008" y="78.50144972000001" z="-11.970655" />
    <detection t="22" x="9.324890880000027" y="79.81978375" z="-10.899453999999999" />
    <detection t="23" x="9.743759260000019" y="81.38229979" z="-9.707844" />
    <detection t="24" x="10.145958990000025" y="82.90410227000001" z="-7.753867999999999" />
    <detection t="25" x="10.824661710000015" y="84.17187162" z="-7.105004300000001" />
    <detection t="26" x="11.355601890000003" y="86.19466421" z="-6.6940913" />
    <detection t="27" x="12.10516155000002" y="89.27478351" z="-4.8025002" />
    <detection t="28" x="13.948653810000025" y="92.39192908000001" z="-6.481652700000001" />
    <detection t="29" x="16.36321074" y="96.66696934000001" z="-5.868545" />
    <detection t="30" x="19.758757050000014" y="101.64057973" z="-4.3569192999999995" />
    <detection t="31" x="25.20003030000001" y="107.62680822" z="-5.1005554" />
    <detection t="32" x="32.74916023" y="114.33144086000001" z="-0.5212272" />
    <detection t="33" x="42.70771961000003" y="120.59828554" z="-1.5740356000000002" />
    <detection t="34" x="52.88925612" y="125.17602782" z="-6.565847" />
    <detection t="35" x="59.53318311000001" y="125.86891295000001" z="4.3393455" />
    <detection t="36" x="67.01546387000002" y="124.29103373000001" z="15.619589000000001" />
    <detection t="37" x="74.11855363000001" y="122.75557840000002" z="11.389411" />
    <detection t="38" x="80.99755696" y="121.18961595000002" z="13.956348" />
    <detection t="39" x="88.05766915000004" y="119.83483102" z="17.200043" />
    <detection t="40" x="94.76024031000003" y="118.56034104" z="16.474874" />
  </particle>
  <particle nSpots="40">
    <detection t="0" x="121.89270113000003" y="85.50740354000001" z="8.886637" />
    <detection t="1" x="121.3495011" y="85.5221655" z="6.5364213" />
    <detection t="2" x="120.92522829" y="85.63379506000001" z="5.8834844" />
    <detection t="3" x="120.31157468000004" y="85.71803125000001" z="6.0530095" />
    <detection t="4" x="119.67750314" y="85.74175727000001" z="5.643206" />
    <detection t="5" x="119.08456260000003" y="85.84202136" z="5.96621" />
    <detection t="6" x="118.46640394000002" y="86.00411048000001" z="5.4234266" />
    <detection t="7" x="117.95501339000003" y="86.05838193000001" z="4.668758400000001" />
    <detection t="8" x="117.54649024000003" y="86.21446061" z="4.582043" />
    <detection t="9" x="117.09284835" y="86.32092654" z="4.385848" />
    <detection t="10" x="116.71199643" y="86.48324458" z="4.1780415" />
    <detection t="11" x="116.19696979000003" y="86.77238782" z="3.9093913999999996" />
    <detection t="12" x="115.82822637999999" y="86.93832172" z="3.760451" />
    <detection t="13" x="115.36448628" y="87.12574605" z="3.9771535000000005" />
    <detection t="14" x="114.94560901" y="87.17969743" z="3.7682168" />
    <detection t="15" x="114.68812867000003" y="87.30567033000001" z="3.640493" />
    <detection t="16" x="114.39017490000003" y="87.53897570000001" z="3.346143" />
    <detection t="17" x="114.12068473" y="87.68301275" z="3.4719765" />
    <detection t="18" x="113.89830002000002" y="87.84045685000001" z="3.2147405" />
    <detection t="19" x="113.76053073000003" y="88.00848631000001" z="2.131112" />
    <detection t="20" x="113.70360254000002" y="88.27027129000001" z="3.0571995" />
    <detection t="21" x="113.68321156000002" y="88.4767939" z="1.7169241999999998" />
    <detection t="22" x="113.79897455000003" y="88.66507783" z="1.8381124" />
    <detection t="23" x="114.01037844000001" y="88.87087783000001" z="2.2661447999999997" />
    <detection t="24" x="114.32632034" y="89.10357635000001" z="2.3078332" />
    <detection t="25" x="114.68179304" y="89.35742443000001" z="1.3761823" />
    <detection t="26" x="115.13495193" y="89.76997426000001" z="2.468269" />
    <detection t="27" x="115.54821728000002" y="90.15798315" z="1.3469841" />
    <detection t="28" x="116.00820096000001" y="90.41989155" z="2.2572732" />
    <detection t="29" x="116.60811230000002" y="90.77744295000001" z="2.2968848" />
    <detection t="30" x="117.30618720000001" y="91.06565090000001" z="2.1635056" />
    <detection t="31" x="117.99947327000001" y="91.35374383" z="2.279678" />
    <detection t="32" x="118.68645215999999" y="91.65451994" z="2.0532880000000002" />
    <detection t="33" x="119.35408376999999" y="91.87686880000001" z="2.2221014" />
    <detection t="34" x="119.77421974999999" y="92.22776406000001" z="2.9292648" />
    <detection t="35" x="120.45769868000002" y="92.47732702" z="2.9994066000000004" />
    <detection t="36" x="121.02893026999999" y="92.53809849000001" z="2.6163566" />
    <detection t="37" x="121.72194138000003" y="92.67209381" z="2.81629" />
    <detection t="38" x="122.44750078999999" y="92.86782904" z="3.1176617" />
    <detection t="39" x="123.66161191000003" y="93.67089278" z="3.5976286" />
  </particle>
  <particle nSpots="41">
    <detection t="0" x="88.60305419000002" y="116.49488837000001" z="13.917339000000002" />
    <detection t="1" x="78.51623636" y="117.52782942000002" z="12.364971" />
    <detection t="2" x="72.29734403000003" y="118.74148995000002" z="13.955421" />
    <detection t="3" x="77.33372660000003" y="117.50652880000001" z="18.269585" />
    <detection t="4" x="79.44986075000003" y="116.25766963000001" z="13.153448999999998" />
    <detection t="5" x="76.88987072000003" y="116.96221511000002" z="15.265198000000002" />
    <detection t="6" x="77.2048825" y="116.29797193000002" z="13.262772" />
    <detection t="7" x="74.48890238000001" y="116.37744859" z="12.633217" />
    <detection t="8" x="70.85746556999999" y="117.14268615" z="11.940586" />
    <detection t="9" x="70.37508646999999" y="117.10203692000002" z="14.422001000000002" />
    <detection t="10" x="71.06814542000001" y="117.6399266" z="12.249555" />
    <detection t="11" x="67.86102205000003" y="118.39190967000002" z="16.208305" />
    <detection t="12" x="68.71466358000004" y="117.55602852000001" z="11.530857000000001" />
    <detection t="13" x="68.43195664000001" y="117.48920493" z="11.085552" />
    <detection t="14" x="67.30610343000001" y="117.54991258000001" z="10.197542" />
    <detection t="15" x="65.84946233" y="117.40014343000001" z="9.732286" />
    <detection t="16" x="63.85640595000001" y="117.71563759" z="9.994264999999999" />
    <detection t="17" x="62.66713788999999" y="118.20444220000002" z="11.475203" />
    <detection t="18" x="61.99449100999999" y="118.14435679000002" z="9.510033" />
    <detection t="19" x="61.47218362000001" y="118.26422408000002" z="10.764223" />
    <detection t="20" x="60.626888510000015" y="118.63335874" z="9.967310000000001" />
    <detection t="21" x="59.91452701000003" y="118.84248062" z="9.927812" />
    <detection t="22" x="60.33590516999999" y="119.94869289000002" z="9.946808" />
    <detection t="23" x="62.074775639999984" y="120.10933486000002" z="10.859884" />
    <detection t="24" x="62.818686189999994" y="120.35376078000002" z="10.406698" />
    <detection t="25" x="63.60443513000001" y="119.85945033000002" z="9.914992999999999" />
    <detection t="26" x="63.71025811999999" y="119.54432408" z="9.40238" />
    <detection t="27" x="61.94674934" y="119.10301136000001" z="11.028095" />
    <detection t="28" x="59.913775569999984" y="118.96882914" z="9.618775999999999" />
    <detection t="29" x="57.67948316000002" y="118.73957501000001" z="9.569265" />
    <detection t="30" x="56.45224442" y="119.207727" z="11.151508" />
    <detection t="31" x="55.90250298000001" y="119.88320103000001" z="9.093167999999999" />
    <detection t="32" x="59.24473895" y="120.93353852000001" z="10.122139" />
    <detection t="33" x="67.23778763000001" y="121.80701984000001" z="14.133317000000002" />
    <detection t="34" x="78.40525209000003" y="119.41235292000002" z="11.505848" />
    <detection t="35" x="87.21186499999999" y="117.78107177000001" z="11.019654" />
    <detection t="36" x="92.77047961" y="116.64878970000001" z="14.830232" />
    <detection t="37" x="95.78275085000001" y="116.15183632" z="16.103039000000003" />
    <detection t="38" x="98.00595111000001" y="115.66782583" z="15.236279500000002" />
    <detection t="39" x="91.67883895" y="116.54987598" z="14.614073999999999" />
    <detection t="40" x="82.14071138000003" y="117.68356890000001" z="15.223482" />
  </particle>
  <particle nSpots="40">
    <detection t="0" x="89.45860490000001" y="38.29156197" z="-14.429175" />
    <detection t="1" x="86.54912210000003" y="38.79864498" z="-14.044721" />
    <detection t="2" x="83.61480527999998" y="39.37228602" z="-13.953119000000001" />
    <detection t="3" x="80.77072634000001" y="40.113983749999996" z="-14.428194" />
    <detection t="4" x="78.00490255" y="40.85762976" z="-13.472938000000001" />
    <detection t="5" x="75.34060989" y="41.87859503" z="-13.539579000000002" />
    <detection t="6" x="72.71185345000004" y="42.85482045" z="-13.373047" />
    <detection t="7" x="70.26774289000002" y="43.9342731" z="-13.077355" />
    <detection t="8" x="67.66951864000004" y="45.268651999999996" z="-13.650119" />
    <detection t="9" x="65.04562673000004" y="46.47132805" z="-13.149605" />
    <detection t="10" x="62.52207277000002" y="47.85903985" z="-13.616310999999998" />
    <detection t="11" x="60.141964580000035" y="49.176347129999996" z="-13.124628" />
    <detection t="12" x="57.78850701000002" y="50.54083454" z="-12.957824" />
    <detection t="13" x="55.68831097" y="52.07895310999999" z="-13.060169" />
    <detection t="14" x="53.71407445000003" y="53.61548713999999" z="-13.153310999999999" />
    <detection t="15" x="51.76074626000002" y="55.328089850000005" z="-12.538733500000001" />
    <detection t="16" x="50.06305691" y="57.150994579999995" z="-12.352260000000001" />
    <detection t="17" x="48.40565159000002" y="58.865041600000005" z="-12.332212" />
    <detection t="18" x="46.83735973" y="60.56360921" z="-12.251141" />
    <detection t="19" x="45.31646600000002" y="62.286640049999995" z="-11.942421000000001" />
    <detection t="20" x="43.92082786" y="64.13898509" z="-12.047162" />
    <detection t="21" x="42.736268670000015" y="65.97195372" z="-11.313138" />
    <detection t="22" x="41.57506773" y="67.78591284000001" z="-11.787905" />
    <detection t="23" x="40.462524" y="69.42591805" z="-11.73432" />
    <detection t="24" x="39.22118673" y="71.22994093000001" z="-11.474802" />
    <detection t="25" x="38.074248160000025" y="72.72661358" z="-11.427259" />
    <detection t="26" x="36.932268040000025" y="74.76928135" z="-11.169075999999999" />
    <detection t="27" x="35.90988853000002" y="76.37876704" z="-11.169644" />
    <detection t="28" x="35.32614018000001" y="77.88723974000001" z="-10.7881775" />
    <detection t="29" x="34.265728850000016" y="79.65303553000001" z="-11.335516" />
    <detection t="30" x="33.61543882000001" y="81.3180581" z="-10.555983" />
    <detection t="31" x="32.96437702" y="83.36632183" z="-10.690817" />
    <detection t="32" x="32.83221376" y="85.04310243" z="-10.769842" />
    <detection t="33" x="32.767684" y="87.54236234000001" z="-10.988866999999999" />
    <detection t="34" x="32.47874902000001" y="89.98316343" z="-10.350622" />
    <detection t="35" x="32.29217001000001" y="92.27114303" z="-10.629868" />
    <detection t="36" x="32.34949931" y="94.24486313" z="-10.583713000000001" />
    <detection t="37" x="33.402885020000014" y="96.60839267" z="-10.90142" />
    <detection t="38" x="34.55304087000002" y="98.99455774" z="-10.813274" />
    <detection t="39" x="36.304594580000014" y="101.53669729" z="-10.147672" />
  </particle>
  <particle nSpots="27">
    <detection t="0" x="124.24833100000001" y="12.005504799999999" z="-3.197986" />
    <detection t="1" x="126.26563797" y="11.779397300000001" z="-7.284102000000001" />
    <detection t="2" x="128.7610464" y="12.19622688" z="-3.227782" />
    <detection t="3" x="131.63754544" y="12.08366364" z="0.8635096" />
    <detection t="4" x="134.24190134000003" y="12.45661077" z="-0.29977334" />
    <detection t="5" x="137.80699778000002" y="12.653848170000002" z="-1.1685543999999999" />
    <detection t="6" x="141.93276875000004" y="12.800486229999999" z="-1.4788531" />
    <detection t="7" x="146.63932118000002" y="12.737208" z="-0.96495503" />
    <detection t="8" x="152.08948850000002" y="13.082178780000001" z="-1.5948031" />
    <detection t="9" x="158.15303211000003" y="13.86337711" z="-0.7069517" />
    <detection t="10" x="165.05919198000004" y="14.44738614" z="-1.762376" />
    <detection t="11" x="172.80637463" y="15.67347344" z="-0.68324155" />
    <detection t="12" x="181.81138643000003" y="16.911428270000002" z="-1.1540049" />
    <detection t="13" x="191.87446387" y="18.86366151" z="-2.8678012" />
    <detection t="14" x="202.95677740000002" y="21.31147516" z="-1.8087933999999997" />
    <detection t="15" x="213.81759245" y="24.686124399999997" z="-2.547198" />
    <detection t="16" x="223.450936" y="30.09474901" z="-2.408212" />
    <detection t="17" x="232.36033235000002" y="36.741507049999996" z="-0.83142483" />
    <detection t="18" x="239.57292967" y="45.02658875" z="-1.5777748" />
    <detection t="19" x="244.19916899000003" y="53.252056239999995" z="-2.2542176" />
    <detection t="20" x="246.71250882000004" y="59.79090785" z="-1.7874063000000002" />
    <detection t="21" x="247.36211476" y="64.45929345" z="1.4437951999999998" />
    <detection t="22" x="247.10490219000002" y="67.19646320000001" z="3.6831684" />
    <detection t="23" x="246.05957886" y="67.89498963000001" z="3.6358406999999997" />
    <detection t="24" x="242.13698453" y="66.9260919" z="5.7986827000000005" />
    <detection t="25" x="235.58026048" y="62.9567736" z="7.0526834" />
    <detection t="26" x="228.15576615000003" y="58.75336203999999" z="8.254009" />
  </particle>
  <particle nSpots="28">
    <detection t="0" x="155.11049969000004" y="71.50373262000001" z="-14.748849" />
    <detection t="1" x="153.78885616000002" y="71.13536805000001" z="-14.597142999999999" />
    <detection t="2" x="152.54930497000004" y="70.77631568000001" z="-13.5970125" />
    <detection t="3" x="151.06550081" y="70.4623787" z="-14.111687" />
    <detection t="4" x="149.55947696000004" y="70.26813733" z="-15.38575" />
    <detection t="5" x="148.09655906" y="70.30806502" z="-15.028342000000002" />
    <detection t="6" x="146.9019402" y="70.35957462" z="-14.643272" />
    <detection t="7" x="145.64290421000004" y="70.40120575" z="-15.137649" />
    <detection t="8" x="144.26826319000003" y="70.37376708000001" z="-14.640229999999999" />
    <detection t="9" x="143.27190003000004" y="70.28919015000001" z="-13.922254999999998" />
    <detection t="10" x="142.31655428" y="70.24964418" z="-14.350295000000001" />
    <detection t="11" x="141.26437121000004" y="70.24598586" z="-14.102737" />
    <detection t="12" x="140.21773763" y="70.20708078000001" z="-14.103094" />
    <detection t="13" x="139.3067206" y="70.23060957" z="-14.232651" />
    <detection t="14" x="138.51509475" y="70.26186086" z="-13.630273" />
    <detection t="15" x="137.67504902000002" y="70.30954782" z="-14.219194" />
    <detection t="16" x="136.86856174000002" y="70.41413911000001" z="-14.315288" />
    <detection t="17" x="136.04472786000002" y="70.52596933000001" z="-13.59997" />
    <detection t="18" x="135.42311477000004" y="70.60913202" z="-12.742297" />
    <detection t="19" x="134.80898361000004" y="70.74178400000001" z="-12.360472" />
    <detection t="20" x="134.27965582000002" y="70.84591515000001" z="-12.579460000000001" />
    <detection t="21" x="133.91991755000004" y="70.97736130000001" z="-12.587537" />
    <detection t="22" x="133.6474776" y="71.14602227" z="-12.212621" />
    <detection t="23" x="133.40296948000002" y="71.24367978000001" z="-12.551174000000001" />
    <detection t="24" x="133.02638663" y="71.40562763000001" z="-11.564816" />
    <detection t="25" x="132.77160375" y="71.557491" z="-11.6744375" />
    <detection t="26" x="132.50724266000003" y="71.84825810000001" z="-12.291922999999999" />
    <detection t="27" x="132.16654453" y="71.83957448000001" z="-12.272306" />
  </particle>
  <particle nSpots="19">
    <detection t="10" x="149.4712761" y="23.47390265" z="-0.99052924" />
    <detection t="11" x="146.91035143" y="22.99476747" z="-1.90926" />
    <detection t="12" x="144.9951871" y="22.41335247" z="-1.9222119" />
    <detection t="13" x="143.47780717" y="21.852394939999996" z="-1.6911061" />
    <detection t="14" x="142.12587941000004" y="21.48312242" z="-1.5112536" />
    <detection t="15" x="140.89968811" y="21.09756841" z="-1.1950115" />
    <detection t="16" x="139.82941170000004" y="20.6329907" z="-1.7503407" />
    <detection t="17" x="138.87398327" y="20.158962429999995" z="-2.1928408" />
    <detection t="18" x="138.13969702000003" y="19.5750035" z="-1.6472164" />
    <detection t="19" x="137.43299429" y="19.265340799999997" z="-1.6229273000000002" />
    <detection t="20" x="137.07052158" y="19.05693953" z="-1.8318869999999998" />
    <detection t="21" x="136.88234893999999" y="18.698143029999997" z="-1.7876596000000002" />
    <detection t="22" x="136.79112041000002" y="18.31262075" z="-1.5480616000000003" />
    <detection t="23" x="136.73004952000002" y="18.049314459999998" z="-1.5639735000000001" />
    <detection t="24" x="136.90929364" y="18.011709170000003" z="-1.1603546999999999" />
    <detection t="25" x="137.26994059000003" y="17.71980918" z="-1.6177777" />
    <detection t="26" x="137.82108265" y="17.216182349999997" z="-1.3866958999999999" />
    <detection t="27" x="138.69365404" y="17.03109095" z="-1.3082252" />
    <detection t="28" x="139.65439791" y="16.51758984" z="-1.5028572" />
  </particle>
  <particle nSpots="35">
    <detection t="5" x="246.40945879000003" y="57.575277320000005" z="2.2679307" />
    <detection t="6" x="243.31178521000004" y="56.901706909999994" z="4.9423957000000005" />
    <detection t="7" x="238.59544818" y="54.071490000000004" z="6.3079505" />
    <detection t="8" x="232.76254814000004" y="49.7533214" z="6.51092" />
    <detection t="9" x="225.80357945000003" y="46.15254011" z="6.835174" />
    <detection t="10" x="218.39891587" y="42.07709446" z="7.3387523" />
    <detection t="11" x="211.38847353" y="38.09821823" z="6.5562309999999995" />
    <detection t="12" x="203.84058413000002" y="34.41090279" z="6.5989428" />
    <detection t="13" x="196.91462203000003" y="31.10421186" z="6.3772883" />
    <detection t="14" x="190.13651048000003" y="28.747348959999997" z="6.7572417" />
    <detection t="15" x="182.96449241" y="26.186346279999995" z="6.601106" />
    <detection t="16" x="176.42232898000003" y="24.322420700000002" z="6.710805000000001" />
    <detection t="17" x="169.86980301" y="22.56469774" z="6.154077" />
    <detection t="18" x="163.53913072" y="21.140424709999998" z="6.2374089999999995" />
    <detection t="19" x="157.32006753000002" y="19.9415768" z="6.2177205" />
    <detection t="20" x="151.05124626000003" y="18.983177689999998" z="5.5494223" />
    <detection t="21" x="144.73039717" y="18.54650747" z="5.8933945" />
    <detection t="22" x="138.50107999" y="17.851504939999998" z="5.479248" />
    <detection t="23" x="132.69846839000002" y="17.40246714" z="5.60032" />
    <detection t="24" x="126.87275704000001" y="17.1237299" z="5.3360248" />
    <detection t="25" x="121.43345915000003" y="16.89207468" z="5.2880507" />
    <detection t="26" x="115.94398115000001" y="16.78211376" z="4.973647" />
    <detection t="27" x="110.58397291" y="16.84810967" z="5.2213416" />
    <detection t="28" x="105.28524643000003" y="17.059689050000003" z="4.9612374" />
    <detection t="29" x="100.33506972000004" y="17.372610260000002" z="5.0444645999999995" />
    <detection t="30" x="95.43470465000001" y="17.803041880000002" z="4.890077" />
    <detection t="31" x="91.00550644000003" y="18.257769869999997" z="4.258727599999999" />
    <detection t="32" x="86.38285472000001" y="18.76323267" z="4.73912" />
    <detection t="33" x="82.03247835000002" y="19.097453009999995" z="5.8458924" />
    <detection t="34" x="78.04944448000003" y="19.47748986" z="4.0490837" />
    <detection t="35" x="74.36199618" y="20.28956729" z="4.971846" />
    <detection t="36" x="70.59667724000002" y="21.382868539999997" z="5.214511" />
    <detection t="37" x="66.66648179000003" y="22.59965569" z="4.290807" />
    <detection t="38" x="62.55301221000002" y="23.925259920000002" z="5.4888587" />
    <detection t="39" x="58.693079830000016" y="25.356444519999997" z="6.4452844" />
  </particle>
  <particle nSpots="9">
    <detection t="33" x="119.43209676000004" y="38.835046059999996" z="-19.925285000000002" />
    <detection t="34" x="115.30150291000001" y="38.79590547" z="-19.70809" />
    <detection t="35" x="111.59058090000002" y="38.68427844" z="-19.613749" />
    <detection t="36" x="107.98696132000003" y="38.55442078" z="-19.434093" />
    <detection t="37" x="104.5365233" y="38.51539286" z="-19.146407999999997" />
    <detection t="38" x="101.03871722000002" y="38.63699675" z="-19.533007" />
    <detection t="39" x="97.70293354" y="38.759285569999996" z="-18.992355" />
    <detection t="40" x="94.36000934999998" y="39.040924849999996" z="-18.638618" />
    <detection t="41" x="91.33963707999999" y="39.438790149999996" z="-18.730192000000002" />
  </particle>
  <particle nSpots="23">
    <detection t="15" x="80.1816786" y="113.62397237" z="1.8357084" />
    <detection t="16" x="86.30451836000003" y="112.55988031000001" z="1.2923425" />
    <detection t="17" x="92.33448378000003" y="111.73822624" z="1.9984758000000002" />
    <detection t="18" x="98.3537402" y="111.41096861000001" z="2.1074324" />
    <detection t="19" x="104.15201809000001" y="111.03126692000001" z="2.1169362" />
    <detection t="20" x="109.96988249000003" y="110.85700272000001" z="2.238248" />
    <detection t="21" x="115.69366174999999" y="110.85017267" z="1.8722832999999999" />
    <detection t="22" x="121.47551754" y="110.92760651" z="1.4247094" />
    <detection t="23" x="127.30762432" y="111.33132925000001" z="2.2543832999999998" />
    <detection t="24" x="133.19165325" y="111.82035955" z="2.2371244" />
    <detection t="25" x="139.27935317000004" y="112.49430359" z="3.2469175" />
    <detection t="26" x="145.20162801000004" y="113.47152192" z="4.366809" />
    <detection t="27" x="151.17936697" y="113.65058237000001" z="4.380282" />
    <detection t="28" x="157.61139077" y="115.79103101000001" z="4.8305489999999995" />
    <detection t="29" x="164.0859249" y="117.22042232000001" z="7.4788356" />
    <detection t="30" x="170.76314063" y="118.89623752" z="7.35416" />
    <detection t="31" x="177.64409445" y="120.79929467" z="6.291789" />
    <detection t="32" x="185.13388584" y="123.01259568" z="7.7375875" />
    <detection t="33" x="192.73652572000003" y="125.19128961999999" z="8.705859" />
    <detection t="34" x="200.36734374000002" y="126.54058092" z="7.0807824" />
    <detection t="35" x="208.06950176000004" y="127.12400175000002" z="8.331887" />
    <detection t="36" x="214.72516064" y="125.69440288000001" z="12.611997" />
    <detection t="37" x="219.09680821" y="122.57448779" z="14.197315" />
  </particle>
  <particle nSpots="24">
    <detection t="17" x="123.82987261" y="95.65380173000001" z="-14.237051000000001" />
    <detection t="18" x="123.27892595000003" y="95.70957576" z="-14.468292000000002" />
    <detection t="19" x="123.55847079" y="95.85124680000001" z="-13.899470999999998" />
    <detection t="20" x="123.82236019000004" y="95.97272008" z="-13.354009" />
    <detection t="21" x="124.12357480000003" y="96.12947414" z="-13.625461999999999" />
    <detection t="22" x="124.46594295" y="96.25111194" z="-14.175145" />
    <detection t="23" x="124.83947028" y="96.35055696" z="-14.074141000000001" />
    <detection t="24" x="125.48626374000003" y="96.43185583" z="-12.791172" />
    <detection t="25" x="126.10503828000003" y="96.60629975" z="-13.376627" />
    <detection t="26" x="127.12106829000004" y="96.65446062000001" z="-12.389416" />
    <detection t="27" x="128.24100125" y="96.95898004" z="-12.301814" />
    <detection t="28" x="129.4162157" y="97.16988922" z="-12.221657" />
    <detection t="29" x="130.63252324" y="97.37730337" z="-11.588102000000001" />
    <detection t="30" x="131.81150352000003" y="97.75870595" z="-11.93697" />
    <detection t="31" x="133.082173" y="97.99529643000001" z="-11.605824" />
    <detection t="32" x="134.35553808000003" y="98.31625437000001" z="-11.31247" />
    <detection t="33" x="135.64059910000003" y="98.6221744" z="-11.253072" />
    <detection t="34" x="136.96666787000004" y="98.91455376" z="-10.704474000000001" />
    <detection t="35" x="138.47327669999999" y="99.12965871" z="-10.930688" />
    <detection t="36" x="140.23522803000003" y="99.2971425" z="-10.91885" />
    <detection t="37" x="142.10033662" y="99.43549952000001" z="-10.809002" />
    <detection t="38" x="143.86255099" y="99.70908688" z="-10.736317" />
    <detection t="39" x="145.86535061" y="100.09046877" z="-9.609992" />
    <detection t="40" x="148.10683178" y="100.52108357" z="-9.712702" />
  </particle>
  <particle nSpots="36">
    <detection t="0" x="118.83821974" y="81.70508467" z="-14.993345999999999" />
    <detection t="1" x="118.57012918000004" y="82.00499919" z="-14.658233" />
    <detection t="2" x="118.46960720999999" y="82.47308128" z="-13.927504" />
    <detection t="3" x="118.45040694" y="82.91668416" z="-14.228945000000001" />
    <detection t="4" x="118.33491349000002" y="83.14170652" z="-14.676454999999999" />
    <detection t="5" x="118.25467782000004" y="83.49609869000001" z="-14.160928" />
    <detection t="6" x="118.06707173000001" y="83.72715993" z="-14.086925500000001" />
    <detection t="7" x="117.87652379000002" y="84.0170423" z="-13.731921" />
    <detection t="8" x="117.65771165000001" y="84.33677547" z="-14.333484" />
    <detection t="9" x="117.62437116000001" y="84.57376901" z="-13.735454999999998" />
    <detection t="10" x="117.62404795999998" y="84.86015383" z="-13.339485999999999" />
    <detection t="11" x="117.60074448" y="85.12680053000001" z="-13.40448" />
    <detection t="12" x="117.70335153000002" y="85.36766022" z="-12.907813" />
    <detection t="13" x="117.57929777000004" y="85.57662587" z="-12.615105" />
    <detection t="14" x="117.41644804999999" y="85.89232704000001" z="-12.949793" />
    <detection t="15" x="117.24614159000004" y="86.18843504" z="-12.666053999999999" />
    <detection t="16" x="117.45955385000002" y="86.39724953000001" z="-11.401819999999999" />
    <detection t="17" x="117.93991153000002" y="86.32189118000001" z="-11.954621000000001" />
    <detection t="18" x="118.15865604999999" y="86.24761416000001" z="-10.942914" />
    <detection t="19" x="118.13891828999999" y="86.39349163" z="-11.060627" />
    <detection t="20" x="118.20977661" y="87.03547451" z="-11.791647" />
    <detection t="21" x="118.55132427000001" y="87.68602332" z="-12.212332" />
    <detection t="22" x="119.01222804000002" y="88.18501835" z="-11.623424" />
    <detection t="23" x="119.49999338999999" y="88.61866673" z="-10.7478" />
    <detection t="24" x="120.12731188000004" y="88.99503524" z="-11.61229" />
    <detection t="25" x="120.62165823999999" y="89.40878252" z="-11.896695" />
    <detection t="26" x="121.16984288000003" y="89.75644528000001" z="-11.3780365" />
    <detection t="27" x="121.79664234" y="90.02395997" z="-11.594739" />
    <detection t="28" x="122.55861377000002" y="90.37246663" z="-11.234867999999999" />
    <detection t="29" x="123.26410907000002" y="90.64031379000001" z="-10.948102" />
    <detection t="30" x="123.98429551999999" y="90.88766008" z="-10.328808" />
    <detection t="31" x="124.69239209" y="91.15791636" z="-10.741877" />
    <detection t="32" x="125.27834772" y="91.31718997" z="-10.832747" />
    <detection t="33" x="125.82081156999999" y="91.58014758" z="-10.97967" />
    <detection t="34" x="126.66869507000001" y="91.60040104000001" z="-11.016413" />
    <detection t="35" x="127.82032146" y="92.11000066000001" z="-10.031245" />
  </particle>
  <particle nSpots="36">
    <detection t="7" x="206.40846905" y="85.23631339" z="-10.805292" />
    <detection t="8" x="206.79306893" y="84.09257205" z="-8.836441" />
    <detection t="9" x="205.65465379" y="83.13108294" z="-10.036669" />
    <detection t="10" x="204.42860493" y="82.28881484" z="-10.59415" />
    <detection t="11" x="203.18940092000003" y="81.60691114000001" z="-10.637967999999999" />
    <detection t="12" x="202.33733183000004" y="80.95516956" z="-11.047205" />
    <detection t="13" x="201.38157649" y="80.33505227" z="-10.855371" />
    <detection t="14" x="200.52439419" y="79.57373978000001" z="-10.331764999999999" />
    <detection t="15" x="199.66708065" y="78.84022505" z="-10.967263" />
    <detection t="16" x="198.78647519000003" y="78.16836563000001" z="-9.855311" />
    <detection t="17" x="197.88154065999998" y="77.49572186" z="-10.673199" />
    <detection t="18" x="196.99471297000002" y="76.81206095" z="-10.658403" />
    <detection t="19" x="196.07388234" y="76.2089284" z="-10.111575" />
    <detection t="20" x="195.09577869000003" y="75.75352132" z="-10.495799" />
    <detection t="21" x="194.25196795" y="75.39926119" z="-9.650905999999999" />
    <detection t="22" x="193.63585326000003" y="74.92432226000001" z="-9.732186" />
    <detection t="23" x="192.96153272000004" y="74.33731402000001" z="-9.335594" />
    <detection t="24" x="192.18551632999998" y="73.57528842" z="-10.562602" />
    <detection t="25" x="191.56641653000003" y="72.91199473" z="-10.443022000000001" />
    <detection t="26" x="191.08194713" y="72.4208253" z="-10.18206" />
    <detection t="27" x="190.89662641" y="71.95096362000001" z="-10.550563" />
    <detection t="28" x="190.4273063" y="71.38797022" z="-10.501091" />
    <detection t="29" x="189.71122225" y="70.77105445000001" z="-10.0935" />
    <detection t="30" x="188.89797700000003" y="70.08530862" z="-10.013031" />
    <detection t="31" x="187.93385398000004" y="69.36323219" z="-10.038463" />
    <detection t="32" x="186.90915261000004" y="68.61624453" z="-10.313915" />
    <detection t="33" x="185.9937349" y="68.0017954" z="-9.730284" />
    <detection t="34" x="184.81245198" y="67.37390828000001" z="-9.561727000000001" />
    <detection t="35" x="183.91303313000003" y="66.8464459" z="-9.109928" />
    <detection t="36" x="183.04960397000002" y="66.28156061" z="-9.911934" />
    <detection t="37" x="182.18977506" y="65.69828754000001" z="-9.884565" />
    <detection t="38" x="181.31106067000002" y="65.09991966000001" z="-8.670097" />
    <detection t="39" x="180.37278776" y="64.52265078" z="-8.781635000000001" />
    <detection t="40" x="179.47936684" y="64.0193672" z="-8.455869999999999" />
    <detection t="41" x="178.31311605000002" y="63.415517900000005" z="-8.723044" />
    <detection t="42" x="177.50119708" y="62.942161129999995" z="-8.21728" />
  </particle>
  <particle nSpots="23">
    <detection t="0" x="108.64158872000002" y="59.82613403999999" z="-14.488223999999999" />
    <detection t="1" x="107.38277502" y="59.930825219999996" z="-14.390132000000001" />
    <detection t="2" x="106.12028092000003" y="60.20476899" z="-13.896347" />
    <detection t="3" x="105.05207597000003" y="60.43485560999999" z="-14.981735" />
    <detection t="4" x="103.95509728000002" y="60.77199321999999" z="-13.437364" />
    <detection t="5" x="102.83804375" y="61.15552589" z="-13.00652" />
    <detection t="6" x="101.83644372999998" y="61.68441137" z="-13.727764" />
    <detection t="7" x="100.69307495000004" y="62.20398461999999" z="-13.504476" />
    <detection t="8" x="99.52871495" y="62.65383818" z="-12.718914" />
    <detection t="9" x="98.46271561000003" y="63.16095248" z="-13.402446" />
    <detection t="10" x="97.42604028" y="63.611924280000004" z="-14.952842" />
    <detection t="11" x="96.37180675000002" y="64.11246466" z="-12.973289" />
    <detection t="12" x="95.32398834000003" y="64.65366076000001" z="-13.580882999999998" />
    <detection t="13" x="94.44499291" y="65.19739719" z="-13.447448999999999" />
    <detection t="14" x="93.43518444" y="65.69682216000001" z="-13.748024" />
    <detection t="15" x="92.32663178000001" y="66.1755535" z="-13.92955" />
    <detection t="16" x="91.14408660999999" y="66.67431242" z="-12.77234" />
    <detection t="17" x="90.07219272000003" y="67.16584245" z="-13.869604" />
    <detection t="18" x="89.12386298000001" y="67.61470010000001" z="-13.940232" />
    <detection t="19" x="88.22555272" y="68.0156647" z="-13.614079" />
    <detection t="20" x="87.83060877000003" y="68.57487753000001" z="-13.732003" />
    <detection t="21" x="87.47734219" y="69.18578199000001" z="-13.101351" />
    <detection t="22" x="87.49863343000004" y="69.91960328" z="-12.781182000000001" />
  </particle>
  <particle nSpots="37">
    <detection t="3" x="207.45819445" y="105.54537688" z="0.14477402" />
    <detection t="4" x="209.59420505000003" y="105.31382998000001" z="-1.7665104" />
    <detection t="5" x="211.92564728000002" y="104.79565822" z="-1.0491172" />
    <detection t="6" x="214.40516422000002" y="103.98159925" z="-1.0698595" />
    <detection t="7" x="216.63196095" y="102.83458001000001" z="-1.6274087" />
    <detection t="8" x="218.45149955" y="101.58443409" z="-1.4376053999999998" />
    <detection t="9" x="219.86141486000002" y="100.29383179" z="-1.0906788" />
    <detection t="10" x="220.9847047" y="98.88428316000001" z="-2.0218127" />
    <detection t="11" x="222.4538559" y="97.17277423" z="-0.19972008" />
    <detection t="12" x="222.98429470000002" y="95.59844972" z="-0.59189755" />
    <detection t="13" x="223.28422386" y="93.96896556" z="-0.60482585" />
    <detection t="14" x="222.84161441999998" y="92.74497771" z="-2.4538665" />
    <detection t="15" x="222.88778784" y="91.3266883" z="-0.66370684" />
    <detection t="16" x="222.69015593" y="89.98561798" z="-1.2613556000000001" />
    <detection t="17" x="222.42360146" y="88.76002168000001" z="-0.7631013000000001" />
    <detection t="18" x="222.04344032" y="87.53170434" z="-0.5563183" />
    <detection t="19" x="221.64463931" y="86.30299819000001" z="-0.9931235999999999" />
    <detection t="20" x="221.18925628" y="84.97810868" z="-0.68188125" />
    <detection t="21" x="220.63775370000002" y="83.61323611" z="-0.75145966" />
    <detection t="22" x="220.08190726000004" y="82.37516018000001" z="-0.93533283" />
    <detection t="23" x="219.50863558000003" y="81.04954454" z="-1.13505" />
    <detection t="24" x="218.82679452000002" y="79.79490083" z="-1.029463" />
    <detection t="25" x="218.19959182000002" y="78.57312314" z="-1.0437393" />
    <detection t="26" x="217.39317214" y="77.26588986" z="-1.0755391" />
    <detection t="27" x="216.52278995" y="76.04064083" z="-1.1641877" />
    <detection t="28" x="215.61391688999998" y="74.77300701" z="-1.5007266000000001" />
    <detection t="29" x="214.61241314" y="73.45729626" z="-1.2180333" />
    <detection t="30" x="213.68179494000003" y="72.40186473" z="-2.0230354999999998" />
    <detection t="31" x="212.71186154000003" y="71.32756637" z="-1.5281383999999998" />
    <detection t="32" x="211.76227993999998" y="70.31466927000001" z="-1.6673953999999997" />
    <detection t="33" x="210.78634122" y="69.36025018000001" z="-1.361086" />
    <detection t="34" x="209.70915572" y="68.2807621" z="-1.3166188" />
    <detection t="35" x="208.68522647000003" y="67.30379037" z="-0.8222360999999999" />
    <detection t="36" x="207.68262006000003" y="66.21645073" z="-1.0700536" />
    <detection t="37" x="206.53927468" y="65.33426549" z="-2.6184852000000003" />
    <detection t="38" x="205.43500641000003" y="64.47018409" z="-2.9562352" />
    <detection t="39" x="204.52907447" y="63.58050617999999" z="-1.7710506999999998" />
  </particle>
  <particle nSpots="39">
    <detection t="0" x="182.75527338" y="66.30505274000001" z="-10.951017" />
    <detection t="1" x="182.68994502000004" y="66.11465419000001" z="-10.955271" />
    <detection t="2" x="182.725328" y="65.81935459" z="-10.994322" />
    <detection t="3" x="182.60143227000003" y="65.56861917" z="-10.929119" />
    <detection t="4" x="182.45554642000002" y="65.30479747000001" z="-10.850956" />
    <detection t="5" x="182.16338797000003" y="65.09439381" z="-10.492559" />
    <detection t="6" x="181.87382429000002" y="64.84291687000001" z="-10.966837" />
    <detection t="7" x="181.53822252999998" y="64.47217442" z="-10.635195" />
    <detection t="8" x="180.98512213000004" y="64.27416027000001" z="-11.094238" />
    <detection t="9" x="180.56720223000002" y="64.05313868" z="-11.299114" />
    <detection t="10" x="180.51586698" y="63.82543422" z="-10.613992" />
    <detection t="11" x="180.09493382" y="63.563542070000004" z="-10.546928" />
    <detection t="12" x="179.52441076000002" y="63.276542920000004" z="-11.08564" />
    <detection t="13" x="179.06825589" y="63.04070753999999" z="-10.285607" />
    <detection t="14" x="178.49593307000004" y="62.79522058" z="-10.150260000000001" />
    <detection t="15" x="177.94779642000003" y="62.564393" z="-10.039372" />
    <detection t="16" x="177.47249507000004" y="62.39256140999999" z="-10.169503" />
    <detection t="17" x="177.13009117000001" y="62.27291365" z="-9.995584" />
    <detection t="18" x="176.90018472000003" y="62.16819046999999" z="-10.143327000000001" />
    <detection t="19" x="176.63316706" y="62.01895054" z="-10.218434" />
    <detection t="20" x="176.42066752" y="61.884190659999994" z="-9.495321" />
    <detection t="21" x="176.22952548" y="61.670865830000004" z="-9.8277" />
    <detection t="22" x="175.91019224000001" y="61.53977296" z="-9.80795" />
    <detection t="23" x="175.70639052" y="61.349976899999994" z="-9.585061999999999" />
    <detection t="24" x="175.44890249000002" y="61.18544266999999" z="-9.728321000000001" />
    <detection t="25" x="175.34579279000002" y="61.01734312999999" z="-9.651952" />
    <detection t="26" x="175.11387095000003" y="60.80195511" z="-9.664752" />
    <detection t="27" x="174.80170567" y="60.54444534" z="-9.575023" />
    <detection t="28" x="174.39267023000002" y="60.1556141" z="-10.111298" />
    <detection t="29" x="173.95404286000002" y="59.88810641" z="-9.852097" />
    <detection t="30" x="173.55634735" y="59.547442960000005" z="-9.821621" />
    <detection t="31" x="173.13809977" y="59.340343440000005" z="-9.436442999999999" />
    <detection t="32" x="172.75749681000002" y="59.102777620000005" z="-9.3214245" />
    <detection t="33" x="172.2807783" y="58.85569426" z="-9.287825999999999" />
    <detection t="34" x="171.91505366" y="58.622947759999995" z="-9.392439" />
    <detection t="35" x="171.51961476000002" y="58.429915529999995" z="-9.116809" />
    <detection t="36" x="171.18847963000002" y="58.228147830000005" z="-8.955539" />
    <detection t="37" x="170.84877752" y="58.01931178" z="-8.641628" />
    <detection t="38" x="170.46911625" y="57.81773213" z="-8.607068" />
  </particle>
  <particle nSpots="39">
    <detection t="0" x="190.22704897" y="63.56683327" z="5.2171693" />
    <detection t="1" x="187.65023548" y="62.21357047" z="5.216446400000001" />
    <detection t="2" x="184.90895046000003" y="60.89021716" z="4.415378" />
    <detection t="3" x="182.36027769000003" y="59.6284994" z="4.3447328" />
    <detection t="4" x="179.83358515000003" y="58.349103899999996" z="3.8893046" />
    <detection t="5" x="177.24140371" y="57.12836778999999" z="3.7935347999999998" />
    <detection t="6" x="174.65265946" y="56.04397253999999" z="3.5860274" />
    <detection t="7" x="172.08454919000002" y="55.03460874" z="3.5617383" />
    <detection t="8" x="169.40058419000002" y="54.10652644" z="3.4313076000000002" />
    <detection t="9" x="166.70637977" y="53.17966125" z="3.1058967" />
    <detection t="10" x="164.14752797" y="52.39091489" z="2.3596183999999996" />
    <detection t="11" x="161.60437782000002" y="51.654243650000005" z="3.0073512000000004" />
    <detection t="12" x="159.07145126" y="50.979277970000005" z="1.9569401999999998" />
    <detection t="13" x="156.62770378" y="50.30384874999999" z="2.3830426" />
    <detection t="14" x="154.26420065000002" y="49.74618243" z="0.9633484" />
    <detection t="15" x="151.88788593000004" y="49.23382598" z="1.9926368000000003" />
    <detection t="16" x="149.48162042" y="48.82506946" z="2.1970758" />
    <detection t="17" x="147.09067601000004" y="48.52209919" z="1.7107720000000002" />
    <detection t="18" x="144.94192239" y="48.25015342" z="0.7201590999999999" />
    <detection t="19" x="142.92340717000002" y="48.0169855" z="1.5274563" />
    <detection t="20" x="141.05665137" y="47.82182597" z="1.2151549" />
    <detection t="21" x="139.47765867000004" y="47.68595308" z="1.6156715" />
    <detection t="22" x="138.01654896000002" y="47.65393737" z="0.63866174" />
    <detection t="23" x="136.47283378000003" y="47.68039218" z="0.9532738000000002" />
    <detection t="24" x="134.92613738" y="47.73026688" z="1.0104815999999999" />
    <detection t="25" x="133.41117588000003" y="47.68859388" z="0.5070319999999999" />
    <detection t="26" x="132.07583759" y="47.666781279999995" z="1.178828" />
    <detection t="27" x="130.55650528" y="47.63793373" z="0.7096528" />
    <detection t="28" x="129.03016586" y="47.61551033" z="1.1359872" />
    <detection t="29" x="127.69591206000001" y="47.7123032" z="0.6953999" />
    <detection t="30" x="126.38245739000001" y="47.86544901" z="0.5950126" />
    <detection t="31" x="125.23002045000004" y="48.06407308" z="0.32676896" />
    <detection t="32" x="124.09841183000003" y="47.914325999999996" z="0.7934359000000001" />
    <detection t="33" x="122.82425835999999" y="47.686091069999996" z="0.41199070000000004" />
    <detection t="34" x="121.52719402000002" y="47.60201903" z="0.5683296999999999" />
    <detection t="35" x="120.38263238000002" y="47.56082395" z="0.39273456" />
    <detection t="36" x="119.16710583000003" y="47.58863667" z="0.72398764" />
    <detection t="37" x="118.06076446000003" y="47.60952589" z="0.36268629999999996" />
    <detection t="38" x="117.04237518000002" y="47.67605722" z="0.82259727" />
  </particle>
  <particle nSpots="38">
    <detection t="0" x="164.11469954" y="112.88657244000001" z="-8.429817" />
    <detection t="1" x="172.13903707000003" y="115.58014391" z="-8.797505000000001" />
    <detection t="2" x="180.58720457000004" y="118.98795844" z="-8.935889999999999" />
    <detection t="3" x="189.62525032000002" y="122.66387791" z="-9.756013000000001" />
    <detection t="4" x="199.55529052000003" y="126.00479724000002" z="-9.176933" />
    <detection t="5" x="210.70420276" y="126.58021832" z="-9.842145" />
    <detection t="6" x="221.70880111000002" y="124.01973888" z="-9.840683" />
    <detection t="7" x="230.59306242000002" y="118.52516517000001" z="-10.783693" />
    <detection t="8" x="236.42596733" y="112.47487784" z="-11.810724" />
    <detection t="9" x="239.30199816000004" y="106.60676747000001" z="-14.1309805" />
    <detection t="10" x="239.87969818" y="101.48736148" z="-15.525104" />
    <detection t="11" x="238.87232132000003" y="97.18517716000001" z="-17.116905" />
    <detection t="12" x="236.16257364" y="93.27358354" z="-17.796854" />
    <detection t="13" x="232.61816291000002" y="89.64028854" z="-17.652725" />
    <detection t="14" x="228.65511744000003" y="86.26258322000001" z="-17.519915" />
    <detection t="15" x="224.67390493" y="83.17707362" z="-17.544439999999998" />
    <detection t="16" x="220.67673652000002" y="80.32205033000001" z="-18.001987" />
    <detection t="17" x="216.77987972" y="77.66429657" z="-17.698504999999997" />
    <detection t="18" x="213.04135376" y="75.19560071000001" z="-17.214306" />
    <detection t="19" x="209.31939661" y="72.79472261000001" z="-16.909761" />
    <detection t="20" x="205.83234588" y="70.69101819000001" z="-17.16197" />
    <detection t="21" x="202.44521961000004" y="68.60815001" z="-17.335312" />
    <detection t="22" x="199.1338526" y="66.72305197" z="-17.453766" />
    <detection t="23" x="195.95590533" y="64.94597595" z="-17.472363" />
    <detection t="24" x="192.90565247" y="63.28046966" z="-16.969519000000002" />
    <detection t="25" x="189.95390222000003" y="61.76053242" z="-16.99401" />
    <detection t="26" x="186.95025969" y="60.23960693" z="-17.436208999999998" />
    <detection t="27" x="184.02456378" y="58.85718873" z="-17.195284" />
    <detection t="28" x="181.2092004" y="57.5814861" z="-17.014881" />
    <detection t="29" x="178.45948435000003" y="56.405977990000004" z="-17.301142000000002" />
    <detection t="30" x="175.80314909999998" y="55.33694528" z="-16.390787" />
    <detection t="31" x="173.14206410000003" y="54.361324669999995" z="-16.776585" />
    <detection t="32" x="170.68101695000001" y="53.435172720000004" z="-16.52488" />
    <detection t="33" x="168.19198129" y="52.568242000000005" z="-16.569882999999997" />
    <detection t="34" x="165.77754949" y="51.7509078" z="-16.250141" />
    <detection t="35" x="163.47521453000002" y="51.04841629" z="-16.33686" />
    <detection t="36" x="161.22578475" y="50.315641789999994" z="-16.005851999999997" />
    <detection t="37" x="158.95235883000004" y="49.71225871" z="-15.956619" />
  </particle>
  <particle nSpots="11">
    <detection t="0" x="142.64644815000003" y="83.45384489" z="-6.760026" />
    <detection t="1" x="144.58432367" y="84.28421072" z="-7.091175" />
    <detection t="2" x="146.86638345" y="85.20674576" z="-7.3433757" />
    <detection t="3" x="149.37976761" y="86.21155636" z="-7.669654400000001" />
    <detection t="4" x="152.06617356000004" y="87.25479719" z="-7.138215" />
    <detection t="5" x="154.68130027" y="88.35504419" z="-6.8474174" />
    <detection t="6" x="157.34512716" y="89.71665384" z="-7.3059406000000005" />
    <detection t="7" x="160.29705942000004" y="90.98994093" z="-7.1533933" />
    <detection t="8" x="163.19279647000002" y="92.27393348000001" z="-6.538394" />
    <detection t="9" x="166.31171994" y="93.71732601000001" z="-6.9459167" />
    <detection t="10" x="169.46749292000004" y="95.05125113000001" z="-8.053647999999999" />
  </particle>
  <particle nSpots="14">
    <detection t="0" x="207.47240801000004" y="107.98394322" z="-6.9548144" />
    <detection t="1" x="212.52635095" y="106.91560579" z="-5.8545050000000005" />
    <detection t="2" x="218.03914067" y="105.07222573" z="-6.0363736" />
    <detection t="3" x="222.85233562000002" y="102.58597662000001" z="-6.1543145" />
    <detection t="4" x="226.64567743000003" y="99.6619785" z="-6.2490864" />
    <detection t="5" x="229.38297349000004" y="96.56479942" z="-6.249925599999999" />
    <detection t="6" x="231.55587468" y="93.56574814000001" z="-6.3399725" />
    <detection t="7" x="233.08813456000001" y="90.68190872000001" z="-6.3117805" />
    <detection t="8" x="234.17833291" y="88.11493136" z="-6.626251" />
    <detection t="9" x="234.85313689000003" y="85.76198625" z="-6.5333014" />
    <detection t="10" x="235.02591741999998" y="83.6406515" z="-6.626132000000001" />
    <detection t="11" x="234.92531517000003" y="81.76473741000001" z="-6.67317" />
    <detection t="12" x="235.00581558" y="80.03132310000001" z="-6.6729270000000005" />
    <detection t="13" x="235.28966446000004" y="78.17190878000001" z="-6.8564663" />
  </particle>
  <particle nSpots="9">
    <detection t="0" x="47.78483572000002" y="90.58776453" z="-13.884492999999999" />
    <detection t="1" x="47.010722000000015" y="92.77906" z="-12.216517999999999" />
    <detection t="2" x="46.28098959000002" y="95.19334357000001" z="-12.217622" />
    <detection t="3" x="46.12258392000001" y="98.11186965" z="-12.498571" />
    <detection t="4" x="47.14727816000001" y="101.15181072" z="-10.956496000000001" />
    <detection t="5" x="49.42570667000001" y="105.11476269" z="-10.935781" />
    <detection t="6" x="52.450565850000004" y="108.36598000000001" z="-10.512957" />
    <detection t="7" x="57.074456020000014" y="111.7434726" z="-10.760611" />
    <detection t="8" x="62.72313274999999" y="114.08631481" z="-11.701159" />
  </particle>
  <particle nSpots="35">
    <detection t="11" x="158.26577037000004" y="81.67587953" z="7.758731" />
    <detection t="12" x="155.76075526" y="81.11325372" z="8.462789" />
    <detection t="13" x="154.39776119000004" y="80.87916815000001" z="7.680668400000001" />
    <detection t="14" x="153.25686233" y="80.60649843" z="7.586450999999999" />
    <detection t="15" x="151.98260486000004" y="80.26505588" z="7.4359326" />
    <detection t="16" x="150.74262693000003" y="79.95043498000001" z="7.0496144" />
    <detection t="17" x="149.5658128" y="79.62720394" z="7.090260000000001" />
    <detection t="18" x="148.33162236000004" y="79.40379122" z="6.925744" />
    <detection t="19" x="147.12545555000003" y="79.26388630000001" z="5.92204" />
    <detection t="20" x="145.89262298" y="79.07983463000001" z="3.8787730000000002" />
    <detection t="21" x="144.71673184000002" y="78.90752490000001" z="3.4374788" />
    <detection t="22" x="143.64270355000002" y="78.78686913" z="4.4098239999999995" />
    <detection t="23" x="142.5939586" y="78.69765361" z="2.6180517999999995" />
    <detection t="24" x="141.64417901000002" y="78.57885809000001" z="4.846118499999999" />
    <detection t="25" x="140.78537019000004" y="78.4681314" z="5.316408999999999" />
    <detection t="26" x="139.8866048" y="78.41807581" z="5.7587839999999995" />
    <detection t="27" x="139.04092707" y="78.33293219000001" z="4.084156" />
    <detection t="28" x="138.23687592" y="78.34063793" z="0.037261300000000004" />
    <detection t="29" x="137.53639684" y="78.35630036" z="6.9108872" />
    <detection t="30" x="136.87533403000003" y="78.41253429000001" z="-4.197123" />
    <detection t="31" x="136.2279231" y="78.41371494" z="-2.038461" />
    <detection t="32" x="135.63970906000003" y="78.39595646000001" z="-2.3402849999999997" />
    <detection t="33" x="134.98166918000004" y="78.43163475" z="3.9201665" />
    <detection t="34" x="134.39779113000003" y="78.39464372" z="2.7734425" />
    <detection t="35" x="133.8973492" y="78.43719185" z="3.7127602" />
    <detection t="36" x="133.38550258000004" y="78.51852974" z="4.017757" />
    <detection t="37" x="132.83197284" y="78.52958115000001" z="12.578559" />
    <detection t="38" x="132.1852472" y="78.57898305" z="12.143477" />
    <detection t="39" x="131.47439453000004" y="78.65670506000001" z="16.783205" />
    <detection t="40" x="130.87142446000001" y="78.63471701" z="-3.4519951" />
    <detection t="41" x="130.40357924" y="78.63690817000001" z="-1.4016898000000002" />
    <detection t="42" x="130.15502711" y="78.53065974" z="8.141250999999999" />
    <detection t="43" x="129.80104022" y="78.59504469000001" z="5.341704" />
    <detection t="44" x="129.53533139" y="78.63013120000001" z="3.5139562999999994" />
    <detection t="45" x="129.45953428" y="78.47463525" z="3.7123287000000005" />
  </particle>
  <particle nSpots="22">
    <detection t="9" x="132.06326229" y="22.913213129999995" z="-19.8672" />
    <detection t="10" x="126.80207995" y="22.682442629999997" z="-19.24902" />
    <detection t="11" x="121.55973179" y="22.56226959" z="-18.704819" />
    <detection t="12" x="116.34507401000002" y="22.35341839" z="-18.6604" />
    <detection t="13" x="111.56674600000002" y="22.19897049" z="-17.826763" />
    <detection t="14" x="106.94292257000001" y="22.22778608" z="-18.455292" />
    <detection t="15" x="102.69504947000001" y="22.4104301" z="-18.025063" />
    <detection t="16" x="98.77873476000002" y="22.762302839999997" z="-18.012184" />
    <detection t="17" x="94.99666065000002" y="23.263101849999998" z="-17.719404" />
    <detection t="18" x="91.4720097" y="23.71430881" z="-17.539993" />
    <detection t="19" x="88.07395529000001" y="24.146968539999996" z="-17.448729" />
    <detection t="20" x="84.78299213000003" y="24.57654024" z="-17.511011" />
    <detection t="21" x="81.44813362000002" y="24.984754179999996" z="-17.40316" />
    <detection t="22" x="78.06496250000004" y="25.4093565" z="-17.388056" />
    <detection t="23" x="74.63075328000002" y="26.083367939999995" z="-17.403414" />
    <detection t="24" x="71.58805283000004" y="26.888076229999996" z="-17.237125" />
    <detection t="25" x="68.70778886" y="27.693695589999997" z="-17.274117999999998" />
    <detection t="26" x="65.87599005999999" y="28.39467705" z="-17.304154999999998" />
    <detection t="27" x="63.258683029999986" y="29.20971917" z="-17.107429999999997" />
    <detection t="28" x="60.757732980000014" y="30.175696459999998" z="-16.935886" />
    <detection t="29" x="58.23266370000002" y="31.388213549999996" z="-16.657595" />
    <detection t="30" x="55.28809534000001" y="32.37163969" z="-17.088762" />
  </particle>
  <particle nSpots="26">
    <detection t="11" x="160.79517677" y="84.28543469" z="-4.4007025" />
    <detection t="12" x="162.48651668000002" y="85.15128547" z="-3.9767358" />
    <detection t="13" x="163.77267982" y="86.22206479" z="-5.2807403" />
    <detection t="14" x="165.83271324000003" y="86.51531836000001" z="-6.08151" />
    <detection t="15" x="166.49180722" y="88.12003170000001" z="-3.0587014999999997" />
    <detection t="16" x="167.75897531000004" y="89.11586893" z="-5.43763" />
    <detection t="17" x="168.89316130000003" y="89.84978768" z="-4.7353997" />
    <detection t="18" x="170.18830151000003" y="90.73962510000001" z="-4.6258550000000005" />
    <detection t="19" x="171.55465513000001" y="91.76446965000001" z="-4.38155" />
    <detection t="20" x="173.11206831000004" y="92.81432642" z="-4.635217" />
    <detection t="21" x="174.65663943000004" y="93.92921013" z="-4.851676" />
    <detection t="22" x="176.23551341" y="95.06005699" z="-4.7290470000000004" />
    <detection t="23" x="177.73887884000004" y="96.20101788000001" z="-4.5914807" />
    <detection t="24" x="179.33503891000004" y="97.31269217" z="-4.2392097" />
    <detection t="25" x="181.02496831000002" y="98.3903471" z="-4.104788" />
    <detection t="26" x="183.48660278" y="99.78551656" z="-3.902825" />
    <detection t="27" x="185.85890443" y="101.21034045" z="-4.710245" />
    <detection t="28" x="188.24262297" y="102.57225015" z="-4.4393835" />
    <detection t="29" x="190.84731170000003" y="103.84822529" z="-4.2257934" />
    <detection t="30" x="193.19696478000003" y="104.94712852" z="-4.3528686" />
    <detection t="31" x="195.61519168" y="105.82184975000001" z="-3.7044694" />
    <detection t="32" x="198.10422346000001" y="106.57456127" z="-3.7639382000000006" />
    <detection t="33" x="200.6336243" y="107.46046373" z="-5.423241" />
    <detection t="34" x="203.49538383000004" y="107.32553532" z="-3.053214" />
    <detection t="35" x="206.26902526000003" y="107.14755402" z="-3.4495347" />
    <detection t="36" x="208.80720973" y="106.58139331000001" z="-2.9143565" />
  </particle>
  <particle nSpots="2">
    <detection t="40" x="146.54845955000002" y="74.06080141000001" z="-17.81578" />
    <detection t="41" x="143.73722537000003" y="73.2532389" z="-18.07629" />
  </particle>
  <particle nSpots="26">
    <detection t="17" x="146.32681893" y="20.60615481" z="-20.748884" />
    <detection t="18" x="139.15702288" y="19.877071469999997" z="-20.706131" />
    <detection t="19" x="132.18160531" y="19.343581190000002" z="-20.477713" />
    <detection t="20" x="125.42505177999999" y="19.11078381" z="-20.626593" />
    <detection t="21" x="118.9056109" y="19.070708769999996" z="-20.495401" />
    <detection t="22" x="112.06141675000003" y="19.911398069999997" z="-20.52282" />
    <detection t="23" x="106.12613278000003" y="20.52499366" z="-20.009892" />
    <detection t="24" x="99.33173712000001" y="20.29836471" z="-19.65736" />
    <detection t="25" x="93.46704041000004" y="20.96912606" z="-20.661741" />
    <detection t="26" x="87.66578018000001" y="21.69320105" z="-20.145070999999998" />
    <detection t="27" x="81.88907234000004" y="22.560746" z="-20.38121" />
    <detection t="28" x="76.30678031000002" y="23.5878303" z="-20.332998" />
    <detection t="29" x="70.90563137000004" y="24.835533489999996" z="-20.476625" />
    <detection t="30" x="65.61710647000001" y="26.274425639999997" z="-20.549242" />
    <detection t="31" x="60.70541818999999" y="27.80655987" z="-20.277055999999998" />
    <detection t="32" x="56.07162169" y="29.318220949999997" z="-20.096773000000002" />
    <detection t="33" x="51.495740960000006" y="31.024092259999996" z="-19.960619" />
    <detection t="34" x="46.86245419000002" y="32.83733983" z="-20.167896" />
    <detection t="35" x="42.535482900000005" y="34.86436016" z="-20.040865" />
    <detection t="36" x="39.07228678000001" y="37.40331984" z="-19.755827" />
    <detection t="37" x="35.74869622" y="39.96220591" z="-18.494743" />
    <detection t="38" x="32.78701601" y="42.63611973" z="-19.133512" />
    <detection t="39" x="29.863932140000003" y="44.89786677" z="-18.770351" />
    <detection t="40" x="26.915329630000002" y="46.88723938" z="-18.622015" />
    <detection t="41" x="24.08432651000001" y="49.40374505" z="-17.884127" />
    <detection t="42" x="21.725292500000023" y="51.5837565" z="-18.447232999999997" />
  </particle>
  <particle nSpots="27">
    <detection t="0" x="130.35482013" y="35.437104229999996" z="-15.558728" />
    <detection t="1" x="127.91333337000003" y="35.4864733" z="-15.774597" />
    <detection t="2" x="125.40290031" y="35.549731799999996" z="-15.776660999999999" />
    <detection t="3" x="122.90941292000002" y="35.63860161" z="-15.790792000000001" />
    <detection t="4" x="120.53662800000001" y="35.849036229999996" z="-15.670520999999999" />
    <detection t="5" x="117.98593724" y="36.06515083" z="-15.205275" />
    <detection t="6" x="115.49668000000003" y="36.265198739999995" z="-15.039660999999999" />
    <detection t="7" x="112.99880817000002" y="36.44813388" z="-15.042281" />
    <detection t="8" x="110.59143697000002" y="36.66977108" z="-15.132535" />
    <detection t="9" x="108.03967908999999" y="36.834688029999995" z="-15.028082999999999" />
    <detection t="10" x="105.61317982000003" y="37.09944867" z="-14.723441000000001" />
    <detection t="11" x="103.38462678000002" y="37.37084378" z="-14.570707" />
    <detection t="12" x="101.16833257000002" y="37.54442529" z="-14.424841" />
    <detection t="13" x="99.00722113" y="37.77805839" z="-14.669195000000002" />
    <detection t="14" x="96.84590968000003" y="37.95569258" z="-14.431854000000001" />
    <detection t="15" x="94.72189782000004" y="38.177277679999996" z="-14.30279" />
    <detection t="16" x="92.83236456000003" y="38.44073657" z="-14.064495" />
    <detection t="17" x="91.01814554999999" y="38.76453843" z="-13.947854999999999" />
    <detection t="18" x="89.26388180000004" y="39.0298326" z="-14.031460000000001" />
    <detection t="19" x="87.66845941000003" y="39.22020594" z="-13.633268" />
    <detection t="20" x="86.05285307000003" y="39.47715887" z="-14.552252" />
    <detection t="21" x="84.43870150999999" y="39.81338217" z="-13.326518" />
    <detection t="22" x="82.95104273000004" y="40.11612261" z="-13.312197" />
    <detection t="23" x="81.58935388000003" y="40.49666874" z="-12.733263" />
    <detection t="24" x="80.31273119000002" y="40.89429061" z="-13.416535000000001" />
    <detection t="25" x="79.46469848999999" y="41.39896461" z="-12.473208" />
    <detection t="26" x="78.49952568000003" y="41.90101151" z="-13.344997" />
  </particle>
  <particle nSpots="4">
    <detection t="39" x="62.458385090000036" y="120.34333748" z="-19.495829" />
    <detection t="40" x="60.48728141000004" y="120.8904245" z="-19.018997" />
    <detection t="41" x="61.493882600000006" y="121.3524473" z="-18.871828" />
    <detection t="42" x="62.801646800000015" y="120.36417320000001" z="-19.123457000000002" />
  </particle>
  <particle nSpots="26">
    <detection t="0" x="42.11775392000001" y="110.60604583" z="13.051289" />
    <detection t="1" x="55.667143950000025" y="118.57974501000001" z="13.964455" />
    <detection t="2" x="71.04665098000004" y="123.18695153000002" z="6.3703356" />
    <detection t="3" x="82.79431645" y="123.45898972" z="2.3977017000000003" />
    <detection t="4" x="91.39004778000003" y="122.54981291000001" z="10.869639" />
    <detection t="5" x="97.39206284" y="122.496689" z="8.813119" />
    <detection t="6" x="104.80739473" y="121.50337872" z="16.1484" />
    <detection t="7" x="110.98738940999999" y="121.20107627000002" z="14.959187" />
    <detection t="8" x="117.41550158000001" y="121.34912663" z="12.805601" />
    <detection t="9" x="123.40798398999999" y="121.64769656000001" z="17.241734" />
    <detection t="10" x="129.2239369" y="122.07888833999999" z="15.504138000000001" />
    <detection t="11" x="134.39388883000004" y="122.32388309000001" z="19.302849" />
    <detection t="12" x="139.16969705000002" y="122.95499637" z="17.308212" />
    <detection t="13" x="143.71457389" y="122.8565988" z="20.382816000000002" />
    <detection t="14" x="147.45465664" y="123.92668071" z="19.9931" />
    <detection t="15" x="151.0171001" y="124.61375551" z="0.8469293999999999" />
    <detection t="16" x="153.91709047" y="125.27941369000001" z="17.601297" />
    <detection t="17" x="156.62200963000004" y="125.68356187" z="9.60266" />
    <detection t="18" x="158.98648674000003" y="126.29821755" z="8.417946" />
    <detection t="19" x="161.08272063000004" y="126.21460232000001" z="-6.3592935" />
    <detection t="20" x="162.59626831000003" y="126.75946352" z="-6.3231053" />
    <detection t="21" x="164.65968122000004" y="126.70324708000001" z="-9.200529" />
    <detection t="22" x="166.17356359000001" y="127.62234914000001" z="2.6646998" />
    <detection t="23" x="167.66055115" y="127.98650739000001" z="2.7424402000000003" />
    <detection t="24" x="168.75902335" y="127.95641136" z="-7.060708999999999" />
    <detection t="25" x="169.26040053000003" y="128.38699777" z="-4.53447" />
  </particle>
  <particle nSpots="33">
    <detection t="0" x="165.39278017000004" y="26.00845836" z="2.7701632999999997" />
    <detection t="1" x="161.64170108000002" y="24.992281409999997" z="2.875264" />
    <detection t="2" x="157.92161577000002" y="24.16891992" z="2.264526" />
    <detection t="3" x="154.20877741000004" y="23.49689874" z="1.9222834999999998" />
    <detection t="4" x="150.77295086000004" y="22.885199199999995" z="2.3644588" />
    <detection t="5" x="147.40809440000004" y="22.34741973" z="0.8557334999999999" />
    <detection t="6" x="144.18167934000002" y="21.80058811" z="1.6412308" />
    <detection t="7" x="141.17215809000004" y="21.320081860000002" z="2.1844837999999998" />
    <detection t="8" x="138.15393916" y="20.940313419999995" z="0.5313392" />
    <detection t="9" x="135.06217875" y="20.636701340000002" z="-0.22897056" />
    <detection t="10" x="132.15224383000003" y="20.5121101" z="-0.28053913" />
    <detection t="11" x="129.49719848" y="20.38552067" z="0.095935605" />
    <detection t="12" x="126.94051389999998" y="20.260626629999997" z="-0.21344846" />
    <detection t="13" x="124.43053638999999" y="20.148922640000002" z="0.08867853" />
    <detection t="14" x="121.88792514" y="19.918092179999995" z="7.125660000000001E-4" />
    <detection t="15" x="119.48434243000003" y="19.94735654" z="0.025622778" />
    <detection t="16" x="117.11769513000002" y="20.05378546" z="0.08530431" />
    <detection t="17" x="114.72125803" y="20.064673399999997" z="-0.043946333" />
    <detection t="18" x="112.44571181000003" y="20.08251747" z="-0.37102216" />
    <detection t="19" x="110.18056904000002" y="20.238384789999998" z="-0.37270015" />
    <detection t="20" x="108.06921051" y="20.05474583" z="-0.5350818" />
    <detection t="21" x="106.14064664" y="19.716140079999995" z="-0.4419456" />
    <detection t="22" x="104.35466114000002" y="19.39461155" z="-0.21171945" />
    <detection t="23" x="102.5232178" y="19.4156822" z="-0.7471227" />
    <detection t="24" x="100.87036133000004" y="19.517422240000002" z="-0.34052148" />
    <detection t="25" x="99.28445677000002" y="19.52887022" z="-0.31693000000000005" />
    <detection t="26" x="97.6688456" y="19.451620749999996" z="-0.36800079999999996" />
    <detection t="27" x="96.10279645000003" y="19.511444409999996" z="-0.5799026999999999" />
    <detection t="28" x="94.65420585000004" y="19.652687809999996" z="-0.5354224" />
    <detection t="29" x="93.30704589000004" y="19.879832049999997" z="-0.6942355" />
    <detection t="30" x="91.98489971000004" y="19.7969466" z="-0.44840485" />
    <detection t="31" x="90.70417779000002" y="19.57457987" z="-0.34266979" />
    <detection t="32" x="89.06156851000003" y="19.52991591" z="-0.38632494" />
  </particle>
  <particle nSpots="23">
    <detection t="11" x="184.37025833" y="26.70114159" z="-10.288831" />
    <detection t="12" x="185.65998683000004" y="26.326921669999997" z="-10.05949" />
    <detection t="13" x="187.10971719000003" y="25.960866869999997" z="-10.552044" />
    <detection t="14" x="188.81507725" y="25.557491239999997" z="-10.680622999999999" />
    <detection t="15" x="190.97355775" y="25.1675403" z="-10.796003" />
    <detection t="16" x="193.50431783" y="25.03637791" z="-10.406177" />
    <detection t="17" x="196.57124669" y="25.17511314" z="-10.6628895" />
    <detection t="18" x="200.27795111" y="25.691855419999996" z="-10.419308000000001" />
    <detection t="19" x="204.02598916" y="26.64571162" z="-9.742985000000001" />
    <detection t="20" x="207.96103963000002" y="27.99930604" z="-9.657853" />
    <detection t="21" x="212.37169157" y="29.783001049999996" z="-9.255305" />
    <detection t="22" x="217.02447928000004" y="31.933663769999995" z="-9.81489" />
    <detection t="23" x="221.65988103" y="34.88431155" z="-9.427883999999999" />
    <detection t="24" x="226.14992297999999" y="38.36348793" z="-9.085028999999999" />
    <detection t="25" x="230.34715565" y="42.098842489999996" z="-10.241275" />
    <detection t="26" x="233.45588244000004" y="46.08421441" z="-10.263297" />
    <detection t="27" x="235.6478396" y="49.60010139" z="-10.251736" />
    <detection t="28" x="237.37346056" y="52.872846450000004" z="-9.722767" />
    <detection t="29" x="238.38417463000002" y="55.867114519999994" z="-9.897144" />
    <detection t="30" x="238.62666893" y="58.40943298" z="-9.360755000000001" />
    <detection t="31" x="238.15473026" y="60.384840649999994" z="-10.156134" />
    <detection t="32" x="237.84119078000003" y="61.768656" z="-11.176524" />
    <detection t="33" x="237.06793528000003" y="62.12193898" z="-11.738384" />
  </particle>
  <particle nSpots="13">
    <detection t="27" x="23.81460685000002" y="55.45806509" z="-12.353188000000001" />
    <detection t="28" x="22.76947954000002" y="56.08359463" z="-13.572335999999998" />
    <detection t="29" x="21.917713600000013" y="56.057582700000005" z="-13.228936" />
    <detection t="30" x="21.342252880000018" y="55.896236769999994" z="-12.389183000000001" />
    <detection t="31" x="20.71625524000001" y="55.836389419999996" z="-12.038651" />
    <detection t="32" x="20.179079770000016" y="55.46170081" z="-12.313816000000001" />
    <detection t="33" x="20.128420980000016" y="55.18010727" z="-11.724902" />
    <detection t="34" x="20.02869733" y="53.55673638" z="-10.9959345" />
    <detection t="35" x="20.31269056000002" y="52.707150070000004" z="-10.720642" />
    <detection t="36" x="21.04863062000001" y="51.64871322" z="-10.576956" />
    <detection t="37" x="21.772434370000013" y="49.76030137" z="-8.454791" />
    <detection t="38" x="22.057773390000023" y="47.2655895" z="-9.874626" />
    <detection t="39" x="22.787124850000026" y="44.00308818" z="-10.209269" />
  </particle>
  <particle nSpots="4">
    <detection t="4" x="189.02253569000004" y="59.117603370000005" z="-1.4058453000000002" />
    <detection t="5" x="188.21357665" y="58.11169082999999" z="-2.1308658" />
    <detection t="6" x="186.68881013000004" y="57.139959350000005" z="-2.9588349999999997" />
    <detection t="7" x="185.27118199" y="56.262990159999994" z="-2.7989562" />
  </particle>
  <particle nSpots="9">
    <detection t="9" x="220.10286459000002" y="35.378141049999996" z="2.7493062000000004" />
    <detection t="10" x="216.65573725000002" y="33.94215064" z="2.330006" />
    <detection t="11" x="213.60973847000002" y="32.36095159" z="4.1685576" />
    <detection t="12" x="210.12521811" y="30.552462489999996" z="4.465587599999999" />
    <detection t="13" x="206.59276865000004" y="28.842883909999998" z="4.409835" />
    <detection t="14" x="202.59438171" y="26.77292069" z="4.6612563" />
    <detection t="15" x="199.16114372000004" y="24.812866219999997" z="4.2147125999999995" />
    <detection t="16" x="196.27244440000004" y="23.151116799999997" z="3.60774" />
    <detection t="17" x="194.4953163" y="22.12949406" z="3.739889" />
  </particle>
  <particle nSpots="27">
    <detection t="4" x="154.50491320000003" y="25.7068201" z="-9.679091" />
    <detection t="5" x="153.99448058000002" y="25.33537794" z="-9.586523" />
    <detection t="6" x="153.37277656999998" y="25.02080436" z="-9.776653" />
    <detection t="7" x="152.80797215" y="24.841373439999998" z="-9.879442999999998" />
    <detection t="8" x="152.22246944" y="24.654032960000002" z="-9.63978" />
    <detection t="9" x="151.78319394" y="24.373942649999996" z="-9.682885" />
    <detection t="10" x="151.35905064000002" y="24.005099199999997" z="-9.678782" />
    <detection t="11" x="150.86255775" y="23.78216218" z="-9.593231" />
    <detection t="12" x="150.42404159" y="23.619097499999995" z="-9.481647500000001" />
    <detection t="13" x="150.08215867" y="23.433793879999996" z="-9.689799" />
    <detection t="14" x="149.87185597" y="23.08987923" z="-9.4255" />
    <detection t="15" x="149.63347035000004" y="22.71307762" z="-9.791310000000001" />
    <detection t="16" x="149.43621443" y="22.37064033" z="-9.3247" />
    <detection t="17" x="149.17750506" y="22.22440909" z="-9.662814" />
    <detection t="18" x="149.24688574000004" y="22.076498539999996" z="-9.338971" />
    <detection t="19" x="149.35312820000001" y="21.749257979999996" z="-9.924197999999999" />
    <detection t="20" x="149.40103533" y="21.4455607" z="-9.859200999999999" />
    <detection t="21" x="149.46354938000002" y="21.34025262" z="-9.645753" />
    <detection t="22" x="149.79980577000003" y="21.33499974" z="-8.887437" />
    <detection t="23" x="150.19606966999999" y="20.851889829999998" z="-9.354844" />
    <detection t="24" x="150.62272898999998" y="20.38031961" z="-9.749953" />
    <detection t="25" x="151.21340945000003" y="20.12591001" z="-9.46144" />
    <detection t="26" x="151.87777401" y="19.83358904" z="-9.366598" />
    <detection t="27" x="152.66980336" y="19.55264993" z="-9.672446" />
    <detection t="28" x="153.44913927" y="19.07067737" z="-9.30325" />
    <detection t="29" x="154.17315183" y="18.69632756" z="-9.915242" />
    <detection t="30" x="155.32412317" y="18.311928099999996" z="-9.0805235" />
  </particle>
  <particle nSpots="25">
    <detection t="0" x="72.67094448" y="81.31151816" z="-15.5462475" />
    <detection t="1" x="71.60570775000002" y="81.64021325" z="-15.28444" />
    <detection t="2" x="70.56600556000001" y="82.10481504" z="-15.139485999999998" />
    <detection t="3" x="69.54210042" y="82.51074487000001" z="-15.416847" />
    <detection t="4" x="68.42225165000002" y="82.93243717" z="-15.100439999999999" />
    <detection t="5" x="67.34442103999999" y="83.40282173" z="-15.174131" />
    <detection t="6" x="66.31059999000001" y="84.11138561" z="-15.084944" />
    <detection t="7" x="65.29039146000002" y="85.15992325" z="-15.284245" />
    <detection t="8" x="64.12761491999998" y="85.84416465000001" z="-15.227085" />
    <detection t="9" x="63.07539387000003" y="86.60079803" z="-14.764594" />
    <detection t="10" x="62.091962490000014" y="87.39263477" z="-14.737992000000002" />
    <detection t="11" x="61.09213865000004" y="88.00063730000001" z="-14.945146" />
    <detection t="12" x="60.25264161000001" y="88.67151379" z="-14.710852" />
    <detection t="13" x="59.455002570000005" y="89.63912192000001" z="-14.956276999999998" />
    <detection t="14" x="58.61696862000002" y="90.35872545000001" z="-14.475839" />
    <detection t="15" x="57.665993790000016" y="91.26414782" z="-14.093054" />
    <detection t="16" x="56.35086444000001" y="92.30074130000001" z="-14.316170999999999" />
    <detection t="17" x="55.19391213" y="93.50353473000001" z="-13.937145000000001" />
    <detection t="18" x="54.24683809000001" y="94.73600821000001" z="-13.753155" />
    <detection t="19" x="53.54218812000002" y="96.11341878" z="-13.656416" />
    <detection t="20" x="53.075711900000016" y="97.29314059000001" z="-13.632435000000001" />
    <detection t="21" x="52.97825247" y="98.5065151" z="-13.663169" />
    <detection t="22" x="52.882072530000016" y="99.71780045" z="-12.678745" />
    <detection t="23" x="52.63356122000002" y="101.37563233" z="-12.886034" />
    <detection t="24" x="52.03950114" y="102.7276748" z="-12.404614" />
  </particle>
  <particle nSpots="45">
    <detection t="0" x="155.92873532" y="110.71642776" z="-8.067075" />
    <detection t="1" x="162.79563681000002" y="112.88242324000001" z="-8.006333" />
    <detection t="2" x="169.89411379" y="115.22237515" z="-8.2333975" />
    <detection t="3" x="177.38371994" y="118.01651893000002" z="-8.34775" />
    <detection t="4" x="185.08090303" y="121.03816602" z="-8.616503" />
    <detection t="5" x="193.47595715" y="123.60620502" z="-8.315522999999999" />
    <detection t="6" x="202.72786614" y="124.73878975" z="-8.323639" />
    <detection t="7" x="212.63338512" y="123.72796303999999" z="-9.221627" />
    <detection t="8" x="221.91083232" y="120.19456819999999" z="-9.401709" />
    <detection t="9" x="229.40466730000003" y="115.20903519000001" z="-10.076731" />
    <detection t="10" x="234.71738362000002" y="109.9188848" z="-10.44537" />
    <detection t="11" x="238.1227973" y="104.82953912" z="-11.531713499999999" />
    <detection t="12" x="239.90741666000002" y="100.28931229000001" z="-12.074282" />
    <detection t="13" x="240.49702671" y="96.28009986" z="-13.811451000000002" />
    <detection t="14" x="240.1660736" y="92.69983454000001" z="-15.524414000000002" />
    <detection t="15" x="239.16346505" y="89.44203932" z="-16.052267" />
    <detection t="16" x="237.43183815000003" y="86.32823478" z="-16.969715" />
    <detection t="17" x="234.78135907" y="83.33204588000001" z="-17.180475" />
    <detection t="18" x="231.58929721000004" y="80.42638139" z="-17.126435999999998" />
    <detection t="19" x="228.22251052000001" y="77.6812948" z="-17.112246" />
    <detection t="20" x="224.78649976000003" y="75.08693600000001" z="-17.051573" />
    <detection t="21" x="221.37128127" y="72.62058227" z="-16.918723999999997" />
    <detection t="22" x="217.91124349" y="70.22373717" z="-16.929667000000002" />
    <detection t="23" x="214.53141768" y="67.9093184" z="-16.871561" />
    <detection t="24" x="211.13749018" y="65.66775696" z="-16.971899" />
    <detection t="25" x="207.77317043" y="63.52163914999999" z="-17.213179" />
    <detection t="26" x="204.57214001" y="61.40022574" z="-17.212164" />
    <detection t="27" x="201.35326447" y="59.47680096" z="-16.642982" />
    <detection t="28" x="198.24039632" y="57.562741949999996" z="-16.851475" />
    <detection t="29" x="195.29085353" y="55.88245466" z="-16.841616000000002" />
    <detection t="30" x="192.30868658000003" y="54.18366527999999" z="-16.809254" />
    <detection t="31" x="189.30051314000002" y="52.56934702" z="-16.996025" />
    <detection t="32" x="186.35133897000003" y="51.02116482" z="-16.757939999999998" />
    <detection t="33" x="183.43615177000004" y="49.52941471" z="-16.444315" />
    <detection t="34" x="180.60422294" y="48.20579735" z="-16.710135" />
    <detection t="35" x="177.76486401" y="46.950188499999996" z="-16.164939999999998" />
    <detection t="36" x="174.93443286000002" y="45.82178521" z="-16.148548" />
    <detection t="37" x="172.20866499" y="44.72569516" z="-16.058726999999998" />
    <detection t="38" x="169.38009059" y="43.782598029999996" z="-15.837523000000001" />
    <detection t="39" x="166.80964320000004" y="42.93355795" z="-15.792329" />
    <detection t="40" x="164.33373856000003" y="42.09386953" z="-16.170460000000002" />
    <detection t="41" x="161.87580246" y="41.28284548" z="-15.568074" />
    <detection t="42" x="159.44122801000003" y="40.49244691" z="-15.472992000000001" />
    <detection t="43" x="156.92792054" y="39.67713416" z="-15.103244" />
    <detection t="44" x="154.70959657000003" y="39.00739233" z="-15.140529999999998" />
  </particle>
  <particle nSpots="42">
    <detection t="0" x="108.79970192000002" y="32.836008289999995" z="-7.135469400000001" />
    <detection t="1" x="107.34347056000001" y="33.00242451" z="-6.910664" />
    <detection t="2" x="105.87621573000001" y="33.245512139999995" z="-7.161433000000001" />
    <detection t="3" x="104.15655679000002" y="33.36733967" z="-7.055989" />
    <detection t="4" x="102.6757417" y="33.45056466" z="-7.825642599999999" />
    <detection t="5" x="101.16321434000002" y="33.80236419" z="-8.03399" />
    <detection t="6" x="99.47425394999999" y="34.27795541" z="-8.268642999999999" />
    <detection t="7" x="97.70326852" y="34.682897319999995" z="-7.4843526" />
    <detection t="8" x="95.69251016000004" y="35.12427458" z="-7.439852" />
    <detection t="9" x="93.49312536000002" y="35.40477316" z="-7.4190693" />
    <detection t="10" x="91.44156931000003" y="35.76520766" z="-7.5240345" />
    <detection t="11" x="89.44000487" y="36.18101069" z="-7.5150312999999995" />
    <detection t="12" x="87.30812772000002" y="36.59077049" z="-7.4877534" />
    <detection t="13" x="85.4510373" y="37.13741964" z="-7.754277" />
    <detection t="14" x="83.69110169000004" y="37.57473897" z="-7.528801400000001" />
    <detection t="15" x="81.98615623" y="38.112751779999996" z="-7.356166" />
    <detection t="16" x="80.32628625000001" y="38.65417328" z="-7.542281" />
    <detection t="17" x="78.71797928000001" y="39.19719646" z="-7.410080000000001" />
    <detection t="18" x="77.19039662" y="39.87898362" z="-7.208017" />
    <detection t="19" x="75.85108009999999" y="40.47148517" z="-6.904021000000001" />
    <detection t="20" x="74.54280539000001" y="41.13107087" z="-7.323467999999999" />
    <detection t="21" x="73.46553836000004" y="41.78816345" z="-6.717538" />
    <detection t="22" x="72.43535623000002" y="42.49179032" z="-6.9372240000000005" />
    <detection t="23" x="71.31575282" y="43.19462282" z="-7.0072284" />
    <detection t="24" x="70.20722278" y="43.82358513" z="-6.6882906" />
    <detection t="25" x="69.22867065000003" y="44.59606189" z="-7.1677865999999995" />
    <detection t="26" x="68.22788952000002" y="45.23336947" z="-6.774638" />
    <detection t="27" x="67.46913178" y="46.13505693" z="-6.871965400000001" />
    <detection t="28" x="66.64547773999999" y="46.83961808" z="-6.6101575" />
    <detection t="29" x="65.70642025000001" y="47.50924128" z="-6.6702185" />
    <detection t="30" x="64.82511407000004" y="48.23921488" z="-7.3583674" />
    <detection t="31" x="64.03193671000002" y="49.00887506" z="-8.008521" />
    <detection t="32" x="63.28491242000001" y="49.75218819" z="-7.698900999999999" />
    <detection t="33" x="62.52390661000004" y="50.730461150000004" z="-7.31141" />
    <detection t="34" x="61.855429430000015" y="51.32258631" z="-6.6434107000000004" />
    <detection t="35" x="61.20362663000003" y="52.50259648" z="-6.9113115999999994" />
    <detection t="36" x="60.64725039000001" y="53.76177164999999" z="-6.4418664" />
    <detection t="37" x="60.01130298000004" y="55.05286417" z="-6.878263499999999" />
    <detection t="38" x="59.07119881000003" y="56.18010637" z="-7.1469727" />
    <detection t="39" x="58.22479704" y="56.93511279999999" z="-7.032025999999999" />
    <detection t="40" x="57.38666753000001" y="57.830786839999995" z="-6.833978999999999" />
    <detection t="41" x="56.584088990000026" y="58.652981669999996" z="-6.7775479999999995" />
  </particle>
  <particle nSpots="43">
    <detection t="0" x="221.64052930000003" y="115.47528833000001" z="-9.636314" />
    <detection t="1" x="229.58834023000003" y="109.8754997" z="-10.531141" />
    <detection t="2" x="234.66958888" y="104.01640143" z="-11.182084" />
    <detection t="3" x="236.89492316000002" y="98.41735263000001" z="-13.080608999999999" />
    <detection t="4" x="237.15106524000004" y="93.41743314" z="-15.322405999999999" />
    <detection t="5" x="235.88110419000003" y="89.17821735000001" z="-16.538399" />
    <detection t="6" x="232.73314385000003" y="85.08033074000001" z="-17.238184" />
    <detection t="7" x="228.44420042000002" y="81.1997168" z="-17.461323" />
    <detection t="8" x="224.05317309000003" y="77.59628411" z="-17.273498999999997" />
    <detection t="9" x="219.39990509" y="74.10790829000001" z="-17.610235" />
    <detection t="10" x="214.4735829" y="70.78268582000001" z="-17.422373" />
    <detection t="11" x="209.57024447000003" y="67.71589136" z="-17.451145" />
    <detection t="12" x="204.78164836000002" y="64.83108261000001" z="-17.436073" />
    <detection t="13" x="200.05680615" y="62.18334572999999" z="-17.327595000000002" />
    <detection t="14" x="195.43070705000002" y="59.68550806" z="-16.944658" />
    <detection t="15" x="191.04397093" y="57.44291299" z="-17.330772" />
    <detection t="16" x="186.91517859000004" y="55.457903300000005" z="-17.336853" />
    <detection t="17" x="182.91995439" y="53.60964811" z="-17.118055" />
    <detection t="18" x="179.11057502" y="51.96098075" z="-16.907654" />
    <detection t="19" x="175.48943555" y="50.47766558" z="-17.400760000000002" />
    <detection t="20" x="171.9312948" y="49.16477485" z="-17.027153" />
    <detection t="21" x="168.25511453000001" y="47.93672544" z="-16.942413000000002" />
    <detection t="22" x="164.62401909" y="46.83784375" z="-16.539072" />
    <detection t="23" x="161.06845009" y="45.83392198" z="-16.327868" />
    <detection t="24" x="157.69511547000002" y="44.86549374" z="-16.214111" />
    <detection t="25" x="154.42806708" y="43.91061373" z="-16.551222" />
    <detection t="26" x="151.17884462" y="42.98511532" z="-16.964561" />
    <detection t="27" x="147.9041522" y="42.12318433" z="-16.725782000000002" />
    <detection t="28" x="144.57039344000003" y="41.27473199" z="-16.829258" />
    <detection t="29" x="141.30174388" y="40.599134639999995" z="-16.432613" />
    <detection t="30" x="138.10132926" y="40.03426603" z="-16.303205" />
    <detection t="31" x="134.85170736999999" y="39.54778563" z="-16.795034" />
    <detection t="32" x="131.62841731000003" y="39.158181389999996" z="-16.602259" />
    <detection t="33" x="128.47187979" y="38.75109707" z="-16.09991" />
    <detection t="34" x="125.30368900000002" y="38.53231201" z="-16.483196" />
    <detection t="35" x="122.18653913000003" y="38.32987851" z="-16.313763" />
    <detection t="36" x="119.12681154" y="38.18898121" z="-16.31073" />
    <detection t="37" x="116.13184744" y="38.07446764" z="-16.08446" />
    <detection t="38" x="113.28217864999999" y="37.92083247" z="-15.7437105" />
    <detection t="39" x="110.2503835" y="37.952922539999996" z="-16.16544" />
    <detection t="40" x="107.62154604" y="37.93539625" z="-15.948412" />
    <detection t="41" x="104.90531694999999" y="37.972805969999996" z="-15.343164999999999" />
    <detection t="42" x="102.46891536999999" y="38.01903933" z="-15.766641" />
  </particle>
  <particle nSpots="28">
    <detection t="0" x="207.98587583" y="57.61987704999999" z="2.7918875" />
    <detection t="1" x="205.20973678000001" y="55.737080080000005" z="2.1673810000000002" />
    <detection t="2" x="202.58913399" y="53.96892234999999" z="1.8791639" />
    <detection t="3" x="199.99555132" y="52.1644562" z="1.3749666999999999" />
    <detection t="4" x="197.28392972" y="50.43468261" z="1.2225171000000001" />
    <detection t="5" x="194.67394183" y="48.74550076" z="1.0881361" />
    <detection t="6" x="191.93879025" y="47.16584265" z="1.7385560000000002" />
    <detection t="7" x="189.32266177000002" y="45.71498578" z="1.0922204" />
    <detection t="8" x="186.80773751000004" y="44.25883245" z="1.3279752" />
    <detection t="9" x="184.35957942" y="42.86384536" z="0.85477865" />
    <detection t="10" x="181.96950669" y="41.499790499999996" z="0.6144821999999999" />
    <detection t="11" x="179.53984400000002" y="40.19791351" z="-0.03990353" />
    <detection t="12" x="177.07584453000004" y="39.0083875" z="0.28713578" />
    <detection t="13" x="174.65086760000003" y="37.946643019999996" z="-0.19501859" />
    <detection t="14" x="172.23108487000002" y="36.858370889999996" z="-0.26381788" />
    <detection t="15" x="169.87285019" y="35.900932069999996" z="-0.5260906999999999" />
    <detection t="16" x="167.58822542000001" y="34.95801464" z="-0.3684667" />
    <detection t="17" x="165.30138140000003" y="34.02851629" z="-0.14079595" />
    <detection t="18" x="162.8970761" y="33.186893059999996" z="-0.13128886" />
    <detection t="19" x="160.54177379000004" y="32.45402379" z="-0.19517708" />
    <detection t="20" x="158.21876654" y="31.839670649999995" z="-0.07251031" />
    <detection t="21" x="156.02379806" y="31.26803608" z="-0.23786229" />
    <detection t="22" x="153.89916220000003" y="30.744420339999998" z="-0.31522536" />
    <detection t="23" x="151.64257695999999" y="30.210474659999996" z="-0.5283777" />
    <detection t="24" x="149.41276357000004" y="29.63068459" z="-0.449475" />
    <detection t="25" x="147.22731192000003" y="29.168506039999997" z="-0.32019132" />
    <detection t="26" x="145.17753744000004" y="28.77408801" z="0.28832468" />
    <detection t="27" x="143.50648975000001" y="28.72120417" z="-0.5666196" />
  </particle>
  <particle nSpots="3">
    <detection t="0" x="153.74468712000004" y="61.19863329" z="-14.816998000000002" />
    <detection t="1" x="151.90638189000003" y="60.967262049999995" z="-13.069201" />
    <detection t="2" x="150.69244507000002" y="60.70737721" z="-14.721314999999999" />
  </particle>
  <particle nSpots="39">
    <detection t="0" x="164.18822223" y="81.46135598000001" z="4.727361" />
    <detection t="1" x="163.51464422000004" y="81.41366952" z="4.359145" />
    <detection t="2" x="163.07594338" y="81.28534909000001" z="4.375136" />
    <detection t="3" x="162.55649348000003" y="81.27785371" z="4.055181" />
    <detection t="4" x="162.07658489" y="81.16363034000001" z="3.6942152999999998" />
    <detection t="5" x="161.55179485000002" y="81.13588046000001" z="3.4679196000000005" />
    <detection t="6" x="161.13150569000004" y="81.09874767000001" z="3.0814254" />
    <detection t="7" x="160.78105776" y="81.11194314000001" z="3.0105016" />
    <detection t="8" x="160.72565991" y="81.08795663000001" z="3.0085572999999997" />
    <detection t="9" x="160.51564776000004" y="81.0143386" z="2.2588790000000003" />
    <detection t="10" x="160.23391111" y="81.01604795" z="2.5952656000000003" />
    <detection t="11" x="159.92356937" y="81.06048574" z="2.5726721" />
    <detection t="12" x="159.67315207000001" y="81.13244347000001" z="1.9883487000000002" />
    <detection t="13" x="159.3237588" y="81.36972706" z="1.078363" />
    <detection t="14" x="158.98836211000003" y="81.58196396000001" z="0.6393232" />
    <detection t="15" x="158.81318113000003" y="81.75716115" z="0.22573382" />
    <detection t="16" x="158.60074789000004" y="81.90829380000001" z="0.21554242" />
    <detection t="17" x="158.56527493" y="82.12738831" z="0.104958" />
    <detection t="18" x="158.63400887" y="82.35885934000001" z="0.32084638" />
    <detection t="19" x="158.81028305" y="82.60853691000001" z="0.47866446" />
    <detection t="20" x="159.16280231000002" y="82.88698232" z="0.4367634" />
    <detection t="21" x="159.42821152" y="83.21373138" z="0.2528011" />
    <detection t="22" x="159.80413758000003" y="83.6243645" z="0.50388616" />
    <detection t="23" x="160.17445667000004" y="84.13855235000001" z="0.39422724" />
    <detection t="24" x="160.60578354" y="84.66351850000001" z="0.50554025" />
    <detection t="25" x="161.09724635999999" y="85.1394516" z="0.28261793" />
    <detection t="26" x="161.65733103000002" y="85.62510078000001" z="0.91033554" />
    <detection t="27" x="162.20783915000004" y="86.17067073000001" z="1.3248875" />
    <detection t="28" x="162.76933206" y="86.67648239" z="0.4434737" />
    <detection t="29" x="163.33480751000002" y="87.18885779" z="0.33361417" />
    <detection t="30" x="164.00402924000002" y="87.70372244" z="0.82595676" />
    <detection t="31" x="164.66423188" y="88.11412403" z="0.4691491" />
    <detection t="32" x="164.56494857" y="88.49883158" z="1.1818621" />
    <detection t="33" x="165.05083772" y="88.94365264000001" z="1.5769365" />
    <detection t="34" x="165.47507714" y="89.48343862" z="0.76543677" />
    <detection t="35" x="166.06053209000004" y="90.27629909000001" z="2.6819737" />
    <detection t="36" x="167.00413598" y="90.78062489000001" z="1.1963473999999998" />
    <detection t="37" x="167.74353842" y="91.68907510000001" z="1.9133542000000001" />
    <detection t="38" x="169.14927277000004" y="92.36587658" z="2.586061" />
  </particle>
  <particle nSpots="30">
    <detection t="11" x="169.64159502" y="114.30043004000001" z="-12.52522" />
    <detection t="12" x="178.12141898" y="117.60914912000001" z="-13.730993" />
    <detection t="13" x="187.70875616" y="120.34007792" z="-13.124463" />
    <detection t="14" x="197.83260921" y="122.22959953" z="-10.829203" />
    <detection t="15" x="207.46221955" y="124.00405529" z="-13.274614000000001" />
    <detection t="16" x="215.62049822" y="122.46601932000002" z="-13.766476" />
    <detection t="17" x="221.10214276" y="119.21281238" z="-14.5842" />
    <detection t="18" x="224.1107922" y="115.50569836" z="-15.833239" />
    <detection t="19" x="224.92288617000003" y="112.01714343" z="-16.711447" />
    <detection t="20" x="224.11322789000002" y="108.83690723000001" z="-16.685837" />
    <detection t="21" x="222.31351603000002" y="105.90925954000001" z="-17.030193" />
    <detection t="22" x="219.88065918" y="103.24072703" z="-16.893553" />
    <detection t="23" x="217.00089957" y="100.71068967000001" z="-16.840586" />
    <detection t="24" x="213.80898144000003" y="98.27388406" z="-17.005665" />
    <detection t="25" x="210.60891305" y="96.07015661000001" z="-17.30694" />
    <detection t="26" x="207.270394" y="93.9940997" z="-16.945541" />
    <detection t="27" x="204.16214372000002" y="92.09164719" z="-16.961111" />
    <detection t="28" x="201.06662094" y="90.29593055000001" z="-16.899803" />
    <detection t="29" x="197.96040471999999" y="88.65510025" z="-16.958103" />
    <detection t="30" x="195.06347816" y="87.10633001000001" z="-17.024214" />
    <detection t="31" x="192.17021384000003" y="85.82072911" z="-16.219519000000002" />
    <detection t="32" x="189.47975235" y="84.58302351" z="-16.061435999999997" />
    <detection t="33" x="186.78781759000003" y="83.36894020000001" z="-16.452202" />
    <detection t="34" x="184.35607402" y="82.3792391" z="-15.559012" />
    <detection t="35" x="181.8743819" y="81.29018942" z="-15.755897000000001" />
    <detection t="36" x="179.74927681000003" y="80.34902662" z="-15.744082999999998" />
    <detection t="37" x="177.42253976" y="79.58425769" z="-15.413527499999999" />
    <detection t="38" x="175.23295259000002" y="78.91487084" z="-15.267361" />
    <detection t="39" x="173.27820824000003" y="78.30059242" z="-15.073175" />
    <detection t="40" x="171.42583175" y="77.62415513" z="-15.160544" />
  </particle>
  <particle nSpots="3">
    <detection t="0" x="117.47899243" y="98.84442122" z="-7.7768006" />
    <detection t="1" x="122.19710261" y="99.43745618000001" z="-8.401877" />
    <detection t="2" x="127.13671825" y="100.31806721000001" z="-8.01647" />
  </particle>
  <particle nSpots="35">
    <detection t="0" x="93.58627060000003" y="21.685227919999996" z="4.2156577" />
    <detection t="1" x="88.32283805000003" y="22.21545538" z="4.0964327" />
    <detection t="2" x="83.20361687000002" y="22.97777509" z="3.3829" />
    <detection t="3" x="78.20950854" y="23.924602289999996" z="3.7210286" />
    <detection t="4" x="73.21765593999999" y="25.05127342" z="3.474053" />
    <detection t="5" x="68.46574741" y="26.356265360000002" z="2.9083639999999997" />
    <detection t="6" x="63.95118936" y="27.86490567" z="2.7058508" />
    <detection t="7" x="59.59635291000001" y="29.436922109999998" z="2.5448868" />
    <detection t="8" x="55.60288683000002" y="31.166703" z="2.2717093999999998" />
    <detection t="9" x="51.66202967000001" y="33.100736139999995" z="2.8282316" />
    <detection t="10" x="48.153019390000026" y="35.23398581" z="2.6742446" />
    <detection t="11" x="44.83593350000001" y="37.283577799999996" z="3.040542" />
    <detection t="12" x="41.430053180000016" y="39.60423839" z="2.1442125" />
    <detection t="13" x="38.36841597" y="41.958255279999996" z="0.9583244000000001" />
    <detection t="14" x="35.33342504000001" y="44.47974584" z="1.0598722" />
    <detection t="15" x="32.50499860000002" y="46.928931139999996" z="1.5899333" />
    <detection t="16" x="29.97288524000001" y="49.60484568" z="1.3658780000000001" />
    <detection t="17" x="27.464702150000022" y="52.023451009999995" z="1.8521006000000002" />
    <detection t="18" x="24.938734460000006" y="54.34742485" z="2.3788150000000003" />
    <detection t="19" x="22.298479870000023" y="56.315561640000006" z="2.8765774" />
    <detection t="20" x="19.98970804000001" y="58.318451880000005" z="1.1343656000000002" />
    <detection t="21" x="17.926747610000007" y="60.237809719999994" z="0.19082305" />
    <detection t="22" x="16.507440120000012" y="61.99048923" z="0.2608688" />
    <detection t="23" x="15.370788380000022" y="63.200845019999996" z="-0.13081276" />
    <detection t="24" x="14.101594610000006" y="63.733745250000005" z="-0.6657744999999999" />
    <detection t="25" x="13.047410620000022" y="63.688111119999995" z="-0.927918" />
    <detection t="26" x="11.750101780000023" y="62.58872104" z="-1.1327589" />
    <detection t="27" x="10.8369821" y="61.79562189999999" z="-1.8014145000000001" />
    <detection t="28" x="10.427769650000016" y="59.561218079999996" z="-3.3575792" />
    <detection t="29" x="10.610912910000025" y="56.216353649999995" z="-4.5395412" />
    <detection t="30" x="10.955097410000008" y="52.25073396" z="-5.3361588" />
    <detection t="31" x="12.374090530000018" y="47.37925132" z="-5.839961" />
    <detection t="32" x="15.14885369000001" y="41.83949362" z="-6.383573" />
    <detection t="33" x="19.410474660000006" y="35.81005209" z="-5.5829625" />
    <detection t="34" x="24.661400300000025" y="30.722976799999998" z="-5.290896" />
  </particle>
  <particle nSpots="20">
    <detection t="10" x="29.023130260000016" y="109.78578452" z="-18.054077" />
    <detection t="11" x="39.31268708000002" y="119.62666014000001" z="-12.746158" />
    <detection t="12" x="55.85429804" y="126.79330712000001" z="-13.360837" />
    <detection t="13" x="82.31857794000001" y="125.98428355000001" z="16.000938" />
    <detection t="14" x="114.43838466" y="121.58594856000002" z="-15.186558999999999" />
    <detection t="15" x="143.04616877" y="122.34003823" z="-17.382177" />
    <detection t="16" x="163.40081868" y="123.98792623" z="-16.803995" />
    <detection t="17" x="175.40091741000003" y="125.75722956000001" z="-19.862545" />
    <detection t="18" x="180.31957681" y="126.02886483" z="-19.565348" />
    <detection t="19" x="180.04757032000003" y="125.09624933" z="-19.935229999999997" />
    <detection t="20" x="173.25043495" y="122.93254934000001" z="-19.425198" />
    <detection t="21" x="163.07223209" y="120.59409853" z="-19.372019" />
    <detection t="22" x="152.43803236000002" y="118.69547719000002" z="-19.463998999999998" />
    <detection t="23" x="142.22656038000002" y="117.80848679000002" z="-18.172039" />
    <detection t="24" x="131.74380972" y="116.62424628" z="-19.195875" />
    <detection t="25" x="121.36484619999999" y="116.41856117" z="-19.213781" />
    <detection t="26" x="110.99268775000002" y="116.66975092000001" z="-19.659520999999998" />
    <detection t="27" x="101.11934074000004" y="117.75534057000002" z="-18.286947" />
    <detection t="28" x="90.50981397000004" y="118.93281118000002" z="-18.36583" />
    <detection t="29" x="81.14627949999999" y="120.44974001" z="-18.002895000000002" />
  </particle>
  <particle nSpots="41">
    <detection t="0" x="195.24462782" y="53.137095089999995" z="6.073168" />
    <detection t="1" x="188.41798857999999" y="50.000594289999995" z="5.844048" />
    <detection t="2" x="181.99992170000002" y="47.202417239999996" z="6.764441000000001" />
    <detection t="3" x="175.75563151" y="44.78931223" z="6.636199499999999" />
    <detection t="4" x="169.66115326" y="42.55445743" z="5.3490605" />
    <detection t="5" x="163.69250545" y="40.75728005" z="4.839805" />
    <detection t="6" x="157.69499371" y="39.12066942" z="4.5096393" />
    <detection t="7" x="151.90542771000003" y="37.83409122" z="4.3530793" />
    <detection t="8" x="146.57323122000003" y="36.83272262" z="3.6861493999999997" />
    <detection t="9" x="141.48682111" y="36.082655779999996" z="3.2926724000000003" />
    <detection t="10" x="136.57625443" y="35.52160101" z="3.0640366" />
    <detection t="11" x="131.96049143" y="35.01602115" z="2.0053723000000003" />
    <detection t="12" x="127.36390642999999" y="34.58350549" z="1.7160935000000002" />
    <detection t="13" x="122.89593468000004" y="34.312157379999995" z="2.3602993" />
    <detection t="14" x="118.52466977" y="34.11474751" z="2.2197359" />
    <detection t="15" x="114.32969238000004" y="34.116052159999995" z="3.4589322" />
    <detection t="16" x="110.38170471000001" y="34.167511749999996" z="2.6253130000000002" />
    <detection t="17" x="106.4530638" y="34.2976166" z="2.7911650000000003" />
    <detection t="18" x="102.64585939" y="34.47800054" z="2.7792543999999997" />
    <detection t="19" x="99.08408013000002" y="34.66291079" z="2.7288039" />
    <detection t="20" x="95.49449086999999" y="35.02879581" z="2.9045627" />
    <detection t="21" x="91.79363529" y="35.48117199" z="2.6828206000000003" />
    <detection t="22" x="88.27370865" y="36.023978639999996" z="2.5509782000000003" />
    <detection t="23" x="84.72335526" y="36.62641095" z="2.5028777" />
    <detection t="24" x="81.37622195" y="37.35930542" z="2.7043347" />
    <detection t="25" x="77.97154436" y="38.1337141" z="2.6135203999999996" />
    <detection t="26" x="74.59683203000003" y="39.21103996" z="2.5024368999999997" />
    <detection t="27" x="71.31098409000003" y="40.25627906" z="2.6394389" />
    <detection t="28" x="68.19141110000004" y="41.418655109999996" z="2.2431824000000002" />
    <detection t="29" x="65.10343308" y="42.73415598" z="1.1794431" />
    <detection t="30" x="61.994348349999996" y="44.124369609999995" z="2.220483" />
    <detection t="31" x="58.845619" y="45.77925133" z="2.3397725" />
    <detection t="32" x="56.03378319000001" y="47.00746029" z="2.2805526" />
    <detection t="33" x="53.20952201" y="48.95244013" z="2.1898699" />
    <detection t="34" x="50.53056584000001" y="51.02513042" z="2.5487982999999996" />
    <detection t="35" x="47.74195350000002" y="53.02656712" z="2.1994042" />
    <detection t="36" x="44.82773579000002" y="55.0585855" z="2.883229" />
    <detection t="37" x="42.323405080000015" y="57.12400838999999" z="2.6734188" />
    <detection t="38" x="40.05609671000002" y="59.057116380000004" z="3.2735066" />
    <detection t="39" x="37.288182980000016" y="60.57940969" z="2.9995700000000003" />
    <detection t="40" x="34.59748487000002" y="62.08563098" z="3.4103825" />
  </particle>
  <particle nSpots="40">
    <detection t="0" x="77.21029396" y="23.84731834" z="-21.146997" />
    <detection t="1" x="69.07109288999999" y="25.350245529999995" z="-21.154388" />
    <detection t="2" x="60.916904509999995" y="27.247525859999996" z="-21.22561" />
    <detection t="3" x="52.726028910000025" y="29.52517728" z="-20.891645" />
    <detection t="4" x="44.91397592000001" y="32.5312668" z="-20.520364999999998" />
    <detection t="5" x="37.903332980000016" y="36.16925184" z="-20.587683" />
    <detection t="6" x="31.39740568000002" y="40.06867789" z="-20.352242999999998" />
    <detection t="7" x="25.817217740000018" y="44.58719504" z="-19.922745000000003" />
    <detection t="8" x="20.91592301" y="49.05512291" z="-19.887316000000002" />
    <detection t="9" x="16.45486029" y="52.77783967999999" z="-19.191547" />
    <detection t="10" x="12.408143330000001" y="55.504497449999995" z="-17.865028" />
    <detection t="11" x="9.803575480000006" y="56.62370626" z="-16.218726999999998" />
    <detection t="12" x="7.463191640000019" y="55.34069688" z="-16.013773" />
    <detection t="13" x="6.960016190000005" y="51.83080177" z="-11.278697" />
    <detection t="14" x="7.690181570000021" y="46.19184921" z="-0.38054913" />
    <detection t="15" x="10.385322830000007" y="39.15583116" z="-11.071342999999999" />
    <detection t="16" x="14.835664460000004" y="32.02402397" z="-11.672825" />
    <detection t="17" x="19.564302150000003" y="27.02023723" z="-6.7297254" />
    <detection t="18" x="21.820452440000025" y="24.269124829999996" z="-11.12042" />
    <detection t="19" x="24.45023175" y="23.3503391" z="-11.863139" />
    <detection t="20" x="26.55519720000001" y="22.93282119" z="-11.742621" />
    <detection t="21" x="28.34149814" y="23.10623305" z="-9.941739" />
    <detection t="22" x="31.533909850000015" y="22.77296285" z="-13.767973999999999" />
    <detection t="23" x="36.224038440000015" y="21.973770709999997" z="-13.519364000000001" />
    <detection t="24" x="41.137520980000005" y="20.52198646" z="-15.811076000000002" />
    <detection t="25" x="46.739859920000015" y="19.890022690000002" z="-16.119081" />
    <detection t="26" x="52.585911400000015" y="18.689106529999997" z="-15.483149" />
    <detection t="27" x="57.94362905000003" y="18.05579601" z="-15.579804999999999" />
    <detection t="28" x="63.243617510000036" y="17.74959345" z="-16.363605" />
    <detection t="29" x="69.20540822999999" y="16.170137089999997" z="-16.061646" />
    <detection t="30" x="74.26036469000002" y="15.216981670000001" z="-15.553386999999999" />
    <detection t="31" x="80.26914139000002" y="14.419338139999999" z="-15.864514000000002" />
    <detection t="32" x="86.00109658000002" y="13.675601819999999" z="-16.624395" />
    <detection t="33" x="91.84767707000003" y="12.94280493" z="-17.032919" />
    <detection t="34" x="98.21043467999999" y="12.20581401" z="-17.085693" />
    <detection t="35" x="104.5116286" y="11.743689510000001" z="-17.169211999999998" />
    <detection t="36" x="110.84640166000003" y="11.39422079" z="-17.05314" />
    <detection t="37" x="117.12339994000001" y="11.05060738" z="-17.328267999999998" />
    <detection t="38" x="123.44546704000004" y="11.014017230000002" z="-17.057505" />
    <detection t="39" x="130.11260767" y="11.16075096" z="-17.108187" />
  </particle>
  <particle nSpots="42">
    <detection t="0" x="120.6428702" y="67.63324766000001" z="4.527332299999999" />
    <detection t="1" x="119.30584405000002" y="67.61502111" z="4.092554600000001" />
    <detection t="2" x="117.94839781000002" y="67.67914795" z="4.2671547" />
    <detection t="3" x="116.82669870000001" y="67.67547912" z="3.3893332000000003" />
    <detection t="4" x="115.63038527999998" y="67.89337976" z="3.5751185" />
    <detection t="5" x="114.33119068000002" y="68.22710888" z="3.0739683999999996" />
    <detection t="6" x="112.97036999" y="68.49761049" z="2.8624876" />
    <detection t="7" x="111.69381498000001" y="68.79641116" z="2.9756009999999997" />
    <detection t="8" x="110.40975758000002" y="69.15161043" z="2.8497242999999997" />
    <detection t="9" x="109.22275312" y="69.31913466" z="2.5204098" />
    <detection t="10" x="108.11243228000001" y="69.55287756" z="2.3494194" />
    <detection t="11" x="107.07548338999999" y="69.97407910000001" z="3.0161540000000002" />
    <detection t="12" x="106.2323874" y="70.19864184000001" z="2.3906002" />
    <detection t="13" x="105.39037559000002" y="70.58882773" z="2.9472535" />
    <detection t="14" x="104.50074142" y="70.8950073" z="2.0186462" />
    <detection t="15" x="103.71892938000002" y="71.2665269" z="2.6890066000000004" />
    <detection t="16" x="103.04607573000004" y="71.64821938" z="1.0255874" />
    <detection t="17" x="102.31917642000002" y="72.04237979000001" z="1.1980892" />
    <detection t="18" x="101.7536048" y="72.34411157000001" z="1.5042553" />
    <detection t="19" x="101.19941483000002" y="72.6748644" z="0.83296233" />
    <detection t="20" x="100.65298918000002" y="73.02475186000001" z="0.78322893" />
    <detection t="21" x="100.20851893000003" y="73.43859142000001" z="0.5976868000000001" />
    <detection t="22" x="99.84254530000004" y="73.88622578" z="0.4744295" />
    <detection t="23" x="99.46373555000002" y="74.28856144000001" z="1.2569709999999998" />
    <detection t="24" x="99.18255769000001" y="74.59889310000001" z="0.6185825" />
    <detection t="25" x="98.98984328" y="75.02526590000001" z="0.91516143" />
    <detection t="26" x="98.89930507000003" y="75.20719078" z="1.5124207" />
    <detection t="27" x="98.91185654000003" y="75.677965" z="0.16390651" />
    <detection t="28" x="98.92743381000003" y="75.98215296000001" z="0.55660003" />
    <detection t="29" x="98.90902167000002" y="76.39960931" z="0.2950816" />
    <detection t="30" x="98.72531175" y="76.74587936" z="0.4697802" />
    <detection t="31" x="98.53258844999999" y="77.11422691" z="0.4908479" />
    <detection t="32" x="98.29628208000003" y="77.49610696" z="0.48642290000000005" />
    <detection t="33" x="98.17786541999999" y="77.82098688" z="0.5251045" />
    <detection t="34" x="97.89915215000002" y="78.44402848" z="0.5034414" />
    <detection t="35" x="97.78349775999999" y="78.82466717000001" z="0.31909412" />
    <detection t="36" x="97.64982448" y="78.99088079" z="0.37194693" />
    <detection t="37" x="97.55104841000002" y="79.00060620000001" z="0.887284" />
    <detection t="38" x="97.33243391000002" y="79.12118291" z="0.25046983" />
    <detection t="39" x="97.16411781" y="79.12963531000001" z="0.48386234" />
    <detection t="40" x="96.95546475000003" y="78.96732313000001" z="0.7472164000000001" />
    <detection t="41" x="96.89531774" y="78.95368709" z="0.56919044" />
  </particle>
  <particle nSpots="7">
    <detection t="0" x="24.73303888000001" y="46.96454698" z="-1.681289" />
    <detection t="1" x="23.89587961000001" y="46.17933522" z="-1.4793736000000002" />
    <detection t="2" x="23.74570460000001" y="45.55209884" z="-3.0359275" />
    <detection t="3" x="23.281644530000023" y="45.06095264" z="-3.2101963" />
    <detection t="4" x="23.173754420000023" y="44.37077755" z="-3.032772" />
    <detection t="5" x="23.43478805000001" y="43.345745279999996" z="-4.0022855" />
    <detection t="6" x="23.245283360000002" y="42.467991739999995" z="-5.821776" />
  </particle>
  <particle nSpots="41">
    <detection t="0" x="103.46577024999999" y="46.88428598" z="-18.335735" />
    <detection t="1" x="99.19615779000003" y="47.15824487" z="-18.12247" />
    <detection t="2" x="94.75449092000002" y="47.44777742" z="-18.121252" />
    <detection t="3" x="90.19509765000004" y="47.892800359999995" z="-18.211967" />
    <detection t="4" x="85.60444027" y="48.57898485" z="-18.106253" />
    <detection t="5" x="81.12053982000003" y="49.40810027" z="-17.797620000000002" />
    <detection t="6" x="76.94410287" y="50.51661558" z="-17.760727" />
    <detection t="7" x="72.81078986" y="51.56786345" z="-17.988106" />
    <detection t="8" x="68.90649366000002" y="52.89211547" z="-17.677692" />
    <detection t="9" x="65.17650273999999" y="54.27106222" z="-17.778370000000002" />
    <detection t="10" x="61.64609829" y="55.59960967999999" z="-17.57921" />
    <detection t="11" x="58.37590756" y="57.248974" z="-17.344587" />
    <detection t="12" x="55.29594589000001" y="58.65301494999999" z="-17.39135" />
    <detection t="13" x="52.222408220000005" y="60.442535" z="-17.262281" />
    <detection t="14" x="49.22746700000002" y="62.36384594" z="-17.53549" />
    <detection t="15" x="46.36572706000001" y="64.25954115" z="-17.164366" />
    <detection t="16" x="43.59931253000002" y="66.45355456" z="-17.21856" />
    <detection t="17" x="40.96809480000002" y="68.63929411000001" z="-16.907626999999998" />
    <detection t="18" x="38.332289040000006" y="70.90579033" z="-16.940014" />
    <detection t="19" x="35.81770856" y="72.91304014" z="-16.45307" />
    <detection t="20" x="33.29362920000003" y="75.06166188" z="-16.699354" />
    <detection t="21" x="30.896815050000015" y="77.40312584" z="-16.583485" />
    <detection t="22" x="28.752367770000006" y="79.88624809000001" z="-16.85256" />
    <detection t="23" x="26.399265500000013" y="82.52951872" z="-16.440783" />
    <detection t="24" x="24.249505200000016" y="85.00472047000001" z="-16.238144000000002" />
    <detection t="25" x="23.00019211" y="87.51732643000001" z="-15.372344" />
    <detection t="26" x="22.246186910000006" y="90.03660304" z="-15.269379999999998" />
    <detection t="27" x="22.211935850000003" y="93.62368739" z="-15.235557" />
    <detection t="28" x="22.905599690000003" y="98.02292433000001" z="-14.614846" />
    <detection t="29" x="25.856585850000016" y="102.97906958" z="-12.923492" />
    <detection t="30" x="30.592298460000023" y="108.51645794000001" z="-11.966321" />
    <detection t="31" x="38.11223628000002" y="114.16805873000001" z="-10.054798" />
    <detection t="32" x="48.30084593000001" y="119.11341355000002" z="-10.66728" />
    <detection t="33" x="60.99084966999999" y="121.44407076000002" z="-10.8131275" />
    <detection t="34" x="72.97453760000002" y="120.04616449" z="-10.628169999999999" />
    <detection t="35" x="86.4740751" y="117.51761624" z="-11.48052" />
    <detection t="36" x="100.98133711000003" y="116.54128557000001" z="-11.899415" />
    <detection t="37" x="116.21218619000001" y="115.25730010000001" z="-11.937908" />
    <detection t="38" x="131.65812203000002" y="115.30787428" z="-12.927624" />
    <detection t="39" x="147.95846928000003" y="116.36018555000001" z="-12.062595" />
    <detection t="40" x="165.45648044" y="119.37492503000001" z="-11.954098" />
  </particle>
  <particle nSpots="2">
    <detection t="22" x="66.50968800000004" y="120.76589162000002" z="-18.869107999999997" />
    <detection t="23" x="63.041720380000015" y="121.09500513" z="-20.346743" />
  </particle>
  <particle nSpots="43">
    <detection t="0" x="147.07850804000003" y="83.38688084" z="-12.251486" />
    <detection t="1" x="147.27373967" y="83.70815532" z="-12.194087" />
    <detection t="2" x="147.48860843" y="83.98757764000001" z="-12.6074295" />
    <detection t="3" x="148.38900723" y="84.39137288" z="-11.758605000000001" />
    <detection t="4" x="149.23049883" y="84.8392793" z="-11.454376" />
    <detection t="5" x="149.76532871" y="85.26686906" z="-11.54125" />
    <detection t="6" x="150.10835293000002" y="85.71488775" z="-11.542371000000001" />
    <detection t="7" x="150.52914468" y="86.12656277" z="-11.84183" />
    <detection t="8" x="150.93452862000004" y="86.59737446000001" z="-11.141566000000001" />
    <detection t="9" x="151.42127600000003" y="86.86608612" z="-10.660602" />
    <detection t="10" x="151.63208165000003" y="87.2012134" z="-11.474618" />
    <detection t="11" x="151.87301285" y="87.61498934000001" z="-11.381846000000001" />
    <detection t="12" x="152.42214613" y="87.92412712000001" z="-11.005592" />
    <detection t="13" x="152.99252793" y="88.37124285" z="-11.041355000000001" />
    <detection t="14" x="153.68367029" y="88.84494615000001" z="-11.213003" />
    <detection t="15" x="154.3937168" y="89.37461821000001" z="-11.32052" />
    <detection t="16" x="155.08787919000002" y="89.94191962000001" z="-11.058243" />
    <detection t="17" x="155.67242767" y="90.43868024000001" z="-10.986775999999999" />
    <detection t="18" x="156.35565426" y="90.96232" z="-10.585231" />
    <detection t="19" x="157.12041792000002" y="91.53061143000001" z="-10.918472" />
    <detection t="20" x="157.97360363" y="92.14324386000001" z="-10.829821" />
    <detection t="21" x="159.01188303000004" y="92.82218382" z="-11.356653999999999" />
    <detection t="22" x="160.11046908000003" y="93.53121574000001" z="-10.533699" />
    <detection t="23" x="161.33210384" y="94.24658159" z="-11.3211355" />
    <detection t="24" x="162.59816751" y="94.99688437" z="-10.8024025" />
    <detection t="25" x="164.01264467" y="95.81432509000001" z="-10.978793" />
    <detection t="26" x="165.81036511000002" y="96.67168356" z="-11.151072000000001" />
    <detection t="27" x="168.10064402" y="97.73034663" z="-10.600119" />
    <detection t="28" x="170.19921643000004" y="98.90602752000001" z="-10.41085" />
    <detection t="29" x="172.14844688" y="100.056531" z="-9.95401" />
    <detection t="30" x="174.13017080000003" y="101.13491303" z="-9.971973" />
    <detection t="31" x="176.24998253" y="102.25304993" z="-9.247867999999999" />
    <detection t="32" x="178.31503909000003" y="103.31599433000001" z="-10.306198" />
    <detection t="33" x="180.74601682000002" y="104.47916069" z="-9.400525" />
    <detection t="34" x="183.02075321" y="105.61763947" z="-9.731832" />
    <detection t="35" x="185.23185878000004" y="106.86660432000001" z="-10.118375" />
    <detection t="36" x="188.04638700000004" y="108.34090623" z="-9.6424465" />
    <detection t="37" x="191.29822169" y="109.09944871" z="-9.770567999999999" />
    <detection t="38" x="194.41351674999999" y="110.19629407000001" z="-9.885272" />
    <detection t="39" x="198.03455648" y="111.38598913" z="-9.675982000000001" />
    <detection t="40" x="201.30374873" y="111.66131252000001" z="-9.777519999999999" />
    <detection t="41" x="204.53020654" y="111.42662777000001" z="-9.953904" />
    <detection t="42" x="208.00492701000002" y="110.57272777" z="-8.934221" />
  </particle>
  <particle nSpots="39">
    <detection t="0" x="86.6951378" y="37.84328615" z="-2.8196492" />
    <detection t="1" x="84.92669093" y="38.21592841" z="-3.323071" />
    <detection t="2" x="83.14499952" y="38.711012159999996" z="-3.7385193999999995" />
    <detection t="3" x="81.53981809000004" y="39.29185304" z="-3.6289095999999996" />
    <detection t="4" x="79.86873847000004" y="40.009340609999995" z="-3.6995910000000003" />
    <detection t="5" x="78.22108424000004" y="40.723498639999995" z="-4.080926399999999" />
    <detection t="6" x="76.78416573999999" y="41.56233165" z="-4.5078754" />
    <detection t="7" x="75.11535874999998" y="42.41334565" z="-4.569675" />
    <detection t="8" x="73.29983612000001" y="43.30523308" z="-4.417815" />
    <detection t="9" x="71.70956294000001" y="44.34225927" z="-3.9166267" />
    <detection t="10" x="69.93965752000003" y="45.30958216" z="-4.442247" />
    <detection t="11" x="68.23249461" y="46.35628036" z="-4.3825544999999995" />
    <detection t="12" x="66.4937567" y="47.34400696" z="-4.0461183" />
    <detection t="13" x="64.80225636" y="48.43785966" z="-3.7505834000000005" />
    <detection t="14" x="63.16206387" y="49.526091879999996" z="-3.5991755" />
    <detection t="15" x="61.430874270000004" y="50.70299076" z="-3.6282413" />
    <detection t="16" x="59.820457680000004" y="51.95617816" z="-3.4734356" />
    <detection t="17" x="58.28151525000001" y="53.049538039999995" z="-3.7670007000000005" />
    <detection t="18" x="56.82264606000001" y="54.22681517" z="-3.690148" />
    <detection t="19" x="55.41351382000002" y="55.303445669999995" z="-3.6659462" />
    <detection t="20" x="54.51171174000001" y="56.63556094" z="-3.0506852" />
    <detection t="21" x="53.56086388" y="58.02720613" z="-3.8606852999999997" />
    <detection t="22" x="52.714865160000016" y="59.4400669" z="-3.148152" />
    <detection t="23" x="51.78714358000002" y="60.68563418" z="-3.2132852" />
    <detection t="24" x="50.98729886000001" y="62.0210327" z="-3.1418965" />
    <detection t="25" x="50.21035262000001" y="63.1070324" z="-3.2797902000000003" />
    <detection t="26" x="49.62555020000002" y="64.58329808" z="-2.9751513" />
    <detection t="27" x="48.932331860000005" y="65.75442762" z="-2.9344083999999997" />
    <detection t="28" x="48.45161789000002" y="66.86391016" z="-2.5117145" />
    <detection t="29" x="48.04235056000002" y="68.05665696000001" z="-3.0579226000000004" />
    <detection t="30" x="47.61913708" y="69.19422863000001" z="-2.3966369999999997" />
    <detection t="31" x="47.11212863" y="70.58593575" z="-2.3281197999999996" />
    <detection t="32" x="46.82512114000002" y="71.53545955" z="-2.4278147" />
    <detection t="33" x="46.48700265000002" y="72.95449077" z="-2.7554386" />
    <detection t="34" x="46.18760590000002" y="74.39511343000001" z="-2.7295897" />
    <detection t="35" x="45.82120385000002" y="75.67119788000001" z="-2.0873318" />
    <detection t="36" x="45.433340630000004" y="76.60873977" z="-2.5262493999999998" />
    <detection t="37" x="45.32639887000002" y="77.3703627" z="-2.0762825" />
    <detection t="38" x="45.076010490000016" y="78.40345349" z="-2.5339627" />
  </particle>
  <particle nSpots="17">
    <detection t="23" x="102.04894493" y="79.05659196" z="7.2230973" />
    <detection t="24" x="99.65583930000003" y="79.39111358000001" z="6.8298454" />
    <detection t="25" x="98.31632196999999" y="79.45113735000001" z="7.065914" />
    <detection t="26" x="97.03022318000001" y="79.53831548000001" z="7.068903" />
    <detection t="27" x="95.64306762000001" y="79.74988188" z="6.9233594" />
    <detection t="28" x="94.23862027000001" y="79.96786395000001" z="6.816030499999999" />
    <detection t="29" x="92.80435697000001" y="80.31826847" z="6.837853" />
    <detection t="30" x="91.38559385000002" y="80.58857323000001" z="6.883483999999999" />
    <detection t="31" x="90.06104832" y="80.90534631" z="6.634845299999999" />
    <detection t="32" x="88.67606488000001" y="81.26827845000001" z="6.765916000000001" />
    <detection t="33" x="87.40107907000004" y="81.47009093000001" z="6.614304" />
    <detection t="34" x="86.02517835000003" y="81.89253424" z="6.700395599999999" />
    <detection t="35" x="84.73900144000004" y="82.18976718" z="6.7668195" />
    <detection t="36" x="83.50622837000003" y="82.41040351000001" z="6.588634" />
    <detection t="37" x="82.32417039" y="82.45927541" z="6.7861595" />
    <detection t="38" x="81.01826270000004" y="82.49570225000001" z="6.643378" />
    <detection t="39" x="79.68681411" y="82.42931598000001" z="6.778778599999999" />
  </particle>
  <particle nSpots="32">
    <detection t="7" x="200.5260422" y="94.82577035" z="-12.188958" />
    <detection t="8" x="200.89288696" y="94.95985497000001" z="-12.419139999999999" />
    <detection t="9" x="201.01939730000004" y="95.22959850000001" z="-12.031303" />
    <detection t="10" x="201.27671914" y="95.39291809000001" z="-11.528516" />
    <detection t="11" x="201.30284613999999" y="95.42439327000001" z="-11.540394000000001" />
    <detection t="12" x="201.41501121" y="95.49894026000001" z="-11.21878" />
    <detection t="13" x="201.61374259000002" y="95.65355083" z="-11.18698" />
    <detection t="14" x="201.74819996000002" y="95.79674594000001" z="-11.063952" />
    <detection t="15" x="201.94552648" y="95.96446079" z="-10.786014" />
    <detection t="16" x="202.17783795000003" y="96.21810242000001" z="-9.990135" />
    <detection t="17" x="202.49742254" y="96.51899242" z="-10.224007" />
    <detection t="18" x="202.87678476000002" y="96.72745351" z="-10.4389305" />
    <detection t="19" x="203.11519545" y="96.89413708000001" z="-10.895565" />
    <detection t="20" x="203.44876446" y="97.02435847000001" z="-10.340839" />
    <detection t="21" x="203.82495874" y="97.05656545000001" z="-9.616471" />
    <detection t="22" x="204.22301120000003" y="97.30285167000001" z="-9.439781" />
    <detection t="23" x="204.66854501" y="97.45560184" z="-8.593119999999999" />
    <detection t="24" x="205.06971477000002" y="97.5939003" z="-9.764171000000001" />
    <detection t="25" x="205.56009092" y="97.61764711000001" z="-9.298372" />
    <detection t="26" x="205.96622942" y="97.61913852" z="-9.112222000000001" />
    <detection t="27" x="206.30721736000004" y="97.51312073000001" z="-9.446498" />
    <detection t="28" x="206.54100486" y="97.33580645" z="-9.155528" />
    <detection t="29" x="207.01267303000003" y="97.45078066" z="-9.340841000000001" />
    <detection t="30" x="207.24942524" y="97.20727135" z="-9.465311999999999" />
    <detection t="31" x="207.63860303" y="97.15594932" z="-8.904582000000001" />
    <detection t="32" x="207.67376635" y="96.88299479000001" z="-10.648166999999999" />
    <detection t="33" x="208.37229151000003" y="96.86766774" z="-8.504408999999999" />
    <detection t="34" x="208.64176742" y="96.60351243000001" z="-9.535827000000001" />
    <detection t="35" x="208.83148870000002" y="96.37707827000001" z="-8.889432000000001" />
    <detection t="36" x="209.03909829000003" y="96.18747069000001" z="-9.3572035" />
    <detection t="37" x="209.26175749000004" y="96.01624216" z="-8.929772999999999" />
    <detection t="38" x="209.47898894000002" y="95.72040607000001" z="-9.151425999999999" />
  </particle>
  <particle nSpots="8">
    <detection t="31" x="208.65965806000003" y="20.82113683" z="-12.287453" />
    <detection t="32" x="214.40531423" y="21.02263018" z="-11.286486" />
    <detection t="33" x="219.30055088" y="22.460373509999997" z="-10.385697" />
    <detection t="34" x="224.63382422" y="25.542115109999997" z="-11.434011" />
    <detection t="35" x="230.55422120000003" y="30.14773347" z="-10.104866000000001" />
    <detection t="36" x="235.43056012" y="34.9256994" z="-10.073468" />
    <detection t="37" x="240.17265447" y="41.07543123" z="-10.7695675" />
    <detection t="38" x="242.15857109" y="46.37790011" z="-9.439304" />
  </particle>
  <particle nSpots="39">
    <detection t="0" x="153.38137942000003" y="56.76887704999999" z="-20.423042000000002" />
    <detection t="1" x="148.62900765" y="55.65995272" z="-20.527166" />
    <detection t="2" x="143.43439868000002" y="54.53939655999999" z="-20.381216000000002" />
    <detection t="3" x="137.97970596" y="53.73682777999999" z="-20.615005" />
    <detection t="4" x="132.58145054" y="52.9200461" z="-20.32675" />
    <detection t="5" x="127.28407114999999" y="52.29116787" z="-20.58149" />
    <detection t="6" x="122.00126741000003" y="51.80176592" z="-20.525623" />
    <detection t="7" x="116.91841110000001" y="51.4221363" z="-20.260075" />
    <detection t="8" x="111.70718586999999" y="51.102954239999995" z="-19.877073" />
    <detection t="9" x="106.07192987000002" y="51.73327036" z="-19.338303" />
    <detection t="10" x="101.47180386000002" y="51.42211386" z="-20.58191" />
    <detection t="11" x="96.27636634000004" y="51.189524670000004" z="-20.537922000000002" />
    <detection t="12" x="91.58426644000002" y="51.56119535" z="-19.942614000000003" />
    <detection t="13" x="86.84735606000004" y="52.00624996" z="-20.25398" />
    <detection t="14" x="82.58971248" y="52.42169281" z="-19.998041" />
    <detection t="15" x="78.55425608000002" y="52.93845787" z="-19.98445" />
    <detection t="16" x="74.70874444000003" y="53.57738765" z="-19.970404000000002" />
    <detection t="17" x="71.03871351999999" y="54.358465009999996" z="-19.9448" />
    <detection t="18" x="67.47235712000003" y="55.30227704" z="-19.586498000000002" />
    <detection t="19" x="64.00582137999999" y="56.25954567" z="-19.568987" />
    <detection t="20" x="60.66851415000002" y="57.37567497" z="-19.971115" />
    <detection t="21" x="57.464230060000006" y="58.56511995" z="-19.165707" />
    <detection t="22" x="54.18163095" y="59.99828249" z="-18.910849" />
    <detection t="23" x="50.84334079000001" y="61.643882049999995" z="-19.127993" />
    <detection t="24" x="47.76024307" y="63.441886180000004" z="-18.863823" />
    <detection t="25" x="44.83037249" y="65.16920324" z="-18.797071" />
    <detection t="26" x="42.10618815000001" y="67.04325351" z="-18.744505" />
    <detection t="27" x="39.37881641000001" y="68.8996565" z="-18.246248" />
    <detection t="28" x="36.665627820000026" y="70.65100412000001" z="-18.646687" />
    <detection t="29" x="33.97384876000001" y="72.57795761000001" z="-18.081442000000003" />
    <detection t="30" x="31.31659923000001" y="74.56785583" z="-18.291643" />
    <detection t="31" x="28.40994482000002" y="76.77411208000001" z="-18.29261" />
    <detection t="32" x="25.511897060000024" y="78.96189876000001" z="-18.59569" />
    <detection t="33" x="22.58177532000002" y="81.29192542000001" z="-18.503657999999998" />
    <detection t="34" x="20.897068510000025" y="84.3348047" z="-17.215343" />
    <detection t="35" x="19.628112950000002" y="87.72810322000001" z="-17.219746" />
    <detection t="36" x="18.69373397000001" y="91.23117873000001" z="-15.839417000000001" />
    <detection t="37" x="20.35874696000002" y="95.27283139000001" z="-12.6428" />
    <detection t="38" x="23.043136540000006" y="100.75417663" z="-8.657326" />
  </particle>
  <particle nSpots="38">
    <detection t="0" x="109.62165241000002" y="30.840657109999995" z="-8.223258999999999" />
    <detection t="1" x="108.32877317000003" y="31.1194249" z="-8.339567" />
    <detection t="2" x="107.06368509999999" y="31.409501849999998" z="-7.9470410000000005" />
    <detection t="3" x="105.76901869" y="31.631962449999996" z="-8.068187" />
    <detection t="4" x="104.21534228000002" y="31.958715769999998" z="-8.289153" />
    <detection t="5" x="102.84899927000004" y="32.62203251" z="-7.9069139999999996" />
    <detection t="6" x="101.20896765999998" y="32.67801811" z="-8.066199000000001" />
    <detection t="7" x="99.55979348" y="32.968095399999996" z="-8.175873" />
    <detection t="8" x="97.96003511000004" y="33.240119809999996" z="-8.273586" />
    <detection t="9" x="96.23617648999999" y="33.451887479999996" z="-7.909302" />
    <detection t="10" x="94.63173394" y="33.86708326" z="-7.820844" />
    <detection t="11" x="92.92216742" y="34.26742658" z="-8.023102" />
    <detection t="12" x="91.15698423000003" y="34.621481949999996" z="-8.110064" />
    <detection t="13" x="89.38619698000002" y="34.92683546" z="-7.6790433" />
    <detection t="14" x="87.5532215" y="35.26281256" z="-7.4419417" />
    <detection t="15" x="85.78929032000002" y="35.60668913" z="-8.008486999999999" />
    <detection t="16" x="84.18581832000001" y="36.061218939999996" z="-7.753245" />
    <detection t="17" x="82.65724513000004" y="36.48320572" z="-7.490602" />
    <detection t="18" x="81.27689452999999" y="36.8486155" z="-7.3084383" />
    <detection t="19" x="79.94619118000003" y="37.16940373" z="-7.0481005" />
    <detection t="20" x="78.60946609000001" y="37.51390088" z="-7.3791194" />
    <detection t="21" x="77.32120900000001" y="37.93657706" z="-7.2151856" />
    <detection t="22" x="75.99849892000003" y="38.40889518" z="-7.242576" />
    <detection t="23" x="74.85143192000004" y="38.90566538" z="-7.082718400000001" />
    <detection t="24" x="73.74463366999998" y="39.33282683" z="-6.707349300000001" />
    <detection t="25" x="72.72727171000002" y="39.811560369999995" z="-7.2135468" />
    <detection t="26" x="71.56519409000003" y="40.392044049999996" z="-7.1327105" />
    <detection t="27" x="70.44485907" y="40.92663109" z="-6.904536" />
    <detection t="28" x="69.49695118" y="41.42154709" z="-6.965663" />
    <detection t="29" x="68.53682276" y="41.89971205" z="-6.8717356" />
    <detection t="30" x="67.49633467000001" y="42.3139617" z="-6.627335" />
    <detection t="31" x="66.35597953000001" y="42.793785459999995" z="-6.974562599999999" />
    <detection t="32" x="65.25295990000001" y="43.26276989" z="-6.8161397" />
    <detection t="33" x="64.41229135000003" y="44.09801615" z="-7.186153" />
    <detection t="34" x="63.362174760000016" y="44.78711471" z="-7.133664" />
    <detection t="35" x="62.26322513000002" y="45.34708806" z="-7.081258999999999" />
    <detection t="36" x="61.06224552000003" y="45.981913739999996" z="-7.4616723" />
    <detection t="37" x="59.991243980000036" y="46.69538336" z="-7.3258257" />
  </particle>
  <particle nSpots="19">
    <detection t="20" x="178.55466407" y="61.371417220000005" z="4.0347295" />
    <detection t="21" x="176.49740015000003" y="60.83371232" z="6.276916" />
    <detection t="22" x="174.11094345000004" y="59.732088510000004" z="5.0856876" />
    <detection t="23" x="171.57857978000004" y="58.76145426" z="4.785268299999999" />
    <detection t="24" x="169.39011642000003" y="58.05131613" z="4.932963" />
    <detection t="25" x="167.41443850000002" y="57.44022075" z="4.8386197" />
    <detection t="26" x="165.34163632000002" y="56.880489669999996" z="4.409434" />
    <detection t="27" x="163.45755739000003" y="56.55878605" z="4.5485377" />
    <detection t="28" x="161.90982833000004" y="56.08913481" z="4.3234944" />
    <detection t="29" x="160.37544486000002" y="55.5025207" z="4.894711" />
    <detection t="30" x="158.78241809000002" y="54.82442771" z="5.179533999999999" />
    <detection t="31" x="157.07009521999998" y="54.237284890000005" z="4.388912" />
    <detection t="32" x="155.33449410000003" y="53.80812004" z="4.8746524" />
    <detection t="33" x="153.58903579000003" y="53.396109720000005" z="5.0303073" />
    <detection t="34" x="151.93962652" y="53.10846466" z="4.440646" />
    <detection t="35" x="150.32419396" y="52.85207911" z="5.1560435" />
    <detection t="36" x="148.95074659" y="52.6466201" z="4.8428307" />
    <detection t="37" x="147.55798284000002" y="52.44193372" z="5.5212827" />
    <detection t="38" x="146.22740642000002" y="52.289826319999996" z="5.3585362000000005" />
  </particle>
  <particle nSpots="43">
    <detection t="2" x="97.84906140000004" y="110.78647861" z="-15.879729999999999" />
    <detection t="3" x="100.39188714" y="109.96518863" z="-16.175785" />
    <detection t="4" x="103.04757833000002" y="109.53056182" z="-16.33636" />
    <detection t="5" x="105.23620448000003" y="109.34534318" z="-15.929936999999999" />
    <detection t="6" x="106.71990731" y="109.16157512000001" z="-15.878770999999999" />
    <detection t="7" x="108.26799361000002" y="108.89770168000001" z="-16.00504" />
    <detection t="8" x="109.79885665" y="108.66197618000001" z="-16.22723" />
    <detection t="9" x="111.11946105999999" y="108.45777206000001" z="-15.926701000000001" />
    <detection t="10" x="112.52876619" y="108.25472466000001" z="-15.981007" />
    <detection t="11" x="113.86789909000004" y="108.16754032" z="-16.608269" />
    <detection t="12" x="115.12729444000001" y="107.91129463" z="-16.431997" />
    <detection t="13" x="116.25629786000002" y="107.63435853" z="-16.022097" />
    <detection t="14" x="117.21911538" y="107.26933809" z="-16.223760000000002" />
    <detection t="15" x="118.23156940000001" y="106.87324568000001" z="-16.709045" />
    <detection t="16" x="119.15831589999999" y="106.43556347" z="-15.701228" />
    <detection t="17" x="120.10825802" y="106.18925288000001" z="-16.468633999999998" />
    <detection t="18" x="120.72079344000002" y="106.05773581000001" z="-16.25889" />
    <detection t="19" x="121.09088732000004" y="106.00416987000001" z="-16.144598000000002" />
    <detection t="20" x="121.39648418000002" y="105.85574878" z="-15.902491" />
    <detection t="21" x="121.74108005" y="105.58649993" z="-15.547135" />
    <detection t="22" x="122.08988539" y="105.36740203000001" z="-16.14043" />
    <detection t="23" x="122.39402113" y="105.07004461000001" z="-15.4336405" />
    <detection t="24" x="122.76182956000002" y="104.7250566" z="-15.5435" />
    <detection t="25" x="123.03693135000003" y="104.40909986000001" z="-15.730635000000001" />
    <detection t="26" x="123.30359179999999" y="104.17409161" z="-15.475879" />
    <detection t="27" x="123.52271841000004" y="103.97563739" z="-15.412222" />
    <detection t="28" x="123.76220860000001" y="103.80557916000001" z="-15.417664000000002" />
    <detection t="29" x="124.00207182000003" y="103.64063405" z="-15.7973385" />
    <detection t="30" x="124.00484620000003" y="103.63344523" z="-15.80295" />
    <detection t="31" x="124.30522535" y="103.45395103" z="-15.315914000000001" />
    <detection t="32" x="124.65000644000003" y="103.24571028000001" z="-15.373753" />
    <detection t="33" x="125.06673362999999" y="103.07254397000001" z="-15.4123125" />
    <detection t="34" x="125.61079275000003" y="103.07033677000001" z="-15.491563000000001" />
    <detection t="35" x="126.23191930000002" y="102.98197755000001" z="-15.483476000000001" />
    <detection t="36" x="126.63445203999999" y="102.90532111" z="-15.223207" />
    <detection t="37" x="127.00592164" y="102.88826355" z="-15.250569" />
    <detection t="38" x="127.27146656000002" y="102.91544747" z="-15.054742000000001" />
    <detection t="39" x="127.79072666000002" y="102.73292257" z="-14.823642000000001" />
    <detection t="40" x="128.35666717000004" y="102.57474192000001" z="-14.70682" />
    <detection t="41" x="129.07723185000003" y="102.41400741000001" z="-14.219053" />
    <detection t="42" x="129.77395497999998" y="102.319394" z="-14.059553" />
    <detection t="43" x="130.50563520000003" y="101.99250715000001" z="-14.298063" />
    <detection t="44" x="131.60864157000003" y="101.92960975000001" z="-13.345026" />
  </particle>
  <particle nSpots="21">
    <detection t="0" x="200.10892816" y="85.41658294000001" z="-19.731075" />
    <detection t="1" x="194.76428386999999" y="82.71297124" z="-20.2266" />
    <detection t="2" x="188.63899553" y="79.91996455" z="-20.043566000000002" />
    <detection t="3" x="182.87402071000002" y="77.26724192" z="-19.730747" />
    <detection t="4" x="177.38639124000002" y="74.81326117" z="-20.04417" />
    <detection t="5" x="171.88257376" y="72.54120033000001" z="-19.945567999999998" />
    <detection t="6" x="166.55627333" y="70.5449876" z="-20.025736" />
    <detection t="7" x="161.33102147" y="68.72055167" z="-19.436905" />
    <detection t="8" x="156.10789626000002" y="67.12781149" z="-19.554995" />
    <detection t="9" x="151.45894773999999" y="65.63114718" z="-19.375422" />
    <detection t="10" x="147.18162940000002" y="64.30059394" z="-19.649353" />
    <detection t="11" x="143.02955623000003" y="63.24471829" z="-19.527197" />
    <detection t="12" x="139.23319544000003" y="62.27767596" z="-19.856169" />
    <detection t="13" x="135.48982734999998" y="61.46995286" z="-19.491455" />
    <detection t="14" x="131.83779218" y="60.7612341" z="-19.670307" />
    <detection t="15" x="128.30995447000004" y="60.121142850000005" z="-19.40982" />
    <detection t="16" x="124.86999000000003" y="59.571406020000005" z="-19.206076" />
    <detection t="17" x="121.52033291999999" y="59.16420754" z="-18.934156" />
    <detection t="18" x="118.29184657000002" y="58.97239987" z="-18.718033" />
    <detection t="19" x="115.13347913000001" y="58.788564029999996" z="-19.13968" />
    <detection t="20" x="111.54668111000001" y="58.55780325999999" z="-19.804605" />
  </particle>
  <particle nSpots="5">
    <detection t="37" x="213.00151222" y="92.88285346" z="-0.6943975" />
    <detection t="38" x="212.99161832" y="91.63477735000001" z="-0.65388054" />
    <detection t="39" x="212.74403329" y="90.61735518" z="-0.671164" />
    <detection t="40" x="212.43696506999999" y="89.52968964" z="-0.3259917" />
    <detection t="41" x="212.13324306000004" y="88.51938170000001" z="-0.47373909999999997" />
  </particle>
  <particle nSpots="41">
    <detection t="0" x="143.9515953" y="32.69627382" z="-10.107232000000002" />
    <detection t="1" x="142.63278282" y="32.4092779" z="-9.753147" />
    <detection t="2" x="141.39458178" y="32.11161746" z="-10.400423" />
    <detection t="3" x="140.05837968000003" y="31.947437700000002" z="-9.949933" />
    <detection t="4" x="138.63994947000003" y="31.764282389999998" z="-10.008733" />
    <detection t="5" x="137.13552419" y="31.68919071" z="-10.064117999999999" />
    <detection t="6" x="135.67700372000002" y="31.52445108" z="-9.812289999999999" />
    <detection t="7" x="134.10388629" y="31.318819949999998" z="-10.087271000000001" />
    <detection t="8" x="132.32560274000002" y="31.18757343" z="-9.821175" />
    <detection t="9" x="130.52961819" y="31.030410849999996" z="-9.924344999999999" />
    <detection t="10" x="128.83417785" y="31.000945199999997" z="-9.823672" />
    <detection t="11" x="127.01640362" y="30.88813752" z="-9.839808999999999" />
    <detection t="12" x="124.80871300000001" y="30.7078999" z="-9.698872" />
    <detection t="13" x="122.60192548000003" y="30.53255395" z="-9.649037" />
    <detection t="14" x="120.55165206999999" y="30.394551649999997" z="-9.761761" />
    <detection t="15" x="118.63344379" y="30.38621665" z="-9.917124000000001" />
    <detection t="16" x="116.92445573999998" y="30.380975460000002" z="-9.853266" />
    <detection t="17" x="115.24293122" y="30.36928897" z="-9.861827" />
    <detection t="18" x="113.73826949" y="30.326196869999997" z="-9.025634" />
    <detection t="19" x="112.28477426" y="30.2367401" z="-10.219682" />
    <detection t="20" x="110.70041858000002" y="30.28632219" z="-9.520417" />
    <detection t="21" x="109.21022633000001" y="30.412770899999998" z="-9.469612" />
    <detection t="22" x="107.85269534000003" y="30.49802356" z="-9.221204" />
    <detection t="23" x="106.65283844000004" y="30.540048210000002" z="-9.385458999999999" />
    <detection t="24" x="105.39270224" y="30.611143249999998" z="-9.458719" />
    <detection t="25" x="103.93605764" y="30.703620029999996" z="-9.083735" />
    <detection t="26" x="102.61120913000002" y="30.893021830000002" z="-9.355057" />
    <detection t="27" x="101.33995389" y="30.816317390000002" z="-9.596886" />
    <detection t="28" x="99.81961383999999" y="30.57954762" z="-8.883153" />
    <detection t="29" x="98.28419303999999" y="30.54622853" z="-9.141402000000001" />
    <detection t="30" x="96.82515515" y="30.52778222" z="-9.25411" />
    <detection t="31" x="95.41750565000001" y="30.55993395" z="-9.591923" />
    <detection t="32" x="93.85878023999999" y="30.515290889999996" z="-9.830746000000001" />
    <detection t="33" x="92.33352912000004" y="30.605618809999996" z="-8.987397" />
    <detection t="34" x="90.82632960000001" y="30.71406063" z="-9.126911999999999" />
    <detection t="35" x="89.21286896000004" y="30.801697830000002" z="-8.857671" />
    <detection t="36" x="87.65881798999999" y="30.83129778" z="-9.010113" />
    <detection t="37" x="86.19352307000003" y="30.90499835" z="-8.783652" />
    <detection t="38" x="84.73866514000002" y="31.098169479999996" z="-8.698587" />
    <detection t="39" x="83.52002212000002" y="31.31075293" z="-8.587424" />
    <detection t="40" x="82.23603982000003" y="31.459840049999997" z="-8.224069" />
  </particle>
  <particle nSpots="6">
    <detection t="0" x="182.93969843000002" y="30.1568642" z="-20.365772" />
    <detection t="1" x="177.64315129" y="28.416713899999998" z="-20.573038" />
    <detection t="2" x="172.37211926999998" y="26.823028019999995" z="-20.476010000000002" />
    <detection t="3" x="167.06667364000003" y="25.413067659999996" z="-20.429655" />
    <detection t="4" x="161.89208209000003" y="24.183391020000002" z="-20.386538" />
    <detection t="5" x="156.14001195000003" y="22.955485449999998" z="-19.599795999999998" />
  </particle>
  <particle nSpots="46">
    <detection t="0" x="195.68338211000003" y="41.965816409999995" z="-17.469254" />
    <detection t="1" x="193.63582173000003" y="40.436357029999996" z="-17.233045999999998" />
    <detection t="2" x="191.55588720000003" y="38.99393427" z="-17.349923999999998" />
    <detection t="3" x="189.62273635000003" y="37.4961426" z="-8.809567999999999" />
    <detection t="4" x="187.58205954" y="36.120988839999995" z="-8.538217999999999" />
    <detection t="5" x="185.60896853000003" y="34.69680642" z="-7.7855343999999995" />
    <detection t="6" x="183.66204483" y="33.40025911" z="-7.906370599999999" />
    <detection t="7" x="181.63565382000002" y="32.22989864" z="-7.981541" />
    <detection t="8" x="179.98909869" y="31.02453782" z="-8.339657" />
    <detection t="9" x="178.33771319" y="29.96130058" z="-8.254522" />
    <detection t="10" x="176.65157249000004" y="28.8551986" z="-8.3629055" />
    <detection t="11" x="175.08941708000003" y="27.74348464" z="-7.9754586" />
    <detection t="12" x="173.55226386000004" y="26.735526129999997" z="-8.4388485" />
    <detection t="13" x="172.14822255" y="25.95972348" z="-8.061202999999999" />
    <detection t="14" x="170.87658693000003" y="25.23557316" z="-8.595363" />
    <detection t="15" x="169.69061122" y="24.664546199999997" z="-8.363694" />
    <detection t="16" x="168.93244276000001" y="24.084355770000002" z="-8.093419" />
    <detection t="17" x="168.32306326000003" y="23.467765110000002" z="-8.049819" />
    <detection t="18" x="167.70430245" y="22.745696709999997" z="-7.650956599999999" />
    <detection t="19" x="167.12661364000002" y="21.994585960000002" z="-7.276709599999999" />
    <detection t="20" x="166.45922252000003" y="21.587067999999995" z="-7.976171000000001" />
    <detection t="21" x="166.16579654000003" y="21.27105504" z="-7.436242999999999" />
    <detection t="22" x="166.02142408000003" y="20.83744566" z="-7.557116000000001" />
    <detection t="23" x="165.82851750000003" y="20.2883297" z="-7.2813234" />
    <detection t="24" x="165.81489952000004" y="19.927326709999996" z="-7.0844380000000005" />
    <detection t="25" x="165.92347508" y="19.810321029999997" z="-7.051649" />
    <detection t="26" x="166.3783499" y="19.629726599999998" z="-6.667478" />
    <detection t="27" x="167.00701046" y="18.92872413" z="-6.817321300000001" />
    <detection t="28" x="167.55419306" y="18.509332790000002" z="-6.808208500000001" />
    <detection t="29" x="168.39336028000002" y="18.22417231" z="-6.802886" />
    <detection t="30" x="169.47152978000003" y="17.9853168" z="-6.926226" />
    <detection t="31" x="170.70318707" y="17.712152070000002" z="-7.0230627000000005" />
    <detection t="32" x="172.17279873" y="17.30580372" z="-7.0067759999999994" />
    <detection t="33" x="173.57102536000002" y="16.99633075" z="-7.043607000000001" />
    <detection t="34" x="175.18333259000002" y="16.58612533" z="-6.864563499999999" />
    <detection t="35" x="177.00368693000001" y="16.403041270000003" z="-6.705958" />
    <detection t="36" x="178.90420753" y="16.431132660000003" z="-6.403249" />
    <detection t="37" x="180.96604634" y="16.370308870000002" z="-7.0456634000000005" />
    <detection t="38" x="183.10896945000002" y="16.25704064" z="-6.823821499999999" />
    <detection t="39" x="185.49571000000003" y="16.227072460000002" z="-6.9645348" />
    <detection t="40" x="188.33527580000003" y="16.29160313" z="-7.176658" />
    <detection t="41" x="191.52443493000004" y="16.223413450000002" z="-1.6335723" />
    <detection t="42" x="194.78261766000003" y="16.131772759999997" z="-2.1693458999999997" />
    <detection t="43" x="198.17021939" y="16.33391727" z="-3.2546174999999997" />
    <detection t="44" x="202.12091524" y="16.882508620000003" z="-3.7219605000000002" />
    <detection t="45" x="206.52024296000002" y="18.034987880000003" z="-3.4652703000000002" />
  </particle>
  <particle nSpots="31">
    <detection t="12" x="39.59145878000001" y="71.51629717" z="1.588675" />
    <detection t="13" x="36.717240780000026" y="74.10301543" z="2.253248" />
    <detection t="14" x="34.308787850000016" y="76.80426368" z="2.247061" />
    <detection t="15" x="32.137242980000025" y="79.51471996000001" z="2.4221447" />
    <detection t="16" x="30.17828917" y="82.38052202" z="2.1982284" />
    <detection t="17" x="28.61990222" y="85.73897543000001" z="2.5370216" />
    <detection t="18" x="27.45377350000001" y="89.09934866" z="2.6907032" />
    <detection t="19" x="27.208818510000015" y="92.43839401000001" z="2.5019112" />
    <detection t="20" x="27.802401060000022" y="96.0473583" z="1.1440417" />
    <detection t="21" x="29.399378780000006" y="100.41174439000001" z="0.4047132" />
    <detection t="22" x="32.349752730000006" y="105.41504216" z="-0.19915465" />
    <detection t="23" x="36.839100340000016" y="110.99840305000001" z="-0.47909492" />
    <detection t="24" x="42.65133608000002" y="115.87796197" z="-1.1451489" />
    <detection t="25" x="50.02416545000003" y="120.32868769000001" z="-0.33371085" />
    <detection t="26" x="59.03067607000003" y="122.39156261" z="-1.4969291999999998" />
    <detection t="27" x="68.0612461" y="123.38504113000002" z="-0.37375134" />
    <detection t="28" x="76.90905162000001" y="121.69420777000002" z="-0.11374771" />
    <detection t="29" x="86.25060511000004" y="119.82545097000002" z="-0.017577343" />
    <detection t="30" x="95.03245367" y="118.64598622" z="-0.020057522" />
    <detection t="31" x="104.02485443" y="117.63195114000001" z="0.7626548000000001" />
    <detection t="32" x="112.96384456999999" y="117.04328344000001" z="1.8630886000000002" />
    <detection t="33" x="122.39035786" y="117.10658524000002" z="2.0225183999999996" />
    <detection t="34" x="131.91681229" y="117.47198644" z="3.6404915" />
    <detection t="35" x="141.67991351" y="117.88104449" z="5.537287999999999" />
    <detection t="36" x="151.76268237" y="119.19543102" z="7.747045" />
    <detection t="37" x="162.08425571000004" y="121.14074903" z="9.1945" />
    <detection t="38" x="173.62244863" y="123.69480105" z="8.744108" />
    <detection t="39" x="185.48374118000004" y="126.22724106000001" z="11.606752" />
    <detection t="40" x="197.08946622000002" y="128.61598553000002" z="9.724039" />
    <detection t="41" x="207.74244613000002" y="127.22447427" z="17.327358" />
    <detection t="42" x="216.26868171" y="123.95846408" z="10.777766999999999" />
  </particle>
  <particle nSpots="42">
    <detection t="0" x="81.62576674000002" y="23.43928141" z="7.237100999999999" />
    <detection t="1" x="72.78157945999999" y="25.18419179" z="7.59588" />
    <detection t="2" x="64.5148825" y="27.13083426" z="7.262040600000001" />
    <detection t="3" x="56.830779010000015" y="29.761858189999998" z="7.314156" />
    <detection t="4" x="49.113419290000024" y="33.02224396" z="6.911177" />
    <detection t="5" x="42.28874072000002" y="35.95283801" z="7.1697869999999995" />
    <detection t="6" x="35.92898395" y="39.83597427" z="6.6165270000000005" />
    <detection t="7" x="30.00744916000002" y="44.13664739" z="7.580632700000001" />
    <detection t="8" x="24.99888217" y="47.63885501" z="6.772498599999999" />
    <detection t="9" x="20.095788030000023" y="51.38279952" z="5.965674400000001" />
    <detection t="10" x="15.690262940000025" y="54.48174004999999" z="6.33053" />
    <detection t="11" x="13.094986500000005" y="55.834116529999996" z="4.5079513" />
    <detection t="12" x="10.944125560000003" y="55.32379857" z="3.0037692000000003" />
    <detection t="13" x="10.163398480000012" y="53.16655766" z="3.8315556000000006" />
    <detection t="14" x="10.039408930000008" y="48.88643431" z="3.0483293999999996" />
    <detection t="15" x="12.04078714000002" y="42.77476041" z="-1.7114298" />
    <detection t="16" x="16.61366276000001" y="35.4324697" z="-4.5343366" />
    <detection t="17" x="22.002358680000015" y="28.053975719999997" z="15.265929999999999" />
    <detection t="18" x="30.37890814000002" y="22.687945399999997" z="-2.5617678" />
    <detection t="19" x="43.52526740000002" y="17.864671370000003" z="13.052455" />
    <detection t="20" x="56.333913790000025" y="15.33098006" z="13.292364000000001" />
    <detection t="21" x="69.00821991000004" y="13.560677830000001" z="14.198714" />
    <detection t="22" x="81.33294110000003" y="11.875005150000002" z="8.012371" />
    <detection t="23" x="93.28164895000003" y="10.82255244" z="8.167302000000001" />
    <detection t="24" x="104.96255210000004" y="10.13392321" z="-1.2593775" />
    <detection t="25" x="117.64646142999999" y="9.463824579999999" z="14.363247" />
    <detection t="26" x="130.99181521000003" y="9.807321830000001" z="19.471418" />
    <detection t="27" x="144.26952443" y="10.552545010000001" z="17.124570000000002" />
    <detection t="28" x="158.87774748000004" y="11.824518590000002" z="17.949732" />
    <detection t="29" x="174.05982875" y="13.84783168" z="18.120338" />
    <detection t="30" x="189.35266494" y="17.158298119999998" z="18.260181" />
    <detection t="31" x="204.62320093" y="21.005879969999995" z="6.5227056" />
    <detection t="32" x="218.58997485000003" y="26.75741755" z="-1.3358753" />
    <detection t="33" x="229.72203179000002" y="33.65228469" z="8.699888" />
    <detection t="34" x="236.23019172" y="41.617964799999996" z="6.1519027" />
    <detection t="35" x="239.45135927" y="47.49351324" z="10.929871" />
    <detection t="36" x="239.65037722" y="51.64261962999999" z="7.8727174" />
    <detection t="37" x="237.04386394" y="52.38084552" z="12.437942999999999" />
    <detection t="38" x="232.94249364" y="50.759581919999995" z="9.736399" />
    <detection t="39" x="226.54103349000002" y="47.76127244" z="9.82835" />
    <detection t="40" x="219.48253779000004" y="44.56556824" z="10.273355" />
    <detection t="41" x="212.01984652" y="40.97433229" z="10.979168" />
  </particle>
  <particle nSpots="9">
    <detection t="8" x="229.48535107000004" y="38.686981599999996" z="-17.278126" />
    <detection t="9" x="227.08422765" y="38.508366089999996" z="-17.333454" />
    <detection t="10" x="224.16382463000002" y="37.16031032" z="-18.729963" />
    <detection t="11" x="220.34954170000003" y="35.00476964" z="-19.619326" />
    <detection t="12" x="216.09136364" y="32.67235685" z="-20.360767000000003" />
    <detection t="13" x="211.46629707" y="30.136820489999998" z="-20.556957" />
    <detection t="14" x="206.71730806" y="27.678123829999997" z="-19.487095" />
    <detection t="15" x="202.23750332000003" y="25.15207927" z="-19.638174" />
    <detection t="16" x="198.25733752000002" y="23.439425819999997" z="-20.17697" />
  </particle>
  <particle nSpots="2">
    <detection t="0" x="39.97272221" y="28.010456939999997" z="-20.988703" />
    <detection t="1" x="32.91886243000002" y="27.955206529999998" z="-18.728054" />
  </particle>
  <particle nSpots="46">
    <detection t="0" x="81.16001517000001" y="120.33978249" z="-9.1977215" />
    <detection t="1" x="89.20820117" y="118.95537630000001" z="-8.785762" />
    <detection t="2" x="97.49962405000002" y="117.43156003000001" z="-9.12158" />
    <detection t="3" x="106.35623787000003" y="116.74811214000002" z="-9.75588" />
    <detection t="4" x="115.31733481000003" y="116.57716511000001" z="-9.6823435" />
    <detection t="5" x="124.27970499000003" y="116.61998070000001" z="-8.003294" />
    <detection t="6" x="134.05542840000004" y="117.30123729000002" z="-9.462495" />
    <detection t="7" x="144.29830499000002" y="118.25735141999999" z="-6.2930527000000005" />
    <detection t="8" x="154.70522545" y="120.35034779" z="-5.436094799999999" />
    <detection t="9" x="166.17006204" y="123.09475633" z="-8.888671" />
    <detection t="10" x="178.28122779" y="125.95932397000001" z="-7.4997797" />
    <detection t="11" x="190.87970908" y="129.88937262000002" z="-9.69725" />
    <detection t="12" x="203.83725548" y="132.46643434" z="-10.662077" />
    <detection t="13" x="217.23343336" y="130.42826969" z="-6.3090053" />
    <detection t="14" x="228.20401473000004" y="124.77714002000002" z="-7.4646360000000005" />
    <detection t="15" x="235.26728348" y="117.71350559000001" z="-10.713948" />
    <detection t="16" x="239.56948706000003" y="111.95776133000001" z="-15.575787" />
    <detection t="17" x="240.84531561" y="106.44054916" z="-16.771622" />
    <detection t="18" x="239.36777037000002" y="101.50126181" z="-17.561011999999998" />
    <detection t="19" x="236.73433583000002" y="97.56791395" z="-18.340649" />
    <detection t="20" x="232.97757497000003" y="93.99437169000001" z="-18.810953" />
    <detection t="21" x="228.61313887" y="90.72967932" z="-19.048046" />
    <detection t="22" x="224.12393101000004" y="87.69160583" z="-19.203392" />
    <detection t="23" x="219.5614041" y="84.78956901000001" z="-19.61019" />
    <detection t="24" x="215.08303972" y="82.10789045" z="-18.916199" />
    <detection t="25" x="210.67339405" y="79.53100327" z="-19.035145" />
    <detection t="26" x="206.29714677000004" y="77.05979057" z="-19.45557" />
    <detection t="27" x="202.22954578000002" y="74.69574736" z="-19.010742" />
    <detection t="28" x="198.08876696" y="72.59999578" z="-18.947226999999998" />
    <detection t="29" x="193.96057939000002" y="70.58735460000001" z="-18.98702" />
    <detection t="30" x="189.98517504" y="68.74483305000001" z="-19.317747" />
    <detection t="31" x="186.05275748000003" y="66.98908617000001" z="-19.085295000000002" />
    <detection t="32" x="182.19938669000004" y="65.403469" z="-18.831018" />
    <detection t="33" x="178.26213758" y="63.844765759999994" z="-19.093764999999998" />
    <detection t="34" x="174.48316667" y="62.429079390000005" z="-18.606491000000002" />
    <detection t="35" x="170.69621886" y="61.12687813" z="-18.623215" />
    <detection t="36" x="167.02966380000004" y="59.94710754" z="-18.382439" />
    <detection t="37" x="163.33409206" y="58.898966640000005" z="-18.500324" />
    <detection t="38" x="159.78350415" y="57.915993699999994" z="-18.23798" />
    <detection t="39" x="156.12787447" y="57.02260234" z="-18.418642000000002" />
    <detection t="40" x="152.24468458" y="56.14504621" z="-18.340317000000002" />
    <detection t="41" x="148.51034643000003" y="55.37564746" z="-18.290205" />
    <detection t="42" x="144.96122181000004" y="54.672634550000005" z="-18.139343" />
    <detection t="43" x="141.46778938" y="54.014701839999994" z="-18.104870000000002" />
    <detection t="44" x="138.00812277" y="53.54136888" z="-18.072554" />
    <detection t="45" x="134.65749031000001" y="53.06107117999999" z="-17.955814" />
  </particle>
  <particle nSpots="43">
    <detection t="0" x="99.69160299999999" y="87.59368232" z="-2.9587814999999997" />
    <detection t="1" x="101.39772655000002" y="87.75765928" z="-2.838139" />
    <detection t="2" x="103.30220151000003" y="87.88372113000001" z="-3.8639742999999993" />
    <detection t="3" x="105.37533174999999" y="88.21653538000001" z="-3.9167802000000003" />
    <detection t="4" x="107.44464549000003" y="88.68735799000001" z="-4.493128" />
    <detection t="5" x="109.31595388" y="89.44076583" z="-3.6243385999999997" />
    <detection t="6" x="111.38748275" y="89.93755551000001" z="-5.10195" />
    <detection t="7" x="113.50868180999998" y="90.49178308" z="-5.0643525" />
    <detection t="8" x="115.65297605" y="91.06621724" z="-3.2510054" />
    <detection t="9" x="117.65380137" y="91.57912033000001" z="-3.5452347" />
    <detection t="10" x="119.60578763000001" y="92.27261629" z="-3.85285" />
    <detection t="11" x="121.70766552000003" y="92.88584014" z="-4.4978023" />
    <detection t="12" x="123.85861438" y="93.44161929" z="-3.8186638" />
    <detection t="13" x="126.06561307000004" y="94.04247638000001" z="-3.594622" />
    <detection t="14" x="128.41154819000002" y="94.54308449000001" z="-4.105474500000001" />
    <detection t="15" x="131.00023578000003" y="95.28789903" z="-3.9018567" />
    <detection t="16" x="133.61585939000003" y="96.11596272" z="-3.323584" />
    <detection t="17" x="136.06574541999998" y="96.92887424" z="-3.7172377" />
    <detection t="18" x="138.65511767000004" y="97.73285204000001" z="-3.8570917000000002" />
    <detection t="19" x="141.42106665" y="98.55892054" z="-3.7112486000000002" />
    <detection t="20" x="144.48584269000003" y="99.51069748" z="-3.224136" />
    <detection t="21" x="147.80514974" y="100.51455091000001" z="-3.761737" />
    <detection t="22" x="151.25828071" y="101.59113357000001" z="-2.8632276" />
    <detection t="23" x="154.85284452000002" y="102.77451788" z="-2.9909909" />
    <detection t="24" x="158.81332922" y="104.18709821" z="-3.0507134999999996" />
    <detection t="25" x="162.82474794" y="105.66987866000001" z="-2.3462598" />
    <detection t="26" x="167.20477887000004" y="107.36734125000001" z="-3.1576655" />
    <detection t="27" x="171.82288569000002" y="109.36523818" z="-2.4590742999999997" />
    <detection t="28" x="176.76656084" y="111.75605339" z="-4.1127863" />
    <detection t="29" x="182.05075985000002" y="114.22527362" z="-3.3933356" />
    <detection t="30" x="187.68584908000003" y="116.38550356000002" z="-3.9700549" />
    <detection t="31" x="193.81957420000003" y="117.98057650999999" z="-2.4928784" />
    <detection t="32" x="200.00326248" y="118.67669979000001" z="-3.8410099" />
    <detection t="33" x="206.6783542" y="118.42774945" z="-2.9558556" />
    <detection t="34" x="213.036922" y="117.15817168000001" z="-3.1269777000000003" />
    <detection t="35" x="218.66396213000002" y="114.67273314000002" z="-2.515663" />
    <detection t="36" x="223.60250629" y="111.69298828000001" z="-2.1832743" />
    <detection t="37" x="227.55330147" y="108.2812346" z="-1.7272549" />
    <detection t="38" x="230.57460885" y="104.76203173" z="-1.6961488999999998" />
    <detection t="39" x="232.86182968000003" y="101.21847864" z="-1.5304792999999999" />
    <detection t="40" x="234.57343471000002" y="97.98291354000001" z="-1.4137841" />
    <detection t="41" x="234.70315459" y="94.66767211000001" z="1.7805819999999999" />
    <detection t="42" x="235.29507095000002" y="91.83970581000001" z="0.90901655" />
  </particle>
  <particle nSpots="43">
    <detection t="0" x="158.39140525" y="70.48000886000001" z="1.0391814" />
    <detection t="1" x="157.94484364" y="70.61590526" z="2.1090012000000002" />
    <detection t="2" x="157.60047560000004" y="70.71854385" z="0.548729" />
    <detection t="3" x="157.32302933" y="70.84413066" z="0.15398598" />
    <detection t="4" x="156.84552134" y="70.88379807000001" z="-0.37640214" />
    <detection t="5" x="156.27499959" y="71.05007269000001" z="0.016649537" />
    <detection t="6" x="155.64931868000002" y="71.26090429" z="-0.2725045" />
    <detection t="7" x="155.26247458" y="71.40051335000001" z="-0.1550842" />
    <detection t="8" x="154.83988176000003" y="71.6091684" z="-0.071573876" />
    <detection t="9" x="154.50892309" y="71.82479853000001" z="-0.32354075" />
    <detection t="10" x="154.34231542000003" y="72.03010076000001" z="-0.07359467" />
    <detection t="11" x="154.30974145" y="72.23842033000001" z="-0.16835517" />
    <detection t="12" x="154.26140295" y="72.48776414000001" z="-0.17387074" />
    <detection t="13" x="154.29853857" y="72.68829442" z="-0.1919499" />
    <detection t="14" x="154.33966213000002" y="72.91711034000001" z="-0.3927365" />
    <detection t="15" x="154.6965096" y="73.16191589" z="-0.16741306" />
    <detection t="16" x="154.74556139000003" y="73.36691369" z="-0.32205647" />
    <detection t="17" x="154.74739664999998" y="73.60079532" z="-0.87352866" />
    <detection t="18" x="154.68465824000003" y="73.87016621000001" z="-0.5254087" />
    <detection t="19" x="154.98299604" y="74.16979104" z="-0.49892622" />
    <detection t="20" x="155.64698604" y="74.47313251" z="-0.44465774" />
    <detection t="21" x="156.04112889000004" y="74.76428554" z="-0.67519397" />
    <detection t="22" x="156.43279068000004" y="75.06033277" z="-0.527365" />
    <detection t="23" x="156.76581955" y="75.38694625000001" z="-0.81915027" />
    <detection t="24" x="157.19957733" y="75.85688218" z="-0.47960870000000005" />
    <detection t="25" x="157.58473859000003" y="76.262207" z="-0.35432070000000004" />
    <detection t="26" x="158.04277984000004" y="76.65743732" z="-0.6563148" />
    <detection t="27" x="158.50164410000002" y="77.0415605" z="-0.9574494" />
    <detection t="28" x="159.03358681000003" y="77.40926694000001" z="-0.49422532" />
    <detection t="29" x="159.53992084000004" y="77.85395825" z="-0.63161045" />
    <detection t="30" x="160.06275366" y="78.18330719000001" z="-0.5481723000000001" />
    <detection t="31" x="160.54945298" y="78.62032268" z="-0.52834207" />
    <detection t="32" x="160.81185415" y="78.91142103" z="-0.46867532" />
    <detection t="33" x="161.44706902000001" y="79.22177528" z="-0.34363740000000004" />
    <detection t="34" x="161.82519193000002" y="79.5115949" z="-0.26112205" />
    <detection t="35" x="162.19573274000004" y="79.79043043" z="-0.41668552" />
    <detection t="36" x="162.48066639" y="80.19783906" z="-0.28170866" />
    <detection t="37" x="162.78054623000003" y="80.64380044" z="-0.41057616" />
    <detection t="38" x="163.23431033000003" y="81.24297372000001" z="-0.68698853" />
    <detection t="39" x="163.69287008999999" y="81.64491354" z="-0.24901384" />
    <detection t="40" x="164.25207775" y="82.14255307" z="-0.19331568" />
    <detection t="41" x="164.73092413" y="82.64312642" z="-0.19548863" />
    <detection t="42" x="165.41926589000002" y="83.26424872000001" z="-0.23992842" />
  </particle>
  <particle nSpots="3">
    <detection t="17" x="25.884067820000013" y="36.15200073" z="-3.347892" />
    <detection t="18" x="30.19620876000002" y="32.22155257" z="-2.3090184" />
    <detection t="19" x="34.88587713000001" y="28.587541459999997" z="-2.5053080000000003" />
  </particle>
  <particle nSpots="39">
    <detection t="2" x="174.97804898000004" y="77.6422782" z="-4.28447" />
    <detection t="3" x="175.46088911000004" y="77.94340286" z="-4.3318744" />
    <detection t="4" x="175.81444653" y="78.26119317000001" z="-5.2816305" />
    <detection t="5" x="176.43147975" y="78.62089057" z="-5.3079852999999995" />
    <detection t="6" x="177.29270363" y="79.12190862" z="-4.9437375" />
    <detection t="7" x="178.27219279000002" y="79.64245759" z="-4.811452" />
    <detection t="8" x="179.21587558" y="80.03698535000001" z="-4.329038" />
    <detection t="9" x="180.60601319" y="80.51534559000001" z="-5.175037400000001" />
    <detection t="10" x="182.58457694000003" y="81.07297857" z="-4.591048000000001" />
    <detection t="11" x="184.15722839" y="81.63836536000001" z="-4.2485365999999996" />
    <detection t="12" x="185.45307109000004" y="82.26092313000001" z="-4.250439" />
    <detection t="13" x="186.54398847" y="82.77457422" z="-4.3835690000000005" />
    <detection t="14" x="187.5537511" y="83.21249069000001" z="-4.8517947" />
    <detection t="15" x="188.68426983" y="83.71287029000001" z="-5.038147400000001" />
    <detection t="16" x="189.72360368" y="84.20776921000001" z="-4.1515574" />
    <detection t="17" x="190.67214792" y="84.72642827" z="-4.7979093" />
    <detection t="18" x="191.52163504000004" y="85.31726648" z="-5.01945" />
    <detection t="19" x="192.45315904" y="85.96782043" z="-4.391355" />
    <detection t="20" x="193.21006383000002" y="86.53736865" z="-5.286047" />
    <detection t="21" x="193.66011186000003" y="87.01189622000001" z="-5.505709599999999" />
    <detection t="22" x="193.96096188" y="87.52116158000001" z="-5.4262333" />
    <detection t="23" x="194.28147263" y="87.92433852" z="-5.541899" />
    <detection t="24" x="194.63605967" y="88.46998005" z="-5.566600299999999" />
    <detection t="25" x="194.92053569" y="88.97904924000001" z="-5.4292254" />
    <detection t="26" x="195.22869337000003" y="89.50082052" z="-5.2951937000000004" />
    <detection t="27" x="195.52862325" y="89.93732196" z="-5.4211730000000005" />
    <detection t="28" x="195.93182960000001" y="90.3711174" z="-5.4008794" />
    <detection t="29" x="196.22222698000002" y="90.68784025000001" z="-5.0024266" />
    <detection t="30" x="196.6272563" y="91.00808008" z="-5.606338" />
    <detection t="31" x="197.07883954" y="91.42705774000001" z="-4.9651775" />
    <detection t="32" x="197.51198319000002" y="91.81735461000001" z="-5.600263" />
    <detection t="33" x="197.93874204000002" y="92.23729335" z="-4.470529" />
    <detection t="34" x="198.60185092" y="92.50274495000001" z="-3.5736665999999997" />
    <detection t="35" x="198.98675212" y="92.70776973000001" z="-4.0765667" />
    <detection t="36" x="199.70200792000003" y="93.15691685" z="-3.2779562000000007" />
    <detection t="37" x="200.29750265" y="93.35598489" z="-4.010524299999999" />
    <detection t="38" x="200.79026688" y="93.65826844" z="-3.7578156000000003" />
    <detection t="39" x="201.25918626000004" y="93.89112200000001" z="-2.7301416" />
    <detection t="40" x="201.79407822000002" y="94.15633316" z="-3.1665422999999997" />
  </particle>
  <particle nSpots="23">
    <detection t="0" x="153.38132160000004" y="42.85158086" z="-9.567033" />
    <detection t="1" x="152.01046024" y="42.51909352" z="-8.491103" />
    <detection t="2" x="150.51650797000002" y="42.26012933" z="-9.041775999999999" />
    <detection t="3" x="148.92122943000004" y="42.01905262" z="-9.113379" />
    <detection t="4" x="147.65670072" y="41.843943519999996" z="-8.95357" />
    <detection t="5" x="146.84639402" y="41.67383844" z="-8.99896" />
    <detection t="6" x="145.60719997" y="41.453471279999995" z="-8.955269" />
    <detection t="7" x="144.21419007000003" y="41.20557676" z="-9.244105000000001" />
    <detection t="8" x="142.77319244" y="41.00752728" z="-9.441784" />
    <detection t="9" x="141.3292416" y="40.84865604" z="-9.055833999999999" />
    <detection t="10" x="139.85700111" y="40.71146725" z="-9.06939" />
    <detection t="11" x="138.48288845000002" y="40.62449522" z="-9.1370535" />
    <detection t="12" x="137.29629257" y="40.433776699999996" z="-9.257723" />
    <detection t="13" x="135.91207242000002" y="40.248997679999995" z="-9.030086" />
    <detection t="14" x="134.41503016000001" y="40.167920599999995" z="-8.875336" />
    <detection t="15" x="133.07285744" y="40.07439202" z="-9.265998" />
    <detection t="16" x="131.89768399000002" y="40.003174369999996" z="-9.087842" />
    <detection t="17" x="130.73143959000004" y="39.99847437" z="-9.139353999999999" />
    <detection t="18" x="129.56368652000003" y="39.952766149999995" z="-9.300502999999999" />
    <detection t="19" x="128.25890765000003" y="39.84578885" z="-8.542552" />
    <detection t="20" x="126.80262764000003" y="39.72644882" z="-8.646469999999999" />
    <detection t="21" x="125.34161843000004" y="39.68427042" z="-9.388098" />
    <detection t="22" x="124.79627037" y="39.66653347" z="-9.360274" />
  </particle>
  <particle nSpots="24">
    <detection t="0" x="152.84881852" y="52.95289028" z="-16.234179" />
    <detection t="1" x="150.00608021" y="52.20601847" z="-16.02355" />
    <detection t="2" x="147.02829312" y="51.49863731" z="-16.459045" />
    <detection t="3" x="144.04602759" y="50.8558858" z="-16.292414" />
    <detection t="4" x="141.08939963" y="50.345182470000005" z="-16.149967" />
    <detection t="5" x="138.05935019000003" y="49.93770539" z="-16.169401" />
    <detection t="6" x="134.94894062000003" y="49.59181469" z="-16.292421" />
    <detection t="7" x="131.84202550000003" y="49.20173114" z="-15.860159" />
    <detection t="8" x="128.73850977" y="48.99052391" z="-16.227913" />
    <detection t="9" x="125.67531207000002" y="48.70882053" z="-15.872529" />
    <detection t="10" x="122.69965568000003" y="48.58279813" z="-16.109104000000002" />
    <detection t="11" x="119.67006006000003" y="48.54727553" z="-15.607559" />
    <detection t="12" x="116.76517048" y="48.50624053" z="-15.709932" />
    <detection t="13" x="114.02667768999999" y="48.65653048" z="-15.302910999999998" />
    <detection t="14" x="111.40847901000001" y="48.749194679999995" z="-15.345719" />
    <detection t="15" x="108.82214513000002" y="48.89035559" z="-15.301122" />
    <detection t="16" x="106.30986630000001" y="49.156395509999996" z="-15.211333999999999" />
    <detection t="17" x="103.84095051000003" y="49.432689159999995" z="-15.412503" />
    <detection t="18" x="101.63523168" y="49.701101439999995" z="-14.851876" />
    <detection t="19" x="99.48136679999999" y="49.99141278" z="-14.869139" />
    <detection t="20" x="97.25192527000002" y="50.36178908" z="-14.64909" />
    <detection t="21" x="95.15000810000004" y="50.778017240000004" z="-14.573556" />
    <detection t="22" x="93.09908667000002" y="51.327995980000004" z="-15.792598000000002" />
    <detection t="23" x="91.59150254000002" y="51.83100131999999" z="-14.345176" />
  </particle>
  <particle nSpots="40">
    <detection t="0" x="113.32008959000001" y="40.280758729999995" z="0.27079695" />
    <detection t="1" x="110.86974791" y="40.4652431" z="1.1271278999999998" />
    <detection t="2" x="108.56661987000001" y="40.6703782" z="0.35414463" />
    <detection t="3" x="106.19583164" y="40.914524209999996" z="-0.35444182" />
    <detection t="4" x="103.80897264999999" y="41.13466595" z="-0.476642" />
    <detection t="5" x="101.28569361000001" y="41.572813499999995" z="-0.34936609999999996" />
    <detection t="6" x="98.89130864000003" y="42.120869049999996" z="-0.71835774" />
    <detection t="7" x="96.53608585" y="42.63288543" z="-1.2856928" />
    <detection t="8" x="94.33085313999999" y="43.30460237" z="-1.2209951" />
    <detection t="9" x="91.94969050000003" y="43.894572" z="-0.63131434" />
    <detection t="10" x="89.72036336000002" y="44.48000666" z="-1.0369443" />
    <detection t="11" x="87.57104896999999" y="45.191998319999996" z="-1.1069763000000001" />
    <detection t="12" x="85.46734518" y="45.72657845" z="-1.2380111" />
    <detection t="13" x="83.44682012999999" y="46.477761019999996" z="-1.1252412" />
    <detection t="14" x="81.46895835000004" y="47.16345905" z="-0.8840751" />
    <detection t="15" x="79.60788757" y="47.797309309999996" z="-1.1864747" />
    <detection t="16" x="77.81205971000003" y="48.58407904" z="-1.6648039000000001" />
    <detection t="17" x="76.0958066" y="49.328878249999995" z="-1.2565093999999999" />
    <detection t="18" x="74.53470801000003" y="50.15737805" z="-1.367972" />
    <detection t="19" x="73.20064484" y="50.93582738" z="-1.176863" />
    <detection t="20" x="71.98803591000001" y="51.772704479999994" z="-1.0250652" />
    <detection t="21" x="70.83748903000003" y="52.59159766" z="-1.1560523999999999" />
    <detection t="22" x="69.73618957000002" y="53.47651998999999" z="-1.2026263000000001" />
    <detection t="23" x="68.66680701000001" y="54.270528129999995" z="-1.5061204" />
    <detection t="24" x="67.75649061000001" y="55.0892239" z="-1.2223288" />
    <detection t="25" x="66.83646334000002" y="55.869275890000004" z="-1.4657207" />
    <detection t="26" x="66.11029279000002" y="56.82421333" z="-1.1541333" />
    <detection t="27" x="65.41247843000002" y="57.68195382" z="-1.3662465" />
    <detection t="28" x="64.62947489999999" y="58.48618276999999" z="-1.2424216000000001" />
    <detection t="29" x="64.03828562000001" y="59.44751797999999" z="-1.158834" />
    <detection t="30" x="63.39181898999999" y="60.2451072" z="-1.2927879999999998" />
    <detection t="31" x="62.73899761000001" y="61.122607030000005" z="-1.2000499" />
    <detection t="32" x="62.03792527000002" y="61.941718689999995" z="-1.1236138" />
    <detection t="33" x="61.273945330000004" y="62.70867071999999" z="-1.1349885" />
    <detection t="34" x="60.60921927000004" y="64.04186482" z="-1.0703688" />
    <detection t="35" x="60.08664203000001" y="65.07982381000001" z="-1.01777" />
    <detection t="36" x="59.42437205000002" y="66.01787913000001" z="-0.9970620000000001" />
    <detection t="37" x="59.02563317000002" y="66.70152242" z="-0.89342564" />
    <detection t="38" x="58.64116685000002" y="67.49197072000001" z="-0.72480947" />
    <detection t="39" x="58.26276767000002" y="68.00499279" z="-0.89221114" />
  </particle>
  <particle nSpots="6">
    <detection t="0" x="170.55058034" y="14.257104110000002" z="-3.5577657" />
    <detection t="1" x="172.81067306" y="14.578351849999999" z="-3.9893038" />
    <detection t="2" x="175.27188392" y="14.90470542" z="-3.2735380000000003" />
    <detection t="3" x="178.01913223000003" y="15.172605939999999" z="-3.9858787" />
    <detection t="4" x="181.23462643" y="15.395311600000001" z="-3.7532136" />
    <detection t="5" x="184.56000574" y="15.52139556" z="-4.8584857" />
  </particle>
  <particle nSpots="39">
    <detection t="6" x="124.38130573000001" y="88.35456729" z="-4.168525" />
    <detection t="7" x="125.96115452000004" y="88.66448242" z="-4.3287864" />
    <detection t="8" x="127.97537262000003" y="89.21565649" z="-4.31555" />
    <detection t="9" x="130.00943133000004" y="89.94022059000001" z="-5.188455" />
    <detection t="10" x="132.01927348000004" y="90.70226954" z="-4.550961" />
    <detection t="11" x="134.09606529" y="91.50631029" z="-4.182382" />
    <detection t="12" x="136.23758747" y="92.24848475" z="-4.1667046999999995" />
    <detection t="13" x="138.45662814000002" y="93.08092425000001" z="-4.313464" />
    <detection t="14" x="140.74249492" y="93.78072043" z="-4.8649716" />
    <detection t="15" x="144.16325259" y="94.68682381" z="-4.656744000000001" />
    <detection t="16" x="147.22970831000003" y="95.73829059" z="-3.850106" />
    <detection t="17" x="150.06685699000002" y="96.81292918000001" z="-4.7465053" />
    <detection t="18" x="152.99809741" y="97.91905402" z="-4.079315" />
    <detection t="19" x="156.00574136" y="99.07450241000001" z="-4.0073495" />
    <detection t="20" x="159.0584983" y="100.3035753" z="-3.9031913" />
    <detection t="21" x="162.45967986" y="101.6433748" z="-4.0038730000000005" />
    <detection t="22" x="165.86031789000003" y="103.07505073" z="-3.4828449999999997" />
    <detection t="23" x="169.35632851000003" y="104.68125031000001" z="-4.2480173" />
    <detection t="24" x="172.97593368000003" y="106.39388732" z="-3.8779644999999996" />
    <detection t="25" x="176.79413953" y="108.25843097" z="-3.5684195" />
    <detection t="26" x="180.85816405000003" y="110.25378361" z="-3.9463885000000003" />
    <detection t="27" x="185.32965707" y="112.53846359" z="-3.272755" />
    <detection t="28" x="189.89670030000002" y="114.97414821000001" z="-5.378134999999999" />
    <detection t="29" x="194.93810685" y="117.17890545" z="-5.1300419999999995" />
    <detection t="30" x="200.27330606000004" y="118.46732914" z="-5.0461717" />
    <detection t="31" x="205.93444346" y="118.81852610000001" z="-4.683624" />
    <detection t="32" x="211.70150751" y="118.14853337" z="-4.253928" />
    <detection t="33" x="216.93197879000002" y="116.32305138000001" z="-5.508943599999999" />
    <detection t="34" x="222.18335106" y="113.6651241" z="-4.678164" />
    <detection t="35" x="226.20249483000003" y="110.54189889" z="-2.2205502999999998" />
    <detection t="36" x="229.97437944" y="107.12855369" z="-2.8241725" />
    <detection t="37" x="232.68057597" y="103.89383242000001" z="-3.499399" />
    <detection t="38" x="234.57071775000003" y="100.68389587" z="-3.2671772999999997" />
    <detection t="39" x="236.05049191" y="97.70140031000001" z="-2.9902186" />
    <detection t="40" x="237.11561261000003" y="95.03704808" z="-2.9228625" />
    <detection t="41" x="237.87254105" y="92.55898391000001" z="-2.0456212" />
    <detection t="42" x="237.91022557000002" y="90.29782243000001" z="-2.1320740000000002" />
    <detection t="43" x="237.91594773000003" y="87.99522928" z="0.056669764000000004" />
    <detection t="44" x="238.07370143000003" y="86.30998514000001" z="-0.49994700000000003" />
  </particle>
  <particle nSpots="14">
    <detection t="0" x="182.81289294000004" y="31.812450499999997" z="-0.20312262" />
    <detection t="1" x="180.74351306" y="30.606332619999996" z="-0.6806694999999999" />
    <detection t="2" x="178.75248848" y="29.4994703" z="-0.33601278" />
    <detection t="3" x="176.80131776000002" y="28.450533899999996" z="-0.38209572" />
    <detection t="4" x="174.93908513000002" y="27.277128589999997" z="-0.9528336" />
    <detection t="5" x="173.16290305" y="26.16407675" z="-0.63234836" />
    <detection t="6" x="171.31961464" y="25.20368275" z="-1.0892655" />
    <detection t="7" x="169.75907082999998" y="24.456592549999996" z="-1.7606137" />
    <detection t="8" x="168.32699641" y="23.71410392" z="-0.8602049" />
    <detection t="9" x="167.14669994000002" y="22.97140411" z="-1.2421696000000002" />
    <detection t="10" x="166.13362528" y="22.170210859999997" z="-1.7795361" />
    <detection t="11" x="165.64429640000003" y="21.870859249999995" z="-2.0921588" />
    <detection t="12" x="165.25101198" y="21.806584100000002" z="-1.5371928" />
    <detection t="13" x="164.73089679000003" y="20.69163848" z="-0.34041876" />
  </particle>
  <particle nSpots="43">
    <detection t="0" x="227.16904073" y="94.97719808000001" z="-17.724316" />
    <detection t="1" x="224.23524196" y="91.31732804" z="-17.598701000000002" />
    <detection t="2" x="220.71904440000003" y="87.98237988000001" z="-17.745598" />
    <detection t="3" x="216.91181707000004" y="84.86591899000001" z="-17.76983" />
    <detection t="4" x="212.80065271" y="81.95477939" z="-17.763481" />
    <detection t="5" x="208.37432638" y="79.20297338" z="-17.812782000000002" />
    <detection t="6" x="203.92612023000004" y="76.54776699" z="-17.866577" />
    <detection t="7" x="199.50547139000003" y="73.97076317000001" z="-17.503738000000002" />
    <detection t="8" x="195.18970478" y="71.61756353000001" z="-17.352434" />
    <detection t="9" x="190.95107245000003" y="69.36149509" z="-17.434803" />
    <detection t="10" x="186.75111322000004" y="67.22624292" z="-17.507025" />
    <detection t="11" x="182.56635036" y="65.2736014" z="-17.760122" />
    <detection t="12" x="178.59927344" y="63.46893248999999" z="-17.4347" />
    <detection t="13" x="174.80519097" y="61.84645789" z="-17.568386" />
    <detection t="14" x="171.12794928" y="60.318437710000005" z="-17.133142000000003" />
    <detection t="15" x="167.56281617000002" y="59.001184849999994" z="-17.248846" />
    <detection t="16" x="164.11088592" y="57.77602721" z="-17.274393" />
    <detection t="17" x="160.81582156000002" y="56.704299150000004" z="-17.013376" />
    <detection t="18" x="157.66682730000002" y="55.75139821" z="-17.220207000000002" />
    <detection t="19" x="154.69723684000002" y="54.89498124" z="-16.906067" />
    <detection t="20" x="151.80562843" y="54.176909470000005" z="-16.696074" />
    <detection t="21" x="148.99863097000002" y="53.5547523" z="-16.674646" />
    <detection t="22" x="146.24885918" y="52.99838166" z="-17.112560000000002" />
    <detection t="23" x="143.50700327000004" y="52.438419059999994" z="-16.685825" />
    <detection t="24" x="140.84456366" y="51.952136919999994" z="-17.058489" />
    <detection t="25" x="138.22201595" y="51.51026382999999" z="-16.604889" />
    <detection t="26" x="135.77325461000004" y="51.09169660999999" z="-16.897766" />
    <detection t="27" x="133.36360374000003" y="50.793142280000005" z="-16.465508" />
    <detection t="28" x="130.93639209000003" y="50.43271171" z="-16.152115" />
    <detection t="29" x="128.52501394" y="50.17711673" z="-16.492" />
    <detection t="30" x="126.16870750999999" y="49.93840383" z="-16.467861" />
    <detection t="31" x="123.71305364" y="49.81121261" z="-15.983795" />
    <detection t="32" x="121.31235656000001" y="49.67005795" z="-16.523449" />
    <detection t="33" x="118.94713408000001" y="49.57495571" z="-16.539455" />
    <detection t="34" x="116.5726477" y="49.46753925" z="-16.047860999999997" />
    <detection t="35" x="114.24091157999999" y="49.41585601" z="-16.324886" />
    <detection t="36" x="111.90777653999999" y="49.38208624" z="-16.041983" />
    <detection t="37" x="109.72948222000002" y="49.381332119999996" z="-16.10618" />
    <detection t="38" x="107.67981893000001" y="49.3869055" z="-15.953276" />
    <detection t="39" x="105.46475067" y="49.53843548" z="-15.8857155" />
    <detection t="40" x="103.61002599" y="49.66135908" z="-15.428823000000001" />
    <detection t="41" x="101.54166792000001" y="49.80659864" z="-14.917639999999999" />
    <detection t="42" x="99.65386708" y="49.89154732" z="-15.417116" />
  </particle>
  <particle nSpots="41">
    <detection t="0" x="179.66276258" y="64.19514417" z="8.0962715" />
    <detection t="1" x="174.47503238000002" y="62.181932589999995" z="6.9709315" />
    <detection t="2" x="169.56896805000002" y="60.369543979999996" z="7.1612735" />
    <detection t="3" x="164.49785036000003" y="58.5670479" z="6.92766" />
    <detection t="4" x="159.42604692000003" y="57.01191816" z="7.135694" />
    <detection t="5" x="154.49766719000002" y="55.65189451" z="7.731890700000001" />
    <detection t="6" x="149.78109995" y="54.47391998" z="8.374577" />
    <detection t="7" x="145.14655524" y="53.425047580000005" z="7.0367603" />
    <detection t="8" x="139.71019232000003" y="52.486989959999995" z="6.838530499999999" />
    <detection t="9" x="136.5345818" y="51.821330069999995" z="6.810382000000001" />
    <detection t="10" x="132.67247321000002" y="51.345989409999994" z="6.748533999999999" />
    <detection t="11" x="129.05237241000003" y="50.91215075" z="6.1947064" />
    <detection t="12" x="125.31997973" y="50.523738509999994" z="6.233949" />
    <detection t="13" x="121.80483142000003" y="50.290258279999996" z="6.4224562999999995" />
    <detection t="14" x="118.47990562000001" y="50.119972749999995" z="6.088157" />
    <detection t="15" x="115.22975882000003" y="49.96797898" z="5.993864" />
    <detection t="16" x="112.19908972000002" y="49.94461356" z="5.841663" />
    <detection t="17" x="109.13808174000002" y="49.98732757" z="5.812483" />
    <detection t="18" x="106.20087716" y="50.07628344" z="5.8077087" />
    <detection t="19" x="103.3494493" y="50.2845544" z="5.6629806" />
    <detection t="20" x="100.52422456" y="50.527422949999995" z="5.5645940000000005" />
    <detection t="21" x="97.82780732000003" y="50.84902114999999" z="5.514654599999999" />
    <detection t="22" x="95.20151824999999" y="51.2375767" z="5.414044400000001" />
    <detection t="23" x="92.52002241000002" y="51.672513009999996" z="5.523623000000001" />
    <detection t="24" x="89.97123930000004" y="52.21191801999999" z="4.6627545" />
    <detection t="25" x="87.47480798999999" y="52.64911709" z="5.2166076" />
    <detection t="26" x="85.04151707" y="53.26049497" z="4.48712" />
    <detection t="27" x="82.65610045" y="53.82853232" z="4.3538394" />
    <detection t="28" x="80.44183641000001" y="54.44233888" z="4.392394" />
    <detection t="29" x="78.11885231000002" y="55.175395599999995" z="4.1779776" />
    <detection t="30" x="75.76584041000001" y="55.873368070000005" z="4.485203299999999" />
    <detection t="31" x="73.21199564" y="56.72830998" z="4.53987" />
    <detection t="32" x="70.76401929000002" y="57.53314577" z="4.1718254" />
    <detection t="33" x="68.31316785000001" y="58.76176981" z="4.602488" />
    <detection t="34" x="66.07555977999999" y="59.993473259999995" z="4.731025" />
    <detection t="35" x="63.75407723000001" y="61.21692558" z="4.575438500000001" />
    <detection t="36" x="61.77022205000003" y="62.27019986" z="4.9588684999999995" />
    <detection t="37" x="59.93090857999999" y="63.18237315" z="4.405232" />
    <detection t="38" x="57.902734630000026" y="63.96890765999999" z="5.073151" />
    <detection t="39" x="55.768570780000005" y="64.7209244" z="4.9420589999999995" />
    <detection t="40" x="53.71759848000002" y="65.47248902000001" z="5.192157" />
  </particle>
  <particle nSpots="40">
    <detection t="0" x="210.96682925" y="77.04642537000001" z="-5.3545885" />
    <detection t="1" x="211.06756993" y="76.15078899000001" z="-4.9341054" />
    <detection t="2" x="211.06616523000002" y="75.26631315" z="-5.206508" />
    <detection t="3" x="211.04654090000002" y="74.39829252000001" z="-5.0672083" />
    <detection t="4" x="211.08060527000004" y="73.45858571000001" z="-5.0411425" />
    <detection t="5" x="210.76378934000002" y="72.48892620000001" z="-5.149033" />
    <detection t="6" x="210.53595704000003" y="71.48587098" z="-4.94145" />
    <detection t="7" x="210.38539979" y="70.47801647" z="-4.9277463" />
    <detection t="8" x="210.52643355000004" y="69.44435792" z="-4.549345" />
    <detection t="9" x="210.28791512000004" y="68.41881924" z="-4.4220885999999995" />
    <detection t="10" x="209.56592997" y="67.44292925" z="-4.469901999999999" />
    <detection t="11" x="208.78360283" y="66.42384000000001" z="-4.7879148" />
    <detection t="12" x="207.94399218" y="65.21980083000001" z="-5.7025" />
    <detection t="13" x="207.05507338" y="64.12528822" z="-5.1463585" />
    <detection t="14" x="206.18531077" y="63.06268144" z="-4.590135" />
    <detection t="15" x="205.24639823" y="61.97522306" z="-5.266187" />
    <detection t="16" x="204.4174766" y="60.85445031" z="-5.220058" />
    <detection t="17" x="203.53816583000003" y="59.796195950000005" z="-4.6333117" />
    <detection t="18" x="202.69792834000003" y="58.802104699999994" z="-6.5722380000000005" />
    <detection t="19" x="201.89555024999999" y="57.79343307" z="-4.6245155" />
    <detection t="20" x="201.16213436000004" y="56.67694681" z="-5.6450404999999995" />
    <detection t="21" x="200.36994977" y="55.437543260000005" z="-6.022956400000001" />
    <detection t="22" x="199.49975056" y="54.21326903" z="-6.803638499999999" />
    <detection t="23" x="198.73854518000002" y="52.962742420000005" z="-6.7723947" />
    <detection t="24" x="197.78488661" y="51.786649059999995" z="-6.347961" />
    <detection t="25" x="196.81338414000004" y="50.59931984" z="-7.5306664" />
    <detection t="26" x="195.86964201" y="49.39387291" z="-7.522998299999999" />
    <detection t="27" x="194.96553082000003" y="48.13451161" z="-6.9689546" />
    <detection t="28" x="193.90989125" y="46.76838345" z="-7.8970046" />
    <detection t="29" x="192.68241884000003" y="45.4161816" z="-7.4902619999999995" />
    <detection t="30" x="191.55482791000003" y="44.23442461" z="-7.675771000000001" />
    <detection t="31" x="190.52991394000003" y="43.12941223" z="-7.311978" />
    <detection t="32" x="189.55033399" y="42.04821652" z="-6.988699400000001" />
    <detection t="33" x="188.39645946000002" y="40.86308751" z="-7.204476400000001" />
    <detection t="34" x="187.43992583" y="39.81122981" z="-6.9330490000000005" />
    <detection t="35" x="186.55698927000003" y="38.713775749999996" z="-6.895471000000001" />
    <detection t="36" x="185.72027660999998" y="37.55334282" z="-6.817297999999999" />
    <detection t="37" x="184.73287285000004" y="36.40560139" z="-6.460705" />
    <detection t="38" x="183.76841343" y="35.2776156" z="-7.0758696" />
    <detection t="39" x="182.80921571" y="34.22473201" z="-6.0469675" />
  </particle>
  <particle nSpots="29">
    <detection t="12" x="205.78471396999998" y="73.57971520000001" z="-17.586423999999997" />
    <detection t="13" x="201.76173568000002" y="71.17957803" z="-17.674623" />
    <detection t="14" x="197.74432107" y="68.91835644000001" z="-17.815138" />
    <detection t="15" x="193.74031334" y="66.78073094000001" z="-17.950169" />
    <detection t="16" x="189.75812029000002" y="64.77006959" z="-17.874775" />
    <detection t="17" x="186.00164641000003" y="62.954854950000005" z="-17.381811" />
    <detection t="18" x="182.30081784000004" y="61.288383" z="-17.392506" />
    <detection t="19" x="178.64744867000002" y="59.727158120000006" z="-17.46934" />
    <detection t="20" x="175.16838168000004" y="58.379320830000005" z="-17.583403" />
    <detection t="21" x="171.63310992000004" y="57.029565330000004" z="-17.75085" />
    <detection t="22" x="168.24075026000003" y="55.81382573999999" z="-17.381804000000002" />
    <detection t="23" x="164.88619903" y="54.691430090000004" z="-17.456936" />
    <detection t="24" x="161.51517882000002" y="53.57415597999999" z="-17.34742" />
    <detection t="25" x="157.97638719000003" y="52.4304646" z="-17.44977" />
    <detection t="26" x="154.56121154" y="51.4646777" z="-17.2682" />
    <detection t="27" x="151.12330947000004" y="50.543582539999996" z="-17.436283" />
    <detection t="28" x="147.80457069" y="49.737425009999995" z="-17.298725" />
    <detection t="29" x="144.59576306000002" y="49.06855591" z="-17.371078" />
    <detection t="30" x="141.30018135" y="48.42336042" z="-17.24756" />
    <detection t="31" x="138.07316908" y="47.807196" z="-17.052046" />
    <detection t="32" x="134.89059387000003" y="47.30584024" z="-17.254929999999998" />
    <detection t="33" x="131.69658523000004" y="46.851847299999996" z="-17.184820000000002" />
    <detection t="34" x="128.54200065999999" y="46.56221041" z="-16.987114000000002" />
    <detection t="35" x="125.55390051" y="46.27698507" z="-16.780207" />
    <detection t="36" x="122.63247245000002" y="46.11142518" z="-16.582838" />
    <detection t="37" x="119.90229058" y="45.91037548" z="-16.417386999999998" />
    <detection t="38" x="117.11836153000002" y="45.79197826" z="-16.380678" />
    <detection t="39" x="114.66318436" y="45.668818609999995" z="-16.215569" />
    <detection t="40" x="112.20924561999999" y="45.5787508" z="-16.278053" />
  </particle>
  <particle nSpots="40">
    <detection t="0" x="140.93008802000003" y="49.03525741" z="-5.0884339999999995" />
    <detection t="1" x="140.24424752" y="49.05778309" z="-5.3754964" />
    <detection t="2" x="139.64427156" y="49.11251258" z="-5.4217267" />
    <detection t="3" x="138.92860791000004" y="49.23185931" z="-4.866933" />
    <detection t="4" x="138.09092469" y="49.35307964" z="-5.388204" />
    <detection t="5" x="137.26664208" y="49.55232365" z="-5.022819999999999" />
    <detection t="6" x="136.56762351000003" y="49.66220764" z="-5.052661" />
    <detection t="7" x="135.61376707" y="49.79983972" z="-5.297525" />
    <detection t="8" x="134.36791991" y="50.10859337" z="-5.3957705" />
    <detection t="9" x="133.78598296" y="50.334969910000005" z="-5.7364345000000005" />
    <detection t="10" x="133.16982604000003" y="50.58358374" z="-5.1412225" />
    <detection t="11" x="132.28401025" y="50.65843632" z="-5.3253449999999996" />
    <detection t="12" x="131.22336351" y="50.637321629999995" z="-5.4438996" />
    <detection t="13" x="130.26590876" y="50.73256597" z="-5.23949" />
    <detection t="14" x="129.48541298000004" y="50.85958795" z="-5.260353" />
    <detection t="15" x="128.7499884" y="51.013628149999995" z="-5.2421746" />
    <detection t="16" x="128.03036601000002" y="51.20432602" z="-5.488795" />
    <detection t="17" x="127.2940868" y="51.33249319" z="-5.500701" />
    <detection t="18" x="126.61941311000004" y="51.49648973" z="-5.4603019999999995" />
    <detection t="19" x="125.91258936000003" y="51.719736700000006" z="-5.4117246" />
    <detection t="20" x="125.18684060000004" y="52.03367425" z="-5.321363" />
    <detection t="21" x="124.84091581000001" y="52.27508011" z="-5.5517900000000004" />
    <detection t="22" x="124.37685671000003" y="52.07788226" z="-6.105805999999999" />
    <detection t="23" x="124.29647373" y="52.05341986" z="-6.539656" />
    <detection t="24" x="123.9729246" y="52.28786138" z="-5.9176207000000005" />
    <detection t="25" x="123.88394525000001" y="52.65024673" z="-6.0287585" />
    <detection t="26" x="123.91534522" y="53.18702672" z="-5.7411494" />
    <detection t="27" x="123.49829569000002" y="53.2305773" z="-5.2247434" />
    <detection t="28" x="122.93937648000002" y="53.33638636" z="-5.3343644" />
    <detection t="29" x="122.47163261000003" y="53.492794839999995" z="-5.5236983" />
    <detection t="30" x="121.93377491000001" y="53.663851990000005" z="-4.912771" />
    <detection t="31" x="121.66434878000001" y="53.86047783" z="-5.28425" />
    <detection t="32" x="121.29624971999999" y="53.87728488" z="-6.854486" />
    <detection t="33" x="120.84980383999999" y="54.03856262" z="-5.797285" />
    <detection t="34" x="120.45795519" y="54.066853990000006" z="-6.294265" />
    <detection t="35" x="120.10044518000001" y="54.117420599999996" z="-6.298916" />
    <detection t="36" x="119.72147071" y="54.07102294999999" z="-5.1398263" />
    <detection t="37" x="119.41402063000004" y="54.1540961" z="-5.2293515" />
    <detection t="38" x="119.29137044000004" y="54.30288866" z="-5.0735526" />
    <detection t="39" x="119.08812276000003" y="54.346254640000005" z="-4.574301" />
  </particle>
  <particle nSpots="32">
    <detection t="0" x="221.97558638000004" y="103.58549211" z="-7.910505000000001" />
    <detection t="1" x="226.16029699" y="100.65535888000001" z="-8.221783" />
    <detection t="2" x="229.55792194000003" y="97.59367235" z="-9.222466" />
    <detection t="3" x="232.01885979000002" y="94.53574233" z="-10.708919" />
    <detection t="4" x="233.54645346" y="91.49908458" z="-9.641266" />
    <detection t="5" x="234.58841023000002" y="88.68367686" z="-10.881028" />
    <detection t="6" x="235.15319591000002" y="86.09308203" z="-11.02709" />
    <detection t="7" x="235.25924325" y="83.70189884000001" z="-10.420544" />
    <detection t="8" x="234.86028702" y="81.51517735" z="-10.352992" />
    <detection t="9" x="234.21562328" y="79.55608494" z="-10.610394" />
    <detection t="10" x="233.25272227" y="77.72250598000001" z="-10.493209" />
    <detection t="11" x="232.35286018" y="76.07159440000001" z="-10.999706" />
    <detection t="12" x="231.28004370000002" y="74.33688071" z="-11.27885" />
    <detection t="13" x="230.23242687000004" y="72.69562950000001" z="-10.597903" />
    <detection t="14" x="229.01590474" y="71.05360387" z="-10.506917" />
    <detection t="15" x="227.79938750000002" y="69.4495366" z="-11.087022" />
    <detection t="16" x="226.46866060000002" y="67.93478321" z="-10.808125500000001" />
    <detection t="17" x="225.04290287000003" y="66.38075315" z="-10.79245" />
    <detection t="18" x="223.59237109000003" y="64.88680431" z="-10.936103999999998" />
    <detection t="19" x="222.07978666000002" y="63.56507244" z="-10.522335" />
    <detection t="20" x="220.66627957000003" y="62.069860670000004" z="-10.510741000000001" />
    <detection t="21" x="219.2308878" y="60.524657499999996" z="-10.108019" />
    <detection t="22" x="217.74377856" y="58.9056601" z="-10.12164" />
    <detection t="23" x="216.25882644" y="57.27200036" z="-10.1579" />
    <detection t="24" x="214.97008517" y="55.631639889999995" z="-10.037014" />
    <detection t="25" x="213.52411233000004" y="54.056505050000005" z="-9.819996000000002" />
    <detection t="26" x="212.34895171" y="52.31801234" z="-10.360291499999999" />
    <detection t="27" x="210.90855457000004" y="50.68361053" z="-9.775596" />
    <detection t="28" x="209.25295526000002" y="48.90794683" z="-9.988669999999999" />
    <detection t="29" x="207.54747034000002" y="47.17441668" z="-9.598403999999999" />
    <detection t="30" x="205.75171161000003" y="45.47149758" z="-10.197654" />
    <detection t="31" x="203.91161991" y="43.92073415" z="-10.69783" />
  </particle>
  <particle nSpots="9">
    <detection t="31" x="160.79259337000002" y="25.06624155" z="-19.175968" />
    <detection t="32" x="154.47677852000004" y="23.688396489999995" z="-19.190706" />
    <detection t="33" x="149.07010943" y="22.94551321" z="-18.81651" />
    <detection t="34" x="143.55612421" y="22.21521895" z="-18.821396" />
    <detection t="35" x="138.24013726000004" y="21.651756819999996" z="-18.502317" />
    <detection t="36" x="133.05236151000003" y="21.213109789999997" z="-18.085815" />
    <detection t="37" x="128.06090620000003" y="20.84927545" z="-17.995796" />
    <detection t="38" x="123.11278474" y="20.70508539" z="-18.267704000000002" />
    <detection t="39" x="118.40219882000002" y="20.413697120000002" z="-18.076977" />
  </particle>
  <particle nSpots="9">
    <detection t="33" x="141.33249338000002" y="83.98785788" z="-9.455843" />
    <detection t="34" x="141.65987699" y="84.39381609" z="-10.976311" />
    <detection t="35" x="141.81214879000004" y="84.57377531" z="-10.716247000000001" />
    <detection t="36" x="142.08870106" y="84.70609858" z="-10.1826" />
    <detection t="37" x="142.52469268" y="84.96120437" z="-10.383144" />
    <detection t="38" x="142.77858179000003" y="85.04205913000001" z="-10.004002" />
    <detection t="39" x="143.23788736" y="85.45918344" z="-9.912685" />
    <detection t="40" x="143.59658702000002" y="85.85295479000001" z="-9.395242999999999" />
    <detection t="41" x="144.28323547000002" y="86.15062233" z="-9.159714" />
  </particle>
  <particle nSpots="3">
    <detection t="2" x="64.97782242" y="118.43915312000001" z="-19.12138" />
    <detection t="3" x="62.78590802000002" y="118.69977679000002" z="-18.966839999999998" />
    <detection t="4" x="65.17171695000002" y="120.75255187000002" z="-17.804602" />
  </particle>
  <particle nSpots="27">
    <detection t="0" x="139.04228240000003" y="15.628186310000002" z="-21.54299" />
    <detection t="1" x="131.74063185" y="15.423362379999999" z="-21.397106" />
    <detection t="2" x="123.97065649000001" y="15.566162660000002" z="-21.31333" />
    <detection t="3" x="115.26030837000002" y="15.82561756" z="-21.003439" />
    <detection t="4" x="106.06738777000004" y="16.0900404" z="-21.2134" />
    <detection t="5" x="96.77079723000003" y="16.85460267" z="-21.297573" />
    <detection t="6" x="87.57696171999999" y="18.01751215" z="-21.096142" />
    <detection t="7" x="78.04966857" y="19.492580159999996" z="-21.26738" />
    <detection t="8" x="68.6483379" y="21.47848851" z="-21.019567000000002" />
    <detection t="9" x="59.85967676000001" y="23.91999218" z="-21.67941" />
    <detection t="10" x="51.26391423000001" y="26.83260523" z="-21.272871" />
    <detection t="11" x="43.357183330000026" y="29.84123469" z="-21.293253" />
    <detection t="12" x="35.69663544000002" y="33.16646909" z="-21.08362" />
    <detection t="13" x="28.908216230000022" y="37.3319993" z="-20.887273999999998" />
    <detection t="14" x="23.185147170000022" y="42.16425437" z="-21.01217" />
    <detection t="15" x="18.312327720000013" y="46.93182196" z="-19.823036" />
    <detection t="16" x="13.58995945000001" y="50.98095607" z="-19.109543" />
    <detection t="17" x="9.357070460000017" y="52.83240908999999" z="-20.5854" />
    <detection t="18" x="7.781438600000001" y="52.76533088" z="-18.125920999999998" />
    <detection t="19" x="7.1330681200000186" y="48.977102529999996" z="-12.471983" />
    <detection t="20" x="8.07387571000001" y="42.69565401" z="-10.773434" />
    <detection t="21" x="11.89563209000002" y="35.49745907" z="-2.3127959" />
    <detection t="22" x="16.599151320000004" y="28.35145474" z="-12.499783" />
    <detection t="23" x="22.125748700000003" y="23.405367139999996" z="-0.4850723" />
    <detection t="24" x="26.268973390000014" y="20.996300059999996" z="-10.827899" />
    <detection t="25" x="33.925254550000005" y="19.02798265" z="-12.9705" />
    <detection t="26" x="42.81722215000002" y="16.804490180000002" z="-12.462616" />
  </particle>
  <particle nSpots="25">
    <detection t="5" x="201.19524840000003" y="124.41986883000001" z="10.220308000000001" />
    <detection t="6" x="210.85877131" y="123.81068484" z="7.032774400000001" />
    <detection t="7" x="216.19274261000004" y="120.80883398" z="6.928798" />
    <detection t="8" x="217.76127710000003" y="117.47452056" z="7.617245" />
    <detection t="9" x="216.53442001000002" y="114.12224211" z="8.232517" />
    <detection t="10" x="212.85415396000002" y="111.07423104" z="8.181306" />
    <detection t="11" x="208.92060638000004" y="108.15444162" z="9.183319000000001" />
    <detection t="12" x="205.12575436000003" y="105.18914248" z="8.670821" />
    <detection t="13" x="201.35854796" y="102.77472949000001" z="9.145153" />
    <detection t="14" x="198.27780404000004" y="100.00822442" z="8.759747" />
    <detection t="15" x="194.54536011" y="97.76062584" z="8.716172" />
    <detection t="16" x="191.07319525000003" y="95.99466678" z="7.8348512999999995" />
    <detection t="17" x="187.74695990000004" y="94.14823153" z="7.959455" />
    <detection t="18" x="184.59012725000002" y="92.64288524000001" z="7.7663554999999995" />
    <detection t="19" x="181.19971594000003" y="91.12212089" z="7.8281789999999996" />
    <detection t="20" x="177.98022091" y="89.51593035" z="7.82125" />
    <detection t="21" x="174.98740747" y="88.25096593" z="7.7666526" />
    <detection t="22" x="172.12531222" y="86.99621767000001" z="7.773768" />
    <detection t="23" x="169.37064962" y="85.90272722" z="8.088467999999999" />
    <detection t="24" x="166.89296524000002" y="84.85039640000001" z="7.489388000000001" />
    <detection t="25" x="164.40133042000002" y="83.9101382" z="7.77877" />
    <detection t="26" x="162.02646392000003" y="82.98944756" z="7.5145307" />
    <detection t="27" x="159.66991445000002" y="82.17963724" z="7.3600554" />
    <detection t="28" x="157.46476130000002" y="81.50152253" z="7.760471300000001" />
    <detection t="29" x="155.34411579" y="80.80817936000001" z="8.148767999999999" />
  </particle>
  <particle nSpots="43">
    <detection t="0" x="133.69421494" y="67.61475258" z="-15.536736" />
    <detection t="1" x="131.60845159000002" y="67.38113864" z="-15.566589000000002" />
    <detection t="2" x="129.51330706" y="67.17210105000001" z="-15.377135" />
    <detection t="3" x="127.67044421000003" y="67.00448801" z="-15.394625" />
    <detection t="4" x="125.64493643000003" y="66.93923163000001" z="-15.027857000000001" />
    <detection t="5" x="123.56225916" y="67.00935181000001" z="-14.941629999999998" />
    <detection t="6" x="121.38315847000001" y="67.04051212" z="-14.901943" />
    <detection t="7" x="119.28605866000004" y="67.02869881000001" z="-14.840057" />
    <detection t="8" x="117.14322175000001" y="67.12646121" z="-15.413711" />
    <detection t="9" x="115.12759772000004" y="67.06041425000001" z="-14.699584" />
    <detection t="10" x="113.02490591000003" y="67.15552762" z="-14.864779" />
    <detection t="11" x="111.08321057" y="67.39617442000001" z="-15.205120999999998" />
    <detection t="12" x="109.42378203000004" y="67.54271051" z="-14.732341" />
    <detection t="13" x="107.78588757" y="67.76774062000001" z="-14.535836999999999" />
    <detection t="14" x="106.27821551" y="67.94413838000001" z="-14.273776000000002" />
    <detection t="15" x="104.95920047999999" y="68.11967637000001" z="-15.0052805" />
    <detection t="16" x="103.73642088000003" y="68.37070130000001" z="-14.769251" />
    <detection t="17" x="102.49724762" y="68.62345475000001" z="-14.36099" />
    <detection t="18" x="101.35790471000001" y="68.94126287" z="-14.682142" />
    <detection t="19" x="100.29680409000002" y="69.17673702" z="-14.821287" />
    <detection t="20" x="99.24882840000004" y="69.54695854" z="-14.415722" />
    <detection t="21" x="98.31682434999999" y="70.00562278000001" z="-14.344852" />
    <detection t="22" x="97.44684672" y="70.39271924" z="-13.753404999999999" />
    <detection t="23" x="96.62914223000001" y="70.79160006000001" z="-13.965966" />
    <detection t="24" x="95.92477266000003" y="71.03221565000001" z="-13.190566" />
    <detection t="25" x="95.37643347" y="71.4019222" z="-14.061836999999999" />
    <detection t="26" x="94.90512808" y="71.57043150000001" z="-13.285571" />
    <detection t="27" x="94.76688647000003" y="72.01384488000001" z="-13.702696" />
    <detection t="28" x="94.32924391" y="72.28965933" z="-13.513520999999999" />
    <detection t="29" x="93.89412159" y="72.71862717" z="-12.444973" />
    <detection t="30" x="93.40413613000004" y="73.06919399" z="-11.802004" />
    <detection t="31" x="92.78500055" y="73.4128642" z="-12.903015" />
    <detection t="32" x="92.05074821" y="73.76741152000001" z="-11.855250999999999" />
    <detection t="33" x="91.48911477000001" y="74.00440846000001" z="-11.382185" />
    <detection t="34" x="90.76768771000002" y="74.63684943000001" z="-11.348477" />
    <detection t="35" x="90.18100515000003" y="75.07292268" z="-11.533031" />
    <detection t="36" x="89.59515548000002" y="75.31933539" z="-12.376822" />
    <detection t="37" x="89.00794858" y="75.56817453000001" z="-11.715446" />
    <detection t="38" x="88.36865632000001" y="75.77442682" z="-11.351063" />
    <detection t="39" x="87.80945012000001" y="75.99832987" z="-11.587789" />
    <detection t="40" x="87.27970952000004" y="76.04961196000001" z="-11.495475" />
    <detection t="41" x="86.57236690000002" y="76.19057891" z="-11.94931" />
    <detection t="42" x="86.31064787000003" y="76.32929906000001" z="-11.735268" />
  </particle>
  <particle nSpots="24">
    <detection t="15" x="148.75615815000003" y="80.19568397" z="-15.789055" />
    <detection t="16" x="147.27277287000004" y="80.078874" z="-15.177213" />
    <detection t="17" x="146.24141037000004" y="79.90530792000001" z="-15.425227" />
    <detection t="18" x="145.45624563" y="79.78089403" z="-15.085241" />
    <detection t="19" x="144.68537556" y="79.74886555" z="-15.029191" />
    <detection t="20" x="144.27982087000004" y="79.72709715" z="-15.319331" />
    <detection t="21" x="143.76174899" y="79.72101319000001" z="-14.847624" />
    <detection t="22" x="143.34101809999999" y="79.75649292" z="-14.644984" />
    <detection t="23" x="142.97991100000002" y="79.87153483" z="-14.866477" />
    <detection t="24" x="142.55343565000004" y="80.05448238000001" z="-14.630167000000002" />
    <detection t="25" x="142.25119388000002" y="80.17155858000001" z="-14.406229000000002" />
    <detection t="26" x="141.87474165000003" y="80.3397733" z="-14.065719" />
    <detection t="27" x="141.5915533" y="80.47677084" z="-13.939544" />
    <detection t="28" x="141.34461832" y="80.61913862" z="-13.929881" />
    <detection t="29" x="141.16288306" y="80.77907803000001" z="-13.5322275" />
    <detection t="30" x="140.99999229000002" y="80.89000803" z="-12.745777" />
    <detection t="31" x="140.69077989" y="81.035611" z="-13.127278" />
    <detection t="32" x="140.61543716" y="81.13422257" z="-12.439432" />
    <detection t="33" x="140.34462661999999" y="81.12277962" z="-13.003264" />
    <detection t="34" x="140.22524815000003" y="81.28354509" z="-11.901155000000001" />
    <detection t="35" x="140.09254775" y="81.30548453" z="-11.913778" />
    <detection t="36" x="140.25364794" y="81.49623632000001" z="-11.854168" />
    <detection t="37" x="140.28483365" y="81.43562442000001" z="-11.703083" />
    <detection t="38" x="140.32405961" y="81.52530561" z="-11.022877000000001" />
  </particle>
  <particle nSpots="5">
    <detection t="0" x="138.30665162000003" y="57.878021010000005" z="-14.810920000000001" />
    <detection t="1" x="136.62467036000004" y="57.76491572" z="-14.758101000000002" />
    <detection t="2" x="134.96007609000003" y="57.73404638" z="-14.427119" />
    <detection t="3" x="133.10750697000003" y="57.54630219" z="-14.917619" />
    <detection t="4" x="131.69709712000002" y="57.7917893" z="-14.748095000000001" />
  </particle>
  <particle nSpots="23">
    <detection t="0" x="173.54403052000004" y="112.80939647000001" z="-19.805494" />
    <detection t="1" x="166.93488619" y="109.85233978000001" z="-19.915741" />
    <detection t="2" x="161.02629246000004" y="106.82746019000001" z="-19.209695999999997" />
    <detection t="3" x="154.92194929" y="103.9052748" z="-20.053932" />
    <detection t="4" x="148.90000777" y="101.26920904" z="-19.834695999999997" />
    <detection t="5" x="142.43509457" y="99.11477595000001" z="-19.896473" />
    <detection t="6" x="136.39049233000003" y="97.13301054" z="-20.125969" />
    <detection t="7" x="130.6171564" y="95.41835549000001" z="-19.888994" />
    <detection t="8" x="125.38932219000003" y="93.94801951000001" z="-20.012947" />
    <detection t="9" x="120.19906939000003" y="92.60371380000001" z="-19.859316" />
    <detection t="10" x="114.74627258000004" y="91.30591537000001" z="-19.788496" />
    <detection t="11" x="109.61320552000001" y="90.31693033" z="-20.001694" />
    <detection t="12" x="104.87063673" y="89.54658937" z="-19.617008" />
    <detection t="13" x="100.25590231000001" y="88.91745191000001" z="-20.092384" />
    <detection t="14" x="95.83841462999999" y="88.38827001" z="-19.663567999999998" />
    <detection t="15" x="91.60622235" y="88.00214398" z="-19.90309" />
    <detection t="16" x="87.39638138999999" y="87.85025563" z="-19.605038" />
    <detection t="17" x="83.21650584000002" y="87.85668401000001" z="-19.625764999999998" />
    <detection t="18" x="79.35923135000002" y="87.91189870000001" z="-19.910269" />
    <detection t="19" x="75.65471973000001" y="88.10780796" z="-19.425882" />
    <detection t="20" x="72.17224651999999" y="88.39991476" z="-20.344534" />
    <detection t="21" x="68.03585729000002" y="88.86285486" z="-20.131128" />
    <detection t="22" x="64.46707218" y="89.08808573" z="-18.45383" />
  </particle>
  <particle nSpots="39">
    <detection t="0" x="134.88010812" y="50.80996753" z="-13.923109" />
    <detection t="1" x="133.37209022000002" y="50.77476076999999" z="-14.377651" />
    <detection t="2" x="131.79702448" y="50.78749772" z="-14.107913" />
    <detection t="3" x="130.38815381" y="50.82150302" z="-13.819932000000001" />
    <detection t="4" x="128.97782395000002" y="50.90971887" z="-14.310057999999998" />
    <detection t="5" x="127.56719365999999" y="51.044082530000004" z="-14.242695999999999" />
    <detection t="6" x="126.23098142999999" y="51.22591336" z="-13.630317999999999" />
    <detection t="7" x="124.82591475000004" y="51.41808269" z="-14.062133" />
    <detection t="8" x="123.30090046999999" y="51.57583487" z="-13.301886999999999" />
    <detection t="9" x="121.82270245000001" y="51.76436716999999" z="-13.309401000000001" />
    <detection t="10" x="120.46212264000002" y="51.90758098999999" z="-13.282034" />
    <detection t="11" x="119.06727290999999" y="52.10798377" z="-13.119472" />
    <detection t="12" x="117.57425637" y="52.36446299" z="-12.811783" />
    <detection t="13" x="115.9803566" y="52.587066" z="-12.7235155" />
    <detection t="14" x="114.47230702000002" y="52.7705982" z="-12.732087" />
    <detection t="15" x="112.94897925000004" y="52.99873104" z="-12.773569" />
    <detection t="16" x="111.37376631000001" y="53.2505734" z="-12.541011" />
    <detection t="17" x="109.84887451000003" y="53.515082220000004" z="-12.399128999999999" />
    <detection t="18" x="108.42644022000002" y="53.78651749" z="-11.96814" />
    <detection t="19" x="107.01990386" y="54.03909456" z="-11.570925" />
    <detection t="20" x="105.80148489000004" y="54.32069549999999" z="-11.603991" />
    <detection t="21" x="105.05384468" y="54.691542469999995" z="-11.334286" />
    <detection t="22" x="104.43244682" y="55.025013820000005" z="-11.693162" />
    <detection t="23" x="103.69127135000002" y="55.35263932" z="-11.4391365" />
    <detection t="24" x="103.00990693" y="55.71764925" z="-11.300983" />
    <detection t="25" x="102.37213976000004" y="56.00701043" z="-11.007036" />
    <detection t="26" x="102.02887325" y="56.40970676" z="-11.370974" />
    <detection t="27" x="101.60802096000003" y="56.73143878" z="-11.0529785" />
    <detection t="28" x="101.11369563" y="56.95932165999999" z="-10.477212" />
    <detection t="29" x="100.74425889000003" y="57.329676549999995" z="-10.55148" />
    <detection t="30" x="100.44214223" y="57.574197919999996" z="-10.385908" />
    <detection t="31" x="99.99421430000001" y="57.86902724" z="-11.179704" />
    <detection t="32" x="99.57391256" y="58.074527249999996" z="-10.204343" />
    <detection t="33" x="99.16791457" y="58.413549249999996" z="-10.560831" />
    <detection t="34" x="98.69942352000004" y="58.716630759999994" z="-10.533572999999999" />
    <detection t="35" x="98.39024051000001" y="58.92226987" z="-10.278539" />
    <detection t="36" x="97.95887134000003" y="58.99825175" z="-9.646498" />
    <detection t="37" x="97.54939674000002" y="59.06126801999999" z="-9.254257" />
    <detection t="38" x="97.22216256000002" y="59.2178917" z="-9.944365" />
  </particle>
  <particle nSpots="17">
    <detection t="0" x="206.75339291" y="104.55143682" z="-2.3316380000000003" />
    <detection t="1" x="209.72912494000002" y="104.33561639000001" z="-2.7762208" />
    <detection t="2" x="212.82161783000004" y="103.98414123" z="-2.0729356" />
    <detection t="3" x="215.76659517000002" y="103.19784908000001" z="-2.303704" />
    <detection t="4" x="218.71243797" y="101.94670982000001" z="-2.2972264" />
    <detection t="5" x="221.4064983" y="100.36485862" z="-1.886514" />
    <detection t="6" x="223.84166044" y="98.63177347" z="-2.161022" />
    <detection t="7" x="226.13018309" y="96.73740401" z="-2.1626666" />
    <detection t="8" x="227.96640955000004" y="94.69186318000001" z="-2.1385067" />
    <detection t="9" x="229.46397895" y="92.68436918" z="-2.2324646" />
    <detection t="10" x="230.81733981000002" y="90.75984406" z="-1.9212029" />
    <detection t="11" x="231.85448958" y="88.69553073" z="-2.0953515" />
    <detection t="12" x="232.60466368" y="86.64690660000001" z="-1.5967474" />
    <detection t="13" x="233.06813795" y="84.6800008" z="-1.508918" />
    <detection t="14" x="233.29415744" y="82.85563501" z="-1.4977181" />
    <detection t="15" x="232.85457310000004" y="80.91610150000001" z="-2.0914526" />
    <detection t="16" x="232.33897111" y="79.21561519000001" z="-2.0089839" />
  </particle>
  <particle nSpots="38">
    <detection t="0" x="98.22823553" y="45.74387704" z="-15.990145000000002" />
    <detection t="1" x="95.70295852000004" y="46.10466621" z="-15.485354999999998" />
    <detection t="2" x="93.19883947" y="46.52267731" z="-15.705479" />
    <detection t="3" x="90.77767822999999" y="47.04813427" z="-15.435882999999999" />
    <detection t="4" x="88.35686634000001" y="47.59115997" z="-15.214801000000001" />
    <detection t="5" x="86.01731419999999" y="48.27154839" z="-15.173433" />
    <detection t="6" x="83.61534281000002" y="48.98857905" z="-15.600665" />
    <detection t="7" x="81.26236975" y="49.71599078" z="-14.778867000000002" />
    <detection t="8" x="79.09020432" y="50.401945309999995" z="-15.081209" />
    <detection t="9" x="76.92812807000001" y="51.034492050000004" z="-15.220118" />
    <detection t="10" x="74.87099506000004" y="51.811037250000005" z="-15.083858" />
    <detection t="11" x="72.79747234000001" y="52.52475748" z="-14.951969" />
    <detection t="12" x="70.7575453" y="53.26892770999999" z="-15.004560000000001" />
    <detection t="13" x="68.81895345999999" y="54.05381863" z="-14.956037" />
    <detection t="14" x="66.88430790000001" y="54.94743523" z="-14.540022" />
    <detection t="15" x="65.13367140000003" y="55.869665309999995" z="-14.614123999999999" />
    <detection t="16" x="63.49178821999999" y="56.8431058" z="-13.798794000000001" />
    <detection t="17" x="61.86800205000003" y="57.88687995" z="-14.344760999999998" />
    <detection t="18" x="60.45086493000002" y="58.859757120000005" z="-13.970488000000001" />
    <detection t="19" x="59.177908790000004" y="59.90232746" z="-13.883709" />
    <detection t="20" x="58.07369782000001" y="60.8994995" z="-13.832783" />
    <detection t="21" x="57.17660793000002" y="61.993154659999995" z="-14.041132000000001" />
    <detection t="22" x="56.12145996000001" y="63.103870210000004" z="-13.494848999999999" />
    <detection t="23" x="55.210074650000024" y="64.18235233" z="-13.316699" />
    <detection t="24" x="54.41830332000001" y="65.23272367" z="-12.966897" />
    <detection t="25" x="53.68202574" y="66.25890326000001" z="-12.99297" />
    <detection t="26" x="52.95847033000001" y="67.39464739" z="-12.716238" />
    <detection t="27" x="52.22234775000001" y="68.32696277000001" z="-12.196434" />
    <detection t="28" x="51.71450859000001" y="69.30426292" z="-12.417644000000001" />
    <detection t="29" x="51.102162410000005" y="70.26789240000001" z="-12.706242" />
    <detection t="30" x="50.59879917000001" y="71.29003885" z="-11.8112335" />
    <detection t="31" x="49.98051718000002" y="72.33178899" z="-12.228214999999999" />
    <detection t="32" x="49.45165656" y="73.15071136" z="-11.811627" />
    <detection t="33" x="48.959663750000004" y="74.73306606" z="-11.179352" />
    <detection t="34" x="48.405081920000015" y="75.78691966000001" z="-11.84688" />
    <detection t="35" x="47.82867857000002" y="76.77063901000001" z="-11.540076" />
    <detection t="36" x="47.29125965" y="77.445447" z="-11.243636" />
    <detection t="37" x="46.957864150000006" y="78.50216586" z="-11.229030999999999" />
  </particle>
  <particle nSpots="3">
    <detection t="4" x="30.935482560000025" y="27.144599299999996" z="-19.084768" />
    <detection t="5" x="32.94369291000001" y="28.5194598" z="-20.944882999999997" />
    <detection t="6" x="30.98763605000002" y="31.02070851" z="-18.619764" />
  </particle>
  <particle nSpots="37">
    <detection t="4" x="139.02860808000003" y="107.74147161" z="-15.931258999999999" />
    <detection t="5" x="142.2567234" y="107.87520654000001" z="-15.646767" />
    <detection t="6" x="145.88204518000003" y="108.17372346" z="-15.804448999999998" />
    <detection t="7" x="148.91222618" y="108.34754898" z="-15.643298999999999" />
    <detection t="8" x="151.76959601" y="108.42336741000001" z="-15.926014000000002" />
    <detection t="9" x="154.60838568000003" y="108.45078395" z="-15.738805" />
    <detection t="10" x="157.34689165000003" y="108.36461981000001" z="-15.992379999999999" />
    <detection t="11" x="159.87459605000004" y="108.53129796" z="-15.838021" />
    <detection t="12" x="161.88046359999998" y="108.9032366" z="-15.912901000000002" />
    <detection t="13" x="163.54843105000003" y="109.18649434000001" z="-15.50985" />
    <detection t="14" x="165.27505207000002" y="109.34343243000001" z="-15.538189000000001" />
    <detection t="15" x="166.79594960000003" y="109.4928237" z="-15.705916" />
    <detection t="16" x="168.26117281" y="109.71925327000001" z="-15.854607999999999" />
    <detection t="17" x="169.63926205" y="110.01752723" z="-15.381035" />
    <detection t="18" x="171.22786975000002" y="110.39025438" z="-15.420372" />
    <detection t="19" x="172.87700022" y="110.85108740000001" z="-15.683123000000002" />
    <detection t="20" x="174.51275501000003" y="111.40217024" z="-15.296660000000001" />
    <detection t="21" x="176.16218577" y="112.01589507" z="-15.474133499999999" />
    <detection t="22" x="177.95237405" y="112.71346221" z="-15.172766000000001" />
    <detection t="23" x="180.08019916" y="113.43508934" z="-15.24644" />
    <detection t="24" x="182.49112054" y="114.40263386000001" z="-14.849642999999999" />
    <detection t="25" x="185.44128722" y="115.66933876000002" z="-15.209619" />
    <detection t="26" x="188.42383538" y="116.87153064" z="-15.177495" />
    <detection t="27" x="191.35478946" y="117.76257278" z="-15.339635999999999" />
    <detection t="28" x="194.51266532" y="118.44559107" z="-14.977570000000002" />
    <detection t="29" x="197.63644036" y="118.91346069" z="-15.265082999999999" />
    <detection t="30" x="200.63352128000002" y="119.09350886000001" z="-15.072069" />
    <detection t="31" x="203.42430155" y="118.84773137000002" z="-15.09694" />
    <detection t="32" x="205.72554501000002" y="118.28194437000002" z="-15.090933999999999" />
    <detection t="33" x="207.37045009000002" y="117.26281939" z="-15.218947" />
    <detection t="34" x="208.29455439000003" y="116.06368542000001" z="-15.372178" />
    <detection t="35" x="208.46910601000002" y="114.6065046" z="-15.249604000000001" />
    <detection t="36" x="208.14561413" y="113.12241566" z="-15.217272" />
    <detection t="37" x="207.36635494" y="111.64933019" z="-15.635425" />
    <detection t="38" x="206.09304241" y="110.2912464" z="-15.590520000000001" />
    <detection t="39" x="204.82614462000004" y="109.12381692000001" z="-15.428282999999999" />
    <detection t="40" x="203.44103494" y="107.91506613" z="-15.748435999999998" />
  </particle>
  <particle nSpots="26">
    <detection t="0" x="64.68796845000003" y="97.58700571" z="-7.067551600000001" />
    <detection t="1" x="66.04894268000004" y="98.39587772" z="-7.165728" />
    <detection t="2" x="67.53246079000002" y="98.82929654" z="-7.115645" />
    <detection t="3" x="69.11854382000001" y="99.19416416" z="-6.924477" />
    <detection t="4" x="70.92989551" y="99.51949428" z="-7.0184617" />
    <detection t="5" x="72.97702475" y="100.42261391000001" z="-6.514202" />
    <detection t="6" x="75.11706665000003" y="101.1019861" z="-6.947527" />
    <detection t="7" x="77.54208664999999" y="101.25545565" z="-7.031414" />
    <detection t="8" x="80.64388549" y="101.51187774" z="-6.8790092000000005" />
    <detection t="9" x="83.56776041" y="101.47837205" z="-7.2935987" />
    <detection t="10" x="86.48408063" y="101.53148601000001" z="-6.827605999999999" />
    <detection t="11" x="89.25743549999999" y="101.82400863000001" z="-7.011419" />
    <detection t="12" x="92.33827809000002" y="101.77736598" z="-7.484021" />
    <detection t="13" x="95.30528609000004" y="102.01390741" z="-6.940954700000001" />
    <detection t="14" x="98.55315833000003" y="101.87202742000001" z="-6.9886413" />
    <detection t="15" x="101.86560362" y="101.63467552" z="-8.191752000000001" />
    <detection t="16" x="105.10062735000002" y="101.93785267000001" z="-7.527127" />
    <detection t="17" x="108.59758731" y="102.70719365000001" z="-7.479406" />
    <detection t="18" x="112.29782370000004" y="103.41536210000001" z="-6.240359" />
    <detection t="19" x="116.17944057" y="103.87395474" z="-6.453296" />
    <detection t="20" x="120.21654078" y="104.31610058000001" z="-6.690184599999999" />
    <detection t="21" x="124.40685359000003" y="104.86081092" z="-6.562029400000001" />
    <detection t="22" x="128.87108468000002" y="105.56411428000001" z="-6.5839148000000005" />
    <detection t="23" x="133.47217922" y="106.38504247" z="-6.611822" />
    <detection t="24" x="138.11750002000002" y="107.46026804" z="-6.3938656" />
    <detection t="25" x="143.37061113" y="108.63564299000001" z="-6.165439599999999" />
  </particle>
  <particle nSpots="20">
    <detection t="23" x="207.01587216000001" y="38.33478469" z="-9.766415" />
    <detection t="24" x="206.46848341000003" y="37.55312022" z="-10.101236" />
    <detection t="25" x="207.05140154000003" y="36.708332139999996" z="-10.352307000000001" />
    <detection t="26" x="208.24062710000004" y="35.90782438" z="-10.534529" />
    <detection t="27" x="209.57435045" y="35.36836995" z="-10.758230000000001" />
    <detection t="28" x="210.81825659000003" y="35.13756319" z="-10.749657000000001" />
    <detection t="29" x="212.25865641000001" y="35.07787585" z="-10.154284" />
    <detection t="30" x="213.78038563" y="35.2690736" z="-10.194391" />
    <detection t="31" x="215.35639222000003" y="35.6425184" z="-9.523736999999999" />
    <detection t="32" x="217.05289573" y="36.37983625" z="-9.211674" />
    <detection t="33" x="218.77659075000003" y="37.32937931" z="-9.418265" />
    <detection t="34" x="220.49595151" y="38.44557063" z="-8.991338" />
    <detection t="35" x="222.21750028000002" y="39.675397159999996" z="-9.155415" />
    <detection t="36" x="223.93049210000004" y="41.12697487" z="-8.713922" />
    <detection t="37" x="225.54771965000003" y="42.41509214" z="-8.721783" />
    <detection t="38" x="226.98133477" y="44.11972627" z="-8.926262" />
    <detection t="39" x="227.90854278" y="45.59314438" z="-9.106758000000001" />
    <detection t="40" x="229.00529348999999" y="47.61051833" z="-8.837530000000001" />
    <detection t="41" x="229.8193437" y="49.16823046" z="-8.246039" />
    <detection t="42" x="230.09382968" y="50.535280019999995" z="-8.694533999999999" />
  </particle>
  <particle nSpots="20">
    <detection t="24" x="210.52790303" y="98.97445696000001" z="-17.886522" />
    <detection t="25" x="208.17182765" y="97.20168727000001" z="-16.99045" />
    <detection t="26" x="205.34525676000004" y="95.37744682" z="-17.050577" />
    <detection t="27" x="202.46864295" y="93.80325353" z="-17.5011" />
    <detection t="28" x="199.63511626000002" y="92.37513227000001" z="-17.716352" />
    <detection t="29" x="196.9113294" y="91.02001994000001" z="-17.20825" />
    <detection t="30" x="194.37198984000003" y="89.65427150000001" z="-17.343882" />
    <detection t="31" x="191.88912679999999" y="88.29107520000001" z="-17.31373" />
    <detection t="32" x="189.29391776" y="87.28709959000001" z="-17.053373" />
    <detection t="33" x="186.80815754000002" y="86.37557772000001" z="-16.442095000000002" />
    <detection t="34" x="184.51980841" y="85.42717757000001" z="-16.804169" />
    <detection t="35" x="182.35397298000004" y="84.59285390000001" z="-16.827099" />
    <detection t="36" x="180.18476773000003" y="83.69085277" z="-16.674772" />
    <detection t="37" x="177.97423928" y="82.82700619" z="-15.921467000000002" />
    <detection t="38" x="175.84872622" y="82.18590029" z="-16.141016" />
    <detection t="39" x="173.68331902" y="81.40962191000001" z="-15.595375" />
    <detection t="40" x="171.70345708000002" y="80.61194817" z="-15.816243" />
    <detection t="41" x="169.92955105" y="79.91991493" z="-15.567407999999999" />
    <detection t="42" x="168.20147918000004" y="79.3300617" z="-15.717329000000001" />
    <detection t="43" x="166.33626411" y="79.01297378000001" z="-15.808056" />
  </particle>
  <particle nSpots="15">
    <detection t="0" x="33.66159513000002" y="24.39474301" z="-10.051489" />
    <detection t="1" x="38.11636222000001" y="23.15358835" z="-8.392885" />
    <detection t="2" x="40.46717918000002" y="23.01916345" z="-7.152937" />
    <detection t="3" x="39.98353524000001" y="24.17504461" z="4.609217" />
    <detection t="4" x="36.00675614000002" y="26.59417799" z="8.086217999999999" />
    <detection t="5" x="29.99710719000001" y="29.56263661" z="0.77218825" />
    <detection t="6" x="26.090419940000004" y="32.30718162" z="4.8014483" />
    <detection t="7" x="23.88415199000002" y="33.07086864" z="4.7398906" />
    <detection t="8" x="25.223821130000005" y="31.563259979999998" z="2.7244203" />
    <detection t="9" x="28.333834440000004" y="28.528986949999997" z="5.262452" />
    <detection t="10" x="32.19953266000002" y="26.15971303" z="-4.994978400000001" />
    <detection t="11" x="36.287660750000015" y="25.5395762" z="5.488197" />
    <detection t="12" x="39.60900954000002" y="25.331124179999996" z="8.155664999999999" />
    <detection t="13" x="39.694728630000014" y="25.31521388" z="3.9088333" />
    <detection t="14" x="36.86918773000002" y="27.49219195" z="6.0748315" />
  </particle>
  <particle nSpots="20">
    <detection t="22" x="136.67765997000004" y="22.058264099999995" z="-18.714712" />
    <detection t="23" x="132.34643649000003" y="21.748520139999997" z="-18.38571" />
    <detection t="24" x="128.47570957" y="21.609365069999996" z="-18.547577" />
    <detection t="25" x="124.78251821999999" y="21.45974021" z="-18.649363" />
    <detection t="26" x="121.27081518" y="21.048102649999997" z="-17.84283" />
    <detection t="27" x="117.46850826000002" y="20.667044499999996" z="-18.338995" />
    <detection t="28" x="113.76213913000004" y="20.469851" z="-17.953796" />
    <detection t="29" x="110.19163312" y="20.47407992" z="-18.162979999999997" />
    <detection t="30" x="106.90058281" y="20.499620059999998" z="-18.049706" />
    <detection t="31" x="103.82106804" y="20.4980159" z="-17.886059" />
    <detection t="32" x="100.83706130000002" y="20.63805771" z="-17.87875" />
    <detection t="33" x="97.98128810000003" y="20.66337867" z="-17.768036" />
    <detection t="34" x="95.04098723999999" y="20.69042657" z="-17.669516" />
    <detection t="35" x="92.39506349999999" y="20.89586252" z="-17.618002" />
    <detection t="36" x="89.76089673000001" y="21.048688309999996" z="-17.59384" />
    <detection t="37" x="87.12895939999999" y="21.261334839999996" z="-17.390076" />
    <detection t="38" x="84.58434791000002" y="21.399154099999997" z="-17.34285" />
    <detection t="39" x="82.02171988000003" y="21.6358239" z="-17.39002" />
    <detection t="40" x="79.57283739000002" y="21.957659630000002" z="-17.143503" />
    <detection t="41" x="77.29174525000002" y="22.189956599999995" z="-17.094057" />
  </particle>
  <particle nSpots="46">
    <detection t="0" x="218.79810889000004" y="96.64495752" z="3.6341724" />
    <detection t="1" x="218.74190619" y="94.68723623000001" z="3.3221470999999996" />
    <detection t="2" x="218.29066087" y="92.81363646000001" z="3.4746099999999998" />
    <detection t="3" x="217.63518552" y="91.15213247000001" z="15.759764" />
    <detection t="4" x="216.70663816" y="89.53579149000001" z="12.673008" />
    <detection t="5" x="215.61756230000003" y="87.9790596" z="14.694745999999999" />
    <detection t="6" x="214.35901201000001" y="86.51493022000001" z="-1.5299518" />
    <detection t="7" x="213.05101955000003" y="85.14526670000001" z="-7.938803999999999" />
    <detection t="8" x="212.17758856" y="83.72447285000001" z="-8.244563000000001" />
    <detection t="9" x="210.96495726" y="82.35384652" z="-7.947873599999999" />
    <detection t="10" x="209.58418699000003" y="80.96125506" z="-8.052797" />
    <detection t="11" x="208.23108628" y="79.73698773000001" z="-8.816510000000001" />
    <detection t="12" x="206.78650168000001" y="78.63013852" z="-9.631447" />
    <detection t="13" x="205.35900235000003" y="77.51910343" z="-10.561354" />
    <detection t="14" x="203.91984156" y="76.41707633" z="-11.771246000000001" />
    <detection t="15" x="202.42546871000002" y="75.26551861" z="-15.095502999999999" />
    <detection t="16" x="200.9210379" y="74.21515923000001" z="-16.520414000000002" />
    <detection t="17" x="199.52280376" y="73.22008661000001" z="-17.826855" />
    <detection t="18" x="198.10731794000003" y="72.26477858000001" z="-18.976357999999998" />
    <detection t="19" x="196.72546764000003" y="71.37781804000001" z="-19.328907" />
    <detection t="20" x="195.26744249" y="70.48193459000001" z="-19.520376000000002" />
    <detection t="21" x="193.96207942" y="69.7143851" z="-19.465042" />
    <detection t="22" x="192.72691477" y="69.01657356000001" z="-19.171495" />
    <detection t="23" x="191.52438636" y="68.29738727" z="-19.357529" />
    <detection t="24" x="190.39920671" y="67.54447917" z="-19.419798" />
    <detection t="25" x="189.24867545" y="66.79383323" z="-19.211456" />
    <detection t="26" x="188.01706269" y="66.05639459000001" z="-19.256357" />
    <detection t="27" x="186.9038921" y="65.26686228000001" z="-19.26878" />
    <detection t="28" x="185.65861715" y="64.62546590000001" z="-18.986013" />
    <detection t="29" x="184.58895798000003" y="63.944261649999994" z="-18.738771" />
    <detection t="30" x="183.56429196" y="63.36995056" z="-19.09466" />
    <detection t="31" x="182.5064112" y="62.784421169999995" z="-19.647648" />
    <detection t="32" x="181.51030821" y="62.169148639999996" z="-19.328727999999998" />
    <detection t="33" x="180.4154774" y="61.54028709" z="-19.420317" />
    <detection t="34" x="179.33665995" y="60.82073304" z="-19.373514" />
    <detection t="35" x="178.22784309000002" y="60.236426009999995" z="-19.031487" />
    <detection t="36" x="177.12558481000002" y="59.657297379999996" z="-19.223425" />
    <detection t="37" x="175.99904478000002" y="59.04365825" z="-19.205463" />
    <detection t="38" x="174.84099886" y="58.49147267" z="-18.411102" />
    <detection t="39" x="173.64568401000002" y="57.97726864" z="-19.062336" />
    <detection t="40" x="172.64327425" y="57.516731650000004" z="-18.268167000000002" />
    <detection t="41" x="171.63624143000004" y="56.986767750000006" z="-18.51983" />
    <detection t="42" x="170.90746714" y="56.48392039" z="-18.113092" />
    <detection t="43" x="170.01541558000002" y="56.02737728" z="-18.166311" />
    <detection t="44" x="169.22856351000001" y="55.55041085999999" z="-18.307157999999998" />
    <detection t="45" x="168.58364204000003" y="55.08986257" z="-18.111372" />
  </particle>
  <particle nSpots="43">
    <detection t="0" x="82.26486719000002" y="70.69191126000001" z="-12.731665" />
    <detection t="1" x="81.26086758000002" y="71.13562453" z="-13.174048999999998" />
    <detection t="2" x="80.17802344" y="71.75667056" z="-12.396378" />
    <detection t="3" x="79.21405489" y="72.29524122000001" z="-12.765021" />
    <detection t="4" x="78.24975653000001" y="73.01455036" z="-12.668698" />
    <detection t="5" x="77.32506192" y="73.81805352" z="-12.651192" />
    <detection t="6" x="76.47457015999998" y="75.0274486" z="-12.522664" />
    <detection t="7" x="75.55026107000003" y="75.83937765" z="-12.760736" />
    <detection t="8" x="74.73700327" y="76.84277901" z="-12.56179" />
    <detection t="9" x="73.84230313" y="77.63044648" z="-12.612507" />
    <detection t="10" x="72.94020720000003" y="78.47103265000001" z="-12.334813" />
    <detection t="11" x="72.13070371999999" y="79.41424445000001" z="-12.410384" />
    <detection t="12" x="71.41924905000002" y="80.14362452" z="-12.276017999999999" />
    <detection t="13" x="70.58222595000001" y="81.02215702000001" z="-12.329637" />
    <detection t="14" x="69.59650353" y="81.92169333000001" z="-12.173533" />
    <detection t="15" x="68.63821791000004" y="82.80698982000001" z="-11.702211" />
    <detection t="16" x="67.77039387000002" y="83.68802367" z="-11.674439" />
    <detection t="17" x="67.02950993000002" y="84.61833150000001" z="-11.512083" />
    <detection t="18" x="66.22945031" y="85.48267796" z="-11.751294" />
    <detection t="19" x="65.61803749" y="86.14532738000001" z="-11.732669999999999" />
    <detection t="20" x="65.11762277000003" y="86.91995979000001" z="-11.508917" />
    <detection t="21" x="64.59905863" y="87.78562183000001" z="-11.667324" />
    <detection t="22" x="64.19149016" y="88.6708011" z="-11.606311999999999" />
    <detection t="23" x="63.72629656999999" y="89.58502271" z="-11.284107" />
    <detection t="24" x="63.25975589000001" y="90.14085888000001" z="-11.3049965" />
    <detection t="25" x="62.93446621999999" y="90.91556799" z="-11.225647" />
    <detection t="26" x="63.04323603" y="91.22757384" z="-11.293703" />
    <detection t="27" x="63.10899546000002" y="92.04597095000001" z="-11.163185" />
    <detection t="28" x="63.221343330000025" y="92.43640663000001" z="-10.821480000000001" />
    <detection t="29" x="63.513177600000006" y="92.75310774" z="-11.042116" />
    <detection t="30" x="63.58317655000002" y="93.36405287000001" z="-10.60037" />
    <detection t="31" x="63.659746540000015" y="93.74971862000001" z="-10.769313" />
    <detection t="32" x="63.81296413000001" y="94.32516123" z="-10.205505" />
    <detection t="33" x="64.08825874000001" y="94.90130118" z="-10.061947" />
    <detection t="34" x="64.39457026000002" y="95.38695164" z="-10.346732000000001" />
    <detection t="35" x="64.53205376" y="96.49065694000001" z="-9.551978" />
    <detection t="36" x="64.96221831000003" y="96.91560789" z="-9.291078" />
    <detection t="37" x="65.36048048000004" y="96.97039847" z="-9.396357" />
    <detection t="38" x="65.87912377999999" y="97.03118976" z="-9.09348" />
    <detection t="39" x="66.35210860000001" y="97.44183437000001" z="-9.4317665" />
    <detection t="40" x="66.97239365000001" y="97.65159064000001" z="-9.628447" />
    <detection t="41" x="67.62256100000002" y="97.50942533" z="-9.131131" />
    <detection t="42" x="68.27480227000001" y="97.57267893000001" z="-9.160663000000001" />
  </particle>
  <particle nSpots="20">
    <detection t="22" x="194.99088228" y="62.324112969999995" z="6.698598" />
    <detection t="23" x="190.66978895" y="60.258870449999996" z="6.735575999999999" />
    <detection t="24" x="186.18007372" y="58.15819222" z="6.602867999999999" />
    <detection t="25" x="181.90422352000002" y="56.296320439999995" z="6.3480844" />
    <detection t="26" x="177.61819853000003" y="54.6206013" z="6.485213" />
    <detection t="27" x="173.35493643" y="53.076636529999995" z="6.400215" />
    <detection t="28" x="169.20038401" y="51.73865468" z="6.441834" />
    <detection t="29" x="165.20745535000003" y="50.76109806" z="6.2667117" />
    <detection t="30" x="161.65872719000004" y="49.98054191" z="6.1225157" />
    <detection t="31" x="158.50610613000003" y="48.836887929999996" z="6.519908999999999" />
    <detection t="32" x="155.14733264" y="47.51946478" z="6.602259599999999" />
    <detection t="33" x="151.68649137" y="46.370501929999996" z="6.10961" />
    <detection t="34" x="148.0017317" y="45.432031949999995" z="6.702408999999999" />
    <detection t="35" x="144.44907080000002" y="44.7033918" z="6.058604" />
    <detection t="36" x="140.86741373" y="44.18730652" z="6.4516315" />
    <detection t="37" x="137.36192853" y="43.74902891" z="6.0647182" />
    <detection t="38" x="134.13505005000002" y="43.42568298" z="6.296809" />
    <detection t="39" x="130.90626888000003" y="43.06916897" z="6.252946" />
    <detection t="40" x="127.90476521" y="42.821576639999996" z="6.093503500000001" />
    <detection t="41" x="125.01387437" y="42.649858619999996" z="6.2663527000000006" />
  </particle>
  <particle nSpots="4">
    <detection t="14" x="42.30968513000002" y="22.68198364" z="1.7780337" />
    <detection t="15" x="42.10638757000001" y="23.846887119999998" z="6.5196385" />
    <detection t="16" x="37.594431680000014" y="25.201757019999995" z="5.582549" />
    <detection t="17" x="32.68679872000001" y="28.6495586" z="6.549681" />
  </particle>
  <particle nSpots="38">
    <detection t="0" x="142.84772462" y="51.765716489999996" z="-17.945839000000003" />
    <detection t="1" x="139.63633795000004" y="51.33698655999999" z="-18.142515" />
    <detection t="2" x="136.40183454000004" y="51.1130975" z="-17.994919" />
    <detection t="3" x="133.23810611" y="50.86096778" z="-17.773563" />
    <detection t="4" x="130.21088329000003" y="50.63155860999999" z="-17.858095000000002" />
    <detection t="5" x="127.03700072999999" y="50.448104719999996" z="-17.734726000000002" />
    <detection t="6" x="123.98773463000003" y="50.34679465999999" z="-17.750376" />
    <detection t="7" x="121.02755628" y="50.313426400000004" z="-17.468320000000002" />
    <detection t="8" x="118.17754007000002" y="50.34164001999999" z="-17.270878" />
    <detection t="9" x="115.35260690000001" y="50.35975151" z="-17.446785000000002" />
    <detection t="10" x="112.66503015" y="50.46227522" z="-17.245274" />
    <detection t="11" x="110.17168207000003" y="50.609720489999994" z="-17.065676" />
    <detection t="12" x="107.76767348999999" y="50.66730505" z="-17.118285999999998" />
    <detection t="13" x="105.34836530000001" y="50.7518564" z="-16.772362" />
    <detection t="14" x="103.09627913000003" y="50.8546438" z="-16.95514" />
    <detection t="15" x="100.88207090000003" y="51.06114770999999" z="-17.042832999999998" />
    <detection t="16" x="98.88445430000002" y="51.1804067" z="-16.47542" />
    <detection t="17" x="96.96829030000004" y="51.37117206" z="-16.43579" />
    <detection t="18" x="95.08691561" y="51.60278634" z="-16.206660999999997" />
    <detection t="19" x="93.36806877000004" y="51.823407749999994" z="-16.70262" />
    <detection t="20" x="91.56325721000002" y="52.12171985999999" z="-16.297138" />
    <detection t="21" x="89.80405264000001" y="52.48674349" z="-16.01474" />
    <detection t="22" x="88.2914199" y="52.85715946999999" z="-15.907166" />
    <detection t="23" x="86.89700952999999" y="53.24622376999999" z="-15.704873999999998" />
    <detection t="24" x="85.56637961000001" y="53.612705749999996" z="-15.646204000000001" />
    <detection t="25" x="84.39014698" y="53.9912249" z="-15.746959" />
    <detection t="26" x="83.24162478" y="54.37962031" z="-15.851085000000001" />
    <detection t="27" x="82.15197706999999" y="54.782767029999995" z="-15.350874" />
    <detection t="28" x="81.05012572999999" y="55.218159789999994" z="-15.440752" />
    <detection t="29" x="80.01926639999999" y="55.57578195999999" z="-15.751978" />
    <detection t="30" x="78.96399058000003" y="55.91782452" z="-15.165555" />
    <detection t="31" x="77.91922566" y="56.26519457" z="-14.837066" />
    <detection t="32" x="76.85785831999999" y="56.60066142" z="-15.298785999999998" />
    <detection t="33" x="75.92222971000001" y="56.89982165999999" z="-15.066749" />
    <detection t="34" x="74.94112842000004" y="57.15181997999999" z="-15.094311" />
    <detection t="35" x="74.03777502000003" y="57.714916069999994" z="-15.122995000000001" />
    <detection t="36" x="73.17221354000003" y="58.18497385" z="-14.749528" />
    <detection t="37" x="72.30146590999999" y="58.53686323" z="-14.885263" />
  </particle>
  <particle nSpots="43">
    <detection t="0" x="211.07026118" y="31.84496093" z="-21.040658999999998" />
    <detection t="1" x="205.84330774" y="29.227046559999998" z="-21.27156" />
    <detection t="2" x="200.64384997000002" y="26.767142989999996" z="-20.770807" />
    <detection t="3" x="195.78922700000004" y="24.58384651" z="-21.067608" />
    <detection t="4" x="191.42830762" y="22.633693109999996" z="-20.833883" />
    <detection t="5" x="187.30521269000002" y="20.99473511" z="-20.899548" />
    <detection t="6" x="182.71870702" y="19.38743222" z="-21.177426999999998" />
    <detection t="7" x="179.22516744" y="18.335719519999998" z="-20.969791" />
    <detection t="8" x="176.65994919000002" y="17.63094476" z="-20.375725" />
    <detection t="9" x="174.53386153000002" y="16.94855717" z="-20.041748000000002" />
    <detection t="10" x="173.08107793" y="16.47526095" z="-20.25958" />
    <detection t="11" x="172.21018165000004" y="15.797576390000001" z="-19.863768" />
    <detection t="12" x="171.77605463000003" y="15.351520420000002" z="-20.040937" />
    <detection t="13" x="171.65519192" y="15.313550489999999" z="-20.713879000000002" />
    <detection t="14" x="172.27151292000002" y="15.493618549999999" z="-20.172121" />
    <detection t="15" x="173.76872085000002" y="15.557038499999999" z="-19.986288000000002" />
    <detection t="16" x="175.8356417" y="15.7309772" z="-19.940392000000003" />
    <detection t="17" x="178.52384382000002" y="15.76663076" z="-20.082708" />
    <detection t="18" x="180.9676399" y="15.475832689999999" z="-19.971167" />
    <detection t="19" x="183.65689979" y="16.25946665" z="-19.818579999999997" />
    <detection t="20" x="187.44280914" y="16.85201464" z="-20.031382" />
    <detection t="21" x="191.63711304000003" y="17.305590539999997" z="-19.78282" />
    <detection t="22" x="196.17825463000003" y="18.18614083" z="-18.503452" />
    <detection t="23" x="201.46347011" y="19.988201179999997" z="-18.999184" />
    <detection t="24" x="208.22958879000004" y="20.662289269999995" z="-18.41519" />
    <detection t="25" x="215.10353480000003" y="22.61394947" z="-15.866332" />
    <detection t="26" x="222.03866527000002" y="25.270418890000002" z="-14.567069" />
    <detection t="27" x="227.98195078000003" y="28.790197929999998" z="-14.939922" />
    <detection t="28" x="232.23256578000002" y="32.40376704" z="-16.100016" />
    <detection t="29" x="234.77123439000002" y="35.73079126" z="-15.877035000000001" />
    <detection t="30" x="235.26640819" y="37.91520809" z="-17.515694" />
    <detection t="31" x="233.72772384" y="38.81501155" z="-19.739594" />
    <detection t="32" x="230.24469387" y="38.4276865" z="-19.306147" />
    <detection t="33" x="225.62793956000002" y="36.61352408" z="-20.54081" />
    <detection t="34" x="220.33862812" y="34.00707534" z="-20.874947" />
    <detection t="35" x="214.52638379" y="31.129251769999996" z="-21.483068" />
    <detection t="36" x="208.34521398000004" y="28.41382822" z="-21.184977" />
    <detection t="37" x="202.14660346" y="26.15695214" z="-20.436258" />
    <detection t="38" x="195.94591093000003" y="23.737114249999998" z="-21.684587" />
    <detection t="39" x="189.48105829000002" y="21.89377905" z="-21.432512" />
    <detection t="40" x="182.21905837000003" y="20.03470618" z="-20.564142" />
    <detection t="41" x="175.46125365" y="18.432981059999996" z="-20.688812" />
    <detection t="42" x="169.08263997" y="17.079171950000003" z="-21.121103" />
  </particle>
  <particle nSpots="14">
    <detection t="29" x="185.23859769" y="124.86332017000001" z="-9.20979" />
    <detection t="30" x="191.86188900000002" y="126.84197513000001" z="-4.7148886" />
    <detection t="31" x="200.46274336" y="127.70905795000002" z="10.885607" />
    <detection t="32" x="212.72163763000003" y="126.44259591" z="9.104764" />
    <detection t="33" x="226.39061597" y="121.48468099000002" z="8.121573" />
    <detection t="34" x="236.38465547000004" y="114.49903173999999" z="11.377659" />
    <detection t="35" x="242.74229425" y="107.28763655" z="10.63382" />
    <detection t="36" x="246.61627213000003" y="101.89428335000001" z="10.96686" />
    <detection t="37" x="248.99914874" y="97.27082938000001" z="11.116758" />
    <detection t="38" x="249.65055908" y="93.79288939" z="10.030384" />
    <detection t="39" x="250.43366853999999" y="90.59275624" z="6.820409" />
    <detection t="40" x="250.27341819000003" y="87.80279752" z="5.30248" />
    <detection t="41" x="248.55418726" y="84.64412555000001" z="15.018407" />
    <detection t="42" x="248.54821495" y="81.89193186" z="16.762934" />
  </particle>
  <particle nSpots="29">
    <detection t="7" x="212.07316997000004" y="103.2754845" z="-14.456048999999998" />
    <detection t="8" x="211.52004800000003" y="101.75097675" z="-14.648738" />
    <detection t="9" x="210.84275983999999" y="100.42642836" z="-14.730195000000002" />
    <detection t="10" x="209.97694325000003" y="99.32095860000001" z="-14.628641" />
    <detection t="11" x="209.03887016" y="98.29338252000001" z="-14.498273999999999" />
    <detection t="12" x="207.98924921000003" y="97.31397299000001" z="-14.75317" />
    <detection t="13" x="206.92825606000002" y="96.30703951000001" z="-14.678709" />
    <detection t="14" x="205.75495574" y="95.37287071" z="-14.586262" />
    <detection t="15" x="204.76685830000002" y="94.51353952000001" z="-14.831575" />
    <detection t="16" x="203.72838612000004" y="93.65543626" z="-14.813889999999999" />
    <detection t="17" x="202.62312841" y="92.91683143" z="-14.381951999999998" />
    <detection t="18" x="201.49236380000002" y="92.24230818000001" z="-14.378882" />
    <detection t="19" x="200.5402879" y="91.74649882" z="-14.706109" />
    <detection t="20" x="199.71837831" y="91.21231417" z="-14.01423" />
    <detection t="21" x="198.75915781000003" y="90.72536074" z="-14.166175" />
    <detection t="22" x="197.80988395000003" y="90.23558714" z="-14.087507999999998" />
    <detection t="23" x="196.87782417" y="89.70590283" z="-13.374151000000001" />
    <detection t="24" x="196.01828787" y="89.30012238" z="-13.8999" />
    <detection t="25" x="195.16623567" y="88.86700547000001" z="-13.12855" />
    <detection t="26" x="194.36769838000004" y="88.58799773000001" z="-13.174729000000001" />
    <detection t="27" x="193.62027667" y="88.35807231000001" z="-13.280705" />
    <detection t="28" x="192.9011565" y="88.09620885000001" z="-12.750483500000001" />
    <detection t="29" x="192.11270401000002" y="87.84035607000001" z="-12.510710000000001" />
    <detection t="30" x="191.34695194" y="87.50135123000001" z="-12.676931" />
    <detection t="31" x="190.57158573000004" y="87.22487072000001" z="-11.902897" />
    <detection t="32" x="189.74820608" y="86.94501904" z="-12.509795" />
    <detection t="33" x="189.32936979" y="86.91596240000001" z="-12.019452000000001" />
    <detection t="34" x="188.75323901000002" y="86.84307251" z="-11.615708" />
    <detection t="35" x="188.48043096000004" y="87.34460988000001" z="-12.460298" />
  </particle>
  <particle nSpots="16">
    <detection t="0" x="145.07109781000003" y="82.02992643" z="-14.858951000000001" />
    <detection t="1" x="144.45751285" y="82.07094357000001" z="-14.935898000000002" />
    <detection t="2" x="143.97672044" y="82.22663252000001" z="-14.412675" />
    <detection t="3" x="143.51660659000004" y="82.37964644" z="-14.913417" />
    <detection t="4" x="143.09910155" y="82.39695969" z="-14.4153185" />
    <detection t="5" x="142.56177177" y="82.48162508" z="-14.762854" />
    <detection t="6" x="142.12542412" y="82.442519" z="-14.121416" />
    <detection t="7" x="141.54790055" y="82.50230523" z="-14.327607999999998" />
    <detection t="8" x="140.12242301000003" y="82.44042226" z="-14.107532500000001" />
    <detection t="9" x="140.40801278000004" y="82.53855482" z="-14.120691" />
    <detection t="10" x="139.88655884000002" y="82.69794605" z="-14.628751999999999" />
    <detection t="11" x="139.5859607" y="82.74439676" z="-14.984451000000002" />
    <detection t="12" x="139.17768004000004" y="82.84668901" z="-14.536667999999999" />
    <detection t="13" x="138.93116686000002" y="83.02921146" z="-14.594906" />
    <detection t="14" x="138.66035496" y="83.33381437" z="-14.709564000000002" />
    <detection t="15" x="139.1223167" y="83.77220073000001" z="-13.347482000000001" />
  </particle>
  <particle nSpots="23">
    <detection t="11" x="176.12580537000002" y="26.93165845" z="-0.46173906" />
    <detection t="12" x="174.36713439" y="25.348089979999997" z="-2.1136866000000003" />
    <detection t="13" x="173.87631774" y="24.605169069999995" z="-1.405097" />
    <detection t="14" x="173.72149329" y="23.84312689" z="-1.9689245" />
    <detection t="15" x="173.96708112" y="23.088842889999995" z="-1.450368" />
    <detection t="16" x="174.56007664999998" y="22.29508525" z="-1.9109728" />
    <detection t="17" x="175.28516267000003" y="21.660253409999996" z="-1.8693355" />
    <detection t="18" x="176.70435408000003" y="21.346922669999998" z="-0.8636598" />
    <detection t="19" x="178.68664440999999" y="21.0711906" z="-1.5818466" />
    <detection t="20" x="181.08583651000004" y="20.633706169999996" z="-0.88259524" />
    <detection t="21" x="184.25752579" y="20.44191909" z="-1.6502459999999999" />
    <detection t="22" x="188.21320649" y="21.00191488" z="-1.7479179" />
    <detection t="23" x="193.47879411000002" y="20.82764691" z="-1.4430709" />
    <detection t="24" x="198.99891184" y="21.51757252" z="-1.9711473000000002" />
    <detection t="25" x="205.53843820000003" y="22.60399038" z="1.1863614" />
    <detection t="26" x="212.80164205" y="24.365091379999996" z="3.7785127" />
    <detection t="27" x="220.20224442" y="27.798666009999998" z="11.299206" />
    <detection t="28" x="226.85880300000002" y="32.59880812" z="13.782945000000002" />
    <detection t="29" x="232.39003629" y="38.08335916" z="-2.0320075" />
    <detection t="30" x="236.43832243000003" y="43.88464184" z="-2.0219653" />
    <detection t="31" x="238.86660793" y="48.78113709" z="-0.8589561" />
    <detection t="32" x="240.7090298" y="52.886533019999995" z="-1.4758608" />
    <detection t="33" x="240.92258365000004" y="56.03678306" z="-2.6651251" />
  </particle>
  <particle nSpots="2">
    <detection t="40" x="64.51452570000004" y="120.77138255" z="12.140125999999999" />
    <detection t="41" x="68.17480971999998" y="120.70009964000002" z="10.161177" />
  </particle>
  <particle nSpots="39">
    <detection t="2" x="166.64923982" y="74.10962485" z="-16.199291" />
    <detection t="3" x="165.01371078" y="73.60681544" z="-15.369971" />
[truncated: 1,717,985 more chars]
