# Supplementary material for: Widely accessible method for 3D microflow mapping at high spatial and temporal resolutions
Source: Microsyst Nanoeng. 2022 Jul 1;8:72. doi: 10.1038/s41378-022-00404-z (PMC9246883; doi:10.1038/s41378-022-00404-z)
Supplement: Supplementary file 15 — File S11 [file 41378_2022_404_MOESM15_ESM.zip › 41378_2022_404_MOESM15_ESM.xml]

<?xml version="1.0" encoding="UTF-8"?>
<Tracks nTracks="701" spaceUnits="�m" frameInterval="1.0" timeUnits="sec" generationDateTime="Thu, 28 Apr 2022 19:46:07" from="TrackMate v7.6.1">
  <particle nSpots="97">
    <detection t="0" x="277.407" y="48.642" z="-4.6586" />
    <detection t="1" x="275.249" y="48.406" z="-4.69" />
    <detection t="2" x="273.151" y="48.239" z="-4.7348" />
    <detection t="3" x="271.092" y="48.073" z="-4.7028" />
    <detection t="4" x="269.047" y="47.921" z="-4.6617" />
    <detection t="5" x="267.012" y="47.796" z="-4.8132" />
    <detection t="6" x="264.965" y="47.67" z="-4.4816" />
    <detection t="7" x="262.946" y="47.604" z="-4.5984" />
    <detection t="8" x="260.902" y="47.466" z="-4.8455" />
    <detection t="9" x="258.935" y="47.385" z="-4.3269" />
    <detection t="10" x="256.935" y="47.341" z="-4.3726" />
    <detection t="11" x="254.949" y="47.298" z="-4.4502" />
    <detection t="12" x="252.95" y="47.23" z="-4.5644" />
    <detection t="13" x="250.984" y="47.2" z="-4.6311" />
    <detection t="14" x="248.999" y="47.142" z="-4.627" />
    <detection t="15" x="247.018" y="47.12" z="-4.111" />
    <detection t="16" x="245.088" y="47.111" z="-4.1828" />
    <detection t="17" x="243.119" y="47.075" z="-4.0929" />
    <detection t="18" x="241.184" y="47.054" z="-4.1991" />
    <detection t="19" x="239.242" y="47.038" z="-4.1658" />
    <detection t="20" x="237.32" y="47.016" z="-4.2095" />
    <detection t="21" x="235.384" y="46.987" z="-4.1216" />
    <detection t="22" x="233.485" y="46.975" z="-4.1916" />
    <detection t="23" x="231.52" y="46.982" z="-4.1183" />
    <detection t="24" x="229.584" y="46.978" z="-4.1211" />
    <detection t="25" x="227.691" y="46.958" z="-4.0355" />
    <detection t="26" x="225.756" y="46.952" z="-4.0217" />
    <detection t="27" x="223.815" y="46.938" z="-4.0497" />
    <detection t="28" x="221.876" y="46.911" z="-4.0549" />
    <detection t="29" x="219.986" y="46.912" z="-4.0847" />
    <detection t="30" x="218.056" y="46.908" z="-3.9664" />
    <detection t="31" x="216.144" y="46.89" z="-3.9961" />
    <detection t="32" x="214.242" y="46.889" z="-4.0071" />
    <detection t="33" x="212.318" y="46.877" z="-4.0047" />
    <detection t="34" x="210.437" y="46.864" z="-3.9328" />
    <detection t="35" x="208.507" y="46.837" z="-3.9164" />
    <detection t="36" x="206.657" y="46.855" z="-3.909" />
    <detection t="37" x="204.756" y="46.89" z="-3.883" />
    <detection t="38" x="202.87" y="46.853" z="-3.8863" />
    <detection t="39" x="200.987" y="46.851" z="-3.8563" />
    <detection t="40" x="199.113" y="46.807" z="-3.8519" />
    <detection t="41" x="197.242" y="46.797" z="-3.5469" />
    <detection t="42" x="195.419" y="46.789" z="-3.3348" />
    <detection t="43" x="193.516" y="46.761" z="-3.5751" />
    <detection t="44" x="191.695" y="46.771" z="-3.5935" />
    <detection t="45" x="189.861" y="46.743" z="-3.2837" />
    <detection t="46" x="187.987" y="46.731" z="-3.2447" />
    <detection t="47" x="186.153" y="46.744" z="-3.5021" />
    <detection t="48" x="184.322" y="46.74" z="-3.2955" />
    <detection t="49" x="182.501" y="46.734" z="-3.2403" />
    <detection t="50" x="180.649" y="46.758" z="-3.7155" />
    <detection t="51" x="178.837" y="46.731" z="-3.0307" />
    <detection t="52" x="177.055" y="46.754" z="-3.1041" />
    <detection t="53" x="175.247" y="46.75" z="-3.4229" />
    <detection t="54" x="173.428" y="46.743" z="-3.3211" />
    <detection t="55" x="171.624" y="46.775" z="-3.5182" />
    <detection t="56" x="169.847" y="46.78" z="-3.4268" />
    <detection t="57" x="168.042" y="46.759" z="-3.5478" />
    <detection t="58" x="166.24" y="46.737" z="-3.4204" />
    <detection t="59" x="164.468" y="46.791" z="-3.3072" />
    <detection t="60" x="162.661" y="46.769" z="-3.4266" />
    <detection t="61" x="160.844" y="46.758" z="-3.3062" />
    <detection t="62" x="159.142" y="46.788" z="-3.3145" />
    <detection t="63" x="157.355" y="46.784" z="-3.3813" />
    <detection t="64" x="155.616" y="46.816" z="-3.2556" />
    <detection t="65" x="153.845" y="46.846" z="-3.242" />
    <detection t="66" x="152.102" y="46.834" z="-3.1925" />
    <detection t="67" x="150.336" y="46.851" z="-3.2266" />
    <detection t="68" x="148.564" y="46.873" z="-3.1472" />
    <detection t="69" x="146.83" y="46.877" z="-3.0553" />
    <detection t="70" x="145.052" y="46.881" z="-3.0405" />
    <detection t="71" x="143.344" y="46.93" z="-2.9965" />
    <detection t="72" x="141.635" y="46.994" z="-2.8058" />
    <detection t="73" x="139.866" y="47.02" z="-2.7256" />
    <detection t="74" x="138.133" y="47.066" z="-2.6743" />
    <detection t="75" x="136.406" y="47.073" z="-2.6983" />
    <detection t="76" x="134.707" y="47.103" z="-3.0187" />
    <detection t="77" x="133.025" y="47.179" z="-2.9363" />
    <detection t="78" x="131.313" y="47.208" z="-2.8667" />
    <detection t="79" x="129.599" y="47.258" z="-2.7741" />
    <detection t="80" x="127.896" y="47.259" z="-2.6161" />
    <detection t="81" x="126.165" y="47.323" z="-2.521" />
    <detection t="82" x="124.487" y="47.365" z="-2.4701" />
    <detection t="83" x="122.813" y="47.386" z="-2.4526" />
    <detection t="84" x="121.115" y="47.425" z="-2.2821" />
    <detection t="85" x="119.422" y="47.453" z="-2.6441" />
    <detection t="86" x="117.785" y="47.525" z="-2.572" />
    <detection t="87" x="116.098" y="47.535" z="-2.5738" />
    <detection t="88" x="114.398" y="47.575" z="-2.4382" />
    <detection t="89" x="112.74" y="47.623" z="-2.3058" />
    <detection t="90" x="111.094" y="47.659" z="-2.2133" />
    <detection t="91" x="109.42" y="47.688" z="-2.1113" />
    <detection t="92" x="107.805" y="47.721" z="-2.0951" />
    <detection t="93" x="106.118" y="47.705" z="-2.0775" />
    <detection t="94" x="104.492" y="47.713" z="-2.0282" />
    <detection t="95" x="102.855" y="47.775" z="-2.5184" />
    <detection t="96" x="101.242" y="47.81" z="-2.4416" />
  </particle>
  <particle nSpots="63">
    <detection t="0" x="219.279" y="60.612" z="-0.07985" />
    <detection t="1" x="217.243" y="60.624" z="0.3918" />
    <detection t="2" x="215.263" y="60.61" z="0.4417" />
    <detection t="3" x="213.272" y="60.616" z="0.4036" />
    <detection t="4" x="211.3" y="60.595" z="0.346" />
    <detection t="5" x="209.278" y="60.564" z="0.2674" />
    <detection t="6" x="207.335" y="60.572" z="0.4098" />
    <detection t="7" x="205.331" y="60.582" z="0.442" />
    <detection t="8" x="203.312" y="60.568" z="0.5207" />
    <detection t="9" x="201.288" y="60.548" z="0.5459" />
    <detection t="10" x="199.252" y="60.549" z="0.586" />
    <detection t="11" x="197.172" y="60.532" z="0.7463" />
    <detection t="12" x="195.07" y="60.525" z="0.6365" />
    <detection t="13" x="193.014" y="60.501" z="0.6186" />
    <detection t="14" x="190.972" y="60.496" z="0.6309" />
    <detection t="15" x="189.101" y="60.492" z="0.6662" />
    <detection t="16" x="187.347" y="60.505" z="0.814" />
    <detection t="17" x="185.478" y="60.504" z="0.8841" />
    <detection t="18" x="183.587" y="60.526" z="1.2411" />
    <detection t="19" x="181.719" y="60.531" z="1.0281" />
    <detection t="20" x="179.964" y="60.466" z="0.9173" />
    <detection t="21" x="178.223" y="60.497" z="0.8977" />
    <detection t="22" x="176.323" y="60.472" z="1.0214" />
    <detection t="23" x="174.266" y="60.485" z="0.9641" />
    <detection t="24" x="172.238" y="60.499" z="1.1865" />
    <detection t="25" x="170.172" y="60.508" z="1.2245" />
    <detection t="26" x="168.152" y="60.512" z="1.2017" />
    <detection t="27" x="166.172" y="60.56" z="1.3318" />
    <detection t="28" x="164.203" y="60.577" z="1.5583" />
    <detection t="29" x="162.259" y="60.588" z="1.5579" />
    <detection t="30" x="160.358" y="60.598" z="1.5972" />
    <detection t="31" x="158.461" y="60.663" z="1.3829" />
    <detection t="32" x="156.592" y="60.639" z="1.3597" />
    <detection t="33" x="154.707" y="60.649" z="0.8338" />
    <detection t="34" x="152.861" y="60.654" z="1.0861" />
    <detection t="35" x="150.991" y="60.66" z="1.1711" />
    <detection t="36" x="149.135" y="60.718" z="1.1208" />
    <detection t="37" x="147.253" y="60.708" z="1.3115" />
    <detection t="38" x="145.334" y="60.716" z="1.5385" />
    <detection t="39" x="143.509" y="60.741" z="1.66" />
    <detection t="40" x="141.621" y="60.775" z="1.8224" />
    <detection t="41" x="139.749" y="60.764" z="1.888" />
    <detection t="42" x="137.881" y="60.821" z="2.0424" />
    <detection t="43" x="136.032" y="60.825" z="2.1535" />
    <detection t="44" x="134.203" y="60.887" z="2.2169" />
    <detection t="45" x="132.346" y="60.902" z="2.4691" />
    <detection t="46" x="130.498" y="60.94" z="2.7054" />
    <detection t="47" x="128.615" y="60.948" z="2.8009" />
    <detection t="48" x="126.781" y="60.984" z="2.3565" />
    <detection t="49" x="124.939" y="61.008" z="2.4441" />
    <detection t="50" x="123.155" y="61.048" z="2.5282" />
    <detection t="51" x="121.302" y="61.049" z="2.5134" />
    <detection t="52" x="119.512" y="61.105" z="2.7531" />
    <detection t="53" x="117.69" y="61.12" z="2.7786" />
    <detection t="54" x="115.861" y="61.127" z="2.9719" />
    <detection t="55" x="114.008" y="61.205" z="3.1689" />
    <detection t="56" x="112.227" y="61.211" z="3.2478" />
    <detection t="57" x="110.428" y="61.247" z="3.3442" />
    <detection t="58" x="108.62" y="61.255" z="3.4384" />
    <detection t="59" x="106.858" y="61.295" z="3.403" />
    <detection t="60" x="105.096" y="61.321" z="3.7406" />
    <detection t="61" x="103.281" y="61.358" z="3.4383" />
    <detection t="62" x="101.488" y="61.399" z="3.5718" />
  </particle>
  <particle nSpots="31">
    <detection t="0" x="155.54" y="56.178" z="-1.8422" />
    <detection t="1" x="153.606" y="56.186" z="-1.8733" />
    <detection t="2" x="151.694" y="56.207" z="-1.6791" />
    <detection t="3" x="149.806" y="56.22" z="-1.6027" />
    <detection t="4" x="147.918" y="56.228" z="-1.4688" />
    <detection t="5" x="146.063" y="56.233" z="-1.3678" />
    <detection t="6" x="144.149" y="56.233" z="-1.3067" />
    <detection t="7" x="142.297" y="56.308" z="-1.2035" />
    <detection t="8" x="140.413" y="56.314" z="-0.9946" />
    <detection t="9" x="138.588" y="56.365" z="-0.8998" />
    <detection t="10" x="136.711" y="56.388" z="-0.7297" />
    <detection t="11" x="134.847" y="56.403" z="-0.6301" />
    <detection t="12" x="133.0" y="56.401" z="-0.5358" />
    <detection t="13" x="131.125" y="56.437" z="-1.3913" />
    <detection t="14" x="129.281" y="56.495" z="-1.0695" />
    <detection t="15" x="127.431" y="56.51" z="-0.8673" />
    <detection t="16" x="125.6" y="56.546" z="-0.7877" />
    <detection t="17" x="123.771" y="56.574" z="-0.6621" />
    <detection t="18" x="121.921" y="56.637" z="-0.4765" />
    <detection t="19" x="120.074" y="56.641" z="-0.3144" />
    <detection t="20" x="118.289" y="56.683" z="-0.2535" />
    <detection t="21" x="116.482" y="56.699" z="0.04467" />
    <detection t="22" x="114.645" y="56.749" z="0.3233" />
    <detection t="23" x="112.885" y="56.796" z="-0.5256" />
    <detection t="24" x="111.042" y="56.799" z="-0.3782" />
    <detection t="25" x="109.264" y="56.834" z="-0.3924" />
    <detection t="26" x="107.475" y="56.893" z="-0.1" />
    <detection t="27" x="105.71" y="56.946" z="0.1788" />
    <detection t="28" x="103.924" y="56.987" z="0.4186" />
    <detection t="29" x="102.167" y="57.044" z="0.5741" />
    <detection t="30" x="100.391" y="57.037" z="0.6716" />
  </particle>
  <particle nSpots="54">
    <detection t="34" x="203.275" y="67.324" z="-3.2015" />
    <detection t="35" x="201.241" y="67.328" z="-3.1947" />
    <detection t="36" x="199.211" y="67.325" z="-3.1915" />
    <detection t="37" x="197.202" y="67.32" z="-3.2098" />
    <detection t="38" x="195.172" y="67.336" z="-3.2043" />
    <detection t="39" x="193.133" y="67.349" z="-3.1415" />
    <detection t="40" x="191.133" y="67.356" z="-3.0941" />
    <detection t="41" x="189.175" y="67.35" z="-3.0811" />
    <detection t="42" x="187.207" y="67.365" z="-3.008" />
    <detection t="43" x="185.181" y="67.351" z="-3.0004" />
    <detection t="44" x="183.219" y="67.369" z="-2.9687" />
    <detection t="45" x="181.297" y="67.346" z="-2.8746" />
    <detection t="46" x="179.335" y="67.351" z="-2.8766" />
    <detection t="47" x="177.339" y="67.392" z="-2.5893" />
    <detection t="48" x="175.337" y="67.389" z="-2.6739" />
    <detection t="49" x="173.351" y="67.398" z="-2.5681" />
    <detection t="50" x="171.368" y="67.43" z="-2.5891" />
    <detection t="51" x="169.411" y="67.42" z="-2.6149" />
    <detection t="52" x="167.447" y="67.414" z="-2.5658" />
    <detection t="53" x="165.49" y="67.422" z="-2.5979" />
    <detection t="54" x="163.557" y="67.431" z="-2.5117" />
    <detection t="55" x="161.583" y="67.42" z="-2.2993" />
    <detection t="56" x="159.635" y="67.396" z="-2.2651" />
    <detection t="57" x="157.709" y="67.423" z="-2.2497" />
    <detection t="58" x="155.781" y="67.407" z="-2.1447" />
    <detection t="59" x="153.84" y="67.425" z="-2.0543" />
    <detection t="60" x="151.927" y="67.44" z="-1.9829" />
    <detection t="61" x="150.006" y="67.451" z="-1.8961" />
    <detection t="62" x="148.065" y="67.444" z="-1.865" />
    <detection t="63" x="146.106" y="67.467" z="-1.7248" />
    <detection t="64" x="144.213" y="67.503" z="-1.6147" />
    <detection t="65" x="142.326" y="67.53" z="-1.4814" />
    <detection t="66" x="140.385" y="67.57" z="-1.3371" />
    <detection t="67" x="138.503" y="67.599" z="-1.2525" />
    <detection t="68" x="136.547" y="67.61" z="-1.1648" />
    <detection t="69" x="134.676" y="67.605" z="-1.0848" />
    <detection t="70" x="132.782" y="67.623" z="-1.0124" />
    <detection t="71" x="130.857" y="67.616" z="-0.8594" />
    <detection t="72" x="128.962" y="67.582" z="-0.7721" />
    <detection t="73" x="127.059" y="67.599" z="-0.6499" />
    <detection t="74" x="125.195" y="67.584" z="-0.6117" />
    <detection t="75" x="123.304" y="67.553" z="-0.391" />
    <detection t="76" x="121.445" y="67.538" z="-0.3198" />
    <detection t="77" x="119.561" y="67.611" z="-0.1858" />
    <detection t="78" x="117.7" y="67.592" z="-0.0561" />
    <detection t="79" x="115.847" y="67.674" z="0.2561" />
    <detection t="80" x="113.959" y="67.726" z="-0.5771" />
    <detection t="81" x="112.107" y="67.77" z="-0.7091" />
    <detection t="82" x="110.235" y="67.814" z="-0.4325" />
    <detection t="83" x="108.408" y="67.837" z="-0.264" />
    <detection t="84" x="106.568" y="67.877" z="-0.04785" />
    <detection t="85" x="104.737" y="67.881" z="-0.1125" />
    <detection t="86" x="102.926" y="67.901" z="0.1613" />
    <detection t="87" x="101.075" y="67.889" z="0.282" />
  </particle>
  <particle nSpots="152">
    <detection t="4253" x="508.642" y="63.25" z="-19.1491" />
    <detection t="4254" x="499.097" y="63.029" z="-18.987" />
    <detection t="4255" x="489.488" y="62.884" z="-19.2214" />
    <detection t="4256" x="479.85" y="62.762" z="-18.817" />
    <detection t="4257" x="470.191" y="62.681" z="-18.6958" />
    <detection t="4258" x="460.567" y="62.59" z="-18.7569" />
    <detection t="4259" x="450.96" y="62.496" z="-18.9517" />
    <detection t="4260" x="441.343" y="62.409" z="-18.5218" />
    <detection t="4261" x="431.732" y="62.319" z="-18.6587" />
    <detection t="4262" x="422.112" y="62.212" z="-18.755" />
    <detection t="4263" x="412.439" y="62.072" z="-18.3843" />
    <detection t="4264" x="402.83" y="61.963" z="-18.6612" />
    <detection t="4265" x="393.197" y="61.859" z="-18.6541" />
    <detection t="4266" x="383.607" y="61.745" z="-18.4773" />
    <detection t="4267" x="374.039" y="61.636" z="-18.4728" />
    <detection t="4268" x="364.462" y="61.502" z="-18.0876" />
    <detection t="4269" x="354.848" y="61.384" z="-18.2732" />
    <detection t="4270" x="345.315" y="61.229" z="-18.602" />
    <detection t="4271" x="335.769" y="61.055" z="-18.0245" />
    <detection t="4272" x="326.225" y="60.871" z="-17.8605" />
    <detection t="4273" x="317.175" y="60.635" z="-17.9362" />
    <detection t="4274" x="310.137" y="60.371" z="-16.7011" />
    <detection t="4275" x="305.131" y="60.139" z="-15.5007" />
    <detection t="4276" x="301.268" y="59.883" z="-14.4965" />
    <detection t="4277" x="298.044" y="59.67" z="-14.0611" />
    <detection t="4278" x="295.233" y="59.459" z="-13.6356" />
    <detection t="4279" x="292.716" y="59.26" z="-12.9914" />
    <detection t="4280" x="290.332" y="59.097" z="-12.7499" />
    <detection t="4281" x="288.135" y="58.908" z="-12.4332" />
    <detection t="4282" x="286.049" y="58.783" z="-12.3284" />
    <detection t="4283" x="284.049" y="58.642" z="-12.0843" />
    <detection t="4284" x="282.093" y="58.552" z="-12.1043" />
    <detection t="4285" x="280.188" y="58.44" z="-12.0794" />
    <detection t="4286" x="278.325" y="58.358" z="-12.0475" />
    <detection t="4287" x="276.524" y="58.289" z="-11.8169" />
    <detection t="4288" x="274.723" y="58.203" z="-11.8943" />
    <detection t="4289" x="272.96" y="58.135" z="-11.8763" />
    <detection t="4290" x="271.219" y="58.059" z="-11.9877" />
    <detection t="4291" x="269.49" y="58.016" z="-11.8401" />
    <detection t="4292" x="267.747" y="57.957" z="-11.6836" />
    <detection t="4293" x="266.064" y="57.929" z="-11.7389" />
    <detection t="4294" x="264.393" y="57.883" z="-11.8242" />
    <detection t="4295" x="262.723" y="57.819" z="-11.7789" />
    <detection t="4296" x="261.067" y="57.791" z="-11.6897" />
    <detection t="4297" x="259.404" y="57.764" z="-11.7846" />
    <detection t="4298" x="257.735" y="57.758" z="-11.7927" />
    <detection t="4299" x="256.15" y="57.726" z="-11.8058" />
    <detection t="4300" x="254.506" y="57.671" z="-11.561" />
    <detection t="4301" x="252.901" y="57.659" z="-11.4393" />
    <detection t="4302" x="251.282" y="57.663" z="-11.5233" />
    <detection t="4303" x="249.633" y="57.638" z="-11.5186" />
    <detection t="4304" x="248.039" y="57.623" z="-11.535" />
    <detection t="4305" x="246.39" y="57.582" z="-11.5356" />
    <detection t="4306" x="244.823" y="57.556" z="-11.5091" />
    <detection t="4307" x="243.245" y="57.529" z="-11.5345" />
    <detection t="4308" x="241.66" y="57.496" z="-11.5073" />
    <detection t="4309" x="240.08" y="57.496" z="-11.4941" />
    <detection t="4310" x="238.495" y="57.486" z="-11.5048" />
    <detection t="4311" x="236.921" y="57.452" z="-11.4581" />
    <detection t="4312" x="235.337" y="57.446" z="-11.4286" />
    <detection t="4313" x="233.786" y="57.434" z="-11.3897" />
    <detection t="4314" x="232.209" y="57.422" z="-11.5503" />
    <detection t="4315" x="230.605" y="57.443" z="-11.4927" />
    <detection t="4316" x="229.023" y="57.41" z="-11.4922" />
    <detection t="4317" x="227.478" y="57.396" z="-11.3916" />
    <detection t="4318" x="225.894" y="57.412" z="-11.2554" />
    <detection t="4319" x="224.337" y="57.4" z="-11.2603" />
    <detection t="4320" x="222.772" y="57.389" z="-11.2055" />
    <detection t="4321" x="221.198" y="57.375" z="-11.1819" />
    <detection t="4322" x="219.649" y="57.385" z="-11.3993" />
    <detection t="4323" x="218.09" y="57.374" z="-11.31" />
    <detection t="4324" x="216.535" y="57.355" z="-11.2385" />
    <detection t="4325" x="215.003" y="57.371" z="-11.0519" />
    <detection t="4326" x="213.492" y="57.373" z="-11.0747" />
    <detection t="4327" x="211.941" y="57.349" z="-11.0784" />
    <detection t="4328" x="210.392" y="57.35" z="-10.9981" />
    <detection t="4329" x="208.836" y="57.336" z="-10.9679" />
    <detection t="4330" x="207.29" y="57.331" z="-10.8387" />
    <detection t="4331" x="205.763" y="57.303" z="-10.8067" />
    <detection t="4332" x="204.229" y="57.292" z="-10.9028" />
    <detection t="4333" x="202.684" y="57.306" z="-10.9165" />
    <detection t="4334" x="201.153" y="57.277" z="-10.8377" />
    <detection t="4335" x="199.588" y="57.261" z="-10.845" />
    <detection t="4336" x="198.083" y="57.263" z="-10.9695" />
    <detection t="4337" x="196.571" y="57.236" z="-10.8767" />
    <detection t="4338" x="195.067" y="57.237" z="-10.7824" />
    <detection t="4339" x="193.566" y="57.233" z="-10.7867" />
    <detection t="4340" x="192.038" y="57.247" z="-10.8305" />
    <detection t="4341" x="190.54" y="57.257" z="-10.7628" />
    <detection t="4342" x="189.044" y="57.285" z="-10.662" />
    <detection t="4343" x="187.537" y="57.284" z="-10.753" />
    <detection t="4344" x="186.069" y="57.27" z="-10.6693" />
    <detection t="4345" x="184.537" y="57.27" z="-10.5604" />
    <detection t="4346" x="183.054" y="57.263" z="-10.6596" />
    <detection t="4347" x="181.567" y="57.243" z="-10.5541" />
    <detection t="4348" x="180.081" y="57.235" z="-10.5345" />
    <detection t="4349" x="178.592" y="57.228" z="-10.6131" />
    <detection t="4350" x="177.083" y="57.221" z="-10.5083" />
    <detection t="4351" x="175.596" y="57.208" z="-10.5657" />
    <detection t="4352" x="174.091" y="57.209" z="-10.4644" />
    <detection t="4353" x="172.577" y="57.202" z="-10.4848" />
    <detection t="4354" x="171.089" y="57.219" z="-10.5175" />
    <detection t="4355" x="169.597" y="57.23" z="-10.4308" />
    <detection t="4356" x="168.122" y="57.253" z="-10.339" />
    <detection t="4357" x="166.68" y="57.248" z="-10.3677" />
    <detection t="4358" x="165.197" y="57.247" z="-10.2624" />
    <detection t="4359" x="163.748" y="57.28" z="-10.3558" />
    <detection t="4360" x="162.299" y="57.284" z="-10.2231" />
    <detection t="4361" x="160.833" y="57.3" z="-10.3322" />
    <detection t="4362" x="159.372" y="57.333" z="-10.2047" />
    <detection t="4363" x="157.912" y="57.321" z="-10.3049" />
    <detection t="4364" x="156.46" y="57.33" z="-10.1566" />
    <detection t="4365" x="154.978" y="57.358" z="-10.2932" />
    <detection t="4366" x="153.524" y="57.371" z="-10.3244" />
    <detection t="4367" x="152.071" y="57.381" z="-10.3563" />
    <detection t="4368" x="150.606" y="57.388" z="-10.2775" />
    <detection t="4369" x="149.16" y="57.433" z="-10.2554" />
    <detection t="4370" x="147.741" y="57.446" z="-10.1839" />
    <detection t="4371" x="146.255" y="57.413" z="-10.1568" />
    <detection t="4372" x="144.838" y="57.441" z="-10.1264" />
    <detection t="4373" x="143.418" y="57.48" z="-10.108" />
    <detection t="4374" x="141.954" y="57.514" z="-10.032" />
    <detection t="4375" x="140.546" y="57.532" z="-9.9865" />
    <detection t="4376" x="139.102" y="57.591" z="-9.7995" />
    <detection t="4377" x="137.697" y="57.648" z="-9.8049" />
    <detection t="4378" x="136.231" y="57.634" z="-9.7043" />
    <detection t="4379" x="134.833" y="57.68" z="-9.9225" />
    <detection t="4380" x="133.395" y="57.68" z="-9.8413" />
    <detection t="4381" x="131.98" y="57.725" z="-9.8501" />
    <detection t="4382" x="130.603" y="57.733" z="-9.8468" />
    <detection t="4383" x="129.172" y="57.791" z="-9.6946" />
    <detection t="4384" x="127.76" y="57.806" z="-9.7774" />
    <detection t="4385" x="126.321" y="57.82" z="-9.6237" />
    <detection t="4386" x="124.916" y="57.845" z="-9.6024" />
    <detection t="4387" x="123.516" y="57.893" z="-9.5975" />
    <detection t="4388" x="122.116" y="57.894" z="-9.4556" />
    <detection t="4389" x="120.72" y="57.931" z="-9.4278" />
    <detection t="4390" x="119.28" y="57.951" z="-9.4291" />
    <detection t="4391" x="117.891" y="57.977" z="-9.3472" />
    <detection t="4392" x="116.482" y="57.994" z="-9.4612" />
    <detection t="4393" x="115.123" y="58.001" z="-9.4388" />
    <detection t="4394" x="113.773" y="58.05" z="-9.4399" />
    <detection t="4395" x="112.353" y="58.07" z="-9.5067" />
    <detection t="4396" x="111.005" y="58.09" z="-9.4548" />
    <detection t="4397" x="109.639" y="58.106" z="-9.4048" />
    <detection t="4398" x="108.263" y="58.14" z="-9.2974" />
    <detection t="4399" x="106.875" y="58.164" z="-9.3278" />
    <detection t="4400" x="105.519" y="58.207" z="-9.238" />
    <detection t="4401" x="104.171" y="58.234" z="-9.0511" />
    <detection t="4402" x="102.823" y="58.265" z="-9.0365" />
    <detection t="4403" x="101.445" y="58.3" z="-8.9857" />
    <detection t="4404" x="100.089" y="58.334" z="-8.9947" />
  </particle>
  <particle nSpots="95">
    <detection t="33" x="203.128" y="91.063" z="-12.1721" />
    <detection t="34" x="201.97" y="91.075" z="-12.1644" />
    <detection t="35" x="200.81" y="91.096" z="-12.1774" />
    <detection t="36" x="199.639" y="91.093" z="-12.143" />
    <detection t="37" x="198.47" y="91.099" z="-12.1499" />
    <detection t="38" x="197.285" y="91.082" z="-12.1866" />
    <detection t="39" x="196.127" y="91.046" z="-12.0671" />
    <detection t="40" x="194.949" y="91.074" z="-12.0141" />
    <detection t="41" x="193.762" y="91.062" z="-11.9098" />
    <detection t="42" x="192.62" y="91.062" z="-12.0063" />
    <detection t="43" x="191.45" y="91.023" z="-11.9527" />
    <detection t="44" x="190.314" y="91.056" z="-11.8945" />
    <detection t="45" x="189.186" y="91.049" z="-11.9111" />
    <detection t="46" x="188.011" y="91.063" z="-11.8329" />
    <detection t="47" x="186.848" y="91.034" z="-11.9044" />
    <detection t="48" x="185.683" y="91.027" z="-11.8544" />
    <detection t="49" x="184.538" y="91.007" z="-11.8831" />
    <detection t="50" x="183.41" y="90.984" z="-11.8384" />
    <detection t="51" x="182.255" y="91.008" z="-11.8258" />
    <detection t="52" x="181.13" y="90.976" z="-11.8762" />
    <detection t="53" x="179.99" y="90.989" z="-11.8278" />
    <detection t="54" x="178.867" y="90.962" z="-11.884" />
    <detection t="55" x="177.724" y="90.962" z="-11.8575" />
    <detection t="56" x="176.605" y="90.958" z="-11.8757" />
    <detection t="57" x="175.481" y="90.953" z="-11.8239" />
    <detection t="58" x="174.388" y="90.938" z="-11.8426" />
    <detection t="59" x="173.249" y="90.926" z="-11.8189" />
    <detection t="60" x="172.16" y="90.922" z="-11.8222" />
    <detection t="61" x="171.004" y="90.892" z="-11.8358" />
    <detection t="62" x="169.894" y="90.935" z="-11.8251" />
    <detection t="63" x="168.764" y="90.873" z="-11.8064" />
    <detection t="64" x="167.649" y="90.857" z="-11.8606" />
    <detection t="65" x="166.517" y="90.866" z="-11.733" />
    <detection t="66" x="165.418" y="90.858" z="-11.8042" />
    <detection t="67" x="164.332" y="90.859" z="-11.8332" />
    <detection t="68" x="163.199" y="90.847" z="-11.7842" />
    <detection t="69" x="162.09" y="90.794" z="-11.8299" />
    <detection t="70" x="160.971" y="90.781" z="-11.5855" />
    <detection t="71" x="159.883" y="90.8" z="-11.592" />
    <detection t="72" x="158.782" y="90.762" z="-11.5639" />
    <detection t="73" x="157.671" y="90.759" z="-11.5811" />
    <detection t="74" x="156.58" y="90.801" z="-11.5489" />
    <detection t="75" x="155.487" y="90.768" z="-11.5939" />
    <detection t="76" x="154.387" y="90.733" z="-11.5732" />
    <detection t="77" x="153.269" y="90.74" z="-11.5033" />
    <detection t="78" x="152.19" y="90.727" z="-11.535" />
    <detection t="79" x="151.112" y="90.733" z="-11.514" />
    <detection t="80" x="150.022" y="90.729" z="-11.4467" />
    <detection t="81" x="148.926" y="90.708" z="-11.5171" />
    <detection t="82" x="147.857" y="90.707" z="-11.4414" />
    <detection t="83" x="146.767" y="90.667" z="-11.4928" />
    <detection t="84" x="145.683" y="90.69" z="-11.5354" />
    <detection t="85" x="144.607" y="90.687" z="-11.4032" />
    <detection t="86" x="143.505" y="90.656" z="-11.4569" />
    <detection t="87" x="142.431" y="90.622" z="-11.5065" />
    <detection t="88" x="141.36" y="90.658" z="-11.45" />
    <detection t="89" x="140.255" y="90.627" z="-11.4886" />
    <detection t="90" x="139.203" y="90.627" z="-11.3582" />
    <detection t="91" x="138.13" y="90.633" z="-11.4526" />
    <detection t="92" x="137.073" y="90.612" z="-11.4089" />
    <detection t="93" x="135.953" y="90.62" z="-11.4092" />
    <detection t="94" x="134.884" y="90.59" z="-11.4102" />
    <detection t="95" x="133.813" y="90.628" z="-11.4577" />
    <detection t="96" x="132.787" y="90.607" z="-11.3945" />
    <detection t="97" x="131.777" y="90.591" z="-11.3868" />
    <detection t="98" x="130.711" y="90.577" z="-11.344" />
    <detection t="99" x="129.636" y="90.565" z="-11.3679" />
    <detection t="100" x="128.587" y="90.558" z="-11.3114" />
    <detection t="101" x="127.55" y="90.579" z="-11.2345" />
    <detection t="102" x="126.502" y="90.575" z="-11.2167" />
    <detection t="103" x="125.467" y="90.561" z="-11.2247" />
    <detection t="104" x="124.415" y="90.544" z="-11.2429" />
    <detection t="105" x="123.395" y="90.542" z="-11.1482" />
    <detection t="106" x="122.356" y="90.517" z="-11.1949" />
    <detection t="107" x="121.339" y="90.505" z="-11.2207" />
    <detection t="108" x="120.305" y="90.503" z="-11.2532" />
    <detection t="109" x="119.26" y="90.51" z="-11.1427" />
    <detection t="110" x="118.233" y="90.496" z="-11.0625" />
    <detection t="111" x="117.222" y="90.471" z="-11.0467" />
    <detection t="112" x="116.179" y="90.465" z="-10.9602" />
    <detection t="113" x="115.137" y="90.449" z="-10.9522" />
    <detection t="114" x="114.123" y="90.392" z="-10.9698" />
    <detection t="115" x="113.116" y="90.386" z="-10.8958" />
    <detection t="116" x="112.077" y="90.367" z="-10.8792" />
    <detection t="117" x="111.048" y="90.328" z="-10.8627" />
    <detection t="118" x="109.997" y="90.32" z="-10.922" />
    <detection t="119" x="108.955" y="90.268" z="-10.8355" />
    <detection t="120" x="107.938" y="90.269" z="-10.6985" />
    <detection t="121" x="106.9" y="90.246" z="-10.8007" />
    <detection t="122" x="105.896" y="90.23" z="-10.8156" />
    <detection t="123" x="104.863" y="90.212" z="-10.8036" />
    <detection t="124" x="103.819" y="90.168" z="-10.8072" />
    <detection t="125" x="102.773" y="90.184" z="-10.7332" />
    <detection t="126" x="101.766" y="90.156" z="-10.6443" />
    <detection t="127" x="100.743" y="90.156" z="-10.624" />
  </particle>
  <particle nSpots="117">
    <detection t="4343" x="504.915" y="68.492" z="-17.1463" />
    <detection t="4344" x="492.321" y="68.248" z="-17.0838" />
    <detection t="4345" x="479.656" y="68.069" z="-17.2202" />
    <detection t="4346" x="466.999" y="67.957" z="-17.5772" />
    <detection t="4347" x="454.384" y="67.835" z="-16.9157" />
    <detection t="4348" x="441.759" y="67.724" z="-17.0563" />
    <detection t="4349" x="429.178" y="67.578" z="-16.6726" />
    <detection t="4350" x="416.555" y="67.414" z="-16.8604" />
    <detection t="4351" x="403.952" y="67.27" z="-16.5696" />
    <detection t="4352" x="391.267" y="67.109" z="-16.8636" />
    <detection t="4353" x="378.595" y="67.006" z="-16.6007" />
    <detection t="4354" x="365.982" y="66.818" z="-16.7049" />
    <detection t="4355" x="353.33" y="66.642" z="-16.3546" />
    <detection t="4356" x="340.701" y="66.448" z="-16.6698" />
    <detection t="4357" x="328.084" y="66.258" z="-16.3167" />
    <detection t="4358" x="316.163" y="66.195" z="-15.7153" />
    <detection t="4359" x="308.04" y="66.27" z="-13.3539" />
    <detection t="4360" x="302.82" y="66.377" z="-11.2397" />
    <detection t="4361" x="298.834" y="66.462" z="-9.6024" />
    <detection t="4362" x="295.419" y="66.59" z="-8.4408" />
    <detection t="4363" x="292.335" y="66.69" z="-7.882" />
    <detection t="4364" x="289.466" y="66.783" z="-7.3426" />
    <detection t="4365" x="286.77" y="66.904" z="-6.972" />
    <detection t="4366" x="284.206" y="67.003" z="-6.5517" />
    <detection t="4367" x="281.719" y="67.079" z="-6.7228" />
    <detection t="4368" x="279.317" y="67.162" z="-6.4462" />
    <detection t="4369" x="276.977" y="67.216" z="-6.3083" />
    <detection t="4370" x="274.618" y="67.27" z="-6.1309" />
    <detection t="4371" x="272.335" y="67.334" z="-5.9739" />
    <detection t="4372" x="270.095" y="67.364" z="-6.3303" />
    <detection t="4373" x="267.915" y="67.383" z="-6.3656" />
    <detection t="4374" x="265.748" y="67.409" z="-6.2632" />
    <detection t="4375" x="263.581" y="67.445" z="-6.1713" />
    <detection t="4376" x="261.424" y="67.436" z="-6.1437" />
    <detection t="4377" x="259.286" y="67.441" z="-6.0202" />
    <detection t="4378" x="257.182" y="67.486" z="-6.0322" />
    <detection t="4379" x="255.063" y="67.448" z="-5.9819" />
    <detection t="4380" x="252.956" y="67.461" z="-5.8933" />
    <detection t="4381" x="250.878" y="67.467" z="-5.8554" />
    <detection t="4382" x="248.81" y="67.441" z="-5.8716" />
    <detection t="4383" x="246.72" y="67.448" z="-5.7769" />
    <detection t="4384" x="244.677" y="67.435" z="-5.7515" />
    <detection t="4385" x="242.605" y="67.44" z="-5.7559" />
    <detection t="4386" x="240.585" y="67.425" z="-5.7452" />
    <detection t="4387" x="238.533" y="67.418" z="-5.7478" />
    <detection t="4388" x="236.487" y="67.416" z="-5.6607" />
    <detection t="4389" x="234.467" y="67.426" z="-5.6493" />
    <detection t="4390" x="232.418" y="67.432" z="-5.6249" />
    <detection t="4391" x="230.381" y="67.416" z="-5.5469" />
    <detection t="4392" x="228.329" y="67.438" z="-5.5063" />
    <detection t="4393" x="226.324" y="67.42" z="-5.4871" />
    <detection t="4394" x="224.318" y="67.406" z="-5.4361" />
    <detection t="4395" x="222.286" y="67.371" z="-5.4258" />
    <detection t="4396" x="220.275" y="67.37" z="-5.3696" />
    <detection t="4397" x="218.288" y="67.351" z="-4.8467" />
    <detection t="4398" x="216.257" y="67.355" z="-4.7385" />
    <detection t="4399" x="214.27" y="67.315" z="-4.7236" />
    <detection t="4400" x="212.27" y="67.316" z="-4.7855" />
    <detection t="4401" x="210.271" y="67.3" z="-4.7675" />
    <detection t="4402" x="208.255" y="67.315" z="-4.6106" />
    <detection t="4403" x="206.259" y="67.3" z="-4.6166" />
    <detection t="4404" x="204.287" y="67.325" z="-4.6604" />
    <detection t="4405" x="202.273" y="67.271" z="-4.6677" />
    <detection t="4406" x="200.315" y="67.239" z="-4.6242" />
    <detection t="4407" x="198.355" y="67.223" z="-4.52" />
    <detection t="4408" x="196.377" y="67.235" z="-4.4972" />
    <detection t="4409" x="194.39" y="67.254" z="-4.4713" />
    <detection t="4410" x="192.399" y="67.251" z="-4.4574" />
    <detection t="4411" x="190.458" y="67.268" z="-4.3728" />
    <detection t="4412" x="188.543" y="67.253" z="-4.3757" />
    <detection t="4413" x="186.598" y="67.258" z="-4.3079" />
    <detection t="4414" x="184.636" y="67.273" z="-4.2494" />
    <detection t="4415" x="182.698" y="67.273" z="-4.2038" />
    <detection t="4416" x="180.784" y="67.262" z="-4.0957" />
    <detection t="4417" x="178.854" y="67.277" z="-4.0201" />
    <detection t="4418" x="176.908" y="67.31" z="-3.9902" />
    <detection t="4419" x="174.949" y="67.295" z="-3.9397" />
    <detection t="4420" x="173.009" y="67.334" z="-3.941" />
    <detection t="4421" x="171.055" y="67.319" z="-3.9237" />
    <detection t="4422" x="169.093" y="67.276" z="-3.953" />
    <detection t="4423" x="167.167" y="67.266" z="-3.9541" />
    <detection t="4424" x="165.281" y="67.259" z="-3.9486" />
    <detection t="4425" x="163.375" y="67.245" z="-3.9316" />
    <detection t="4426" x="161.485" y="67.227" z="-3.8429" />
    <detection t="4427" x="159.616" y="67.223" z="-3.7475" />
    <detection t="4428" x="157.732" y="67.258" z="-3.6798" />
    <detection t="4429" x="155.857" y="67.273" z="-3.5097" />
    <detection t="4430" x="153.937" y="67.305" z="-3.3891" />
    <detection t="4431" x="152.076" y="67.296" z="-3.4451" />
    <detection t="4432" x="150.199" y="67.305" z="-3.4484" />
    <detection t="4433" x="148.34" y="67.325" z="-3.3786" />
    <detection t="4434" x="146.461" y="67.349" z="-3.23" />
    <detection t="4435" x="144.567" y="67.356" z="-3.1664" />
    <detection t="4436" x="142.697" y="67.37" z="-3.6369" />
    <detection t="4437" x="140.843" y="67.379" z="-3.5933" />
    <detection t="4438" x="139.019" y="67.419" z="-3.3675" />
    <detection t="4439" x="137.143" y="67.402" z="-3.3474" />
    <detection t="4440" x="135.288" y="67.425" z="-3.3128" />
    <detection t="4441" x="133.455" y="67.444" z="-3.2014" />
    <detection t="4442" x="131.622" y="67.462" z="-3.133" />
    <detection t="4443" x="129.79" y="67.514" z="-2.9316" />
    <detection t="4444" x="127.993" y="67.533" z="-2.9108" />
    <detection t="4445" x="126.152" y="67.519" z="-2.8151" />
    <detection t="4446" x="124.289" y="67.541" z="-2.6109" />
    <detection t="4447" x="122.507" y="67.57" z="-2.6439" />
    <detection t="4448" x="120.67" y="67.59" z="-2.5446" />
    <detection t="4449" x="118.846" y="67.643" z="-2.2884" />
    <detection t="4450" x="116.991" y="67.66" z="-2.3594" />
    <detection t="4451" x="115.215" y="67.682" z="-2.0469" />
    <detection t="4452" x="113.442" y="67.684" z="-2.2297" />
    <detection t="4453" x="111.623" y="67.698" z="-2.4245" />
    <detection t="4454" x="109.837" y="67.763" z="-2.2366" />
    <detection t="4455" x="108.04" y="67.782" z="-2.292" />
    <detection t="4456" x="106.288" y="67.818" z="-2.0215" />
    <detection t="4457" x="104.524" y="67.82" z="-1.9612" />
    <detection t="4458" x="102.728" y="67.89" z="-1.8412" />
    <detection t="4459" x="100.943" y="67.892" z="-1.795" />
  </particle>
  <particle nSpots="160">
    <detection t="0" x="307.301" y="95.276" z="-6.0123" />
    <detection t="1" x="306.739" y="95.946" z="-5.6001" />
    <detection t="2" x="306.202" y="96.573" z="-5.2238" />
    <detection t="3" x="305.666" y="97.187" z="-4.98" />
    <detection t="4" x="305.1" y="97.749" z="-4.8261" />
    <detection t="5" x="304.56" y="98.303" z="-4.6568" />
    <detection t="6" x="303.985" y="98.839" z="-4.2236" />
    <detection t="7" x="303.437" y="99.329" z="-4.2815" />
    <detection t="8" x="302.887" y="99.787" z="-3.8034" />
    <detection t="9" x="302.328" y="100.237" z="-3.9426" />
    <detection t="10" x="301.72" y="100.623" z="-3.6797" />
    <detection t="11" x="301.132" y="101.033" z="-3.3535" />
    <detection t="12" x="300.527" y="101.423" z="-3.167" />
    <detection t="13" x="299.904" y="101.8" z="-2.945" />
    <detection t="14" x="299.335" y="102.132" z="-2.7616" />
    <detection t="15" x="298.698" y="102.462" z="-2.6593" />
    <detection t="16" x="298.052" y="102.78" z="-2.7311" />
    <detection t="17" x="297.413" y="103.095" z="-2.5071" />
    <detection t="18" x="296.738" y="103.366" z="-2.3464" />
    <detection t="19" x="296.065" y="103.636" z="-2.445" />
    <detection t="20" x="295.398" y="103.879" z="-2.4545" />
    <detection t="21" x="294.721" y="104.114" z="-2.4136" />
    <detection t="22" x="293.999" y="104.342" z="-2.0498" />
    <detection t="23" x="293.279" y="104.574" z="-2.0794" />
    <detection t="24" x="292.595" y="104.778" z="-2.3587" />
    <detection t="25" x="291.832" y="104.972" z="-1.7646" />
    <detection t="26" x="291.112" y="105.152" z="-2.0769" />
    <detection t="27" x="290.357" y="105.34" z="-1.8443" />
    <detection t="28" x="289.581" y="105.483" z="-1.8821" />
    <detection t="29" x="288.827" y="105.592" z="-1.5941" />
    <detection t="30" x="288.038" y="105.752" z="-1.9827" />
    <detection t="31" x="287.243" y="105.882" z="-1.643" />
    <detection t="32" x="286.457" y="105.987" z="-1.4788" />
    <detection t="33" x="285.634" y="106.079" z="-1.8055" />
    <detection t="34" x="284.842" y="106.18" z="-1.6072" />
    <detection t="35" x="284.024" y="106.28" z="-1.3226" />
    <detection t="36" x="283.184" y="106.365" z="-1.7632" />
    <detection t="37" x="282.361" y="106.48" z="-1.5687" />
    <detection t="38" x="281.503" y="106.561" z="-1.367" />
    <detection t="39" x="280.64" y="106.646" z="-1.4966" />
    <detection t="40" x="279.767" y="106.723" z="-1.7128" />
    <detection t="41" x="278.906" y="106.809" z="-1.4751" />
    <detection t="42" x="278.052" y="106.861" z="-1.3711" />
    <detection t="43" x="277.183" y="106.895" z="-1.3835" />
    <detection t="44" x="276.314" y="106.981" z="-1.697" />
    <detection t="45" x="275.458" y="107.02" z="-1.4747" />
    <detection t="46" x="274.579" y="107.082" z="-1.3962" />
    <detection t="47" x="273.692" y="107.136" z="-1.2915" />
    <detection t="48" x="272.785" y="107.174" z="-1.123" />
    <detection t="49" x="271.897" y="107.189" z="-1.0884" />
    <detection t="50" x="270.997" y="107.214" z="-1.0502" />
    <detection t="51" x="270.135" y="107.239" z="-0.9328" />
    <detection t="52" x="269.264" y="107.281" z="-1.443" />
    <detection t="53" x="268.339" y="107.297" z="-1.4194" />
    <detection t="54" x="267.476" y="107.326" z="-1.389" />
    <detection t="55" x="266.569" y="107.32" z="-1.3656" />
    <detection t="56" x="265.668" y="107.34" z="-1.2874" />
    <detection t="57" x="264.775" y="107.352" z="-1.2285" />
    <detection t="58" x="263.86" y="107.372" z="-1.1438" />
    <detection t="59" x="262.987" y="107.36" z="-1.2842" />
    <detection t="60" x="262.072" y="107.376" z="-1.0885" />
    <detection t="61" x="261.183" y="107.393" z="-1.0691" />
    <detection t="62" x="260.25" y="107.369" z="-1.0408" />
    <detection t="63" x="259.332" y="107.389" z="-1.0418" />
    <detection t="64" x="258.439" y="107.375" z="-1.1389" />
    <detection t="65" x="257.555" y="107.37" z="-1.0978" />
    <detection t="66" x="256.641" y="107.368" z="-0.961" />
    <detection t="67" x="255.733" y="107.357" z="-0.9782" />
    <detection t="68" x="254.779" y="107.362" z="-0.9485" />
    <detection t="69" x="253.883" y="107.385" z="-0.9442" />
    <detection t="70" x="252.976" y="107.404" z="-0.8465" />
    <detection t="71" x="252.07" y="107.413" z="-0.8834" />
    <detection t="72" x="251.178" y="107.382" z="-0.7233" />
    <detection t="73" x="250.26" y="107.424" z="-0.7147" />
    <detection t="74" x="249.365" y="107.418" z="-0.692" />
    <detection t="75" x="248.478" y="107.384" z="-0.8029" />
    <detection t="76" x="247.598" y="107.366" z="-0.8857" />
    <detection t="77" x="246.699" y="107.367" z="-0.753" />
    <detection t="78" x="245.797" y="107.362" z="-0.7706" />
    <detection t="79" x="244.902" y="107.338" z="-0.888" />
    <detection t="80" x="243.99" y="107.324" z="-0.9153" />
    <detection t="81" x="243.111" y="107.277" z="-0.9394" />
    <detection t="82" x="242.176" y="107.278" z="-0.8547" />
    <detection t="83" x="241.237" y="107.231" z="-0.02922" />
    <detection t="84" x="240.332" y="107.176" z="-0.1519" />
    <detection t="85" x="239.41" y="107.156" z="-0.2295" />
    <detection t="86" x="238.524" y="107.125" z="-0.3313" />
    <detection t="87" x="237.601" y="107.1" z="-0.4105" />
    <detection t="88" x="236.678" y="107.069" z="-0.4462" />
    <detection t="89" x="235.776" y="107.046" z="-0.4527" />
    <detection t="90" x="234.912" y="106.994" z="-0.505" />
    <detection t="91" x="233.967" y="106.994" z="-0.5774" />
    <detection t="92" x="233.059" y="106.979" z="-0.5923" />
    <detection t="93" x="232.147" y="106.943" z="-0.6484" />
    <detection t="94" x="231.229" y="106.943" z="-0.3563" />
    <detection t="95" x="230.323" y="106.901" z="0.4728" />
    <detection t="96" x="229.463" y="106.914" z="0.3665" />
    <detection t="97" x="228.586" y="106.893" z="0.3011" />
    <detection t="98" x="227.653" y="106.828" z="0.1028" />
    <detection t="99" x="226.763" y="106.808" z="0.02967" />
    <detection t="100" x="225.907" y="106.785" z="0.04275" />
    <detection t="101" x="225.005" y="106.765" z="-0.05731" />
    <detection t="102" x="224.105" y="106.707" z="-0.2641" />
    <detection t="103" x="223.223" y="106.676" z="-0.2693" />
    <detection t="104" x="222.336" y="106.628" z="0.5686" />
    <detection t="105" x="221.409" y="106.575" z="0.5322" />
    <detection t="106" x="220.536" y="106.514" z="0.5514" />
    <detection t="107" x="219.613" y="106.454" z="0.1532" />
    <detection t="108" x="218.716" y="106.376" z="0.01413" />
    <detection t="109" x="217.782" y="106.335" z="0.01115" />
    <detection t="110" x="216.833" y="106.315" z="-0.01444" />
    <detection t="111" x="215.937" y="106.302" z="0.9376" />
    <detection t="112" x="214.976" y="106.291" z="0.8755" />
    <detection t="113" x="214.05" y="106.263" z="0.8209" />
    <detection t="114" x="213.124" y="106.292" z="1.1019" />
    <detection t="115" x="212.218" y="106.286" z="1.0523" />
    <detection t="116" x="211.375" y="106.251" z="0.982" />
    <detection t="117" x="210.495" y="106.268" z="0.9523" />
    <detection t="118" x="209.562" y="106.268" z="0.8884" />
    <detection t="119" x="208.693" y="106.242" z="1.0796" />
    <detection t="120" x="207.804" y="106.25" z="0.9683" />
    <detection t="121" x="206.92" y="106.222" z="0.9143" />
    <detection t="122" x="206.014" y="106.21" z="0.8843" />
    <detection t="123" x="205.103" y="106.195" z="1.0172" />
    <detection t="124" x="204.205" y="106.172" z="0.894" />
    <detection t="125" x="203.318" y="106.175" z="0.8677" />
    <detection t="126" x="202.428" y="106.159" z="0.8866" />
    <detection t="127" x="201.55" y="106.179" z="0.907" />
    <detection t="128" x="200.704" y="106.144" z="0.8724" />
    <detection t="129" x="199.792" y="106.13" z="0.7889" />
    <detection t="130" x="198.908" y="106.092" z="0.7349" />
    <detection t="131" x="198.012" y="106.069" z="0.5549" />
    <detection t="132" x="197.129" y="106.061" z="0.5689" />
    <detection t="133" x="196.271" y="106.032" z="0.6351" />
    <detection t="134" x="195.401" y="106.009" z="0.5588" />
    <detection t="135" x="194.495" y="105.999" z="1.0829" />
    <detection t="136" x="193.62" y="105.979" z="1.5271" />
    <detection t="137" x="192.738" y="105.983" z="1.4127" />
    <detection t="138" x="191.82" y="105.967" z="1.3109" />
    <detection t="139" x="190.926" y="105.955" z="1.6252" />
    <detection t="140" x="190.08" y="105.949" z="1.5861" />
    <detection t="141" x="189.216" y="105.935" z="1.482" />
    <detection t="142" x="188.342" y="105.936" z="1.4947" />
    <detection t="143" x="187.454" y="105.952" z="1.6471" />
    <detection t="144" x="186.601" y="105.946" z="1.5993" />
    <detection t="145" x="185.724" y="105.955" z="1.6176" />
    <detection t="146" x="184.868" y="105.953" z="1.7639" />
    <detection t="147" x="184.026" y="105.969" z="1.7432" />
    <detection t="148" x="183.152" y="105.948" z="1.6076" />
    <detection t="149" x="182.294" y="105.989" z="2.0656" />
    <detection t="150" x="181.438" y="105.993" z="1.4928" />
    <detection t="151" x="180.594" y="105.997" z="1.0457" />
    <detection t="152" x="179.808" y="106.0" z="0.8252" />
    <detection t="153" x="178.987" y="106.011" z="1.1799" />
    <detection t="154" x="178.182" y="106.053" z="1.1881" />
    <detection t="155" x="177.355" y="106.034" z="1.2042" />
    <detection t="156" x="176.548" y="106.025" z="1.304" />
    <detection t="157" x="175.74" y="106.039" z="1.1843" />
    <detection t="158" x="174.931" y="106.021" z="1.3223" />
    <detection t="159" x="174.122" y="106.021" z="1.4288" />
  </particle>
  <particle nSpots="51">
    <detection t="4434" x="514.87" y="83.819" z="-19.5033" />
    <detection t="4435" x="508.399" y="83.725" z="-19.6928" />
    <detection t="4436" x="501.911" y="83.543" z="-19.2888" />
    <detection t="4437" x="495.392" y="83.369" z="-19.3375" />
    <detection t="4438" x="488.82" y="83.215" z="-19.3269" />
    <detection t="4439" x="482.213" y="83.109" z="-19.3827" />
    <detection t="4440" x="475.624" y="83.074" z="-19.5797" />
    <detection t="4441" x="469.094" y="83.111" z="-19.3529" />
    <detection t="4442" x="462.648" y="83.08" z="-19.3679" />
    <detection t="4443" x="456.207" y="82.988" z="-18.9699" />
    <detection t="4444" x="449.667" y="82.865" z="-18.9207" />
    <detection t="4445" x="443.098" y="82.843" z="-19.0378" />
    <detection t="4446" x="436.591" y="82.824" z="-19.0273" />
    <detection t="4447" x="430.082" y="82.718" z="-18.7741" />
    <detection t="4448" x="423.546" y="82.641" z="-18.8073" />
    <detection t="4449" x="417.035" y="82.563" z="-18.8637" />
    <detection t="4450" x="410.489" y="82.481" z="-18.8725" />
    <detection t="4451" x="403.917" y="82.377" z="-18.7682" />
    <detection t="4452" x="397.358" y="82.305" z="-18.7278" />
    <detection t="4453" x="390.757" y="82.258" z="-18.5997" />
    <detection t="4454" x="384.206" y="82.199" z="-18.8146" />
    <detection t="4455" x="377.618" y="82.105" z="-18.3349" />
    <detection t="4456" x="371.084" y="82.039" z="-18.636" />
    <detection t="4457" x="364.59" y="81.923" z="-18.6727" />
    <detection t="4458" x="358.069" y="81.78" z="-18.4081" />
    <detection t="4459" x="351.581" y="81.68" z="-18.4308" />
    <detection t="4460" x="345.076" y="81.635" z="-18.3757" />
    <detection t="4461" x="338.664" y="81.588" z="-18.5579" />
    <detection t="4462" x="332.194" y="81.462" z="-18.3213" />
    <detection t="4463" x="325.658" y="81.44" z="-18.2184" />
    <detection t="4464" x="319.281" y="81.735" z="-18.1913" />
    <detection t="4465" x="313.9" y="82.618" z="-17.787" />
    <detection t="4466" x="310.061" y="83.789" z="-17.6412" />
    <detection t="4467" x="307.28" y="84.925" z="-16.8685" />
    <detection t="4468" x="305.143" y="85.96" z="-16.3536" />
    <detection t="4469" x="303.338" y="86.895" z="-16.0581" />
    <detection t="4470" x="301.754" y="87.742" z="-15.9949" />
    <detection t="4471" x="300.363" y="88.495" z="-15.6088" />
    <detection t="4472" x="299.106" y="89.19" z="-15.7803" />
    <detection t="4473" x="297.946" y="89.808" z="-15.2132" />
    <detection t="4474" x="296.895" y="90.379" z="-15.2074" />
    <detection t="4475" x="295.845" y="90.877" z="-15.2847" />
    <detection t="4476" x="294.846" y="91.356" z="-14.9434" />
    <detection t="4477" x="293.849" y="91.79" z="-15.2095" />
    <detection t="4478" x="292.882" y="92.208" z="-14.9437" />
    <detection t="4479" x="291.942" y="92.598" z="-14.8479" />
    <detection t="4480" x="291.005" y="92.931" z="-14.6559" />
    <detection t="4481" x="290.107" y="93.255" z="-14.7375" />
    <detection t="4482" x="289.173" y="93.535" z="-14.7619" />
    <detection t="4483" x="288.253" y="93.823" z="-14.8012" />
    <detection t="4484" x="287.339" y="94.063" z="-14.8344" />
  </particle>
  <particle nSpots="69">
    <detection t="33" x="194.933" y="98.21" z="-1.9241" />
    <detection t="34" x="193.458" y="98.175" z="-1.7887" />
    <detection t="35" x="191.959" y="98.127" z="-1.8154" />
    <detection t="36" x="190.509" y="98.085" z="-1.8452" />
    <detection t="37" x="189.051" y="98.069" z="-1.8253" />
    <detection t="38" x="187.583" y="98.068" z="-1.8494" />
    <detection t="39" x="186.141" y="98.044" z="-1.7525" />
    <detection t="40" x="184.683" y="98.03" z="-1.681" />
    <detection t="41" x="183.211" y="98.001" z="-1.7114" />
    <detection t="42" x="181.771" y="97.996" z="-1.5858" />
    <detection t="43" x="180.321" y="98.018" z="-1.6587" />
    <detection t="44" x="178.895" y="97.986" z="-1.5085" />
    <detection t="45" x="177.483" y="97.987" z="-1.4978" />
    <detection t="46" x="176.068" y="97.957" z="-1.4576" />
    <detection t="47" x="174.627" y="97.943" z="-1.4911" />
    <detection t="48" x="173.174" y="97.93" z="-1.3741" />
    <detection t="49" x="171.772" y="97.894" z="-1.2653" />
    <detection t="50" x="170.381" y="97.902" z="-1.5932" />
    <detection t="51" x="168.975" y="97.88" z="-0.6266" />
    <detection t="52" x="167.533" y="97.868" z="-0.7011" />
    <detection t="53" x="166.113" y="97.84" z="-0.7201" />
    <detection t="54" x="164.691" y="97.821" z="-0.6938" />
    <detection t="55" x="163.239" y="97.804" z="-0.6868" />
    <detection t="56" x="161.851" y="97.808" z="-0.4811" />
    <detection t="57" x="160.445" y="97.798" z="-0.5009" />
    <detection t="58" x="159.024" y="97.793" z="-0.5297" />
    <detection t="59" x="157.642" y="97.732" z="-0.546" />
    <detection t="60" x="156.208" y="97.713" z="-0.6513" />
    <detection t="61" x="154.823" y="97.673" z="-0.6112" />
    <detection t="62" x="153.376" y="97.685" z="-0.6262" />
    <detection t="63" x="151.945" y="97.663" z="-0.6425" />
    <detection t="64" x="150.564" y="97.638" z="-0.6154" />
    <detection t="65" x="149.2" y="97.6" z="-0.6634" />
    <detection t="66" x="147.798" y="97.61" z="0.3928" />
    <detection t="67" x="146.424" y="97.586" z="0.4184" />
    <detection t="68" x="144.995" y="97.524" z="0.3371" />
    <detection t="69" x="143.607" y="97.508" z="0.3553" />
    <detection t="70" x="142.252" y="97.5" z="0.293" />
    <detection t="71" x="140.869" y="97.477" z="0.3626" />
    <detection t="72" x="139.505" y="97.464" z="0.3019" />
    <detection t="73" x="138.112" y="97.462" z="0.3822" />
    <detection t="74" x="136.746" y="97.461" z="0.3788" />
    <detection t="75" x="135.379" y="97.465" z="0.4951" />
    <detection t="76" x="134.039" y="97.45" z="0.4489" />
    <detection t="77" x="132.666" y="97.429" z="0.5272" />
    <detection t="78" x="131.307" y="97.432" z="0.5349" />
    <detection t="79" x="129.947" y="97.426" z="0.5768" />
    <detection t="80" x="128.62" y="97.413" z="0.5892" />
    <detection t="81" x="127.257" y="97.395" z="0.5084" />
    <detection t="82" x="125.953" y="97.393" z="0.4529" />
    <detection t="83" x="124.628" y="97.37" z="0.6221" />
    <detection t="84" x="123.319" y="97.315" z="0.5603" />
    <detection t="85" x="121.984" y="97.297" z="0.8116" />
    <detection t="86" x="120.674" y="97.272" z="1.5121" />
    <detection t="87" x="119.37" y="97.22" z="1.4985" />
    <detection t="88" x="118.034" y="97.162" z="1.3294" />
    <detection t="89" x="116.735" y="97.155" z="1.309" />
    <detection t="90" x="115.419" y="97.074" z="1.3877" />
    <detection t="91" x="114.151" y="97.048" z="1.3988" />
    <detection t="92" x="112.849" y="97.005" z="1.3258" />
    <detection t="93" x="111.494" y="96.986" z="2.1151" />
    <detection t="94" x="110.196" y="96.93" z="2.1061" />
    <detection t="95" x="108.898" y="96.856" z="2.1035" />
    <detection t="96" x="107.584" y="96.833" z="2.1044" />
    <detection t="97" x="106.292" y="96.802" z="2.0344" />
    <detection t="98" x="104.993" y="96.786" z="2.1394" />
    <detection t="99" x="103.702" y="96.721" z="2.111" />
    <detection t="100" x="102.431" y="96.686" z="2.3372" />
    <detection t="101" x="101.124" y="96.66" z="2.4689" />
  </particle>
  <particle nSpots="124">
    <detection t="4356" x="509.197" y="58.441" z="-16.9647" />
    <detection t="4357" x="496.764" y="58.19" z="-16.8879" />
    <detection t="4358" x="484.216" y="57.988" z="-17.2069" />
    <detection t="4359" x="471.66" y="57.847" z="-16.7929" />
    <detection t="4360" x="459.131" y="57.712" z="-16.9416" />
    <detection t="4361" x="446.627" y="57.608" z="-16.565" />
    <detection t="4362" x="434.176" y="57.492" z="-16.6811" />
    <detection t="4363" x="421.682" y="57.326" z="-17.0001" />
    <detection t="4364" x="409.199" y="57.185" z="-16.5011" />
    <detection t="4365" x="396.698" y="57.041" z="-16.8267" />
    <detection t="4366" x="384.178" y="56.858" z="-16.4924" />
    <detection t="4367" x="371.678" y="56.747" z="-16.7069" />
    <detection t="4368" x="359.197" y="56.602" z="-16.3144" />
    <detection t="4369" x="346.727" y="56.387" z="-16.5698" />
    <detection t="4370" x="334.272" y="56.198" z="-16.3808" />
    <detection t="4371" x="321.842" y="55.802" z="-16.2348" />
    <detection t="4372" x="311.777" y="55.182" z="-14.6033" />
    <detection t="4373" x="305.671" y="54.411" z="-12.0835" />
    <detection t="4374" x="301.44" y="53.664" z="-10.3959" />
    <detection t="4375" x="298.015" y="52.998" z="-9.1945" />
    <detection t="4376" x="295.024" y="52.383" z="-8.2512" />
    <detection t="4377" x="292.289" y="51.853" z="-7.6794" />
    <detection t="4378" x="289.731" y="51.354" z="-7.3178" />
    <detection t="4379" x="287.302" y="50.939" z="-6.7566" />
    <detection t="4380" x="284.928" y="50.556" z="-6.6411" />
    <detection t="4381" x="282.645" y="50.218" z="-6.507" />
    <detection t="4382" x="280.419" y="49.938" z="-6.2348" />
    <detection t="4383" x="278.202" y="49.701" z="-6.5974" />
    <detection t="4384" x="276.06" y="49.501" z="-6.3848" />
    <detection t="4385" x="273.912" y="49.309" z="-6.1323" />
    <detection t="4386" x="271.861" y="49.136" z="-6.3572" />
    <detection t="4387" x="269.809" y="48.985" z="-5.946" />
    <detection t="4388" x="267.74" y="48.855" z="-6.187" />
    <detection t="4389" x="265.708" y="48.728" z="-6.0479" />
    <detection t="4390" x="263.652" y="48.611" z="-5.9707" />
    <detection t="4391" x="261.632" y="48.54" z="-6.1178" />
    <detection t="4392" x="259.593" y="48.444" z="-6.1631" />
    <detection t="4393" x="257.606" y="48.405" z="-6.1516" />
    <detection t="4394" x="255.61" y="48.362" z="-5.751" />
    <detection t="4395" x="253.588" y="48.341" z="-5.7603" />
    <detection t="4396" x="251.628" y="48.296" z="-5.7477" />
    <detection t="4397" x="249.627" y="48.252" z="-5.8035" />
    <detection t="4398" x="247.65" y="48.237" z="-5.7892" />
    <detection t="4399" x="245.689" y="48.197" z="-5.8507" />
    <detection t="4400" x="243.708" y="48.16" z="-5.8273" />
    <detection t="4401" x="241.773" y="48.166" z="-5.7979" />
    <detection t="4402" x="239.812" y="48.143" z="-5.8429" />
    <detection t="4403" x="237.871" y="48.13" z="-5.7929" />
    <detection t="4404" x="235.922" y="48.115" z="-5.8009" />
    <detection t="4405" x="233.973" y="48.11" z="-5.6991" />
    <detection t="4406" x="232.037" y="48.096" z="-5.5025" />
    <detection t="4407" x="230.098" y="48.091" z="-5.2328" />
    <detection t="4408" x="228.169" y="48.066" z="-5.142" />
    <detection t="4409" x="226.239" y="48.06" z="-5.0831" />
    <detection t="4410" x="224.249" y="48.019" z="-5.1267" />
    <detection t="4411" x="222.333" y="48.014" z="-5.0643" />
    <detection t="4412" x="220.403" y="48.014" z="-5.0647" />
    <detection t="4413" x="218.495" y="48.027" z="-4.9479" />
    <detection t="4414" x="216.575" y="48.035" z="-4.8899" />
    <detection t="4415" x="214.645" y="48.008" z="-4.9224" />
    <detection t="4416" x="212.758" y="47.976" z="-4.8941" />
    <detection t="4417" x="210.845" y="47.966" z="-4.9166" />
    <detection t="4418" x="208.905" y="47.949" z="-4.8475" />
    <detection t="4419" x="207.023" y="47.938" z="-4.8771" />
    <detection t="4420" x="205.135" y="47.94" z="-4.8769" />
    <detection t="4421" x="203.215" y="47.912" z="-4.8476" />
    <detection t="4422" x="201.33" y="47.903" z="-4.844" />
    <detection t="4423" x="199.466" y="47.868" z="-4.817" />
    <detection t="4424" x="197.62" y="47.861" z="-4.806" />
    <detection t="4425" x="195.734" y="47.839" z="-4.8068" />
    <detection t="4426" x="193.89" y="47.814" z="-4.8118" />
    <detection t="4427" x="192.026" y="47.793" z="-4.8514" />
    <detection t="4428" x="190.147" y="47.809" z="-4.792" />
    <detection t="4429" x="188.282" y="47.791" z="-4.7281" />
    <detection t="4430" x="186.44" y="47.78" z="-4.7366" />
    <detection t="4431" x="184.616" y="47.789" z="-4.699" />
    <detection t="4432" x="182.806" y="47.785" z="-4.6178" />
    <detection t="4433" x="180.962" y="47.79" z="-4.641" />
    <detection t="4434" x="179.161" y="47.761" z="-4.6374" />
    <detection t="4435" x="177.31" y="47.765" z="-4.6507" />
    <detection t="4436" x="175.5" y="47.765" z="-4.2293" />
    <detection t="4437" x="173.648" y="47.774" z="-4.5931" />
    <detection t="4438" x="171.822" y="47.762" z="-4.4433" />
    <detection t="4439" x="170.042" y="47.792" z="-4.4333" />
    <detection t="4440" x="168.214" y="47.781" z="-4.534" />
    <detection t="4441" x="166.386" y="47.778" z="-4.4343" />
    <detection t="4442" x="164.602" y="47.786" z="-4.3417" />
    <detection t="4443" x="162.822" y="47.798" z="-4.4074" />
    <detection t="4444" x="161.013" y="47.767" z="-4.1352" />
    <detection t="4445" x="159.25" y="47.737" z="-4.1467" />
    <detection t="4446" x="157.454" y="47.769" z="-4.1334" />
    <detection t="4447" x="155.688" y="47.79" z="-4.1523" />
    <detection t="4448" x="153.876" y="47.817" z="-3.9151" />
    <detection t="4449" x="152.121" y="47.84" z="-4.0146" />
    <detection t="4450" x="150.342" y="47.878" z="-3.8584" />
    <detection t="4451" x="148.586" y="47.906" z="-3.7644" />
    <detection t="4452" x="146.838" y="47.966" z="-3.5543" />
    <detection t="4453" x="145.094" y="47.961" z="-3.6337" />
    <detection t="4454" x="143.338" y="48.013" z="-3.366" />
    <detection t="4455" x="141.602" y="48.025" z="-3.3899" />
    <detection t="4456" x="139.867" y="48.042" z="-3.6321" />
    <detection t="4457" x="138.143" y="48.078" z="-3.4292" />
    <detection t="4458" x="136.378" y="48.108" z="-3.6968" />
    <detection t="4459" x="134.65" y="48.164" z="-3.7139" />
    <detection t="4460" x="132.935" y="48.201" z="-3.5098" />
    <detection t="4461" x="131.208" y="48.181" z="-3.4836" />
    <detection t="4462" x="129.486" y="48.221" z="-3.267" />
    <detection t="4463" x="127.744" y="48.252" z="-3.2986" />
    <detection t="4464" x="126.044" y="48.272" z="-3.2339" />
    <detection t="4465" x="124.339" y="48.309" z="-3.0137" />
    <detection t="4466" x="122.642" y="48.343" z="-2.962" />
    <detection t="4467" x="120.946" y="48.391" z="-2.8863" />
    <detection t="4468" x="119.286" y="48.426" z="-3.1858" />
    <detection t="4469" x="117.597" y="48.46" z="-3.098" />
    <detection t="4470" x="115.887" y="48.516" z="-3.1234" />
    <detection t="4471" x="114.226" y="48.558" z="-3.0255" />
    <detection t="4472" x="112.547" y="48.564" z="-2.9548" />
    <detection t="4473" x="110.885" y="48.61" z="-2.81" />
    <detection t="4474" x="109.198" y="48.662" z="-2.4896" />
    <detection t="4475" x="107.546" y="48.71" z="-2.4403" />
    <detection t="4476" x="105.886" y="48.743" z="-2.5626" />
    <detection t="4477" x="104.27" y="48.789" z="-2.6971" />
    <detection t="4478" x="102.592" y="48.81" z="-2.6573" />
    <detection t="4479" x="100.975" y="48.837" z="-2.6382" />
  </particle>
  <particle nSpots="46">
    <detection t="0" x="276.44" y="101.324" z="-12.351" />
    <detection t="1" x="275.506" y="101.434" z="-12.217" />
    <detection t="2" x="274.566" y="101.496" z="-12.4202" />
    <detection t="3" x="273.667" y="101.537" z="-12.3844" />
    <detection t="4" x="272.729" y="101.577" z="-12.441" />
    <detection t="5" x="271.794" y="101.624" z="-12.3006" />
    <detection t="6" x="270.85" y="101.701" z="-12.2292" />
    <detection t="7" x="269.9" y="101.756" z="-12.4208" />
    <detection t="8" x="268.975" y="101.797" z="-12.4776" />
    <detection t="9" x="268.044" y="101.835" z="-12.3365" />
    <detection t="10" x="267.112" y="101.864" z="-12.3635" />
    <detection t="11" x="266.184" y="101.885" z="-12.2671" />
    <detection t="12" x="265.228" y="101.918" z="-12.2857" />
    <detection t="13" x="264.256" y="101.938" z="-12.2027" />
    <detection t="14" x="263.299" y="101.98" z="-12.1417" />
    <detection t="15" x="262.39" y="101.979" z="-12.1064" />
    <detection t="16" x="261.426" y="102.03" z="-12.0915" />
    <detection t="17" x="260.457" y="102.03" z="-12.0999" />
    <detection t="18" x="259.468" y="102.046" z="-12.0452" />
    <detection t="19" x="258.524" y="102.044" z="-12.097" />
    <detection t="20" x="257.57" y="102.03" z="-12.0536" />
    <detection t="21" x="256.584" y="102.032" z="-12.0597" />
    <detection t="22" x="255.652" y="102.043" z="-12.0468" />
    <detection t="23" x="254.687" y="102.01" z="-12.0446" />
    <detection t="24" x="253.724" y="102.034" z="-12.054" />
    <detection t="25" x="252.782" y="101.992" z="-12.0124" />
    <detection t="26" x="251.822" y="102.0" z="-11.9579" />
    <detection t="27" x="250.876" y="101.972" z="-12.0164" />
    <detection t="28" x="249.927" y="101.94" z="-12.0492" />
    <detection t="29" x="248.993" y="101.909" z="-12.0009" />
    <detection t="30" x="248.012" y="101.902" z="-12.0052" />
    <detection t="31" x="247.065" y="101.896" z="-12.0112" />
    <detection t="32" x="246.135" y="101.84" z="-12.0639" />
    <detection t="33" x="245.207" y="101.798" z="-12.0467" />
    <detection t="34" x="244.28" y="101.781" z="-12.0342" />
    <detection t="35" x="243.331" y="101.745" z="-12.1366" />
    <detection t="36" x="242.401" y="101.716" z="-12.1637" />
    <detection t="37" x="241.474" y="101.68" z="-12.1911" />
    <detection t="38" x="240.485" y="101.625" z="-12.0786" />
    <detection t="39" x="239.539" y="101.6" z="-12.1167" />
    <detection t="40" x="238.582" y="101.575" z="-11.9745" />
    <detection t="41" x="237.591" y="101.567" z="-12.0849" />
    <detection t="42" x="236.617" y="101.548" z="-11.901" />
    <detection t="43" x="235.602" y="101.546" z="-11.8572" />
    <detection t="44" x="234.596" y="101.574" z="-11.8287" />
    <detection t="45" x="233.561" y="101.558" z="-11.8657" />
  </particle>
  <particle nSpots="116">
    <detection t="4366" x="511.689" y="71.089" z="-16.5924" />
    <detection t="4367" x="498.867" y="70.811" z="-16.3302" />
    <detection t="4368" x="485.899" y="70.585" z="-16.8881" />
    <detection t="4369" x="472.881" y="70.453" z="-16.4263" />
    <detection t="4370" x="459.947" y="70.382" z="-16.4827" />
    <detection t="4371" x="447.058" y="70.233" z="-16.7959" />
    <detection t="4372" x="434.164" y="70.075" z="-16.427" />
    <detection t="4373" x="421.244" y="69.929" z="-16.5558" />
    <detection t="4374" x="408.336" y="69.786" z="-16.3299" />
    <detection t="4375" x="395.437" y="69.621" z="-16.4876" />
    <detection t="4376" x="382.515" y="69.503" z="-15.9932" />
    <detection t="4377" x="369.596" y="69.353" z="-16.3252" />
    <detection t="4378" x="356.678" y="69.145" z="-16.0385" />
    <detection t="4379" x="343.768" y="68.962" z="-16.436" />
    <detection t="4380" x="330.859" y="68.806" z="-15.9414" />
    <detection t="4381" x="318.282" y="68.767" z="-15.4292" />
    <detection t="4382" x="309.268" y="68.995" z="-13.0301" />
    <detection t="4383" x="303.792" y="69.301" z="-10.502" />
    <detection t="4384" x="299.751" y="69.594" z="-8.7084" />
    <detection t="4385" x="296.31" y="69.901" z="-7.5466" />
    <detection t="4386" x="293.233" y="70.226" z="-6.7625" />
    <detection t="4387" x="290.388" y="70.517" z="-6.1659" />
    <detection t="4388" x="287.697" y="70.763" z="-5.4105" />
    <detection t="4389" x="285.105" y="71.012" z="-5.3224" />
    <detection t="4390" x="282.615" y="71.204" z="-5.1606" />
    <detection t="4391" x="280.144" y="71.367" z="-4.95" />
    <detection t="4392" x="277.793" y="71.522" z="-4.839" />
    <detection t="4393" x="275.444" y="71.668" z="-4.7613" />
    <detection t="4394" x="273.176" y="71.783" z="-4.5273" />
    <detection t="4395" x="270.937" y="71.881" z="-4.5309" />
    <detection t="4396" x="268.729" y="71.981" z="-4.6208" />
    <detection t="4397" x="266.495" y="72.03" z="-4.471" />
    <detection t="4398" x="264.302" y="72.088" z="-4.3705" />
    <detection t="4399" x="262.12" y="72.132" z="-4.3336" />
    <detection t="4400" x="259.979" y="72.192" z="-4.2243" />
    <detection t="4401" x="257.863" y="72.196" z="-4.4691" />
    <detection t="4402" x="255.733" y="72.222" z="-4.6014" />
    <detection t="4403" x="253.564" y="72.223" z="-4.5365" />
    <detection t="4404" x="251.502" y="72.254" z="-4.4825" />
    <detection t="4405" x="249.399" y="72.262" z="-4.4008" />
    <detection t="4406" x="247.3" y="72.252" z="-4.3709" />
    <detection t="4407" x="245.18" y="72.243" z="-4.3499" />
    <detection t="4408" x="243.135" y="72.252" z="-4.3263" />
    <detection t="4409" x="241.046" y="72.273" z="-4.2569" />
    <detection t="4410" x="238.979" y="72.241" z="-4.2492" />
    <detection t="4411" x="236.918" y="72.259" z="-4.0676" />
    <detection t="4412" x="234.879" y="72.251" z="-4.1298" />
    <detection t="4413" x="232.833" y="72.209" z="-4.0609" />
    <detection t="4414" x="230.788" y="72.218" z="-3.9077" />
    <detection t="4415" x="228.721" y="72.204" z="-3.9606" />
    <detection t="4416" x="226.655" y="72.183" z="-3.7835" />
    <detection t="4417" x="224.622" y="72.152" z="-3.4642" />
    <detection t="4418" x="222.581" y="72.139" z="-3.5271" />
    <detection t="4419" x="220.523" y="72.117" z="-3.3609" />
    <detection t="4420" x="218.488" y="72.098" z="-3.4679" />
    <detection t="4421" x="216.481" y="72.084" z="-3.4402" />
    <detection t="4422" x="214.46" y="72.067" z="-3.4206" />
    <detection t="4423" x="212.427" y="72.016" z="-3.4524" />
    <detection t="4424" x="210.421" y="72.01" z="-3.3991" />
    <detection t="4425" x="208.4" y="72.012" z="-3.371" />
    <detection t="4426" x="206.361" y="71.99" z="-3.3412" />
    <detection t="4427" x="204.354" y="71.975" z="-3.2795" />
    <detection t="4428" x="202.314" y="72.007" z="-3.26" />
    <detection t="4429" x="200.317" y="71.964" z="-3.2753" />
    <detection t="4430" x="198.305" y="71.956" z="-3.1663" />
    <detection t="4431" x="196.312" y="71.926" z="-3.2521" />
    <detection t="4432" x="194.298" y="71.932" z="-3.1449" />
    <detection t="4433" x="192.311" y="71.95" z="-3.1057" />
    <detection t="4434" x="190.354" y="71.933" z="-3.0725" />
    <detection t="4435" x="188.393" y="71.951" z="-3.0362" />
    <detection t="4436" x="186.409" y="71.978" z="-2.8957" />
    <detection t="4437" x="184.438" y="71.959" z="-2.8822" />
    <detection t="4438" x="182.466" y="71.975" z="-2.7511" />
    <detection t="4439" x="180.559" y="71.992" z="-2.6656" />
    <detection t="4440" x="178.558" y="72.008" z="-2.7323" />
    <detection t="4441" x="176.599" y="72.02" z="-2.6816" />
    <detection t="4442" x="174.617" y="72.045" z="-2.6277" />
    <detection t="4443" x="172.68" y="72.04" z="-2.567" />
    <detection t="4444" x="170.743" y="72.009" z="-2.6251" />
    <detection t="4445" x="168.79" y="72.033" z="-2.4994" />
    <detection t="4446" x="166.866" y="72.023" z="-2.5085" />
    <detection t="4447" x="164.923" y="72.038" z="-2.4376" />
    <detection t="4448" x="163.001" y="72.042" z="-2.3915" />
    <detection t="4449" x="161.064" y="72.06" z="-2.2111" />
    <detection t="4450" x="159.136" y="72.055" z="-2.1337" />
    <detection t="4451" x="157.247" y="72.054" z="-2.0887" />
    <detection t="4452" x="155.316" y="72.089" z="-1.8839" />
    <detection t="4453" x="153.409" y="72.093" z="-1.7992" />
    <detection t="4454" x="151.481" y="72.108" z="-1.7193" />
    <detection t="4455" x="149.565" y="72.1" z="-1.6722" />
    <detection t="4456" x="147.67" y="72.089" z="-1.5949" />
    <detection t="4457" x="145.768" y="72.079" z="-1.4793" />
    <detection t="4458" x="143.835" y="72.073" z="-1.39" />
    <detection t="4459" x="141.916" y="72.117" z="-1.2821" />
    <detection t="4460" x="140.03" y="72.138" z="-1.1034" />
    <detection t="4461" x="138.144" y="72.143" z="-1.1262" />
    <detection t="4462" x="136.253" y="72.127" z="-1.0638" />
    <detection t="4463" x="134.387" y="72.155" z="-0.8492" />
    <detection t="4464" x="132.508" y="72.173" z="-0.6802" />
    <detection t="4465" x="130.621" y="72.157" z="-0.6043" />
    <detection t="4466" x="128.723" y="72.175" z="-0.5935" />
    <detection t="4467" x="126.917" y="72.166" z="-0.3851" />
    <detection t="4468" x="125.053" y="72.192" z="-1.2579" />
    <detection t="4469" x="123.178" y="72.217" z="-1.0749" />
    <detection t="4470" x="121.32" y="72.258" z="-0.8886" />
    <detection t="4471" x="119.452" y="72.218" z="-0.8122" />
    <detection t="4472" x="117.608" y="72.214" z="-0.8146" />
    <detection t="4473" x="115.748" y="72.241" z="-0.692" />
    <detection t="4474" x="113.934" y="72.244" z="-0.5504" />
    <detection t="4475" x="112.123" y="72.288" z="-0.6077" />
    <detection t="4476" x="110.287" y="72.256" z="-0.4684" />
    <detection t="4477" x="108.49" y="72.318" z="-0.201" />
    <detection t="4478" x="106.657" y="72.32" z="-9.02E-4" />
    <detection t="4479" x="104.856" y="72.346" z="0.1153" />
    <detection t="4480" x="103.056" y="72.367" z="0.3985" />
    <detection t="4481" x="101.286" y="72.411" z="0.4351" />
  </particle>
  <particle nSpots="81">
    <detection t="0" x="145.019" y="17.575" z="-7.5375" />
    <detection t="1" x="144.39" y="17.589" z="-7.5408" />
    <detection t="2" x="143.783" y="17.59" z="-7.4915" />
    <detection t="3" x="143.179" y="17.599" z="-7.3802" />
    <detection t="4" x="142.586" y="17.649" z="-7.2748" />
    <detection t="5" x="141.999" y="17.62" z="-7.3034" />
    <detection t="6" x="141.371" y="17.651" z="-7.3232" />
    <detection t="7" x="140.796" y="17.685" z="-7.3237" />
    <detection t="8" x="140.193" y="17.68" z="-7.2676" />
    <detection t="9" x="139.624" y="17.684" z="-7.3021" />
    <detection t="10" x="139.026" y="17.692" z="-7.2717" />
    <detection t="11" x="138.459" y="17.704" z="-7.219" />
    <detection t="12" x="137.902" y="17.681" z="-7.2793" />
    <detection t="13" x="137.271" y="17.698" z="-7.1826" />
    <detection t="14" x="136.738" y="17.692" z="-7.2532" />
    <detection t="15" x="136.134" y="17.683" z="-7.3039" />
    <detection t="16" x="135.552" y="17.698" z="-7.2291" />
    <detection t="17" x="134.971" y="17.685" z="-7.202" />
    <detection t="18" x="134.414" y="17.659" z="-7.239" />
    <detection t="19" x="133.876" y="17.67" z="-7.2973" />
    <detection t="20" x="133.287" y="17.656" z="-7.202" />
    <detection t="21" x="132.722" y="17.69" z="-7.1537" />
    <detection t="22" x="132.129" y="17.684" z="-7.2632" />
    <detection t="23" x="131.546" y="17.667" z="-7.2825" />
    <detection t="24" x="130.984" y="17.68" z="-7.2703" />
    <detection t="25" x="130.439" y="17.688" z="-7.182" />
    <detection t="26" x="129.898" y="17.7" z="-7.1542" />
    <detection t="27" x="129.309" y="17.691" z="-7.2132" />
    <detection t="28" x="128.748" y="17.704" z="-7.1757" />
    <detection t="29" x="128.168" y="17.698" z="-7.1596" />
    <detection t="30" x="127.639" y="17.68" z="-7.1459" />
    <detection t="31" x="127.091" y="17.702" z="-7.1956" />
    <detection t="32" x="126.526" y="17.679" z="-7.1956" />
    <detection t="33" x="125.947" y="17.687" z="-7.1846" />
    <detection t="34" x="125.416" y="17.666" z="-7.1872" />
    <detection t="35" x="124.85" y="17.647" z="-7.1894" />
    <detection t="36" x="124.276" y="17.656" z="-7.2372" />
    <detection t="37" x="123.73" y="17.664" z="-7.2318" />
    <detection t="38" x="123.167" y="17.644" z="-7.2196" />
    <detection t="39" x="122.631" y="17.63" z="-7.2721" />
    <detection t="40" x="122.09" y="17.627" z="-7.2398" />
    <detection t="41" x="121.543" y="17.628" z="-7.1825" />
    <detection t="42" x="121.015" y="17.647" z="-7.2132" />
    <detection t="43" x="120.456" y="17.624" z="-7.2567" />
    <detection t="44" x="119.892" y="17.671" z="-7.1778" />
    <detection t="45" x="119.388" y="17.665" z="-7.2165" />
    <detection t="46" x="118.818" y="17.669" z="-7.1987" />
    <detection t="47" x="118.28" y="17.662" z="-7.1367" />
    <detection t="48" x="117.734" y="17.661" z="-7.1676" />
    <detection t="49" x="117.193" y="17.678" z="-7.133" />
    <detection t="50" x="116.628" y="17.715" z="-7.1255" />
    <detection t="51" x="116.057" y="17.69" z="-7.1543" />
    <detection t="52" x="115.536" y="17.718" z="-7.0311" />
    <detection t="53" x="115.006" y="17.709" z="-7.039" />
    <detection t="54" x="114.442" y="17.723" z="-7.0074" />
    <detection t="55" x="113.892" y="17.741" z="-6.9935" />
    <detection t="56" x="113.355" y="17.729" z="-6.9263" />
    <detection t="57" x="112.814" y="17.755" z="-6.9289" />
    <detection t="58" x="112.261" y="17.757" z="-6.9352" />
    <detection t="59" x="111.762" y="17.738" z="-6.9227" />
    <detection t="60" x="111.19" y="17.733" z="-6.8722" />
    <detection t="61" x="110.643" y="17.736" z="-6.9551" />
    <detection t="62" x="110.12" y="17.761" z="-6.8905" />
    <detection t="63" x="109.543" y="17.756" z="-6.8418" />
    <detection t="64" x="108.994" y="17.747" z="-6.8686" />
    <detection t="65" x="108.455" y="17.75" z="-6.8837" />
    <detection t="66" x="107.886" y="17.745" z="-6.8608" />
    <detection t="67" x="107.342" y="17.784" z="-6.8275" />
    <detection t="68" x="106.767" y="17.824" z="-7.0631" />
    <detection t="69" x="106.232" y="17.838" z="-7.1779" />
    <detection t="70" x="105.723" y="17.84" z="-7.057" />
    <detection t="71" x="105.148" y="17.858" z="-7.1298" />
    <detection t="72" x="104.603" y="17.846" z="-7.2071" />
    <detection t="73" x="104.044" y="17.848" z="-7.173" />
    <detection t="74" x="103.517" y="17.867" z="-7.1764" />
    <detection t="75" x="102.99" y="17.862" z="-7.1834" />
    <detection t="76" x="102.422" y="17.849" z="-7.1541" />
    <detection t="77" x="101.881" y="17.841" z="-7.0198" />
    <detection t="78" x="101.353" y="17.827" z="-7.1532" />
    <detection t="79" x="100.801" y="17.813" z="-6.8232" />
    <detection t="80" x="100.307" y="17.823" z="-6.774" />
  </particle>
  <particle nSpots="31">
    <detection t="4389" x="506.2" y="60.987" z="-16.0778" />
    <detection t="4390" x="493.125" y="60.718" z="-15.8487" />
    <detection t="4391" x="479.988" y="60.547" z="-16.268" />
    <detection t="4392" x="466.859" y="60.437" z="-15.7271" />
    <detection t="4393" x="453.749" y="60.313" z="-15.9697" />
    <detection t="4394" x="440.695" y="60.182" z="-15.5078" />
    <detection t="4395" x="427.601" y="60.033" z="-15.6385" />
    <detection t="4396" x="414.548" y="59.851" z="-15.343" />
    <detection t="4397" x="401.453" y="59.697" z="-15.7216" />
    <detection t="4398" x="388.352" y="59.521" z="-15.3396" />
    <detection t="4399" x="375.267" y="59.381" z="-15.5447" />
    <detection t="4400" x="362.187" y="59.227" z="-15.1719" />
    <detection t="4401" x="349.118" y="59.057" z="-15.4753" />
    <detection t="4402" x="336.082" y="58.811" z="-15.3483" />
    <detection t="4403" x="323.021" y="58.485" z="-15.1095" />
    <detection t="4404" x="312.211" y="57.985" z="-13.0696" />
    <detection t="4405" x="306.011" y="57.42" z="-10.2221" />
    <detection t="4406" x="301.841" y="56.869" z="-7.9034" />
    <detection t="4407" x="298.401" y="56.4" z="-6.1476" />
    <detection t="4408" x="295.396" y="55.948" z="-5.3205" />
    <detection t="4409" x="292.582" y="55.553" z="-4.6652" />
    <detection t="4410" x="289.889" y="55.206" z="-4.2493" />
    <detection t="4411" x="287.325" y="54.866" z="-3.8774" />
    <detection t="4412" x="284.854" y="54.642" z="-3.393" />
    <detection t="4413" x="282.426" y="54.418" z="-3.1755" />
    <detection t="4414" x="280.055" y="54.217" z="-3.2836" />
    <detection t="4415" x="277.73" y="54.02" z="-3.0467" />
    <detection t="4416" x="275.436" y="53.865" z="-2.7083" />
    <detection t="4417" x="273.175" y="53.693" z="-2.9204" />
    <detection t="4418" x="270.962" y="53.593" z="-2.6934" />
    <detection t="4419" x="268.803" y="53.439" z="-2.8001" />
  </particle>
  <particle nSpots="75">
    <detection t="25" x="228.828" y="73.463" z="-7.8345" />
    <detection t="26" x="226.987" y="73.434" z="-7.9647" />
    <detection t="27" x="225.159" y="73.421" z="-7.9342" />
    <detection t="28" x="223.355" y="73.382" z="-7.9569" />
    <detection t="29" x="221.531" y="73.365" z="-7.941" />
    <detection t="30" x="219.723" y="73.324" z="-7.8103" />
    <detection t="31" x="217.906" y="73.319" z="-7.6023" />
    <detection t="32" x="216.067" y="73.252" z="-7.4394" />
    <detection t="33" x="214.242" y="73.217" z="-7.5906" />
    <detection t="34" x="212.433" y="73.191" z="-7.4541" />
    <detection t="35" x="210.616" y="73.162" z="-7.4898" />
    <detection t="36" x="208.795" y="73.132" z="-7.429" />
    <detection t="37" x="207.016" y="73.095" z="-7.4013" />
    <detection t="38" x="205.194" y="73.039" z="-7.3968" />
    <detection t="39" x="203.373" y="73.026" z="-7.3327" />
    <detection t="40" x="201.585" y="73.005" z="-7.1873" />
    <detection t="41" x="199.771" y="72.994" z="-7.2032" />
    <detection t="42" x="197.975" y="73.015" z="-7.1513" />
    <detection t="43" x="196.16" y="72.991" z="-7.0876" />
    <detection t="44" x="194.399" y="72.977" z="-7.1234" />
    <detection t="45" x="192.61" y="72.953" z="-7.0542" />
    <detection t="46" x="190.845" y="72.934" z="-7.0857" />
    <detection t="47" x="189.083" y="72.885" z="-6.9934" />
    <detection t="48" x="187.319" y="72.904" z="-7.0086" />
    <detection t="49" x="185.555" y="72.928" z="-6.7776" />
    <detection t="50" x="183.772" y="72.896" z="-6.9665" />
    <detection t="51" x="182.014" y="72.882" z="-6.7711" />
    <detection t="52" x="180.25" y="72.885" z="-6.8362" />
    <detection t="53" x="178.489" y="72.889" z="-6.6716" />
    <detection t="54" x="176.738" y="72.893" z="-6.794" />
    <detection t="55" x="174.925" y="72.886" z="-6.6791" />
    <detection t="56" x="173.17" y="72.908" z="-6.6563" />
    <detection t="57" x="171.465" y="72.886" z="-6.624" />
    <detection t="58" x="169.725" y="72.863" z="-6.609" />
    <detection t="59" x="167.99" y="72.822" z="-6.02" />
    <detection t="60" x="166.24" y="72.835" z="-6.3824" />
    <detection t="61" x="164.529" y="72.813" z="-5.8382" />
    <detection t="62" x="162.799" y="72.807" z="-5.9826" />
    <detection t="63" x="161.087" y="72.806" z="-6.2676" />
    <detection t="64" x="159.356" y="72.798" z="-6.176" />
    <detection t="65" x="157.613" y="72.817" z="-6.1831" />
    <detection t="66" x="155.918" y="72.842" z="-6.1026" />
    <detection t="67" x="154.208" y="72.861" z="-6.0237" />
    <detection t="68" x="152.469" y="72.87" z="-6.072" />
    <detection t="69" x="150.799" y="72.867" z="-6.0005" />
    <detection t="70" x="149.122" y="72.856" z="-5.8972" />
    <detection t="71" x="147.399" y="72.855" z="-5.8005" />
    <detection t="72" x="145.719" y="72.888" z="-5.7138" />
    <detection t="73" x="144.004" y="72.936" z="-5.6156" />
    <detection t="74" x="142.303" y="72.953" z="-5.5534" />
    <detection t="75" x="140.593" y="72.941" z="-5.5173" />
    <detection t="76" x="138.904" y="72.948" z="-5.4291" />
    <detection t="77" x="137.2" y="72.971" z="-5.2825" />
    <detection t="78" x="135.511" y="72.961" z="-5.2942" />
    <detection t="79" x="133.843" y="72.982" z="-5.2399" />
    <detection t="80" x="132.165" y="72.981" z="-5.1907" />
    <detection t="81" x="130.511" y="72.985" z="-5.1296" />
    <detection t="82" x="128.82" y="72.986" z="-5.0996" />
    <detection t="83" x="127.177" y="72.993" z="-5.0408" />
    <detection t="84" x="125.511" y="72.981" z="-5.0557" />
    <detection t="85" x="123.849" y="72.954" z="-5.0038" />
    <detection t="86" x="122.227" y="72.983" z="-4.986" />
    <detection t="87" x="120.578" y="73.024" z="-4.8738" />
    <detection t="88" x="118.94" y="73.005" z="-4.8661" />
    <detection t="89" x="117.3" y="73.035" z="-4.6986" />
    <detection t="90" x="115.655" y="73.038" z="-4.6058" />
    <detection t="91" x="114.03" y="73.016" z="-4.4937" />
    <detection t="92" x="112.381" y="73.045" z="-4.5126" />
    <detection t="93" x="110.729" y="73.083" z="-4.4449" />
    <detection t="94" x="109.092" y="73.102" z="-4.4064" />
    <detection t="95" x="107.472" y="73.1" z="-4.3146" />
    <detection t="96" x="105.855" y="73.154" z="-4.2139" />
    <detection t="97" x="104.246" y="73.132" z="-4.2418" />
    <detection t="98" x="102.626" y="73.175" z="-4.6212" />
    <detection t="99" x="101.007" y="73.218" z="-4.6143" />
  </particle>
  <particle nSpots="117">
    <detection t="4398" x="514.223" y="67.268" z="-16.7797" />
    <detection t="4399" x="501.658" y="66.99" z="-17.1833" />
    <detection t="4400" x="488.915" y="66.783" z="-16.844" />
    <detection t="4401" x="476.114" y="66.644" z="-16.4932" />
    <detection t="4402" x="463.344" y="66.532" z="-16.6745" />
    <detection t="4403" x="450.594" y="66.422" z="-16.8206" />
    <detection t="4404" x="437.875" y="66.284" z="-16.4759" />
    <detection t="4405" x="425.174" y="66.11" z="-16.7062" />
    <detection t="4406" x="412.452" y="65.93" z="-16.3132" />
    <detection t="4407" x="399.703" y="65.77" z="-16.6668" />
    <detection t="4408" x="386.943" y="65.648" z="-16.2939" />
    <detection t="4409" x="374.228" y="65.496" z="-16.6336" />
    <detection t="4410" x="361.476" y="65.314" z="-16.2038" />
    <detection t="4411" x="348.766" y="65.122" z="-16.4027" />
    <detection t="4412" x="336.076" y="64.92" z="-16.1888" />
    <detection t="4413" x="323.387" y="64.766" z="-15.9257" />
    <detection t="4414" x="312.557" y="64.663" z="-14.3638" />
    <detection t="4415" x="305.819" y="64.613" z="-12.1006" />
    <detection t="4416" x="301.198" y="64.602" z="-10.1785" />
    <detection t="4417" x="297.478" y="64.594" z="-8.7527" />
    <detection t="4418" x="294.207" y="64.627" z="-7.8519" />
    <detection t="4419" x="291.239" y="64.638" z="-7.1743" />
    <detection t="4420" x="288.428" y="64.71" z="-6.6407" />
    <detection t="4421" x="285.744" y="64.707" z="-6.3675" />
    <detection t="4422" x="283.183" y="64.734" z="-6.083" />
    <detection t="4423" x="280.709" y="64.74" z="-5.8469" />
    <detection t="4424" x="278.304" y="64.757" z="-5.7642" />
    <detection t="4425" x="275.934" y="64.759" z="-5.5499" />
    <detection t="4426" x="273.651" y="64.767" z="-5.4703" />
    <detection t="4427" x="271.39" y="64.761" z="-5.4739" />
    <detection t="4428" x="269.144" y="64.756" z="-5.3879" />
    <detection t="4429" x="266.939" y="64.784" z="-5.457" />
    <detection t="4430" x="264.735" y="64.772" z="-5.4347" />
    <detection t="4431" x="262.565" y="64.75" z="-5.3366" />
    <detection t="4432" x="260.417" y="64.751" z="-5.2846" />
    <detection t="4433" x="258.31" y="64.775" z="-5.2469" />
    <detection t="4434" x="256.199" y="64.8" z="-5.2342" />
    <detection t="4435" x="254.125" y="64.774" z="-5.257" />
    <detection t="4436" x="251.999" y="64.789" z="-5.1015" />
    <detection t="4437" x="249.92" y="64.78" z="-5.1305" />
    <detection t="4438" x="247.849" y="64.772" z="-5.0533" />
    <detection t="4439" x="245.776" y="64.757" z="-5.0864" />
    <detection t="4440" x="243.708" y="64.737" z="-5.0341" />
    <detection t="4441" x="241.625" y="64.743" z="-5.0195" />
    <detection t="4442" x="239.589" y="64.744" z="-5.0091" />
    <detection t="4443" x="237.512" y="64.702" z="-4.9728" />
    <detection t="4444" x="235.49" y="64.697" z="-4.9823" />
    <detection t="4445" x="233.427" y="64.675" z="-4.8826" />
    <detection t="4446" x="231.371" y="64.69" z="-4.8822" />
    <detection t="4447" x="229.374" y="64.661" z="-4.8962" />
    <detection t="4448" x="227.295" y="64.637" z="-4.7707" />
    <detection t="4449" x="225.273" y="64.653" z="-4.8791" />
    <detection t="4450" x="223.242" y="64.641" z="-4.8287" />
    <detection t="4451" x="221.212" y="64.622" z="-4.8104" />
    <detection t="4452" x="219.247" y="64.594" z="-4.718" />
    <detection t="4453" x="217.208" y="64.599" z="-4.7331" />
    <detection t="4454" x="215.212" y="64.597" z="-4.7383" />
    <detection t="4455" x="213.214" y="64.557" z="-4.7714" />
    <detection t="4456" x="211.229" y="64.575" z="-4.7415" />
    <detection t="4457" x="209.25" y="64.552" z="-4.6242" />
    <detection t="4458" x="207.223" y="64.541" z="-4.6358" />
    <detection t="4459" x="205.218" y="64.542" z="-4.6547" />
    <detection t="4460" x="203.216" y="64.534" z="-4.6214" />
    <detection t="4461" x="201.266" y="64.499" z="-4.6105" />
    <detection t="4462" x="199.273" y="64.508" z="-4.32" />
    <detection t="4463" x="197.329" y="64.523" z="-4.235" />
    <detection t="4464" x="195.364" y="64.532" z="-4.4096" />
    <detection t="4465" x="193.39" y="64.513" z="-4.4212" />
    <detection t="4466" x="191.401" y="64.532" z="-4.4013" />
    <detection t="4467" x="189.444" y="64.519" z="-4.3939" />
    <detection t="4468" x="187.502" y="64.491" z="-4.3545" />
    <detection t="4469" x="185.537" y="64.484" z="-4.3376" />
    <detection t="4470" x="183.592" y="64.468" z="-4.2253" />
    <detection t="4471" x="181.666" y="64.493" z="-4.1521" />
    <detection t="4472" x="179.735" y="64.511" z="-4.1409" />
    <detection t="4473" x="177.842" y="64.521" z="-4.0244" />
    <detection t="4474" x="175.896" y="64.522" z="-3.8782" />
    <detection t="4475" x="173.952" y="64.532" z="-3.7543" />
    <detection t="4476" x="171.984" y="64.547" z="-3.7222" />
    <detection t="4477" x="170.05" y="64.572" z="-3.7479" />
    <detection t="4478" x="168.1" y="64.568" z="-3.8029" />
    <detection t="4479" x="166.224" y="64.58" z="-3.7407" />
    <detection t="4480" x="164.33" y="64.582" z="-3.6797" />
    <detection t="4481" x="162.427" y="64.596" z="-3.5872" />
    <detection t="4482" x="160.54" y="64.625" z="-3.527" />
    <detection t="4483" x="158.645" y="64.643" z="-3.4402" />
    <detection t="4484" x="156.744" y="64.661" z="-3.4064" />
    <detection t="4485" x="154.816" y="64.652" z="-3.335" />
    <detection t="4486" x="152.936" y="64.673" z="-3.1475" />
    <detection t="4487" x="151.06" y="64.705" z="-3.026" />
    <detection t="4488" x="149.168" y="64.734" z="-3.0234" />
    <detection t="4489" x="147.286" y="64.74" z="-2.9315" />
    <detection t="4490" x="145.378" y="64.753" z="-2.966" />
    <detection t="4491" x="143.473" y="64.797" z="-2.9448" />
    <detection t="4492" x="141.642" y="64.808" z="-2.8969" />
    <detection t="4493" x="139.798" y="64.826" z="-2.8132" />
    <detection t="4494" x="137.909" y="64.816" z="-3.0293" />
    <detection t="4495" x="136.047" y="64.882" z="-2.8709" />
    <detection t="4496" x="134.176" y="64.92" z="-2.8071" />
    <detection t="4497" x="132.336" y="64.937" z="-2.6817" />
    <detection t="4498" x="130.514" y="64.996" z="-2.6679" />
    <detection t="4499" x="128.67" y="65.02" z="-2.4828" />
    <detection t="4500" x="126.804" y="65.05" z="-2.3084" />
    <detection t="4501" x="124.985" y="65.057" z="-2.1641" />
    <detection t="4502" x="123.157" y="65.109" z="-2.3122" />
    <detection t="4503" x="121.313" y="65.118" z="-2.0699" />
    <detection t="4504" x="119.512" y="65.156" z="-2.1397" />
    <detection t="4505" x="117.657" y="65.147" z="-2.3597" />
    <detection t="4506" x="115.858" y="65.232" z="-2.159" />
    <detection t="4507" x="114.073" y="65.242" z="-2.1847" />
    <detection t="4508" x="112.256" y="65.292" z="-1.9671" />
    <detection t="4509" x="110.421" y="65.334" z="-1.7457" />
    <detection t="4510" x="108.648" y="65.364" z="-1.6714" />
    <detection t="4511" x="106.813" y="65.374" z="-1.5788" />
    <detection t="4512" x="105.069" y="65.409" z="-1.5454" />
    <detection t="4513" x="103.315" y="65.406" z="-1.3194" />
    <detection t="4514" x="101.528" y="65.449" z="-1.9155" />
  </particle>
  <particle nSpots="223">
    <detection t="69" x="516.177" y="84.441" z="-18.9814" />
    <detection t="70" x="508.624" y="84.295" z="-18.9145" />
    <detection t="71" x="501.053" y="84.078" z="-19.1825" />
    <detection t="72" x="493.399" y="83.889" z="-18.9557" />
    <detection t="73" x="485.737" y="83.73" z="-19.1234" />
    <detection t="74" x="477.979" y="83.64" z="-18.7593" />
    <detection t="75" x="470.295" y="83.667" z="-18.6686" />
    <detection t="76" x="462.72" y="83.641" z="-18.7508" />
    <detection t="77" x="455.092" y="83.518" z="-18.6889" />
    <detection t="78" x="447.394" y="83.407" z="-18.7914" />
    <detection t="79" x="439.761" y="83.404" z="-18.683" />
    <detection t="80" x="432.126" y="83.293" z="-18.57" />
    <detection t="81" x="424.448" y="83.202" z="-18.7284" />
    <detection t="82" x="416.825" y="83.084" z="-18.7384" />
    <detection t="83" x="409.146" y="82.969" z="-18.3988" />
    <detection t="84" x="401.469" y="82.876" z="-18.535" />
    <detection t="85" x="393.736" y="82.81" z="-18.6473" />
    <detection t="86" x="386.073" y="82.779" z="-18.6403" />
    <detection t="87" x="378.363" y="82.67" z="-18.3782" />
    <detection t="88" x="370.683" y="82.591" z="-18.3682" />
    <detection t="89" x="363.057" y="82.479" z="-18.5426" />
    <detection t="90" x="355.361" y="82.31" z="-18.1797" />
    <detection t="91" x="347.655" y="82.244" z="-18.1378" />
    <detection t="92" x="339.988" y="82.198" z="-18.3045" />
    <detection t="93" x="332.216" y="82.057" z="-17.8553" />
    <detection t="94" x="324.294" y="82.029" z="-17.9538" />
    <detection t="95" x="316.801" y="82.688" z="-17.6606" />
    <detection t="96" x="311.425" y="84.088" z="-17.1946" />
    <detection t="97" x="307.982" y="85.584" z="-16.1428" />
    <detection t="98" x="305.313" y="87.046" z="-15.5064" />
    <detection t="99" x="303.349" y="88.361" z="-15.0144" />
    <detection t="100" x="301.74" y="89.247" z="-14.8628" />
    <detection t="101" x="300.311" y="89.97" z="-14.5375" />
    <detection t="102" x="298.906" y="90.743" z="-14.0591" />
    <detection t="103" x="297.656" y="91.503" z="-14.1781" />
    <detection t="104" x="296.511" y="92.2" z="-14.1652" />
    <detection t="105" x="295.411" y="92.893" z="-13.7108" />
    <detection t="106" x="294.346" y="93.444" z="-13.676" />
    <detection t="107" x="293.278" y="93.937" z="-13.5771" />
    <detection t="108" x="292.25" y="94.394" z="-13.5369" />
    <detection t="109" x="291.202" y="94.793" z="-13.3826" />
    <detection t="110" x="290.103" y="95.124" z="-13.0427" />
    <detection t="111" x="289.009" y="95.404" z="-13.101" />
    <detection t="112" x="287.945" y="95.686" z="-13.0523" />
    <detection t="113" x="286.822" y="95.948" z="-13.0273" />
    <detection t="114" x="285.718" y="96.17" z="-13.1177" />
    <detection t="115" x="284.624" y="96.363" z="-13.1446" />
    <detection t="116" x="283.527" y="96.553" z="-12.8322" />
    <detection t="117" x="282.436" y="96.757" z="-13.0101" />
    <detection t="118" x="281.315" y="96.923" z="-12.9301" />
    <detection t="119" x="280.246" y="97.084" z="-12.9284" />
    <detection t="120" x="279.15" y="97.219" z="-13.0463" />
    <detection t="121" x="278.044" y="97.334" z="-12.8806" />
    <detection t="122" x="276.947" y="97.444" z="-12.7783" />
    <detection t="123" x="275.856" y="97.574" z="-12.8894" />
    <detection t="124" x="274.763" y="97.662" z="-12.9353" />
    <detection t="125" x="273.659" y="97.76" z="-12.7257" />
    <detection t="126" x="272.571" y="97.846" z="-12.6183" />
    <detection t="127" x="271.464" y="97.921" z="-13.0055" />
    <detection t="128" x="270.381" y="97.987" z="-12.8309" />
    <detection t="129" x="269.285" y="98.047" z="-12.8364" />
    <detection t="130" x="268.179" y="98.098" z="-12.6381" />
    <detection t="131" x="267.062" y="98.143" z="-12.6917" />
    <detection t="132" x="265.989" y="98.201" z="-12.7014" />
    <detection t="133" x="264.857" y="98.248" z="-12.8743" />
    <detection t="134" x="263.748" y="98.262" z="-12.9623" />
    <detection t="135" x="262.632" y="98.304" z="-12.7882" />
    <detection t="136" x="261.517" y="98.336" z="-12.8148" />
    <detection t="137" x="260.403" y="98.322" z="-12.6028" />
    <detection t="138" x="259.286" y="98.376" z="-12.7423" />
    <detection t="139" x="258.174" y="98.413" z="-12.5396" />
    <detection t="140" x="257.063" y="98.439" z="-12.6352" />
    <detection t="141" x="255.937" y="98.443" z="-12.4667" />
    <detection t="142" x="254.827" y="98.44" z="-12.5349" />
    <detection t="143" x="253.692" y="98.464" z="-12.4216" />
    <detection t="144" x="252.604" y="98.463" z="-12.528" />
    <detection t="145" x="251.497" y="98.461" z="-12.5607" />
    <detection t="146" x="250.398" y="98.475" z="-12.4293" />
    <detection t="147" x="249.304" y="98.466" z="-12.4834" />
    <detection t="148" x="248.183" y="98.479" z="-12.3306" />
    <detection t="149" x="247.047" y="98.442" z="-12.4918" />
    <detection t="150" x="245.933" y="98.435" z="-12.3885" />
    <detection t="151" x="244.828" y="98.422" z="-12.445" />
    <detection t="152" x="243.731" y="98.401" z="-12.427" />
    <detection t="153" x="242.61" y="98.392" z="-12.4031" />
    <detection t="154" x="241.496" y="98.395" z="-12.36" />
    <detection t="155" x="240.392" y="98.386" z="-12.4277" />
    <detection t="156" x="239.26" y="98.362" z="-12.3901" />
    <detection t="157" x="238.163" y="98.367" z="-12.364" />
    <detection t="158" x="237.034" y="98.325" z="-12.4689" />
    <detection t="159" x="235.945" y="98.306" z="-12.4427" />
    <detection t="160" x="234.832" y="98.297" z="-12.4516" />
    <detection t="161" x="233.715" y="98.27" z="-12.3923" />
    <detection t="162" x="232.6" y="98.258" z="-12.5113" />
    <detection t="163" x="231.486" y="98.217" z="-12.4476" />
    <detection t="164" x="230.381" y="98.197" z="-12.4772" />
    <detection t="165" x="229.281" y="98.153" z="-12.2139" />
    <detection t="166" x="228.179" y="98.113" z="-12.2032" />
    <detection t="167" x="227.08" y="98.078" z="-12.3616" />
    <detection t="168" x="225.973" y="98.039" z="-12.2426" />
    <detection t="169" x="224.869" y="97.998" z="-12.3428" />
    <detection t="170" x="223.763" y="97.963" z="-12.3195" />
    <detection t="171" x="222.618" y="97.943" z="-12.3038" />
    <detection t="172" x="221.546" y="97.925" z="-12.3131" />
    <detection t="173" x="220.406" y="97.871" z="-12.3339" />
    <detection t="174" x="219.308" y="97.858" z="-12.2436" />
    <detection t="175" x="218.217" y="97.81" z="-12.1589" />
    <detection t="176" x="217.116" y="97.779" z="-12.1991" />
    <detection t="177" x="216.019" y="97.747" z="-12.163" />
    <detection t="178" x="214.907" y="97.718" z="-12.1945" />
    <detection t="179" x="213.822" y="97.685" z="-12.1957" />
    <detection t="180" x="212.698" y="97.66" z="-12.2244" />
    <detection t="181" x="211.593" y="97.654" z="-12.3664" />
    <detection t="182" x="210.524" y="97.634" z="-12.2314" />
    <detection t="183" x="209.404" y="97.625" z="-12.2741" />
    <detection t="184" x="208.3" y="97.617" z="-12.1366" />
    <detection t="185" x="207.21" y="97.593" z="-12.2226" />
    <detection t="186" x="206.129" y="97.598" z="-12.1801" />
    <detection t="187" x="205.021" y="97.569" z="-12.2036" />
    <detection t="188" x="203.933" y="97.53" z="-12.0743" />
    <detection t="189" x="202.867" y="97.537" z="-11.9694" />
    <detection t="190" x="201.79" y="97.542" z="-11.962" />
    <detection t="191" x="200.688" y="97.496" z="-11.9617" />
    <detection t="192" x="199.629" y="97.467" z="-11.9226" />
    <detection t="193" x="198.526" y="97.471" z="-11.9783" />
    <detection t="194" x="197.457" y="97.456" z="-11.9899" />
    <detection t="195" x="196.407" y="97.436" z="-11.9139" />
    <detection t="196" x="195.328" y="97.4" z="-11.9515" />
    <detection t="197" x="194.244" y="97.388" z="-11.9976" />
    <detection t="198" x="193.198" y="97.373" z="-11.9037" />
    <detection t="199" x="192.09" y="97.346" z="-11.9869" />
    <detection t="200" x="191.003" y="97.329" z="-12.0395" />
    <detection t="201" x="189.981" y="97.336" z="-11.9377" />
    <detection t="202" x="188.921" y="97.324" z="-11.9456" />
    <detection t="203" x="187.855" y="97.321" z="-11.9518" />
    <detection t="204" x="186.798" y="97.338" z="-11.8803" />
    <detection t="205" x="185.713" y="97.323" z="-11.8746" />
    <detection t="206" x="184.637" y="97.345" z="-11.8833" />
    <detection t="207" x="183.606" y="97.335" z="-11.8364" />
    <detection t="208" x="182.5" y="97.346" z="-11.8734" />
    <detection t="209" x="181.453" y="97.337" z="-11.8047" />
    <detection t="210" x="180.402" y="97.34" z="-11.9061" />
    <detection t="211" x="179.368" y="97.316" z="-11.8069" />
    <detection t="212" x="178.334" y="97.328" z="-11.788" />
    <detection t="213" x="177.296" y="97.319" z="-11.8018" />
    <detection t="214" x="176.258" y="97.335" z="-11.7853" />
    <detection t="215" x="175.247" y="97.318" z="-11.6701" />
    <detection t="216" x="174.195" y="97.298" z="-11.6698" />
    <detection t="217" x="173.154" y="97.288" z="-11.7136" />
    <detection t="218" x="172.122" y="97.29" z="-11.7077" />
    <detection t="219" x="171.08" y="97.27" z="-11.7967" />
    <detection t="220" x="170.059" y="97.269" z="-11.626" />
    <detection t="221" x="169.043" y="97.261" z="-11.6995" />
    <detection t="222" x="168.006" y="97.26" z="-11.6869" />
    <detection t="223" x="166.948" y="97.238" z="-11.6837" />
    <detection t="224" x="165.937" y="97.24" z="-11.7511" />
    <detection t="225" x="164.901" y="97.228" z="-11.566" />
    <detection t="226" x="163.877" y="97.231" z="-11.5906" />
    <detection t="227" x="162.883" y="97.215" z="-11.5998" />
    <detection t="228" x="161.903" y="97.193" z="-11.3789" />
    <detection t="229" x="160.862" y="97.218" z="-11.4087" />
    <detection t="230" x="159.797" y="97.208" z="-11.445" />
    <detection t="231" x="158.77" y="97.194" z="-11.36" />
    <detection t="232" x="157.736" y="97.21" z="-11.3466" />
    <detection t="233" x="156.691" y="97.21" z="-11.3215" />
    <detection t="234" x="155.695" y="97.206" z="-11.3722" />
    <detection t="235" x="154.647" y="97.223" z="-11.3038" />
    <detection t="236" x="153.609" y="97.227" z="-11.2024" />
    <detection t="237" x="152.593" y="97.219" z="-11.2533" />
    <detection t="238" x="151.576" y="97.225" z="-11.3409" />
    <detection t="239" x="150.596" y="97.244" z="-11.2911" />
    <detection t="240" x="149.595" y="97.206" z="-11.3099" />
    <detection t="241" x="148.609" y="97.207" z="-11.2734" />
    <detection t="242" x="147.594" y="97.182" z="-11.3227" />
    <detection t="243" x="146.607" y="97.171" z="-11.252" />
    <detection t="244" x="145.585" y="97.174" z="-11.1939" />
    <detection t="245" x="144.579" y="97.131" z="-11.2699" />
    <detection t="246" x="143.563" y="97.115" z="-11.2369" />
    <detection t="247" x="142.593" y="97.073" z="-11.236" />
    <detection t="248" x="141.584" y="97.078" z="-11.2502" />
    <detection t="249" x="140.564" y="97.015" z="-11.3327" />
    <detection t="250" x="139.56" y="96.939" z="-11.0398" />
    <detection t="251" x="138.55" y="96.917" z="-10.8972" />
    <detection t="252" x="137.536" y="96.9" z="-10.9283" />
    <detection t="253" x="136.53" y="96.859" z="-10.8889" />
    <detection t="254" x="135.529" y="96.865" z="-10.8887" />
    <detection t="255" x="134.537" y="96.851" z="-10.9233" />
    <detection t="256" x="133.554" y="96.837" z="-10.9024" />
    <detection t="257" x="132.559" y="96.81" z="-10.8721" />
    <detection t="258" x="131.558" y="96.791" z="-10.9682" />
    <detection t="259" x="130.622" y="96.779" z="-10.9079" />
    <detection t="260" x="129.648" y="96.771" z="-10.8906" />
    <detection t="261" x="128.695" y="96.76" z="-10.8905" />
    <detection t="262" x="127.703" y="96.772" z="-10.8901" />
    <detection t="263" x="126.747" y="96.775" z="-10.8466" />
    <detection t="264" x="125.813" y="96.741" z="-10.8547" />
    <detection t="265" x="124.839" y="96.725" z="-10.7804" />
    <detection t="266" x="123.892" y="96.737" z="-10.8074" />
    <detection t="267" x="122.97" y="96.714" z="-10.7757" />
    <detection t="268" x="121.979" y="96.686" z="-10.6943" />
    <detection t="269" x="121.031" y="96.668" z="-10.6998" />
    <detection t="270" x="120.106" y="96.64" z="-10.6439" />
    <detection t="271" x="119.145" y="96.614" z="-10.6762" />
    <detection t="272" x="118.203" y="96.571" z="-10.5859" />
    <detection t="273" x="117.274" y="96.513" z="-10.4331" />
    <detection t="274" x="116.337" y="96.475" z="-10.4143" />
    <detection t="275" x="115.399" y="96.425" z="-10.4523" />
    <detection t="276" x="114.461" y="96.391" z="-10.3471" />
    <detection t="277" x="113.553" y="96.345" z="-10.4999" />
    <detection t="278" x="112.615" y="96.293" z="-10.5296" />
    <detection t="279" x="111.68" y="96.248" z="-10.5519" />
    <detection t="280" x="110.76" y="96.184" z="-10.4974" />
    <detection t="281" x="109.828" y="96.134" z="-10.3257" />
    <detection t="282" x="108.893" y="96.073" z="-10.3146" />
    <detection t="283" x="107.972" y="96.013" z="-10.2706" />
    <detection t="284" x="107.04" y="95.958" z="-10.2298" />
    <detection t="285" x="106.106" y="95.912" z="-10.2458" />
    <detection t="286" x="105.148" y="95.844" z="-10.2575" />
    <detection t="287" x="104.227" y="95.82" z="-10.227" />
    <detection t="288" x="103.273" y="95.755" z="-10.2733" />
    <detection t="289" x="102.329" y="95.677" z="-10.1759" />
    <detection t="290" x="101.394" y="95.667" z="-10.2637" />
    <detection t="291" x="100.404" y="95.654" z="-10.2644" />
  </particle>
  <particle nSpots="145">
    <detection t="4427" x="514.321" y="51.977" z="-16.264" />
    <detection t="4428" x="502.8" y="51.795" z="-15.8557" />
    <detection t="4429" x="491.186" y="51.614" z="-16.1585" />
    <detection t="4430" x="479.523" y="51.527" z="-15.836" />
    <detection t="4431" x="467.824" y="51.34" z="-15.922" />
    <detection t="4432" x="456.194" y="51.237" z="-16.148" />
    <detection t="4433" x="444.531" y="51.118" z="-15.6296" />
    <detection t="4434" x="432.934" y="51.022" z="-15.8558" />
    <detection t="4435" x="421.26" y="50.845" z="-15.4696" />
    <detection t="4436" x="409.614" y="50.684" z="-15.6133" />
    <detection t="4437" x="397.916" y="50.569" z="-15.8911" />
    <detection t="4438" x="386.237" y="50.406" z="-15.6898" />
    <detection t="4439" x="374.572" y="50.267" z="-15.2655" />
    <detection t="4440" x="362.937" y="50.073" z="-15.5321" />
    <detection t="4441" x="351.273" y="49.935" z="-15.119" />
    <detection t="4442" x="339.615" y="49.731" z="-15.5603" />
    <detection t="4443" x="327.905" y="49.476" z="-15.244" />
    <detection t="4444" x="316.691" y="48.612" z="-14.259" />
    <detection t="4445" x="309.845" y="46.99" z="-11.6893" />
    <detection t="4446" x="305.937" y="45.415" z="-9.3121" />
    <detection t="4447" x="303.16" y="44.085" z="-7.9842" />
    <detection t="4448" x="300.839" y="42.961" z="-7.1408" />
    <detection t="4449" x="298.757" y="41.952" z="-6.3282" />
    <detection t="4450" x="296.786" y="41.04" z="-5.8674" />
    <detection t="4451" x="294.906" y="40.22" z="-5.1634" />
    <detection t="4452" x="293.107" y="39.479" z="-4.9741" />
    <detection t="4453" x="291.321" y="38.82" z="-4.636" />
    <detection t="4454" x="289.548" y="38.237" z="-4.4763" />
    <detection t="4455" x="287.806" y="37.722" z="-4.0181" />
    <detection t="4456" x="286.062" y="37.269" z="-4.1435" />
    <detection t="4457" x="284.307" y="36.855" z="-4.17" />
    <detection t="4458" x="282.553" y="36.46" z="-3.6104" />
    <detection t="4459" x="280.827" y="36.156" z="-3.6429" />
    <detection t="4460" x="279.091" y="35.869" z="-3.8014" />
    <detection t="4461" x="277.345" y="35.605" z="-3.8716" />
    <detection t="4462" x="275.604" y="35.408" z="-3.6147" />
    <detection t="4463" x="273.933" y="35.27" z="-3.3375" />
    <detection t="4464" x="272.154" y="35.034" z="-3.6332" />
    <detection t="4465" x="270.373" y="34.88" z="-3.2212" />
    <detection t="4466" x="268.682" y="34.73" z="-3.6" />
    <detection t="4467" x="266.85" y="34.625" z="-3.7562" />
    <detection t="4468" x="265.164" y="34.506" z="-3.2776" />
    <detection t="4469" x="263.414" y="34.411" z="-3.4269" />
    <detection t="4470" x="261.63" y="34.33" z="-3.6769" />
    <detection t="4471" x="259.887" y="34.253" z="-3.2937" />
    <detection t="4472" x="258.136" y="34.186" z="-3.2119" />
    <detection t="4473" x="256.387" y="34.094" z="-3.3456" />
    <detection t="4474" x="254.677" y="33.998" z="-3.3533" />
    <detection t="4475" x="252.927" y="33.935" z="-3.1225" />
    <detection t="4476" x="251.192" y="33.898" z="-3.0687" />
    <detection t="4477" x="249.461" y="33.853" z="-3.064" />
    <detection t="4478" x="247.696" y="33.792" z="-3.1664" />
    <detection t="4479" x="245.985" y="33.788" z="-3.0896" />
    <detection t="4480" x="244.283" y="33.78" z="-3.0819" />
    <detection t="4481" x="242.59" y="33.747" z="-3.1757" />
    <detection t="4482" x="240.869" y="33.712" z="-3.1571" />
    <detection t="4483" x="239.151" y="33.697" z="-3.1748" />
    <detection t="4484" x="237.443" y="33.665" z="-3.2411" />
    <detection t="4485" x="235.734" y="33.664" z="-3.1451" />
    <detection t="4486" x="234.033" y="33.679" z="-3.0104" />
    <detection t="4487" x="232.29" y="33.646" z="-3.1257" />
    <detection t="4488" x="230.573" y="33.663" z="-3.05" />
    <detection t="4489" x="228.858" y="33.66" z="-2.9597" />
    <detection t="4490" x="227.158" y="33.638" z="-3.033" />
    <detection t="4491" x="225.421" y="33.652" z="-3.0002" />
    <detection t="4492" x="223.7" y="33.62" z="-2.3403" />
    <detection t="4493" x="222.005" y="33.614" z="-2.3297" />
    <detection t="4494" x="220.304" y="33.613" z="-2.7641" />
    <detection t="4495" x="218.573" y="33.615" z="-2.1822" />
    <detection t="4496" x="216.863" y="33.606" z="-2.389" />
    <detection t="4497" x="215.162" y="33.576" z="-2.2883" />
    <detection t="4498" x="213.495" y="33.551" z="-2.1312" />
    <detection t="4499" x="211.789" y="33.521" z="-2.1589" />
    <detection t="4500" x="210.106" y="33.518" z="-2.1432" />
    <detection t="4501" x="208.431" y="33.509" z="-2.1405" />
    <detection t="4502" x="206.782" y="33.492" z="-2.085" />
    <detection t="4503" x="205.083" y="33.479" z="-2.2001" />
    <detection t="4504" x="203.421" y="33.462" z="-2.1056" />
    <detection t="4505" x="201.753" y="33.433" z="-2.0408" />
    <detection t="4506" x="200.123" y="33.431" z="-2.097" />
    <detection t="4507" x="198.458" y="33.397" z="-2.0642" />
    <detection t="4508" x="196.798" y="33.366" z="-2.1078" />
    <detection t="4509" x="195.175" y="33.388" z="-2.12" />
    <detection t="4510" x="193.507" y="33.364" z="-2.1208" />
    <detection t="4511" x="191.869" y="33.352" z="-2.1001" />
    <detection t="4512" x="190.288" y="33.322" z="-2.075" />
    <detection t="4513" x="188.631" y="33.327" z="-2.0624" />
    <detection t="4514" x="187.027" y="33.324" z="-2.0639" />
    <detection t="4515" x="185.385" y="33.323" z="-1.9231" />
    <detection t="4516" x="183.78" y="33.311" z="-1.9155" />
    <detection t="4517" x="182.186" y="33.308" z="-1.7664" />
    <detection t="4518" x="180.583" y="33.294" z="-1.7352" />
    <detection t="4519" x="178.974" y="33.323" z="-1.7337" />
    <detection t="4520" x="177.365" y="33.317" z="-1.7159" />
    <detection t="4521" x="175.732" y="33.319" z="-1.6046" />
    <detection t="4522" x="174.131" y="33.32" z="-1.663" />
    <detection t="4523" x="172.55" y="33.32" z="-1.7619" />
    <detection t="4524" x="171.0" y="33.333" z="-1.7185" />
    <detection t="4525" x="169.384" y="33.323" z="-1.6174" />
    <detection t="4526" x="167.819" y="33.294" z="-1.6237" />
    <detection t="4527" x="166.239" y="33.28" z="-1.6146" />
    <detection t="4528" x="164.656" y="33.278" z="-1.5587" />
    <detection t="4529" x="163.077" y="33.274" z="-1.3383" />
    <detection t="4530" x="161.496" y="33.259" z="-1.3722" />
    <detection t="4531" x="159.974" y="33.266" z="-0.6809" />
    <detection t="4532" x="158.454" y="33.272" z="-0.6557" />
    <detection t="4533" x="156.881" y="33.258" z="-1.4865" />
    <detection t="4534" x="155.357" y="33.301" z="-1.3707" />
    <detection t="4535" x="153.789" y="33.284" z="-1.2178" />
    <detection t="4536" x="152.285" y="33.312" z="-1.1528" />
    <detection t="4537" x="150.76" y="33.333" z="-1.1898" />
    <detection t="4538" x="149.211" y="33.336" z="-0.9364" />
    <detection t="4539" x="147.673" y="33.341" z="-0.8788" />
    <detection t="4540" x="146.116" y="33.346" z="-0.8011" />
    <detection t="4541" x="144.624" y="33.389" z="-0.756" />
    <detection t="4542" x="143.059" y="33.404" z="-0.7294" />
    <detection t="4543" x="141.534" y="33.424" z="-0.5227" />
    <detection t="4544" x="140.036" y="33.453" z="-0.416" />
    <detection t="4545" x="138.494" y="33.469" z="-0.3482" />
    <detection t="4546" x="136.958" y="33.525" z="-0.2792" />
    <detection t="4547" x="135.454" y="33.555" z="-0.1731" />
    <detection t="4548" x="133.97" y="33.564" z="-0.03339" />
    <detection t="4549" x="132.468" y="33.564" z="-0.06619" />
    <detection t="4550" x="130.989" y="33.589" z="0.06068" />
    <detection t="4551" x="129.465" y="33.606" z="0.2224" />
    <detection t="4552" x="127.962" y="33.634" z="-0.6722" />
    <detection t="4553" x="126.483" y="33.69" z="-0.4877" />
    <detection t="4554" x="124.986" y="33.735" z="-0.4085" />
    <detection t="4555" x="123.511" y="33.75" z="-0.3281" />
    <detection t="4556" x="122.04" y="33.752" z="-0.06308" />
    <detection t="4557" x="120.61" y="33.813" z="-0.04686" />
    <detection t="4558" x="119.131" y="33.808" z="0.153" />
    <detection t="4559" x="117.671" y="33.848" z="0.0827" />
    <detection t="4560" x="116.211" y="33.863" z="0.3551" />
    <detection t="4561" x="114.737" y="33.9" z="0.3136" />
    <detection t="4562" x="113.266" y="33.922" z="-0.3582" />
    <detection t="4563" x="111.799" y="33.977" z="-0.4318" />
    <detection t="4564" x="110.344" y="33.991" z="-0.2172" />
    <detection t="4565" x="108.885" y="34.017" z="0.05523" />
    <detection t="4566" x="107.473" y="34.023" z="0.00361" />
    <detection t="4567" x="106.047" y="34.027" z="-0.05172" />
    <detection t="4568" x="104.663" y="34.073" z="0.1924" />
    <detection t="4569" x="103.24" y="34.069" z="0.1962" />
    <detection t="4570" x="101.848" y="34.098" z="0.3746" />
    <detection t="4571" x="100.42" y="34.14" z="0.5466" />
  </particle>
  <particle nSpots="195">
    <detection t="67" x="508.277" y="47.941" z="-15.1764" />
    <detection t="68" x="499.465" y="47.83" z="-15.3922" />
    <detection t="69" x="490.617" y="47.676" z="-15.1676" />
    <detection t="70" x="481.743" y="47.593" z="-15.1167" />
    <detection t="71" x="472.769" y="47.512" z="-15.3041" />
    <detection t="72" x="463.919" y="47.32" z="-14.9887" />
    <detection t="73" x="455.04" y="47.278" z="-14.9329" />
    <detection t="74" x="446.12" y="47.147" z="-15.1644" />
    <detection t="75" x="437.307" y="47.024" z="-15.1968" />
    <detection t="76" x="428.395" y="47.04" z="-15.4383" />
    <detection t="77" x="419.538" y="46.782" z="-15.0976" />
    <detection t="78" x="410.747" y="46.723" z="-15.1596" />
    <detection t="79" x="401.842" y="46.638" z="-14.751" />
    <detection t="80" x="392.913" y="46.504" z="-14.9345" />
    <detection t="81" x="384.07" y="46.337" z="-14.7603" />
    <detection t="82" x="375.155" y="46.242" z="-14.7771" />
    <detection t="83" x="366.348" y="46.074" z="-14.589" />
    <detection t="84" x="357.464" y="46.046" z="-14.5672" />
    <detection t="85" x="348.596" y="45.866" z="-14.8363" />
    <detection t="86" x="339.729" y="45.706" z="-14.4274" />
    <detection t="87" x="330.768" y="45.574" z="-14.6714" />
    <detection t="88" x="321.646" y="45.225" z="-14.6508" />
    <detection t="89" x="314.266" y="43.507" z="-12.9252" />
    <detection t="90" x="310.43" y="41.413" z="-11.1347" />
    <detection t="91" x="308.186" y="39.703" z="-9.6166" />
    <detection t="92" x="306.531" y="38.246" z="-8.6092" />
    <detection t="93" x="305.121" y="37.011" z="-7.7893" />
    <detection t="94" x="303.861" y="35.913" z="-7.2608" />
    <detection t="95" x="302.687" y="34.953" z="-6.7784" />
    <detection t="96" x="301.571" y="34.053" z="-6.2623" />
    <detection t="97" x="300.466" y="33.243" z="-5.5743" />
    <detection t="98" x="299.383" y="32.485" z="-5.447" />
    <detection t="99" x="298.292" y="31.811" z="-5.282" />
    <detection t="100" x="297.205" y="31.173" z="-5.0856" />
    <detection t="101" x="296.096" y="30.575" z="-4.8019" />
    <detection t="102" x="294.984" y="30.074" z="-4.9316" />
    <detection t="103" x="293.858" y="29.534" z="-4.6228" />
    <detection t="104" x="292.772" y="29.093" z="-4.5494" />
    <detection t="105" x="291.614" y="28.677" z="-4.229" />
    <detection t="106" x="290.484" y="28.264" z="-4.3368" />
    <detection t="107" x="289.322" y="27.951" z="-4.2904" />
    <detection t="108" x="288.148" y="27.63" z="-4.2327" />
    <detection t="109" x="286.986" y="27.337" z="-4.0954" />
    <detection t="110" x="285.792" y="27.073" z="-3.8767" />
    <detection t="111" x="284.603" y="26.846" z="-4.2145" />
    <detection t="112" x="283.375" y="26.678" z="-3.9697" />
    <detection t="113" x="282.159" y="26.513" z="-3.7222" />
    <detection t="114" x="280.898" y="26.29" z="-3.9979" />
    <detection t="115" x="279.686" y="26.156" z="-3.614" />
    <detection t="116" x="278.425" y="26.02" z="-3.8175" />
    <detection t="117" x="277.16" y="25.879" z="-3.824" />
    <detection t="118" x="275.844" y="25.76" z="-3.6424" />
    <detection t="119" x="274.585" y="25.649" z="-3.941" />
    <detection t="120" x="273.288" y="25.561" z="-3.6578" />
    <detection t="121" x="271.983" y="25.471" z="-3.5131" />
    <detection t="122" x="270.706" y="25.435" z="-3.6301" />
    <detection t="123" x="269.382" y="25.366" z="-3.7295" />
    <detection t="124" x="268.016" y="25.339" z="-3.8079" />
    <detection t="125" x="266.692" y="25.271" z="-3.6861" />
    <detection t="126" x="265.363" y="25.224" z="-3.4183" />
    <detection t="127" x="264.032" y="25.18" z="-3.4757" />
    <detection t="128" x="262.705" y="25.101" z="-3.5579" />
    <detection t="129" x="261.356" y="25.045" z="-3.6032" />
    <detection t="130" x="260.029" y="24.992" z="-3.7043" />
    <detection t="131" x="258.675" y="24.91" z="-3.3022" />
    <detection t="132" x="257.331" y="24.865" z="-3.3257" />
    <detection t="133" x="256.018" y="24.81" z="-3.3638" />
    <detection t="134" x="254.691" y="24.768" z="-3.439" />
    <detection t="135" x="253.342" y="24.717" z="-3.5039" />
    <detection t="136" x="252.047" y="24.704" z="-3.5455" />
    <detection t="137" x="250.728" y="24.664" z="-3.5866" />
    <detection t="138" x="249.388" y="24.62" z="-3.3718" />
    <detection t="139" x="248.1" y="24.586" z="-3.0531" />
    <detection t="140" x="246.797" y="24.536" z="-3.0953" />
    <detection t="141" x="245.498" y="24.513" z="-3.1365" />
    <detection t="142" x="244.211" y="24.541" z="-3.0512" />
    <detection t="143" x="242.861" y="24.529" z="-3.1151" />
    <detection t="144" x="241.538" y="24.512" z="-3.1244" />
    <detection t="145" x="240.239" y="24.493" z="-3.0972" />
    <detection t="146" x="238.937" y="24.486" z="-3.1499" />
    <detection t="147" x="237.601" y="24.487" z="-3.1897" />
    <detection t="148" x="236.273" y="24.483" z="-3.1193" />
    <detection t="149" x="234.951" y="24.478" z="-3.076" />
    <detection t="150" x="233.634" y="24.478" z="-3.0693" />
    <detection t="151" x="232.353" y="24.475" z="-3.0228" />
    <detection t="152" x="231.021" y="24.48" z="-2.9075" />
    <detection t="153" x="229.703" y="24.477" z="-2.9377" />
    <detection t="154" x="228.398" y="24.494" z="-2.9159" />
    <detection t="155" x="227.076" y="24.5" z="-2.914" />
    <detection t="156" x="225.775" y="24.496" z="-2.7982" />
    <detection t="157" x="224.468" y="24.5" z="-2.8486" />
    <detection t="158" x="223.101" y="24.513" z="-2.6627" />
    <detection t="159" x="221.829" y="24.54" z="-2.6122" />
    <detection t="160" x="220.518" y="24.523" z="-2.5364" />
    <detection t="161" x="219.188" y="24.551" z="-2.5338" />
    <detection t="162" x="217.863" y="24.547" z="-2.5062" />
    <detection t="163" x="216.545" y="24.527" z="-2.5659" />
    <detection t="164" x="215.252" y="24.506" z="-2.5614" />
    <detection t="165" x="213.96" y="24.476" z="-2.564" />
    <detection t="166" x="212.66" y="24.503" z="-2.4774" />
    <detection t="167" x="211.344" y="24.455" z="-2.5557" />
    <detection t="168" x="210.011" y="24.398" z="-2.6288" />
    <detection t="169" x="208.734" y="24.381" z="-2.6718" />
    <detection t="170" x="207.46" y="24.375" z="-2.6032" />
    <detection t="171" x="206.213" y="24.367" z="-2.7097" />
    <detection t="172" x="204.902" y="24.333" z="-2.727" />
    <detection t="173" x="203.648" y="24.308" z="-2.7322" />
    <detection t="174" x="202.382" y="24.309" z="-2.6784" />
    <detection t="175" x="201.112" y="24.288" z="-2.244" />
    <detection t="176" x="199.861" y="24.278" z="-2.1685" />
    <detection t="177" x="198.597" y="24.233" z="-2.1877" />
    <detection t="178" x="197.333" y="24.228" z="-2.1352" />
    <detection t="179" x="196.068" y="24.21" z="-2.2238" />
    <detection t="180" x="194.824" y="24.169" z="-2.3012" />
    <detection t="181" x="193.57" y="24.131" z="-2.3107" />
    <detection t="182" x="192.311" y="24.104" z="-2.2443" />
    <detection t="183" x="191.071" y="24.095" z="-2.2331" />
    <detection t="184" x="189.861" y="24.064" z="-2.1967" />
    <detection t="185" x="188.628" y="24.054" z="-2.1895" />
    <detection t="186" x="187.377" y="24.056" z="-2.1544" />
    <detection t="187" x="186.143" y="24.039" z="-2.2525" />
    <detection t="188" x="184.901" y="24.049" z="-2.2038" />
    <detection t="189" x="183.691" y="24.018" z="-2.172" />
    <detection t="190" x="182.463" y="24.01" z="-2.184" />
    <detection t="191" x="181.264" y="24.003" z="-2.215" />
    <detection t="192" x="180.027" y="24.023" z="-2.1856" />
    <detection t="193" x="178.814" y="24.048" z="-2.0786" />
    <detection t="194" x="177.559" y="24.047" z="-2.0041" />
    <detection t="195" x="176.336" y="24.024" z="-1.992" />
    <detection t="196" x="175.111" y="24.011" z="-2.0051" />
    <detection t="197" x="173.888" y="23.983" z="-2.1216" />
    <detection t="198" x="172.681" y="23.966" z="-2.0593" />
    <detection t="199" x="171.451" y="23.963" z="-2.0744" />
    <detection t="200" x="170.261" y="23.959" z="-1.9152" />
    <detection t="201" x="169.063" y="23.953" z="-2.1504" />
    <detection t="202" x="167.882" y="23.953" z="-2.0691" />
    <detection t="203" x="166.675" y="23.953" z="-1.8375" />
    <detection t="204" x="165.478" y="23.937" z="-1.3214" />
    <detection t="205" x="164.28" y="23.944" z="-1.9181" />
    <detection t="206" x="163.053" y="23.944" z="-1.9013" />
    <detection t="207" x="161.881" y="23.946" z="-1.3386" />
    <detection t="208" x="160.685" y="23.943" z="-1.2977" />
    <detection t="209" x="159.528" y="23.932" z="-1.7938" />
    <detection t="210" x="158.33" y="23.936" z="-1.1928" />
    <detection t="211" x="157.148" y="23.932" z="-1.1151" />
    <detection t="212" x="155.977" y="23.937" z="-1.7025" />
    <detection t="213" x="154.807" y="23.891" z="-1.1372" />
    <detection t="214" x="153.631" y="23.916" z="-1.1861" />
    <detection t="215" x="152.473" y="23.901" z="-1.089" />
    <detection t="216" x="151.303" y="23.924" z="-0.9875" />
    <detection t="217" x="150.133" y="23.957" z="-1.7325" />
    <detection t="218" x="148.977" y="23.977" z="-1.5767" />
    <detection t="219" x="147.809" y="24.002" z="-1.4398" />
    <detection t="220" x="146.643" y="23.981" z="-1.4301" />
    <detection t="221" x="145.478" y="24.012" z="-1.3512" />
    <detection t="222" x="144.307" y="24.031" z="-1.3352" />
    <detection t="223" x="143.165" y="24.062" z="-1.2114" />
    <detection t="224" x="142.015" y="24.075" z="-1.1634" />
    <detection t="225" x="140.829" y="24.113" z="-1.1627" />
    <detection t="226" x="139.664" y="24.122" z="-1.0203" />
    <detection t="227" x="138.51" y="24.165" z="-0.9427" />
    <detection t="228" x="137.381" y="24.172" z="-0.8649" />
    <detection t="229" x="136.205" y="24.177" z="-0.7496" />
    <detection t="230" x="135.054" y="24.206" z="-0.7502" />
    <detection t="231" x="133.921" y="24.2" z="-0.6345" />
    <detection t="232" x="132.787" y="24.225" z="-0.6005" />
    <detection t="233" x="131.614" y="24.236" z="-0.5191" />
    <detection t="234" x="130.488" y="24.25" z="-0.3608" />
    <detection t="235" x="129.3" y="24.265" z="-1.0688" />
    <detection t="236" x="128.176" y="24.265" z="-0.2794" />
    <detection t="237" x="127.072" y="24.279" z="-1.1081" />
    <detection t="238" x="125.953" y="24.29" z="-1.0785" />
    <detection t="239" x="124.848" y="24.29" z="-1.0583" />
    <detection t="240" x="123.71" y="24.318" z="-0.9896" />
    <detection t="241" x="122.572" y="24.338" z="-0.8812" />
    <detection t="242" x="121.48" y="24.343" z="-0.9067" />
    <detection t="243" x="120.343" y="24.369" z="-0.8041" />
    <detection t="244" x="119.225" y="24.379" z="-0.7461" />
    <detection t="245" x="118.098" y="24.399" z="-0.6046" />
    <detection t="246" x="117.004" y="24.432" z="-0.5587" />
    <detection t="247" x="115.88" y="24.455" z="-0.3828" />
    <detection t="248" x="114.751" y="24.456" z="-0.4643" />
    <detection t="249" x="113.651" y="24.477" z="-0.2694" />
    <detection t="250" x="112.526" y="24.499" z="-0.313" />
    <detection t="251" x="111.427" y="24.498" z="-0.1882" />
    <detection t="252" x="110.318" y="24.506" z="-0.1719" />
    <detection t="253" x="109.21" y="24.544" z="0.1155" />
    <detection t="254" x="108.087" y="24.536" z="-0.03912" />
    <detection t="255" x="106.999" y="24.531" z="-0.005031" />
    <detection t="256" x="105.919" y="24.567" z="0.2208" />
    <detection t="257" x="104.828" y="24.585" z="0.2331" />
    <detection t="258" x="103.72" y="24.614" z="0.4228" />
    <detection t="259" x="102.666" y="24.635" z="-0.4027" />
    <detection t="260" x="101.576" y="24.643" z="-0.6403" />
    <detection t="261" x="100.482" y="24.636" z="-0.4329" />
  </particle>
  <particle nSpots="62">
    <detection t="0" x="186.485" y="33.217" z="-7.1189" />
    <detection t="1" x="184.97" y="33.214" z="-7.1145" />
    <detection t="2" x="183.477" y="33.18" z="-7.1166" />
    <detection t="3" x="181.973" y="33.189" z="-7.0306" />
    <detection t="4" x="180.484" y="33.198" z="-7.0366" />
    <detection t="5" x="178.982" y="33.162" z="-7.0114" />
    <detection t="6" x="177.516" y="33.175" z="-7.0343" />
    <detection t="7" x="176.005" y="33.138" z="-7.0886" />
    <detection t="8" x="174.557" y="33.142" z="-7.0805" />
    <detection t="9" x="173.06" y="33.12" z="-7.0277" />
    <detection t="10" x="171.57" y="33.13" z="-6.911" />
    <detection t="11" x="170.136" y="33.111" z="-6.9788" />
    <detection t="12" x="168.648" y="33.087" z="-6.973" />
    <detection t="13" x="167.165" y="33.108" z="-6.9261" />
    <detection t="14" x="165.714" y="33.084" z="-6.8925" />
    <detection t="15" x="164.244" y="33.087" z="-6.8792" />
    <detection t="16" x="162.797" y="33.109" z="-6.8486" />
    <detection t="17" x="161.318" y="33.126" z="-6.8963" />
    <detection t="18" x="159.866" y="33.081" z="-6.8175" />
    <detection t="19" x="158.434" y="33.099" z="-6.7934" />
    <detection t="20" x="156.988" y="33.114" z="-6.7336" />
    <detection t="21" x="155.541" y="33.077" z="-6.6857" />
    <detection t="22" x="154.084" y="33.11" z="-6.6978" />
    <detection t="23" x="152.636" y="33.104" z="-6.7218" />
    <detection t="24" x="151.204" y="33.143" z="-6.6174" />
    <detection t="25" x="149.798" y="33.166" z="-6.5064" />
    <detection t="26" x="148.382" y="33.201" z="-6.4264" />
    <detection t="27" x="146.992" y="33.18" z="-6.4228" />
    <detection t="28" x="145.579" y="33.217" z="-6.3142" />
    <detection t="29" x="144.163" y="33.206" z="-6.3754" />
    <detection t="30" x="142.733" y="33.219" z="-6.2438" />
    <detection t="31" x="141.308" y="33.252" z="-6.5838" />
    <detection t="32" x="139.907" y="33.261" z="-6.7635" />
    <detection t="33" x="138.499" y="33.267" z="-6.6309" />
    <detection t="34" x="137.114" y="33.297" z="-6.6471" />
    <detection t="35" x="135.716" y="33.341" z="-6.5376" />
    <detection t="36" x="134.304" y="33.352" z="-6.4502" />
    <detection t="37" x="132.906" y="33.373" z="-6.3819" />
    <detection t="38" x="131.486" y="33.398" z="-6.326" />
    <detection t="39" x="130.116" y="33.397" z="-6.2619" />
    <detection t="40" x="128.704" y="33.426" z="-6.2125" />
    <detection t="41" x="127.322" y="33.47" z="-6.1127" />
    <detection t="42" x="125.954" y="33.485" z="-6.0114" />
    <detection t="43" x="124.542" y="33.508" z="-5.9638" />
    <detection t="44" x="123.183" y="33.513" z="-5.9415" />
    <detection t="45" x="121.82" y="33.553" z="-5.8322" />
    <detection t="46" x="120.453" y="33.545" z="-5.8964" />
    <detection t="47" x="119.091" y="33.57" z="-6.2134" />
    <detection t="48" x="117.74" y="33.576" z="-6.1054" />
    <detection t="49" x="116.382" y="33.608" z="-6.1214" />
    <detection t="50" x="114.974" y="33.63" z="-6.0159" />
    <detection t="51" x="113.646" y="33.673" z="-5.9292" />
    <detection t="52" x="112.286" y="33.716" z="-5.8513" />
    <detection t="53" x="110.883" y="33.732" z="-5.7955" />
    <detection t="54" x="109.555" y="33.792" z="-5.6223" />
    <detection t="55" x="108.188" y="33.802" z="-5.6029" />
    <detection t="56" x="106.846" y="33.865" z="-5.5336" />
    <detection t="57" x="105.553" y="33.856" z="-5.5985" />
    <detection t="58" x="104.206" y="33.903" z="-5.7016" />
    <detection t="59" x="102.905" y="33.922" z="-5.9538" />
    <detection t="60" x="101.595" y="33.922" z="-5.8793" />
    <detection t="61" x="100.267" y="33.948" z="-5.8295" />
  </particle>
  <particle nSpots="33">
    <detection t="80" x="508.059" y="80.415" z="-17.0954" />
    <detection t="81" x="497.28" y="80.135" z="-16.9781" />
    <detection t="82" x="486.383" y="79.905" z="-17.5443" />
    <detection t="83" x="475.44" y="79.815" z="-17.0478" />
    <detection t="84" x="464.623" y="79.814" z="-16.9597" />
    <detection t="85" x="453.829" y="79.72" z="-16.9922" />
    <detection t="86" x="442.952" y="79.621" z="-17.1702" />
    <detection t="87" x="432.121" y="79.503" z="-16.8243" />
    <detection t="88" x="421.249" y="79.368" z="-16.9624" />
    <detection t="89" x="410.445" y="79.236" z="-17.2063" />
    <detection t="90" x="399.585" y="79.117" z="-16.7405" />
    <detection t="91" x="388.716" y="79.037" z="-16.8359" />
    <detection t="92" x="377.81" y="78.897" z="-16.6102" />
    <detection t="93" x="366.963" y="78.757" z="-16.6533" />
    <detection t="94" x="356.021" y="78.54" z="-16.3817" />
    <detection t="95" x="345.146" y="78.417" z="-16.5375" />
    <detection t="96" x="334.263" y="78.283" z="-16.5693" />
    <detection t="97" x="323.202" y="78.291" z="-16.7372" />
    <detection t="98" x="313.751" y="78.895" z="-15.5795" />
    <detection t="99" x="307.723" y="79.961" z="-14.1107" />
    <detection t="100" x="303.583" y="81.34" z="-12.8388" />
    <detection t="101" x="300.467" y="82.663" z="-12.0579" />
    <detection t="102" x="297.937" y="83.686" z="-11.2735" />
    <detection t="103" x="295.65" y="84.425" z="-10.7664" />
    <detection t="104" x="293.58" y="85.049" z="-10.4499" />
    <detection t="105" x="291.612" y="85.537" z="-10.1287" />
    <detection t="106" x="289.739" y="86.017" z="-9.4345" />
    <detection t="107" x="287.884" y="86.437" z="-9.5819" />
    <detection t="108" x="286.104" y="86.84" z="-9.3107" />
    <detection t="109" x="284.365" y="87.227" z="-9.2093" />
    <detection t="110" x="282.678" y="87.611" z="-9.1725" />
    <detection t="111" x="280.978" y="87.947" z="-9.1657" />
    <detection t="112" x="279.276" y="88.229" z="-9.3208" />
  </particle>
  <particle nSpots="23">
    <detection t="0" x="130.189" y="34.853" z="-6.6948" />
    <detection t="1" x="128.817" y="34.869" z="-6.8822" />
    <detection t="2" x="127.423" y="34.886" z="-7.0723" />
    <detection t="3" x="126.05" y="34.917" z="-6.9537" />
    <detection t="4" x="124.695" y="34.949" z="-6.9076" />
    <detection t="5" x="123.338" y="34.967" z="-6.8323" />
    <detection t="6" x="121.982" y="35.005" z="-6.7324" />
    <detection t="7" x="120.628" y="35.045" z="-6.662" />
    <detection t="8" x="119.307" y="35.043" z="-6.6494" />
    <detection t="9" x="117.946" y="35.061" z="-6.5436" />
    <detection t="10" x="116.609" y="35.073" z="-6.4733" />
    <detection t="11" x="115.265" y="35.133" z="-6.3117" />
    <detection t="12" x="113.9" y="35.166" z="-6.3896" />
    <detection t="13" x="112.527" y="35.178" z="-6.6037" />
    <detection t="14" x="111.186" y="35.201" z="-6.5522" />
    <detection t="15" x="109.857" y="35.25" z="-6.5743" />
    <detection t="16" x="108.525" y="35.273" z="-6.5368" />
    <detection t="17" x="107.187" y="35.309" z="-6.5089" />
    <detection t="18" x="105.863" y="35.343" z="-6.4056" />
    <detection t="19" x="104.537" y="35.38" z="-6.379" />
    <detection t="20" x="103.248" y="35.378" z="-6.305" />
    <detection t="21" x="101.906" y="35.397" z="-6.1779" />
    <detection t="22" x="100.623" y="35.443" z="-6.1917" />
  </particle>
  <particle nSpots="154">
    <detection t="118" x="507.59" y="52.174" z="-14.7053" />
    <detection t="119" x="496.567" y="51.998" z="-14.8743" />
    <detection t="120" x="485.467" y="51.835" z="-14.7534" />
    <detection t="121" x="474.306" y="51.76" z="-14.6344" />
    <detection t="122" x="463.204" y="51.579" z="-15.0329" />
    <detection t="123" x="452.098" y="51.483" z="-14.4295" />
    <detection t="124" x="441.007" y="51.347" z="-14.7556" />
    <detection t="125" x="429.961" y="51.255" z="-14.6262" />
    <detection t="126" x="418.898" y="51.08" z="-14.4568" />
    <detection t="127" x="407.84" y="50.969" z="-14.7902" />
    <detection t="128" x="396.763" y="50.802" z="-14.2933" />
    <detection t="129" x="385.686" y="50.678" z="-14.6206" />
    <detection t="130" x="374.596" y="50.54" z="-14.1445" />
    <detection t="131" x="363.534" y="50.381" z="-14.3495" />
    <detection t="132" x="352.421" y="50.252" z="-14.0677" />
    <detection t="133" x="341.319" y="50.03" z="-14.3663" />
    <detection t="134" x="330.18" y="49.816" z="-14.1161" />
    <detection t="135" x="319.056" y="49.25" z="-13.6137" />
    <detection t="136" x="311.64" y="47.821" z="-10.4693" />
    <detection t="137" x="307.888" y="46.398" z="-7.6538" />
    <detection t="138" x="305.321" y="45.155" z="-5.7201" />
    <detection t="139" x="303.215" y="44.022" z="-4.5257" />
    <detection t="140" x="301.3" y="42.99" z="-3.6513" />
    <detection t="141" x="299.524" y="42.073" z="-2.7853" />
    <detection t="142" x="297.826" y="41.235" z="-1.958" />
    <detection t="143" x="296.155" y="40.462" z="-1.7859" />
    <detection t="144" x="294.496" y="39.757" z="-1.564" />
    <detection t="145" x="292.868" y="39.084" z="-0.6479" />
    <detection t="146" x="291.254" y="38.478" z="-1.0801" />
    <detection t="147" x="289.638" y="37.923" z="-0.7299" />
    <detection t="148" x="288.034" y="37.445" z="0.02073" />
    <detection t="149" x="286.437" y="37.023" z="-0.3623" />
    <detection t="150" x="284.78" y="36.637" z="-0.3852" />
    <detection t="151" x="283.192" y="36.294" z="-0.4116" />
    <detection t="152" x="281.602" y="35.957" z="-0.4086" />
    <detection t="153" x="279.969" y="35.652" z="-0.1994" />
    <detection t="154" x="278.379" y="35.4" z="0.07217" />
    <detection t="155" x="276.755" y="35.181" z="0.5739" />
    <detection t="156" x="275.153" y="35.02" z="-0.1129" />
    <detection t="157" x="273.44" y="34.818" z="0.6272" />
    <detection t="158" x="271.863" y="34.683" z="0.1196" />
    <detection t="159" x="270.176" y="34.58" z="0.5766" />
    <detection t="160" x="268.646" y="34.367" z="0.3126" />
    <detection t="161" x="266.898" y="34.271" z="-0.2824" />
    <detection t="162" x="265.303" y="34.162" z="0.5882" />
    <detection t="163" x="263.617" y="34.069" z="0.06802" />
    <detection t="164" x="261.994" y="33.971" z="0.05781" />
    <detection t="165" x="260.36" y="33.918" z="0.8388" />
    <detection t="166" x="258.724" y="33.841" z="0.6927" />
    <detection t="167" x="257.098" y="33.789" z="0.5449" />
    <detection t="168" x="255.48" y="33.734" z="0.3304" />
    <detection t="169" x="253.822" y="33.685" z="0.187" />
    <detection t="170" x="252.182" y="33.621" z="1.2119" />
    <detection t="171" x="250.566" y="33.57" z="1.018" />
    <detection t="172" x="248.941" y="33.524" z="0.9047" />
    <detection t="173" x="247.305" y="33.483" z="0.796" />
    <detection t="174" x="245.653" y="33.471" z="0.7185" />
    <detection t="175" x="244.026" y="33.461" z="0.5787" />
    <detection t="176" x="242.39" y="33.452" z="0.6715" />
    <detection t="177" x="240.768" y="33.404" z="0.5681" />
    <detection t="178" x="239.179" y="33.399" z="0.5213" />
    <detection t="179" x="237.536" y="33.381" z="0.5356" />
    <detection t="180" x="235.919" y="33.361" z="0.5934" />
    <detection t="181" x="234.292" y="33.371" z="0.5795" />
    <detection t="182" x="232.686" y="33.342" z="0.4627" />
    <detection t="183" x="231.08" y="33.302" z="0.5925" />
    <detection t="184" x="229.482" y="33.285" z="0.6479" />
    <detection t="185" x="227.816" y="33.296" z="0.8569" />
    <detection t="186" x="226.23" y="33.307" z="0.6786" />
    <detection t="187" x="224.608" y="33.307" z="0.7762" />
    <detection t="188" x="222.993" y="33.329" z="0.8358" />
    <detection t="189" x="221.402" y="33.328" z="0.8128" />
    <detection t="190" x="219.775" y="33.34" z="0.8928" />
    <detection t="191" x="218.179" y="33.347" z="0.9795" />
    <detection t="192" x="216.552" y="33.326" z="0.9263" />
    <detection t="193" x="214.956" y="33.31" z="0.8717" />
    <detection t="194" x="213.364" y="33.303" z="0.91" />
    <detection t="195" x="211.743" y="33.313" z="0.986" />
    <detection t="196" x="210.164" y="33.315" z="1.1459" />
    <detection t="197" x="208.594" y="33.327" z="1.163" />
    <detection t="198" x="206.982" y="33.283" z="1.1648" />
    <detection t="199" x="205.4" y="33.303" z="0.9654" />
    <detection t="200" x="203.806" y="33.273" z="2.0407" />
    <detection t="201" x="202.265" y="33.263" z="2.0266" />
    <detection t="202" x="200.703" y="33.255" z="2.0313" />
    <detection t="203" x="199.125" y="33.232" z="2.0603" />
    <detection t="204" x="197.604" y="33.22" z="1.9723" />
    <detection t="205" x="196.039" y="33.195" z="2.0765" />
    <detection t="206" x="194.507" y="33.182" z="2.0485" />
    <detection t="207" x="192.96" y="33.164" z="2.0323" />
    <detection t="208" x="191.4" y="33.135" z="1.9661" />
    <detection t="209" x="189.872" y="33.14" z="1.9921" />
    <detection t="210" x="188.356" y="33.153" z="2.1337" />
    <detection t="211" x="186.82" y="33.179" z="2.2151" />
    <detection t="212" x="185.254" y="33.185" z="2.2449" />
    <detection t="213" x="183.718" y="33.15" z="2.1706" />
    <detection t="214" x="182.189" y="33.135" z="2.182" />
    <detection t="215" x="180.689" y="33.129" z="2.2465" />
    <detection t="216" x="179.167" y="33.11" z="2.2769" />
    <detection t="217" x="177.626" y="33.122" z="2.2664" />
    <detection t="218" x="176.096" y="33.15" z="2.3538" />
    <detection t="219" x="174.584" y="33.15" z="2.4668" />
    <detection t="220" x="173.103" y="33.154" z="2.4563" />
    <detection t="221" x="171.59" y="33.135" z="2.5658" />
    <detection t="222" x="170.136" y="33.135" z="2.527" />
    <detection t="223" x="168.635" y="33.145" z="2.5257" />
    <detection t="224" x="167.123" y="33.149" z="2.735" />
    <detection t="225" x="165.645" y="33.196" z="2.7212" />
    <detection t="226" x="164.155" y="33.203" z="2.8133" />
    <detection t="227" x="162.692" y="33.212" z="2.8959" />
    <detection t="228" x="161.203" y="33.208" z="2.8367" />
    <detection t="229" x="159.719" y="33.203" z="3.143" />
    <detection t="230" x="158.241" y="33.189" z="2.9689" />
    <detection t="231" x="156.778" y="33.202" z="3.0008" />
    <detection t="232" x="155.282" y="33.226" z="3.2159" />
    <detection t="233" x="153.807" y="33.247" z="3.1511" />
    <detection t="234" x="152.341" y="33.226" z="3.3346" />
    <detection t="235" x="150.858" y="33.246" z="3.2511" />
    <detection t="236" x="149.391" y="33.244" z="3.1531" />
    <detection t="237" x="147.979" y="33.269" z="3.3861" />
    <detection t="238" x="146.531" y="33.285" z="3.4196" />
    <detection t="239" x="145.1" y="33.246" z="3.4241" />
    <detection t="240" x="143.658" y="33.281" z="3.567" />
    <detection t="241" x="142.211" y="33.282" z="3.3373" />
    <detection t="242" x="140.784" y="33.331" z="3.7396" />
    <detection t="243" x="139.349" y="33.339" z="3.3263" />
    <detection t="244" x="137.909" y="33.395" z="3.4609" />
    <detection t="245" x="136.504" y="33.441" z="3.4789" />
    <detection t="246" x="135.1" y="33.453" z="3.6696" />
    <detection t="247" x="133.659" y="33.492" z="3.7207" />
    <detection t="248" x="132.244" y="33.487" z="3.7672" />
    <detection t="249" x="130.809" y="33.529" z="3.7814" />
    <detection t="250" x="129.399" y="33.546" z="3.8342" />
    <detection t="251" x="127.99" y="33.578" z="3.9002" />
    <detection t="252" x="126.632" y="33.619" z="3.9719" />
    <detection t="253" x="125.198" y="33.644" z="3.8499" />
    <detection t="254" x="123.828" y="33.659" z="3.8737" />
    <detection t="255" x="122.459" y="33.671" z="4.145" />
    <detection t="256" x="121.069" y="33.692" z="3.9916" />
    <detection t="257" x="119.673" y="33.721" z="4.1399" />
    <detection t="258" x="118.34" y="33.712" z="4.2083" />
    <detection t="259" x="116.931" y="33.74" z="4.269" />
    <detection t="260" x="115.561" y="33.745" z="4.3108" />
    <detection t="261" x="114.188" y="33.761" z="4.3333" />
    <detection t="262" x="112.83" y="33.795" z="4.3467" />
    <detection t="263" x="111.434" y="33.833" z="4.4205" />
    <detection t="264" x="110.058" y="33.876" z="4.4909" />
    <detection t="265" x="108.729" y="33.905" z="4.5017" />
    <detection t="266" x="107.369" y="33.913" z="4.4966" />
    <detection t="267" x="106.027" y="33.958" z="4.4768" />
    <detection t="268" x="104.67" y="33.981" z="4.4836" />
    <detection t="269" x="103.351" y="33.978" z="4.5389" />
    <detection t="270" x="101.988" y="33.993" z="4.6437" />
    <detection t="271" x="100.675" y="34.028" z="4.7132" />
  </particle>
  <particle nSpots="157">
    <detection t="4442" x="515.133" y="53.168" z="-19.4771" />
    <detection t="4443" x="505.009" y="53.022" z="-19.4424" />
    <detection t="4444" x="494.824" y="52.85" z="-19.7451" />
    <detection t="4445" x="484.634" y="52.742" z="-18.8179" />
    <detection t="4446" x="474.293" y="52.62" z="-18.9234" />
    <detection t="4447" x="464.017" y="52.446" z="-19.0173" />
    <detection t="4448" x="453.723" y="52.373" z="-19.134" />
    <detection t="4449" x="443.507" y="52.255" z="-18.8308" />
    <detection t="4450" x="433.235" y="52.136" z="-18.8799" />
    <detection t="4451" x="422.999" y="51.992" z="-19.2174" />
    <detection t="4452" x="412.801" y="51.837" z="-19.1952" />
    <detection t="4453" x="402.564" y="51.759" z="-18.3778" />
    <detection t="4454" x="392.254" y="51.613" z="-18.6823" />
    <detection t="4455" x="381.995" y="51.505" z="-18.7703" />
    <detection t="4456" x="371.725" y="51.357" z="-18.8162" />
    <detection t="4457" x="361.514" y="51.224" z="-18.5614" />
    <detection t="4458" x="351.209" y="51.084" z="-18.3602" />
    <detection t="4459" x="340.97" y="50.902" z="-18.9814" />
    <detection t="4460" x="330.676" y="50.683" z="-18.5069" />
    <detection t="4461" x="320.421" y="50.27" z="-17.5504" />
    <detection t="4462" x="312.245" y="49.179" z="-16.7485" />
    <detection t="4463" x="307.039" y="47.889" z="-15.4323" />
    <detection t="4464" x="303.415" y="46.696" z="-14.2852" />
    <detection t="4465" x="300.543" y="45.653" z="-13.5922" />
    <detection t="4466" x="298.156" y="44.717" z="-13.0301" />
    <detection t="4467" x="296.009" y="43.892" z="-12.7147" />
    <detection t="4468" x="293.996" y="43.168" z="-12.0882" />
    <detection t="4469" x="292.151" y="42.522" z="-11.8681" />
    <detection t="4470" x="290.314" y="41.981" z="-11.8845" />
    <detection t="4471" x="288.594" y="41.454" z="-11.6403" />
    <detection t="4472" x="286.885" y="41.013" z="-11.6641" />
    <detection t="4473" x="285.232" y="40.594" z="-11.0514" />
    <detection t="4474" x="283.58" y="40.257" z="-11.0363" />
    <detection t="4475" x="281.939" y="39.921" z="-10.9843" />
    <detection t="4476" x="280.333" y="39.646" z="-10.7669" />
    <detection t="4477" x="278.724" y="39.385" z="-10.9645" />
    <detection t="4478" x="277.081" y="39.144" z="-10.8648" />
    <detection t="4479" x="275.451" y="38.92" z="-10.646" />
    <detection t="4480" x="273.859" y="38.758" z="-10.7305" />
    <detection t="4481" x="272.266" y="38.605" z="-10.5426" />
    <detection t="4482" x="270.69" y="38.443" z="-10.6196" />
    <detection t="4483" x="269.061" y="38.313" z="-10.3897" />
    <detection t="4484" x="267.469" y="38.192" z="-10.4648" />
    <detection t="4485" x="265.874" y="38.096" z="-10.4516" />
    <detection t="4486" x="264.278" y="37.993" z="-10.214" />
    <detection t="4487" x="262.69" y="37.927" z="-10.2484" />
    <detection t="4488" x="261.095" y="37.861" z="-10.2757" />
    <detection t="4489" x="259.506" y="37.816" z="-10.3247" />
    <detection t="4490" x="257.896" y="37.75" z="-10.1493" />
    <detection t="4491" x="256.324" y="37.691" z="-10.2262" />
    <detection t="4492" x="254.749" y="37.608" z="-10.2031" />
    <detection t="4493" x="253.167" y="37.553" z="-10.2156" />
    <detection t="4494" x="251.574" y="37.493" z="-10.226" />
    <detection t="4495" x="249.986" y="37.461" z="-10.22" />
    <detection t="4496" x="248.398" y="37.449" z="-10.2487" />
    <detection t="4497" x="246.808" y="37.413" z="-9.9403" />
    <detection t="4498" x="245.283" y="37.362" z="-9.9206" />
    <detection t="4499" x="243.699" y="37.305" z="-9.9143" />
    <detection t="4500" x="242.132" y="37.304" z="-9.8642" />
    <detection t="4501" x="240.571" y="37.308" z="-9.9857" />
    <detection t="4502" x="238.994" y="37.282" z="-9.9408" />
    <detection t="4503" x="237.416" y="37.263" z="-9.8345" />
    <detection t="4504" x="235.892" y="37.236" z="-9.8949" />
    <detection t="4505" x="234.328" y="37.227" z="-9.8475" />
    <detection t="4506" x="232.78" y="37.239" z="-9.8231" />
    <detection t="4507" x="231.213" y="37.205" z="-9.8027" />
    <detection t="4508" x="229.666" y="37.209" z="-9.8237" />
    <detection t="4509" x="228.086" y="37.207" z="-9.8065" />
    <detection t="4510" x="226.524" y="37.208" z="-9.7775" />
    <detection t="4511" x="224.979" y="37.186" z="-9.7713" />
    <detection t="4512" x="223.434" y="37.177" z="-9.7129" />
    <detection t="4513" x="221.892" y="37.149" z="-9.7402" />
    <detection t="4514" x="220.361" y="37.158" z="-9.7003" />
    <detection t="4515" x="218.794" y="37.173" z="-9.6597" />
    <detection t="4516" x="217.229" y="37.17" z="-9.6208" />
    <detection t="4517" x="215.683" y="37.186" z="-9.5874" />
    <detection t="4518" x="214.139" y="37.142" z="-9.5962" />
    <detection t="4519" x="212.61" y="37.126" z="-9.6326" />
    <detection t="4520" x="211.051" y="37.127" z="-9.5403" />
    <detection t="4521" x="209.553" y="37.089" z="-9.3663" />
    <detection t="4522" x="208.061" y="37.082" z="-9.4286" />
    <detection t="4523" x="206.516" y="37.065" z="-9.3292" />
    <detection t="4524" x="205.043" y="37.064" z="-9.2898" />
    <detection t="4525" x="203.527" y="37.058" z="-9.1295" />
    <detection t="4526" x="202.043" y="37.055" z="-9.2839" />
    <detection t="4527" x="200.539" y="37.044" z="-9.2794" />
    <detection t="4528" x="199.037" y="37.048" z="-9.1659" />
    <detection t="4529" x="197.55" y="37.048" z="-9.2868" />
    <detection t="4530" x="196.063" y="37.026" z="-9.221" />
    <detection t="4531" x="194.572" y="37.013" z="-9.396" />
    <detection t="4532" x="193.095" y="37.044" z="-9.3132" />
    <detection t="4533" x="191.596" y="37.007" z="-9.2611" />
    <detection t="4534" x="190.113" y="37.017" z="-9.3499" />
    <detection t="4535" x="188.643" y="36.989" z="-9.3098" />
    <detection t="4536" x="187.164" y="37.004" z="-9.316" />
    <detection t="4537" x="185.693" y="36.989" z="-9.3557" />
    <detection t="4538" x="184.198" y="36.981" z="-9.2538" />
    <detection t="4539" x="182.712" y="37.008" z="-9.3967" />
    <detection t="4540" x="181.245" y="37.011" z="-9.3157" />
    <detection t="4541" x="179.766" y="36.966" z="-9.3092" />
    <detection t="4542" x="178.323" y="36.981" z="-9.353" />
    <detection t="4543" x="176.847" y="36.946" z="-9.294" />
    <detection t="4544" x="175.4" y="36.94" z="-9.4016" />
    <detection t="4545" x="173.925" y="36.93" z="-9.2865" />
    <detection t="4546" x="172.47" y="36.919" z="-9.4324" />
    <detection t="4547" x="171.016" y="36.924" z="-9.2991" />
    <detection t="4548" x="169.589" y="36.921" z="-9.3046" />
    <detection t="4549" x="168.159" y="36.903" z="-9.2482" />
    <detection t="4550" x="166.716" y="36.901" z="-9.2592" />
    <detection t="4551" x="165.273" y="36.922" z="-9.17" />
    <detection t="4552" x="163.821" y="36.927" z="-9.1617" />
    <detection t="4553" x="162.387" y="36.923" z="-9.1065" />
    <detection t="4554" x="160.988" y="36.906" z="-9.0711" />
    <detection t="4555" x="159.538" y="36.895" z="-9.1293" />
    <detection t="4556" x="158.137" y="36.909" z="-8.9827" />
    <detection t="4557" x="156.741" y="36.912" z="-9.0106" />
    <detection t="4558" x="155.318" y="36.929" z="-8.8689" />
    <detection t="4559" x="153.894" y="36.938" z="-8.8671" />
    <detection t="4560" x="152.48" y="36.969" z="-8.8598" />
    <detection t="4561" x="151.083" y="36.996" z="-8.714" />
    <detection t="4562" x="149.705" y="37.014" z="-8.6595" />
    <detection t="4563" x="148.319" y="37.005" z="-8.6436" />
    <detection t="4564" x="146.94" y="37.055" z="-8.5117" />
    <detection t="4565" x="145.527" y="37.04" z="-8.4684" />
    <detection t="4566" x="144.149" y="37.088" z="-8.6379" />
    <detection t="4567" x="142.734" y="37.126" z="-8.6051" />
    <detection t="4568" x="141.367" y="37.115" z="-8.5543" />
    <detection t="4569" x="140.0" y="37.144" z="-8.6666" />
    <detection t="4570" x="138.558" y="37.154" z="-8.5642" />
    <detection t="4571" x="137.189" y="37.163" z="-8.5334" />
    <detection t="4572" x="135.835" y="37.197" z="-8.4964" />
    <detection t="4573" x="134.436" y="37.232" z="-8.4366" />
    <detection t="4574" x="133.064" y="37.269" z="-8.3396" />
    <detection t="4575" x="131.715" y="37.275" z="-8.2634" />
    <detection t="4576" x="130.348" y="37.327" z="-8.2773" />
    <detection t="4577" x="129.002" y="37.347" z="-8.1808" />
    <detection t="4578" x="127.646" y="37.384" z="-8.045" />
    <detection t="4579" x="126.318" y="37.419" z="-8.023" />
    <detection t="4580" x="124.946" y="37.447" z="-8.2796" />
    <detection t="4581" x="123.587" y="37.491" z="-8.2796" />
    <detection t="4582" x="122.249" y="37.459" z="-8.2984" />
    <detection t="4583" x="120.925" y="37.493" z="-8.184" />
    <detection t="4584" x="119.569" y="37.521" z="-8.0935" />
    <detection t="4585" x="118.21" y="37.526" z="-8.0175" />
    <detection t="4586" x="116.849" y="37.572" z="-8.0398" />
    <detection t="4587" x="115.541" y="37.581" z="-7.9427" />
    <detection t="4588" x="114.235" y="37.611" z="-7.935" />
    <detection t="4589" x="112.878" y="37.623" z="-7.8862" />
    <detection t="4590" x="111.57" y="37.65" z="-7.8059" />
    <detection t="4591" x="110.231" y="37.67" z="-7.7903" />
    <detection t="4592" x="108.893" y="37.704" z="-7.738" />
    <detection t="4593" x="107.609" y="37.733" z="-7.6793" />
    <detection t="4594" x="106.31" y="37.765" z="-7.9687" />
    <detection t="4595" x="105.01" y="37.751" z="-7.8894" />
    <detection t="4596" x="103.741" y="37.797" z="-7.9437" />
    <detection t="4597" x="102.458" y="37.819" z="-7.9593" />
    <detection t="4598" x="101.134" y="37.828" z="-7.8785" />
  </particle>
  <particle nSpots="146">
    <detection t="124" x="513.112" y="58.172" z="-18.6637" />
    <detection t="125" x="502.705" y="57.982" z="-18.8596" />
    <detection t="126" x="492.297" y="57.791" z="-18.6907" />
    <detection t="127" x="481.843" y="57.649" z="-18.7411" />
    <detection t="128" x="471.355" y="57.556" z="-18.482" />
    <detection t="129" x="460.934" y="57.424" z="-18.5321" />
    <detection t="130" x="450.506" y="57.331" z="-18.7111" />
    <detection t="131" x="440.072" y="57.238" z="-18.2238" />
    <detection t="132" x="429.678" y="57.096" z="-18.3179" />
    <detection t="133" x="419.289" y="56.957" z="-18.0591" />
    <detection t="134" x="408.859" y="56.794" z="-18.2224" />
    <detection t="135" x="398.415" y="56.662" z="-17.9555" />
    <detection t="136" x="387.929" y="56.541" z="-17.9316" />
    <detection t="137" x="377.459" y="56.429" z="-18.3313" />
    <detection t="138" x="367.007" y="56.273" z="-17.8818" />
    <detection t="139" x="356.568" y="56.142" z="-18.1341" />
    <detection t="140" x="346.134" y="55.97" z="-17.7435" />
    <detection t="141" x="335.67" y="55.748" z="-17.5146" />
    <detection t="142" x="325.157" y="55.489" z="-17.9636" />
    <detection t="143" x="315.505" y="54.975" z="-17.085" />
    <detection t="144" x="308.647" y="54.281" z="-15.8497" />
    <detection t="145" x="303.91" y="53.554" z="-14.798" />
    <detection t="146" x="300.318" y="52.899" z="-13.6394" />
    <detection t="147" x="297.295" y="52.277" z="-12.8824" />
    <detection t="148" x="294.62" y="51.749" z="-12.305" />
    <detection t="149" x="292.224" y="51.242" z="-11.9031" />
    <detection t="150" x="289.908" y="50.821" z="-11.5688" />
    <detection t="151" x="287.807" y="50.412" z="-11.3102" />
    <detection t="152" x="285.762" y="50.063" z="-11.1958" />
    <detection t="153" x="283.749" y="49.754" z="-11.1212" />
    <detection t="154" x="281.827" y="49.46" z="-10.9761" />
    <detection t="155" x="279.898" y="49.257" z="-10.868" />
    <detection t="156" x="278.025" y="49.075" z="-10.8839" />
    <detection t="157" x="276.218" y="48.894" z="-10.6964" />
    <detection t="158" x="274.407" y="48.714" z="-10.832" />
    <detection t="159" x="272.636" y="48.571" z="-10.6316" />
    <detection t="160" x="270.836" y="48.413" z="-10.7431" />
    <detection t="161" x="269.087" y="48.303" z="-10.5611" />
    <detection t="162" x="267.314" y="48.202" z="-10.7424" />
    <detection t="163" x="265.537" y="48.113" z="-10.6772" />
    <detection t="164" x="263.789" y="48.007" z="-10.5571" />
    <detection t="165" x="262.08" y="47.923" z="-10.464" />
    <detection t="166" x="260.351" y="47.842" z="-10.5788" />
    <detection t="167" x="258.654" y="47.78" z="-10.618" />
    <detection t="168" x="256.93" y="47.753" z="-10.5459" />
    <detection t="169" x="255.207" y="47.715" z="-10.4162" />
    <detection t="170" x="253.537" y="47.651" z="-10.4481" />
    <detection t="171" x="251.851" y="47.607" z="-10.4879" />
    <detection t="172" x="250.127" y="47.545" z="-10.4084" />
    <detection t="173" x="248.418" y="47.522" z="-10.4207" />
    <detection t="174" x="246.742" y="47.488" z="-10.504" />
    <detection t="175" x="245.051" y="47.468" z="-10.532" />
    <detection t="176" x="243.392" y="47.428" z="-10.4128" />
    <detection t="177" x="241.721" y="47.428" z="-10.312" />
    <detection t="178" x="240.054" y="47.411" z="-10.1983" />
    <detection t="179" x="238.361" y="47.362" z="-10.249" />
    <detection t="180" x="236.691" y="47.365" z="-10.2846" />
    <detection t="181" x="235.065" y="47.349" z="-10.0952" />
    <detection t="182" x="233.376" y="47.338" z="-10.0869" />
    <detection t="183" x="231.717" y="47.315" z="-10.1174" />
    <detection t="184" x="230.083" y="47.305" z="-10.1703" />
    <detection t="185" x="228.401" y="47.293" z="-10.1145" />
    <detection t="186" x="226.739" y="47.265" z="-10.1907" />
    <detection t="187" x="225.096" y="47.259" z="-10.0721" />
    <detection t="188" x="223.449" y="47.247" z="-10.0608" />
    <detection t="189" x="221.828" y="47.247" z="-9.9891" />
    <detection t="190" x="220.189" y="47.246" z="-10.0032" />
    <detection t="191" x="218.545" y="47.229" z="-9.9834" />
    <detection t="192" x="216.924" y="47.241" z="-9.9151" />
    <detection t="193" x="215.282" y="47.232" z="-9.9362" />
    <detection t="194" x="213.702" y="47.237" z="-9.9241" />
    <detection t="195" x="212.058" y="47.249" z="-9.8735" />
    <detection t="196" x="210.423" y="47.225" z="-9.8107" />
    <detection t="197" x="208.818" y="47.211" z="-9.865" />
    <detection t="198" x="207.193" y="47.195" z="-9.8044" />
    <detection t="199" x="205.558" y="47.207" z="-9.8517" />
    <detection t="200" x="203.94" y="47.197" z="-9.8089" />
    <detection t="201" x="202.336" y="47.194" z="-9.7877" />
    <detection t="202" x="200.712" y="47.175" z="-9.7551" />
    <detection t="203" x="199.106" y="47.19" z="-9.7535" />
    <detection t="204" x="197.521" y="47.198" z="-9.751" />
    <detection t="205" x="195.92" y="47.183" z="-9.6612" />
    <detection t="206" x="194.321" y="47.205" z="-9.629" />
    <detection t="207" x="192.762" y="47.197" z="-9.6289" />
    <detection t="208" x="191.129" y="47.187" z="-9.5717" />
    <detection t="209" x="189.542" y="47.192" z="-9.5763" />
    <detection t="210" x="187.919" y="47.179" z="-9.505" />
    <detection t="211" x="186.377" y="47.203" z="-9.5258" />
    <detection t="212" x="184.802" y="47.163" z="-9.5283" />
    <detection t="213" x="183.251" y="47.154" z="-9.4414" />
    <detection t="214" x="181.697" y="47.15" z="-9.4585" />
    <detection t="215" x="180.155" y="47.178" z="-9.4705" />
    <detection t="216" x="178.586" y="47.176" z="-9.1925" />
    <detection t="217" x="177.036" y="47.168" z="-9.376" />
    <detection t="218" x="175.454" y="47.161" z="-9.371" />
    <detection t="219" x="173.9" y="47.182" z="-9.3223" />
    <detection t="220" x="172.347" y="47.19" z="-9.3113" />
    <detection t="221" x="170.823" y="47.214" z="-9.1927" />
    <detection t="222" x="169.287" y="47.2" z="-9.2425" />
    <detection t="223" x="167.748" y="47.178" z="-9.176" />
    <detection t="224" x="166.216" y="47.209" z="-9.0794" />
    <detection t="225" x="164.677" y="47.238" z="-9.1524" />
    <detection t="226" x="163.14" y="47.255" z="-9.1042" />
    <detection t="227" x="161.596" y="47.253" z="-9.0527" />
    <detection t="228" x="160.079" y="47.274" z="-8.8813" />
    <detection t="229" x="158.585" y="47.282" z="-8.9738" />
    <detection t="230" x="157.046" y="47.303" z="-8.9139" />
    <detection t="231" x="155.527" y="47.288" z="-8.8845" />
    <detection t="232" x="154.028" y="47.33" z="-8.8098" />
    <detection t="233" x="152.501" y="47.345" z="-8.8652" />
    <detection t="234" x="150.998" y="47.364" z="-8.7742" />
    <detection t="235" x="149.473" y="47.399" z="-8.771" />
    <detection t="236" x="147.952" y="47.414" z="-9.0148" />
    <detection t="237" x="146.461" y="47.424" z="-8.9826" />
    <detection t="238" x="144.939" y="47.431" z="-8.9617" />
    <detection t="239" x="143.462" y="47.462" z="-8.915" />
    <detection t="240" x="141.966" y="47.46" z="-8.8635" />
    <detection t="241" x="140.515" y="47.47" z="-8.8629" />
    <detection t="242" x="139.041" y="47.512" z="-8.8306" />
    <detection t="243" x="137.567" y="47.532" z="-8.7548" />
    <detection t="244" x="136.081" y="47.559" z="-8.7406" />
    <detection t="245" x="134.609" y="47.586" z="-8.6159" />
    <detection t="246" x="133.125" y="47.622" z="-8.6601" />
    <detection t="247" x="131.693" y="47.637" z="-8.5808" />
    <detection t="248" x="130.225" y="47.657" z="-8.409" />
    <detection t="249" x="128.746" y="47.7" z="-8.4727" />
    <detection t="250" x="127.275" y="47.727" z="-8.3355" />
    <detection t="251" x="125.832" y="47.751" z="-8.6526" />
    <detection t="252" x="124.372" y="47.812" z="-8.5195" />
    <detection t="253" x="122.911" y="47.82" z="-8.5471" />
    <detection t="254" x="121.447" y="47.853" z="-8.4473" />
    <detection t="255" x="119.991" y="47.867" z="-8.4166" />
    <detection t="256" x="118.556" y="47.913" z="-8.2684" />
    <detection t="257" x="117.119" y="47.956" z="-8.3196" />
    <detection t="258" x="115.674" y="47.964" z="-8.1622" />
    <detection t="259" x="114.279" y="48.035" z="-8.1117" />
    <detection t="260" x="112.847" y="48.064" z="-8.0799" />
    <detection t="261" x="111.417" y="48.106" z="-8.2889" />
    <detection t="262" x="110.003" y="48.107" z="-8.2966" />
    <detection t="263" x="108.597" y="48.134" z="-8.2223" />
    <detection t="264" x="107.168" y="48.168" z="-8.1859" />
    <detection t="265" x="105.772" y="48.211" z="-8.0053" />
    <detection t="266" x="104.354" y="48.255" z="-7.9186" />
    <detection t="267" x="102.957" y="48.313" z="-7.9665" />
    <detection t="268" x="101.543" y="48.315" z="-7.7863" />
    <detection t="269" x="100.154" y="48.342" z="-7.7923" />
  </particle>
  <particle nSpots="17">
    <detection t="4464" x="510.494" y="81.948" z="-16.4897" />
    <detection t="4465" x="499.262" y="81.631" z="-16.4268" />
    <detection t="4466" x="487.949" y="81.387" z="-16.3809" />
    <detection t="4467" x="476.537" y="81.236" z="-16.5035" />
    <detection t="4468" x="465.241" y="81.26" z="-16.4635" />
    <detection t="4469" x="453.995" y="81.1" z="-16.1193" />
    <detection t="4470" x="442.595" y="80.993" z="-16.1881" />
    <detection t="4471" x="431.318" y="80.906" z="-16.3337" />
    <detection t="4472" x="420.01" y="80.758" z="-15.9876" />
    <detection t="4473" x="408.716" y="80.63" z="-16.0971" />
    <detection t="4474" x="397.347" y="80.512" z="-15.8034" />
    <detection t="4475" x="385.984" y="80.396" z="-15.9771" />
    <detection t="4476" x="374.65" y="80.267" z="-16.2487" />
    <detection t="4477" x="363.342" y="80.124" z="-15.7749" />
    <detection t="4478" x="351.988" y="79.908" z="-16.0416" />
    <detection t="4479" x="340.674" y="79.842" z="-15.589" />
    <detection t="4480" x="329.267" y="79.684" z="-15.8876" />
  </particle>
  <particle nSpots="153">
    <detection t="130" x="506.173" y="52.44" z="-17.8949" />
    <detection t="131" x="495.453" y="52.287" z="-17.6234" />
    <detection t="132" x="484.686" y="52.132" z="-17.7801" />
    <detection t="133" x="473.849" y="52.045" z="-17.478" />
    <detection t="134" x="463.07" y="51.869" z="-17.4739" />
    <detection t="135" x="452.315" y="51.788" z="-17.92" />
    <detection t="136" x="441.551" y="51.649" z="-17.1857" />
    <detection t="137" x="430.79" y="51.581" z="-17.4895" />
    <detection t="138" x="420.017" y="51.395" z="-17.5453" />
    <detection t="139" x="409.311" y="51.287" z="-17.0813" />
    <detection t="140" x="398.517" y="51.135" z="-17.3698" />
    <detection t="141" x="387.733" y="50.981" z="-16.9553" />
    <detection t="142" x="376.976" y="50.882" z="-17.2756" />
    <detection t="143" x="366.225" y="50.716" z="-16.8114" />
    <detection t="144" x="355.464" y="50.596" z="-17.182" />
    <detection t="145" x="344.752" y="50.397" z="-17.2327" />
    <detection t="146" x="334.002" y="50.189" z="-16.9655" />
    <detection t="147" x="323.138" y="49.868" z="-16.693" />
    <detection t="148" x="313.792" y="48.803" z="-16.6916" />
    <detection t="149" x="307.939" y="47.391" z="-15.8015" />
    <detection t="150" x="304.083" y="46.011" z="-14.2007" />
    <detection t="151" x="301.16" y="44.848" z="-13.1335" />
    <detection t="152" x="298.726" y="43.844" z="-12.3368" />
    <detection t="153" x="296.547" y="42.941" z="-11.4432" />
    <detection t="154" x="294.541" y="42.123" z="-11.158" />
    <detection t="155" x="292.618" y="41.431" z="-10.6032" />
    <detection t="156" x="290.81" y="40.822" z="-10.3178" />
    <detection t="157" x="289.044" y="40.26" z="-10.1637" />
    <detection t="158" x="287.313" y="39.773" z="-9.8444" />
    <detection t="159" x="285.65" y="39.342" z="-9.8503" />
    <detection t="160" x="283.957" y="38.968" z="-9.5878" />
    <detection t="161" x="282.285" y="38.617" z="-9.5711" />
    <detection t="162" x="280.654" y="38.316" z="-9.4726" />
    <detection t="163" x="279.006" y="38.078" z="-9.3989" />
    <detection t="164" x="277.379" y="37.794" z="-9.3338" />
    <detection t="165" x="275.758" y="37.573" z="-9.5151" />
    <detection t="166" x="274.132" y="37.376" z="-9.3577" />
    <detection t="167" x="272.516" y="37.227" z="-9.1911" />
    <detection t="168" x="270.862" y="37.088" z="-9.4135" />
    <detection t="169" x="269.239" y="36.95" z="-9.2249" />
    <detection t="170" x="267.618" y="36.815" z="-9.3905" />
    <detection t="171" x="266.025" y="36.695" z="-9.4598" />
    <detection t="172" x="264.386" y="36.637" z="-9.1474" />
    <detection t="173" x="262.726" y="36.542" z="-9.2841" />
    <detection t="174" x="261.099" y="36.485" z="-9.3315" />
    <detection t="175" x="259.483" y="36.41" z="-9.3338" />
    <detection t="176" x="257.852" y="36.341" z="-9.0824" />
    <detection t="177" x="256.232" y="36.277" z="-9.0695" />
    <detection t="178" x="254.614" y="36.222" z="-9.1887" />
    <detection t="179" x="253.0" y="36.197" z="-9.161" />
    <detection t="180" x="251.381" y="36.115" z="-9.2485" />
    <detection t="181" x="249.74" y="36.123" z="-8.9411" />
    <detection t="182" x="248.125" y="36.097" z="-8.9501" />
    <detection t="183" x="246.513" y="36.043" z="-8.9628" />
    <detection t="184" x="244.909" y="36.029" z="-8.9151" />
    <detection t="185" x="243.289" y="36.0" z="-8.9369" />
    <detection t="186" x="241.716" y="36.003" z="-8.9737" />
    <detection t="187" x="240.101" y="35.94" z="-9.0136" />
    <detection t="188" x="238.501" y="35.953" z="-9.0142" />
    <detection t="189" x="236.944" y="35.943" z="-8.9486" />
    <detection t="190" x="235.337" y="35.932" z="-8.9879" />
    <detection t="191" x="233.748" y="35.94" z="-8.9187" />
    <detection t="192" x="232.154" y="35.913" z="-8.8695" />
    <detection t="193" x="230.565" y="35.916" z="-8.9096" />
    <detection t="194" x="228.955" y="35.88" z="-8.926" />
    <detection t="195" x="227.353" y="35.908" z="-8.8961" />
    <detection t="196" x="225.79" y="35.88" z="-8.8327" />
    <detection t="197" x="224.19" y="35.901" z="-8.8713" />
    <detection t="198" x="222.578" y="35.875" z="-8.8138" />
    <detection t="199" x="221.015" y="35.879" z="-8.7667" />
    <detection t="200" x="219.422" y="35.853" z="-8.7894" />
    <detection t="201" x="217.833" y="35.846" z="-8.7523" />
    <detection t="202" x="216.262" y="35.819" z="-8.6401" />
    <detection t="203" x="214.667" y="35.846" z="-8.4154" />
    <detection t="204" x="213.139" y="35.854" z="-8.3693" />
    <detection t="205" x="211.538" y="35.827" z="-8.3851" />
    <detection t="206" x="209.969" y="35.808" z="-8.3351" />
    <detection t="207" x="208.408" y="35.828" z="-8.4803" />
    <detection t="208" x="206.84" y="35.826" z="-8.428" />
    <detection t="209" x="205.3" y="35.832" z="-8.3274" />
    <detection t="210" x="203.731" y="35.811" z="-8.2363" />
    <detection t="211" x="202.182" y="35.775" z="-8.1774" />
    <detection t="212" x="200.658" y="35.748" z="-8.2335" />
    <detection t="213" x="199.101" y="35.733" z="-8.2682" />
    <detection t="214" x="197.554" y="35.738" z="-8.1889" />
    <detection t="215" x="196.022" y="35.684" z="-8.19" />
    <detection t="216" x="194.505" y="35.682" z="-8.0867" />
    <detection t="217" x="192.966" y="35.665" z="-8.1855" />
    <detection t="218" x="191.449" y="35.671" z="-8.1862" />
    <detection t="219" x="189.967" y="35.669" z="-8.0714" />
    <detection t="220" x="188.448" y="35.665" z="-8.0715" />
    <detection t="221" x="186.961" y="35.69" z="-8.0712" />
    <detection t="222" x="185.459" y="35.643" z="-7.9757" />
    <detection t="223" x="183.911" y="35.662" z="-7.9782" />
    <detection t="224" x="182.415" y="35.639" z="-7.9164" />
    <detection t="225" x="180.928" y="35.661" z="-7.953" />
    <detection t="226" x="179.371" y="35.652" z="-7.8862" />
    <detection t="227" x="177.879" y="35.631" z="-7.8064" />
    <detection t="228" x="176.373" y="35.674" z="-7.803" />
    <detection t="229" x="174.87" y="35.662" z="-7.8237" />
    <detection t="230" x="173.409" y="35.67" z="-7.7991" />
    <detection t="231" x="171.908" y="35.675" z="-7.8201" />
    <detection t="232" x="170.438" y="35.667" z="-7.7976" />
    <detection t="233" x="168.957" y="35.671" z="-7.8248" />
    <detection t="234" x="167.496" y="35.648" z="-7.7589" />
    <detection t="235" x="165.994" y="35.647" z="-7.714" />
    <detection t="236" x="164.509" y="35.645" z="-7.667" />
    <detection t="237" x="163.042" y="35.67" z="-7.6301" />
    <detection t="238" x="161.596" y="35.686" z="-7.614" />
    <detection t="239" x="160.171" y="35.696" z="-7.6516" />
    <detection t="240" x="158.713" y="35.695" z="-7.6083" />
    <detection t="241" x="157.282" y="35.659" z="-7.4739" />
    <detection t="242" x="155.856" y="35.679" z="-7.5708" />
    <detection t="243" x="154.398" y="35.675" z="-7.4934" />
    <detection t="244" x="152.942" y="35.666" z="-7.5258" />
    <detection t="245" x="151.496" y="35.667" z="-7.4888" />
    <detection t="246" x="150.059" y="35.692" z="-7.4237" />
    <detection t="247" x="148.658" y="35.683" z="-7.4089" />
    <detection t="248" x="147.239" y="35.716" z="-7.3859" />
    <detection t="249" x="145.814" y="35.719" z="-7.3504" />
    <detection t="250" x="144.408" y="35.752" z="-7.2945" />
    <detection t="251" x="143.003" y="35.783" z="-7.2323" />
    <detection t="252" x="141.62" y="35.778" z="-7.0994" />
    <detection t="253" x="140.193" y="35.797" z="-7.1697" />
    <detection t="254" x="138.755" y="35.812" z="-7.2784" />
    <detection t="255" x="137.351" y="35.842" z="-7.2637" />
    <detection t="256" x="135.941" y="35.849" z="-7.4367" />
    <detection t="257" x="134.536" y="35.857" z="-7.3808" />
    <detection t="258" x="133.136" y="35.857" z="-7.3121" />
    <detection t="259" x="131.77" y="35.888" z="-7.3008" />
    <detection t="260" x="130.38" y="35.915" z="-7.2916" />
    <detection t="261" x="129.005" y="35.953" z="-7.1761" />
    <detection t="262" x="127.636" y="35.982" z="-7.1432" />
    <detection t="263" x="126.241" y="36.012" z="-7.117" />
    <detection t="264" x="124.883" y="36.028" z="-7.0171" />
    <detection t="265" x="123.526" y="36.045" z="-6.9545" />
    <detection t="266" x="122.156" y="36.108" z="-6.968" />
    <detection t="267" x="120.783" y="36.119" z="-6.7685" />
    <detection t="268" x="119.436" y="36.132" z="-6.7789" />
    <detection t="269" x="118.055" y="36.193" z="-6.8334" />
    <detection t="270" x="116.724" y="36.193" z="-7.0951" />
    <detection t="271" x="115.372" y="36.224" z="-7.0712" />
    <detection t="272" x="114.024" y="36.255" z="-6.9652" />
    <detection t="273" x="112.698" y="36.282" z="-6.9223" />
    <detection t="274" x="111.333" y="36.331" z="-6.8224" />
    <detection t="275" x="109.987" y="36.365" z="-6.8045" />
    <detection t="276" x="108.679" y="36.381" z="-6.7435" />
    <detection t="277" x="107.37" y="36.429" z="-6.7081" />
    <detection t="278" x="106.052" y="36.42" z="-6.6681" />
    <detection t="279" x="104.718" y="36.44" z="-6.594" />
    <detection t="280" x="103.405" y="36.485" z="-6.4839" />
    <detection t="281" x="102.083" y="36.526" z="-6.5666" />
    <detection t="282" x="100.773" y="36.522" z="-6.9004" />
  </particle>
  <particle nSpots="84">
    <detection t="0" x="248.197" y="44.756" z="-6.7609" />
    <detection t="1" x="246.302" y="44.715" z="-6.8109" />
    <detection t="2" x="244.384" y="44.664" z="-6.8569" />
    <detection t="3" x="242.46" y="44.619" z="-6.8293" />
    <detection t="4" x="240.597" y="44.588" z="-6.8469" />
    <detection t="5" x="238.673" y="44.583" z="-6.8603" />
    <detection t="6" x="236.753" y="44.562" z="-6.8267" />
    <detection t="7" x="234.855" y="44.542" z="-6.7613" />
    <detection t="8" x="232.943" y="44.55" z="-6.6904" />
    <detection t="9" x="231.069" y="44.522" z="-6.6218" />
    <detection t="10" x="229.186" y="44.523" z="-6.5098" />
    <detection t="11" x="227.304" y="44.515" z="-6.1757" />
    <detection t="12" x="225.401" y="44.508" z="-6.176" />
    <detection t="13" x="223.481" y="44.519" z="-6.5294" />
    <detection t="14" x="221.589" y="44.517" z="-6.3532" />
    <detection t="15" x="219.707" y="44.488" z="-5.9524" />
    <detection t="16" x="217.837" y="44.473" z="-5.9915" />
    <detection t="17" x="215.953" y="44.468" z="-6.005" />
    <detection t="18" x="214.073" y="44.48" z="-5.9341" />
    <detection t="19" x="212.194" y="44.465" z="-5.9005" />
    <detection t="20" x="210.335" y="44.454" z="-5.8546" />
    <detection t="21" x="208.507" y="44.437" z="-5.7797" />
    <detection t="22" x="206.657" y="44.427" z="-5.8425" />
    <detection t="23" x="204.797" y="44.423" z="-5.7813" />
    <detection t="24" x="202.949" y="44.397" z="-5.7316" />
    <detection t="25" x="201.087" y="44.391" z="-5.7494" />
    <detection t="26" x="199.296" y="44.366" z="-5.6722" />
    <detection t="27" x="197.461" y="44.371" z="-5.7209" />
    <detection t="28" x="195.605" y="44.35" z="-5.6459" />
    <detection t="29" x="193.791" y="44.322" z="-5.6584" />
    <detection t="30" x="191.96" y="44.34" z="-5.6206" />
    <detection t="31" x="190.133" y="44.323" z="-5.5746" />
    <detection t="32" x="188.349" y="44.309" z="-5.5907" />
    <detection t="33" x="186.535" y="44.331" z="-5.5005" />
    <detection t="34" x="184.744" y="44.294" z="-5.4806" />
    <detection t="35" x="182.968" y="44.316" z="-5.4211" />
    <detection t="36" x="181.15" y="44.307" z="-5.3366" />
    <detection t="37" x="179.356" y="44.321" z="-5.4238" />
    <detection t="38" x="177.571" y="44.351" z="-5.3382" />
    <detection t="39" x="175.804" y="44.318" z="-5.2602" />
    <detection t="40" x="174.063" y="44.298" z="-5.2624" />
    <detection t="41" x="172.296" y="44.31" z="-5.0797" />
    <detection t="42" x="170.545" y="44.354" z="-5.1795" />
    <detection t="43" x="168.735" y="44.329" z="-5.0761" />
    <detection t="44" x="166.977" y="44.336" z="-5.1765" />
    <detection t="45" x="165.204" y="44.333" z="-5.0715" />
    <detection t="46" x="163.458" y="44.321" z="-4.9438" />
    <detection t="47" x="161.731" y="44.34" z="-4.9173" />
    <detection t="48" x="159.992" y="44.354" z="-4.8702" />
    <detection t="49" x="158.263" y="44.358" z="-4.8973" />
    <detection t="50" x="156.49" y="44.358" z="-4.7292" />
    <detection t="51" x="154.74" y="44.364" z="-4.7341" />
    <detection t="52" x="153.024" y="44.386" z="-4.4913" />
    <detection t="53" x="151.273" y="44.397" z="-4.5058" />
    <detection t="54" x="149.564" y="44.459" z="-4.3949" />
    <detection t="55" x="147.828" y="44.46" z="-4.2901" />
    <detection t="56" x="146.115" y="44.485" z="-4.3171" />
    <detection t="57" x="144.394" y="44.484" z="-4.4721" />
    <detection t="58" x="142.676" y="44.507" z="-4.0164" />
    <detection t="59" x="141.011" y="44.534" z="-4.5282" />
    <detection t="60" x="139.305" y="44.568" z="-4.6212" />
    <detection t="61" x="137.602" y="44.601" z="-4.4773" />
    <detection t="62" x="135.917" y="44.665" z="-4.2661" />
    <detection t="63" x="134.222" y="44.686" z="-4.2618" />
    <detection t="64" x="132.547" y="44.728" z="-4.1058" />
    <detection t="65" x="130.88" y="44.765" z="-4.0505" />
    <detection t="66" x="129.204" y="44.793" z="-3.6999" />
    <detection t="67" x="127.541" y="44.868" z="-3.6299" />
    <detection t="68" x="125.872" y="44.885" z="-4.1442" />
    <detection t="69" x="124.175" y="44.897" z="-4.174" />
    <detection t="70" x="122.52" y="44.946" z="-4.0771" />
    <detection t="71" x="120.861" y="44.975" z="-3.9387" />
    <detection t="72" x="119.199" y="45.042" z="-3.6824" />
    <detection t="73" x="117.541" y="45.057" z="-3.5746" />
    <detection t="74" x="115.938" y="45.101" z="-3.5069" />
    <detection t="75" x="114.328" y="45.132" z="-3.4347" />
    <detection t="76" x="112.719" y="45.172" z="-3.3963" />
    <detection t="77" x="111.078" y="45.193" z="-3.3637" />
    <detection t="78" x="109.428" y="45.198" z="-3.427" />
    <detection t="79" x="107.822" y="45.238" z="-3.6778" />
    <detection t="80" x="106.216" y="45.266" z="-3.5091" />
    <detection t="81" x="104.641" y="45.317" z="-3.3946" />
    <detection t="82" x="103.035" y="45.342" z="-3.3405" />
    <detection t="83" x="101.378" y="45.34" z="-3.3293" />
  </particle>
  <particle nSpots="16">
    <detection t="143" x="508.409" y="78.743" z="-17.3408" />
    <detection t="144" x="496.271" y="78.446" z="-17.2858" />
    <detection t="145" x="483.961" y="78.202" z="-17.0889" />
    <detection t="146" x="471.661" y="78.109" z="-17.0811" />
    <detection t="147" x="459.482" y="78.027" z="-17.2398" />
    <detection t="148" x="447.277" y="77.865" z="-16.8013" />
    <detection t="149" x="435.089" y="77.746" z="-17.0662" />
    <detection t="150" x="422.843" y="77.564" z="-16.7269" />
    <detection t="151" x="410.631" y="77.409" z="-16.9242" />
    <detection t="152" x="398.382" y="77.259" z="-16.7224" />
    <detection t="153" x="386.313" y="76.99" z="-16.9271" />
    <detection t="154" x="373.973" y="76.809" z="-16.4323" />
    <detection t="155" x="361.597" y="76.57" z="-16.7156" />
    <detection t="156" x="349.355" y="76.539" z="-16.4605" />
    <detection t="157" x="337.275" y="76.448" z="-16.7259" />
    <detection t="158" x="325.285" y="76.373" z="-16.7007" />
  </particle>
  <particle nSpots="25">
    <detection t="4469" x="515.837" y="83.459" z="-18.732" />
    <detection t="4470" x="506.974" y="83.31" z="-18.3426" />
    <detection t="4471" x="498.103" y="83.062" z="-18.8431" />
    <detection t="4472" x="489.114" y="82.881" z="-18.7139" />
    <detection t="4473" x="480.088" y="82.717" z="-18.3566" />
    <detection t="4474" x="471.096" y="82.716" z="-18.3983" />
    <detection t="4475" x="462.211" y="82.697" z="-18.2034" />
    <detection t="4476" x="453.334" y="82.552" z="-18.3842" />
    <detection t="4477" x="444.328" y="82.455" z="-18.5314" />
    <detection t="4478" x="435.373" y="82.369" z="-18.1125" />
    <detection t="4479" x="426.358" y="82.256" z="-18.2608" />
    <detection t="4480" x="417.326" y="82.15" z="-18.3141" />
    <detection t="4481" x="408.284" y="82.033" z="-17.8845" />
    <detection t="4482" x="399.186" y="81.916" z="-18.0366" />
    <detection t="4483" x="390.122" y="81.859" z="-18.1335" />
    <detection t="4484" x="381.066" y="81.751" z="-17.6792" />
    <detection t="4485" x="372.015" y="81.65" z="-18.0017" />
    <detection t="4486" x="362.985" y="81.516" z="-18.2099" />
    <detection t="4487" x="353.892" y="81.36" z="-17.7032" />
    <detection t="4488" x="344.815" y="81.297" z="-17.7326" />
    <detection t="4489" x="335.764" y="81.193" z="-18.0285" />
    <detection t="4490" x="326.571" y="81.097" z="-17.5075" />
    <detection t="4491" x="317.702" y="81.596" z="-17.5177" />
    <detection t="4492" x="311.23" y="82.982" z="-16.2159" />
    <detection t="4493" x="307.216" y="84.524" z="-15.3353" />
  </particle>
  <particle nSpots="85">
    <detection t="141" x="230.318" y="89.986" z="-8.0528" />
    <detection t="142" x="228.572" y="89.916" z="-8.0748" />
    <detection t="143" x="226.84" y="89.863" z="-8.1481" />
    <detection t="144" x="225.165" y="89.818" z="-8.2896" />
    <detection t="145" x="223.516" y="89.76" z="-8.1133" />
    <detection t="146" x="221.857" y="89.753" z="-8.0486" />
    <detection t="147" x="220.2" y="89.752" z="-8.0636" />
    <detection t="148" x="218.548" y="89.763" z="-8.0913" />
    <detection t="149" x="216.939" y="89.757" z="-7.9288" />
    <detection t="150" x="215.323" y="89.721" z="-7.8452" />
    <detection t="151" x="213.727" y="89.706" z="-7.8725" />
    <detection t="152" x="212.08" y="89.691" z="-7.7861" />
    <detection t="153" x="210.48" y="89.673" z="-7.8021" />
    <detection t="154" x="208.873" y="89.694" z="-7.8344" />
    <detection t="155" x="207.273" y="89.634" z="-7.8151" />
    <detection t="156" x="205.637" y="89.658" z="-7.7691" />
    <detection t="157" x="204.012" y="89.636" z="-7.8033" />
    <detection t="158" x="202.387" y="89.634" z="-7.7777" />
    <detection t="159" x="200.774" y="89.635" z="-7.7083" />
    <detection t="160" x="199.136" y="89.607" z="-7.6918" />
    <detection t="161" x="197.476" y="89.569" z="-7.754" />
    <detection t="162" x="195.853" y="89.534" z="-7.6596" />
    <detection t="163" x="194.215" y="89.55" z="-7.7036" />
    <detection t="164" x="192.6" y="89.534" z="-7.6976" />
    <detection t="165" x="191.01" y="89.52" z="-7.3499" />
    <detection t="166" x="189.419" y="89.501" z="-7.2566" />
    <detection t="167" x="187.786" y="89.508" z="-7.2323" />
    <detection t="168" x="186.188" y="89.467" z="-7.2265" />
    <detection t="169" x="184.583" y="89.448" z="-7.191" />
    <detection t="170" x="183.011" y="89.418" z="-7.2013" />
    <detection t="171" x="181.418" y="89.438" z="-7.1132" />
    <detection t="172" x="179.837" y="89.43" z="-7.1129" />
    <detection t="173" x="178.229" y="89.397" z="-7.0822" />
    <detection t="174" x="176.626" y="89.406" z="-7.1967" />
    <detection t="175" x="175.046" y="89.387" z="-7.1342" />
    <detection t="176" x="173.459" y="89.387" z="-7.0871" />
    <detection t="177" x="171.899" y="89.395" z="-7.0047" />
    <detection t="178" x="170.329" y="89.36" z="-7.0877" />
    <detection t="179" x="168.756" y="89.334" z="-6.9953" />
    <detection t="180" x="167.17" y="89.348" z="-7.0171" />
    <detection t="181" x="165.609" y="89.334" z="-6.9563" />
    <detection t="182" x="164.038" y="89.345" z="-6.9562" />
    <detection t="183" x="162.485" y="89.319" z="-6.9004" />
    <detection t="184" x="160.966" y="89.337" z="-6.878" />
    <detection t="185" x="159.378" y="89.352" z="-6.9395" />
    <detection t="186" x="157.822" y="89.351" z="-6.891" />
    <detection t="187" x="156.261" y="89.359" z="-6.8451" />
    <detection t="188" x="154.727" y="89.364" z="-6.8088" />
    <detection t="189" x="153.173" y="89.366" z="-6.7634" />
    <detection t="190" x="151.63" y="89.362" z="-6.7137" />
    <detection t="191" x="150.132" y="89.335" z="-6.7021" />
    <detection t="192" x="148.583" y="89.308" z="-6.679" />
    <detection t="193" x="147.061" y="89.291" z="-6.6666" />
    <detection t="194" x="145.567" y="89.296" z="-6.626" />
    <detection t="195" x="144.047" y="89.301" z="-6.5429" />
    <detection t="196" x="142.521" y="89.309" z="-6.5278" />
    <detection t="197" x="141.013" y="89.308" z="-6.5081" />
    <detection t="198" x="139.494" y="89.309" z="-6.4287" />
    <detection t="199" x="137.981" y="89.294" z="-6.4191" />
    <detection t="200" x="136.445" y="89.253" z="-6.4104" />
    <detection t="201" x="134.962" y="89.238" z="-6.3171" />
    <detection t="202" x="133.494" y="89.257" z="-6.2737" />
    <detection t="203" x="132.022" y="89.26" z="-6.2454" />
    <detection t="204" x="130.538" y="89.216" z="-6.2117" />
    <detection t="205" x="129.053" y="89.201" z="-6.0432" />
    <detection t="206" x="127.604" y="89.182" z="-5.9272" />
    <detection t="207" x="126.128" y="89.185" z="-5.5882" />
    <detection t="208" x="124.668" y="89.157" z="-5.4359" />
    <detection t="209" x="123.19" y="89.141" z="-5.5318" />
    <detection t="210" x="121.729" y="89.121" z="-5.4614" />
    <detection t="211" x="120.273" y="89.118" z="-5.5239" />
    <detection t="212" x="118.814" y="89.072" z="-5.5083" />
    <detection t="213" x="117.318" y="89.071" z="-5.4775" />
    <detection t="214" x="115.895" y="89.026" z="-5.4298" />
    <detection t="215" x="114.473" y="89.011" z="-5.4334" />
    <detection t="216" x="113.049" y="89.0" z="-5.3912" />
    <detection t="217" x="111.568" y="88.954" z="-5.4215" />
    <detection t="218" x="110.091" y="88.991" z="-5.3612" />
    <detection t="219" x="108.666" y="88.988" z="-5.3564" />
    <detection t="220" x="107.218" y="88.948" z="-5.297" />
    <detection t="221" x="105.82" y="88.944" z="-5.3236" />
    <detection t="222" x="104.408" y="88.889" z="-4.8787" />
    <detection t="223" x="102.957" y="88.854" z="-4.6891" />
    <detection t="224" x="101.533" y="88.857" z="-4.7348" />
    <detection t="225" x="100.083" y="88.829" z="-4.6448" />
  </particle>
  <particle nSpots="137">
    <detection t="4496" x="509.652" y="54.582" z="-14.6601" />
    <detection t="4497" x="497.622" y="54.347" z="-14.5284" />
    <detection t="4498" x="485.515" y="54.185" z="-14.6937" />
    <detection t="4499" x="473.347" y="54.076" z="-14.328" />
    <detection t="4500" x="461.191" y="53.896" z="-14.5773" />
    <detection t="4501" x="449.082" y="53.775" z="-14.6028" />
    <detection t="4502" x="436.993" y="53.642" z="-14.2621" />
    <detection t="4503" x="424.836" y="53.49" z="-14.519" />
    <detection t="4504" x="412.749" y="53.333" z="-14.2518" />
    <detection t="4505" x="400.604" y="53.217" z="-14.3526" />
    <detection t="4506" x="388.439" y="53.04" z="-14.1145" />
    <detection t="4507" x="376.322" y="52.916" z="-14.3371" />
    <detection t="4508" x="364.199" y="52.74" z="-14.0327" />
    <detection t="4509" x="352.085" y="52.629" z="-13.988" />
    <detection t="4510" x="339.982" y="52.412" z="-13.9956" />
    <detection t="4511" x="327.849" y="52.122" z="-13.8667" />
    <detection t="4512" x="316.331" y="51.395" z="-12.9008" />
    <detection t="4513" x="309.498" y="50.163" z="-9.7521" />
    <detection t="4514" x="305.62" y="49.004" z="-6.7355" />
    <detection t="4515" x="302.71" y="47.934" z="-4.989" />
    <detection t="4516" x="300.262" y="46.989" z="-3.8751" />
    <detection t="4517" x="297.987" y="46.127" z="-2.9207" />
    <detection t="4518" x="295.809" y="45.332" z="-2.5301" />
    <detection t="4519" x="293.754" y="44.62" z="-2.1945" />
    <detection t="4520" x="291.727" y="43.978" z="-1.9128" />
    <detection t="4521" x="289.729" y="43.421" z="-1.4905" />
    <detection t="4522" x="287.812" y="42.894" z="-1.0619" />
    <detection t="4523" x="285.903" y="42.394" z="-1.3435" />
    <detection t="4524" x="283.976" y="41.997" z="-1.3917" />
    <detection t="4525" x="282.04" y="41.634" z="-0.5709" />
    <detection t="4526" x="280.179" y="41.282" z="-0.3742" />
    <detection t="4527" x="278.275" y="41.038" z="-1.13" />
    <detection t="4528" x="276.383" y="40.774" z="-0.9072" />
    <detection t="4529" x="274.556" y="40.539" z="-0.7145" />
    <detection t="4530" x="272.636" y="40.368" z="-1.1277" />
    <detection t="4531" x="270.795" y="40.179" z="-0.6481" />
    <detection t="4532" x="268.953" y="40.024" z="-0.04826" />
    <detection t="4533" x="267.081" y="39.892" z="-0.5578" />
    <detection t="4534" x="265.249" y="39.765" z="-0.924" />
    <detection t="4535" x="263.414" y="39.683" z="-0.1454" />
    <detection t="4536" x="261.556" y="39.597" z="-0.3957" />
    <detection t="4537" x="259.751" y="39.48" z="-0.7203" />
    <detection t="4538" x="257.905" y="39.45" z="-0.776" />
    <detection t="4539" x="256.101" y="39.366" z="0.06522" />
    <detection t="4540" x="254.244" y="39.285" z="-0.1965" />
    <detection t="4541" x="252.42" y="39.263" z="-0.2675" />
    <detection t="4542" x="250.596" y="39.222" z="-0.3412" />
    <detection t="4543" x="248.766" y="39.163" z="-0.4786" />
    <detection t="4544" x="246.97" y="39.121" z="-0.5734" />
    <detection t="4545" x="245.182" y="39.076" z="0.5333" />
    <detection t="4546" x="243.375" y="39.055" z="0.4283" />
    <detection t="4547" x="241.587" y="39.037" z="0.3951" />
    <detection t="4548" x="239.832" y="39.06" z="0.3979" />
    <detection t="4549" x="238.035" y="39.023" z="0.3939" />
    <detection t="4550" x="236.24" y="39.024" z="0.3911" />
    <detection t="4551" x="234.462" y="38.999" z="0.421" />
    <detection t="4552" x="232.674" y="39.015" z="0.4612" />
    <detection t="4553" x="230.905" y="38.948" z="0.3353" />
    <detection t="4554" x="229.14" y="38.95" z="0.3257" />
    <detection t="4555" x="227.332" y="38.952" z="0.2344" />
    <detection t="4556" x="225.552" y="38.922" z="0.4344" />
    <detection t="4557" x="223.756" y="38.917" z="0.2127" />
    <detection t="4558" x="221.993" y="38.907" z="0.4026" />
    <detection t="4559" x="220.229" y="38.913" z="0.3467" />
    <detection t="4560" x="218.447" y="38.91" z="0.4834" />
    <detection t="4561" x="216.68" y="38.915" z="0.3851" />
    <detection t="4562" x="214.915" y="38.897" z="0.6081" />
    <detection t="4563" x="213.171" y="38.862" z="0.5046" />
    <detection t="4564" x="211.398" y="38.888" z="0.6754" />
    <detection t="4565" x="209.629" y="38.862" z="0.4371" />
    <detection t="4566" x="207.912" y="38.827" z="0.5465" />
    <detection t="4567" x="206.143" y="38.821" z="0.526" />
    <detection t="4568" x="204.411" y="38.828" z="0.5777" />
    <detection t="4569" x="202.673" y="38.784" z="0.4537" />
    <detection t="4570" x="200.925" y="38.789" z="0.4407" />
    <detection t="4571" x="199.181" y="38.74" z="0.7086" />
    <detection t="4572" x="197.437" y="38.771" z="0.5398" />
    <detection t="4573" x="195.757" y="38.782" z="0.4176" />
    <detection t="4574" x="194.025" y="38.775" z="0.8562" />
    <detection t="4575" x="192.304" y="38.769" z="0.6873" />
    <detection t="4576" x="190.591" y="38.746" z="0.5456" />
    <detection t="4577" x="188.906" y="38.748" z="0.9493" />
    <detection t="4578" x="187.196" y="38.738" z="0.9244" />
    <detection t="4579" x="185.492" y="38.753" z="1.176" />
    <detection t="4580" x="183.808" y="38.732" z="1.0759" />
    <detection t="4581" x="182.11" y="38.731" z="1.9146" />
    <detection t="4582" x="180.435" y="38.684" z="1.9749" />
    <detection t="4583" x="178.763" y="38.686" z="2.0656" />
    <detection t="4584" x="177.079" y="38.716" z="2.0786" />
    <detection t="4585" x="175.414" y="38.699" z="2.0381" />
    <detection t="4586" x="173.765" y="38.704" z="2.094" />
    <detection t="4587" x="172.086" y="38.686" z="2.2046" />
    <detection t="4588" x="170.404" y="38.708" z="2.1974" />
    <detection t="4589" x="168.777" y="38.691" z="2.2869" />
    <detection t="4590" x="167.123" y="38.723" z="2.5164" />
    <detection t="4591" x="165.483" y="38.706" z="1.6311" />
    <detection t="4592" x="163.825" y="38.724" z="1.7823" />
    <detection t="4593" x="162.171" y="38.724" z="2.0652" />
    <detection t="4594" x="160.549" y="38.739" z="1.9294" />
    <detection t="4595" x="158.936" y="38.737" z="1.9587" />
    <detection t="4596" x="157.264" y="38.765" z="2.0476" />
    <detection t="4597" x="155.66" y="38.786" z="2.0883" />
    <detection t="4598" x="154.04" y="38.79" z="2.1624" />
    <detection t="4599" x="152.444" y="38.82" z="2.261" />
    <detection t="4600" x="150.831" y="38.811" z="2.3531" />
    <detection t="4601" x="149.201" y="38.849" z="2.3762" />
    <detection t="4602" x="147.61" y="38.863" z="2.3905" />
    <detection t="4603" x="145.982" y="38.906" z="2.5099" />
    <detection t="4604" x="144.365" y="38.898" z="2.6025" />
    <detection t="4605" x="142.756" y="38.943" z="2.7527" />
    <detection t="4606" x="141.202" y="38.998" z="2.9642" />
    <detection t="4607" x="139.63" y="39.049" z="3.1922" />
    <detection t="4608" x="138.005" y="39.038" z="3.2215" />
    <detection t="4609" x="136.489" y="39.087" z="2.8018" />
    <detection t="4610" x="134.88" y="39.104" z="2.7561" />
    <detection t="4611" x="133.317" y="39.153" z="2.8943" />
    <detection t="4612" x="131.773" y="39.192" z="3.0469" />
    <detection t="4613" x="130.22" y="39.223" z="3.2055" />
    <detection t="4614" x="128.646" y="39.246" z="3.2" />
    <detection t="4615" x="127.048" y="39.263" z="3.2309" />
    <detection t="4616" x="125.525" y="39.275" z="3.2798" />
    <detection t="4617" x="123.989" y="39.312" z="3.3409" />
    <detection t="4618" x="122.432" y="39.345" z="3.5634" />
    <detection t="4619" x="120.888" y="39.36" z="3.5959" />
    <detection t="4620" x="119.334" y="39.412" z="3.6075" />
    <detection t="4621" x="117.796" y="39.465" z="3.4882" />
    <detection t="4622" x="116.289" y="39.506" z="3.5786" />
    <detection t="4623" x="114.731" y="39.538" z="3.7133" />
    <detection t="4624" x="113.19" y="39.573" z="3.7679" />
    <detection t="4625" x="111.672" y="39.597" z="3.8707" />
    <detection t="4626" x="110.157" y="39.646" z="3.9749" />
    <detection t="4627" x="108.632" y="39.67" z="3.9501" />
    <detection t="4628" x="107.131" y="39.713" z="3.9945" />
    <detection t="4629" x="105.619" y="39.723" z="3.9638" />
    <detection t="4630" x="104.156" y="39.758" z="4.1127" />
    <detection t="4631" x="102.653" y="39.779" z="4.0579" />
    <detection t="4632" x="101.128" y="39.817" z="4.0992" />
  </particle>
  <particle nSpots="41">
    <detection t="162" x="514.974" y="76.448" z="-15.8641" />
    <detection t="163" x="502.418" y="76.157" z="-15.7029" />
    <detection t="164" x="489.763" y="75.85" z="-15.5532" />
    <detection t="165" x="476.997" y="75.696" z="-15.9767" />
    <detection t="166" x="464.313" y="75.654" z="-15.2424" />
    <detection t="167" x="451.671" y="75.545" z="-15.4835" />
    <detection t="168" x="438.994" y="75.445" z="-15.6266" />
    <detection t="169" x="426.371" y="75.306" z="-15.1721" />
    <detection t="170" x="413.713" y="75.148" z="-15.4079" />
    <detection t="171" x="401.015" y="74.994" z="-15.0287" />
    <detection t="172" x="388.29" y="74.839" z="-15.2869" />
    <detection t="173" x="375.616" y="74.732" z="-14.9672" />
    <detection t="174" x="362.928" y="74.559" z="-14.9874" />
    <detection t="175" x="350.263" y="74.377" z="-14.8559" />
    <detection t="176" x="337.608" y="74.168" z="-15.0473" />
    <detection t="177" x="324.885" y="74.107" z="-14.9125" />
    <detection t="178" x="313.663" y="74.509" z="-13.0233" />
    <detection t="179" x="307.492" y="75.31" z="-9.3175" />
    <detection t="180" x="303.685" y="76.124" z="-7.102" />
    <detection t="181" x="300.585" y="76.923" z="-5.1137" />
    <detection t="182" x="297.842" y="77.707" z="-3.8092" />
    <detection t="183" x="295.281" y="78.401" z="-2.9913" />
    <detection t="184" x="292.904" y="78.998" z="-2.2748" />
    <detection t="185" x="290.581" y="79.527" z="-1.9666" />
    <detection t="186" x="288.342" y="79.995" z="-2.0274" />
    <detection t="187" x="286.131" y="80.43" z="-1.4698" />
    <detection t="188" x="283.971" y="80.813" z="-1.0402" />
    <detection t="189" x="281.844" y="81.146" z="-0.8961" />
    <detection t="190" x="279.7" y="81.448" z="-0.7737" />
    <detection t="191" x="277.635" y="81.721" z="-0.8933" />
    <detection t="192" x="275.575" y="81.933" z="-1.0403" />
    <detection t="193" x="273.516" y="82.168" z="-0.5209" />
    <detection t="194" x="271.512" y="82.31" z="-0.7687" />
    <detection t="195" x="269.542" y="82.465" z="-1.1903" />
    <detection t="196" x="267.584" y="82.562" z="-0.8158" />
    <detection t="197" x="265.631" y="82.641" z="-0.422" />
    <detection t="198" x="263.657" y="82.7" z="-1.0164" />
    <detection t="199" x="261.707" y="82.77" z="-0.853" />
    <detection t="200" x="259.687" y="82.812" z="-0.5788" />
    <detection t="201" x="257.625" y="82.905" z="-0.3783" />
    <detection t="202" x="255.391" y="83.122" z="-0.1876" />
  </particle>
  <particle nSpots="80">
    <detection t="5185" x="508.643" y="48.414" z="-17.774" />
    <detection t="5186" x="500.06" y="48.299" z="-17.2173" />
    <detection t="5187" x="491.398" y="48.136" z="-17.4953" />
    <detection t="5188" x="482.74" y="48.07" z="-17.4282" />
    <detection t="5189" x="474.027" y="47.991" z="-17.842" />
    <detection t="5190" x="465.346" y="47.804" z="-17.2249" />
    <detection t="5191" x="456.713" y="47.719" z="-17.3684" />
    <detection t="5192" x="448.022" y="47.654" z="-17.3956" />
    <detection t="5193" x="439.388" y="47.506" z="-16.9809" />
    <detection t="5194" x="430.755" y="47.515" z="-16.9717" />
    <detection t="5195" x="422.046" y="47.333" z="-16.9831" />
    <detection t="5196" x="413.458" y="47.241" z="-16.9099" />
    <detection t="5197" x="404.803" y="47.171" z="-16.936" />
    <detection t="5198" x="396.081" y="47.046" z="-17.0866" />
    <detection t="5199" x="387.411" y="46.916" z="-16.8583" />
    <detection t="5200" x="378.678" y="46.85" z="-16.9478" />
    <detection t="5201" x="369.937" y="46.657" z="-16.6513" />
    <detection t="5202" x="361.297" y="46.575" z="-16.715" />
    <detection t="5203" x="352.547" y="46.469" z="-16.8339" />
    <detection t="5204" x="343.839" y="46.289" z="-16.6123" />
    <detection t="5205" x="335.127" y="46.172" z="-16.7631" />
    <detection t="5206" x="326.289" y="45.991" z="-16.575" />
    <detection t="5207" x="317.716" y="45.128" z="-15.9908" />
    <detection t="5208" x="311.877" y="43.207" z="-14.8122" />
    <detection t="5209" x="308.476" y="41.313" z="-14.2575" />
    <detection t="5210" x="306.154" y="39.719" z="-13.4951" />
    <detection t="5211" x="304.334" y="38.378" z="-12.4196" />
    <detection t="5212" x="302.794" y="37.241" z="-12.1601" />
    <detection t="5213" x="301.399" y="36.217" z="-11.7923" />
    <detection t="5214" x="300.111" y="35.296" z="-11.4125" />
    <detection t="5215" x="298.875" y="34.503" z="-10.929" />
    <detection t="5216" x="297.697" y="33.763" z="-10.7201" />
    <detection t="5217" x="296.547" y="33.118" z="-10.6314" />
    <detection t="5218" x="295.412" y="32.557" z="-10.3505" />
    <detection t="5219" x="294.28" y="31.989" z="-10.4875" />
    <detection t="5220" x="293.143" y="31.528" z="-10.1472" />
    <detection t="5221" x="292.023" y="31.043" z="-10.2289" />
    <detection t="5222" x="290.926" y="30.629" z="-9.8506" />
    <detection t="5223" x="289.804" y="30.273" z="-9.9233" />
    <detection t="5224" x="288.689" y="29.929" z="-9.8238" />
    <detection t="5225" x="287.527" y="29.602" z="-9.8544" />
    <detection t="5226" x="286.395" y="29.337" z="-9.629" />
    <detection t="5227" x="285.227" y="29.108" z="-9.7362" />
    <detection t="5228" x="284.073" y="28.886" z="-9.7277" />
    <detection t="5229" x="282.918" y="28.669" z="-9.5012" />
    <detection t="5230" x="281.727" y="28.467" z="-9.6525" />
    <detection t="5231" x="280.558" y="28.307" z="-9.5159" />
    <detection t="5232" x="279.389" y="28.185" z="-9.5956" />
    <detection t="5233" x="278.184" y="28.017" z="-9.4462" />
    <detection t="5234" x="276.997" y="27.893" z="-9.5421" />
    <detection t="5235" x="275.78" y="27.788" z="-9.315" />
    <detection t="5236" x="274.546" y="27.69" z="-9.4272" />
    <detection t="5237" x="273.304" y="27.627" z="-9.4486" />
    <detection t="5238" x="272.066" y="27.53" z="-9.5625" />
    <detection t="5239" x="270.825" y="27.466" z="-9.3376" />
    <detection t="5240" x="269.579" y="27.402" z="-9.3203" />
    <detection t="5241" x="268.344" y="27.335" z="-9.3539" />
    <detection t="5242" x="267.072" y="27.283" z="-9.3962" />
    <detection t="5243" x="265.811" y="27.231" z="-9.5125" />
    <detection t="5244" x="264.53" y="27.19" z="-9.4649" />
    <detection t="5245" x="263.238" y="27.132" z="-9.1408" />
    <detection t="5246" x="261.991" y="27.075" z="-9.1911" />
    <detection t="5247" x="260.727" y="27.004" z="-9.2665" />
    <detection t="5248" x="259.453" y="26.945" z="-9.2957" />
    <detection t="5249" x="258.214" y="26.899" z="-9.3578" />
    <detection t="5250" x="256.929" y="26.83" z="-9.1276" />
    <detection t="5251" x="255.666" y="26.78" z="-9.1822" />
    <detection t="5252" x="254.406" y="26.747" z="-9.2165" />
    <detection t="5253" x="253.135" y="26.705" z="-9.2132" />
    <detection t="5254" x="251.875" y="26.665" z="-9.2117" />
    <detection t="5255" x="250.63" y="26.633" z="-9.3054" />
    <detection t="5256" x="249.403" y="26.567" z="-9.343" />
    <detection t="5257" x="248.15" y="26.546" z="-9.179" />
    <detection t="5258" x="246.913" y="26.505" z="-8.9618" />
    <detection t="5259" x="245.671" y="26.456" z="-8.9618" />
    <detection t="5260" x="244.429" y="26.454" z="-9.0161" />
    <detection t="5261" x="243.219" y="26.458" z="-8.9559" />
    <detection t="5262" x="241.965" y="26.464" z="-8.9485" />
    <detection t="5263" x="240.725" y="26.451" z="-8.9555" />
    <detection t="5264" x="239.438" y="26.432" z="-8.9115" />
  </particle>
  <particle nSpots="74">
    <detection t="165" x="516.002" y="85.475" z="-17.5591" />
    <detection t="166" x="507.867" y="85.326" z="-17.7801" />
    <detection t="167" x="499.71" y="85.112" z="-17.7375" />
    <detection t="168" x="491.474" y="84.926" z="-17.3664" />
    <detection t="169" x="483.199" y="84.771" z="-17.6607" />
    <detection t="170" x="474.901" y="84.707" z="-17.7874" />
    <detection t="171" x="466.752" y="84.761" z="-17.4785" />
    <detection t="172" x="458.63" y="84.687" z="-17.4679" />
    <detection t="173" x="450.468" y="84.53" z="-17.3645" />
    <detection t="174" x="442.26" y="84.513" z="-17.209" />
    <detection t="175" x="434.166" y="84.444" z="-17.3991" />
    <detection t="176" x="426.031" y="84.298" z="-17.0413" />
    <detection t="177" x="417.897" y="84.222" z="-17.0152" />
    <detection t="178" x="409.745" y="84.109" z="-17.1823" />
    <detection t="179" x="401.582" y="83.97" z="-16.989" />
    <detection t="180" x="393.333" y="83.923" z="-16.9869" />
    <detection t="181" x="385.171" y="83.875" z="-17.0658" />
    <detection t="182" x="376.985" y="83.732" z="-16.757" />
    <detection t="183" x="368.823" y="83.67" z="-16.8347" />
    <detection t="184" x="360.717" y="83.493" z="-16.9492" />
    <detection t="185" x="352.518" y="83.352" z="-16.6254" />
    <detection t="186" x="344.325" y="83.321" z="-16.742" />
    <detection t="187" x="336.144" y="83.205" z="-16.8259" />
    <detection t="188" x="327.818" y="83.051" z="-16.4978" />
    <detection t="189" x="319.471" y="83.391" z="-16.3141" />
    <detection t="190" x="312.973" y="84.961" z="-15.4798" />
    <detection t="191" x="309.151" y="86.829" z="-14.802" />
    <detection t="192" x="306.694" y="88.466" z="-13.9791" />
    <detection t="193" x="304.803" y="89.834" z="-13.3077" />
    <detection t="194" x="303.229" y="91.001" z="-12.796" />
    <detection t="195" x="301.82" y="92.008" z="-12.4067" />
    <detection t="196" x="300.545" y="92.92" z="-12.155" />
    <detection t="197" x="299.319" y="93.707" z="-11.8506" />
    <detection t="198" x="298.167" y="94.429" z="-11.9272" />
    <detection t="199" x="297.098" y="95.073" z="-11.6446" />
    <detection t="200" x="296.006" y="95.697" z="-11.5467" />
    <detection t="201" x="294.948" y="96.196" z="-11.3303" />
    <detection t="202" x="293.884" y="96.661" z="-11.1408" />
    <detection t="203" x="292.806" y="97.109" z="-10.9867" />
    <detection t="204" x="291.801" y="97.489" z="-10.8706" />
    <detection t="205" x="290.7" y="97.828" z="-10.7378" />
    <detection t="206" x="289.636" y="98.185" z="-10.5913" />
    <detection t="207" x="288.585" y="98.49" z="-10.6076" />
    <detection t="208" x="287.493" y="98.766" z="-10.5708" />
    <detection t="209" x="286.445" y="99.029" z="-10.4908" />
    <detection t="210" x="285.345" y="99.279" z="-10.6357" />
    <detection t="211" x="284.241" y="99.462" z="-10.2868" />
    <detection t="212" x="283.153" y="99.671" z="-10.4304" />
    <detection t="213" x="282.02" y="99.794" z="-10.2473" />
    <detection t="214" x="280.978" y="99.958" z="-10.3303" />
    <detection t="215" x="279.861" y="100.121" z="-10.2332" />
    <detection t="216" x="278.714" y="100.245" z="-10.2607" />
    <detection t="217" x="277.586" y="100.381" z="-10.2332" />
    <detection t="218" x="276.436" y="100.48" z="-10.274" />
    <detection t="219" x="275.326" y="100.599" z="-10.1589" />
    <detection t="220" x="274.205" y="100.712" z="-10.179" />
    <detection t="221" x="273.075" y="100.792" z="-10.1655" />
    <detection t="222" x="271.956" y="100.866" z="-10.164" />
    <detection t="223" x="270.799" y="100.899" z="-10.0943" />
    <detection t="224" x="269.678" y="100.927" z="-10.0847" />
    <detection t="225" x="268.517" y="100.972" z="-10.0298" />
    <detection t="226" x="267.402" y="101.032" z="-9.928" />
    <detection t="227" x="266.271" y="101.05" z="-10.0947" />
    <detection t="228" x="265.108" y="101.081" z="-10.0657" />
    <detection t="229" x="263.919" y="101.124" z="-10.0519" />
    <detection t="230" x="262.761" y="101.138" z="-10.0503" />
    <detection t="231" x="261.569" y="101.161" z="-10.0583" />
    <detection t="232" x="260.381" y="101.139" z="-9.9766" />
    <detection t="233" x="259.213" y="101.179" z="-10.0286" />
    <detection t="234" x="258.051" y="101.209" z="-9.8708" />
    <detection t="235" x="256.823" y="101.206" z="-9.8443" />
    <detection t="236" x="255.57" y="101.234" z="-9.8649" />
    <detection t="237" x="254.324" y="101.256" z="-9.7961" />
    <detection t="238" x="253.007" y="101.289" z="-9.9146" />
  </particle>
  <particle nSpots="123">
    <detection t="25" x="515.058" y="58.071" z="-16.2971" />
    <detection t="26" x="502.19" y="57.875" z="-16.1279" />
    <detection t="27" x="489.216" y="57.648" z="-16.2704" />
    <detection t="28" x="476.156" y="57.478" z="-16.0479" />
    <detection t="29" x="463.116" y="57.354" z="-16.3792" />
    <detection t="30" x="450.105" y="57.217" z="-15.8413" />
    <detection t="31" x="437.109" y="57.078" z="-16.0311" />
    <detection t="32" x="424.081" y="56.944" z="-15.5683" />
    <detection t="33" x="411.101" y="56.776" z="-16.0003" />
    <detection t="34" x="398.092" y="56.597" z="-15.6374" />
    <detection t="35" x="385.052" y="56.435" z="-15.8955" />
    <detection t="36" x="372.062" y="56.297" z="-15.4905" />
    <detection t="37" x="359.047" y="56.139" z="-15.6743" />
    <detection t="38" x="346.067" y="55.92" z="-15.5449" />
    <detection t="39" x="333.071" y="55.645" z="-15.4693" />
    <detection t="40" x="320.161" y="55.219" z="-15.2347" />
    <detection t="41" x="310.642" y="54.408" z="-12.1694" />
    <detection t="42" x="305.375" y="53.545" z="-9.3761" />
    <detection t="43" x="301.632" y="52.734" z="-7.5313" />
    <detection t="44" x="298.492" y="51.995" z="-6.2764" />
    <detection t="45" x="295.738" y="51.329" z="-5.2595" />
    <detection t="46" x="293.138" y="50.724" z="-4.6356" />
    <detection t="47" x="290.641" y="50.206" z="-3.8054" />
    <detection t="48" x="288.223" y="49.71" z="-3.8211" />
    <detection t="49" x="285.878" y="49.29" z="-3.2076" />
    <detection t="50" x="283.597" y="48.949" z="-3.0114" />
    <detection t="51" x="281.388" y="48.615" z="-2.9089" />
    <detection t="52" x="279.143" y="48.338" z="-2.7807" />
    <detection t="53" x="276.963" y="48.085" z="-2.6131" />
    <detection t="54" x="274.782" y="47.857" z="-2.9023" />
    <detection t="55" x="272.652" y="47.682" z="-2.598" />
    <detection t="56" x="270.56" y="47.503" z="-2.9268" />
    <detection t="57" x="268.466" y="47.341" z="-2.5533" />
    <detection t="58" x="266.388" y="47.226" z="-2.6797" />
    <detection t="59" x="264.33" y="47.113" z="-2.4521" />
    <detection t="60" x="262.267" y="47.017" z="-2.3674" />
    <detection t="61" x="260.202" y="46.938" z="-2.4685" />
    <detection t="62" x="258.17" y="46.894" z="-2.5741" />
    <detection t="63" x="256.131" y="46.808" z="-2.0157" />
    <detection t="64" x="254.104" y="46.734" z="-2.1363" />
    <detection t="65" x="252.076" y="46.699" z="-2.1913" />
    <detection t="66" x="250.088" y="46.665" z="-2.1546" />
    <detection t="67" x="248.077" y="46.611" z="-2.2218" />
    <detection t="68" x="246.042" y="46.597" z="-2.3201" />
    <detection t="69" x="244.049" y="46.572" z="-2.2984" />
    <detection t="70" x="242.058" y="46.522" z="-2.3589" />
    <detection t="71" x="240.105" y="46.525" z="-1.6327" />
    <detection t="72" x="238.133" y="46.461" z="-1.6636" />
    <detection t="73" x="236.158" y="46.471" z="-1.7415" />
    <detection t="74" x="234.178" y="46.472" z="-1.4821" />
    <detection t="75" x="232.213" y="46.462" z="-1.5873" />
    <detection t="76" x="230.237" y="46.449" z="-1.5741" />
    <detection t="77" x="228.275" y="46.456" z="-1.4987" />
    <detection t="78" x="226.296" y="46.442" z="-1.4497" />
    <detection t="79" x="224.331" y="46.46" z="-1.3372" />
    <detection t="80" x="222.355" y="46.432" z="-1.3434" />
    <detection t="81" x="220.396" y="46.455" z="-1.2517" />
    <detection t="82" x="218.454" y="46.417" z="-1.2545" />
    <detection t="83" x="216.501" y="46.416" z="-1.2712" />
    <detection t="84" x="214.549" y="46.4" z="-1.1947" />
    <detection t="85" x="212.621" y="46.413" z="-1.0512" />
    <detection t="86" x="210.703" y="46.408" z="-1.032" />
    <detection t="87" x="208.774" y="46.433" z="-0.9837" />
    <detection t="88" x="206.818" y="46.428" z="-0.9051" />
    <detection t="89" x="204.904" y="46.412" z="-1.0088" />
    <detection t="90" x="202.983" y="46.408" z="-0.9004" />
    <detection t="91" x="201.07" y="46.377" z="-0.8321" />
    <detection t="92" x="199.16" y="46.366" z="-0.8221" />
    <detection t="93" x="197.241" y="46.336" z="-0.8492" />
    <detection t="94" x="195.379" y="46.346" z="-0.8646" />
    <detection t="95" x="193.473" y="46.354" z="-0.7799" />
    <detection t="96" x="191.564" y="46.326" z="-0.787" />
    <detection t="97" x="189.693" y="46.333" z="-0.7644" />
    <detection t="98" x="187.779" y="46.334" z="-0.678" />
    <detection t="99" x="185.899" y="46.311" z="-0.7279" />
    <detection t="100" x="184.01" y="46.313" z="-0.6383" />
    <detection t="101" x="182.156" y="46.306" z="-0.6049" />
    <detection t="102" x="180.296" y="46.295" z="-0.5316" />
    <detection t="103" x="178.414" y="46.334" z="-0.3498" />
    <detection t="104" x="176.598" y="46.333" z="-0.39" />
    <detection t="105" x="174.701" y="46.332" z="-0.3084" />
    <detection t="106" x="172.881" y="46.317" z="-0.3531" />
    <detection t="107" x="171.018" y="46.317" z="-0.3331" />
    <detection t="108" x="169.182" y="46.332" z="-0.2143" />
    <detection t="109" x="167.343" y="46.348" z="-0.1444" />
    <detection t="110" x="165.508" y="46.331" z="-0.1504" />
    <detection t="111" x="163.682" y="46.357" z="-0.07725" />
    <detection t="112" x="161.862" y="46.351" z="0.04587" />
    <detection t="113" x="160.042" y="46.388" z="0.2378" />
    <detection t="114" x="158.241" y="46.406" z="0.3254" />
    <detection t="115" x="156.443" y="46.42" z="0.2679" />
    <detection t="116" x="154.64" y="46.426" z="0.419" />
    <detection t="117" x="152.861" y="46.431" z="0.6462" />
    <detection t="118" x="151.018" y="46.467" z="0.462" />
    <detection t="119" x="149.247" y="46.511" z="-0.2691" />
    <detection t="120" x="147.438" y="46.542" z="-0.001781" />
    <detection t="121" x="145.651" y="46.56" z="-0.03237" />
    <detection t="122" x="143.875" y="46.59" z="0.2111" />
    <detection t="123" x="142.095" y="46.613" z="0.2315" />
    <detection t="124" x="140.33" y="46.625" z="0.3934" />
    <detection t="125" x="138.53" y="46.64" z="0.4613" />
    <detection t="126" x="136.783" y="46.673" z="0.5898" />
    <detection t="127" x="134.999" y="46.751" z="0.8694" />
    <detection t="128" x="133.276" y="46.743" z="0.9657" />
    <detection t="129" x="131.498" y="46.796" z="1.1859" />
    <detection t="130" x="129.75" y="46.847" z="0.3781" />
    <detection t="131" x="128.023" y="46.877" z="0.3398" />
    <detection t="132" x="126.275" y="46.919" z="0.433" />
    <detection t="133" x="124.564" y="46.942" z="0.7823" />
    <detection t="134" x="122.849" y="47.008" z="1.0429" />
    <detection t="135" x="121.118" y="47.053" z="1.124" />
    <detection t="136" x="119.391" y="47.076" z="1.3219" />
    <detection t="137" x="117.668" y="47.134" z="1.5723" />
    <detection t="138" x="115.96" y="47.18" z="1.0276" />
    <detection t="139" x="114.268" y="47.207" z="0.9139" />
    <detection t="140" x="112.547" y="47.212" z="1.0604" />
    <detection t="141" x="110.832" y="47.253" z="1.2195" />
    <detection t="142" x="109.141" y="47.324" z="1.4338" />
    <detection t="143" x="107.432" y="47.361" z="1.6366" />
    <detection t="144" x="105.793" y="47.398" z="1.8568" />
    <detection t="145" x="104.121" y="47.425" z="2.0035" />
    <detection t="146" x="102.457" y="47.44" z="1.8122" />
    <detection t="147" x="100.791" y="47.506" z="1.4992" />
  </particle>
  <particle nSpots="67">
    <detection t="220" x="220.242" y="82.743" z="0.1893" />
    <detection t="221" x="218.299" y="82.726" z="-0.06954" />
    <detection t="222" x="216.428" y="82.697" z="-0.1199" />
    <detection t="223" x="214.516" y="82.711" z="-0.2" />
    <detection t="224" x="212.629" y="82.707" z="1.1252" />
    <detection t="225" x="210.766" y="82.719" z="1.1111" />
    <detection t="226" x="208.946" y="82.711" z="1.0675" />
    <detection t="227" x="207.099" y="82.707" z="0.96" />
    <detection t="228" x="205.216" y="82.696" z="1.0405" />
    <detection t="229" x="203.341" y="82.687" z="0.9709" />
    <detection t="230" x="201.434" y="82.668" z="0.8679" />
    <detection t="231" x="199.538" y="82.633" z="0.8845" />
    <detection t="232" x="197.625" y="82.636" z="0.8797" />
    <detection t="233" x="195.752" y="82.641" z="0.9007" />
    <detection t="234" x="193.818" y="82.59" z="0.7895" />
    <detection t="235" x="191.93" y="82.582" z="0.8228" />
    <detection t="236" x="190.044" y="82.563" z="0.8255" />
    <detection t="237" x="188.151" y="82.551" z="0.9141" />
    <detection t="238" x="186.259" y="82.566" z="0.9232" />
    <detection t="239" x="184.427" y="82.547" z="1.0059" />
    <detection t="240" x="182.554" y="82.522" z="0.7291" />
    <detection t="241" x="180.719" y="82.503" z="0.9385" />
    <detection t="242" x="178.88" y="82.499" z="1.0553" />
    <detection t="243" x="177.001" y="82.502" z="1.1918" />
    <detection t="244" x="175.131" y="82.519" z="1.2189" />
    <detection t="245" x="173.294" y="82.504" z="1.209" />
    <detection t="246" x="171.421" y="82.491" z="1.3446" />
    <detection t="247" x="169.612" y="82.488" z="1.5362" />
    <detection t="248" x="167.777" y="82.527" z="1.4992" />
    <detection t="249" x="165.974" y="82.517" z="1.5368" />
    <detection t="250" x="164.159" y="82.527" z="1.629" />
    <detection t="251" x="162.327" y="82.518" z="1.6714" />
    <detection t="252" x="160.488" y="82.497" z="2.0134" />
    <detection t="253" x="158.688" y="82.493" z="1.8607" />
    <detection t="254" x="156.827" y="82.456" z="2.7853" />
    <detection t="255" x="154.981" y="82.456" z="2.5595" />
    <detection t="256" x="153.161" y="82.455" z="2.7354" />
    <detection t="257" x="151.358" y="82.439" z="2.7419" />
    <detection t="258" x="149.526" y="82.429" z="2.7493" />
    <detection t="259" x="147.742" y="82.395" z="2.6374" />
    <detection t="260" x="145.938" y="82.384" z="2.7852" />
    <detection t="261" x="144.149" y="82.372" z="2.8935" />
    <detection t="262" x="142.323" y="82.366" z="2.9562" />
    <detection t="263" x="140.547" y="82.367" z="2.9767" />
    <detection t="264" x="138.771" y="82.371" z="3.0419" />
    <detection t="265" x="136.957" y="82.346" z="3.1344" />
    <detection t="266" x="135.182" y="82.344" z="3.2445" />
    <detection t="267" x="133.387" y="82.345" z="3.3182" />
    <detection t="268" x="131.641" y="82.38" z="3.3415" />
    <detection t="269" x="129.867" y="82.338" z="3.4357" />
    <detection t="270" x="128.128" y="82.367" z="3.6127" />
    <detection t="271" x="126.369" y="82.37" z="3.7734" />
    <detection t="272" x="124.655" y="82.387" z="3.9097" />
    <detection t="273" x="122.906" y="82.38" z="3.9532" />
    <detection t="274" x="121.171" y="82.38" z="4.1522" />
    <detection t="275" x="119.427" y="82.356" z="4.2039" />
    <detection t="276" x="117.7" y="82.342" z="4.2865" />
    <detection t="277" x="115.98" y="82.339" z="4.3709" />
    <detection t="278" x="114.255" y="82.341" z="4.6344" />
    <detection t="279" x="112.543" y="82.321" z="4.6531" />
    <detection t="280" x="110.77" y="82.289" z="4.8074" />
    <detection t="281" x="109.05" y="82.265" z="4.9585" />
    <detection t="282" x="107.37" y="82.24" z="5.0974" />
    <detection t="283" x="105.662" y="82.256" z="5.2358" />
    <detection t="284" x="103.941" y="82.24" z="5.4414" />
    <detection t="285" x="102.283" y="82.274" z="5.5659" />
    <detection t="286" x="100.595" y="82.301" z="5.6634" />
  </particle>
  <particle nSpots="132">
    <detection t="46" x="509.465" y="68.547" z="-18.4038" />
    <detection t="47" x="498.55" y="68.297" z="-18.6775" />
    <detection t="48" x="487.559" y="68.082" z="-18.6481" />
    <detection t="49" x="476.512" y="67.984" z="-18.6842" />
    <detection t="50" x="465.497" y="67.893" z="-18.1671" />
    <detection t="51" x="454.58" y="67.793" z="-18.3523" />
    <detection t="52" x="443.649" y="67.694" z="-18.4783" />
    <detection t="53" x="432.689" y="67.563" z="-18.0124" />
    <detection t="54" x="421.763" y="67.442" z="-18.172" />
    <detection t="55" x="410.743" y="67.306" z="-17.9175" />
    <detection t="56" x="399.756" y="67.153" z="-18.0666" />
    <detection t="57" x="388.771" y="67.058" z="-18.2494" />
    <detection t="58" x="377.769" y="66.946" z="-17.751" />
    <detection t="59" x="366.802" y="66.822" z="-17.949" />
    <detection t="60" x="355.792" y="66.651" z="-17.5537" />
    <detection t="61" x="344.815" y="66.502" z="-17.7914" />
    <detection t="62" x="333.831" y="66.376" z="-18.0262" />
    <detection t="63" x="322.841" y="66.25" z="-17.5796" />
    <detection t="64" x="313.32" y="66.232" z="-16.6096" />
    <detection t="65" x="306.731" y="66.28" z="-14.897" />
    <detection t="66" x="302.083" y="66.376" z="-13.8429" />
    <detection t="67" x="298.368" y="66.476" z="-12.6279" />
    <detection t="68" x="295.165" y="66.572" z="-11.8961" />
    <detection t="69" x="292.333" y="66.681" z="-11.4574" />
    <detection t="70" x="289.696" y="66.786" z="-10.9535" />
    <detection t="71" x="287.241" y="66.889" z="-10.644" />
    <detection t="72" x="284.891" y="66.954" z="-10.2587" />
    <detection t="73" x="282.586" y="67.037" z="-10.302" />
    <detection t="74" x="280.39" y="67.093" z="-10.1669" />
    <detection t="75" x="278.237" y="67.166" z="-10.1316" />
    <detection t="76" x="276.153" y="67.23" z="-9.9277" />
    <detection t="77" x="274.096" y="67.265" z="-9.9475" />
    <detection t="78" x="272.065" y="67.287" z="-9.7905" />
    <detection t="79" x="270.066" y="67.342" z="-9.8307" />
    <detection t="80" x="268.103" y="67.387" z="-9.9363" />
    <detection t="81" x="266.145" y="67.402" z="-9.9543" />
    <detection t="82" x="264.228" y="67.424" z="-9.8651" />
    <detection t="83" x="262.297" y="67.435" z="-9.8577" />
    <detection t="84" x="260.419" y="67.424" z="-9.8147" />
    <detection t="85" x="258.49" y="67.476" z="-9.7237" />
    <detection t="86" x="256.645" y="67.487" z="-9.773" />
    <detection t="87" x="254.761" y="67.479" z="-9.7654" />
    <detection t="88" x="252.934" y="67.455" z="-9.7089" />
    <detection t="89" x="251.09" y="67.449" z="-9.6512" />
    <detection t="90" x="249.285" y="67.452" z="-9.6755" />
    <detection t="91" x="247.474" y="67.466" z="-9.6199" />
    <detection t="92" x="245.662" y="67.423" z="-9.5819" />
    <detection t="93" x="243.818" y="67.444" z="-9.6281" />
    <detection t="94" x="242.016" y="67.417" z="-9.599" />
    <detection t="95" x="240.225" y="67.409" z="-9.5828" />
    <detection t="96" x="238.405" y="67.403" z="-9.521" />
    <detection t="97" x="236.575" y="67.402" z="-9.4742" />
    <detection t="98" x="234.757" y="67.374" z="-9.5514" />
    <detection t="99" x="232.952" y="67.372" z="-9.521" />
    <detection t="100" x="231.129" y="67.348" z="-9.4128" />
    <detection t="101" x="229.297" y="67.336" z="-9.4023" />
    <detection t="102" x="227.503" y="67.32" z="-9.2066" />
    <detection t="103" x="225.712" y="67.316" z="-9.0803" />
    <detection t="104" x="223.939" y="67.299" z="-9.0931" />
    <detection t="105" x="222.16" y="67.261" z="-9.0457" />
    <detection t="106" x="220.402" y="67.263" z="-9.1048" />
    <detection t="107" x="218.614" y="67.248" z="-8.9892" />
    <detection t="108" x="216.871" y="67.266" z="-9.0274" />
    <detection t="109" x="215.085" y="67.253" z="-9.0138" />
    <detection t="110" x="213.269" y="67.219" z="-9.0331" />
    <detection t="111" x="211.482" y="67.22" z="-8.9842" />
    <detection t="112" x="209.752" y="67.244" z="-8.9884" />
    <detection t="113" x="207.935" y="67.254" z="-8.9006" />
    <detection t="114" x="206.202" y="67.231" z="-8.9028" />
    <detection t="115" x="204.406" y="67.239" z="-8.8876" />
    <detection t="116" x="202.662" y="67.188" z="-8.8622" />
    <detection t="117" x="200.909" y="67.176" z="-8.8224" />
    <detection t="118" x="199.132" y="67.151" z="-8.8262" />
    <detection t="119" x="197.38" y="67.145" z="-8.7959" />
    <detection t="120" x="195.63" y="67.157" z="-8.8057" />
    <detection t="121" x="193.855" y="67.137" z="-8.7354" />
    <detection t="122" x="192.126" y="67.125" z="-8.7335" />
    <detection t="123" x="190.412" y="67.144" z="-8.7105" />
    <detection t="124" x="188.683" y="67.133" z="-8.7319" />
    <detection t="125" x="186.958" y="67.113" z="-8.6879" />
    <detection t="126" x="185.247" y="67.118" z="-8.6513" />
    <detection t="127" x="183.507" y="67.109" z="-8.6155" />
    <detection t="128" x="181.806" y="67.106" z="-8.537" />
    <detection t="129" x="180.106" y="67.078" z="-8.5234" />
    <detection t="130" x="178.396" y="67.137" z="-8.4755" />
    <detection t="131" x="176.651" y="67.154" z="-8.4005" />
    <detection t="132" x="174.924" y="67.165" z="-8.4374" />
    <detection t="133" x="173.187" y="67.183" z="-8.3594" />
    <detection t="134" x="171.475" y="67.179" z="-8.3555" />
    <detection t="135" x="169.737" y="67.19" z="-8.3505" />
    <detection t="136" x="168.04" y="67.149" z="-8.3135" />
    <detection t="137" x="166.349" y="67.143" z="-8.3577" />
    <detection t="138" x="164.662" y="67.159" z="-8.3156" />
    <detection t="139" x="162.991" y="67.134" z="-8.2988" />
    <detection t="140" x="161.327" y="67.162" z="-8.2029" />
    <detection t="141" x="159.657" y="67.16" z="-8.1319" />
    <detection t="142" x="157.996" y="67.164" z="-8.1009" />
    <detection t="143" x="156.311" y="67.148" z="-8.1166" />
    <detection t="144" x="154.603" y="67.18" z="-8.0412" />
    <detection t="145" x="152.96" y="67.199" z="-7.978" />
    <detection t="146" x="151.268" y="67.211" z="-7.8926" />
    <detection t="147" x="149.616" y="67.219" z="-7.8851" />
    <detection t="148" x="147.927" y="67.213" z="-7.8594" />
    <detection t="149" x="146.274" y="67.222" z="-7.7729" />
    <detection t="150" x="144.608" y="67.231" z="-7.7161" />
    <detection t="151" x="142.917" y="67.255" z="-7.6695" />
    <detection t="152" x="141.255" y="67.246" z="-7.5718" />
    <detection t="153" x="139.6" y="67.252" z="-7.5097" />
    <detection t="154" x="137.92" y="67.285" z="-7.5263" />
    <detection t="155" x="136.263" y="67.287" z="-7.389" />
    <detection t="156" x="134.62" y="67.294" z="-7.3157" />
    <detection t="157" x="133.023" y="67.332" z="-7.3025" />
    <detection t="158" x="131.396" y="67.326" z="-7.2657" />
    <detection t="159" x="129.8" y="67.362" z="-7.3601" />
    <detection t="160" x="128.136" y="67.38" z="-7.484" />
    <detection t="161" x="126.495" y="67.39" z="-7.4843" />
    <detection t="162" x="124.834" y="67.416" z="-7.3988" />
    <detection t="163" x="123.202" y="67.422" z="-7.2871" />
    <detection t="164" x="121.614" y="67.42" z="-7.2732" />
    <detection t="165" x="120.022" y="67.439" z="-7.1858" />
    <detection t="166" x="118.407" y="67.433" z="-7.1335" />
    <detection t="167" x="116.778" y="67.481" z="-7.1074" />
    <detection t="168" x="115.15" y="67.497" z="-6.9937" />
    <detection t="169" x="113.575" y="67.52" z="-6.9515" />
    <detection t="170" x="111.932" y="67.537" z="-6.8621" />
    <detection t="171" x="110.356" y="67.579" z="-6.7119" />
    <detection t="172" x="108.762" y="67.623" z="-6.6619" />
    <detection t="173" x="107.15" y="67.648" z="-6.6667" />
    <detection t="174" x="105.583" y="67.694" z="-6.7621" />
    <detection t="175" x="104.001" y="67.711" z="-6.8234" />
    <detection t="176" x="102.447" y="67.736" z="-6.7474" />
    <detection t="177" x="100.861" y="67.776" z="-6.6655" />
  </particle>
  <particle nSpots="28">
    <detection t="226" x="119.967" y="105.219" z="4.4753" />
    <detection t="227" x="119.144" y="105.202" z="4.6622" />
    <detection t="228" x="118.349" y="105.128" z="4.6325" />
    <detection t="229" x="117.622" y="105.106" z="4.684" />
    <detection t="230" x="116.874" y="105.068" z="4.7019" />
    <detection t="231" x="116.115" y="105.021" z="4.7545" />
    <detection t="232" x="115.371" y="104.989" z="4.8367" />
    <detection t="233" x="114.676" y="104.905" z="4.9641" />
    <detection t="234" x="113.947" y="104.858" z="5.2294" />
    <detection t="235" x="113.213" y="104.804" z="5.239" />
    <detection t="236" x="112.479" y="104.741" z="5.0994" />
    <detection t="237" x="111.75" y="104.709" z="5.3528" />
    <detection t="238" x="110.996" y="104.647" z="5.4648" />
    <detection t="239" x="110.296" y="104.624" z="5.6008" />
    <detection t="240" x="109.605" y="104.59" z="5.7409" />
    <detection t="241" x="108.868" y="104.549" z="5.7953" />
    <detection t="242" x="108.165" y="104.517" z="5.7501" />
    <detection t="243" x="107.458" y="104.494" z="5.7305" />
    <detection t="244" x="106.753" y="104.452" z="5.9947" />
    <detection t="245" x="106.033" y="104.442" z="5.9382" />
    <detection t="246" x="105.328" y="104.394" z="6.1217" />
    <detection t="247" x="104.61" y="104.36" z="6.4463" />
    <detection t="248" x="103.892" y="104.328" z="6.3995" />
    <detection t="249" x="103.177" y="104.303" z="6.4057" />
    <detection t="250" x="102.469" y="104.274" z="6.4402" />
    <detection t="251" x="101.759" y="104.222" z="6.4602" />
    <detection t="252" x="101.078" y="104.22" z="6.555" />
    <detection t="253" x="100.388" y="104.192" z="6.5428" />
  </particle>
  <particle nSpots="132">
    <detection t="60" x="507.82" y="55.37" z="-15.0472" />
    <detection t="61" x="495.432" y="55.111" z="-15.5896" />
    <detection t="62" x="482.922" y="54.954" z="-15.198" />
    <detection t="63" x="470.369" y="54.786" z="-15.3953" />
    <detection t="64" x="457.869" y="54.653" z="-15.0332" />
    <detection t="65" x="445.416" y="54.531" z="-15.3059" />
    <detection t="66" x="432.979" y="54.405" z="-15.0044" />
    <detection t="67" x="420.525" y="54.25" z="-15.026" />
    <detection t="68" x="408.059" y="54.095" z="-14.5749" />
    <detection t="69" x="395.572" y="53.928" z="-14.8709" />
    <detection t="70" x="383.097" y="53.79" z="-14.668" />
    <detection t="71" x="370.623" y="53.61" z="-14.822" />
    <detection t="72" x="358.154" y="53.455" z="-14.4329" />
    <detection t="73" x="345.679" y="53.253" z="-14.8421" />
    <detection t="74" x="333.168" y="53.0" z="-14.848" />
    <detection t="75" x="320.653" y="52.547" z="-14.6509" />
    <detection t="76" x="311.411" y="51.508" z="-11.4647" />
    <detection t="77" x="306.532" y="50.363" z="-8.5803" />
    <detection t="78" x="303.208" y="49.318" z="-6.3022" />
    <detection t="79" x="300.465" y="48.353" z="-4.6577" />
    <detection t="80" x="297.997" y="47.494" z="-4.0096" />
    <detection t="81" x="295.694" y="46.752" z="-2.944" />
    <detection t="82" x="293.472" y="46.043" z="-2.5257" />
    <detection t="83" x="291.328" y="45.401" z="-2.083" />
    <detection t="84" x="289.22" y="44.845" z="-1.6092" />
    <detection t="85" x="287.148" y="44.311" z="-1.8875" />
    <detection t="86" x="285.132" y="43.861" z="-1.2582" />
    <detection t="87" x="283.082" y="43.451" z="-1.2919" />
    <detection t="88" x="281.093" y="43.119" z="-1.2658" />
    <detection t="89" x="279.133" y="42.814" z="-1.2232" />
    <detection t="90" x="277.172" y="42.544" z="-0.9848" />
    <detection t="91" x="275.22" y="42.3" z="-1.3666" />
    <detection t="92" x="273.259" y="42.089" z="-1.2066" />
    <detection t="93" x="271.305" y="41.921" z="-0.8548" />
    <detection t="94" x="269.368" y="41.757" z="-1.1519" />
    <detection t="95" x="267.464" y="41.6" z="-0.7828" />
    <detection t="96" x="265.531" y="41.479" z="-1.0571" />
    <detection t="97" x="263.611" y="41.37" z="-1.2982" />
    <detection t="98" x="261.711" y="41.262" z="-0.566" />
    <detection t="99" x="259.797" y="41.19" z="-0.7668" />
    <detection t="100" x="257.913" y="41.106" z="-0.986" />
    <detection t="101" x="256.057" y="41.04" z="-1.0983" />
    <detection t="102" x="254.144" y="41.009" z="-0.2517" />
    <detection t="103" x="252.276" y="40.949" z="-0.3635" />
    <detection t="104" x="250.388" y="40.898" z="-0.5777" />
    <detection t="105" x="248.524" y="40.868" z="-0.6464" />
    <detection t="106" x="246.655" y="40.84" z="-0.6266" />
    <detection t="107" x="244.782" y="40.799" z="-0.7706" />
    <detection t="108" x="242.874" y="40.777" z="-0.7637" />
    <detection t="109" x="241.03" y="40.739" z="-0.8726" />
    <detection t="110" x="239.172" y="40.736" z="-0.8933" />
    <detection t="111" x="237.317" y="40.739" z="-0.7293" />
    <detection t="112" x="235.448" y="40.752" z="-0.6861" />
    <detection t="113" x="233.579" y="40.745" z="-0.638" />
    <detection t="114" x="231.761" y="40.72" z="0.1905" />
    <detection t="115" x="229.935" y="40.719" z="-0.6659" />
    <detection t="116" x="228.1" y="40.714" z="0.4684" />
    <detection t="117" x="226.264" y="40.706" z="0.4011" />
    <detection t="118" x="224.348" y="40.709" z="-0.3891" />
    <detection t="119" x="222.52" y="40.716" z="-0.3856" />
    <detection t="120" x="220.69" y="40.724" z="-0.4278" />
    <detection t="121" x="218.868" y="40.727" z="-0.3002" />
    <detection t="122" x="217.053" y="40.728" z="-0.4456" />
    <detection t="123" x="215.17" y="40.702" z="-0.2487" />
    <detection t="124" x="213.393" y="40.693" z="0.7446" />
    <detection t="125" x="211.545" y="40.673" z="0.7611" />
    <detection t="126" x="209.722" y="40.637" z="0.6149" />
    <detection t="127" x="207.932" y="40.615" z="0.5375" />
    <detection t="128" x="206.115" y="40.617" z="0.6373" />
    <detection t="129" x="204.313" y="40.621" z="0.7012" />
    <detection t="130" x="202.507" y="40.585" z="0.6013" />
    <detection t="131" x="200.727" y="40.584" z="0.6437" />
    <detection t="132" x="198.948" y="40.576" z="0.6358" />
    <detection t="133" x="197.169" y="40.558" z="0.6822" />
    <detection t="134" x="195.37" y="40.544" z="0.5544" />
    <detection t="135" x="193.616" y="40.502" z="0.5412" />
    <detection t="136" x="191.829" y="40.486" z="0.5259" />
    <detection t="137" x="190.065" y="40.475" z="0.4878" />
    <detection t="138" x="188.31" y="40.468" z="0.526" />
    <detection t="139" x="186.545" y="40.462" z="0.5298" />
    <detection t="140" x="184.816" y="40.455" z="0.4088" />
    <detection t="141" x="183.057" y="40.444" z="0.645" />
    <detection t="142" x="181.38" y="40.452" z="0.5706" />
    <detection t="143" x="179.617" y="40.446" z="0.6726" />
    <detection t="144" x="177.868" y="40.411" z="0.6386" />
    <detection t="145" x="176.154" y="40.419" z="0.464" />
    <detection t="146" x="174.443" y="40.398" z="0.7827" />
    <detection t="147" x="172.722" y="40.407" z="0.7859" />
    <detection t="148" x="170.974" y="40.427" z="0.7248" />
    <detection t="149" x="169.284" y="40.422" z="0.9221" />
    <detection t="150" x="167.574" y="40.425" z="0.9605" />
    <detection t="151" x="165.87" y="40.406" z="0.8599" />
    <detection t="152" x="164.153" y="40.412" z="1.1037" />
    <detection t="153" x="162.449" y="40.412" z="1.1171" />
    <detection t="154" x="160.736" y="40.429" z="1.185" />
    <detection t="155" x="159.045" y="40.413" z="1.2508" />
    <detection t="156" x="157.359" y="40.413" z="1.3834" />
    <detection t="157" x="155.682" y="40.438" z="1.3992" />
    <detection t="158" x="154.012" y="40.471" z="1.5391" />
    <detection t="159" x="152.313" y="40.48" z="1.6651" />
    <detection t="160" x="150.636" y="40.532" z="1.768" />
    <detection t="161" x="148.973" y="40.541" z="1.9172" />
    <detection t="162" x="147.31" y="40.576" z="1.9838" />
    <detection t="163" x="145.676" y="40.596" z="2.1071" />
    <detection t="164" x="144.001" y="40.638" z="2.2971" />
    <detection t="165" x="142.348" y="40.651" z="2.4389" />
    <detection t="166" x="140.692" y="40.671" z="2.0422" />
    <detection t="167" x="139.066" y="40.707" z="1.8852" />
    <detection t="168" x="137.402" y="40.713" z="1.9595" />
    <detection t="169" x="135.762" y="40.737" z="2.0202" />
    <detection t="170" x="134.146" y="40.765" z="2.129" />
    <detection t="171" x="132.537" y="40.816" z="2.3269" />
    <detection t="172" x="130.904" y="40.848" z="2.3427" />
    <detection t="173" x="129.279" y="40.845" z="2.4914" />
    <detection t="174" x="127.631" y="40.91" z="2.5864" />
    <detection t="175" x="126.008" y="40.92" z="2.8367" />
    <detection t="176" x="124.414" y="40.936" z="2.8488" />
    <detection t="177" x="122.801" y="40.996" z="3.0761" />
    <detection t="178" x="121.211" y="41.024" z="3.2062" />
    <detection t="179" x="119.605" y="41.079" z="3.1289" />
    <detection t="180" x="117.986" y="41.128" z="2.8034" />
    <detection t="181" x="116.421" y="41.174" z="2.9044" />
    <detection t="182" x="114.802" y="41.207" z="3.016" />
    <detection t="183" x="113.23" y="41.277" z="3.2418" />
    <detection t="184" x="111.622" y="41.272" z="3.2873" />
    <detection t="185" x="110.049" y="41.307" z="3.3773" />
    <detection t="186" x="108.457" y="41.31" z="3.4177" />
    <detection t="187" x="106.913" y="41.353" z="3.2228" />
    <detection t="188" x="105.386" y="41.413" z="3.4256" />
    <detection t="189" x="103.829" y="41.427" z="3.4962" />
    <detection t="190" x="102.271" y="41.421" z="3.4894" />
    <detection t="191" x="100.708" y="41.479" z="3.5188" />
  </particle>
  <particle nSpots="114">
    <detection t="233" x="506.678" y="84.206" z="-15.5616" />
    <detection t="234" x="496.592" y="83.914" z="-15.3343" />
    <detection t="235" x="486.362" y="83.672" z="-15.2435" />
    <detection t="236" x="476.091" y="83.568" z="-15.2258" />
    <detection t="237" x="465.901" y="83.572" z="-15.3641" />
    <detection t="238" x="455.797" y="83.454" z="-15.2418" />
    <detection t="239" x="445.558" y="83.323" z="-15.3963" />
    <detection t="240" x="435.428" y="83.268" z="-15.0485" />
    <detection t="241" x="425.247" y="83.106" z="-14.9936" />
    <detection t="242" x="415.038" y="82.959" z="-14.9188" />
    <detection t="243" x="404.773" y="82.835" z="-14.9769" />
    <detection t="244" x="394.505" y="82.744" z="-15.0729" />
    <detection t="245" x="384.247" y="82.673" z="-14.7583" />
    <detection t="246" x="374.036" y="82.537" z="-14.8843" />
    <detection t="247" x="363.804" y="82.412" z="-15.0757" />
    <detection t="248" x="353.544" y="82.215" z="-14.6564" />
    <detection t="249" x="343.275" y="82.144" z="-14.9136" />
    <detection t="250" x="333.028" y="81.965" z="-14.6419" />
    <detection t="251" x="322.545" y="82.018" z="-14.7279" />
    <detection t="252" x="313.69" y="83.301" z="-14.6073" />
    <detection t="253" x="308.903" y="85.178" z="-13.2439" />
    <detection t="254" x="306.033" y="86.825" z="-11.4468" />
    <detection t="255" x="303.835" y="88.286" z="-9.8363" />
    <detection t="256" x="301.964" y="89.475" z="-8.4478" />
    <detection t="257" x="300.296" y="90.527" z="-7.4571" />
    <detection t="258" x="298.744" y="91.424" z="-6.6134" />
    <detection t="259" x="297.263" y="92.217" z="-6.1132" />
    <detection t="260" x="295.831" y="92.971" z="-6.0537" />
    <detection t="261" x="294.418" y="93.577" z="-5.3748" />
    <detection t="262" x="293.014" y="94.186" z="-5.156" />
    <detection t="263" x="291.579" y="94.738" z="-4.9992" />
    <detection t="264" x="290.182" y="95.224" z="-4.9076" />
    <detection t="265" x="288.773" y="95.699" z="-4.5799" />
    <detection t="266" x="287.316" y="96.082" z="-4.7033" />
    <detection t="267" x="285.883" y="96.404" z="-4.5237" />
    <detection t="268" x="284.426" y="96.741" z="-4.4701" />
    <detection t="269" x="282.962" y="97.042" z="-4.3929" />
    <detection t="270" x="281.505" y="97.278" z="-4.4352" />
    <detection t="271" x="280.054" y="97.532" z="-4.257" />
    <detection t="272" x="278.569" y="97.711" z="-3.9246" />
    <detection t="273" x="277.064" y="97.904" z="-4.1107" />
    <detection t="274" x="275.594" y="98.049" z="-3.6424" />
    <detection t="275" x="274.061" y="98.204" z="-3.9709" />
    <detection t="276" x="272.575" y="98.319" z="-3.7266" />
    <detection t="277" x="271.069" y="98.441" z="-3.9739" />
    <detection t="278" x="269.578" y="98.53" z="-3.7861" />
    <detection t="279" x="268.044" y="98.608" z="-3.6368" />
    <detection t="280" x="266.518" y="98.638" z="-4.0088" />
    <detection t="281" x="264.995" y="98.728" z="-3.9219" />
    <detection t="282" x="263.473" y="98.829" z="-3.7293" />
    <detection t="283" x="261.945" y="98.853" z="-3.5678" />
    <detection t="284" x="260.418" y="98.903" z="-3.4608" />
    <detection t="285" x="258.891" y="98.902" z="-3.7431" />
    <detection t="286" x="257.334" y="98.942" z="-3.8048" />
    <detection t="287" x="255.794" y="98.994" z="-3.7609" />
    <detection t="288" x="254.268" y="98.994" z="-3.7509" />
    <detection t="289" x="252.766" y="99.0" z="-3.6694" />
    <detection t="290" x="251.23" y="98.998" z="-3.6126" />
    <detection t="291" x="249.728" y="98.974" z="-3.5812" />
    <detection t="292" x="248.176" y="98.97" z="-3.6382" />
    <detection t="293" x="246.635" y="98.985" z="-3.5712" />
    <detection t="294" x="245.138" y="98.988" z="-3.5408" />
    <detection t="295" x="243.586" y="98.96" z="-3.529" />
    <detection t="296" x="242.044" y="98.94" z="-3.4769" />
    <detection t="297" x="240.546" y="98.93" z="-3.4448" />
    <detection t="298" x="238.976" y="98.93" z="-3.4753" />
    <detection t="299" x="237.459" y="98.897" z="-3.4545" />
    <detection t="300" x="235.931" y="98.853" z="-3.5223" />
    <detection t="301" x="234.409" y="98.821" z="-2.9994" />
    <detection t="302" x="232.905" y="98.779" z="-3.1159" />
    <detection t="303" x="231.38" y="98.766" z="-3.0671" />
    <detection t="304" x="229.866" y="98.734" z="-3.0727" />
    <detection t="305" x="228.347" y="98.726" z="-3.0935" />
    <detection t="306" x="226.835" y="98.676" z="-3.0995" />
    <detection t="307" x="225.329" y="98.635" z="-3.0784" />
    <detection t="308" x="223.777" y="98.597" z="-3.1375" />
    <detection t="309" x="222.271" y="98.557" z="-3.1756" />
    <detection t="310" x="220.749" y="98.478" z="-3.1016" />
    <detection t="311" x="219.212" y="98.441" z="-2.7005" />
    <detection t="312" x="217.698" y="98.41" z="-2.7616" />
    <detection t="313" x="216.172" y="98.361" z="-2.8563" />
    <detection t="314" x="214.688" y="98.349" z="-2.7937" />
    <detection t="315" x="213.18" y="98.31" z="-2.8327" />
    <detection t="316" x="211.667" y="98.278" z="-2.9307" />
    <detection t="317" x="210.176" y="98.281" z="-2.8852" />
    <detection t="318" x="208.701" y="98.261" z="-2.942" />
    <detection t="319" x="207.21" y="98.227" z="-2.8239" />
    <detection t="320" x="205.7" y="98.241" z="-2.5793" />
    <detection t="321" x="204.197" y="98.194" z="-2.5513" />
    <detection t="322" x="202.692" y="98.186" z="-2.3856" />
    <detection t="323" x="201.22" y="98.192" z="-2.3472" />
    <detection t="324" x="199.738" y="98.164" z="-2.3158" />
    <detection t="325" x="198.267" y="98.143" z="-2.3112" />
    <detection t="326" x="196.79" y="98.122" z="-2.2911" />
    <detection t="327" x="195.281" y="98.118" z="-2.3087" />
    <detection t="328" x="193.778" y="98.074" z="-2.2438" />
    <detection t="329" x="192.277" y="98.061" z="-2.2022" />
    <detection t="330" x="190.797" y="98.044" z="-2.3089" />
    <detection t="331" x="189.362" y="98.034" z="-2.262" />
    <detection t="332" x="187.878" y="98.033" z="-2.3117" />
    <detection t="333" x="186.423" y="98.008" z="-2.2047" />
    <detection t="334" x="184.937" y="97.996" z="-2.1402" />
    <detection t="335" x="183.459" y="97.967" z="-2.2173" />
    <detection t="336" x="182.011" y="97.977" z="-2.1291" />
    <detection t="337" x="180.569" y="97.972" z="-2.1701" />
    <detection t="338" x="179.125" y="97.977" z="-2.0871" />
    <detection t="339" x="177.708" y="97.963" z="-2.1331" />
    <detection t="340" x="176.286" y="97.972" z="-1.9895" />
    <detection t="341" x="174.863" y="97.967" z="-2.1038" />
    <detection t="342" x="173.441" y="97.946" z="-2.149" />
    <detection t="343" x="171.988" y="97.947" z="-1.9953" />
    <detection t="344" x="170.57" y="97.939" z="-2.0448" />
    <detection t="345" x="169.165" y="97.919" z="-1.9951" />
    <detection t="346" x="167.776" y="97.886" z="-2.0682" />
  </particle>
  <particle nSpots="21">
    <detection t="4534" x="507.951" y="72.687" z="-18.9337" />
    <detection t="4535" x="498.732" y="72.491" z="-19.1856" />
    <detection t="4536" x="489.507" y="72.301" z="-19.0709" />
    <detection t="4537" x="480.239" y="72.158" z="-19.1639" />
    <detection t="4538" x="470.947" y="72.114" z="-18.8391" />
    <detection t="4539" x="461.733" y="72.053" z="-18.8321" />
    <detection t="4540" x="452.571" y="71.984" z="-18.7457" />
    <detection t="4541" x="443.414" y="71.872" z="-19.2329" />
    <detection t="4542" x="434.27" y="71.791" z="-18.5648" />
    <detection t="4543" x="425.132" y="71.683" z="-18.7167" />
    <detection t="4544" x="416.006" y="71.58" z="-18.7503" />
    <detection t="4545" x="406.869" y="71.453" z="-18.3287" />
    <detection t="4546" x="397.75" y="71.355" z="-18.6426" />
    <detection t="4547" x="388.63" y="71.26" z="-18.7603" />
    <detection t="4548" x="379.474" y="71.155" z="-18.3476" />
    <detection t="4549" x="370.315" y="71.074" z="-18.3946" />
    <detection t="4550" x="361.125" y="70.952" z="-18.4872" />
    <detection t="4551" x="351.969" y="70.802" z="-18.16" />
    <detection t="4552" x="342.784" y="70.669" z="-18.4097" />
    <detection t="4553" x="333.599" y="70.553" z="-18.4574" />
    <detection t="4554" x="324.356" y="70.482" z="-18.1239" />
  </particle>
  <particle nSpots="121">
    <detection t="238" x="515.976" y="76.78" z="-16.683" />
    <detection t="239" x="503.436" y="76.496" z="-16.5971" />
    <detection t="240" x="490.748" y="76.216" z="-16.5605" />
    <detection t="241" x="477.921" y="76.044" z="-16.921" />
    <detection t="242" x="465.206" y="75.993" z="-16.2491" />
    <detection t="243" x="452.5" y="75.883" z="-16.3966" />
    <detection t="244" x="439.779" y="75.762" z="-16.5253" />
    <detection t="245" x="427.068" y="75.606" z="-16.1639" />
    <detection t="246" x="414.383" y="75.45" z="-16.5481" />
    <detection t="247" x="401.652" y="75.286" z="-16.0893" />
    <detection t="248" x="388.894" y="75.148" z="-16.2541" />
    <detection t="249" x="376.179" y="75.023" z="-15.9188" />
    <detection t="250" x="363.437" y="74.882" z="-16.0943" />
    <detection t="251" x="350.721" y="74.665" z="-15.912" />
    <detection t="252" x="338.019" y="74.507" z="-16.0848" />
    <detection t="253" x="325.222" y="74.434" z="-16.1809" />
    <detection t="254" x="313.791" y="74.827" z="-14.5071" />
    <detection t="255" x="306.969" y="75.61" z="-11.7442" />
    <detection t="256" x="302.593" y="76.475" z="-9.5494" />
    <detection t="257" x="299.143" y="77.372" z="-8.2784" />
    <detection t="258" x="296.137" y="78.123" z="-7.1904" />
    <detection t="259" x="293.476" y="78.809" z="-6.6668" />
    <detection t="260" x="290.934" y="79.378" z="-6.2029" />
    <detection t="261" x="288.557" y="79.895" z="-5.4598" />
    <detection t="262" x="286.24" y="80.364" z="-5.4729" />
    <detection t="263" x="283.987" y="80.776" z="-5.2103" />
    <detection t="264" x="281.729" y="81.127" z="-4.9488" />
    <detection t="265" x="279.56" y="81.439" z="-4.9418" />
    <detection t="266" x="277.402" y="81.697" z="-4.8529" />
    <detection t="267" x="275.302" y="81.926" z="-4.9751" />
    <detection t="268" x="273.169" y="82.117" z="-4.5459" />
    <detection t="269" x="271.058" y="82.282" z="-4.8615" />
    <detection t="270" x="268.962" y="82.442" z="-4.4901" />
    <detection t="271" x="266.905" y="82.579" z="-4.7312" />
    <detection t="272" x="264.856" y="82.627" z="-4.5838" />
    <detection t="273" x="262.795" y="82.766" z="-4.3406" />
    <detection t="274" x="260.731" y="82.815" z="-4.2813" />
    <detection t="275" x="258.663" y="82.844" z="-4.6662" />
    <detection t="276" x="256.635" y="82.908" z="-4.5813" />
    <detection t="277" x="254.603" y="82.899" z="-4.4017" />
    <detection t="278" x="252.609" y="82.947" z="-4.4123" />
    <detection t="279" x="250.587" y="82.957" z="-4.3555" />
    <detection t="280" x="248.546" y="82.941" z="-4.276" />
    <detection t="281" x="246.533" y="82.94" z="-4.1575" />
    <detection t="282" x="244.539" y="82.953" z="-4.1814" />
    <detection t="283" x="242.515" y="82.954" z="-4.1265" />
    <detection t="284" x="240.506" y="82.951" z="-4.1088" />
    <detection t="285" x="238.525" y="82.942" z="-4.0233" />
    <detection t="286" x="236.493" y="82.935" z="-3.9999" />
    <detection t="287" x="234.517" y="82.949" z="-3.9943" />
    <detection t="288" x="232.519" y="82.921" z="-3.9485" />
    <detection t="289" x="230.532" y="82.887" z="-3.9503" />
    <detection t="290" x="228.576" y="82.87" z="-3.9129" />
    <detection t="291" x="226.602" y="82.897" z="-3.7747" />
    <detection t="292" x="224.647" y="82.866" z="-3.8772" />
    <detection t="293" x="222.627" y="82.85" z="-3.9873" />
    <detection t="294" x="220.641" y="82.778" z="-3.8316" />
    <detection t="295" x="218.677" y="82.723" z="-3.5418" />
    <detection t="296" x="216.716" y="82.692" z="-3.5053" />
    <detection t="297" x="214.756" y="82.685" z="-3.4976" />
    <detection t="298" x="212.763" y="82.628" z="-3.5166" />
    <detection t="299" x="210.794" y="82.583" z="-3.5019" />
    <detection t="300" x="208.818" y="82.558" z="-3.4636" />
    <detection t="301" x="206.851" y="82.541" z="-3.4538" />
    <detection t="302" x="204.882" y="82.52" z="-3.4333" />
    <detection t="303" x="202.913" y="82.511" z="-3.3599" />
    <detection t="304" x="200.968" y="82.483" z="-3.378" />
    <detection t="305" x="199.021" y="82.49" z="-3.3853" />
    <detection t="306" x="197.075" y="82.464" z="-3.2882" />
    <detection t="307" x="195.124" y="82.451" z="-2.9266" />
    <detection t="308" x="193.199" y="82.419" z="-2.8854" />
    <detection t="309" x="191.239" y="82.421" z="-2.7087" />
    <detection t="310" x="189.309" y="82.417" z="-2.6844" />
    <detection t="311" x="187.385" y="82.427" z="-2.6562" />
    <detection t="312" x="185.482" y="82.426" z="-2.6141" />
    <detection t="313" x="183.571" y="82.396" z="-2.7054" />
    <detection t="314" x="181.68" y="82.372" z="-2.6313" />
    <detection t="315" x="179.77" y="82.382" z="-2.582" />
    <detection t="316" x="177.903" y="82.345" z="-2.5572" />
    <detection t="317" x="175.987" y="82.354" z="-2.442" />
    <detection t="318" x="174.117" y="82.357" z="-2.4671" />
    <detection t="319" x="172.24" y="82.369" z="-2.3601" />
    <detection t="320" x="170.36" y="82.344" z="-2.2283" />
    <detection t="321" x="168.464" y="82.327" z="-2.346" />
    <detection t="322" x="166.61" y="82.323" z="-2.2366" />
    <detection t="323" x="164.745" y="82.292" z="-2.2172" />
    <detection t="324" x="162.853" y="82.315" z="-2.0946" />
    <detection t="325" x="160.988" y="82.3" z="-2.1167" />
    <detection t="326" x="159.101" y="82.268" z="-2.1247" />
    <detection t="327" x="157.247" y="82.27" z="-1.9949" />
    <detection t="328" x="155.383" y="82.267" z="-1.9829" />
    <detection t="329" x="153.544" y="82.26" z="-1.871" />
    <detection t="330" x="151.688" y="82.261" z="-1.8715" />
    <detection t="331" x="149.818" y="82.242" z="-1.9041" />
    <detection t="332" x="147.972" y="82.206" z="-1.8061" />
    <detection t="333" x="146.122" y="82.22" z="-1.8312" />
    <detection t="334" x="144.301" y="82.225" z="-1.7752" />
    <detection t="335" x="142.419" y="82.212" z="-1.7281" />
    <detection t="336" x="140.596" y="82.221" z="-1.5844" />
    <detection t="337" x="138.771" y="82.231" z="-1.4715" />
    <detection t="338" x="136.924" y="82.232" z="-1.4104" />
    <detection t="339" x="135.117" y="82.252" z="-1.3407" />
    <detection t="340" x="133.276" y="82.218" z="-1.2525" />
    <detection t="341" x="131.506" y="82.219" z="-1.2355" />
    <detection t="342" x="129.688" y="82.23" z="-1.1399" />
    <detection t="343" x="127.856" y="82.219" z="-1.2155" />
    <detection t="344" x="126.087" y="82.201" z="-1.0485" />
    <detection t="345" x="124.305" y="82.185" z="-0.942" />
    <detection t="346" x="122.519" y="82.219" z="-0.8654" />
    <detection t="347" x="120.729" y="82.207" z="-0.779" />
    <detection t="348" x="118.969" y="82.183" z="-0.6761" />
    <detection t="349" x="117.192" y="82.196" z="-0.6768" />
    <detection t="350" x="115.397" y="82.186" z="-0.6763" />
    <detection t="351" x="113.641" y="82.18" z="-0.3438" />
    <detection t="352" x="111.884" y="82.174" z="-0.4708" />
    <detection t="353" x="110.085" y="82.183" z="-0.3366" />
    <detection t="354" x="108.353" y="82.194" z="-0.2944" />
    <detection t="355" x="106.592" y="82.172" z="0.8542" />
    <detection t="356" x="104.868" y="82.149" z="0.9668" />
    <detection t="357" x="103.133" y="82.124" z="0.944" />
    <detection t="358" x="101.393" y="82.149" z="0.9794" />
  </particle>
  <particle nSpots="157">
    <detection t="78" x="514.647" y="62.998" z="-18.5788" />
    <detection t="79" x="505.426" y="62.801" z="-18.8482" />
    <detection t="80" x="496.098" y="62.611" z="-18.633" />
    <detection t="81" x="486.731" y="62.471" z="-18.7951" />
    <detection t="82" x="477.307" y="62.362" z="-18.2959" />
    <detection t="83" x="467.93" y="62.263" z="-18.5404" />
    <detection t="84" x="458.61" y="62.181" z="-18.64" />
    <detection t="85" x="449.204" y="62.088" z="-18.3469" />
    <detection t="86" x="439.882" y="62.014" z="-18.4051" />
    <detection t="87" x="430.581" y="61.917" z="-18.6332" />
    <detection t="88" x="421.265" y="61.759" z="-18.2273" />
    <detection t="89" x="411.976" y="61.618" z="-18.307" />
    <detection t="90" x="402.707" y="61.499" z="-17.8861" />
    <detection t="91" x="393.398" y="61.375" z="-18.0131" />
    <detection t="92" x="384.09" y="61.255" z="-18.3069" />
    <detection t="93" x="374.816" y="61.156" z="-17.8888" />
    <detection t="94" x="365.519" y="61.037" z="-18.0653" />
    <detection t="95" x="356.215" y="60.907" z="-18.0088" />
    <detection t="96" x="346.944" y="60.745" z="-17.9942" />
    <detection t="97" x="337.635" y="60.57" z="-18.1878" />
    <detection t="98" x="328.308" y="60.378" z="-17.8578" />
    <detection t="99" x="319.241" y="60.153" z="-17.4645" />
    <detection t="100" x="311.787" y="59.868" z="-16.585" />
    <detection t="101" x="306.417" y="59.575" z="-15.6006" />
    <detection t="102" x="302.377" y="59.32" z="-15.0258" />
    <detection t="103" x="299.073" y="59.052" z="-14.3919" />
    <detection t="104" x="296.214" y="58.81" z="-13.8209" />
    <detection t="105" x="293.662" y="58.598" z="-13.362" />
    <detection t="106" x="291.299" y="58.412" z="-13.0139" />
    <detection t="107" x="289.089" y="58.209" z="-12.6394" />
    <detection t="108" x="286.994" y="58.024" z="-12.4378" />
    <detection t="109" x="285.011" y="57.871" z="-12.3882" />
    <detection t="110" x="283.08" y="57.724" z="-12.4183" />
    <detection t="111" x="281.21" y="57.619" z="-12.152" />
    <detection t="112" x="279.364" y="57.534" z="-12.1605" />
    <detection t="113" x="277.563" y="57.41" z="-12.2591" />
    <detection t="114" x="275.798" y="57.339" z="-11.9822" />
    <detection t="115" x="274.059" y="57.27" z="-12.095" />
    <detection t="116" x="272.388" y="57.196" z="-12.1356" />
    <detection t="117" x="270.678" y="57.101" z="-12.0609" />
    <detection t="118" x="268.984" y="57.046" z="-11.9812" />
    <detection t="119" x="267.327" y="57.012" z="-11.9634" />
    <detection t="120" x="265.703" y="56.977" z="-11.9785" />
    <detection t="121" x="264.101" y="56.908" z="-12.0022" />
    <detection t="122" x="262.483" y="56.896" z="-12.0504" />
    <detection t="123" x="260.86" y="56.862" z="-12.0453" />
    <detection t="124" x="259.25" y="56.83" z="-12.0332" />
    <detection t="125" x="257.66" y="56.798" z="-12.0538" />
    <detection t="126" x="256.069" y="56.779" z="-12.0351" />
    <detection t="127" x="254.46" y="56.724" z="-11.7523" />
    <detection t="128" x="252.883" y="56.705" z="-11.7235" />
    <detection t="129" x="251.344" y="56.656" z="-11.7473" />
    <detection t="130" x="249.732" y="56.654" z="-11.7313" />
    <detection t="131" x="248.157" y="56.634" z="-11.7398" />
    <detection t="132" x="246.583" y="56.608" z="-11.7103" />
    <detection t="133" x="245.043" y="56.597" z="-11.8225" />
    <detection t="134" x="243.51" y="56.589" z="-11.7867" />
    <detection t="135" x="241.934" y="56.569" z="-11.784" />
    <detection t="136" x="240.412" y="56.555" z="-11.6879" />
    <detection t="137" x="238.838" y="56.533" z="-11.7244" />
    <detection t="138" x="237.316" y="56.534" z="-11.6866" />
    <detection t="139" x="235.801" y="56.505" z="-11.7327" />
    <detection t="140" x="234.274" y="56.52" z="-11.6731" />
    <detection t="141" x="232.742" y="56.542" z="-11.6172" />
    <detection t="142" x="231.187" y="56.537" z="-11.5868" />
    <detection t="143" x="229.659" y="56.533" z="-11.6766" />
    <detection t="144" x="228.142" y="56.505" z="-11.6445" />
    <detection t="145" x="226.657" y="56.466" z="-11.5823" />
    <detection t="146" x="225.135" y="56.449" z="-11.7142" />
    <detection t="147" x="223.591" y="56.438" z="-11.5965" />
    <detection t="148" x="222.04" y="56.458" z="-11.6139" />
    <detection t="149" x="220.496" y="56.437" z="-11.5103" />
    <detection t="150" x="218.969" y="56.444" z="-11.5129" />
    <detection t="151" x="217.458" y="56.43" z="-11.5736" />
    <detection t="152" x="215.956" y="56.451" z="-11.4363" />
    <detection t="153" x="214.445" y="56.439" z="-11.3435" />
    <detection t="154" x="212.934" y="56.416" z="-11.4719" />
    <detection t="155" x="211.41" y="56.419" z="-11.4343" />
    <detection t="156" x="209.906" y="56.401" z="-11.2611" />
    <detection t="157" x="208.408" y="56.391" z="-11.2449" />
    <detection t="158" x="206.932" y="56.397" z="-11.1222" />
    <detection t="159" x="205.433" y="56.377" z="-11.0272" />
    <detection t="160" x="203.945" y="56.336" z="-11.1594" />
    <detection t="161" x="202.446" y="56.329" z="-11.1127" />
    <detection t="162" x="200.941" y="56.328" z="-11.1934" />
    <detection t="163" x="199.453" y="56.301" z="-11.1392" />
    <detection t="164" x="197.969" y="56.311" z="-11.1431" />
    <detection t="165" x="196.484" y="56.295" z="-11.1453" />
    <detection t="166" x="195.035" y="56.27" z="-11.1064" />
    <detection t="167" x="193.537" y="56.298" z="-11.0103" />
    <detection t="168" x="192.014" y="56.27" z="-11.0718" />
    <detection t="169" x="190.593" y="56.292" z="-10.999" />
    <detection t="170" x="189.114" y="56.317" z="-11.0388" />
    <detection t="171" x="187.672" y="56.281" z="-10.9414" />
    <detection t="172" x="186.196" y="56.297" z="-11.0251" />
    <detection t="173" x="184.709" y="56.277" z="-10.9129" />
    <detection t="174" x="183.246" y="56.299" z="-10.8716" />
    <detection t="175" x="181.798" y="56.306" z="-10.9523" />
    <detection t="176" x="180.377" y="56.267" z="-10.8706" />
    <detection t="177" x="178.933" y="56.281" z="-10.8962" />
    <detection t="178" x="177.445" y="56.265" z="-10.8178" />
    <detection t="179" x="176.001" y="56.268" z="-10.8499" />
    <detection t="180" x="174.54" y="56.253" z="-10.7741" />
    <detection t="181" x="173.089" y="56.243" z="-10.7928" />
    <detection t="182" x="171.673" y="56.246" z="-10.7368" />
    <detection t="183" x="170.229" y="56.239" z="-10.7831" />
    <detection t="184" x="168.827" y="56.275" z="-10.8456" />
    <detection t="185" x="167.409" y="56.287" z="-10.7357" />
    <detection t="186" x="165.991" y="56.276" z="-10.7495" />
    <detection t="187" x="164.566" y="56.294" z="-10.7084" />
    <detection t="188" x="163.125" y="56.301" z="-10.6596" />
    <detection t="189" x="161.766" y="56.316" z="-10.7122" />
    <detection t="190" x="160.35" y="56.341" z="-10.5858" />
    <detection t="191" x="158.919" y="56.355" z="-10.6464" />
    <detection t="192" x="157.499" y="56.359" z="-10.5813" />
    <detection t="193" x="156.114" y="56.387" z="-10.6116" />
    <detection t="194" x="154.687" y="56.358" z="-10.6203" />
    <detection t="195" x="153.287" y="56.365" z="-10.5005" />
    <detection t="196" x="151.902" y="56.36" z="-10.6019" />
    <detection t="197" x="150.504" y="56.381" z="-10.7057" />
    <detection t="198" x="149.087" y="56.411" z="-10.5911" />
    <detection t="199" x="147.72" y="56.425" z="-10.6513" />
    <detection t="200" x="146.341" y="56.462" z="-10.6261" />
    <detection t="201" x="144.934" y="56.441" z="-10.4754" />
    <detection t="202" x="143.543" y="56.481" z="-10.5167" />
    <detection t="203" x="142.171" y="56.48" z="-10.5331" />
    <detection t="204" x="140.801" y="56.527" z="-10.3886" />
    <detection t="205" x="139.416" y="56.526" z="-10.3765" />
    <detection t="206" x="138.037" y="56.541" z="-10.4023" />
    <detection t="207" x="136.668" y="56.57" z="-10.3731" />
    <detection t="208" x="135.309" y="56.625" z="-10.2505" />
    <detection t="209" x="133.969" y="56.641" z="-10.2892" />
    <detection t="210" x="132.588" y="56.669" z="-10.2678" />
    <detection t="211" x="131.231" y="56.687" z="-10.3187" />
    <detection t="212" x="129.867" y="56.72" z="-10.2837" />
    <detection t="213" x="128.509" y="56.728" z="-10.2848" />
    <detection t="214" x="127.16" y="56.768" z="-10.263" />
    <detection t="215" x="125.861" y="56.834" z="-10.193" />
    <detection t="216" x="124.49" y="56.832" z="-10.2187" />
    <detection t="217" x="123.135" y="56.871" z="-10.1431" />
    <detection t="218" x="121.772" y="56.909" z="-10.0928" />
    <detection t="219" x="120.431" y="56.956" z="-10.1041" />
    <detection t="220" x="119.069" y="56.943" z="-10.0097" />
    <detection t="221" x="117.737" y="56.982" z="-9.9749" />
    <detection t="222" x="116.392" y="57.001" z="-9.8613" />
    <detection t="223" x="115.065" y="57.04" z="-9.899" />
    <detection t="224" x="113.746" y="57.075" z="-10.041" />
    <detection t="225" x="112.385" y="57.088" z="-10.0029" />
    <detection t="226" x="111.052" y="57.108" z="-9.983" />
    <detection t="227" x="109.742" y="57.155" z="-9.9596" />
    <detection t="228" x="108.414" y="57.183" z="-9.909" />
    <detection t="229" x="107.12" y="57.218" z="-9.875" />
    <detection t="230" x="105.761" y="57.247" z="-9.7599" />
    <detection t="231" x="104.482" y="57.294" z="-9.6206" />
    <detection t="232" x="103.158" y="57.3" z="-9.5039" />
    <detection t="233" x="101.876" y="57.319" z="-9.5579" />
    <detection t="234" x="100.567" y="57.324" z="-9.4941" />
  </particle>
  <particle nSpots="123">
    <detection t="260" x="507.628" y="56.891" z="-15.817" />
    <detection t="261" x="495.088" y="56.663" z="-15.5126" />
    <detection t="262" x="482.47" y="56.498" z="-15.8021" />
    <detection t="263" x="469.772" y="56.375" z="-15.2432" />
    <detection t="264" x="457.152" y="56.259" z="-15.5526" />
    <detection t="265" x="444.533" y="56.149" z="-15.8445" />
    <detection t="266" x="431.944" y="56.249" z="-15.1663" />
    <detection t="267" x="419.253" y="55.914" z="-15.595" />
    <detection t="268" x="406.669" y="55.726" z="-15.1586" />
    <detection t="269" x="394.027" y="55.552" z="-15.4539" />
    <detection t="270" x="381.397" y="55.432" z="-15.0304" />
    <detection t="271" x="368.788" y="55.264" z="-15.221" />
    <detection t="272" x="356.155" y="55.125" z="-14.9302" />
    <detection t="273" x="343.574" y="54.925" z="-15.2684" />
    <detection t="274" x="330.961" y="54.694" z="-15.0559" />
    <detection t="275" x="318.542" y="54.202" z="-14.8429" />
    <detection t="276" x="309.568" y="53.309" z="-11.9785" />
    <detection t="277" x="304.443" y="52.401" z="-9.1016" />
    <detection t="278" x="300.736" y="51.506" z="-7.1143" />
    <detection t="279" x="297.66" y="50.712" z="-6.0188" />
    <detection t="280" x="294.892" y="49.995" z="-4.6008" />
    <detection t="281" x="292.328" y="49.355" z="-4.0909" />
    <detection t="282" x="289.89" y="48.81" z="-4.0474" />
    <detection t="283" x="287.517" y="48.3" z="-3.4743" />
    <detection t="284" x="285.215" y="47.86" z="-3.3895" />
    <detection t="285" x="282.963" y="47.484" z="-3.0318" />
    <detection t="286" x="280.757" y="47.113" z="-3.0423" />
    <detection t="287" x="278.582" y="46.806" z="-2.9222" />
    <detection t="288" x="276.417" y="46.555" z="-3.1439" />
    <detection t="289" x="274.305" y="46.33" z="-2.8754" />
    <detection t="290" x="272.164" y="46.134" z="-2.6785" />
    <detection t="291" x="270.075" y="45.97" z="-2.8649" />
    <detection t="292" x="268.003" y="45.812" z="-2.5415" />
    <detection t="293" x="265.936" y="45.693" z="-2.7775" />
    <detection t="294" x="263.87" y="45.566" z="-2.7098" />
    <detection t="295" x="261.791" y="45.448" z="-2.4934" />
    <detection t="296" x="259.773" y="45.369" z="-2.5628" />
    <detection t="297" x="257.757" y="45.297" z="-2.6965" />
    <detection t="298" x="255.687" y="45.231" z="-2.7799" />
    <detection t="299" x="253.706" y="45.18" z="-2.3183" />
    <detection t="300" x="251.699" y="45.136" z="-2.3025" />
    <detection t="301" x="249.715" y="45.065" z="-2.3425" />
    <detection t="302" x="247.714" y="45.039" z="-2.3252" />
    <detection t="303" x="245.715" y="45.034" z="-2.3797" />
    <detection t="304" x="243.749" y="44.997" z="-2.4073" />
    <detection t="305" x="241.757" y="44.972" z="-2.3798" />
    <detection t="306" x="239.781" y="44.982" z="-2.3565" />
    <detection t="307" x="237.828" y="44.951" z="-2.3513" />
    <detection t="308" x="235.842" y="44.931" z="-2.2882" />
    <detection t="309" x="233.883" y="44.934" z="-2.3164" />
    <detection t="310" x="231.956" y="44.894" z="-2.2618" />
    <detection t="311" x="229.992" y="44.881" z="-2.1665" />
    <detection t="312" x="228.045" y="44.846" z="-1.8001" />
    <detection t="313" x="226.112" y="44.817" z="-1.709" />
    <detection t="314" x="224.168" y="44.809" z="-1.7259" />
    <detection t="315" x="222.235" y="44.799" z="-1.6854" />
    <detection t="316" x="220.31" y="44.783" z="-1.6391" />
    <detection t="317" x="218.354" y="44.785" z="-1.6509" />
    <detection t="318" x="216.373" y="44.816" z="-1.6002" />
    <detection t="319" x="214.473" y="44.779" z="-1.6133" />
    <detection t="320" x="212.52" y="44.783" z="-1.5501" />
    <detection t="321" x="210.594" y="44.773" z="-1.5015" />
    <detection t="322" x="208.672" y="44.791" z="-1.4582" />
    <detection t="323" x="206.766" y="44.765" z="-1.4099" />
    <detection t="324" x="204.866" y="44.765" z="-1.4361" />
    <detection t="325" x="202.913" y="44.759" z="-1.3816" />
    <detection t="326" x="201.021" y="44.721" z="-1.3087" />
    <detection t="327" x="199.151" y="44.721" z="-1.3417" />
    <detection t="328" x="197.247" y="44.695" z="-1.299" />
    <detection t="329" x="195.342" y="44.673" z="-1.3494" />
    <detection t="330" x="193.428" y="44.642" z="-1.3933" />
    <detection t="331" x="191.566" y="44.662" z="-1.3485" />
    <detection t="332" x="189.667" y="44.649" z="-1.3428" />
    <detection t="333" x="187.775" y="44.665" z="-1.1472" />
    <detection t="334" x="185.939" y="44.689" z="-1.0902" />
    <detection t="335" x="184.068" y="44.671" z="-1.0537" />
    <detection t="336" x="182.216" y="44.686" z="-1.0841" />
    <detection t="337" x="180.366" y="44.696" z="-1.0142" />
    <detection t="338" x="178.502" y="44.685" z="-0.9011" />
    <detection t="339" x="176.693" y="44.69" z="-0.874" />
    <detection t="340" x="174.845" y="44.663" z="-0.9015" />
    <detection t="341" x="173.006" y="44.666" z="-0.833" />
    <detection t="342" x="171.184" y="44.659" z="-0.8087" />
    <detection t="343" x="169.368" y="44.653" z="-0.8735" />
    <detection t="344" x="167.557" y="44.643" z="-0.8545" />
    <detection t="345" x="165.758" y="44.629" z="-0.7648" />
    <detection t="346" x="163.926" y="44.632" z="-0.8028" />
    <detection t="347" x="162.106" y="44.644" z="-0.6395" />
    <detection t="348" x="160.304" y="44.657" z="-0.5974" />
    <detection t="349" x="158.509" y="44.656" z="-0.6052" />
    <detection t="350" x="156.707" y="44.678" z="-0.4236" />
    <detection t="351" x="154.939" y="44.672" z="-0.3886" />
    <detection t="352" x="153.153" y="44.694" z="-0.3042" />
    <detection t="353" x="151.373" y="44.698" z="-0.2776" />
    <detection t="354" x="149.574" y="44.696" z="-0.2041" />
    <detection t="355" x="147.802" y="44.769" z="-0.04853" />
    <detection t="356" x="146.057" y="44.757" z="0.05212" />
    <detection t="357" x="144.283" y="44.785" z="0.241" />
    <detection t="358" x="142.517" y="44.809" z="0.3756" />
    <detection t="359" x="140.771" y="44.838" z="0.4895" />
    <detection t="360" x="138.996" y="44.893" z="0.0318" />
    <detection t="361" x="137.258" y="44.917" z="-0.3862" />
    <detection t="362" x="135.528" y="44.941" z="-0.1176" />
    <detection t="363" x="133.762" y="44.976" z="-0.1215" />
    <detection t="364" x="132.051" y="45.005" z="0.2496" />
    <detection t="365" x="130.312" y="45.042" z="0.2925" />
    <detection t="366" x="128.555" y="45.077" z="0.5259" />
    <detection t="367" x="126.862" y="45.06" z="0.5129" />
    <detection t="368" x="125.083" y="45.119" z="0.6509" />
    <detection t="369" x="123.37" y="45.136" z="0.8424" />
    <detection t="370" x="121.653" y="45.17" z="0.9809" />
    <detection t="371" x="119.955" y="45.196" z="1.1944" />
    <detection t="372" x="118.261" y="45.259" z="1.3147" />
    <detection t="373" x="116.578" y="45.294" z="0.3655" />
    <detection t="374" x="114.903" y="45.349" z="0.5032" />
    <detection t="375" x="113.21" y="45.348" z="0.575" />
    <detection t="376" x="111.502" y="45.407" z="0.9695" />
    <detection t="377" x="109.794" y="45.422" z="1.1352" />
    <detection t="378" x="108.116" y="45.448" z="1.3229" />
    <detection t="379" x="106.472" y="45.461" z="1.4321" />
    <detection t="380" x="104.766" y="45.51" z="1.4828" />
    <detection t="381" x="103.139" y="45.531" z="1.7057" />
    <detection t="382" x="101.485" y="45.576" z="1.8336" />
  </particle>
  <particle nSpots="88">
    <detection t="4590" x="508.637" y="72.396" z="-16.9422" />
    <detection t="4591" x="496.006" y="72.128" z="-17.633" />
    <detection t="4592" x="483.202" y="71.881" z="-17.3459" />
    <detection t="4593" x="470.419" y="71.795" z="-16.7751" />
    <detection t="4594" x="457.699" y="71.714" z="-16.8765" />
    <detection t="4595" x="444.979" y="71.582" z="-17.0002" />
    <detection t="4596" x="432.286" y="71.461" z="-16.5144" />
    <detection t="4597" x="419.552" y="71.314" z="-16.7833" />
    <detection t="4598" x="406.828" y="71.139" z="-16.4744" />
    <detection t="4599" x="394.065" y="71.002" z="-16.7223" />
    <detection t="4600" x="381.287" y="70.85" z="-16.268" />
    <detection t="4601" x="368.541" y="70.708" z="-16.4364" />
    <detection t="4602" x="355.748" y="70.521" z="-16.2406" />
    <detection t="4603" x="343.026" y="70.328" z="-16.497" />
    <detection t="4604" x="330.281" y="70.184" z="-16.1827" />
    <detection t="4605" x="317.851" y="70.198" z="-15.5185" />
    <detection t="4606" x="309.059" y="70.524" z="-13.3084" />
    <detection t="4607" x="303.719" y="70.914" z="-10.9772" />
    <detection t="4608" x="299.709" y="71.315" z="-9.015" />
    <detection t="4609" x="296.336" y="71.691" z="-7.8696" />
    <detection t="4610" x="293.286" y="72.084" z="-7.0902" />
    <detection t="4611" x="290.489" y="72.478" z="-6.8146" />
    <detection t="4612" x="287.82" y="72.827" z="-6.4324" />
    <detection t="4613" x="285.299" y="73.093" z="-5.8006" />
    <detection t="4614" x="282.868" y="73.352" z="-5.7694" />
    <detection t="4615" x="280.471" y="73.602" z="-5.705" />
    <detection t="4616" x="278.155" y="73.764" z="-5.4175" />
    <detection t="4617" x="275.862" y="73.942" z="-5.4886" />
    <detection t="4618" x="273.641" y="74.088" z="-5.2162" />
    <detection t="4619" x="271.408" y="74.192" z="-5.4431" />
    <detection t="4620" x="269.195" y="74.259" z="-5.34" />
    <detection t="4621" x="267.008" y="74.362" z="-5.19" />
    <detection t="4622" x="264.846" y="74.408" z="-5.0717" />
    <detection t="4623" x="262.718" y="74.44" z="-5.3358" />
    <detection t="4624" x="260.647" y="74.47" z="-5.3917" />
    <detection t="4625" x="258.508" y="74.549" z="-5.1983" />
    <detection t="4626" x="256.412" y="74.581" z="-5.0905" />
    <detection t="4627" x="254.315" y="74.595" z="-4.9984" />
    <detection t="4628" x="252.196" y="74.585" z="-5.0019" />
    <detection t="4629" x="250.135" y="74.613" z="-4.8515" />
    <detection t="4630" x="248.027" y="74.611" z="-4.892" />
    <detection t="4631" x="245.96" y="74.633" z="-4.7805" />
    <detection t="4632" x="243.899" y="74.63" z="-4.7264" />
    <detection t="4633" x="241.848" y="74.62" z="-4.8041" />
    <detection t="4634" x="239.813" y="74.607" z="-4.7096" />
    <detection t="4635" x="237.735" y="74.595" z="-4.6955" />
    <detection t="4636" x="235.704" y="74.579" z="-4.6307" />
    <detection t="4637" x="233.674" y="74.586" z="-4.6101" />
    <detection t="4638" x="231.633" y="74.568" z="-4.6668" />
    <detection t="4639" x="229.606" y="74.55" z="-4.6649" />
    <detection t="4640" x="227.551" y="74.52" z="-4.5734" />
    <detection t="4641" x="225.491" y="74.519" z="-4.6421" />
    <detection t="4642" x="223.482" y="74.481" z="-4.6182" />
    <detection t="4643" x="221.448" y="74.479" z="-4.3464" />
    <detection t="4644" x="219.478" y="74.449" z="-4.2918" />
    <detection t="4645" x="217.429" y="74.419" z="-4.2047" />
    <detection t="4646" x="215.445" y="74.41" z="-4.1826" />
    <detection t="4647" x="213.445" y="74.413" z="-3.8553" />
    <detection t="4648" x="211.434" y="74.368" z="-3.8983" />
    <detection t="4649" x="209.436" y="74.356" z="-3.9358" />
    <detection t="4650" x="207.459" y="74.345" z="-3.8906" />
    <detection t="4651" x="205.464" y="74.316" z="-3.8809" />
    <detection t="4652" x="203.462" y="74.297" z="-3.8259" />
    <detection t="4653" x="201.458" y="74.28" z="-3.8529" />
    <detection t="4654" x="199.476" y="74.25" z="-3.8439" />
    <detection t="4655" x="197.487" y="74.265" z="-3.8459" />
    <detection t="4656" x="195.512" y="74.243" z="-3.7826" />
    <detection t="4657" x="193.548" y="74.236" z="-3.7613" />
    <detection t="4658" x="191.596" y="74.237" z="-3.7089" />
    <detection t="4659" x="189.637" y="74.253" z="-3.6229" />
    <detection t="4660" x="187.704" y="74.227" z="-3.6368" />
    <detection t="4661" x="185.741" y="74.253" z="-3.4747" />
    <detection t="4662" x="183.79" y="74.293" z="-3.468" />
    <detection t="4663" x="181.85" y="74.289" z="-3.3769" />
    <detection t="4664" x="179.907" y="74.262" z="-3.389" />
    <detection t="4665" x="177.934" y="74.268" z="-3.415" />
    <detection t="4666" x="175.988" y="74.272" z="-3.4191" />
    <detection t="4667" x="174.035" y="74.262" z="-3.4013" />
    <detection t="4668" x="172.117" y="74.22" z="-3.3733" />
    <detection t="4669" x="170.208" y="74.235" z="-3.2649" />
    <detection t="4670" x="168.301" y="74.192" z="-3.2595" />
    <detection t="4671" x="166.356" y="74.199" z="-3.2554" />
    <detection t="4672" x="164.464" y="74.217" z="-3.1301" />
    <detection t="4673" x="162.538" y="74.206" z="-3.0775" />
    <detection t="4674" x="160.656" y="74.183" z="-3.0988" />
    <detection t="4675" x="158.745" y="74.191" z="-2.9724" />
    <detection t="4676" x="156.849" y="74.216" z="-2.9777" />
    <detection t="4677" x="154.932" y="74.221" z="-2.8856" />
  </particle>
  <particle nSpots="139">
    <detection t="273" x="508.369" y="72.919" z="-18.3351" />
    <detection t="274" x="498.075" y="72.68" z="-18.1788" />
    <detection t="275" x="487.684" y="72.452" z="-18.5597" />
    <detection t="276" x="477.247" y="72.3" z="-18.2847" />
    <detection t="277" x="466.872" y="72.26" z="-18.1879" />
    <detection t="278" x="456.476" y="72.171" z="-18.3445" />
    <detection t="279" x="446.097" y="72.085" z="-17.6669" />
    <detection t="280" x="435.706" y="71.97" z="-18.0045" />
    <detection t="281" x="425.297" y="71.835" z="-18.1564" />
    <detection t="282" x="414.891" y="71.738" z="-17.6167" />
    <detection t="283" x="404.492" y="71.579" z="-18.0336" />
    <detection t="284" x="394.051" y="71.467" z="-17.439" />
    <detection t="285" x="383.612" y="71.377" z="-17.7788" />
    <detection t="286" x="373.216" y="71.261" z="-17.8432" />
    <detection t="287" x="362.802" y="71.107" z="-17.3356" />
    <detection t="288" x="352.385" y="70.958" z="-17.9144" />
    <detection t="289" x="341.951" y="70.796" z="-17.2009" />
    <detection t="290" x="331.465" y="70.69" z="-17.5606" />
    <detection t="291" x="321.052" y="70.648" z="-17.3335" />
    <detection t="292" x="312.331" y="70.838" z="-16.0291" />
    <detection t="293" x="306.321" y="71.225" z="-15.1278" />
    <detection t="294" x="301.994" y="71.578" z="-13.8427" />
    <detection t="295" x="298.491" y="71.939" z="-12.9351" />
    <detection t="296" x="295.469" y="72.311" z="-12.0821" />
    <detection t="297" x="292.79" y="72.688" z="-11.6972" />
    <detection t="298" x="290.303" y="73.05" z="-11.2758" />
    <detection t="299" x="287.969" y="73.307" z="-11.0459" />
    <detection t="300" x="285.78" y="73.545" z="-10.8538" />
    <detection t="301" x="283.64" y="73.82" z="-10.7951" />
    <detection t="302" x="281.583" y="74.013" z="-10.6118" />
    <detection t="303" x="279.604" y="74.2" z="-10.6085" />
    <detection t="304" x="277.663" y="74.354" z="-10.4898" />
    <detection t="305" x="275.719" y="74.5" z="-10.5852" />
    <detection t="306" x="273.83" y="74.608" z="-10.4323" />
    <detection t="307" x="271.966" y="74.704" z="-10.3657" />
    <detection t="308" x="270.103" y="74.784" z="-10.4583" />
    <detection t="309" x="268.292" y="74.891" z="-10.479" />
    <detection t="310" x="266.472" y="74.951" z="-10.3226" />
    <detection t="311" x="264.668" y="74.996" z="-10.3805" />
    <detection t="312" x="262.88" y="75.059" z="-10.4233" />
    <detection t="313" x="261.099" y="75.096" z="-10.3492" />
    <detection t="314" x="259.343" y="75.096" z="-10.3868" />
    <detection t="315" x="257.556" y="75.179" z="-10.2529" />
    <detection t="316" x="255.814" y="75.202" z="-10.2938" />
    <detection t="317" x="254.056" y="75.228" z="-10.2693" />
    <detection t="318" x="252.303" y="75.232" z="-10.2082" />
    <detection t="319" x="250.547" y="75.242" z="-10.2708" />
    <detection t="320" x="248.803" y="75.233" z="-10.1319" />
    <detection t="321" x="247.047" y="75.237" z="-10.1779" />
    <detection t="322" x="245.305" y="75.238" z="-10.07" />
    <detection t="323" x="243.57" y="75.22" z="-10.0834" />
    <detection t="324" x="241.85" y="75.216" z="-10.2215" />
    <detection t="325" x="240.121" y="75.212" z="-10.0944" />
    <detection t="326" x="238.438" y="75.189" z="-10.0986" />
    <detection t="327" x="236.71" y="75.181" z="-10.1038" />
    <detection t="328" x="234.986" y="75.163" z="-9.9801" />
    <detection t="329" x="233.274" y="75.155" z="-10.06" />
    <detection t="330" x="231.544" y="75.151" z="-10.0994" />
    <detection t="331" x="229.848" y="75.127" z="-9.9862" />
    <detection t="332" x="228.162" y="75.124" z="-9.9455" />
    <detection t="333" x="226.448" y="75.078" z="-9.9756" />
    <detection t="334" x="224.766" y="75.073" z="-9.9953" />
    <detection t="335" x="223.082" y="75.049" z="-9.9581" />
    <detection t="336" x="221.383" y="75.068" z="-9.9093" />
    <detection t="337" x="219.656" y="75.031" z="-9.8542" />
    <detection t="338" x="217.977" y="75.021" z="-9.6832" />
    <detection t="339" x="216.263" y="75.009" z="-9.5566" />
    <detection t="340" x="214.594" y="74.962" z="-9.5516" />
    <detection t="341" x="212.918" y="74.944" z="-9.5948" />
    <detection t="342" x="211.222" y="74.928" z="-9.5195" />
    <detection t="343" x="209.545" y="74.905" z="-9.5172" />
    <detection t="344" x="207.85" y="74.88" z="-9.5286" />
    <detection t="345" x="206.153" y="74.873" z="-9.5276" />
    <detection t="346" x="204.459" y="74.84" z="-9.4253" />
    <detection t="347" x="202.785" y="74.823" z="-9.4771" />
    <detection t="348" x="201.144" y="74.854" z="-9.3953" />
    <detection t="349" x="199.466" y="74.837" z="-9.4661" />
    <detection t="350" x="197.764" y="74.815" z="-9.5254" />
    <detection t="351" x="196.12" y="74.819" z="-9.3112" />
    <detection t="352" x="194.476" y="74.776" z="-9.3373" />
    <detection t="353" x="192.775" y="74.773" z="-9.3989" />
    <detection t="354" x="191.13" y="74.766" z="-9.3662" />
    <detection t="355" x="189.491" y="74.774" z="-9.3768" />
    <detection t="356" x="187.851" y="74.763" z="-9.3226" />
    <detection t="357" x="186.207" y="74.762" z="-9.3008" />
    <detection t="358" x="184.573" y="74.747" z="-9.1654" />
    <detection t="359" x="182.919" y="74.771" z="-9.0953" />
    <detection t="360" x="181.298" y="74.755" z="-9.0782" />
    <detection t="361" x="179.652" y="74.765" z="-9.2019" />
    <detection t="362" x="178.0" y="74.754" z="-9.081" />
    <detection t="363" x="176.359" y="74.782" z="-9.1829" />
    <detection t="364" x="174.727" y="74.796" z="-9.1661" />
    <detection t="365" x="173.089" y="74.776" z="-9.0827" />
    <detection t="366" x="171.471" y="74.759" z="-8.9977" />
    <detection t="367" x="169.836" y="74.777" z="-8.9404" />
    <detection t="368" x="168.245" y="74.787" z="-8.9758" />
    <detection t="369" x="166.626" y="74.809" z="-8.9714" />
    <detection t="370" x="164.996" y="74.779" z="-8.8892" />
    <detection t="371" x="163.383" y="74.796" z="-8.926" />
    <detection t="372" x="161.767" y="74.826" z="-8.822" />
    <detection t="373" x="160.14" y="74.81" z="-8.7961" />
    <detection t="374" x="158.522" y="74.838" z="-8.852" />
    <detection t="375" x="156.932" y="74.861" z="-8.7686" />
    <detection t="376" x="155.343" y="74.892" z="-8.8015" />
    <detection t="377" x="153.691" y="74.921" z="-8.8108" />
    <detection t="378" x="152.098" y="74.936" z="-8.7322" />
    <detection t="379" x="150.499" y="74.95" z="-8.7336" />
    <detection t="380" x="148.893" y="74.983" z="-8.6735" />
    <detection t="381" x="147.321" y="75.002" z="-8.6635" />
    <detection t="382" x="145.755" y="75.01" z="-8.6025" />
    <detection t="383" x="144.183" y="75.013" z="-8.5012" />
    <detection t="384" x="142.619" y="75.037" z="-8.4287" />
    <detection t="385" x="141.026" y="75.061" z="-8.3937" />
    <detection t="386" x="139.454" y="75.069" z="-8.3155" />
    <detection t="387" x="137.885" y="75.085" z="-8.3718" />
    <detection t="388" x="136.314" y="75.073" z="-8.3442" />
    <detection t="389" x="134.749" y="75.089" z="-8.2693" />
    <detection t="390" x="133.204" y="75.126" z="-8.1843" />
    <detection t="391" x="131.641" y="75.132" z="-8.1077" />
    <detection t="392" x="130.113" y="75.15" z="-8.0493" />
    <detection t="393" x="128.554" y="75.165" z="-8.0923" />
    <detection t="394" x="127.028" y="75.143" z="-8.0767" />
    <detection t="395" x="125.482" y="75.166" z="-7.973" />
    <detection t="396" x="123.979" y="75.138" z="-7.9039" />
    <detection t="397" x="122.426" y="75.16" z="-7.8281" />
    <detection t="398" x="120.884" y="75.174" z="-7.8102" />
    <detection t="399" x="119.374" y="75.185" z="-7.7457" />
    <detection t="400" x="117.82" y="75.174" z="-7.7101" />
    <detection t="401" x="116.283" y="75.198" z="-7.5992" />
    <detection t="402" x="114.768" y="75.161" z="-7.5142" />
    <detection t="403" x="113.261" y="75.173" z="-7.5432" />
    <detection t="404" x="111.753" y="75.159" z="-7.441" />
    <detection t="405" x="110.217" y="75.166" z="-7.3454" />
    <detection t="406" x="108.704" y="75.184" z="-7.2812" />
    <detection t="407" x="107.18" y="75.171" z="-7.1717" />
    <detection t="408" x="105.667" y="75.162" z="-7.0904" />
    <detection t="409" x="104.18" y="75.167" z="-7.0873" />
    <detection t="410" x="102.654" y="75.168" z="-7.0468" />
    <detection t="411" x="101.129" y="75.149" z="-6.9314" />
  </particle>
  <particle nSpots="114">
    <detection t="4603" x="508.47" y="67.253" z="-18.0187" />
    <detection t="4604" x="496.977" y="67.01" z="-18.2715" />
    <detection t="4605" x="485.4" y="66.808" z="-17.9146" />
    <detection t="4606" x="473.784" y="66.7" z="-18.2089" />
    <detection t="4607" x="462.166" y="66.583" z="-17.5064" />
    <detection t="4608" x="450.611" y="66.495" z="-17.727" />
    <detection t="4609" x="439.051" y="66.381" z="-17.9576" />
    <detection t="4610" x="427.495" y="66.249" z="-17.4657" />
    <detection t="4611" x="415.959" y="66.119" z="-17.7014" />
    <detection t="4612" x="404.406" y="65.964" z="-17.3508" />
    <detection t="4613" x="392.867" y="65.869" z="-17.5181" />
    <detection t="4614" x="381.338" y="65.76" z="-17.8304" />
    <detection t="4615" x="369.779" y="65.649" z="-17.2727" />
    <detection t="4616" x="358.227" y="65.474" z="-17.5819" />
    <detection t="4617" x="346.722" y="65.283" z="-17.1201" />
    <detection t="4618" x="335.193" y="65.149" z="-17.5337" />
    <detection t="4619" x="323.723" y="64.985" z="-16.9122" />
    <detection t="4620" x="313.626" y="64.9" z="-16.2285" />
    <detection t="4621" x="306.796" y="64.866" z="-14.3403" />
    <detection t="4622" x="301.996" y="64.855" z="-13.0544" />
    <detection t="4623" x="298.221" y="64.876" z="-11.7693" />
    <detection t="4624" x="295.016" y="64.891" z="-10.8472" />
    <detection t="4625" x="292.086" y="64.895" z="-10.2314" />
    <detection t="4626" x="289.392" y="64.908" z="-9.7081" />
    <detection t="4627" x="286.857" y="64.942" z="-9.3672" />
    <detection t="4628" x="284.419" y="64.986" z="-9.1703" />
    <detection t="4629" x="282.104" y="65.022" z="-8.9874" />
    <detection t="4630" x="279.809" y="65.055" z="-8.7954" />
    <detection t="4631" x="277.596" y="65.062" z="-8.6979" />
    <detection t="4632" x="275.431" y="65.063" z="-8.6886" />
    <detection t="4633" x="273.297" y="65.056" z="-8.6031" />
    <detection t="4634" x="271.202" y="65.079" z="-8.5388" />
    <detection t="4635" x="269.157" y="65.078" z="-8.4919" />
    <detection t="4636" x="267.111" y="65.099" z="-8.5242" />
    <detection t="4637" x="265.101" y="65.098" z="-8.6537" />
    <detection t="4638" x="263.067" y="65.109" z="-8.6326" />
    <detection t="4639" x="261.106" y="65.112" z="-8.4957" />
    <detection t="4640" x="259.123" y="65.127" z="-8.6531" />
    <detection t="4641" x="257.121" y="65.124" z="-8.642" />
    <detection t="4642" x="255.188" y="65.124" z="-8.5479" />
    <detection t="4643" x="253.235" y="65.102" z="-8.3328" />
    <detection t="4644" x="251.32" y="65.104" z="-8.3225" />
    <detection t="4645" x="249.36" y="65.111" z="-8.2982" />
    <detection t="4646" x="247.44" y="65.112" z="-8.317" />
    <detection t="4647" x="245.522" y="65.108" z="-8.3152" />
    <detection t="4648" x="243.621" y="65.1" z="-8.2185" />
    <detection t="4649" x="241.738" y="65.091" z="-8.1426" />
    <detection t="4650" x="239.83" y="65.112" z="-8.1023" />
    <detection t="4651" x="237.935" y="65.071" z="-8.096" />
    <detection t="4652" x="236.065" y="65.036" z="-8.1309" />
    <detection t="4653" x="234.142" y="65.027" z="-8.1171" />
    <detection t="4654" x="232.295" y="65.014" z="-8.1036" />
    <detection t="4655" x="230.443" y="65.004" z="-8.0715" />
    <detection t="4656" x="228.587" y="64.993" z="-8.0363" />
    <detection t="4657" x="226.717" y="65.005" z="-7.998" />
    <detection t="4658" x="224.806" y="65.0" z="-8.0004" />
    <detection t="4659" x="222.967" y="64.991" z="-7.967" />
    <detection t="4660" x="221.08" y="64.984" z="-7.9287" />
    <detection t="4661" x="219.252" y="65.0" z="-7.9457" />
    <detection t="4662" x="217.385" y="64.969" z="-7.9335" />
    <detection t="4663" x="215.522" y="64.998" z="-7.8555" />
    <detection t="4664" x="213.686" y="64.98" z="-7.858" />
    <detection t="4665" x="211.84" y="64.963" z="-7.8479" />
    <detection t="4666" x="209.988" y="64.987" z="-7.8454" />
    <detection t="4667" x="208.117" y="64.986" z="-7.8213" />
    <detection t="4668" x="206.292" y="64.991" z="-7.7363" />
    <detection t="4669" x="204.461" y="64.971" z="-7.7428" />
    <detection t="4670" x="202.618" y="64.954" z="-7.6897" />
    <detection t="4671" x="200.808" y="64.956" z="-7.6913" />
    <detection t="4672" x="198.96" y="64.928" z="-7.7344" />
    <detection t="4673" x="197.152" y="64.923" z="-7.614" />
    <detection t="4674" x="195.375" y="64.916" z="-7.6779" />
    <detection t="4675" x="193.576" y="64.889" z="-7.6054" />
    <detection t="4676" x="191.765" y="64.916" z="-7.5072" />
    <detection t="4677" x="189.978" y="64.955" z="-7.5457" />
    <detection t="4678" x="188.19" y="64.933" z="-7.4994" />
    <detection t="4679" x="186.391" y="64.901" z="-7.448" />
    <detection t="4680" x="184.599" y="64.903" z="-7.3352" />
    <detection t="4681" x="182.787" y="64.933" z="-7.2688" />
    <detection t="4682" x="181.054" y="64.958" z="-7.2402" />
    <detection t="4683" x="179.276" y="64.966" z="-7.1498" />
    <detection t="4684" x="177.478" y="64.975" z="-7.0976" />
    <detection t="4685" x="175.694" y="64.951" z="-7.0589" />
    <detection t="4686" x="173.886" y="64.965" z="-6.9318" />
    <detection t="4687" x="172.1" y="64.972" z="-6.9663" />
    <detection t="4688" x="170.305" y="64.995" z="-7.0123" />
    <detection t="4689" x="168.534" y="65.03" z="-6.9835" />
    <detection t="4690" x="166.76" y="64.991" z="-6.9778" />
    <detection t="4691" x="164.996" y="65.011" z="-6.9602" />
    <detection t="4692" x="163.231" y="65.006" z="-6.9307" />
    <detection t="4693" x="161.516" y="65.002" z="-6.9339" />
    <detection t="4694" x="159.791" y="65.025" z="-6.864" />
    <detection t="4695" x="158.072" y="65.034" z="-6.7837" />
    <detection t="4696" x="156.331" y="65.034" z="-6.7386" />
    <detection t="4697" x="154.559" y="65.071" z="-6.6835" />
    <detection t="4698" x="152.848" y="65.065" z="-6.7073" />
    <detection t="4699" x="151.147" y="65.079" z="-6.6664" />
    <detection t="4700" x="149.431" y="65.081" z="-6.6289" />
    <detection t="4701" x="147.706" y="65.12" z="-6.8435" />
    <detection t="4702" x="145.964" y="65.116" z="-6.8344" />
    <detection t="4703" x="144.246" y="65.136" z="-6.7364" />
    <detection t="4704" x="142.517" y="65.104" z="-6.7932" />
    <detection t="4705" x="140.796" y="65.142" z="-6.7486" />
    <detection t="4706" x="139.104" y="65.148" z="-6.6801" />
    <detection t="4707" x="137.4" y="65.159" z="-6.5529" />
    <detection t="4708" x="135.716" y="65.188" z="-6.4634" />
    <detection t="4709" x="134.049" y="65.24" z="-6.3695" />
    <detection t="4710" x="132.33" y="65.244" z="-6.3257" />
    <detection t="4711" x="130.658" y="65.263" z="-6.2866" />
    <detection t="4712" x="128.966" y="65.314" z="-6.1369" />
    <detection t="4713" x="127.302" y="65.318" z="-6.0785" />
    <detection t="4714" x="125.649" y="65.349" z="-5.885" />
    <detection t="4715" x="123.924" y="65.366" z="-5.8494" />
    <detection t="4716" x="122.239" y="65.37" z="-5.7618" />
  </particle>
  <particle nSpots="14">
    <detection t="264" x="417.184" y="83.738" z="-17.9602" />
    <detection t="265" x="409.113" y="83.613" z="-17.5309" />
    <detection t="266" x="401.026" y="83.511" z="-18.0035" />
    <detection t="267" x="392.896" y="83.458" z="-18.0454" />
    <detection t="268" x="384.841" y="83.398" z="-17.4531" />
    <detection t="269" x="376.748" y="83.262" z="-17.7331" />
    <detection t="270" x="368.709" y="83.207" z="-17.7561" />
    <detection t="271" x="360.682" y="83.036" z="-17.3632" />
    <detection t="272" x="352.569" y="82.887" z="-17.6103" />
    <detection t="273" x="344.445" y="82.864" z="-17.4762" />
    <detection t="274" x="336.391" y="82.729" z="-17.0734" />
    <detection t="275" x="328.182" y="82.612" z="-17.4389" />
    <detection t="276" x="319.917" y="82.907" z="-17.3198" />
    <detection t="277" x="313.351" y="84.265" z="-16.3653" />
  </particle>
  <particle nSpots="76">
    <detection t="4623" x="507.624" y="77.154" z="-17.4266" />
    <detection t="4624" x="496.069" y="76.859" z="-17.3931" />
    <detection t="4625" x="484.353" y="76.594" z="-17.46" />
    <detection t="4626" x="472.614" y="76.53" z="-17.404" />
    <detection t="4627" x="460.99" y="76.48" z="-17.4559" />
    <detection t="4628" x="449.36" y="76.366" z="-17.661" />
    <detection t="4629" x="437.773" y="76.24" z="-17.069" />
    <detection t="4630" x="426.161" y="76.091" z="-17.3585" />
    <detection t="4631" x="414.526" y="75.943" z="-17.126" />
    <detection t="4632" x="402.856" y="75.795" z="-17.2322" />
    <detection t="4633" x="391.162" y="75.691" z="-17.0803" />
    <detection t="4634" x="379.498" y="75.578" z="-17.0128" />
    <detection t="4635" x="367.867" y="75.455" z="-17.1181" />
    <detection t="4636" x="356.23" y="75.253" z="-16.8996" />
    <detection t="4637" x="344.633" y="75.089" z="-17.0661" />
    <detection t="4638" x="332.983" y="74.949" z="-16.6578" />
    <detection t="4639" x="321.32" y="75.006" z="-16.3713" />
    <detection t="4640" x="311.788" y="75.561" z="-15.0775" />
    <detection t="4641" x="305.888" y="76.435" z="-13.6116" />
    <detection t="4642" x="301.785" y="77.287" z="-11.7648" />
    <detection t="4643" x="298.479" y="78.132" z="-10.791" />
    <detection t="4644" x="295.645" y="78.813" z="-9.9644" />
    <detection t="4645" x="293.092" y="79.44" z="-9.437" />
    <detection t="4646" x="290.71" y="80.002" z="-9.1239" />
    <detection t="4647" x="288.433" y="80.493" z="-8.6424" />
    <detection t="4648" x="286.253" y="80.913" z="-8.5361" />
    <detection t="4649" x="284.151" y="81.296" z="-8.4309" />
    <detection t="4650" x="282.071" y="81.604" z="-8.2053" />
    <detection t="4651" x="280.056" y="81.922" z="-8.2192" />
    <detection t="4652" x="278.056" y="82.174" z="-8.196" />
    <detection t="4653" x="276.104" y="82.408" z="-7.9143" />
    <detection t="4654" x="274.139" y="82.596" z="-7.9924" />
    <detection t="4655" x="272.22" y="82.765" z="-7.7296" />
    <detection t="4656" x="270.303" y="82.901" z="-7.8812" />
    <detection t="4657" x="268.415" y="83.035" z="-7.7119" />
    <detection t="4658" x="266.493" y="83.125" z="-7.9014" />
    <detection t="4659" x="264.59" y="83.216" z="-7.7964" />
    <detection t="4660" x="262.683" y="83.304" z="-7.6928" />
    <detection t="4661" x="260.784" y="83.392" z="-7.5415" />
    <detection t="4662" x="258.935" y="83.468" z="-7.8278" />
    <detection t="4663" x="257.044" y="83.515" z="-7.6867" />
    <detection t="4664" x="255.169" y="83.556" z="-7.6137" />
    <detection t="4665" x="253.287" y="83.587" z="-7.6057" />
    <detection t="4666" x="251.395" y="83.65" z="-7.5067" />
    <detection t="4667" x="249.53" y="83.659" z="-7.4494" />
    <detection t="4668" x="247.651" y="83.683" z="-7.3158" />
    <detection t="4669" x="245.81" y="83.679" z="-7.3151" />
    <detection t="4670" x="243.951" y="83.669" z="-7.2543" />
    <detection t="4671" x="242.097" y="83.678" z="-7.2771" />
    <detection t="4672" x="240.231" y="83.644" z="-7.2086" />
    <detection t="4673" x="238.388" y="83.647" z="-7.1436" />
    <detection t="4674" x="236.544" y="83.637" z="-7.1572" />
    <detection t="4675" x="234.684" y="83.623" z="-7.1247" />
    <detection t="4676" x="232.844" y="83.586" z="-7.0969" />
    <detection t="4677" x="231.022" y="83.595" z="-7.1082" />
    <detection t="4678" x="229.179" y="83.576" z="-7.1271" />
    <detection t="4679" x="227.316" y="83.549" z="-7.1452" />
    <detection t="4680" x="225.457" y="83.528" z="-7.0173" />
    <detection t="4681" x="223.635" y="83.499" z="-7.02" />
    <detection t="4682" x="221.791" y="83.481" z="-7.049" />
    <detection t="4683" x="219.964" y="83.455" z="-7.1095" />
    <detection t="4684" x="218.139" y="83.433" z="-7.0404" />
    <detection t="4685" x="216.32" y="83.393" z="-6.7374" />
    <detection t="4686" x="214.495" y="83.35" z="-6.6771" />
    <detection t="4687" x="212.684" y="83.338" z="-6.6903" />
    <detection t="4688" x="210.85" y="83.252" z="-6.8096" />
    <detection t="4689" x="209.006" y="83.228" z="-6.7419" />
    <detection t="4690" x="207.194" y="83.23" z="-6.7347" />
    <detection t="4691" x="205.356" y="83.202" z="-6.7757" />
    <detection t="4692" x="203.575" y="83.195" z="-6.6534" />
    <detection t="4693" x="201.761" y="83.18" z="-6.6724" />
    <detection t="4694" x="199.932" y="83.156" z="-6.6882" />
    <detection t="4695" x="198.12" y="83.139" z="-6.6252" />
    <detection t="4696" x="196.334" y="83.131" z="-6.5568" />
    <detection t="4697" x="194.481" y="83.101" z="-6.2802" />
    <detection t="4698" x="192.676" y="83.091" z="-6.1601" />
  </particle>
  <particle nSpots="249">
    <detection t="299" x="516.014" y="86.636" z="-20.2401" />
    <detection t="300" x="511.298" y="86.558" z="-19.8756" />
    <detection t="301" x="506.613" y="86.496" z="-19.7827" />
    <detection t="302" x="501.93" y="86.34" z="-20.1268" />
    <detection t="303" x="497.216" y="86.208" z="-19.9923" />
    <detection t="304" x="492.411" y="86.125" z="-19.7538" />
    <detection t="305" x="487.672" y="85.996" z="-19.9741" />
    <detection t="306" x="482.869" y="85.902" z="-19.6938" />
    <detection t="307" x="478.049" y="85.843" z="-19.7615" />
    <detection t="308" x="473.287" y="85.873" z="-19.8181" />
    <detection t="309" x="468.556" y="85.908" z="-19.7809" />
    <detection t="310" x="463.839" y="85.858" z="-19.6391" />
    <detection t="311" x="459.122" y="85.801" z="-19.7014" />
    <detection t="312" x="454.4" y="85.69" z="-19.9646" />
    <detection t="313" x="449.548" y="85.602" z="-19.5928" />
    <detection t="314" x="444.717" y="85.589" z="-19.6069" />
    <detection t="315" x="440.01" y="85.641" z="-19.3453" />
    <detection t="316" x="435.297" y="85.547" z="-19.4801" />
    <detection t="317" x="430.536" y="85.448" z="-19.7279" />
    <detection t="318" x="425.733" y="85.399" z="-19.7956" />
    <detection t="319" x="420.963" y="85.329" z="-19.4524" />
    <detection t="320" x="416.188" y="85.24" z="-19.3121" />
    <detection t="321" x="411.388" y="85.165" z="-19.3838" />
    <detection t="322" x="406.568" y="85.099" z="-19.4067" />
    <detection t="323" x="401.74" y="85.037" z="-19.5449" />
    <detection t="324" x="396.883" y="84.998" z="-19.221" />
    <detection t="325" x="392.009" y="84.989" z="-19.2971" />
    <detection t="326" x="387.2" y="84.988" z="-19.2346" />
    <detection t="327" x="382.387" y="84.872" z="-19.1612" />
    <detection t="328" x="377.486" y="84.795" z="-19.5126" />
    <detection t="329" x="372.688" y="84.76" z="-19.436" />
    <detection t="330" x="367.853" y="84.686" z="-19.1918" />
    <detection t="331" x="363.092" y="84.598" z="-19.013" />
    <detection t="332" x="358.213" y="84.434" z="-19.1671" />
    <detection t="333" x="353.323" y="84.382" z="-18.9572" />
    <detection t="334" x="348.392" y="84.367" z="-18.8378" />
    <detection t="335" x="343.548" y="84.37" z="-18.8259" />
    <detection t="336" x="338.689" y="84.289" z="-18.8898" />
    <detection t="337" x="333.786" y="84.182" z="-18.9734" />
    <detection t="338" x="328.816" y="84.067" z="-18.9904" />
    <detection t="339" x="323.773" y="84.101" z="-19.2946" />
    <detection t="340" x="318.859" y="84.512" z="-18.88" />
    <detection t="341" x="314.75" y="85.547" z="-18.6669" />
    <detection t="342" x="311.883" y="86.926" z="-18.279" />
    <detection t="343" x="309.887" y="88.244" z="-18.0332" />
    <detection t="344" x="308.408" y="89.392" z="-17.833" />
    <detection t="345" x="307.225" y="90.426" z="-17.3653" />
    <detection t="346" x="306.229" y="91.347" z="-17.2468" />
    <detection t="347" x="305.345" y="92.185" z="-17.1644" />
    <detection t="348" x="304.533" y="92.939" z="-16.8964" />
    <detection t="349" x="303.784" y="93.623" z="-16.7542" />
    <detection t="350" x="303.056" y="94.265" z="-16.6416" />
    <detection t="351" x="302.401" y="94.813" z="-16.6754" />
    <detection t="352" x="301.746" y="95.346" z="-16.1996" />
    <detection t="353" x="301.103" y="95.815" z="-16.4053" />
    <detection t="354" x="300.509" y="96.287" z="-16.221" />
    <detection t="355" x="299.913" y="96.702" z="-16.4157" />
    <detection t="356" x="299.359" y="97.085" z="-16.2495" />
    <detection t="357" x="298.791" y="97.483" z="-16.1711" />
    <detection t="358" x="298.207" y="97.797" z="-16.0826" />
    <detection t="359" x="297.655" y="98.132" z="-16.0093" />
    <detection t="360" x="297.09" y="98.461" z="-15.9437" />
    <detection t="361" x="296.518" y="98.744" z="-15.9892" />
    <detection t="362" x="295.972" y="99.037" z="-16.0007" />
    <detection t="363" x="295.423" y="99.301" z="-16.0538" />
    <detection t="364" x="294.859" y="99.494" z="-15.6759" />
    <detection t="365" x="294.329" y="99.742" z="-15.8695" />
    <detection t="366" x="293.774" y="99.947" z="-15.8764" />
    <detection t="367" x="293.211" y="100.179" z="-15.9845" />
    <detection t="368" x="292.665" y="100.365" z="-15.7999" />
    <detection t="369" x="292.099" y="100.565" z="-15.9556" />
    <detection t="370" x="291.533" y="100.758" z="-15.5868" />
    <detection t="371" x="290.981" y="100.929" z="-15.7794" />
    <detection t="372" x="290.403" y="101.074" z="-15.5295" />
    <detection t="373" x="289.82" y="101.234" z="-15.8666" />
    <detection t="374" x="289.235" y="101.366" z="-15.588" />
    <detection t="375" x="288.639" y="101.491" z="-15.803" />
    <detection t="376" x="288.068" y="101.622" z="-15.5838" />
    <detection t="377" x="287.508" y="101.772" z="-16.0333" />
    <detection t="378" x="286.922" y="101.882" z="-15.7625" />
    <detection t="379" x="286.358" y="102.002" z="-15.5184" />
    <detection t="380" x="285.739" y="102.098" z="-15.8319" />
    <detection t="381" x="285.117" y="102.199" z="-15.5975" />
    <detection t="382" x="284.547" y="102.289" z="-15.5655" />
    <detection t="383" x="283.965" y="102.373" z="-15.402" />
    <detection t="384" x="283.37" y="102.45" z="-15.8159" />
    <detection t="385" x="282.747" y="102.53" z="-15.7053" />
    <detection t="386" x="282.135" y="102.606" z="-15.5058" />
    <detection t="387" x="281.538" y="102.659" z="-15.4188" />
    <detection t="388" x="280.92" y="102.741" z="-15.7665" />
    <detection t="389" x="280.311" y="102.792" z="-15.6636" />
    <detection t="390" x="279.698" y="102.825" z="-15.577" />
    <detection t="391" x="279.072" y="102.909" z="-15.4519" />
    <detection t="392" x="278.438" y="102.966" z="-15.3913" />
    <detection t="393" x="277.804" y="103.012" z="-15.3784" />
    <detection t="394" x="277.204" y="103.089" z="-15.8363" />
    <detection t="395" x="276.585" y="103.128" z="-15.6333" />
    <detection t="396" x="275.968" y="103.16" z="-15.5942" />
    <detection t="397" x="275.342" y="103.196" z="-15.4912" />
    <detection t="398" x="274.679" y="103.26" z="-15.4703" />
    <detection t="399" x="274.047" y="103.296" z="-15.4358" />
    <detection t="400" x="273.421" y="103.32" z="-15.3691" />
    <detection t="401" x="272.804" y="103.356" z="-15.7762" />
    <detection t="402" x="272.172" y="103.403" z="-15.6691" />
    <detection t="403" x="271.535" y="103.436" z="-15.6475" />
    <detection t="404" x="270.89" y="103.451" z="-15.6296" />
    <detection t="405" x="270.244" y="103.453" z="-15.5975" />
    <detection t="406" x="269.594" y="103.493" z="-15.5715" />
    <detection t="407" x="268.948" y="103.508" z="-15.5425" />
    <detection t="408" x="268.297" y="103.535" z="-15.5599" />
    <detection t="409" x="267.657" y="103.549" z="-15.5126" />
    <detection t="410" x="267.012" y="103.58" z="-15.4568" />
    <detection t="411" x="266.348" y="103.565" z="-15.4361" />
    <detection t="412" x="265.715" y="103.594" z="-15.4465" />
    <detection t="413" x="265.083" y="103.598" z="-15.4097" />
    <detection t="414" x="264.473" y="103.605" z="-15.388" />
    <detection t="415" x="263.816" y="103.609" z="-15.3043" />
    <detection t="416" x="263.169" y="103.632" z="-15.2764" />
    <detection t="417" x="262.509" y="103.67" z="-15.3178" />
    <detection t="418" x="261.838" y="103.687" z="-15.2565" />
    <detection t="419" x="261.137" y="103.723" z="-15.3394" />
    <detection t="420" x="260.46" y="103.781" z="-15.5108" />
    <detection t="421" x="259.808" y="103.822" z="-15.6298" />
    <detection t="422" x="259.153" y="103.893" z="-15.738" />
    <detection t="423" x="258.485" y="103.915" z="-15.5898" />
    <detection t="424" x="257.85" y="103.95" z="-15.6522" />
    <detection t="425" x="257.208" y="103.943" z="-15.6183" />
    <detection t="426" x="256.614" y="103.971" z="-15.5876" />
    <detection t="427" x="255.976" y="103.964" z="-15.5375" />
    <detection t="428" x="255.344" y="103.96" z="-15.5096" />
    <detection t="429" x="254.743" y="103.959" z="-15.5499" />
    <detection t="430" x="254.087" y="103.939" z="-15.5173" />
    <detection t="431" x="253.43" y="103.892" z="-15.5091" />
    <detection t="432" x="252.772" y="103.87" z="-15.53" />
    <detection t="433" x="252.13" y="103.799" z="-15.5385" />
    <detection t="434" x="251.474" y="103.717" z="-15.0707" />
    <detection t="435" x="250.795" y="103.688" z="-15.0863" />
    <detection t="436" x="250.135" y="103.684" z="-15.0656" />
    <detection t="437" x="249.47" y="103.676" z="-15.0762" />
    <detection t="438" x="248.78" y="103.664" z="-15.0433" />
    <detection t="439" x="248.157" y="103.642" z="-15.0662" />
    <detection t="440" x="247.495" y="103.625" z="-15.0708" />
    <detection t="441" x="246.836" y="103.619" z="-15.1253" />
    <detection t="442" x="246.182" y="103.598" z="-15.1225" />
    <detection t="443" x="245.529" y="103.603" z="-15.1668" />
    <detection t="444" x="244.881" y="103.598" z="-15.1533" />
    <detection t="445" x="244.253" y="103.566" z="-15.11" />
    <detection t="446" x="243.606" y="103.555" z="-15.2011" />
    <detection t="447" x="242.943" y="103.545" z="-15.1694" />
    <detection t="448" x="242.284" y="103.533" z="-15.2296" />
    <detection t="449" x="241.627" y="103.524" z="-15.2469" />
    <detection t="450" x="240.978" y="103.48" z="-15.2509" />
    <detection t="451" x="240.322" y="103.479" z="-15.2873" />
    <detection t="452" x="239.679" y="103.427" z="-15.3422" />
    <detection t="453" x="239.01" y="103.44" z="-15.363" />
    <detection t="454" x="238.346" y="103.409" z="-15.3998" />
    <detection t="455" x="237.661" y="103.412" z="-15.4952" />
    <detection t="456" x="236.999" y="103.386" z="-15.4092" />
    <detection t="457" x="236.341" y="103.37" z="-15.2098" />
    <detection t="458" x="235.652" y="103.387" z="-15.2019" />
    <detection t="459" x="235.019" y="103.359" z="-15.1148" />
    <detection t="460" x="234.359" y="103.342" z="-14.8634" />
    <detection t="461" x="233.686" y="103.342" z="-15.0382" />
    <detection t="462" x="233.041" y="103.339" z="-14.8802" />
    <detection t="463" x="232.391" y="103.305" z="-14.8662" />
    <detection t="464" x="231.724" y="103.296" z="-14.9327" />
    <detection t="465" x="231.063" y="103.303" z="-14.9403" />
    <detection t="466" x="230.389" y="103.287" z="-14.9459" />
    <detection t="467" x="229.761" y="103.276" z="-14.9601" />
    <detection t="468" x="229.113" y="103.254" z="-14.9988" />
    <detection t="469" x="228.45" y="103.223" z="-15.0052" />
    <detection t="470" x="227.798" y="103.195" z="-15.0834" />
    <detection t="471" x="227.121" y="103.188" z="-15.0345" />
    <detection t="472" x="226.48" y="103.155" z="-15.1554" />
    <detection t="473" x="225.813" y="103.145" z="-15.1906" />
    <detection t="474" x="225.159" y="103.16" z="-15.1838" />
    <detection t="475" x="224.513" y="103.164" z="-15.2432" />
    <detection t="476" x="223.836" y="103.176" z="-15.2444" />
    <detection t="477" x="223.191" y="103.156" z="-15.2799" />
    <detection t="478" x="222.535" y="103.139" z="-15.3647" />
    <detection t="479" x="221.918" y="103.09" z="-14.9527" />
    <detection t="480" x="221.27" y="103.029" z="-15.0117" />
    <detection t="481" x="220.644" y="103.009" z="-14.9782" />
    <detection t="482" x="220.0" y="102.967" z="-15.0764" />
    <detection t="483" x="219.334" y="102.934" z="-15.0627" />
    <detection t="484" x="218.677" y="102.89" z="-15.1322" />
    <detection t="485" x="218.001" y="102.815" z="-15.2283" />
    <detection t="486" x="217.342" y="102.77" z="-15.0358" />
    <detection t="487" x="216.685" y="102.735" z="-15.0542" />
    <detection t="488" x="215.998" y="102.718" z="-15.1715" />
    <detection t="489" x="215.358" y="102.695" z="-14.9948" />
    <detection t="490" x="214.725" y="102.721" z="-15.102" />
    <detection t="491" x="214.082" y="102.697" z="-14.9217" />
    <detection t="492" x="213.407" y="102.68" z="-14.8322" />
    <detection t="493" x="212.732" y="102.646" z="-14.8923" />
    <detection t="494" x="212.083" y="102.656" z="-14.8752" />
    <detection t="495" x="211.433" y="102.629" z="-14.8949" />
    <detection t="496" x="210.773" y="102.628" z="-14.9298" />
    <detection t="497" x="210.148" y="102.637" z="-14.8686" />
    <detection t="498" x="209.462" y="102.611" z="-14.8824" />
    <detection t="499" x="208.832" y="102.624" z="-14.9165" />
    <detection t="500" x="208.192" y="102.602" z="-14.8998" />
    <detection t="501" x="207.582" y="102.591" z="-14.8801" />
    <detection t="502" x="206.932" y="102.577" z="-14.882" />
    <detection t="503" x="206.284" y="102.571" z="-14.905" />
    <detection t="504" x="205.67" y="102.547" z="-14.9203" />
    <detection t="505" x="205.023" y="102.539" z="-14.9106" />
    <detection t="506" x="204.392" y="102.505" z="-14.9363" />
    <detection t="507" x="203.758" y="102.497" z="-14.9505" />
    <detection t="508" x="203.123" y="102.477" z="-14.9534" />
    <detection t="509" x="202.49" y="102.452" z="-14.9685" />
    <detection t="510" x="201.824" y="102.426" z="-14.9415" />
    <detection t="511" x="201.186" y="102.404" z="-14.9823" />
    <detection t="512" x="200.544" y="102.401" z="-15.0099" />
    <detection t="513" x="199.898" y="102.386" z="-14.9844" />
    <detection t="514" x="199.281" y="102.384" z="-14.7282" />
    <detection t="515" x="198.643" y="102.377" z="-14.5494" />
    <detection t="516" x="197.986" y="102.368" z="-14.5862" />
    <detection t="517" x="197.335" y="102.336" z="-14.6282" />
    <detection t="518" x="196.696" y="102.316" z="-14.6383" />
    <detection t="519" x="196.051" y="102.304" z="-14.6186" />
    <detection t="520" x="195.417" y="102.291" z="-14.6835" />
    <detection t="521" x="194.781" y="102.281" z="-14.6696" />
    <detection t="522" x="194.13" y="102.267" z="-14.7058" />
    <detection t="523" x="193.487" y="102.255" z="-14.803" />
    <detection t="524" x="192.809" y="102.247" z="-14.7713" />
    <detection t="525" x="192.185" y="102.221" z="-14.7686" />
    <detection t="526" x="191.566" y="102.223" z="-14.7591" />
    <detection t="527" x="190.933" y="102.22" z="-14.7341" />
    <detection t="528" x="190.304" y="102.204" z="-14.7106" />
    <detection t="529" x="189.656" y="102.209" z="-14.7083" />
    <detection t="530" x="188.992" y="102.223" z="-14.7424" />
    <detection t="531" x="188.371" y="102.225" z="-14.6881" />
    <detection t="532" x="187.748" y="102.239" z="-14.6553" />
    <detection t="533" x="187.13" y="102.246" z="-14.6495" />
    <detection t="534" x="186.497" y="102.266" z="-14.6021" />
    <detection t="535" x="185.844" y="102.294" z="-14.5543" />
    <detection t="536" x="185.239" y="102.319" z="-14.685" />
    <detection t="537" x="184.551" y="102.338" z="-14.634" />
    <detection t="538" x="183.903" y="102.337" z="-14.6036" />
    <detection t="539" x="183.241" y="102.36" z="-14.5803" />
    <detection t="540" x="182.549" y="102.362" z="-14.5372" />
    <detection t="541" x="181.86" y="102.374" z="-14.5704" />
    <detection t="542" x="181.175" y="102.397" z="-14.5499" />
    <detection t="543" x="180.496" y="102.414" z="-14.6618" />
    <detection t="544" x="179.88" y="102.442" z="-14.7716" />
    <detection t="545" x="179.286" y="102.434" z="-14.5492" />
    <detection t="546" x="178.814" y="102.473" z="-14.9605" />
    <detection t="547" x="178.51" y="102.437" z="-14.9504" />
  </particle>
  <particle nSpots="129">
    <detection t="4699" x="516.277" y="46.37" z="-15.6792" />
    <detection t="4700" x="509.74" y="46.386" z="-15.7048" />
    <detection t="4701" x="503.218" y="46.235" z="-15.8352" />
    <detection t="4702" x="496.628" y="46.174" z="-15.8936" />
    <detection t="4703" x="490.055" y="46.082" z="-15.714" />
    <detection t="4704" x="483.476" y="46.012" z="-15.51" />
    <detection t="4705" x="476.824" y="45.995" z="-15.4438" />
    <detection t="4706" x="470.146" y="45.854" z="-15.631" />
    <detection t="4707" x="463.595" y="45.722" z="-15.5019" />
    <detection t="4708" x="456.973" y="45.678" z="-15.3978" />
    <detection t="4709" x="450.285" y="45.655" z="-15.3705" />
    <detection t="4710" x="443.683" y="45.499" z="-15.5109" />
    <detection t="4711" x="437.169" y="45.437" z="-15.6733" />
    <detection t="4712" x="430.577" y="45.502" z="-15.4699" />
    <detection t="4713" x="423.936" y="45.273" z="-15.2555" />
    <detection t="4714" x="417.482" y="45.141" z="-15.5218" />
    <detection t="4715" x="410.948" y="45.119" z="-15.4531" />
    <detection t="4716" x="404.352" y="45.07" z="-15.1034" />
    <detection t="4717" x="397.806" y="44.978" z="-15.164" />
    <detection t="4718" x="391.25" y="44.868" z="-15.2666" />
    <detection t="4719" x="384.702" y="44.754" z="-14.9596" />
    <detection t="4720" x="378.108" y="44.749" z="-14.9499" />
    <detection t="4721" x="371.497" y="44.559" z="-15.2959" />
    <detection t="4722" x="364.973" y="44.445" z="-14.9429" />
    <detection t="4723" x="358.356" y="44.461" z="-15.027" />
    <detection t="4724" x="351.794" y="44.321" z="-14.9921" />
    <detection t="4725" x="345.206" y="44.183" z="-14.5809" />
    <detection t="4726" x="338.687" y="44.086" z="-14.8743" />
    <detection t="4727" x="332.044" y="44.003" z="-14.9895" />
    <detection t="4728" x="325.324" y="43.862" z="-15.0232" />
    <detection t="4729" x="318.646" y="43.111" z="-14.3934" />
    <detection t="4730" x="313.983" y="41.184" z="-13.3326" />
    <detection t="4731" x="311.5" y="39.185" z="-12.1774" />
    <detection t="4732" x="310.001" y="37.558" z="-11.2895" />
    <detection t="4733" x="308.893" y="36.215" z="-10.6166" />
    <detection t="4734" x="307.948" y="35.087" z="-9.8959" />
    <detection t="4735" x="307.114" y="34.079" z="-9.4224" />
    <detection t="4736" x="306.342" y="33.133" z="-8.9416" />
    <detection t="4737" x="305.614" y="32.311" z="-8.5553" />
    <detection t="4738" x="304.891" y="31.569" z="-8.2258" />
    <detection t="4739" x="304.217" y="30.829" z="-8.0066" />
    <detection t="4740" x="303.518" y="30.151" z="-7.8181" />
    <detection t="4741" x="302.818" y="29.543" z="-7.6592" />
    <detection t="4742" x="302.143" y="28.949" z="-7.3682" />
    <detection t="4743" x="301.442" y="28.429" z="-7.0447" />
    <detection t="4744" x="300.755" y="27.892" z="-7.178" />
    <detection t="4745" x="300.052" y="27.423" z="-6.8613" />
    <detection t="4746" x="299.337" y="26.97" z="-6.9425" />
    <detection t="4747" x="298.599" y="26.531" z="-6.9315" />
    <detection t="4748" x="297.879" y="26.157" z="-6.5197" />
    <detection t="4749" x="297.134" y="25.776" z="-6.4318" />
    <detection t="4750" x="296.406" y="25.44" z="-6.5136" />
    <detection t="4751" x="295.669" y="25.107" z="-6.3034" />
    <detection t="4752" x="294.896" y="24.795" z="-6.1829" />
    <detection t="4753" x="294.059" y="24.505" z="-6.1382" />
    <detection t="4754" x="293.296" y="24.232" z="-6.0659" />
    <detection t="4755" x="292.507" y="23.959" z="-6.3337" />
    <detection t="4756" x="291.692" y="23.739" z="-6.0559" />
    <detection t="4757" x="290.892" y="23.541" z="-5.9439" />
    <detection t="4758" x="290.025" y="23.327" z="-6.2269" />
    <detection t="4759" x="289.206" y="23.139" z="-5.9951" />
    <detection t="4760" x="288.354" y="22.958" z="-5.7328" />
    <detection t="4761" x="287.486" y="22.781" z="-5.86" />
    <detection t="4762" x="286.596" y="22.659" z="-5.8405" />
    <detection t="4763" x="285.733" y="22.507" z="-5.7862" />
    <detection t="4764" x="284.82" y="22.394" z="-6.0014" />
    <detection t="4765" x="283.913" y="22.281" z="-5.6737" />
    <detection t="4766" x="283.016" y="22.175" z="-5.7844" />
    <detection t="4767" x="282.131" y="22.055" z="-5.9688" />
    <detection t="4768" x="281.214" y="21.942" z="-5.5384" />
    <detection t="4769" x="280.292" y="21.824" z="-5.7217" />
    <detection t="4770" x="279.337" y="21.764" z="-5.8601" />
    <detection t="4771" x="278.454" y="21.685" z="-5.804" />
    <detection t="4772" x="277.513" y="21.644" z="-5.4843" />
    <detection t="4773" x="276.532" y="21.566" z="-5.5662" />
    <detection t="4774" x="275.587" y="21.536" z="-5.6053" />
    <detection t="4775" x="274.66" y="21.48" z="-5.6534" />
    <detection t="4776" x="273.698" y="21.468" z="-5.6735" />
    <detection t="4777" x="272.708" y="21.428" z="-5.7495" />
    <detection t="4778" x="271.741" y="21.389" z="-5.7745" />
    <detection t="4779" x="270.738" y="21.377" z="-5.6903" />
    <detection t="4780" x="269.753" y="21.384" z="-5.5872" />
    <detection t="4781" x="268.761" y="21.343" z="-5.2313" />
    <detection t="4782" x="267.768" y="21.35" z="-5.2286" />
    <detection t="4783" x="266.743" y="21.31" z="-5.2734" />
    <detection t="4784" x="265.739" y="21.306" z="-5.2558" />
    <detection t="4785" x="264.711" y="21.287" z="-5.2582" />
    <detection t="4786" x="263.719" y="21.273" z="-5.2734" />
    <detection t="4787" x="262.71" y="21.237" z="-5.2916" />
    <detection t="4788" x="261.653" y="21.191" z="-5.3198" />
    <detection t="4789" x="260.64" y="21.164" z="-5.4362" />
    <detection t="4790" x="259.613" y="21.107" z="-5.5234" />
    <detection t="4791" x="258.6" y="21.067" z="-5.4181" />
    <detection t="4792" x="257.597" y="21.009" z="-5.1235" />
    <detection t="4793" x="256.597" y="20.952" z="-5.1896" />
    <detection t="4794" x="255.604" y="20.899" z="-5.2546" />
    <detection t="4795" x="254.605" y="20.855" z="-5.4511" />
    <detection t="4796" x="253.607" y="20.792" z="-5.3455" />
    <detection t="4797" x="252.623" y="20.729" z="-4.9539" />
    <detection t="4798" x="251.647" y="20.664" z="-5.0297" />
    <detection t="4799" x="250.684" y="20.646" z="-5.1032" />
    <detection t="4800" x="249.722" y="20.584" z="-5.1117" />
    <detection t="4801" x="248.766" y="20.566" z="-5.2487" />
    <detection t="4802" x="247.768" y="20.546" z="-5.2551" />
    <detection t="4803" x="246.779" y="20.552" z="-5.296" />
    <detection t="4804" x="245.838" y="20.514" z="-5.2977" />
    <detection t="4805" x="244.871" y="20.509" z="-5.3456" />
    <detection t="4806" x="243.909" y="20.477" z="-5.2569" />
    <detection t="4807" x="242.982" y="20.469" z="-5.1988" />
    <detection t="4808" x="241.981" y="20.465" z="-5.2676" />
    <detection t="4809" x="241.005" y="20.501" z="-5.1905" />
    <detection t="4810" x="240.016" y="20.523" z="-5.1715" />
    <detection t="4811" x="239.047" y="20.492" z="-5.1062" />
    <detection t="4812" x="238.094" y="20.503" z="-5.1044" />
    <detection t="4813" x="237.106" y="20.493" z="-5.0778" />
    <detection t="4814" x="236.105" y="20.505" z="-5.1029" />
    <detection t="4815" x="235.167" y="20.491" z="-5.0445" />
    <detection t="4816" x="234.207" y="20.465" z="-5.026" />
    <detection t="4817" x="233.229" y="20.462" z="-5.0348" />
    <detection t="4818" x="232.252" y="20.499" z="-5.0263" />
    <detection t="4819" x="231.284" y="20.519" z="-4.8861" />
    <detection t="4820" x="230.308" y="20.532" z="-4.9528" />
    <detection t="4821" x="229.305" y="20.538" z="-4.8441" />
    <detection t="4822" x="228.363" y="20.57" z="-4.8044" />
    <detection t="4823" x="227.389" y="20.583" z="-4.7084" />
    <detection t="4824" x="226.421" y="20.604" z="-4.6764" />
    <detection t="4825" x="225.47" y="20.612" z="-4.5873" />
    <detection t="4826" x="224.503" y="20.63" z="-4.5" />
    <detection t="4827" x="223.498" y="20.618" z="-4.4996" />
  </particle>
  <particle nSpots="151">
    <detection t="326" x="290.834" y="31.008" z="-8.4713" />
    <detection t="327" x="289.594" y="30.579" z="-8.2579" />
    <detection t="328" x="288.297" y="30.173" z="-8.2264" />
    <detection t="329" x="287.072" y="29.835" z="-8.202" />
    <detection t="330" x="285.813" y="29.508" z="-8.1277" />
    <detection t="331" x="284.534" y="29.235" z="-8.0064" />
    <detection t="332" x="283.277" y="28.977" z="-7.9443" />
    <detection t="333" x="281.977" y="28.775" z="-8.1803" />
    <detection t="334" x="280.653" y="28.576" z="-7.9303" />
    <detection t="335" x="279.358" y="28.431" z="-8.0047" />
    <detection t="336" x="278.055" y="28.291" z="-7.8813" />
    <detection t="337" x="276.707" y="28.17" z="-7.9551" />
    <detection t="338" x="275.363" y="28.069" z="-7.7329" />
    <detection t="339" x="274.017" y="27.951" z="-7.8419" />
    <detection t="340" x="272.655" y="27.856" z="-7.948" />
    <detection t="341" x="271.31" y="27.771" z="-7.6961" />
    <detection t="342" x="269.978" y="27.721" z="-7.7782" />
    <detection t="343" x="268.58" y="27.654" z="-7.7898" />
    <detection t="344" x="267.209" y="27.589" z="-7.8454" />
    <detection t="345" x="265.805" y="27.542" z="-7.9034" />
    <detection t="346" x="264.433" y="27.477" z="-7.6699" />
    <detection t="347" x="263.019" y="27.417" z="-7.724" />
    <detection t="348" x="261.614" y="27.343" z="-7.7808" />
    <detection t="349" x="260.245" y="27.287" z="-7.7903" />
    <detection t="350" x="258.828" y="27.223" z="-7.8653" />
    <detection t="351" x="257.468" y="27.141" z="-7.5964" />
    <detection t="352" x="256.089" y="27.1" z="-7.5569" />
    <detection t="353" x="254.701" y="27.021" z="-7.6925" />
    <detection t="354" x="253.333" y="26.971" z="-7.7586" />
    <detection t="355" x="251.943" y="26.932" z="-7.7189" />
    <detection t="356" x="250.609" y="26.875" z="-7.7071" />
    <detection t="357" x="249.26" y="26.821" z="-7.4132" />
    <detection t="358" x="247.916" y="26.794" z="-7.467" />
    <detection t="359" x="246.53" y="26.76" z="-7.4784" />
    <detection t="360" x="245.179" y="26.73" z="-7.5068" />
    <detection t="361" x="243.808" y="26.726" z="-7.5119" />
    <detection t="362" x="242.474" y="26.72" z="-7.5334" />
    <detection t="363" x="241.162" y="26.689" z="-7.5845" />
    <detection t="364" x="239.78" y="26.686" z="-7.5467" />
    <detection t="365" x="238.449" y="26.668" z="-7.4564" />
    <detection t="366" x="237.094" y="26.693" z="-7.414" />
    <detection t="367" x="235.754" y="26.732" z="-7.3818" />
    <detection t="368" x="234.376" y="26.732" z="-7.4197" />
    <detection t="369" x="233.007" y="26.745" z="-7.3276" />
    <detection t="370" x="231.668" y="26.749" z="-7.2345" />
    <detection t="371" x="230.312" y="26.724" z="-7.2711" />
    <detection t="372" x="228.956" y="26.746" z="-7.239" />
    <detection t="373" x="227.607" y="26.738" z="-7.1805" />
    <detection t="374" x="226.229" y="26.727" z="-7.1687" />
    <detection t="375" x="224.875" y="26.743" z="-7.0916" />
    <detection t="376" x="223.548" y="26.782" z="-7.0152" />
    <detection t="377" x="222.18" y="26.775" z="-7.0955" />
    <detection t="378" x="220.817" y="26.762" z="-7.0136" />
    <detection t="379" x="219.477" y="26.762" z="-7.0266" />
    <detection t="380" x="218.085" y="26.774" z="-7.0263" />
    <detection t="381" x="216.686" y="26.735" z="-6.9864" />
    <detection t="382" x="215.336" y="26.71" z="-7.0645" />
    <detection t="383" x="214.003" y="26.688" z="-7.0112" />
    <detection t="384" x="212.643" y="26.66" z="-6.9368" />
    <detection t="385" x="211.312" y="26.677" z="-6.9281" />
    <detection t="386" x="209.966" y="26.64" z="-6.9077" />
    <detection t="387" x="208.63" y="26.634" z="-6.9528" />
    <detection t="388" x="207.29" y="26.623" z="-6.9752" />
    <detection t="389" x="205.963" y="26.599" z="-6.9363" />
    <detection t="390" x="204.631" y="26.579" z="-6.9439" />
    <detection t="391" x="203.282" y="26.576" z="-6.9607" />
    <detection t="392" x="201.994" y="26.54" z="-6.9413" />
    <detection t="393" x="200.649" y="26.502" z="-6.7095" />
    <detection t="394" x="199.35" y="26.487" z="-6.7801" />
    <detection t="395" x="198.054" y="26.442" z="-6.5556" />
    <detection t="396" x="196.785" y="26.426" z="-6.5573" />
    <detection t="397" x="195.467" y="26.403" z="-6.5159" />
    <detection t="398" x="194.166" y="26.402" z="-6.5575" />
    <detection t="399" x="192.868" y="26.374" z="-6.5678" />
    <detection t="400" x="191.545" y="26.36" z="-6.6154" />
    <detection t="401" x="190.284" y="26.345" z="-6.6228" />
    <detection t="402" x="189.007" y="26.333" z="-6.5515" />
    <detection t="403" x="187.741" y="26.299" z="-6.5404" />
    <detection t="404" x="186.452" y="26.31" z="-6.5423" />
    <detection t="405" x="185.144" y="26.347" z="-6.5388" />
    <detection t="406" x="183.889" y="26.344" z="-6.4463" />
    <detection t="407" x="182.637" y="26.346" z="-6.4071" />
    <detection t="408" x="181.371" y="26.323" z="-6.3911" />
    <detection t="409" x="180.094" y="26.343" z="-6.3987" />
    <detection t="410" x="178.817" y="26.338" z="-6.3526" />
    <detection t="411" x="177.554" y="26.313" z="-6.3926" />
    <detection t="412" x="176.279" y="26.3" z="-6.3717" />
    <detection t="413" x="175.038" y="26.304" z="-6.4046" />
    <detection t="414" x="173.759" y="26.256" z="-6.3983" />
    <detection t="415" x="172.504" y="26.252" z="-6.4" />
    <detection t="416" x="171.254" y="26.228" z="-6.3914" />
    <detection t="417" x="169.998" y="26.262" z="-6.374" />
    <detection t="418" x="168.728" y="26.245" z="-6.3982" />
    <detection t="419" x="167.519" y="26.226" z="-6.3813" />
    <detection t="420" x="166.256" y="26.198" z="-6.3313" />
    <detection t="421" x="165.021" y="26.196" z="-6.389" />
    <detection t="422" x="163.797" y="26.175" z="-6.3707" />
    <detection t="423" x="162.568" y="26.197" z="-6.1516" />
    <detection t="424" x="161.355" y="26.157" z="-5.9103" />
    <detection t="425" x="160.111" y="26.153" z="-5.9678" />
    <detection t="426" x="158.892" y="26.143" z="-5.9037" />
    <detection t="427" x="157.672" y="26.142" z="-5.8692" />
    <detection t="428" x="156.483" y="26.135" z="-5.812" />
    <detection t="429" x="155.268" y="26.152" z="-5.7946" />
    <detection t="430" x="154.043" y="26.162" z="-6.1413" />
    <detection t="431" x="152.84" y="26.155" z="-5.985" />
    <detection t="432" x="151.644" y="26.148" z="-5.7873" />
    <detection t="433" x="150.451" y="26.153" z="-5.7168" />
    <detection t="434" x="149.229" y="26.156" z="-6.1444" />
    <detection t="435" x="148.022" y="26.209" z="-6.0978" />
    <detection t="436" x="146.812" y="26.237" z="-6.0894" />
    <detection t="437" x="145.601" y="26.252" z="-6.0744" />
    <detection t="438" x="144.394" y="26.241" z="-6.0579" />
    <detection t="439" x="143.275" y="26.25" z="-5.9715" />
    <detection t="440" x="142.047" y="26.237" z="-5.892" />
    <detection t="441" x="140.874" y="26.284" z="-5.8269" />
    <detection t="442" x="139.684" y="26.314" z="-5.7928" />
    <detection t="443" x="138.476" y="26.332" z="-5.7216" />
    <detection t="444" x="137.283" y="26.339" z="-5.6744" />
    <detection t="445" x="136.125" y="26.363" z="-5.6291" />
    <detection t="446" x="134.933" y="26.353" z="-5.5371" />
    <detection t="447" x="133.743" y="26.369" z="-5.5343" />
    <detection t="448" x="132.545" y="26.396" z="-5.4545" />
    <detection t="449" x="131.36" y="26.397" z="-5.472" />
    <detection t="450" x="130.194" y="26.424" z="-5.3165" />
    <detection t="451" x="129.006" y="26.435" z="-5.4111" />
    <detection t="452" x="127.824" y="26.455" z="-5.3074" />
    <detection t="453" x="126.664" y="26.45" z="-5.2878" />
    <detection t="454" x="125.506" y="26.472" z="-5.2619" />
    <detection t="455" x="124.369" y="26.523" z="-5.2785" />
    <detection t="456" x="123.181" y="26.564" z="-5.6427" />
    <detection t="457" x="122.011" y="26.534" z="-5.4549" />
    <detection t="458" x="120.854" y="26.571" z="-5.5386" />
    <detection t="459" x="119.7" y="26.568" z="-5.5114" />
    <detection t="460" x="118.559" y="26.57" z="-5.4833" />
    <detection t="461" x="117.393" y="26.638" z="-5.3991" />
    <detection t="462" x="116.255" y="26.639" z="-5.3542" />
    <detection t="463" x="115.089" y="26.678" z="-5.3364" />
    <detection t="464" x="113.961" y="26.709" z="-5.2077" />
    <detection t="465" x="112.805" y="26.743" z="-5.0815" />
    <detection t="466" x="111.658" y="26.739" z="-5.1584" />
    <detection t="467" x="110.514" y="26.754" z="-4.9879" />
    <detection t="468" x="109.392" y="26.803" z="-5.029" />
    <detection t="469" x="108.262" y="26.784" z="-4.8555" />
    <detection t="470" x="107.142" y="26.823" z="-4.9533" />
    <detection t="471" x="106.004" y="26.799" z="-4.819" />
    <detection t="472" x="104.856" y="26.813" z="-4.9123" />
    <detection t="473" x="103.729" y="26.838" z="-4.7358" />
    <detection t="474" x="102.601" y="26.815" z="-5.006" />
    <detection t="475" x="101.454" y="26.85" z="-4.7584" />
    <detection t="476" x="100.357" y="26.854" z="-5.1878" />
  </particle>
  <particle nSpots="142">
    <detection t="171" x="510.423" y="63.362" z="-18.049" />
    <detection t="172" x="500.124" y="63.145" z="-18.5862" />
    <detection t="173" x="489.726" y="62.983" z="-18.2727" />
    <detection t="174" x="479.275" y="62.848" z="-18.4196" />
    <detection t="175" x="468.858" y="62.742" z="-18.0832" />
    <detection t="176" x="458.509" y="62.651" z="-18.0407" />
    <detection t="177" x="448.189" y="62.539" z="-18.2563" />
    <detection t="178" x="437.89" y="62.413" z="-17.7789" />
    <detection t="179" x="427.569" y="62.3" z="-17.9213" />
    <detection t="180" x="417.283" y="62.178" z="-18.1418" />
    <detection t="181" x="406.948" y="62.045" z="-17.6645" />
    <detection t="182" x="396.631" y="61.926" z="-17.9525" />
    <detection t="183" x="386.299" y="61.777" z="-17.5116" />
    <detection t="184" x="376.025" y="61.657" z="-17.7027" />
    <detection t="185" x="365.693" y="61.533" z="-17.2618" />
    <detection t="186" x="355.33" y="61.371" z="-17.5571" />
    <detection t="187" x="345.022" y="61.196" z="-17.2365" />
    <detection t="188" x="334.705" y="61.015" z="-17.7336" />
    <detection t="189" x="324.43" y="60.803" z="-17.2839" />
    <detection t="190" x="315.106" y="60.542" z="-16.646" />
    <detection t="191" x="308.316" y="60.268" z="-15.531" />
    <detection t="192" x="303.491" y="59.996" z="-14.4546" />
    <detection t="193" x="299.726" y="59.743" z="-13.6748" />
    <detection t="194" x="296.567" y="59.529" z="-12.7662" />
    <detection t="195" x="293.737" y="59.309" z="-12.2435" />
    <detection t="196" x="291.184" y="59.14" z="-11.906" />
    <detection t="197" x="288.772" y="58.975" z="-11.4989" />
    <detection t="198" x="286.484" y="58.807" z="-11.3428" />
    <detection t="199" x="284.328" y="58.69" z="-11.2788" />
    <detection t="200" x="282.237" y="58.569" z="-11.0328" />
    <detection t="201" x="280.163" y="58.447" z="-11.068" />
    <detection t="202" x="278.216" y="58.384" z="-11.0822" />
    <detection t="203" x="276.252" y="58.316" z="-10.7985" />
    <detection t="204" x="274.366" y="58.26" z="-10.8575" />
    <detection t="205" x="272.483" y="58.164" z="-10.8542" />
    <detection t="206" x="270.635" y="58.083" z="-10.8221" />
    <detection t="207" x="268.809" y="58.06" z="-10.7343" />
    <detection t="208" x="266.975" y="57.977" z="-10.6616" />
    <detection t="209" x="265.192" y="57.943" z="-10.6761" />
    <detection t="210" x="263.4" y="57.901" z="-10.761" />
    <detection t="211" x="261.628" y="57.884" z="-10.6781" />
    <detection t="212" x="259.826" y="57.849" z="-10.8109" />
    <detection t="213" x="258.082" y="57.837" z="-10.6438" />
    <detection t="214" x="256.375" y="57.79" z="-10.6686" />
    <detection t="215" x="254.602" y="57.762" z="-10.5715" />
    <detection t="216" x="252.867" y="57.699" z="-10.566" />
    <detection t="217" x="251.129" y="57.688" z="-10.4452" />
    <detection t="218" x="249.384" y="57.678" z="-10.4845" />
    <detection t="219" x="247.674" y="57.663" z="-10.496" />
    <detection t="220" x="245.947" y="57.644" z="-10.3399" />
    <detection t="221" x="244.271" y="57.611" z="-10.3629" />
    <detection t="222" x="242.576" y="57.63" z="-10.3412" />
    <detection t="223" x="240.87" y="57.63" z="-10.3127" />
    <detection t="224" x="239.167" y="57.617" z="-10.2936" />
    <detection t="225" x="237.476" y="57.621" z="-10.2706" />
    <detection t="226" x="235.772" y="57.615" z="-10.3137" />
    <detection t="227" x="234.074" y="57.586" z="-10.2312" />
    <detection t="228" x="232.361" y="57.567" z="-10.2081" />
    <detection t="229" x="230.682" y="57.559" z="-10.2522" />
    <detection t="230" x="229.003" y="57.495" z="-10.3042" />
    <detection t="231" x="227.327" y="57.506" z="-10.1181" />
    <detection t="232" x="225.639" y="57.493" z="-10.2176" />
    <detection t="233" x="224.001" y="57.472" z="-10.1741" />
    <detection t="234" x="222.322" y="57.457" z="-10.1259" />
    <detection t="235" x="220.681" y="57.42" z="-10.1982" />
    <detection t="236" x="219.045" y="57.422" z="-10.2595" />
    <detection t="237" x="217.377" y="57.39" z="-10.1788" />
    <detection t="238" x="215.695" y="57.411" z="-10.1194" />
    <detection t="239" x="214.027" y="57.395" z="-10.0516" />
    <detection t="240" x="212.382" y="57.351" z="-9.88" />
    <detection t="241" x="210.73" y="57.402" z="-9.9594" />
    <detection t="242" x="209.053" y="57.35" z="-9.8541" />
    <detection t="243" x="207.366" y="57.355" z="-9.6996" />
    <detection t="244" x="205.756" y="57.367" z="-9.6332" />
    <detection t="245" x="204.101" y="57.379" z="-9.7539" />
    <detection t="246" x="202.472" y="57.33" z="-9.6749" />
    <detection t="247" x="200.849" y="57.325" z="-9.6078" />
    <detection t="248" x="199.219" y="57.334" z="-9.7039" />
    <detection t="249" x="197.569" y="57.314" z="-9.6828" />
    <detection t="250" x="195.986" y="57.297" z="-9.6659" />
    <detection t="251" x="194.382" y="57.31" z="-9.6158" />
    <detection t="252" x="192.735" y="57.298" z="-9.582" />
    <detection t="253" x="191.117" y="57.312" z="-9.5152" />
    <detection t="254" x="189.506" y="57.319" z="-9.5052" />
    <detection t="255" x="187.91" y="57.32" z="-9.5185" />
    <detection t="256" x="186.294" y="57.307" z="-9.4611" />
    <detection t="257" x="184.685" y="57.315" z="-9.4845" />
    <detection t="258" x="183.069" y="57.294" z="-9.4491" />
    <detection t="259" x="181.489" y="57.29" z="-9.4307" />
    <detection t="260" x="179.88" y="57.252" z="-9.3963" />
    <detection t="261" x="178.286" y="57.27" z="-9.3703" />
    <detection t="262" x="176.718" y="57.274" z="-9.3422" />
    <detection t="263" x="175.089" y="57.228" z="-9.3101" />
    <detection t="264" x="173.516" y="57.24" z="-9.2647" />
    <detection t="265" x="171.923" y="57.267" z="-9.1372" />
    <detection t="266" x="170.314" y="57.275" z="-9.112" />
    <detection t="267" x="168.749" y="57.315" z="-9.0967" />
    <detection t="268" x="167.156" y="57.322" z="-9.2057" />
    <detection t="269" x="165.585" y="57.349" z="-9.3555" />
    <detection t="270" x="164.012" y="57.378" z="-9.361" />
    <detection t="271" x="162.414" y="57.404" z="-9.2871" />
    <detection t="272" x="160.845" y="57.425" z="-9.3" />
    <detection t="273" x="159.238" y="57.442" z="-9.1491" />
    <detection t="274" x="157.702" y="57.449" z="-9.1072" />
    <detection t="275" x="156.149" y="57.505" z="-9.013" />
    <detection t="276" x="154.587" y="57.5" z="-9.0122" />
    <detection t="277" x="153.021" y="57.509" z="-8.9611" />
    <detection t="278" x="151.452" y="57.506" z="-9.0236" />
    <detection t="279" x="149.928" y="57.537" z="-8.9094" />
    <detection t="280" x="148.327" y="57.558" z="-8.8732" />
    <detection t="281" x="146.833" y="57.568" z="-8.8119" />
    <detection t="282" x="145.254" y="57.572" z="-8.7805" />
    <detection t="283" x="143.744" y="57.603" z="-8.7805" />
    <detection t="284" x="142.201" y="57.61" z="-8.7126" />
    <detection t="285" x="140.638" y="57.631" z="-8.6594" />
    <detection t="286" x="139.123" y="57.686" z="-8.6281" />
    <detection t="287" x="137.59" y="57.707" z="-8.7444" />
    <detection t="288" x="136.046" y="57.717" z="-8.762" />
    <detection t="289" x="134.538" y="57.741" z="-8.7307" />
    <detection t="290" x="133.039" y="57.756" z="-8.6686" />
    <detection t="291" x="131.512" y="57.788" z="-8.6502" />
    <detection t="292" x="129.997" y="57.821" z="-8.5427" />
    <detection t="293" x="128.457" y="57.823" z="-8.53" />
    <detection t="294" x="126.969" y="57.869" z="-8.3991" />
    <detection t="295" x="125.452" y="57.904" z="-8.3546" />
    <detection t="296" x="123.978" y="57.892" z="-8.2874" />
    <detection t="297" x="122.475" y="57.947" z="-8.1993" />
    <detection t="298" x="120.959" y="57.965" z="-8.2286" />
    <detection t="299" x="119.466" y="58.007" z="-8.1256" />
    <detection t="300" x="117.945" y="58.0" z="-7.9431" />
    <detection t="301" x="116.469" y="58.017" z="-8.1937" />
    <detection t="302" x="114.985" y="58.087" z="-8.1576" />
    <detection t="303" x="113.491" y="58.105" z="-8.2144" />
    <detection t="304" x="111.988" y="58.111" z="-8.048" />
    <detection t="305" x="110.514" y="58.147" z="-7.9909" />
    <detection t="306" x="109.049" y="58.181" z="-7.907" />
    <detection t="307" x="107.554" y="58.195" z="-7.7687" />
    <detection t="308" x="106.102" y="58.206" z="-7.7651" />
    <detection t="309" x="104.612" y="58.239" z="-7.6675" />
    <detection t="310" x="103.122" y="58.276" z="-7.5606" />
    <detection t="311" x="101.668" y="58.305" z="-7.5303" />
    <detection t="312" x="100.2" y="58.342" z="-7.3531" />
  </particle>
  <particle nSpots="47">
    <detection t="294" x="515.917" y="67.051" z="-17.059" />
    <detection t="295" x="502.911" y="66.762" z="-16.9062" />
    <detection t="296" x="489.741" y="66.525" z="-16.6532" />
    <detection t="297" x="476.486" y="66.358" z="-16.9928" />
    <detection t="298" x="463.268" y="66.276" z="-16.4917" />
    <detection t="299" x="450.096" y="66.167" z="-16.5848" />
    <detection t="300" x="436.936" y="66.028" z="-16.7086" />
    <detection t="301" x="423.77" y="65.864" z="-16.4932" />
    <detection t="302" x="410.591" y="65.695" z="-16.1697" />
    <detection t="303" x="397.409" y="65.545" z="-16.3793" />
    <detection t="304" x="384.199" y="65.416" z="-16.6233" />
    <detection t="305" x="371.067" y="65.27" z="-16.1376" />
    <detection t="306" x="357.912" y="65.1" z="-16.5108" />
    <detection t="307" x="344.804" y="64.9" z="-16.1794" />
    <detection t="308" x="331.667" y="64.705" z="-15.9792" />
    <detection t="309" x="318.804" y="64.535" z="-15.6956" />
    <detection t="310" x="309.457" y="64.461" z="-13.3048" />
    <detection t="311" x="303.864" y="64.429" z="-10.2659" />
    <detection t="312" x="299.71" y="64.418" z="-8.3806" />
    <detection t="313" x="296.253" y="64.438" z="-7.2786" />
    <detection t="314" x="293.115" y="64.45" z="-6.4138" />
    <detection t="315" x="290.191" y="64.475" z="-5.9775" />
    <detection t="316" x="287.401" y="64.475" z="-5.3281" />
    <detection t="317" x="284.729" y="64.493" z="-5.3163" />
    <detection t="318" x="282.129" y="64.521" z="-5.0021" />
    <detection t="319" x="279.619" y="64.529" z="-4.92" />
    <detection t="320" x="277.141" y="64.546" z="-4.7008" />
    <detection t="321" x="274.769" y="64.57" z="-4.6176" />
    <detection t="322" x="272.404" y="64.581" z="-4.5303" />
    <detection t="323" x="270.074" y="64.608" z="-4.4383" />
    <detection t="324" x="267.805" y="64.62" z="-4.4596" />
    <detection t="325" x="265.573" y="64.619" z="-4.375" />
    <detection t="326" x="263.325" y="64.609" z="-4.2755" />
    <detection t="327" x="261.103" y="64.614" z="-4.3237" />
    <detection t="328" x="258.897" y="64.574" z="-4.2739" />
    <detection t="329" x="256.749" y="64.602" z="-4.2216" />
    <detection t="330" x="254.593" y="64.599" z="-4.1749" />
    <detection t="331" x="252.449" y="64.637" z="-4.1552" />
    <detection t="332" x="250.318" y="64.598" z="-4.1626" />
    <detection t="333" x="248.186" y="64.549" z="-4.1303" />
    <detection t="334" x="246.067" y="64.561" z="-4.0881" />
    <detection t="335" x="243.936" y="64.54" z="-4.0492" />
    <detection t="336" x="241.814" y="64.529" z="-4.0354" />
    <detection t="337" x="239.729" y="64.532" z="-3.9946" />
    <detection t="338" x="237.613" y="64.506" z="-4.0024" />
    <detection t="339" x="235.486" y="64.467" z="-3.8567" />
    <detection t="340" x="233.389" y="64.446" z="-3.5988" />
  </particle>
  <particle nSpots="265">
    <detection t="4725" x="514.027" y="87.346" z="-14.7653" />
    <detection t="4726" x="507.814" y="87.298" z="-14.7628" />
    <detection t="4727" x="501.612" y="87.099" z="-14.6657" />
    <detection t="4728" x="495.322" y="86.922" z="-14.5416" />
    <detection t="4729" x="489.019" y="86.775" z="-14.6905" />
    <detection t="4730" x="482.616" y="86.642" z="-14.8716" />
    <detection t="4731" x="476.197" y="86.595" z="-14.5213" />
    <detection t="4732" x="469.864" y="86.684" z="-14.6896" />
    <detection t="4733" x="463.619" y="86.629" z="-14.2426" />
    <detection t="4734" x="457.408" y="86.538" z="-14.3416" />
    <detection t="4735" x="451.153" y="86.392" z="-14.4505" />
    <detection t="4736" x="444.824" y="86.369" z="-14.6074" />
    <detection t="4737" x="438.635" y="86.38" z="-14.452" />
    <detection t="4738" x="432.415" y="86.236" z="-14.1392" />
    <detection t="4739" x="426.149" y="86.167" z="-14.342" />
    <detection t="4740" x="419.911" y="86.105" z="-14.3034" />
    <detection t="4741" x="413.657" y="86.048" z="-14.3818" />
    <detection t="4742" x="407.409" y="85.951" z="-14.1346" />
    <detection t="4743" x="401.106" y="85.848" z="-14.211" />
    <detection t="4744" x="394.79" y="85.798" z="-14.2516" />
    <detection t="4745" x="388.47" y="85.79" z="-14.1743" />
    <detection t="4746" x="382.175" y="85.704" z="-13.9961" />
    <detection t="4747" x="375.869" y="85.602" z="-14.0738" />
    <detection t="4748" x="369.557" y="85.514" z="-14.0833" />
    <detection t="4749" x="363.304" y="85.417" z="-13.9789" />
    <detection t="4750" x="356.951" y="85.217" z="-14.001" />
    <detection t="4751" x="350.613" y="85.147" z="-14.0642" />
    <detection t="4752" x="344.241" y="85.195" z="-13.9714" />
    <detection t="4753" x="337.961" y="85.081" z="-13.9616" />
    <detection t="4754" x="331.601" y="84.94" z="-13.9155" />
    <detection t="4755" x="325.036" y="84.887" z="-13.916" />
    <detection t="4756" x="318.552" y="85.452" z="-13.6009" />
    <detection t="4757" x="313.815" y="87.176" z="-12.3629" />
    <detection t="4758" x="311.309" y="89.068" z="-11.2213" />
    <detection t="4759" x="309.833" y="90.615" z="-10.4157" />
    <detection t="4760" x="308.763" y="91.907" z="-9.5051" />
    <detection t="4761" x="307.871" y="93.035" z="-8.7066" />
    <detection t="4762" x="307.087" y="94.011" z="-8.029" />
    <detection t="4763" x="306.36" y="94.865" z="-7.5887" />
    <detection t="4764" x="305.639" y="95.69" z="-6.9275" />
    <detection t="4765" x="304.949" y="96.389" z="-6.8187" />
    <detection t="4766" x="304.242" y="97.029" z="-6.4942" />
    <detection t="4767" x="303.573" y="97.673" z="-6.1106" />
    <detection t="4768" x="302.87" y="98.264" z="-5.618" />
    <detection t="4769" x="302.187" y="98.831" z="-5.5338" />
    <detection t="4770" x="301.49" y="99.346" z="-5.4448" />
    <detection t="4771" x="300.786" y="99.84" z="-5.0362" />
    <detection t="4772" x="300.05" y="100.321" z="-5.0462" />
    <detection t="4773" x="299.355" y="100.749" z="-4.656" />
    <detection t="4774" x="298.64" y="101.149" z="-4.4596" />
    <detection t="4775" x="297.929" y="101.508" z="-4.7359" />
    <detection t="4776" x="297.205" y="101.863" z="-4.5861" />
    <detection t="4777" x="296.442" y="102.19" z="-4.49" />
    <detection t="4778" x="295.69" y="102.519" z="-4.4679" />
    <detection t="4779" x="294.93" y="102.777" z="-4.4562" />
    <detection t="4780" x="294.161" y="103.057" z="-3.846" />
    <detection t="4781" x="293.397" y="103.327" z="-3.8892" />
    <detection t="4782" x="292.589" y="103.556" z="-3.9213" />
    <detection t="4783" x="291.747" y="103.805" z="-4.0856" />
    <detection t="4784" x="290.931" y="104.001" z="-3.6282" />
    <detection t="4785" x="290.076" y="104.188" z="-3.8532" />
    <detection t="4786" x="289.243" y="104.373" z="-3.731" />
    <detection t="4787" x="288.39" y="104.537" z="-3.6777" />
    <detection t="4788" x="287.51" y="104.704" z="-3.8865" />
    <detection t="4789" x="286.626" y="104.837" z="-3.7211" />
    <detection t="4790" x="285.755" y="104.953" z="-3.4717" />
    <detection t="4791" x="284.85" y="105.059" z="-3.7414" />
    <detection t="4792" x="283.954" y="105.194" z="-3.4827" />
    <detection t="4793" x="283.01" y="105.272" z="-3.3295" />
    <detection t="4794" x="282.092" y="105.392" z="-3.6414" />
    <detection t="4795" x="281.141" y="105.465" z="-3.4005" />
    <detection t="4796" x="280.178" y="105.532" z="-3.3228" />
    <detection t="4797" x="279.236" y="105.633" z="-3.3297" />
    <detection t="4798" x="278.298" y="105.7" z="-3.4382" />
    <detection t="4799" x="277.341" y="105.815" z="-3.2704" />
    <detection t="4800" x="276.388" y="105.891" z="-3.2131" />
    <detection t="4801" x="275.444" y="105.952" z="-3.0669" />
    <detection t="4802" x="274.483" y="105.966" z="-3.1815" />
    <detection t="4803" x="273.482" y="106.03" z="-3.3615" />
    <detection t="4804" x="272.552" y="106.079" z="-3.3299" />
    <detection t="4805" x="271.581" y="106.089" z="-3.2491" />
    <detection t="4806" x="270.618" y="106.109" z="-3.2149" />
    <detection t="4807" x="269.67" y="106.139" z="-3.1729" />
    <detection t="4808" x="268.692" y="106.149" z="-3.1182" />
    <detection t="4809" x="267.677" y="106.168" z="-3.0294" />
    <detection t="4810" x="266.71" y="106.185" z="-2.9862" />
    <detection t="4811" x="265.729" y="106.189" z="-2.9591" />
    <detection t="4812" x="264.733" y="106.202" z="-2.8196" />
    <detection t="4813" x="263.705" y="106.221" z="-2.8193" />
    <detection t="4814" x="262.76" y="106.258" z="-2.8" />
    <detection t="4815" x="261.748" y="106.246" z="-2.8101" />
    <detection t="4816" x="260.728" y="106.274" z="-2.7387" />
    <detection t="4817" x="259.714" y="106.258" z="-2.723" />
    <detection t="4818" x="258.719" y="106.263" z="-2.7414" />
    <detection t="4819" x="257.707" y="106.264" z="-2.7611" />
    <detection t="4820" x="256.719" y="106.247" z="-2.7465" />
    <detection t="4821" x="255.71" y="106.253" z="-2.7322" />
    <detection t="4822" x="254.687" y="106.248" z="-2.7035" />
    <detection t="4823" x="253.685" y="106.243" z="-2.5719" />
    <detection t="4824" x="252.662" y="106.287" z="-2.5735" />
    <detection t="4825" x="251.678" y="106.272" z="-2.55" />
    <detection t="4826" x="250.697" y="106.285" z="-2.4892" />
    <detection t="4827" x="249.67" y="106.273" z="-2.5706" />
    <detection t="4828" x="248.666" y="106.253" z="-2.5521" />
    <detection t="4829" x="247.635" y="106.254" z="-2.5981" />
    <detection t="4830" x="246.676" y="106.222" z="-2.5904" />
    <detection t="4831" x="245.703" y="106.25" z="-2.5291" />
    <detection t="4832" x="244.718" y="106.221" z="-2.5953" />
    <detection t="4833" x="243.688" y="106.193" z="-2.5542" />
    <detection t="4834" x="242.712" y="106.172" z="-2.6136" />
    <detection t="4835" x="241.707" y="106.143" z="-2.555" />
    <detection t="4836" x="240.726" y="106.118" z="-2.6026" />
    <detection t="4837" x="239.718" y="106.104" z="-2.5834" />
    <detection t="4838" x="238.737" y="106.055" z="-2.5911" />
    <detection t="4839" x="237.725" y="106.055" z="-2.6278" />
    <detection t="4840" x="236.719" y="105.994" z="-2.6327" />
    <detection t="4841" x="235.692" y="105.997" z="-2.6991" />
    <detection t="4842" x="234.676" y="105.953" z="-2.1431" />
    <detection t="4843" x="233.67" y="105.93" z="-2.1398" />
    <detection t="4844" x="232.695" y="105.893" z="-2.2036" />
    <detection t="4845" x="231.691" y="105.875" z="-2.2869" />
    <detection t="4846" x="230.691" y="105.847" z="-2.2982" />
    <detection t="4847" x="229.741" y="105.812" z="-2.2501" />
    <detection t="4848" x="228.743" y="105.817" z="-2.3411" />
    <detection t="4849" x="227.759" y="105.796" z="-2.317" />
    <detection t="4850" x="226.769" y="105.778" z="-2.3667" />
    <detection t="4851" x="225.765" y="105.734" z="-2.3685" />
    <detection t="4852" x="224.797" y="105.701" z="-2.3886" />
    <detection t="4853" x="223.813" y="105.644" z="-2.4461" />
    <detection t="4854" x="222.849" y="105.61" z="-2.0845" />
    <detection t="4855" x="221.857" y="105.569" z="-1.9458" />
    <detection t="4856" x="220.888" y="105.505" z="-2.0788" />
    <detection t="4857" x="219.927" y="105.459" z="-2.1263" />
    <detection t="4858" x="218.905" y="105.398" z="-2.2659" />
    <detection t="4859" x="217.909" y="105.355" z="-2.1363" />
    <detection t="4860" x="216.869" y="105.335" z="-2.192" />
    <detection t="4861" x="215.877" y="105.291" z="-1.8519" />
    <detection t="4862" x="214.89" y="105.287" z="-1.6689" />
    <detection t="4863" x="213.921" y="105.273" z="-1.6329" />
    <detection t="4864" x="212.883" y="105.26" z="-1.6272" />
    <detection t="4865" x="211.902" y="105.26" z="-1.6288" />
    <detection t="4866" x="210.909" y="105.275" z="-2.0633" />
    <detection t="4867" x="209.928" y="105.278" z="-1.5913" />
    <detection t="4868" x="208.944" y="105.278" z="-1.5576" />
    <detection t="4869" x="208.013" y="105.257" z="-1.5102" />
    <detection t="4870" x="207.022" y="105.239" z="-1.5455" />
    <detection t="4871" x="206.073" y="105.238" z="-1.441" />
    <detection t="4872" x="205.079" y="105.24" z="-1.4726" />
    <detection t="4873" x="204.095" y="105.227" z="-1.4312" />
    <detection t="4874" x="203.142" y="105.228" z="-1.3831" />
    <detection t="4875" x="202.185" y="105.165" z="-1.5256" />
    <detection t="4876" x="201.212" y="105.147" z="-1.5008" />
    <detection t="4877" x="200.262" y="105.132" z="-1.6559" />
    <detection t="4878" x="199.314" y="105.085" z="-1.5869" />
    <detection t="4879" x="198.359" y="105.084" z="-1.6076" />
    <detection t="4880" x="197.385" y="105.07" z="-1.6006" />
    <detection t="4881" x="196.442" y="105.008" z="-1.6308" />
    <detection t="4882" x="195.477" y="104.985" z="-1.5761" />
    <detection t="4883" x="194.485" y="104.971" z="-0.8502" />
    <detection t="4884" x="193.506" y="104.94" z="-0.8802" />
    <detection t="4885" x="192.521" y="104.914" z="-1.0125" />
    <detection t="4886" x="191.558" y="104.919" z="-0.9394" />
    <detection t="4887" x="190.596" y="104.902" z="-0.8794" />
    <detection t="4888" x="189.648" y="104.893" z="-0.9153" />
    <detection t="4889" x="188.692" y="104.877" z="-0.9548" />
    <detection t="4890" x="187.727" y="104.886" z="-0.9469" />
    <detection t="4891" x="186.751" y="104.891" z="-0.8856" />
    <detection t="4892" x="185.825" y="104.903" z="-0.8786" />
    <detection t="4893" x="184.843" y="104.869" z="-0.7587" />
    <detection t="4894" x="183.92" y="104.877" z="-0.7549" />
    <detection t="4895" x="182.957" y="104.919" z="-0.701" />
    <detection t="4896" x="181.985" y="104.918" z="-0.6964" />
    <detection t="4897" x="181.05" y="104.921" z="-0.5834" />
    <detection t="4898" x="180.131" y="104.932" z="-0.5878" />
    <detection t="4899" x="179.211" y="104.922" z="-0.5508" />
    <detection t="4900" x="178.238" y="104.918" z="-0.562" />
    <detection t="4901" x="177.325" y="104.909" z="-0.4888" />
    <detection t="4902" x="176.39" y="104.897" z="-0.6428" />
    <detection t="4903" x="175.447" y="104.898" z="-0.6533" />
    <detection t="4904" x="174.535" y="104.899" z="-0.6614" />
    <detection t="4905" x="173.611" y="104.892" z="-0.4293" />
    <detection t="4906" x="172.674" y="104.88" z="-0.4186" />
    <detection t="4907" x="171.749" y="104.887" z="-0.4393" />
    <detection t="4908" x="170.825" y="104.872" z="-0.4571" />
    <detection t="4909" x="169.921" y="104.88" z="-0.4209" />
    <detection t="4910" x="168.958" y="104.846" z="-0.5008" />
    <detection t="4911" x="168.037" y="104.841" z="-0.5118" />
    <detection t="4912" x="167.127" y="104.844" z="-0.5231" />
    <detection t="4913" x="166.233" y="104.808" z="-0.5286" />
    <detection t="4914" x="165.276" y="104.784" z="-0.5348" />
    <detection t="4915" x="164.346" y="104.777" z="-0.5117" />
    <detection t="4916" x="163.465" y="104.754" z="-0.553" />
    <detection t="4917" x="162.587" y="104.738" z="-0.5646" />
    <detection t="4918" x="161.647" y="104.733" z="-0.7" />
    <detection t="4919" x="160.75" y="104.709" z="-0.5676" />
    <detection t="4920" x="159.83" y="104.681" z="0.4886" />
    <detection t="4921" x="158.897" y="104.646" z="0.3583" />
    <detection t="4922" x="157.99" y="104.655" z="0.3796" />
    <detection t="4923" x="157.107" y="104.645" z="0.3984" />
    <detection t="4924" x="156.231" y="104.609" z="0.2224" />
    <detection t="4925" x="155.305" y="104.625" z="0.2436" />
    <detection t="4926" x="154.36" y="104.604" z="0.3153" />
    <detection t="4927" x="153.466" y="104.563" z="0.2169" />
    <detection t="4928" x="152.583" y="104.549" z="0.2797" />
    <detection t="4929" x="151.639" y="104.524" z="0.285" />
    <detection t="4930" x="150.747" y="104.533" z="0.08476" />
    <detection t="4931" x="149.823" y="104.503" z="0.2308" />
    <detection t="4932" x="148.941" y="104.479" z="0.2005" />
    <detection t="4933" x="148.073" y="104.474" z="0.2699" />
    <detection t="4934" x="147.133" y="104.47" z="0.3637" />
    <detection t="4935" x="146.268" y="104.457" z="0.1005" />
    <detection t="4936" x="145.355" y="104.435" z="0.2755" />
    <detection t="4937" x="144.46" y="104.438" z="0.3584" />
    <detection t="4938" x="143.593" y="104.414" z="0.3487" />
    <detection t="4939" x="142.675" y="104.372" z="-0.02345" />
    <detection t="4940" x="141.806" y="104.386" z="1.2359" />
    <detection t="4941" x="140.919" y="104.362" z="1.0974" />
    <detection t="4942" x="140.061" y="104.318" z="1.0738" />
    <detection t="4943" x="139.162" y="104.324" z="1.1699" />
    <detection t="4944" x="138.317" y="104.289" z="1.0591" />
    <detection t="4945" x="137.39" y="104.279" z="1.1431" />
    <detection t="4946" x="136.471" y="104.299" z="1.1687" />
    <detection t="4947" x="135.601" y="104.284" z="1.1803" />
    <detection t="4948" x="134.715" y="104.273" z="1.2263" />
    <detection t="4949" x="133.84" y="104.271" z="1.2494" />
    <detection t="4950" x="132.986" y="104.267" z="1.1849" />
    <detection t="4951" x="132.134" y="104.284" z="1.3213" />
    <detection t="4952" x="131.257" y="104.294" z="1.4195" />
    <detection t="4953" x="130.397" y="104.338" z="1.4377" />
    <detection t="4954" x="129.534" y="104.305" z="1.6728" />
    <detection t="4955" x="128.707" y="104.307" z="1.6409" />
    <detection t="4956" x="127.855" y="104.307" z="1.7748" />
    <detection t="4957" x="127.0" y="104.298" z="1.6167" />
    <detection t="4958" x="126.179" y="104.287" z="1.6669" />
    <detection t="4959" x="125.35" y="104.259" z="1.715" />
    <detection t="4960" x="124.511" y="104.269" z="1.7337" />
    <detection t="4961" x="123.713" y="104.265" z="1.7948" />
    <detection t="4962" x="122.872" y="104.261" z="1.7782" />
    <detection t="4963" x="122.061" y="104.234" z="1.6584" />
    <detection t="4964" x="121.205" y="104.201" z="1.8118" />
    <detection t="4965" x="120.391" y="104.168" z="1.7727" />
    <detection t="4966" x="119.577" y="104.152" z="1.7627" />
    <detection t="4967" x="118.788" y="104.101" z="1.7414" />
    <detection t="4968" x="117.953" y="104.089" z="2.3731" />
    <detection t="4969" x="117.163" y="104.049" z="2.3657" />
    <detection t="4970" x="116.303" y="103.959" z="2.2475" />
    <detection t="4971" x="115.482" y="103.888" z="2.2501" />
    <detection t="4972" x="114.67" y="103.839" z="2.1805" />
    <detection t="4973" x="113.859" y="103.781" z="2.2105" />
    <detection t="4974" x="113.046" y="103.742" z="2.3195" />
    <detection t="4975" x="112.19" y="103.714" z="2.8609" />
    <detection t="4976" x="111.353" y="103.656" z="2.7226" />
    <detection t="4977" x="110.546" y="103.627" z="2.7307" />
    <detection t="4978" x="109.693" y="103.585" z="2.7465" />
    <detection t="4979" x="108.894" y="103.585" z="2.6355" />
    <detection t="4980" x="108.098" y="103.552" z="2.6334" />
    <detection t="4981" x="107.229" y="103.501" z="2.7215" />
    <detection t="4982" x="106.419" y="103.471" z="2.7666" />
    <detection t="4983" x="105.617" y="103.475" z="2.7961" />
    <detection t="4984" x="104.782" y="103.455" z="3.1908" />
    <detection t="4985" x="103.971" y="103.403" z="3.1712" />
    <detection t="4986" x="103.175" y="103.396" z="3.2033" />
    <detection t="4987" x="102.394" y="103.351" z="3.1895" />
    <detection t="4988" x="101.587" y="103.331" z="3.1873" />
    <detection t="4989" x="100.775" y="103.303" z="3.1982" />
  </particle>
  <particle nSpots="136">
    <detection t="298" x="510.292" y="80.903" z="-16.947" />
    <detection t="299" x="498.801" y="80.686" z="-16.9946" />
    <detection t="300" x="487.022" y="80.393" z="-16.8994" />
    <detection t="301" x="475.154" y="80.271" z="-17.0289" />
    <detection t="302" x="463.43" y="80.269" z="-16.9975" />
    <detection t="303" x="451.676" y="80.152" z="-16.5601" />
    <detection t="304" x="439.935" y="80.07" z="-16.7538" />
    <detection t="305" x="428.216" y="79.917" z="-16.9112" />
    <detection t="306" x="416.52" y="79.786" z="-16.4136" />
    <detection t="307" x="404.773" y="79.629" z="-16.7408" />
    <detection t="308" x="392.972" y="79.501" z="-16.4808" />
    <detection t="309" x="381.217" y="79.378" z="-16.4958" />
    <detection t="310" x="369.445" y="79.25" z="-16.7199" />
    <detection t="311" x="357.695" y="79.05" z="-16.5438" />
    <detection t="312" x="345.867" y="78.888" z="-16.1308" />
    <detection t="313" x="334.095" y="78.725" z="-16.4544" />
    <detection t="314" x="322.159" y="78.782" z="-16.1449" />
    <detection t="315" x="312.375" y="79.789" z="-14.3949" />
    <detection t="316" x="306.868" y="81.208" z="-12.4657" />
    <detection t="317" x="303.184" y="82.574" z="-10.5142" />
    <detection t="318" x="300.278" y="83.725" z="-9.1708" />
    <detection t="319" x="297.844" y="84.721" z="-8.4686" />
    <detection t="320" x="295.645" y="85.588" z="-7.8708" />
    <detection t="321" x="293.604" y="86.331" z="-7.5818" />
    <detection t="322" x="291.661" y="86.941" z="-7.2675" />
    <detection t="323" x="289.735" y="87.524" z="-6.9936" />
    <detection t="324" x="287.86" y="87.976" z="-6.5862" />
    <detection t="325" x="285.911" y="88.404" z="-6.629" />
    <detection t="326" x="284.037" y="88.788" z="-6.4289" />
    <detection t="327" x="282.179" y="89.15" z="-6.2657" />
    <detection t="328" x="280.267" y="89.524" z="-6.1382" />
    <detection t="329" x="278.456" y="89.823" z="-6.1163" />
    <detection t="330" x="276.617" y="90.103" z="-6.1086" />
    <detection t="331" x="274.799" y="90.376" z="-6.044" />
    <detection t="332" x="272.999" y="90.633" z="-5.9517" />
    <detection t="333" x="271.205" y="90.825" z="-6.1531" />
    <detection t="334" x="269.433" y="91.025" z="-5.8089" />
    <detection t="335" x="267.617" y="91.142" z="-5.7956" />
    <detection t="336" x="265.837" y="91.215" z="-5.9139" />
    <detection t="337" x="264.0" y="91.331" z="-5.6565" />
    <detection t="338" x="262.184" y="91.406" z="-5.5856" />
    <detection t="339" x="260.371" y="91.447" z="-5.4753" />
    <detection t="340" x="258.547" y="91.455" z="-5.7258" />
    <detection t="341" x="256.725" y="91.525" z="-5.7237" />
    <detection t="342" x="254.894" y="91.547" z="-5.7023" />
    <detection t="343" x="253.081" y="91.581" z="-5.6151" />
    <detection t="344" x="251.306" y="91.6" z="-5.5294" />
    <detection t="345" x="249.512" y="91.597" z="-5.5591" />
    <detection t="346" x="247.669" y="91.594" z="-5.4586" />
    <detection t="347" x="245.852" y="91.629" z="-5.4329" />
    <detection t="348" x="244.071" y="91.591" z="-5.4456" />
    <detection t="349" x="242.258" y="91.579" z="-5.5266" />
    <detection t="350" x="240.441" y="91.556" z="-5.5065" />
    <detection t="351" x="238.621" y="91.566" z="-5.4214" />
    <detection t="352" x="236.815" y="91.536" z="-5.4145" />
    <detection t="353" x="235.017" y="91.498" z="-5.3789" />
    <detection t="354" x="233.251" y="91.475" z="-5.1692" />
    <detection t="355" x="231.46" y="91.436" z="-4.8558" />
    <detection t="356" x="229.707" y="91.398" z="-4.9407" />
    <detection t="357" x="227.954" y="91.303" z="-4.9158" />
    <detection t="358" x="226.187" y="91.257" z="-4.9944" />
    <detection t="359" x="224.419" y="91.21" z="-4.8924" />
    <detection t="360" x="222.639" y="91.097" z="-5.0284" />
    <detection t="361" x="220.859" y="91.001" z="-5.0392" />
    <detection t="362" x="219.119" y="90.93" z="-5.0949" />
    <detection t="363" x="217.342" y="90.829" z="-4.9909" />
    <detection t="364" x="215.53" y="90.764" z="-4.5369" />
    <detection t="365" x="213.77" y="90.687" z="-4.5405" />
    <detection t="366" x="211.986" y="90.62" z="-4.4233" />
    <detection t="367" x="210.169" y="90.534" z="-4.5219" />
    <detection t="368" x="208.403" y="90.494" z="-4.4101" />
    <detection t="369" x="206.617" y="90.463" z="-4.4384" />
    <detection t="370" x="204.823" y="90.445" z="-4.3734" />
    <detection t="371" x="203.016" y="90.412" z="-4.387" />
    <detection t="372" x="201.2" y="90.387" z="-4.3489" />
    <detection t="373" x="199.436" y="90.382" z="-4.4739" />
    <detection t="374" x="197.67" y="90.436" z="-4.4681" />
    <detection t="375" x="195.873" y="90.462" z="-4.5015" />
    <detection t="376" x="194.079" y="90.459" z="-4.4967" />
    <detection t="377" x="192.344" y="90.486" z="-3.903" />
    <detection t="378" x="190.611" y="90.527" z="-4.3954" />
    <detection t="379" x="188.848" y="90.535" z="-3.8315" />
    <detection t="380" x="187.113" y="90.57" z="-4.2875" />
    <detection t="381" x="185.375" y="90.556" z="-4.1462" />
    <detection t="382" x="183.659" y="90.545" z="-3.639" />
    <detection t="383" x="181.926" y="90.55" z="-3.6986" />
    <detection t="384" x="180.215" y="90.536" z="-3.7145" />
    <detection t="385" x="178.492" y="90.527" z="-3.6162" />
    <detection t="386" x="176.758" y="90.555" z="-3.6629" />
    <detection t="387" x="175.072" y="90.543" z="-3.6425" />
    <detection t="388" x="173.427" y="90.556" z="-3.4985" />
    <detection t="389" x="171.746" y="90.553" z="-3.5942" />
    <detection t="390" x="170.037" y="90.572" z="-3.5462" />
    <detection t="391" x="168.365" y="90.603" z="-3.5351" />
    <detection t="392" x="166.678" y="90.603" z="-3.4342" />
    <detection t="393" x="165.022" y="90.61" z="-3.4683" />
    <detection t="394" x="163.38" y="90.625" z="-3.4358" />
    <detection t="395" x="161.706" y="90.601" z="-3.3894" />
    <detection t="396" x="160.067" y="90.608" z="-3.3885" />
    <detection t="397" x="158.399" y="90.622" z="-3.2674" />
    <detection t="398" x="156.721" y="90.608" z="-3.2843" />
    <detection t="399" x="154.995" y="90.583" z="-3.3582" />
    <detection t="400" x="153.332" y="90.541" z="-3.2879" />
    <detection t="401" x="151.676" y="90.523" z="-2.8717" />
    <detection t="402" x="150.026" y="90.522" z="-2.9781" />
    <detection t="403" x="148.388" y="90.512" z="-2.8601" />
    <detection t="404" x="146.726" y="90.496" z="-2.8291" />
    <detection t="405" x="145.07" y="90.491" z="-2.7373" />
    <detection t="406" x="143.404" y="90.43" z="-2.7236" />
    <detection t="407" x="141.767" y="90.456" z="-2.7078" />
    <detection t="408" x="140.166" y="90.444" z="-2.6321" />
    <detection t="409" x="138.51" y="90.43" z="-2.5363" />
    <detection t="410" x="136.856" y="90.41" z="-2.4544" />
    <detection t="411" x="135.241" y="90.387" z="-2.3914" />
    <detection t="412" x="133.628" y="90.381" z="-2.3742" />
    <detection t="413" x="132.009" y="90.336" z="-2.3195" />
    <detection t="414" x="130.415" y="90.337" z="-2.2142" />
    <detection t="415" x="128.815" y="90.342" z="-2.1144" />
    <detection t="416" x="127.224" y="90.345" z="-2.0992" />
    <detection t="417" x="125.597" y="90.351" z="-2.0674" />
    <detection t="418" x="124.009" y="90.318" z="-2.0717" />
    <detection t="419" x="122.464" y="90.298" z="-2.0554" />
    <detection t="420" x="120.837" y="90.257" z="-1.9864" />
    <detection t="421" x="119.277" y="90.256" z="-1.9431" />
    <detection t="422" x="117.666" y="90.245" z="-1.9034" />
    <detection t="423" x="116.07" y="90.218" z="-1.8979" />
    <detection t="424" x="114.534" y="90.158" z="-1.1372" />
    <detection t="425" x="112.949" y="90.133" z="-1.1628" />
    <detection t="426" x="111.354" y="90.12" z="-1.1082" />
    <detection t="427" x="109.81" y="90.06" z="-1.0754" />
    <detection t="428" x="108.219" y="90.046" z="-1.0228" />
    <detection t="429" x="106.658" y="90.05" z="-1.1424" />
    <detection t="430" x="105.11" y="90.025" z="-1.0914" />
    <detection t="431" x="103.563" y="89.962" z="-1.049" />
    <detection t="432" x="102.001" y="89.955" z="-0.9663" />
    <detection t="433" x="100.468" y="89.91" z="-1.0034" />
  </particle>
  <particle nSpots="134">
    <detection t="4727" x="515.8" y="65.671" z="-13.5533" />
    <detection t="4728" x="503.872" y="65.426" z="-13.7734" />
    <detection t="4729" x="491.925" y="65.166" z="-13.6875" />
    <detection t="4730" x="479.864" y="65.016" z="-13.6147" />
    <detection t="4731" x="467.847" y="64.915" z="-13.5361" />
    <detection t="4732" x="455.858" y="64.805" z="-13.6739" />
    <detection t="4733" x="443.875" y="64.696" z="-13.4076" />
    <detection t="4734" x="431.839" y="64.598" z="-13.4486" />
    <detection t="4735" x="419.82" y="64.414" z="-13.5774" />
    <detection t="4736" x="407.797" y="64.268" z="-13.4057" />
    <detection t="4737" x="395.752" y="64.132" z="-13.4942" />
    <detection t="4738" x="383.658" y="63.992" z="-13.4188" />
    <detection t="4739" x="371.675" y="63.879" z="-13.2759" />
    <detection t="4740" x="359.628" y="63.71" z="-13.207" />
    <detection t="4741" x="347.595" y="63.527" z="-13.2435" />
    <detection t="4742" x="335.606" y="63.327" z="-12.977" />
    <detection t="4743" x="323.633" y="63.139" z="-12.7806" />
    <detection t="4744" x="313.397" y="62.941" z="-10.8895" />
    <detection t="4745" x="307.987" y="62.768" z="-6.7207" />
    <detection t="4746" x="304.521" y="62.641" z="-4.0772" />
    <detection t="4747" x="301.656" y="62.573" z="-2.6809" />
    <detection t="4748" x="299.031" y="62.443" z="-1.1537" />
    <detection t="4749" x="296.568" y="62.389" z="-0.29" />
    <detection t="4750" x="294.149" y="62.295" z="0.2519" />
    <detection t="4751" x="291.812" y="62.224" z="1.5203" />
    <detection t="4752" x="289.493" y="62.156" z="1.8145" />
    <detection t="4753" x="287.222" y="62.105" z="1.8658" />
    <detection t="4754" x="285.039" y="62.054" z="1.9491" />
    <detection t="4755" x="282.832" y="62.017" z="1.965" />
    <detection t="4756" x="280.708" y="61.974" z="2.1168" />
    <detection t="4757" x="278.61" y="61.984" z="2.2148" />
    <detection t="4758" x="276.524" y="61.962" z="3.0791" />
    <detection t="4759" x="274.483" y="61.915" z="2.5999" />
    <detection t="4760" x="272.485" y="61.894" z="2.7868" />
    <detection t="4761" x="270.497" y="61.842" z="2.8714" />
    <detection t="4762" x="268.52" y="61.825" z="2.9571" />
    <detection t="4763" x="266.578" y="61.782" z="2.8563" />
    <detection t="4764" x="264.619" y="61.788" z="2.8319" />
    <detection t="4765" x="262.69" y="61.745" z="2.8519" />
    <detection t="4766" x="260.799" y="61.757" z="2.9049" />
    <detection t="4767" x="258.9" y="61.752" z="2.8056" />
    <detection t="4768" x="257.042" y="61.737" z="2.9014" />
    <detection t="4769" x="255.164" y="61.702" z="2.9355" />
    <detection t="4770" x="253.276" y="61.701" z="2.9354" />
    <detection t="4771" x="251.433" y="61.697" z="2.994" />
    <detection t="4772" x="249.611" y="61.668" z="3.0735" />
    <detection t="4773" x="247.771" y="61.666" z="3.109" />
    <detection t="4774" x="245.931" y="61.653" z="3.6838" />
    <detection t="4775" x="244.14" y="61.639" z="3.2986" />
    <detection t="4776" x="242.327" y="61.602" z="3.3011" />
    <detection t="4777" x="240.51" y="61.596" z="3.7191" />
    <detection t="4778" x="238.705" y="61.61" z="3.5607" />
    <detection t="4779" x="236.878" y="61.622" z="3.6373" />
    <detection t="4780" x="235.095" y="61.608" z="3.869" />
    <detection t="4781" x="233.288" y="61.575" z="3.8372" />
    <detection t="4782" x="231.512" y="61.572" z="3.9629" />
    <detection t="4783" x="229.732" y="61.562" z="3.9311" />
    <detection t="4784" x="227.947" y="61.537" z="4.0299" />
    <detection t="4785" x="226.177" y="61.504" z="4.0004" />
    <detection t="4786" x="224.416" y="61.495" z="4.0739" />
    <detection t="4787" x="222.624" y="61.469" z="4.1574" />
    <detection t="4788" x="220.842" y="61.451" z="4.2026" />
    <detection t="4789" x="219.076" y="61.451" z="4.2082" />
    <detection t="4790" x="217.285" y="61.452" z="4.227" />
    <detection t="4791" x="215.527" y="61.424" z="4.2457" />
    <detection t="4792" x="213.781" y="61.419" z="4.3355" />
    <detection t="4793" x="212.03" y="61.433" z="4.3893" />
    <detection t="4794" x="210.282" y="61.415" z="4.3989" />
    <detection t="4795" x="208.566" y="61.387" z="4.4466" />
    <detection t="4796" x="206.782" y="61.365" z="4.4949" />
    <detection t="4797" x="205.032" y="61.337" z="4.6534" />
    <detection t="4798" x="203.25" y="61.333" z="4.6473" />
    <detection t="4799" x="201.536" y="61.345" z="4.6526" />
    <detection t="4800" x="199.77" y="61.331" z="4.7921" />
    <detection t="4801" x="198.092" y="61.344" z="4.8235" />
    <detection t="4802" x="196.368" y="61.342" z="4.8762" />
    <detection t="4803" x="194.614" y="61.33" z="4.8789" />
    <detection t="4804" x="192.87" y="61.324" z="4.9208" />
    <detection t="4805" x="191.114" y="61.264" z="5.0995" />
    <detection t="4806" x="189.456" y="61.26" z="5.1506" />
    <detection t="4807" x="187.765" y="61.295" z="5.1382" />
    <detection t="4808" x="186.034" y="61.291" z="5.3585" />
    <detection t="4809" x="184.316" y="61.283" z="5.2791" />
    <detection t="4810" x="182.589" y="61.261" z="5.4061" />
    <detection t="4811" x="180.88" y="61.254" z="5.4904" />
    <detection t="4812" x="179.233" y="61.277" z="5.4743" />
    <detection t="4813" x="177.496" y="61.277" z="5.533" />
    <detection t="4814" x="175.818" y="61.28" z="5.7752" />
    <detection t="4815" x="174.078" y="61.241" z="5.8098" />
    <detection t="4816" x="172.36" y="61.234" z="5.834" />
    <detection t="4817" x="170.689" y="61.221" z="6.0533" />
    <detection t="4818" x="168.972" y="61.235" z="6.303" />
    <detection t="4819" x="167.254" y="61.229" z="6.1071" />
    <detection t="4820" x="165.601" y="61.251" z="6.0581" />
    <detection t="4821" x="163.911" y="61.276" z="6.0727" />
    <detection t="4822" x="162.238" y="61.27" z="6.4447" />
    <detection t="4823" x="160.597" y="61.293" z="6.4923" />
    <detection t="4824" x="158.924" y="61.285" z="6.2886" />
    <detection t="4825" x="157.287" y="61.315" z="6.2697" />
    <detection t="4826" x="155.604" y="61.324" z="6.4942" />
    <detection t="4827" x="153.93" y="61.348" z="6.5172" />
    <detection t="4828" x="152.252" y="61.343" z="6.5693" />
    <detection t="4829" x="150.577" y="61.379" z="6.6754" />
    <detection t="4830" x="148.949" y="61.4" z="6.7783" />
    <detection t="4831" x="147.296" y="61.405" z="6.8054" />
    <detection t="4832" x="145.634" y="61.437" z="7.1001" />
    <detection t="4833" x="143.992" y="61.421" z="7.1588" />
    <detection t="4834" x="142.339" y="61.447" z="7.0411" />
    <detection t="4835" x="140.701" y="61.45" z="7.2041" />
    <detection t="4836" x="139.064" y="61.502" z="7.2651" />
    <detection t="4837" x="137.423" y="61.54" z="7.3154" />
    <detection t="4838" x="135.784" y="61.564" z="7.6329" />
    <detection t="4839" x="134.172" y="61.612" z="7.3497" />
    <detection t="4840" x="132.525" y="61.642" z="7.322" />
    <detection t="4841" x="130.922" y="61.689" z="7.5562" />
    <detection t="4842" x="129.31" y="61.697" z="7.6661" />
    <detection t="4843" x="127.688" y="61.734" z="7.7285" />
    <detection t="4844" x="126.084" y="61.766" z="7.8441" />
    <detection t="4845" x="124.517" y="61.807" z="7.9565" />
    <detection t="4846" x="122.942" y="61.818" z="8.0662" />
    <detection t="4847" x="121.31" y="61.86" z="8.1181" />
    <detection t="4848" x="119.737" y="61.897" z="8.2193" />
    <detection t="4849" x="118.116" y="61.914" z="8.2576" />
    <detection t="4850" x="116.532" y="61.94" z="8.3604" />
    <detection t="4851" x="114.958" y="61.956" z="8.679" />
    <detection t="4852" x="113.38" y="61.999" z="8.4394" />
    <detection t="4853" x="111.787" y="62.04" z="8.3569" />
    <detection t="4854" x="110.202" y="62.047" z="8.4277" />
    <detection t="4855" x="108.651" y="62.072" z="8.6373" />
    <detection t="4856" x="107.085" y="62.141" z="8.6872" />
    <detection t="4857" x="105.571" y="62.141" z="8.7618" />
    <detection t="4858" x="103.992" y="62.168" z="8.846" />
    <detection t="4859" x="102.42" y="62.203" z="9.0952" />
    <detection t="4860" x="100.863" y="62.235" z="9.2105" />
  </particle>
  <particle nSpots="140">
    <detection t="302" x="505.761" y="54.874" z="-14.4368" />
    <detection t="303" x="493.912" y="54.669" z="-14.2521" />
    <detection t="304" x="481.956" y="54.516" z="-14.3553" />
    <detection t="305" x="469.958" y="54.382" z="-14.0748" />
    <detection t="306" x="458.049" y="54.261" z="-14.3023" />
    <detection t="307" x="446.137" y="54.106" z="-14.4919" />
    <detection t="308" x="434.252" y="54.004" z="-14.0528" />
    <detection t="309" x="422.311" y="53.848" z="-14.2699" />
    <detection t="310" x="410.387" y="53.716" z="-14.0562" />
    <detection t="311" x="398.435" y="53.539" z="-14.1167" />
    <detection t="312" x="386.446" y="53.393" z="-13.8889" />
    <detection t="313" x="374.497" y="53.277" z="-14.0887" />
    <detection t="314" x="362.573" y="53.114" z="-13.765" />
    <detection t="315" x="350.604" y="52.952" z="-13.9689" />
    <detection t="316" x="338.673" y="52.707" z="-13.79" />
    <detection t="317" x="326.683" y="52.429" z="-13.7234" />
    <detection t="318" x="315.556" y="51.675" z="-12.4319" />
    <detection t="319" x="309.348" y="50.541" z="-8.6982" />
    <detection t="320" x="305.777" y="49.457" z="-6.1299" />
    <detection t="321" x="303.081" y="48.436" z="-4.3716" />
    <detection t="322" x="300.704" y="47.543" z="-3.0086" />
    <detection t="323" x="298.513" y="46.719" z="-1.8504" />
    <detection t="324" x="296.441" y="45.968" z="-1.5945" />
    <detection t="325" x="294.409" y="45.296" z="-1.1785" />
    <detection t="326" x="292.442" y="44.663" z="-0.8303" />
    <detection t="327" x="290.522" y="44.097" z="-0.3049" />
    <detection t="328" x="288.573" y="43.599" z="0.3271" />
    <detection t="329" x="286.662" y="43.146" z="-0.04734" />
    <detection t="330" x="284.79" y="42.722" z="-0.3164" />
    <detection t="331" x="282.921" y="42.338" z="0.812" />
    <detection t="332" x="281.072" y="41.999" z="0.8584" />
    <detection t="333" x="279.263" y="41.7" z="0.9298" />
    <detection t="334" x="277.415" y="41.44" z="0.1069" />
    <detection t="335" x="275.613" y="41.214" z="0.3623" />
    <detection t="336" x="273.751" y="40.992" z="0.8836" />
    <detection t="337" x="271.977" y="40.826" z="0.1635" />
    <detection t="338" x="270.168" y="40.657" z="0.9521" />
    <detection t="339" x="268.326" y="40.5" z="0.4071" />
    <detection t="340" x="266.551" y="40.363" z="1.4045" />
    <detection t="341" x="264.749" y="40.268" z="0.7374" />
    <detection t="342" x="262.91" y="40.13" z="0.3319" />
    <detection t="343" x="261.1" y="40.028" z="1.4254" />
    <detection t="344" x="259.32" y="39.952" z="0.9424" />
    <detection t="345" x="257.513" y="39.874" z="0.5712" />
    <detection t="346" x="255.746" y="39.811" z="0.4333" />
    <detection t="347" x="253.974" y="39.769" z="0.07892" />
    <detection t="348" x="252.193" y="39.664" z="1.3051" />
    <detection t="349" x="250.415" y="39.612" z="1.0599" />
    <detection t="350" x="248.628" y="39.591" z="0.9882" />
    <detection t="351" x="246.837" y="39.542" z="0.9995" />
    <detection t="352" x="245.096" y="39.513" z="0.9057" />
    <detection t="353" x="243.326" y="39.453" z="0.8525" />
    <detection t="354" x="241.559" y="39.475" z="0.7285" />
    <detection t="355" x="239.83" y="39.458" z="0.831" />
    <detection t="356" x="238.054" y="39.416" z="0.8026" />
    <detection t="357" x="236.291" y="39.43" z="1.8134" />
    <detection t="358" x="234.547" y="39.434" z="1.7978" />
    <detection t="359" x="232.778" y="39.429" z="1.9908" />
    <detection t="360" x="230.992" y="39.404" z="1.6241" />
    <detection t="361" x="229.245" y="39.401" z="2.0065" />
    <detection t="362" x="227.505" y="39.406" z="1.8255" />
    <detection t="363" x="225.764" y="39.385" z="2.0085" />
    <detection t="364" x="224.05" y="39.414" z="1.6398" />
    <detection t="365" x="222.29" y="39.402" z="1.94" />
    <detection t="366" x="220.569" y="39.403" z="2.1115" />
    <detection t="367" x="218.809" y="39.406" z="2.0152" />
    <detection t="368" x="217.064" y="39.365" z="2.0335" />
    <detection t="369" x="215.328" y="39.364" z="2.0149" />
    <detection t="370" x="213.6" y="39.376" z="2.1154" />
    <detection t="371" x="211.882" y="39.37" z="2.2566" />
    <detection t="372" x="210.155" y="39.375" z="2.1343" />
    <detection t="373" x="208.47" y="39.396" z="2.1941" />
    <detection t="374" x="206.765" y="39.363" z="2.2134" />
    <detection t="375" x="205.022" y="39.36" z="2.1902" />
    <detection t="376" x="203.328" y="39.391" z="2.2717" />
    <detection t="377" x="201.614" y="39.369" z="2.3587" />
    <detection t="378" x="199.895" y="39.344" z="2.4666" />
    <detection t="379" x="198.23" y="39.365" z="2.3364" />
    <detection t="380" x="196.545" y="39.359" z="2.4328" />
    <detection t="381" x="194.852" y="39.349" z="2.4639" />
    <detection t="382" x="193.174" y="39.339" z="2.6398" />
    <detection t="383" x="191.523" y="39.348" z="2.7172" />
    <detection t="384" x="189.86" y="39.313" z="2.6416" />
    <detection t="385" x="188.182" y="39.312" z="2.6933" />
    <detection t="386" x="186.504" y="39.283" z="2.7106" />
    <detection t="387" x="184.83" y="39.274" z="2.6064" />
    <detection t="388" x="183.181" y="39.303" z="2.81" />
    <detection t="389" x="181.548" y="39.308" z="2.8212" />
    <detection t="390" x="179.92" y="39.315" z="2.8673" />
    <detection t="391" x="178.234" y="39.318" z="2.9013" />
    <detection t="392" x="176.582" y="39.305" z="2.964" />
    <detection t="393" x="174.956" y="39.283" z="2.9386" />
    <detection t="394" x="173.303" y="39.299" z="2.9112" />
    <detection t="395" x="171.675" y="39.28" z="3.0261" />
    <detection t="396" x="170.09" y="39.262" z="2.9982" />
    <detection t="397" x="168.473" y="39.282" z="3.0522" />
    <detection t="398" x="166.843" y="39.233" z="3.0968" />
    <detection t="399" x="165.21" y="39.249" z="3.0969" />
    <detection t="400" x="163.594" y="39.244" z="3.1962" />
    <detection t="401" x="162.016" y="39.251" z="3.2261" />
    <detection t="402" x="160.437" y="39.246" z="3.3008" />
    <detection t="403" x="158.837" y="39.31" z="3.4374" />
    <detection t="404" x="157.256" y="39.309" z="3.4861" />
    <detection t="405" x="155.607" y="39.313" z="3.5546" />
    <detection t="406" x="154.034" y="39.328" z="3.6038" />
    <detection t="407" x="152.433" y="39.389" z="3.7339" />
    <detection t="408" x="150.845" y="39.436" z="3.5173" />
    <detection t="409" x="149.241" y="39.48" z="3.4184" />
    <detection t="410" x="147.626" y="39.485" z="3.5106" />
    <detection t="411" x="146.019" y="39.536" z="3.6643" />
    <detection t="412" x="144.452" y="39.578" z="3.7212" />
    <detection t="413" x="142.847" y="39.568" z="3.78" />
    <detection t="414" x="141.345" y="39.605" z="3.8783" />
    <detection t="415" x="139.75" y="39.633" z="3.9483" />
    <detection t="416" x="138.174" y="39.647" z="3.9799" />
    <detection t="417" x="136.645" y="39.684" z="4.0772" />
    <detection t="418" x="135.08" y="39.719" z="4.1721" />
    <detection t="419" x="133.523" y="39.733" z="4.1319" />
    <detection t="420" x="131.983" y="39.783" z="4.1568" />
    <detection t="421" x="130.457" y="39.804" z="4.1663" />
    <detection t="422" x="128.927" y="39.83" z="4.2746" />
    <detection t="423" x="127.352" y="39.88" z="4.3492" />
    <detection t="424" x="125.825" y="39.911" z="4.4046" />
    <detection t="425" x="124.302" y="39.978" z="4.4277" />
    <detection t="426" x="122.81" y="39.995" z="4.4322" />
    <detection t="427" x="121.253" y="40.036" z="4.664" />
    <detection t="428" x="119.766" y="40.046" z="4.5446" />
    <detection t="429" x="118.231" y="40.099" z="4.6397" />
    <detection t="430" x="116.697" y="40.163" z="4.6922" />
    <detection t="431" x="115.179" y="40.18" z="4.7972" />
    <detection t="432" x="113.676" y="40.217" z="4.9255" />
    <detection t="433" x="112.181" y="40.256" z="4.9311" />
    <detection t="434" x="110.651" y="40.292" z="5.0544" />
    <detection t="435" x="109.131" y="40.288" z="5.2588" />
    <detection t="436" x="107.643" y="40.324" z="5.0594" />
    <detection t="437" x="106.152" y="40.339" z="5.2602" />
    <detection t="438" x="104.7" y="40.406" z="5.3848" />
    <detection t="439" x="103.243" y="40.423" z="5.3405" />
    <detection t="440" x="101.75" y="40.46" z="5.4711" />
    <detection t="441" x="100.265" y="40.472" z="5.4598" />
  </particle>
  <particle nSpots="87">
    <detection t="4746" x="515.133" y="49.72" z="-13.6632" />
    <detection t="4747" x="506.685" y="49.637" z="-13.5474" />
    <detection t="4748" x="498.202" y="49.479" z="-13.517" />
    <detection t="4749" x="489.689" y="49.37" z="-13.6015" />
    <detection t="4750" x="481.118" y="49.286" z="-13.5384" />
    <detection t="4751" x="472.497" y="49.184" z="-13.4176" />
    <detection t="4752" x="463.974" y="48.997" z="-13.4982" />
    <detection t="4753" x="455.433" y="48.937" z="-13.5464" />
    <detection t="4754" x="446.863" y="48.844" z="-13.3488" />
    <detection t="4755" x="438.367" y="48.725" z="-13.5324" />
    <detection t="4756" x="429.867" y="48.701" z="-13.3869" />
    <detection t="4757" x="421.281" y="48.525" z="-13.2163" />
    <detection t="4758" x="412.756" y="48.445" z="-13.3118" />
    <detection t="4759" x="404.139" y="48.362" z="-13.3414" />
    <detection t="4760" x="395.507" y="48.243" z="-12.9771" />
    <detection t="4761" x="386.969" y="48.098" z="-13.2658" />
    <detection t="4762" x="378.409" y="48.035" z="-13.1444" />
    <detection t="4763" x="369.797" y="47.847" z="-12.9744" />
    <detection t="4764" x="361.324" y="47.777" z="-13.0994" />
    <detection t="4765" x="352.754" y="47.646" z="-12.7289" />
    <detection t="4766" x="344.214" y="47.493" z="-12.985" />
    <detection t="4767" x="335.681" y="47.384" z="-12.6836" />
    <detection t="4768" x="326.998" y="47.194" z="-12.8182" />
    <detection t="4769" x="318.391" y="46.521" z="-12.3469" />
    <detection t="4770" x="312.855" y="45.011" z="-9.3889" />
    <detection t="4771" x="310.172" y="43.562" z="-7.0856" />
    <detection t="4772" x="308.368" y="42.3" z="-5.3292" />
    <detection t="4773" x="306.933" y="41.164" z="-4.0988" />
    <detection t="4774" x="305.673" y="40.129" z="-3.2345" />
    <detection t="4775" x="304.506" y="39.182" z="-2.4831" />
    <detection t="4776" x="303.35" y="38.288" z="-1.8692" />
    <detection t="4777" x="302.262" y="37.452" z="-1.1027" />
    <detection t="4778" x="301.145" y="36.653" z="-0.8829" />
    <detection t="4779" x="300.087" y="35.934" z="-0.7716" />
    <detection t="4780" x="298.98" y="35.28" z="-0.557" />
    <detection t="4781" x="297.92" y="34.642" z="-0.308" />
    <detection t="4782" x="296.832" y="34.018" z="-0.04046" />
    <detection t="4783" x="295.728" y="33.492" z="0.57" />
    <detection t="4784" x="294.614" y="32.959" z="1.2534" />
    <detection t="4785" x="293.486" y="32.457" z="0.5738" />
    <detection t="4786" x="292.369" y="32.006" z="1.457" />
    <detection t="4787" x="291.202" y="31.593" z="1.0653" />
    <detection t="4788" x="290.059" y="31.183" z="0.8609" />
    <detection t="4789" x="288.876" y="30.797" z="0.7421" />
    <detection t="4790" x="287.674" y="30.489" z="0.8245" />
    <detection t="4791" x="286.495" y="30.189" z="0.8085" />
    <detection t="4792" x="285.314" y="29.902" z="1.0732" />
    <detection t="4793" x="284.106" y="29.621" z="1.3018" />
    <detection t="4794" x="282.872" y="29.392" z="1.4742" />
    <detection t="4795" x="281.622" y="29.173" z="0.9605" />
    <detection t="4796" x="280.39" y="28.977" z="1.4379" />
    <detection t="4797" x="279.165" y="28.825" z="0.655" />
    <detection t="4798" x="277.859" y="28.669" z="1.407" />
    <detection t="4799" x="276.599" y="28.525" z="0.9502" />
    <detection t="4800" x="275.357" y="28.372" z="1.5473" />
    <detection t="4801" x="274.084" y="28.228" z="1.2745" />
    <detection t="4802" x="272.776" y="28.142" z="0.9759" />
    <detection t="4803" x="271.468" y="28.029" z="1.7234" />
    <detection t="4804" x="270.141" y="27.939" z="1.4406" />
    <detection t="4805" x="268.819" y="27.864" z="1.0693" />
    <detection t="4806" x="267.526" y="27.818" z="2.0766" />
    <detection t="4807" x="266.224" y="27.75" z="1.9062" />
    <detection t="4808" x="264.898" y="27.676" z="1.6391" />
    <detection t="4809" x="263.598" y="27.611" z="1.3994" />
    <detection t="4810" x="262.247" y="27.515" z="1.2693" />
    <detection t="4811" x="260.94" y="27.44" z="1.9329" />
    <detection t="4812" x="259.626" y="27.401" z="1.7801" />
    <detection t="4813" x="258.328" y="27.336" z="1.7171" />
    <detection t="4814" x="257.001" y="27.3" z="1.647" />
    <detection t="4815" x="255.716" y="27.26" z="1.4951" />
    <detection t="4816" x="254.391" y="27.18" z="2.1899" />
    <detection t="4817" x="253.11" y="27.161" z="2.1136" />
    <detection t="4818" x="251.806" y="27.09" z="2.0492" />
    <detection t="4819" x="250.518" y="27.078" z="1.9883" />
    <detection t="4820" x="249.215" y="27.039" z="1.8971" />
    <detection t="4821" x="247.889" y="26.998" z="1.8165" />
    <detection t="4822" x="246.569" y="26.941" z="1.6317" />
    <detection t="4823" x="245.272" y="26.924" z="1.5493" />
    <detection t="4824" x="243.993" y="26.914" z="1.678" />
    <detection t="4825" x="242.686" y="26.911" z="1.6757" />
    <detection t="4826" x="241.424" y="26.898" z="1.7701" />
    <detection t="4827" x="240.125" y="26.87" z="1.7402" />
    <detection t="4828" x="238.805" y="26.855" z="1.833" />
    <detection t="4829" x="237.499" y="26.854" z="2.411" />
    <detection t="4830" x="236.185" y="26.862" z="2.4761" />
    <detection t="4831" x="234.897" y="26.816" z="2.5359" />
    <detection t="4832" x="233.608" y="26.86" z="2.4953" />
  </particle>
  <particle nSpots="77">
    <detection t="380" x="514.913" y="82.19" z="-17.1979" />
    <detection t="381" x="503.763" y="81.958" z="-17.0643" />
    <detection t="382" x="492.519" y="81.644" z="-17.0656" />
    <detection t="383" x="481.14" y="81.41" z="-16.9647" />
    <detection t="384" x="469.757" y="81.38" z="-16.8374" />
    <detection t="385" x="458.498" y="81.322" z="-16.932" />
    <detection t="386" x="447.152" y="81.18" z="-17.1951" />
    <detection t="387" x="435.875" y="81.091" z="-16.6337" />
    <detection t="388" x="424.585" y="80.943" z="-16.8332" />
    <detection t="389" x="413.284" y="80.814" z="-16.4215" />
    <detection t="390" x="401.93" y="80.669" z="-16.6813" />
    <detection t="391" x="390.555" y="80.56" z="-16.855" />
    <detection t="392" x="379.228" y="80.423" z="-16.4803" />
    <detection t="393" x="367.875" y="80.298" z="-16.7318" />
    <detection t="394" x="356.532" y="80.07" z="-16.4145" />
    <detection t="395" x="345.149" y="79.978" z="-16.5367" />
    <detection t="396" x="333.812" y="79.816" z="-16.2653" />
    <detection t="397" x="322.309" y="79.891" z="-16.5282" />
    <detection t="398" x="312.787" y="80.978" z="-14.8206" />
    <detection t="399" x="307.371" y="82.586" z="-12.8194" />
    <detection t="400" x="303.861" y="84.008" z="-11.1029" />
    <detection t="401" x="301.113" y="85.232" z="-9.9717" />
    <detection t="402" x="298.811" y="86.333" z="-9.2843" />
    <detection t="403" x="296.763" y="87.282" z="-8.4741" />
    <detection t="404" x="294.843" y="88.11" z="-8.2423" />
    <detection t="405" x="293.009" y="88.777" z="-7.7893" />
    <detection t="406" x="291.224" y="89.467" z="-7.501" />
    <detection t="407" x="289.457" y="90.044" z="-7.3429" />
    <detection t="408" x="287.715" y="90.557" z="-7.3877" />
    <detection t="409" x="285.98" y="91.013" z="-7.1156" />
    <detection t="410" x="284.275" y="91.408" z="-6.9067" />
    <detection t="411" x="282.531" y="91.738" z="-6.8795" />
    <detection t="412" x="280.822" y="92.027" z="-6.789" />
    <detection t="413" x="279.124" y="92.286" z="-6.8427" />
    <detection t="414" x="277.408" y="92.537" z="-6.9165" />
    <detection t="415" x="275.704" y="92.73" z="-6.6058" />
    <detection t="416" x="273.988" y="92.911" z="-6.7379" />
    <detection t="417" x="272.271" y="93.033" z="-6.5649" />
    <detection t="418" x="270.569" y="93.161" z="-6.7281" />
    <detection t="419" x="268.884" y="93.253" z="-6.5527" />
    <detection t="420" x="267.215" y="93.301" z="-6.7705" />
    <detection t="421" x="265.491" y="93.365" z="-6.6002" />
    <detection t="422" x="263.799" y="93.377" z="-6.4374" />
    <detection t="423" x="262.018" y="93.38" z="-6.4723" />
    <detection t="424" x="260.308" y="93.42" z="-6.6913" />
    <detection t="425" x="258.54" y="93.437" z="-6.619" />
    <detection t="426" x="256.791" y="93.454" z="-6.5177" />
    <detection t="427" x="255.064" y="93.502" z="-6.4666" />
    <detection t="428" x="253.296" y="93.532" z="-6.4096" />
    <detection t="429" x="251.533" y="93.556" z="-6.3243" />
    <detection t="430" x="249.821" y="93.606" z="-6.359" />
    <detection t="431" x="248.082" y="93.644" z="-6.3527" />
    <detection t="432" x="246.373" y="93.677" z="-6.2947" />
    <detection t="433" x="244.698" y="93.726" z="-6.2203" />
    <detection t="434" x="243.018" y="93.768" z="-6.217" />
    <detection t="435" x="241.323" y="93.774" z="-6.1922" />
    <detection t="436" x="239.598" y="93.757" z="-6.1809" />
    <detection t="437" x="237.881" y="93.77" z="-6.1889" />
    <detection t="438" x="236.198" y="93.743" z="-6.176" />
    <detection t="439" x="234.467" y="93.685" z="-5.7965" />
    <detection t="440" x="232.784" y="93.661" z="-5.7469" />
    <detection t="441" x="231.077" y="93.618" z="-5.7758" />
    <detection t="442" x="229.362" y="93.599" z="-5.7886" />
    <detection t="443" x="227.642" y="93.582" z="-5.7635" />
    <detection t="444" x="225.941" y="93.526" z="-5.7298" />
    <detection t="445" x="224.238" y="93.487" z="-5.7484" />
    <detection t="446" x="222.534" y="93.462" z="-5.7784" />
    <detection t="447" x="220.837" y="93.426" z="-5.7569" />
    <detection t="448" x="219.119" y="93.392" z="-5.375" />
    <detection t="449" x="217.443" y="93.352" z="-5.3737" />
    <detection t="450" x="215.782" y="93.257" z="-5.3659" />
    <detection t="451" x="214.139" y="93.186" z="-5.4168" />
    <detection t="452" x="212.473" y="93.113" z="-5.4019" />
    <detection t="453" x="210.835" y="93.016" z="-5.4549" />
    <detection t="454" x="209.18" y="92.921" z="-5.4727" />
    <detection t="455" x="207.529" y="92.882" z="-5.4407" />
    <detection t="456" x="205.78" y="92.903" z="-5.5025" />
  </particle>
  <particle nSpots="117">
    <detection t="4754" x="512.88" y="71.998" z="-16.7224" />
    <detection t="4755" x="500.052" y="71.74" z="-16.6338" />
    <detection t="4756" x="487.106" y="71.457" z="-16.4215" />
    <detection t="4757" x="474.099" y="71.338" z="-16.5623" />
    <detection t="4758" x="461.144" y="71.265" z="-16.8055" />
    <detection t="4759" x="448.21" y="71.162" z="-16.3897" />
    <detection t="4760" x="435.273" y="70.996" z="-16.4361" />
    <detection t="4761" x="422.333" y="70.844" z="-16.4975" />
    <detection t="4762" x="409.383" y="70.692" z="-16.3302" />
    <detection t="4763" x="396.405" y="70.538" z="-16.1977" />
    <detection t="4764" x="383.424" y="70.414" z="-16.1847" />
    <detection t="4765" x="370.48" y="70.268" z="-16.4807" />
    <detection t="4766" x="357.517" y="70.094" z="-16.0878" />
    <detection t="4767" x="344.583" y="69.897" z="-15.8027" />
    <detection t="4768" x="331.657" y="69.745" z="-16.0162" />
    <detection t="4769" x="318.899" y="69.737" z="-15.5375" />
    <detection t="4770" x="309.646" y="70.027" z="-12.9169" />
    <detection t="4771" x="304.206" y="70.419" z="-10.169" />
    <detection t="4772" x="300.215" y="70.805" z="-8.2198" />
    <detection t="4773" x="296.804" y="71.157" z="-7.2049" />
    <detection t="4774" x="293.772" y="71.547" z="-6.4589" />
    <detection t="4775" x="290.934" y="71.886" z="-5.7273" />
    <detection t="4776" x="288.243" y="72.227" z="-5.3381" />
    <detection t="4777" x="285.664" y="72.498" z="-5.0541" />
    <detection t="4778" x="283.188" y="72.766" z="-4.4383" />
    <detection t="4779" x="280.797" y="72.964" z="-4.5759" />
    <detection t="4780" x="278.426" y="73.188" z="-4.5474" />
    <detection t="4781" x="276.12" y="73.363" z="-4.2293" />
    <detection t="4782" x="273.833" y="73.498" z="-4.3662" />
    <detection t="4783" x="271.56" y="73.626" z="-4.3084" />
    <detection t="4784" x="269.35" y="73.731" z="-4.0448" />
    <detection t="4785" x="267.155" y="73.785" z="-3.8477" />
    <detection t="4786" x="265.009" y="73.868" z="-4.3285" />
    <detection t="4787" x="262.839" y="73.923" z="-4.1424" />
    <detection t="4788" x="260.693" y="73.963" z="-3.9535" />
    <detection t="4789" x="258.542" y="74.014" z="-3.9643" />
    <detection t="4790" x="256.444" y="74.019" z="-3.8087" />
    <detection t="4791" x="254.293" y="74.046" z="-3.6386" />
    <detection t="4792" x="252.241" y="74.054" z="-3.7169" />
    <detection t="4793" x="250.129" y="74.06" z="-3.5148" />
    <detection t="4794" x="248.048" y="74.077" z="-3.6311" />
    <detection t="4795" x="245.946" y="74.045" z="-3.4759" />
    <detection t="4796" x="243.869" y="74.056" z="-3.5402" />
    <detection t="4797" x="241.771" y="74.06" z="-3.3904" />
    <detection t="4798" x="239.704" y="74.059" z="-3.4225" />
    <detection t="4799" x="237.633" y="74.056" z="-3.4213" />
    <detection t="4800" x="235.584" y="74.03" z="-3.3469" />
    <detection t="4801" x="233.548" y="74.016" z="-3.3757" />
    <detection t="4802" x="231.507" y="74.023" z="-3.3546" />
    <detection t="4803" x="229.432" y="73.998" z="-3.2976" />
    <detection t="4804" x="227.413" y="74.013" z="-3.3111" />
    <detection t="4805" x="225.393" y="73.963" z="-3.3235" />
    <detection t="4806" x="223.35" y="73.959" z="-3.201" />
    <detection t="4807" x="221.311" y="73.932" z="-3.2569" />
    <detection t="4808" x="219.29" y="73.908" z="-3.223" />
    <detection t="4809" x="217.245" y="73.883" z="-3.2274" />
    <detection t="4810" x="215.2" y="73.866" z="-3.1987" />
    <detection t="4811" x="213.212" y="73.875" z="-3.1443" />
    <detection t="4812" x="211.172" y="73.86" z="-3.0707" />
    <detection t="4813" x="209.143" y="73.82" z="-3.0633" />
    <detection t="4814" x="207.136" y="73.824" z="-3.1096" />
    <detection t="4815" x="205.116" y="73.807" z="-3.0193" />
    <detection t="4816" x="203.121" y="73.779" z="-2.4893" />
    <detection t="4817" x="201.112" y="73.772" z="-2.4004" />
    <detection t="4818" x="199.126" y="73.726" z="-2.546" />
    <detection t="4819" x="197.13" y="73.715" z="-2.5459" />
    <detection t="4820" x="195.148" y="73.732" z="-2.2703" />
    <detection t="4821" x="193.169" y="73.734" z="-2.2584" />
    <detection t="4822" x="191.179" y="73.731" z="-2.227" />
    <detection t="4823" x="189.229" y="73.688" z="-2.2889" />
    <detection t="4824" x="187.25" y="73.713" z="-2.2251" />
    <detection t="4825" x="185.248" y="73.715" z="-2.0571" />
    <detection t="4826" x="183.277" y="73.74" z="-2.0017" />
    <detection t="4827" x="181.307" y="73.741" z="-1.9779" />
    <detection t="4828" x="179.38" y="73.719" z="-1.8794" />
    <detection t="4829" x="177.405" y="73.754" z="-1.8226" />
    <detection t="4830" x="175.442" y="73.77" z="-1.8259" />
    <detection t="4831" x="173.499" y="73.728" z="-1.813" />
    <detection t="4832" x="171.552" y="73.719" z="-1.7649" />
    <detection t="4833" x="169.582" y="73.723" z="-1.6823" />
    <detection t="4834" x="167.656" y="73.717" z="-1.6934" />
    <detection t="4835" x="165.736" y="73.718" z="-1.6305" />
    <detection t="4836" x="163.817" y="73.706" z="-1.5386" />
    <detection t="4837" x="161.879" y="73.692" z="-1.3879" />
    <detection t="4838" x="159.985" y="73.701" z="-1.3494" />
    <detection t="4839" x="158.039" y="73.696" z="-1.3969" />
    <detection t="4840" x="156.116" y="73.72" z="-1.2383" />
    <detection t="4841" x="154.187" y="73.701" z="-1.2317" />
    <detection t="4842" x="152.298" y="73.687" z="-1.1575" />
    <detection t="4843" x="150.389" y="73.683" z="-1.161" />
    <detection t="4844" x="148.516" y="73.714" z="-1.0907" />
    <detection t="4845" x="146.585" y="73.702" z="-0.9574" />
    <detection t="4846" x="144.676" y="73.769" z="-0.7229" />
    <detection t="4847" x="142.812" y="73.776" z="-0.63" />
    <detection t="4848" x="140.933" y="73.805" z="-0.5268" />
    <detection t="4849" x="139.06" y="73.793" z="-0.3389" />
    <detection t="4850" x="137.147" y="73.784" z="-0.2928" />
    <detection t="4851" x="135.241" y="73.785" z="-1.2088" />
    <detection t="4852" x="133.394" y="73.805" z="-1.0964" />
    <detection t="4853" x="131.544" y="73.803" z="-0.9304" />
    <detection t="4854" x="129.698" y="73.828" z="-0.07179" />
    <detection t="4855" x="127.805" y="73.794" z="0.2783" />
    <detection t="4856" x="125.96" y="73.81" z="-0.8339" />
    <detection t="4857" x="124.137" y="73.841" z="-0.5886" />
    <detection t="4858" x="122.295" y="73.873" z="-0.4604" />
    <detection t="4859" x="120.437" y="73.832" z="-0.4201" />
    <detection t="4860" x="118.574" y="73.856" z="-0.4487" />
    <detection t="4861" x="116.767" y="73.887" z="-0.2005" />
    <detection t="4862" x="114.969" y="73.88" z="0.06521" />
    <detection t="4863" x="113.141" y="73.907" z="-0.03702" />
    <detection t="4864" x="111.33" y="73.92" z="0.2634" />
    <detection t="4865" x="109.508" y="73.94" z="0.3345" />
    <detection t="4866" x="107.712" y="73.951" z="0.457" />
    <detection t="4867" x="105.908" y="73.968" z="0.6953" />
    <detection t="4868" x="104.081" y="73.962" z="0.7666" />
    <detection t="4869" x="102.281" y="74.011" z="1.1194" />
    <detection t="4870" x="100.508" y="74.036" z="1.2631" />
  </particle>
  <particle nSpots="40">
    <detection t="389" x="506.48" y="62.606" z="-14.0024" />
    <detection t="390" x="496.281" y="62.391" z="-13.7317" />
    <detection t="391" x="486.019" y="62.258" z="-13.6323" />
    <detection t="392" x="475.716" y="62.087" z="-13.9775" />
    <detection t="393" x="465.432" y="61.984" z="-13.7227" />
    <detection t="394" x="455.145" y="61.909" z="-13.7223" />
    <detection t="395" x="444.853" y="61.822" z="-13.7869" />
    <detection t="396" x="434.592" y="61.692" z="-13.5121" />
    <detection t="397" x="424.362" y="61.577" z="-13.5452" />
    <detection t="398" x="414.079" y="61.431" z="-13.6073" />
    <detection t="399" x="403.823" y="61.307" z="-13.3532" />
    <detection t="400" x="393.514" y="61.187" z="-13.4857" />
    <detection t="401" x="383.235" y="61.068" z="-13.2521" />
    <detection t="402" x="373.015" y="60.93" z="-13.3181" />
    <detection t="403" x="362.775" y="60.806" z="-13.3252" />
    <detection t="404" x="352.548" y="60.664" z="-13.123" />
    <detection t="405" x="342.32" y="60.506" z="-13.1778" />
    <detection t="406" x="332.063" y="60.304" z="-13.0192" />
    <detection t="407" x="321.84" y="60.082" z="-13.1178" />
    <detection t="408" x="313.494" y="59.742" z="-12.8248" />
    <detection t="409" x="309.545" y="59.418" z="-9.8782" />
    <detection t="410" x="307.047" y="59.145" z="-6.4343" />
    <detection t="411" x="304.925" y="58.874" z="-3.6769" />
    <detection t="412" x="302.993" y="58.565" z="-1.6226" />
    <detection t="413" x="301.125" y="58.283" z="-0.01907" />
    <detection t="414" x="299.25" y="58.03" z="1.0338" />
    <detection t="415" x="297.409" y="57.759" z="1.8619" />
    <detection t="416" x="295.594" y="57.506" z="2.8074" />
    <detection t="417" x="293.759" y="57.273" z="2.5861" />
    <detection t="418" x="291.946" y="57.068" z="3.236" />
    <detection t="419" x="290.137" y="56.859" z="3.7673" />
    <detection t="420" x="288.356" y="56.671" z="3.8001" />
    <detection t="421" x="286.547" y="56.497" z="4.2123" />
    <detection t="422" x="284.737" y="56.339" z="4.2855" />
    <detection t="423" x="282.93" y="56.183" z="4.515" />
    <detection t="424" x="281.187" y="56.041" z="4.5049" />
    <detection t="425" x="279.456" y="55.926" z="4.7345" />
    <detection t="426" x="277.747" y="55.781" z="4.7845" />
    <detection t="427" x="276.013" y="55.678" z="4.8333" />
    <detection t="428" x="274.376" y="55.564" z="4.9984" />
  </particle>
  <particle nSpots="128">
    <detection t="4768" x="505.154" y="58.732" z="-16.2678" />
    <detection t="4769" x="493.274" y="58.473" z="-16.5968" />
    <detection t="4770" x="481.322" y="58.332" z="-16.4762" />
    <detection t="4771" x="469.346" y="58.204" z="-16.6732" />
    <detection t="4772" x="457.401" y="58.067" z="-16.3072" />
    <detection t="4773" x="445.498" y="57.934" z="-16.4145" />
    <detection t="4774" x="433.596" y="57.836" z="-16.0812" />
    <detection t="4775" x="421.668" y="57.661" z="-16.1617" />
    <detection t="4776" x="409.721" y="57.52" z="-16.4404" />
    <detection t="4777" x="397.765" y="57.376" z="-16.114" />
[truncated: 4,561,518 more chars]
