# Supplementary material for: Widely accessible method for 3D microflow mapping at high spatial and temporal resolutions
Source: Microsyst Nanoeng. 2022 Jul 1;8:72. doi: 10.1038/s41378-022-00404-z (PMC9246883; doi:10.1038/s41378-022-00404-z)
Supplement: Supplementary file 16 — File S12 [file 41378_2022_404_MOESM16_ESM.zip]

Archive with 1 entries (1 files):
- 41378_2022_404_MOESM16_ESM.xml
