# Supplementary material for: Widely accessible method for 3D microflow mapping at high spatial and temporal resolutions
Source: Microsyst Nanoeng. 2022 Jul 1;8:72. doi: 10.1038/s41378-022-00404-z (PMC9246883; doi:10.1038/s41378-022-00404-z)
Supplement: Supplementary file 16 — File S12 [file 41378_2022_404_MOESM16_ESM.zip › 41378_2022_404_MOESM16_ESM.xml]

<?xml version="1.0" encoding="UTF-8"?>
<Tracks nTracks="701" spaceUnits="�m" frameInterval="1.0" timeUnits="sec" generationDateTime="Thu, 28 Apr 2022 19:50:19" from="TrackMate v7.6.1">
  <particle nSpots="97">
    <detection t="0" x="277.407" y="48.642" z="-6.6566505" />
    <detection t="1" x="275.249" y="48.406" z="-6.30514" />
    <detection t="2" x="273.151" y="48.239" z="-6.0946813" />
    <detection t="3" x="271.092" y="48.073" z="-6.2417502" />
    <detection t="4" x="269.047" y="47.921" z="-6.192755" />
    <detection t="5" x="267.012" y="47.796" z="-6.2445807" />
    <detection t="6" x="264.965" y="47.67" z="-6.3346143" />
    <detection t="7" x="262.946" y="47.604" z="-6.2261796" />
    <detection t="8" x="260.902" y="47.466" z="-6.260313" />
    <detection t="9" x="258.935" y="47.385" z="-6.24519" />
    <detection t="10" x="256.935" y="47.341" z="-6.164308" />
    <detection t="11" x="254.949" y="47.298" z="-6.0763903" />
    <detection t="12" x="252.95" y="47.23" z="-5.7164645" />
    <detection t="13" x="250.984" y="47.2" z="-6.1295424" />
    <detection t="14" x="248.999" y="47.142" z="-5.977396" />
    <detection t="15" x="247.018" y="47.12" z="-6.0215397" />
    <detection t="16" x="245.088" y="47.111" z="-5.916131" />
    <detection t="17" x="243.119" y="47.075" z="-5.9270163" />
    <detection t="18" x="241.184" y="47.054" z="-6.151937" />
    <detection t="19" x="239.242" y="47.038" z="-6.0246296" />
    <detection t="20" x="237.32" y="47.016" z="-6.009291" />
    <detection t="21" x="235.384" y="46.987" z="-5.969008" />
    <detection t="22" x="233.485" y="46.975" z="-6.1765738" />
    <detection t="23" x="231.52" y="46.982" z="-5.9347825" />
    <detection t="24" x="229.584" y="46.978" z="-6.033918" />
    <detection t="25" x="227.691" y="46.958" z="-5.889798" />
    <detection t="26" x="225.756" y="46.952" z="-6.218692" />
    <detection t="27" x="223.815" y="46.938" z="-5.9089456" />
    <detection t="28" x="221.876" y="46.911" z="-5.7131824" />
    <detection t="29" x="219.986" y="46.912" z="-5.5727687" />
    <detection t="30" x="218.056" y="46.908" z="-5.6613245" />
    <detection t="31" x="216.144" y="46.89" z="-5.5918407" />
    <detection t="32" x="214.242" y="46.889" z="-5.6188216" />
    <detection t="33" x="212.318" y="46.877" z="-5.593845" />
    <detection t="34" x="210.437" y="46.864" z="-5.245467" />
    <detection t="35" x="208.507" y="46.837" z="-5.410469" />
    <detection t="36" x="206.657" y="46.855" z="-5.3791757" />
    <detection t="37" x="204.756" y="46.89" z="-5.311268" />
    <detection t="38" x="202.87" y="46.853" z="-5.4385695" />
    <detection t="39" x="200.987" y="46.851" z="-5.3011613" />
    <detection t="40" x="199.113" y="46.807" z="-5.406289" />
    <detection t="41" x="197.242" y="46.797" z="-5.069823" />
    <detection t="42" x="195.419" y="46.789" z="-5.282604" />
    <detection t="43" x="193.516" y="46.761" z="-5.32542" />
    <detection t="44" x="191.695" y="46.771" z="-5.286102" />
    <detection t="45" x="189.861" y="46.743" z="-5.254756" />
    <detection t="46" x="187.987" y="46.731" z="-5.167664" />
    <detection t="47" x="186.153" y="46.744" z="-5.243612" />
    <detection t="48" x="184.322" y="46.74" z="-5.069706" />
    <detection t="49" x="182.501" y="46.734" z="-5.077014" />
    <detection t="50" x="180.649" y="46.758" z="-5.2711277" />
    <detection t="51" x="178.837" y="46.731" z="-4.652041" />
    <detection t="52" x="177.055" y="46.754" z="-4.8256774" />
    <detection t="53" x="175.247" y="46.75" z="-5.053468" />
    <detection t="54" x="173.428" y="46.743" z="-4.895622" />
    <detection t="55" x="171.624" y="46.775" z="-4.6793056" />
    <detection t="56" x="169.847" y="46.78" z="-4.7881293" />
    <detection t="57" x="168.042" y="46.759" z="-4.669467" />
    <detection t="58" x="166.24" y="46.737" z="-4.5368385" />
    <detection t="59" x="164.468" y="46.791" z="-4.3430057" />
    <detection t="60" x="162.661" y="46.769" z="-4.815791" />
    <detection t="61" x="160.844" y="46.758" z="-4.513943" />
    <detection t="62" x="159.142" y="46.788" z="-4.549172" />
    <detection t="63" x="157.355" y="46.784" z="-4.471597" />
    <detection t="64" x="155.616" y="46.816" z="-4.5960593" />
    <detection t="65" x="153.845" y="46.846" z="-4.3716364" />
    <detection t="66" x="152.102" y="46.834" z="-4.429318" />
    <detection t="67" x="150.336" y="46.851" z="-4.5373416" />
    <detection t="68" x="148.564" y="46.873" z="-4.3891697" />
    <detection t="69" x="146.83" y="46.877" z="-4.259474" />
    <detection t="70" x="145.052" y="46.881" z="-4.158061" />
    <detection t="71" x="143.344" y="46.93" z="-4.1228237" />
    <detection t="72" x="141.635" y="46.994" z="-3.9761555" />
    <detection t="73" x="139.866" y="47.02" z="-4.1230516" />
    <detection t="74" x="138.133" y="47.066" z="-4.102639" />
    <detection t="75" x="136.406" y="47.073" z="-3.9293554" />
    <detection t="76" x="134.707" y="47.103" z="-4.0706997" />
    <detection t="77" x="133.025" y="47.179" z="-4.0282493" />
    <detection t="78" x="131.313" y="47.208" z="-3.9313128" />
    <detection t="79" x="129.599" y="47.258" z="-3.8116367" />
    <detection t="80" x="127.896" y="47.259" z="-3.7122872" />
    <detection t="81" x="126.165" y="47.323" z="-3.6252801" />
    <detection t="82" x="124.487" y="47.365" z="-3.6056578" />
    <detection t="83" x="122.813" y="47.386" z="-3.6180966" />
    <detection t="84" x="121.115" y="47.425" z="-3.596442" />
    <detection t="85" x="119.422" y="47.453" z="-3.5558674" />
    <detection t="86" x="117.785" y="47.525" z="-3.6481035" />
    <detection t="87" x="116.098" y="47.535" z="-3.76244" />
    <detection t="88" x="114.398" y="47.575" z="-3.419242" />
    <detection t="89" x="112.74" y="47.623" z="-3.3401425" />
    <detection t="90" x="111.094" y="47.659" z="-3.2143948" />
    <detection t="91" x="109.42" y="47.688" z="-3.1134403" />
    <detection t="92" x="107.805" y="47.721" z="-3.123121" />
    <detection t="93" x="106.118" y="47.705" z="-3.2035806" />
    <detection t="94" x="104.492" y="47.713" z="-3.3070855" />
    <detection t="95" x="102.855" y="47.775" z="-3.2732565" />
    <detection t="96" x="101.242" y="47.81" z="-3.3034391" />
  </particle>
  <particle nSpots="63">
    <detection t="0" x="219.279" y="60.612" z="-0.38645178" />
    <detection t="1" x="217.243" y="60.624" z="-0.13304847" />
    <detection t="2" x="215.263" y="60.61" z="-0.15703744" />
    <detection t="3" x="213.272" y="60.616" z="-0.25155956" />
    <detection t="4" x="211.3" y="60.595" z="-0.1611076" />
    <detection t="5" x="209.278" y="60.564" z="-0.09987468" />
    <detection t="6" x="207.335" y="60.572" z="-0.03887493" />
    <detection t="7" x="205.331" y="60.582" z="0.10877889" />
    <detection t="8" x="203.312" y="60.568" z="-0.041935034" />
    <detection t="9" x="201.288" y="60.548" z="0.08115142" />
    <detection t="10" x="199.252" y="60.549" z="0.0814647" />
    <detection t="11" x="197.172" y="60.532" z="0.33786827" />
    <detection t="12" x="195.07" y="60.525" z="0.31068403" />
    <detection t="13" x="193.014" y="60.501" z="0.09900313" />
    <detection t="14" x="190.972" y="60.496" z="-0.1781582" />
    <detection t="15" x="189.101" y="60.492" z="0.36306483" />
    <detection t="16" x="187.347" y="60.505" z="1.1953982" />
    <detection t="17" x="185.478" y="60.504" z="1.6153125" />
    <detection t="18" x="183.587" y="60.526" z="1.5069506" />
    <detection t="19" x="181.719" y="60.531" z="0.72961813" />
    <detection t="20" x="179.964" y="60.466" z="0.66975313" />
    <detection t="21" x="178.223" y="60.497" z="0.3849153" />
    <detection t="22" x="176.323" y="60.472" z="0.5565321" />
    <detection t="23" x="174.266" y="60.485" z="0.79462224" />
    <detection t="24" x="172.238" y="60.499" z="1.0580533" />
    <detection t="25" x="170.172" y="60.508" z="0.7387518" />
    <detection t="26" x="168.152" y="60.512" z="0.6115157" />
    <detection t="27" x="166.172" y="60.56" z="1.3724912" />
    <detection t="28" x="164.203" y="60.577" z="1.3231605" />
    <detection t="29" x="162.259" y="60.588" z="1.6761268" />
    <detection t="30" x="160.358" y="60.598" z="1.681128" />
    <detection t="31" x="158.461" y="60.663" z="1.6711888" />
    <detection t="32" x="156.592" y="60.639" z="1.7829865" />
    <detection t="33" x="154.707" y="60.649" z="1.8303546" />
    <detection t="34" x="152.861" y="60.654" z="2.0056906" />
    <detection t="35" x="150.991" y="60.66" z="1.9858296" />
    <detection t="36" x="149.135" y="60.718" z="1.8425052" />
    <detection t="37" x="147.253" y="60.708" z="1.8911759" />
    <detection t="38" x="145.334" y="60.716" z="1.9960811" />
    <detection t="39" x="143.509" y="60.741" z="2.448465" />
    <detection t="40" x="141.621" y="60.775" z="2.5596707" />
    <detection t="41" x="139.749" y="60.764" z="2.6525545" />
    <detection t="42" x="137.881" y="60.821" z="2.4988325" />
    <detection t="43" x="136.032" y="60.825" z="2.7094984" />
    <detection t="44" x="134.203" y="60.887" z="2.7116625" />
    <detection t="45" x="132.346" y="60.902" z="2.644689" />
    <detection t="46" x="130.498" y="60.94" z="2.462088" />
    <detection t="47" x="128.615" y="60.948" z="2.6374705" />
    <detection t="48" x="126.781" y="60.984" z="2.820581" />
    <detection t="49" x="124.939" y="61.008" z="2.8304875" />
    <detection t="50" x="123.155" y="61.048" z="2.7401161" />
    <detection t="51" x="121.302" y="61.049" z="2.8193798" />
    <detection t="52" x="119.512" y="61.105" z="3.1189263" />
    <detection t="53" x="117.69" y="61.12" z="3.1070626" />
    <detection t="54" x="115.861" y="61.127" z="3.2592323" />
    <detection t="55" x="114.008" y="61.205" z="3.4190047" />
    <detection t="56" x="112.227" y="61.211" z="3.3694751" />
    <detection t="57" x="110.428" y="61.247" z="3.4350283" />
    <detection t="58" x="108.62" y="61.255" z="3.5147555" />
    <detection t="59" x="106.858" y="61.295" z="3.6276762" />
    <detection t="60" x="105.096" y="61.321" z="3.6464293" />
    <detection t="61" x="103.281" y="61.358" z="4.014519" />
    <detection t="62" x="101.488" y="61.399" z="3.9878948" />
  </particle>
  <particle nSpots="31">
    <detection t="0" x="155.54" y="56.178" z="-2.0983331" />
    <detection t="1" x="153.606" y="56.186" z="-2.017328" />
    <detection t="2" x="151.694" y="56.207" z="-2.0202463" />
    <detection t="3" x="149.806" y="56.22" z="-1.9100668" />
    <detection t="4" x="147.918" y="56.228" z="-1.8157059" />
    <detection t="5" x="146.063" y="56.233" z="-1.7436085" />
    <detection t="6" x="144.149" y="56.233" z="-1.7290945" />
    <detection t="7" x="142.297" y="56.308" z="-1.4997633" />
    <detection t="8" x="140.413" y="56.314" z="-1.3233373" />
    <detection t="9" x="138.588" y="56.365" z="-1.3590758" />
    <detection t="10" x="136.711" y="56.388" z="-1.2588772" />
    <detection t="11" x="134.847" y="56.403" z="-1.314225" />
    <detection t="12" x="133.0" y="56.401" z="-1.1317441" />
    <detection t="13" x="131.125" y="56.437" z="-1.113822" />
    <detection t="14" x="129.281" y="56.495" z="-1.085163" />
    <detection t="15" x="127.431" y="56.51" z="-1.0483596" />
    <detection t="16" x="125.6" y="56.546" z="-0.97979945" />
    <detection t="17" x="123.771" y="56.574" z="-0.83314556" />
    <detection t="18" x="121.921" y="56.637" z="-0.79078096" />
    <detection t="19" x="120.074" y="56.641" z="-0.7000435" />
    <detection t="20" x="118.289" y="56.683" z="-0.5888173" />
    <detection t="21" x="116.482" y="56.699" z="-0.35088366" />
    <detection t="22" x="114.645" y="56.749" z="-0.21125251" />
    <detection t="23" x="112.885" y="56.796" z="-0.19692427" />
    <detection t="24" x="111.042" y="56.799" z="-0.11347992" />
    <detection t="25" x="109.264" y="56.834" z="-0.09180326" />
    <detection t="26" x="107.475" y="56.893" z="0.075269036" />
    <detection t="27" x="105.71" y="56.946" z="0.16881067" />
    <detection t="28" x="103.924" y="56.987" z="0.1313253" />
    <detection t="29" x="102.167" y="57.044" z="0.42525923" />
    <detection t="30" x="100.391" y="57.037" z="0.18800724" />
  </particle>
  <particle nSpots="54">
    <detection t="34" x="203.275" y="67.324" z="-3.6414812" />
    <detection t="35" x="201.241" y="67.328" z="-3.4245188" />
    <detection t="36" x="199.211" y="67.325" z="-3.8751118" />
    <detection t="37" x="197.202" y="67.32" z="-3.5036492" />
    <detection t="38" x="195.172" y="67.336" z="-3.3176587" />
    <detection t="39" x="193.133" y="67.349" z="-3.7212815" />
    <detection t="40" x="191.133" y="67.356" z="-3.554616" />
    <detection t="41" x="189.175" y="67.35" z="-3.3389714" />
    <detection t="42" x="187.207" y="67.365" z="-3.1791203" />
    <detection t="43" x="185.181" y="67.351" z="-3.141" />
    <detection t="44" x="183.219" y="67.369" z="-3.1521795" />
    <detection t="45" x="181.297" y="67.346" z="-3.0559797" />
    <detection t="46" x="179.335" y="67.351" z="-3.031644" />
    <detection t="47" x="177.339" y="67.392" z="-2.9360328" />
    <detection t="48" x="175.337" y="67.389" z="-2.7004845" />
    <detection t="49" x="173.351" y="67.398" z="-2.6129785" />
    <detection t="50" x="171.368" y="67.43" z="-2.632104" />
    <detection t="51" x="169.411" y="67.42" z="-2.504262" />
    <detection t="52" x="167.447" y="67.414" z="-2.6686795" />
    <detection t="53" x="165.49" y="67.422" z="-2.839578" />
    <detection t="54" x="163.557" y="67.431" z="-2.5727746" />
    <detection t="55" x="161.583" y="67.42" z="-2.555124" />
    <detection t="56" x="159.635" y="67.396" z="-2.482928" />
    <detection t="57" x="157.709" y="67.423" z="-2.397629" />
    <detection t="58" x="155.781" y="67.407" z="-2.2961266" />
    <detection t="59" x="153.84" y="67.425" z="-2.239522" />
    <detection t="60" x="151.927" y="67.44" z="-2.196905" />
    <detection t="61" x="150.006" y="67.451" z="-2.131468" />
    <detection t="62" x="148.065" y="67.444" z="-2.0174615" />
    <detection t="63" x="146.106" y="67.467" z="-2.1751697" />
    <detection t="64" x="144.213" y="67.503" z="-1.7892096" />
    <detection t="65" x="142.326" y="67.53" z="-1.8656038" />
    <detection t="66" x="140.385" y="67.57" z="-1.6020136" />
    <detection t="67" x="138.503" y="67.599" z="-1.5936102" />
    <detection t="68" x="136.547" y="67.61" z="-1.5929186" />
    <detection t="69" x="134.676" y="67.605" z="-1.5069785" />
    <detection t="70" x="132.782" y="67.623" z="-1.3507977" />
    <detection t="71" x="130.857" y="67.616" z="-1.3450209" />
    <detection t="72" x="128.962" y="67.582" z="-1.3267788" />
    <detection t="73" x="127.059" y="67.599" z="-1.2044244" />
    <detection t="74" x="125.195" y="67.584" z="-1.0466816" />
    <detection t="75" x="123.304" y="67.553" z="-0.90682393" />
    <detection t="76" x="121.445" y="67.538" z="-0.9410781" />
    <detection t="77" x="119.561" y="67.611" z="-1.0307343" />
    <detection t="78" x="117.7" y="67.592" z="-0.8831335" />
    <detection t="79" x="115.847" y="67.674" z="-0.51683253" />
    <detection t="80" x="113.959" y="67.726" z="-0.4379347" />
    <detection t="81" x="112.107" y="67.77" z="-0.46375948" />
    <detection t="82" x="110.235" y="67.814" z="-0.26204747" />
    <detection t="83" x="108.408" y="67.837" z="-0.20363563" />
    <detection t="84" x="106.568" y="67.877" z="-0.12122411" />
    <detection t="85" x="104.737" y="67.881" z="0.03692215" />
    <detection t="86" x="102.926" y="67.901" z="0.07924383" />
    <detection t="87" x="101.075" y="67.889" z="0.15712434" />
  </particle>
  <particle nSpots="152">
    <detection t="4253" x="508.642" y="63.25" z="-18.51483" />
    <detection t="4254" x="499.097" y="63.029" z="-18.029192" />
    <detection t="4255" x="489.488" y="62.884" z="-18.283787" />
    <detection t="4256" x="479.85" y="62.762" z="-18.393927" />
    <detection t="4257" x="470.191" y="62.681" z="-18.034712" />
    <detection t="4258" x="460.567" y="62.59" z="-18.010237" />
    <detection t="4259" x="450.96" y="62.496" z="-18.06332" />
    <detection t="4260" x="441.343" y="62.409" z="-17.98051" />
    <detection t="4261" x="431.732" y="62.319" z="-17.868752" />
    <detection t="4262" x="422.112" y="62.212" z="-18.198599" />
    <detection t="4263" x="412.439" y="62.072" z="-17.851131" />
    <detection t="4264" x="402.83" y="61.963" z="-18.013441" />
    <detection t="4265" x="393.197" y="61.859" z="-18.175117" />
    <detection t="4266" x="383.607" y="61.745" z="-18.065197" />
    <detection t="4267" x="374.039" y="61.636" z="-17.987713" />
    <detection t="4268" x="364.462" y="61.502" z="-17.899086" />
    <detection t="4269" x="354.848" y="61.384" z="-17.678694" />
    <detection t="4270" x="345.315" y="61.229" z="-18.055906" />
    <detection t="4271" x="335.769" y="61.055" z="-17.573277" />
    <detection t="4272" x="326.225" y="60.871" z="-17.67633" />
    <detection t="4273" x="317.175" y="60.635" z="-17.535862" />
    <detection t="4274" x="310.137" y="60.371" z="-16.901348" />
    <detection t="4275" x="305.131" y="60.139" z="-15.603039" />
    <detection t="4276" x="301.268" y="59.883" z="-14.943201" />
    <detection t="4277" x="298.044" y="59.67" z="-14.260357" />
    <detection t="4278" x="295.233" y="59.459" z="-13.516293" />
    <detection t="4279" x="292.716" y="59.26" z="-13.292543" />
    <detection t="4280" x="290.332" y="59.097" z="-12.818607" />
    <detection t="4281" x="288.135" y="58.908" z="-12.798844" />
    <detection t="4282" x="286.049" y="58.783" z="-12.579264" />
    <detection t="4283" x="284.049" y="58.642" z="-12.311604" />
    <detection t="4284" x="282.093" y="58.552" z="-12.283755" />
    <detection t="4285" x="280.188" y="58.44" z="-11.96383" />
    <detection t="4286" x="278.325" y="58.358" z="-12.307104" />
    <detection t="4287" x="276.524" y="58.289" z="-12.294081" />
    <detection t="4288" x="274.723" y="58.203" z="-12.0437975" />
    <detection t="4289" x="272.96" y="58.135" z="-12.109192" />
    <detection t="4290" x="271.219" y="58.059" z="-11.6096" />
    <detection t="4291" x="269.49" y="58.016" z="-11.842254" />
    <detection t="4292" x="267.747" y="57.957" z="-12.023691" />
    <detection t="4293" x="266.064" y="57.929" z="-11.877541" />
    <detection t="4294" x="264.393" y="57.883" z="-11.923503" />
    <detection t="4295" x="262.723" y="57.819" z="-11.875563" />
    <detection t="4296" x="261.067" y="57.791" z="-11.7953615" />
    <detection t="4297" x="259.404" y="57.764" z="-12.041846" />
    <detection t="4298" x="257.735" y="57.758" z="-11.224522" />
    <detection t="4299" x="256.15" y="57.726" z="-11.996376" />
    <detection t="4300" x="254.506" y="57.671" z="-11.349571" />
    <detection t="4301" x="252.901" y="57.659" z="-11.349204" />
    <detection t="4302" x="251.282" y="57.663" z="-11.466402" />
    <detection t="4303" x="249.633" y="57.638" z="-11.64638" />
    <detection t="4304" x="248.039" y="57.623" z="-11.795514" />
    <detection t="4305" x="246.39" y="57.582" z="-11.733409" />
    <detection t="4306" x="244.823" y="57.556" z="-11.752285" />
    <detection t="4307" x="243.245" y="57.529" z="-11.616402" />
    <detection t="4308" x="241.66" y="57.496" z="-11.114838" />
    <detection t="4309" x="240.08" y="57.496" z="-11.87541" />
    <detection t="4310" x="238.495" y="57.486" z="-11.958786" />
    <detection t="4311" x="236.921" y="57.452" z="-11.743967" />
    <detection t="4312" x="235.337" y="57.446" z="-11.421897" />
    <detection t="4313" x="233.786" y="57.434" z="-11.433609" />
    <detection t="4314" x="232.209" y="57.422" z="-11.42766" />
    <detection t="4315" x="230.605" y="57.443" z="-11.239886" />
    <detection t="4316" x="229.023" y="57.41" z="-11.358907" />
    <detection t="4317" x="227.478" y="57.396" z="-11.081237" />
    <detection t="4318" x="225.894" y="57.412" z="-10.979742" />
    <detection t="4319" x="224.337" y="57.4" z="-11.540138" />
    <detection t="4320" x="222.772" y="57.389" z="-11.4168625" />
    <detection t="4321" x="221.198" y="57.375" z="-11.366318" />
    <detection t="4322" x="219.649" y="57.385" z="-11.341038" />
    <detection t="4323" x="218.09" y="57.374" z="-11.406002" />
    <detection t="4324" x="216.535" y="57.355" z="-11.067213" />
    <detection t="4325" x="215.003" y="57.371" z="-11.300063" />
    <detection t="4326" x="213.492" y="57.373" z="-11.139366" />
    <detection t="4327" x="211.941" y="57.349" z="-11.310786" />
    <detection t="4328" x="210.392" y="57.35" z="-11.244467" />
    <detection t="4329" x="208.836" y="57.336" z="-11.183801" />
    <detection t="4330" x="207.29" y="57.331" z="-11.243786" />
    <detection t="4331" x="205.763" y="57.303" z="-11.111342" />
    <detection t="4332" x="204.229" y="57.292" z="-11.0585575" />
    <detection t="4333" x="202.684" y="57.306" z="-11.1484785" />
    <detection t="4334" x="201.153" y="57.277" z="-11.040133" />
    <detection t="4335" x="199.588" y="57.261" z="-11.112547" />
    <detection t="4336" x="198.083" y="57.263" z="-11.174659" />
    <detection t="4337" x="196.571" y="57.236" z="-10.983843" />
    <detection t="4338" x="195.067" y="57.237" z="-10.878321" />
    <detection t="4339" x="193.566" y="57.233" z="-11.062733" />
    <detection t="4340" x="192.038" y="57.247" z="-10.911713" />
    <detection t="4341" x="190.54" y="57.257" z="-10.902261" />
    <detection t="4342" x="189.044" y="57.285" z="-10.945574" />
    <detection t="4343" x="187.537" y="57.284" z="-10.900765" />
    <detection t="4344" x="186.069" y="57.27" z="-10.847478" />
    <detection t="4345" x="184.537" y="57.27" z="-10.776952" />
    <detection t="4346" x="183.054" y="57.263" z="-10.737019" />
    <detection t="4347" x="181.567" y="57.243" z="-10.757075" />
    <detection t="4348" x="180.081" y="57.235" z="-10.819099" />
    <detection t="4349" x="178.592" y="57.228" z="-10.958336" />
    <detection t="4350" x="177.083" y="57.221" z="-10.730246" />
    <detection t="4351" x="175.596" y="57.208" z="-10.780141" />
    <detection t="4352" x="174.091" y="57.209" z="-10.767914" />
    <detection t="4353" x="172.577" y="57.202" z="-11.122774" />
    <detection t="4354" x="171.089" y="57.219" z="-10.6093445" />
    <detection t="4355" x="169.597" y="57.23" z="-10.715897" />
    <detection t="4356" x="168.122" y="57.253" z="-10.581363" />
    <detection t="4357" x="166.68" y="57.248" z="-10.652348" />
    <detection t="4358" x="165.197" y="57.247" z="-10.533276" />
    <detection t="4359" x="163.748" y="57.28" z="-10.447384" />
    <detection t="4360" x="162.299" y="57.284" z="-10.491579" />
    <detection t="4361" x="160.833" y="57.3" z="-10.3865" />
    <detection t="4362" x="159.372" y="57.333" z="-10.402476" />
    <detection t="4363" x="157.912" y="57.321" z="-10.408209" />
    <detection t="4364" x="156.46" y="57.33" z="-10.366966" />
    <detection t="4365" x="154.978" y="57.358" z="-10.504271" />
    <detection t="4366" x="153.524" y="57.371" z="-10.21546" />
    <detection t="4367" x="152.071" y="57.381" z="-10.563379" />
    <detection t="4368" x="150.606" y="57.388" z="-10.240275" />
    <detection t="4369" x="149.16" y="57.433" z="-10.456126" />
    <detection t="4370" x="147.741" y="57.446" z="-10.046158" />
    <detection t="4371" x="146.255" y="57.413" z="-10.48401" />
    <detection t="4372" x="144.838" y="57.441" z="-10.031702" />
    <detection t="4373" x="143.418" y="57.48" z="-10.461664" />
    <detection t="4374" x="141.954" y="57.514" z="-10.161279" />
    <detection t="4375" x="140.546" y="57.532" z="-10.199698" />
    <detection t="4376" x="139.102" y="57.591" z="-9.996098" />
    <detection t="4377" x="137.697" y="57.648" z="-10.008787" />
    <detection t="4378" x="136.231" y="57.634" z="-9.973824" />
    <detection t="4379" x="134.833" y="57.68" z="-10.058895" />
    <detection t="4380" x="133.395" y="57.68" z="-10.17087" />
    <detection t="4381" x="131.98" y="57.725" z="-9.838785" />
    <detection t="4382" x="130.603" y="57.733" z="-9.945696" />
    <detection t="4383" x="129.172" y="57.791" z="-9.896808" />
    <detection t="4384" x="127.76" y="57.806" z="-9.939236" />
    <detection t="4385" x="126.321" y="57.82" z="-10.192984" />
    <detection t="4386" x="124.916" y="57.845" z="-9.803758" />
    <detection t="4387" x="123.516" y="57.893" z="-9.816355" />
    <detection t="4388" x="122.116" y="57.894" z="-9.76102" />
    <detection t="4389" x="120.72" y="57.931" z="-9.743568" />
    <detection t="4390" x="119.28" y="57.951" z="-9.7397375" />
    <detection t="4391" x="117.891" y="57.977" z="-9.760475" />
    <detection t="4392" x="116.482" y="57.994" z="-9.600464" />
    <detection t="4393" x="115.123" y="58.001" z="-9.535256" />
    <detection t="4394" x="113.773" y="58.05" z="-9.675077" />
    <detection t="4395" x="112.353" y="58.07" z="-9.524378" />
    <detection t="4396" x="111.005" y="58.09" z="-9.589593" />
    <detection t="4397" x="109.639" y="58.106" z="-9.448069" />
    <detection t="4398" x="108.263" y="58.14" z="-9.574821" />
    <detection t="4399" x="106.875" y="58.164" z="-9.416493" />
    <detection t="4400" x="105.519" y="58.207" z="-9.398542" />
    <detection t="4401" x="104.171" y="58.234" z="-9.309924" />
    <detection t="4402" x="102.823" y="58.265" z="-9.448993" />
    <detection t="4403" x="101.445" y="58.3" z="-9.315715" />
    <detection t="4404" x="100.089" y="58.334" z="-9.251132" />
  </particle>
  <particle nSpots="95">
    <detection t="33" x="203.128" y="91.063" z="-12.724548" />
    <detection t="34" x="201.97" y="91.075" z="-13.1227045" />
    <detection t="35" x="200.81" y="91.096" z="-13.134173" />
    <detection t="36" x="199.639" y="91.093" z="-12.954905" />
    <detection t="37" x="198.47" y="91.099" z="-13.063793" />
    <detection t="38" x="197.285" y="91.082" z="-12.998523" />
    <detection t="39" x="196.127" y="91.046" z="-12.888797" />
    <detection t="40" x="194.949" y="91.074" z="-13.030993" />
    <detection t="41" x="193.762" y="91.062" z="-12.993169" />
    <detection t="42" x="192.62" y="91.062" z="-13.087272" />
    <detection t="43" x="191.45" y="91.023" z="-12.716539" />
    <detection t="44" x="190.314" y="91.056" z="-12.903163" />
    <detection t="45" x="189.186" y="91.049" z="-12.836454" />
    <detection t="46" x="188.011" y="91.063" z="-12.675958" />
    <detection t="47" x="186.848" y="91.034" z="-12.678823" />
    <detection t="48" x="185.683" y="91.027" z="-12.382888" />
    <detection t="49" x="184.538" y="91.007" z="-12.751075" />
    <detection t="50" x="183.41" y="90.984" z="-12.319594" />
    <detection t="51" x="182.255" y="91.008" z="-12.491607" />
    <detection t="52" x="181.13" y="90.976" z="-12.490704" />
    <detection t="53" x="179.99" y="90.989" z="-12.491238" />
    <detection t="54" x="178.867" y="90.962" z="-12.162083" />
    <detection t="55" x="177.724" y="90.962" z="-12.499691" />
    <detection t="56" x="176.605" y="90.958" z="-12.232556" />
    <detection t="57" x="175.481" y="90.953" z="-12.288383" />
    <detection t="58" x="174.388" y="90.938" z="-11.969962" />
    <detection t="59" x="173.249" y="90.926" z="-12.749529" />
    <detection t="60" x="172.16" y="90.922" z="-11.717325" />
    <detection t="61" x="171.004" y="90.892" z="-12.842471" />
    <detection t="62" x="169.894" y="90.935" z="-11.942414" />
    <detection t="63" x="168.764" y="90.873" z="-12.541747" />
    <detection t="64" x="167.649" y="90.857" z="-11.833601" />
    <detection t="65" x="166.517" y="90.866" z="-12.511612" />
    <detection t="66" x="165.418" y="90.858" z="-11.581596" />
    <detection t="67" x="164.332" y="90.859" z="-12.533244" />
    <detection t="68" x="163.199" y="90.847" z="-11.53379" />
    <detection t="69" x="162.09" y="90.794" z="-12.384848" />
    <detection t="70" x="160.971" y="90.781" z="-11.463753" />
    <detection t="71" x="159.883" y="90.8" z="-11.877725" />
    <detection t="72" x="158.782" y="90.762" z="-12.228983" />
    <detection t="73" x="157.671" y="90.759" z="-11.72771" />
    <detection t="74" x="156.58" y="90.801" z="-12.065536" />
    <detection t="75" x="155.487" y="90.768" z="-11.533254" />
    <detection t="76" x="154.387" y="90.733" z="-11.763962" />
    <detection t="77" x="153.269" y="90.74" z="-10.934381" />
    <detection t="78" x="152.19" y="90.727" z="-11.60326" />
    <detection t="79" x="151.112" y="90.733" z="-11.690863" />
    <detection t="80" x="150.022" y="90.729" z="-10.987654" />
    <detection t="81" x="148.926" y="90.708" z="-11.807307" />
    <detection t="82" x="147.857" y="90.707" z="-11.721384" />
    <detection t="83" x="146.767" y="90.667" z="-11.253144" />
    <detection t="84" x="145.683" y="90.69" z="-11.499787" />
    <detection t="85" x="144.607" y="90.687" z="-11.1482935" />
    <detection t="86" x="143.505" y="90.656" z="-11.111433" />
    <detection t="87" x="142.431" y="90.622" z="-11.822957" />
    <detection t="88" x="141.36" y="90.658" z="-11.089323" />
    <detection t="89" x="140.255" y="90.627" z="-11.516966" />
    <detection t="90" x="139.203" y="90.627" z="-11.140044" />
    <detection t="91" x="138.13" y="90.633" z="-10.930971" />
    <detection t="92" x="137.073" y="90.612" z="-11.126414" />
    <detection t="93" x="135.953" y="90.62" z="-11.7323265" />
    <detection t="94" x="134.884" y="90.59" z="-10.660155" />
    <detection t="95" x="133.813" y="90.628" z="-11.154613" />
    <detection t="96" x="132.787" y="90.607" z="-11.464098" />
    <detection t="97" x="131.777" y="90.591" z="-11.897148" />
    <detection t="98" x="130.711" y="90.577" z="-10.360412" />
    <detection t="99" x="129.636" y="90.565" z="-10.883555" />
    <detection t="100" x="128.587" y="90.558" z="-11.322083" />
    <detection t="101" x="127.55" y="90.579" z="-10.452702" />
    <detection t="102" x="126.502" y="90.575" z="-10.707716" />
    <detection t="103" x="125.467" y="90.561" z="-10.853144" />
    <detection t="104" x="124.415" y="90.544" z="-11.080791" />
    <detection t="105" x="123.395" y="90.542" z="-10.345634" />
    <detection t="106" x="122.356" y="90.517" z="-10.445743" />
    <detection t="107" x="121.339" y="90.505" z="-10.537407" />
    <detection t="108" x="120.305" y="90.503" z="-10.9724245" />
    <detection t="109" x="119.26" y="90.51" z="-11.060065" />
    <detection t="110" x="118.233" y="90.496" z="-10.266972" />
    <detection t="111" x="117.222" y="90.471" z="-10.47609" />
    <detection t="112" x="116.179" y="90.465" z="-10.749328" />
    <detection t="113" x="115.137" y="90.449" z="-10.882218" />
    <detection t="114" x="114.123" y="90.392" z="-10.974033" />
    <detection t="115" x="113.116" y="90.386" z="-10.583954" />
    <detection t="116" x="112.077" y="90.367" z="-10.467793" />
    <detection t="117" x="111.048" y="90.328" z="-10.522794" />
    <detection t="118" x="109.997" y="90.32" z="-10.731347" />
    <detection t="119" x="108.955" y="90.268" z="-11.047222" />
    <detection t="120" x="107.938" y="90.269" z="-10.2281" />
    <detection t="121" x="106.9" y="90.246" z="-10.290441" />
    <detection t="122" x="105.896" y="90.23" z="-10.502001" />
    <detection t="123" x="104.863" y="90.212" z="-10.673885" />
    <detection t="124" x="103.819" y="90.168" z="-10.729882" />
    <detection t="125" x="102.773" y="90.184" z="-10.1985" />
    <detection t="126" x="101.766" y="90.156" z="-10.370233" />
    <detection t="127" x="100.743" y="90.156" z="-10.187688" />
  </particle>
  <particle nSpots="117">
    <detection t="4343" x="504.915" y="68.492" z="-16.653904" />
    <detection t="4344" x="492.321" y="68.248" z="-17.159397" />
    <detection t="4345" x="479.656" y="68.069" z="-16.939903" />
    <detection t="4346" x="466.999" y="67.957" z="-16.83929" />
    <detection t="4347" x="454.384" y="67.835" z="-17.012295" />
    <detection t="4348" x="441.759" y="67.724" z="-16.871414" />
    <detection t="4349" x="429.178" y="67.578" z="-16.810919" />
    <detection t="4350" x="416.555" y="67.414" z="-16.874178" />
    <detection t="4351" x="403.952" y="67.27" z="-16.878332" />
    <detection t="4352" x="391.267" y="67.109" z="-16.799479" />
    <detection t="4353" x="378.595" y="67.006" z="-16.668682" />
    <detection t="4354" x="365.982" y="66.818" z="-16.293716" />
    <detection t="4355" x="353.33" y="66.642" z="-16.672487" />
    <detection t="4356" x="340.701" y="66.448" z="-16.85324" />
    <detection t="4357" x="328.084" y="66.258" z="-16.458305" />
    <detection t="4358" x="316.163" y="66.195" z="-15.722928" />
    <detection t="4359" x="308.04" y="66.27" z="-13.48287" />
    <detection t="4360" x="302.82" y="66.377" z="-11.403812" />
    <detection t="4361" x="298.834" y="66.462" z="-9.943258" />
    <detection t="4362" x="295.419" y="66.59" z="-8.800638" />
    <detection t="4363" x="292.335" y="66.69" z="-8.187812" />
    <detection t="4364" x="289.466" y="66.783" z="-7.9419866" />
    <detection t="4365" x="286.77" y="66.904" z="-7.263165" />
    <detection t="4366" x="284.206" y="67.003" z="-7.094973" />
    <detection t="4367" x="281.719" y="67.079" z="-7.0664725" />
    <detection t="4368" x="279.317" y="67.162" z="-6.651316" />
    <detection t="4369" x="276.977" y="67.216" z="-6.886471" />
    <detection t="4370" x="274.618" y="67.27" z="-6.61995" />
    <detection t="4371" x="272.335" y="67.334" z="-6.4828267" />
    <detection t="4372" x="270.095" y="67.364" z="-6.506484" />
    <detection t="4373" x="267.915" y="67.383" z="-6.6599164" />
    <detection t="4374" x="265.748" y="67.409" z="-6.4774613" />
    <detection t="4375" x="263.581" y="67.445" z="-6.2394342" />
    <detection t="4376" x="261.424" y="67.436" z="-6.324209" />
    <detection t="4377" x="259.286" y="67.441" z="-6.336191" />
    <detection t="4378" x="257.182" y="67.486" z="-6.173815" />
    <detection t="4379" x="255.063" y="67.448" z="-6.292774" />
    <detection t="4380" x="252.956" y="67.461" z="-6.1380296" />
    <detection t="4381" x="250.878" y="67.467" z="-6.242779" />
    <detection t="4382" x="248.81" y="67.441" z="-6.0218425" />
    <detection t="4383" x="246.72" y="67.448" z="-6.114021" />
    <detection t="4384" x="244.677" y="67.435" z="-6.0373664" />
    <detection t="4385" x="242.605" y="67.44" z="-6.0695333" />
    <detection t="4386" x="240.585" y="67.425" z="-5.9956822" />
    <detection t="4387" x="238.533" y="67.418" z="-5.877338" />
    <detection t="4388" x="236.487" y="67.416" z="-6.0432277" />
    <detection t="4389" x="234.467" y="67.426" z="-5.8511357" />
    <detection t="4390" x="232.418" y="67.432" z="-5.6948285" />
    <detection t="4391" x="230.381" y="67.416" z="-5.8601885" />
    <detection t="4392" x="228.329" y="67.438" z="-5.744784" />
    <detection t="4393" x="226.324" y="67.42" z="-5.440909" />
    <detection t="4394" x="224.318" y="67.406" z="-5.6909413" />
    <detection t="4395" x="222.286" y="67.371" z="-5.510274" />
    <detection t="4396" x="220.275" y="67.37" z="-5.3148017" />
    <detection t="4397" x="218.288" y="67.351" z="-5.4131474" />
    <detection t="4398" x="216.257" y="67.355" z="-5.3687086" />
    <detection t="4399" x="214.27" y="67.315" z="-5.2689676" />
    <detection t="4400" x="212.27" y="67.316" z="-5.357519" />
    <detection t="4401" x="210.271" y="67.3" z="-5.282092" />
    <detection t="4402" x="208.255" y="67.315" z="-5.1278195" />
    <detection t="4403" x="206.259" y="67.3" z="-5.0643854" />
    <detection t="4404" x="204.287" y="67.325" z="-5.167702" />
    <detection t="4405" x="202.273" y="67.271" z="-5.1317244" />
    <detection t="4406" x="200.315" y="67.239" z="-5.0077624" />
    <detection t="4407" x="198.355" y="67.223" z="-4.929284" />
    <detection t="4408" x="196.377" y="67.235" z="-4.909995" />
    <detection t="4409" x="194.39" y="67.254" z="-4.6782117" />
    <detection t="4410" x="192.399" y="67.251" z="-4.8552713" />
    <detection t="4411" x="190.458" y="67.268" z="-4.546538" />
    <detection t="4412" x="188.543" y="67.253" z="-4.5599246" />
    <detection t="4413" x="186.598" y="67.258" z="-4.503798" />
    <detection t="4414" x="184.636" y="67.273" z="-4.4077654" />
    <detection t="4415" x="182.698" y="67.273" z="-4.317971" />
    <detection t="4416" x="180.784" y="67.262" z="-4.0952826" />
    <detection t="4417" x="178.854" y="67.277" z="-4.0838594" />
    <detection t="4418" x="176.908" y="67.31" z="-4.065253" />
    <detection t="4419" x="174.949" y="67.295" z="-3.9396217" />
    <detection t="4420" x="173.009" y="67.334" z="-4.00447" />
    <detection t="4421" x="171.055" y="67.319" z="-3.935396" />
    <detection t="4422" x="169.093" y="67.276" z="-3.9246914" />
    <detection t="4423" x="167.167" y="67.266" z="-3.8545463" />
    <detection t="4424" x="165.281" y="67.259" z="-3.8409634" />
    <detection t="4425" x="163.375" y="67.245" z="-4.0079193" />
    <detection t="4426" x="161.485" y="67.227" z="-3.7361567" />
    <detection t="4427" x="159.616" y="67.223" z="-3.6455474" />
    <detection t="4428" x="157.732" y="67.258" z="-3.6271496" />
    <detection t="4429" x="155.857" y="67.273" z="-3.7285535" />
    <detection t="4430" x="153.937" y="67.305" z="-3.5417635" />
    <detection t="4431" x="152.076" y="67.296" z="-3.493384" />
    <detection t="4432" x="150.199" y="67.305" z="-3.405743" />
    <detection t="4433" x="148.34" y="67.325" z="-3.3775733" />
    <detection t="4434" x="146.461" y="67.349" z="-3.3584735" />
    <detection t="4435" x="144.567" y="67.356" z="-3.3186328" />
    <detection t="4436" x="142.697" y="67.37" z="-3.314665" />
    <detection t="4437" x="140.843" y="67.379" z="-3.2885273" />
    <detection t="4438" x="139.019" y="67.419" z="-3.1713808" />
    <detection t="4439" x="137.143" y="67.402" z="-3.0420592" />
    <detection t="4440" x="135.288" y="67.425" z="-3.388601" />
    <detection t="4441" x="133.455" y="67.444" z="-3.0892437" />
    <detection t="4442" x="131.622" y="67.462" z="-3.1097505" />
    <detection t="4443" x="129.79" y="67.514" z="-2.9188182" />
    <detection t="4444" x="127.993" y="67.533" z="-2.6366804" />
    <detection t="4445" x="126.152" y="67.519" z="-2.5930417" />
    <detection t="4446" x="124.289" y="67.541" z="-2.438121" />
    <detection t="4447" x="122.507" y="67.57" z="-2.417649" />
    <detection t="4448" x="120.67" y="67.59" z="-2.4146578" />
    <detection t="4449" x="118.846" y="67.643" z="-2.3731873" />
    <detection t="4450" x="116.991" y="67.66" z="-2.3281858" />
    <detection t="4451" x="115.215" y="67.682" z="-2.1330118" />
    <detection t="4452" x="113.442" y="67.684" z="-2.2337458" />
    <detection t="4453" x="111.623" y="67.698" z="-2.1668599" />
    <detection t="4454" x="109.837" y="67.763" z="-2.2013884" />
    <detection t="4455" x="108.04" y="67.782" z="-2.2939634" />
    <detection t="4456" x="106.288" y="67.818" z="-1.6678663" />
    <detection t="4457" x="104.524" y="67.82" z="-1.5307778" />
    <detection t="4458" x="102.728" y="67.89" z="-1.454206" />
    <detection t="4459" x="100.943" y="67.892" z="-1.5168431" />
  </particle>
  <particle nSpots="160">
    <detection t="0" x="307.301" y="95.276" z="-6.585669" />
    <detection t="1" x="306.739" y="95.946" z="-6.3404274" />
    <detection t="2" x="306.202" y="96.573" z="-5.880692" />
    <detection t="3" x="305.666" y="97.187" z="-5.548933" />
    <detection t="4" x="305.1" y="97.749" z="-5.324455" />
    <detection t="5" x="304.56" y="98.303" z="-5.0251737" />
    <detection t="6" x="303.985" y="98.839" z="-4.8142843" />
    <detection t="7" x="303.437" y="99.329" z="-4.3262124" />
    <detection t="8" x="302.887" y="99.787" z="-4.3135133" />
    <detection t="9" x="302.328" y="100.237" z="-4.2047696" />
    <detection t="10" x="301.72" y="100.623" z="-3.8667955" />
    <detection t="11" x="301.132" y="101.033" z="-3.5217922" />
    <detection t="12" x="300.527" y="101.423" z="-3.6190422" />
    <detection t="13" x="299.904" y="101.8" z="-3.4487374" />
    <detection t="14" x="299.335" y="102.132" z="-3.3971674" />
    <detection t="15" x="298.698" y="102.462" z="-3.3152666" />
    <detection t="16" x="298.052" y="102.78" z="-3.0979087" />
    <detection t="17" x="297.413" y="103.095" z="-3.0132406" />
    <detection t="18" x="296.738" y="103.366" z="-2.8808234" />
    <detection t="19" x="296.065" y="103.636" z="-2.8536465" />
    <detection t="20" x="295.398" y="103.879" z="-2.6863003" />
    <detection t="21" x="294.721" y="104.114" z="-2.6536925" />
    <detection t="22" x="293.999" y="104.342" z="-2.6369574" />
    <detection t="23" x="293.279" y="104.574" z="-2.4823008" />
    <detection t="24" x="292.595" y="104.778" z="-2.6110823" />
    <detection t="25" x="291.832" y="104.972" z="-2.3619368" />
    <detection t="26" x="291.112" y="105.152" z="-2.2935975" />
    <detection t="27" x="290.357" y="105.34" z="-2.2911808" />
    <detection t="28" x="289.581" y="105.483" z="-2.1913579" />
    <detection t="29" x="288.827" y="105.592" z="-2.1059678" />
    <detection t="30" x="288.038" y="105.752" z="-2.084967" />
    <detection t="31" x="287.243" y="105.882" z="-1.9865983" />
    <detection t="32" x="286.457" y="105.987" z="-2.0320442" />
    <detection t="33" x="285.634" y="106.079" z="-1.9438622" />
    <detection t="34" x="284.842" y="106.18" z="-1.9431775" />
    <detection t="35" x="284.024" y="106.28" z="-1.8519121" />
    <detection t="36" x="283.184" y="106.365" z="-1.8265057" />
    <detection t="37" x="282.361" y="106.48" z="-1.935261" />
    <detection t="38" x="281.503" y="106.561" z="-1.6391088" />
    <detection t="39" x="280.64" y="106.646" z="-1.5695546" />
    <detection t="40" x="279.767" y="106.723" z="-1.7248563" />
    <detection t="41" x="278.906" y="106.809" z="-1.6927681" />
    <detection t="42" x="278.052" y="106.861" z="-1.6935458" />
    <detection t="43" x="277.183" y="106.895" z="-1.8276622" />
    <detection t="44" x="276.314" y="106.981" z="-1.406423" />
    <detection t="45" x="275.458" y="107.02" z="-1.7044982" />
    <detection t="46" x="274.579" y="107.082" z="-1.5725461" />
    <detection t="47" x="273.692" y="107.136" z="-1.4621075" />
    <detection t="48" x="272.785" y="107.174" z="-1.4091988" />
    <detection t="49" x="271.897" y="107.189" z="-1.4022303" />
    <detection t="50" x="270.997" y="107.214" z="-1.4099143" />
    <detection t="51" x="270.135" y="107.239" z="-1.4788826" />
    <detection t="52" x="269.264" y="107.281" z="-1.3375479" />
    <detection t="53" x="268.339" y="107.297" z="-1.1691482" />
    <detection t="54" x="267.476" y="107.326" z="-1.2253977" />
    <detection t="55" x="266.569" y="107.32" z="-1.2696944" />
    <detection t="56" x="265.668" y="107.34" z="-1.3442025" />
    <detection t="57" x="264.775" y="107.352" z="-1.3303778" />
    <detection t="58" x="263.86" y="107.372" z="-1.286132" />
    <detection t="59" x="262.987" y="107.36" z="-1.1776533" />
    <detection t="60" x="262.072" y="107.376" z="-1.2169647" />
    <detection t="61" x="261.183" y="107.393" z="-1.1530855" />
    <detection t="62" x="260.25" y="107.369" z="-1.2229767" />
    <detection t="63" x="259.332" y="107.389" z="-1.1077343" />
    <detection t="64" x="258.439" y="107.375" z="-1.1553986" />
    <detection t="65" x="257.555" y="107.37" z="-1.0838408" />
    <detection t="66" x="256.641" y="107.368" z="-0.9658318" />
    <detection t="67" x="255.733" y="107.357" z="-0.94454247" />
    <detection t="68" x="254.779" y="107.362" z="-1.0841162" />
    <detection t="69" x="253.883" y="107.385" z="-0.9705673" />
    <detection t="70" x="252.976" y="107.404" z="-1.0480297" />
    <detection t="71" x="252.07" y="107.413" z="-0.9428608" />
    <detection t="72" x="251.178" y="107.382" z="-0.9206336" />
    <detection t="73" x="250.26" y="107.424" z="-0.84804446" />
    <detection t="74" x="249.365" y="107.418" z="-0.67077035" />
    <detection t="75" x="248.478" y="107.384" z="-0.7946506" />
    <detection t="76" x="247.598" y="107.366" z="-0.79843444" />
    <detection t="77" x="246.699" y="107.367" z="-0.68996316" />
    <detection t="78" x="245.797" y="107.362" z="-0.5579844" />
    <detection t="79" x="244.902" y="107.338" z="-0.59243196" />
    <detection t="80" x="243.99" y="107.324" z="-0.5894125" />
    <detection t="81" x="243.111" y="107.277" z="-0.64278084" />
    <detection t="82" x="242.176" y="107.278" z="-0.5612888" />
    <detection t="83" x="241.237" y="107.231" z="-0.39866048" />
    <detection t="84" x="240.332" y="107.176" z="-0.30761176" />
    <detection t="85" x="239.41" y="107.156" z="-0.26966053" />
    <detection t="86" x="238.524" y="107.125" z="-0.3052457" />
    <detection t="87" x="237.601" y="107.1" z="-0.29687077" />
    <detection t="88" x="236.678" y="107.069" z="-0.28053182" />
    <detection t="89" x="235.776" y="107.046" z="-0.2385624" />
    <detection t="90" x="234.912" y="106.994" z="-0.122882314" />
    <detection t="91" x="233.967" y="106.994" z="-0.25314945" />
    <detection t="92" x="233.059" y="106.979" z="-0.15019947" />
    <detection t="93" x="232.147" y="106.943" z="-0.21616107" />
    <detection t="94" x="231.229" y="106.943" z="-0.22193426" />
    <detection t="95" x="230.323" y="106.901" z="-0.17508525" />
    <detection t="96" x="229.463" y="106.914" z="-0.07239837" />
    <detection t="97" x="228.586" y="106.893" z="-0.19743925" />
    <detection t="98" x="227.653" y="106.828" z="-0.25340527" />
    <detection t="99" x="226.763" y="106.808" z="-0.003708787" />
    <detection t="100" x="225.907" y="106.785" z="0.19675988" />
    <detection t="101" x="225.005" y="106.765" z="0.24133289" />
    <detection t="102" x="224.105" y="106.707" z="0.19311696" />
    <detection t="103" x="223.223" y="106.676" z="0.16166848" />
    <detection t="104" x="222.336" y="106.628" z="0.26983827" />
    <detection t="105" x="221.409" y="106.575" z="0.3809625" />
    <detection t="106" x="220.536" y="106.514" z="-0.021624394" />
    <detection t="107" x="219.613" y="106.454" z="0.12009936" />
    <detection t="108" x="218.716" y="106.376" z="0.3361084" />
    <detection t="109" x="217.782" y="106.335" z="0.42525005" />
    <detection t="110" x="216.833" y="106.315" z="0.44589376" />
    <detection t="111" x="215.937" y="106.302" z="0.45461208" />
    <detection t="112" x="214.976" y="106.291" z="0.3883705" />
    <detection t="113" x="214.05" y="106.263" z="0.1811617" />
    <detection t="114" x="213.124" y="106.292" z="0.38188338" />
    <detection t="115" x="212.218" y="106.286" z="0.42411423" />
    <detection t="116" x="211.375" y="106.251" z="0.78248864" />
    <detection t="117" x="210.495" y="106.268" z="0.8964279" />
    <detection t="118" x="209.562" y="106.268" z="0.36876667" />
    <detection t="119" x="208.693" y="106.242" z="0.5265289" />
    <detection t="120" x="207.804" y="106.25" z="0.89420646" />
    <detection t="121" x="206.92" y="106.222" z="1.3577853" />
    <detection t="122" x="206.014" y="106.21" z="0.6220829" />
    <detection t="123" x="205.103" y="106.195" z="0.5970579" />
    <detection t="124" x="204.205" y="106.172" z="0.9161822" />
    <detection t="125" x="203.318" y="106.175" z="0.931745" />
    <detection t="126" x="202.428" y="106.159" z="1.4054016" />
    <detection t="127" x="201.55" y="106.179" z="0.67016405" />
    <detection t="128" x="200.704" y="106.144" z="1.0210623" />
    <detection t="129" x="199.792" y="106.13" z="1.1909581" />
    <detection t="130" x="198.908" y="106.092" z="1.0496852" />
    <detection t="131" x="198.012" y="106.069" z="0.969353" />
    <detection t="132" x="197.129" y="106.061" z="1.1770098" />
    <detection t="133" x="196.271" y="106.032" z="1.4121549" />
    <detection t="134" x="195.401" y="106.009" z="1.0347493" />
    <detection t="135" x="194.495" y="105.999" z="1.4105341" />
    <detection t="136" x="193.62" y="105.979" z="1.6968129" />
    <detection t="137" x="192.738" y="105.983" z="1.7197587" />
    <detection t="138" x="191.82" y="105.967" z="1.692854" />
    <detection t="139" x="190.926" y="105.955" z="1.6376818" />
    <detection t="140" x="190.08" y="105.949" z="1.8350174" />
    <detection t="141" x="189.216" y="105.935" z="2.066136" />
    <detection t="142" x="188.342" y="105.936" z="1.7402849" />
    <detection t="143" x="187.454" y="105.952" z="1.7481343" />
    <detection t="144" x="186.601" y="105.946" z="1.8309231" />
    <detection t="145" x="185.724" y="105.955" z="1.9649916" />
    <detection t="146" x="184.868" y="105.953" z="1.772753" />
    <detection t="147" x="184.026" y="105.969" z="1.9841365" />
    <detection t="148" x="183.152" y="105.948" z="2.130905" />
    <detection t="149" x="182.294" y="105.989" z="1.8201216" />
    <detection t="150" x="181.438" y="105.993" z="2.040846" />
    <detection t="151" x="180.594" y="105.997" z="2.0507467" />
    <detection t="152" x="179.808" y="106.0" z="1.8354627" />
    <detection t="153" x="178.987" y="106.011" z="1.9448189" />
    <detection t="154" x="178.182" y="106.053" z="2.0246565" />
    <detection t="155" x="177.355" y="106.034" z="1.8395449" />
    <detection t="156" x="176.548" y="106.025" z="1.6065004" />
    <detection t="157" x="175.74" y="106.039" z="1.9480613" />
    <detection t="158" x="174.931" y="106.021" z="1.719208" />
    <detection t="159" x="174.122" y="106.021" z="1.9698702" />
  </particle>
  <particle nSpots="51">
    <detection t="4434" x="514.87" y="83.819" z="-18.880571" />
    <detection t="4435" x="508.399" y="83.725" z="-18.968922" />
    <detection t="4436" x="501.911" y="83.543" z="-18.801338" />
    <detection t="4437" x="495.392" y="83.369" z="-18.99196" />
    <detection t="4438" x="488.82" y="83.215" z="-19.002142" />
    <detection t="4439" x="482.213" y="83.109" z="-18.788368" />
    <detection t="4440" x="475.624" y="83.074" z="-18.778229" />
    <detection t="4441" x="469.094" y="83.111" z="-19.043314" />
    <detection t="4442" x="462.648" y="83.08" z="-18.84836" />
    <detection t="4443" x="456.207" y="82.988" z="-18.788162" />
    <detection t="4444" x="449.667" y="82.865" z="-18.710443" />
    <detection t="4445" x="443.098" y="82.843" z="-18.654766" />
    <detection t="4446" x="436.591" y="82.824" z="-18.81381" />
    <detection t="4447" x="430.082" y="82.718" z="-18.67601" />
    <detection t="4448" x="423.546" y="82.641" z="-18.496456" />
    <detection t="4449" x="417.035" y="82.563" z="-18.583355" />
    <detection t="4450" x="410.489" y="82.481" z="-18.658278" />
    <detection t="4451" x="403.917" y="82.377" z="-18.512917" />
    <detection t="4452" x="397.358" y="82.305" z="-18.547764" />
    <detection t="4453" x="390.757" y="82.258" z="-18.584938" />
    <detection t="4454" x="384.206" y="82.199" z="-18.54951" />
    <detection t="4455" x="377.618" y="82.105" z="-18.365295" />
    <detection t="4456" x="371.084" y="82.039" z="-18.421745" />
    <detection t="4457" x="364.59" y="81.923" z="-18.132032" />
    <detection t="4458" x="358.069" y="81.78" z="-18.601624" />
    <detection t="4459" x="351.581" y="81.68" z="-18.34054" />
    <detection t="4460" x="345.076" y="81.635" z="-17.973104" />
    <detection t="4461" x="338.664" y="81.588" z="-18.373081" />
    <detection t="4462" x="332.194" y="81.462" z="-18.3186" />
    <detection t="4463" x="325.658" y="81.44" z="-18.417555" />
    <detection t="4464" x="319.281" y="81.735" z="-18.142233" />
    <detection t="4465" x="313.9" y="82.618" z="-17.76406" />
    <detection t="4466" x="310.061" y="83.789" z="-17.475245" />
    <detection t="4467" x="307.28" y="84.925" z="-17.048021" />
    <detection t="4468" x="305.143" y="85.96" z="-16.792505" />
    <detection t="4469" x="303.338" y="86.895" z="-16.369205" />
    <detection t="4470" x="301.754" y="87.742" z="-16.00684" />
    <detection t="4471" x="300.363" y="88.495" z="-16.00979" />
    <detection t="4472" x="299.106" y="89.19" z="-15.674109" />
    <detection t="4473" x="297.946" y="89.808" z="-15.788323" />
    <detection t="4474" x="296.895" y="90.379" z="-15.531477" />
    <detection t="4475" x="295.845" y="90.877" z="-15.405326" />
    <detection t="4476" x="294.846" y="91.356" z="-15.371857" />
    <detection t="4477" x="293.849" y="91.79" z="-15.553567" />
    <detection t="4478" x="292.882" y="92.208" z="-15.467809" />
    <detection t="4479" x="291.942" y="92.598" z="-15.122659" />
    <detection t="4480" x="291.005" y="92.931" z="-15.072223" />
    <detection t="4481" x="290.107" y="93.255" z="-15.10301" />
    <detection t="4482" x="289.173" y="93.535" z="-14.992479" />
    <detection t="4483" x="288.253" y="93.823" z="-15.099486" />
    <detection t="4484" x="287.339" y="94.063" z="-15.200576" />
  </particle>
  <particle nSpots="69">
    <detection t="33" x="194.933" y="98.21" z="-2.1366303" />
    <detection t="34" x="193.458" y="98.175" z="-2.1246576" />
    <detection t="35" x="191.959" y="98.127" z="-1.879265" />
    <detection t="36" x="190.509" y="98.085" z="-1.9537442" />
    <detection t="37" x="189.051" y="98.069" z="-1.8101155" />
    <detection t="38" x="187.583" y="98.068" z="-1.7428398" />
    <detection t="39" x="186.141" y="98.044" z="-1.8636378" />
    <detection t="40" x="184.683" y="98.03" z="-1.7036488" />
    <detection t="41" x="183.211" y="98.001" z="-1.6677241" />
    <detection t="42" x="181.771" y="97.996" z="-1.6549153" />
    <detection t="43" x="180.321" y="98.018" z="-1.7415959" />
    <detection t="44" x="178.895" y="97.986" z="-1.5364615" />
    <detection t="45" x="177.483" y="97.987" z="-1.5568659" />
    <detection t="46" x="176.068" y="97.957" z="-1.3990217" />
    <detection t="47" x="174.627" y="97.943" z="-1.3468332" />
    <detection t="48" x="173.174" y="97.93" z="-1.3702246" />
    <detection t="49" x="171.772" y="97.894" z="-1.2060928" />
    <detection t="50" x="170.381" y="97.902" z="-1.3386825" />
    <detection t="51" x="168.975" y="97.88" z="-1.1065743" />
    <detection t="52" x="167.533" y="97.868" z="-1.2844603" />
    <detection t="53" x="166.113" y="97.84" z="-0.9567526" />
    <detection t="54" x="164.691" y="97.821" z="-0.9739639" />
    <detection t="55" x="163.239" y="97.804" z="-0.82250816" />
    <detection t="56" x="161.851" y="97.808" z="-0.81320363" />
    <detection t="57" x="160.445" y="97.798" z="-0.94175786" />
    <detection t="58" x="159.024" y="97.793" z="-0.6830713" />
    <detection t="59" x="157.642" y="97.732" z="-0.7868528" />
    <detection t="60" x="156.208" y="97.713" z="-0.61818093" />
    <detection t="61" x="154.823" y="97.673" z="-0.5375193" />
    <detection t="62" x="153.376" y="97.685" z="-0.49993795" />
    <detection t="63" x="151.945" y="97.663" z="-0.5374904" />
    <detection t="64" x="150.564" y="97.638" z="-0.388601" />
    <detection t="65" x="149.2" y="97.6" z="-0.35252517" />
    <detection t="66" x="147.798" y="97.61" z="-0.09326012" />
    <detection t="67" x="146.424" y="97.586" z="-0.09106011" />
    <detection t="68" x="144.995" y="97.524" z="-0.20521706" />
    <detection t="69" x="143.607" y="97.508" z="0.107756905" />
    <detection t="70" x="142.252" y="97.5" z="0.07682233" />
    <detection t="71" x="140.869" y="97.477" z="0.14532977" />
    <detection t="72" x="139.505" y="97.464" z="-0.03151042" />
    <detection t="73" x="138.112" y="97.462" z="0.3949954" />
    <detection t="74" x="136.746" y="97.461" z="0.36130047" />
    <detection t="75" x="135.379" y="97.465" z="0.3424772" />
    <detection t="76" x="134.039" y="97.45" z="0.34501904" />
    <detection t="77" x="132.666" y="97.429" z="0.73949367" />
    <detection t="78" x="131.307" y="97.432" z="0.69781417" />
    <detection t="79" x="129.947" y="97.426" z="0.520706" />
    <detection t="80" x="128.62" y="97.413" z="0.63064843" />
    <detection t="81" x="127.257" y="97.395" z="0.8909524" />
    <detection t="82" x="125.953" y="97.393" z="1.2430214" />
    <detection t="83" x="124.628" y="97.37" z="0.8414312" />
    <detection t="84" x="123.319" y="97.315" z="1.2824601" />
    <detection t="85" x="121.984" y="97.297" z="1.5036087" />
    <detection t="86" x="120.674" y="97.272" z="1.5528048" />
    <detection t="87" x="119.37" y="97.22" z="1.7596753" />
    <detection t="88" x="118.034" y="97.162" z="1.8066977" />
    <detection t="89" x="116.735" y="97.155" z="1.6732596" />
    <detection t="90" x="115.419" y="97.074" z="2.02042" />
    <detection t="91" x="114.151" y="97.048" z="1.7314949" />
    <detection t="92" x="112.849" y="97.005" z="1.9219534" />
    <detection t="93" x="111.494" y="96.986" z="1.965902" />
    <detection t="94" x="110.196" y="96.93" z="2.1272557" />
    <detection t="95" x="108.898" y="96.856" z="2.3987124" />
    <detection t="96" x="107.584" y="96.833" z="2.4942265" />
    <detection t="97" x="106.292" y="96.802" z="2.659859" />
    <detection t="98" x="104.993" y="96.786" z="2.745657" />
    <detection t="99" x="103.702" y="96.721" z="2.2909367" />
    <detection t="100" x="102.431" y="96.686" z="2.4683225" />
    <detection t="101" x="101.124" y="96.66" z="2.703462" />
  </particle>
  <particle nSpots="124">
    <detection t="4356" x="509.197" y="58.441" z="-16.964476" />
    <detection t="4357" x="496.764" y="58.19" z="-16.894651" />
    <detection t="4358" x="484.216" y="57.988" z="-16.863802" />
    <detection t="4359" x="471.66" y="57.847" z="-16.805845" />
    <detection t="4360" x="459.131" y="57.712" z="-16.718735" />
    <detection t="4361" x="446.627" y="57.608" z="-16.759598" />
    <detection t="4362" x="434.176" y="57.492" z="-16.592722" />
    <detection t="4363" x="421.682" y="57.326" z="-16.612282" />
    <detection t="4364" x="409.199" y="57.185" z="-16.871851" />
    <detection t="4365" x="396.698" y="57.041" z="-16.726112" />
    <detection t="4366" x="384.178" y="56.858" z="-16.644005" />
    <detection t="4367" x="371.678" y="56.747" z="-16.558474" />
    <detection t="4368" x="359.197" y="56.602" z="-16.413696" />
    <detection t="4369" x="346.727" y="56.387" z="-16.127733" />
    <detection t="4370" x="334.272" y="56.198" z="-16.665882" />
    <detection t="4371" x="321.842" y="55.802" z="-16.32082" />
    <detection t="4372" x="311.777" y="55.182" z="-14.706747" />
    <detection t="4373" x="305.671" y="54.411" z="-12.227704" />
    <detection t="4374" x="301.44" y="53.664" z="-10.509284" />
    <detection t="4375" x="298.015" y="52.998" z="-9.514043" />
    <detection t="4376" x="295.024" y="52.383" z="-8.977116" />
    <detection t="4377" x="292.289" y="51.853" z="-8.027045" />
    <detection t="4378" x="289.731" y="51.354" z="-7.92394" />
    <detection t="4379" x="287.302" y="50.939" z="-7.5016007" />
    <detection t="4380" x="284.928" y="50.556" z="-7.1922417" />
    <detection t="4381" x="282.645" y="50.218" z="-6.964753" />
    <detection t="4382" x="280.419" y="49.938" z="-6.8673687" />
    <detection t="4383" x="278.202" y="49.701" z="-6.9251046" />
    <detection t="4384" x="276.06" y="49.501" z="-6.8240657" />
    <detection t="4385" x="273.912" y="49.309" z="-6.7645535" />
    <detection t="4386" x="271.861" y="49.136" z="-6.7455554" />
    <detection t="4387" x="269.809" y="48.985" z="-6.567458" />
    <detection t="4388" x="267.74" y="48.855" z="-6.5622535" />
    <detection t="4389" x="265.708" y="48.728" z="-6.648129" />
    <detection t="4390" x="263.652" y="48.611" z="-6.504999" />
    <detection t="4391" x="261.632" y="48.54" z="-6.5247293" />
    <detection t="4392" x="259.593" y="48.444" z="-6.4825387" />
    <detection t="4393" x="257.606" y="48.405" z="-6.39138" />
    <detection t="4394" x="255.61" y="48.362" z="-6.2888513" />
    <detection t="4395" x="253.588" y="48.341" z="-6.307578" />
    <detection t="4396" x="251.628" y="48.296" z="-6.401911" />
    <detection t="4397" x="249.627" y="48.252" z="-6.2197275" />
    <detection t="4398" x="247.65" y="48.237" z="-6.1898313" />
    <detection t="4399" x="245.689" y="48.197" z="-6.1167607" />
    <detection t="4400" x="243.708" y="48.16" z="-6.2111154" />
    <detection t="4401" x="241.773" y="48.166" z="-6.066964" />
    <detection t="4402" x="239.812" y="48.143" z="-6.2006917" />
    <detection t="4403" x="237.871" y="48.13" z="-6.0481353" />
    <detection t="4404" x="235.922" y="48.115" z="-6.106924" />
    <detection t="4405" x="233.973" y="48.11" z="-5.945803" />
    <detection t="4406" x="232.037" y="48.096" z="-6.1387687" />
    <detection t="4407" x="230.098" y="48.091" z="-5.939085" />
    <detection t="4408" x="228.169" y="48.066" z="-5.8758006" />
    <detection t="4409" x="226.239" y="48.06" z="-5.855452" />
    <detection t="4410" x="224.249" y="48.019" z="-5.8487597" />
    <detection t="4411" x="222.333" y="48.014" z="-5.7084684" />
    <detection t="4412" x="220.403" y="48.014" z="-5.71696" />
    <detection t="4413" x="218.495" y="48.027" z="-5.681061" />
    <detection t="4414" x="216.575" y="48.035" z="-5.458603" />
    <detection t="4415" x="214.645" y="48.008" z="-5.439489" />
    <detection t="4416" x="212.758" y="47.976" z="-5.449499" />
    <detection t="4417" x="210.845" y="47.966" z="-5.457661" />
    <detection t="4418" x="208.905" y="47.949" z="-5.3164926" />
    <detection t="4419" x="207.023" y="47.938" z="-5.3026233" />
    <detection t="4420" x="205.135" y="47.94" z="-5.217682" />
    <detection t="4421" x="203.215" y="47.912" z="-5.1686726" />
    <detection t="4422" x="201.33" y="47.903" z="-5.1251245" />
    <detection t="4423" x="199.466" y="47.868" z="-5.11464" />
    <detection t="4424" x="197.62" y="47.861" z="-5.0906444" />
    <detection t="4425" x="195.734" y="47.839" z="-4.7565217" />
    <detection t="4426" x="193.89" y="47.814" z="-4.788052" />
    <detection t="4427" x="192.026" y="47.793" z="-4.9236765" />
    <detection t="4428" x="190.147" y="47.809" z="-4.751669" />
    <detection t="4429" x="188.282" y="47.791" z="-4.7612953" />
    <detection t="4430" x="186.44" y="47.78" z="-4.555939" />
    <detection t="4431" x="184.616" y="47.789" z="-4.5933957" />
    <detection t="4432" x="182.806" y="47.785" z="-4.681725" />
    <detection t="4433" x="180.962" y="47.79" z="-4.627055" />
    <detection t="4434" x="179.161" y="47.761" z="-4.692561" />
    <detection t="4435" x="177.31" y="47.765" z="-4.6995687" />
    <detection t="4436" x="175.5" y="47.765" z="-4.370243" />
    <detection t="4437" x="173.648" y="47.774" z="-4.2916346" />
    <detection t="4438" x="171.822" y="47.762" z="-4.3740263" />
    <detection t="4439" x="170.042" y="47.792" z="-4.4298716" />
    <detection t="4440" x="168.214" y="47.781" z="-4.32999" />
    <detection t="4441" x="166.386" y="47.778" z="-4.3110714" />
    <detection t="4442" x="164.602" y="47.786" z="-4.16677" />
    <detection t="4443" x="162.822" y="47.798" z="-4.307239" />
    <detection t="4444" x="161.013" y="47.767" z="-4.2492404" />
    <detection t="4445" x="159.25" y="47.737" z="-3.8594906" />
    <detection t="4446" x="157.454" y="47.769" z="-4.1800723" />
    <detection t="4447" x="155.688" y="47.79" z="-4.0386033" />
    <detection t="4448" x="153.876" y="47.817" z="-4.049404" />
    <detection t="4449" x="152.121" y="47.84" z="-3.987563" />
    <detection t="4450" x="150.342" y="47.878" z="-3.9708936" />
    <detection t="4451" x="148.586" y="47.906" z="-3.7120903" />
    <detection t="4452" x="146.838" y="47.966" z="-3.6376631" />
    <detection t="4453" x="145.094" y="47.961" z="-3.5057547" />
    <detection t="4454" x="143.338" y="48.013" z="-3.6650355" />
    <detection t="4455" x="141.602" y="48.025" z="-3.49912" />
    <detection t="4456" x="139.867" y="48.042" z="-3.6057646" />
    <detection t="4457" x="138.143" y="48.078" z="-3.5751631" />
    <detection t="4458" x="136.378" y="48.108" z="-3.3148916" />
    <detection t="4459" x="134.65" y="48.164" z="-3.8081484" />
    <detection t="4460" x="132.935" y="48.201" z="-3.515956" />
    <detection t="4461" x="131.208" y="48.181" z="-3.4132211" />
    <detection t="4462" x="129.486" y="48.221" z="-3.354585" />
    <detection t="4463" x="127.744" y="48.252" z="-3.1468947" />
    <detection t="4464" x="126.044" y="48.272" z="-3.0991743" />
    <detection t="4465" x="124.339" y="48.309" z="-3.036727" />
    <detection t="4466" x="122.642" y="48.343" z="-2.9629192" />
    <detection t="4467" x="120.946" y="48.391" z="-2.8527687" />
    <detection t="4468" x="119.286" y="48.426" z="-3.0317538" />
    <detection t="4469" x="117.597" y="48.46" z="-3.1542575" />
    <detection t="4470" x="115.887" y="48.516" z="-3.0669632" />
    <detection t="4471" x="114.226" y="48.558" z="-2.74353" />
    <detection t="4472" x="112.547" y="48.564" z="-2.6768892" />
    <detection t="4473" x="110.885" y="48.61" z="-2.7158356" />
    <detection t="4474" x="109.198" y="48.662" z="-2.5126712" />
    <detection t="4475" x="107.546" y="48.71" z="-2.5224035" />
    <detection t="4476" x="105.886" y="48.743" z="-2.33253" />
    <detection t="4477" x="104.27" y="48.789" z="-2.533724" />
    <detection t="4478" x="102.592" y="48.81" z="-2.7491558" />
    <detection t="4479" x="100.975" y="48.837" z="-2.811393" />
  </particle>
  <particle nSpots="46">
    <detection t="0" x="276.44" y="101.324" z="-13.154178" />
    <detection t="1" x="275.506" y="101.434" z="-13.184874" />
    <detection t="2" x="274.566" y="101.496" z="-13.226259" />
    <detection t="3" x="273.667" y="101.537" z="-13.103063" />
    <detection t="4" x="272.729" y="101.577" z="-13.140363" />
    <detection t="5" x="271.794" y="101.624" z="-12.997435" />
    <detection t="6" x="270.85" y="101.701" z="-12.867749" />
    <detection t="7" x="269.9" y="101.756" z="-12.762906" />
    <detection t="8" x="268.975" y="101.797" z="-12.729003" />
    <detection t="9" x="268.044" y="101.835" z="-12.908152" />
    <detection t="10" x="267.112" y="101.864" z="-13.002866" />
    <detection t="11" x="266.184" y="101.885" z="-12.682592" />
    <detection t="12" x="265.228" y="101.918" z="-13.015972" />
    <detection t="13" x="264.256" y="101.938" z="-12.820538" />
    <detection t="14" x="263.299" y="101.98" z="-12.969347" />
    <detection t="15" x="262.39" y="101.979" z="-13.059825" />
    <detection t="16" x="261.426" y="102.03" z="-13.011433" />
    <detection t="17" x="260.457" y="102.03" z="-12.958538" />
    <detection t="18" x="259.468" y="102.046" z="-13.019371" />
    <detection t="19" x="258.524" y="102.044" z="-13.019239" />
    <detection t="20" x="257.57" y="102.03" z="-12.966176" />
    <detection t="21" x="256.584" y="102.032" z="-13.074917" />
    <detection t="22" x="255.652" y="102.043" z="-13.023393" />
    <detection t="23" x="254.687" y="102.01" z="-12.977106" />
    <detection t="24" x="253.724" y="102.034" z="-13.116428" />
    <detection t="25" x="252.782" y="101.992" z="-12.9984665" />
    <detection t="26" x="251.822" y="102.0" z="-12.764198" />
    <detection t="27" x="250.876" y="101.972" z="-12.817789" />
    <detection t="28" x="249.927" y="101.94" z="-12.919113" />
    <detection t="29" x="248.993" y="101.909" z="-12.755552" />
    <detection t="30" x="248.012" y="101.902" z="-12.75189" />
    <detection t="31" x="247.065" y="101.896" z="-12.813926" />
    <detection t="32" x="246.135" y="101.84" z="-12.777172" />
    <detection t="33" x="245.207" y="101.798" z="-12.67841" />
    <detection t="34" x="244.28" y="101.781" z="-12.6348915" />
    <detection t="35" x="243.331" y="101.745" z="-12.575264" />
    <detection t="36" x="242.401" y="101.716" z="-12.570619" />
    <detection t="37" x="241.474" y="101.68" z="-12.51896" />
    <detection t="38" x="240.485" y="101.625" z="-12.3689785" />
    <detection t="39" x="239.539" y="101.6" z="-12.439669" />
    <detection t="40" x="238.582" y="101.575" z="-12.355174" />
    <detection t="41" x="237.591" y="101.567" z="-12.507988" />
    <detection t="42" x="236.617" y="101.548" z="-12.818198" />
    <detection t="43" x="235.602" y="101.546" z="-12.982501" />
    <detection t="44" x="234.596" y="101.574" z="-12.85685" />
    <detection t="45" x="233.561" y="101.558" z="-12.974064" />
  </particle>
  <particle nSpots="116">
    <detection t="4366" x="511.689" y="71.089" z="-16.221664" />
    <detection t="4367" x="498.867" y="70.811" z="-16.37688" />
    <detection t="4368" x="485.899" y="70.585" z="-16.831352" />
    <detection t="4369" x="472.881" y="70.453" z="-16.626467" />
    <detection t="4370" x="459.947" y="70.382" z="-16.245296" />
    <detection t="4371" x="447.058" y="70.233" z="-16.513666" />
    <detection t="4372" x="434.164" y="70.075" z="-16.51307" />
    <detection t="4373" x="421.244" y="69.929" z="-16.549095" />
    <detection t="4374" x="408.336" y="69.786" z="-16.526173" />
    <detection t="4375" x="395.437" y="69.621" z="-16.59023" />
    <detection t="4376" x="382.515" y="69.503" z="-16.42794" />
    <detection t="4377" x="369.596" y="69.353" z="-16.571404" />
    <detection t="4378" x="356.678" y="69.145" z="-16.152412" />
    <detection t="4379" x="343.768" y="68.962" z="-16.059856" />
    <detection t="4380" x="330.859" y="68.806" z="-16.096195" />
    <detection t="4381" x="318.282" y="68.767" z="-15.913866" />
    <detection t="4382" x="309.268" y="68.995" z="-13.15668" />
    <detection t="4383" x="303.792" y="69.301" z="-10.838755" />
    <detection t="4384" x="299.751" y="69.594" z="-9.23945" />
    <detection t="4385" x="296.31" y="69.901" z="-7.8110247" />
    <detection t="4386" x="293.233" y="70.226" z="-7.068805" />
    <detection t="4387" x="290.388" y="70.517" z="-6.401631" />
    <detection t="4388" x="287.697" y="70.763" z="-5.962741" />
    <detection t="4389" x="285.105" y="71.012" z="-5.3928256" />
    <detection t="4390" x="282.615" y="71.204" z="-5.3303957" />
    <detection t="4391" x="280.144" y="71.367" z="-5.3806176" />
    <detection t="4392" x="277.793" y="71.522" z="-5.1911592" />
    <detection t="4393" x="275.444" y="71.668" z="-5.131081" />
    <detection t="4394" x="273.176" y="71.783" z="-5.043014" />
    <detection t="4395" x="270.937" y="71.881" z="-4.745647" />
    <detection t="4396" x="268.729" y="71.981" z="-4.632334" />
    <detection t="4397" x="266.495" y="72.03" z="-4.7843943" />
    <detection t="4398" x="264.302" y="72.088" z="-4.8354006" />
    <detection t="4399" x="262.12" y="72.132" z="-4.6516457" />
    <detection t="4400" x="259.979" y="72.192" z="-4.623119" />
    <detection t="4401" x="257.863" y="72.196" z="-4.548093" />
    <detection t="4402" x="255.733" y="72.222" z="-4.6176095" />
    <detection t="4403" x="253.564" y="72.223" z="-4.378904" />
    <detection t="4404" x="251.502" y="72.254" z="-4.3545156" />
    <detection t="4405" x="249.399" y="72.262" z="-4.1372676" />
    <detection t="4406" x="247.3" y="72.252" z="-4.342813" />
    <detection t="4407" x="245.18" y="72.243" z="-4.5071692" />
    <detection t="4408" x="243.135" y="72.252" z="-4.276622" />
    <detection t="4409" x="241.046" y="72.273" z="-3.9492967" />
    <detection t="4410" x="238.979" y="72.241" z="-4.172055" />
    <detection t="4411" x="236.918" y="72.259" z="-3.8979309" />
    <detection t="4412" x="234.879" y="72.251" z="-4.02137" />
    <detection t="4413" x="232.833" y="72.209" z="-3.9924486" />
    <detection t="4414" x="230.788" y="72.218" z="-3.878917" />
    <detection t="4415" x="228.721" y="72.204" z="-3.7613919" />
    <detection t="4416" x="226.655" y="72.183" z="-3.7885811" />
    <detection t="4417" x="224.622" y="72.152" z="-3.62094" />
    <detection t="4418" x="222.581" y="72.139" z="-3.6112618" />
    <detection t="4419" x="220.523" y="72.117" z="-3.5282927" />
    <detection t="4420" x="218.488" y="72.098" z="-3.502056" />
    <detection t="4421" x="216.481" y="72.084" z="-3.3835485" />
    <detection t="4422" x="214.46" y="72.067" z="-3.3754432" />
    <detection t="4423" x="212.427" y="72.016" z="-3.3619392" />
    <detection t="4424" x="210.421" y="72.01" z="-3.4411833" />
    <detection t="4425" x="208.4" y="72.012" z="-3.3082848" />
    <detection t="4426" x="206.361" y="71.99" z="-3.174493" />
    <detection t="4427" x="204.354" y="71.975" z="-3.4959419" />
    <detection t="4428" x="202.314" y="72.007" z="-3.1782339" />
    <detection t="4429" x="200.317" y="71.964" z="-3.1574762" />
    <detection t="4430" x="198.305" y="71.956" z="-3.0867884" />
    <detection t="4431" x="196.312" y="71.926" z="-3.2406852" />
    <detection t="4432" x="194.298" y="71.932" z="-3.1200433" />
    <detection t="4433" x="192.311" y="71.95" z="-3.069208" />
    <detection t="4434" x="190.354" y="71.933" z="-3.038433" />
    <detection t="4435" x="188.393" y="71.951" z="-2.9217002" />
    <detection t="4436" x="186.409" y="71.978" z="-2.668875" />
    <detection t="4437" x="184.438" y="71.959" z="-3.0324466" />
    <detection t="4438" x="182.466" y="71.975" z="-2.8430502" />
    <detection t="4439" x="180.559" y="71.992" z="-2.49361" />
    <detection t="4440" x="178.558" y="72.008" z="-2.5648239" />
    <detection t="4441" x="176.599" y="72.02" z="-2.556049" />
    <detection t="4442" x="174.617" y="72.045" z="-2.5020406" />
    <detection t="4443" x="172.68" y="72.04" z="-2.3680727" />
    <detection t="4444" x="170.743" y="72.009" z="-2.4272583" />
    <detection t="4445" x="168.79" y="72.033" z="-2.289151" />
    <detection t="4446" x="166.866" y="72.023" z="-2.3678436" />
    <detection t="4447" x="164.923" y="72.038" z="-2.326522" />
    <detection t="4448" x="163.001" y="72.042" z="-2.2293844" />
    <detection t="4449" x="161.064" y="72.06" z="-2.192824" />
    <detection t="4450" x="159.136" y="72.055" z="-2.1346858" />
    <detection t="4451" x="157.247" y="72.054" z="-2.181887" />
    <detection t="4452" x="155.316" y="72.089" z="-1.9685051" />
    <detection t="4453" x="153.409" y="72.093" z="-1.9630704" />
    <detection t="4454" x="151.481" y="72.108" z="-1.8062676" />
    <detection t="4455" x="149.565" y="72.1" z="-1.7475182" />
    <detection t="4456" x="147.67" y="72.089" z="-1.5738169" />
    <detection t="4457" x="145.768" y="72.079" z="-1.3623167" />
    <detection t="4458" x="143.835" y="72.073" z="-1.2728562" />
    <detection t="4459" x="141.916" y="72.117" z="-1.342668" />
    <detection t="4460" x="140.03" y="72.138" z="-1.1700469" />
    <detection t="4461" x="138.144" y="72.143" z="-1.1712333" />
    <detection t="4462" x="136.253" y="72.127" z="-1.0859603" />
    <detection t="4463" x="134.387" y="72.155" z="-1.1799523" />
    <detection t="4464" x="132.508" y="72.173" z="-1.1686178" />
    <detection t="4465" x="130.621" y="72.157" z="-0.9888455" />
    <detection t="4466" x="128.723" y="72.175" z="-0.83094674" />
    <detection t="4467" x="126.917" y="72.166" z="-0.68329674" />
    <detection t="4468" x="125.053" y="72.192" z="-0.6518566" />
    <detection t="4469" x="123.178" y="72.217" z="-0.69681257" />
    <detection t="4470" x="121.32" y="72.258" z="-0.31577045" />
    <detection t="4471" x="119.452" y="72.218" z="-0.23928946" />
    <detection t="4472" x="117.608" y="72.214" z="-0.15543038" />
    <detection t="4473" x="115.748" y="72.241" z="-0.21812898" />
    <detection t="4474" x="113.934" y="72.244" z="-0.008418031" />
    <detection t="4475" x="112.123" y="72.288" z="0.1296131" />
    <detection t="4476" x="110.287" y="72.256" z="0.08246308" />
    <detection t="4477" x="108.49" y="72.318" z="0.13016087" />
    <detection t="4478" x="106.657" y="72.32" z="0.311742" />
    <detection t="4479" x="104.856" y="72.346" z="0.41309667" />
    <detection t="4480" x="103.056" y="72.367" z="0.9053336" />
    <detection t="4481" x="101.286" y="72.411" z="0.71760935" />
  </particle>
  <particle nSpots="81">
    <detection t="0" x="145.019" y="17.575" z="-7.690916" />
    <detection t="1" x="144.39" y="17.589" z="-7.750575" />
    <detection t="2" x="143.783" y="17.59" z="-7.5805073" />
    <detection t="3" x="143.179" y="17.599" z="-7.743042" />
    <detection t="4" x="142.586" y="17.649" z="-7.5516133" />
    <detection t="5" x="141.999" y="17.62" z="-7.6038785" />
    <detection t="6" x="141.371" y="17.651" z="-7.4338856" />
    <detection t="7" x="140.796" y="17.685" z="-7.476625" />
    <detection t="8" x="140.193" y="17.68" z="-7.5112157" />
    <detection t="9" x="139.624" y="17.684" z="-7.460592" />
    <detection t="10" x="139.026" y="17.692" z="-7.4565763" />
    <detection t="11" x="138.459" y="17.704" z="-7.6225843" />
    <detection t="12" x="137.902" y="17.681" z="-7.2247124" />
    <detection t="13" x="137.271" y="17.698" z="-7.393866" />
    <detection t="14" x="136.738" y="17.692" z="-7.4443846" />
    <detection t="15" x="136.134" y="17.683" z="-7.4450936" />
    <detection t="16" x="135.552" y="17.698" z="-7.5632195" />
    <detection t="17" x="134.971" y="17.685" z="-7.5605445" />
    <detection t="18" x="134.414" y="17.659" z="-7.684011" />
    <detection t="19" x="133.876" y="17.67" z="-7.675911" />
    <detection t="20" x="133.287" y="17.656" z="-7.58545" />
    <detection t="21" x="132.722" y="17.69" z="-7.423816" />
    <detection t="22" x="132.129" y="17.684" z="-7.4373236" />
    <detection t="23" x="131.546" y="17.667" z="-7.6385183" />
    <detection t="24" x="130.984" y="17.68" z="-7.427422" />
    <detection t="25" x="130.439" y="17.688" z="-7.4378786" />
    <detection t="26" x="129.898" y="17.7" z="-7.255116" />
    <detection t="27" x="129.309" y="17.691" z="-7.435897" />
    <detection t="28" x="128.748" y="17.704" z="-7.4721646" />
    <detection t="29" x="128.168" y="17.698" z="-7.5216355" />
    <detection t="30" x="127.639" y="17.68" z="-7.282188" />
    <detection t="31" x="127.091" y="17.702" z="-7.4753118" />
    <detection t="32" x="126.526" y="17.679" z="-7.5734878" />
    <detection t="33" x="125.947" y="17.687" z="-7.41902" />
    <detection t="34" x="125.416" y="17.666" z="-7.6202645" />
    <detection t="35" x="124.85" y="17.647" z="-7.507951" />
    <detection t="36" x="124.276" y="17.656" z="-7.4249406" />
    <detection t="37" x="123.73" y="17.664" z="-7.4924607" />
    <detection t="38" x="123.167" y="17.644" z="-7.5040917" />
    <detection t="39" x="122.631" y="17.63" z="-7.4839478" />
    <detection t="40" x="122.09" y="17.627" z="-7.4057217" />
    <detection t="41" x="121.543" y="17.628" z="-7.5143213" />
    <detection t="42" x="121.015" y="17.647" z="-7.5061364" />
    <detection t="43" x="120.456" y="17.624" z="-7.401725" />
    <detection t="44" x="119.892" y="17.671" z="-7.3940353" />
    <detection t="45" x="119.388" y="17.665" z="-7.4397154" />
    <detection t="46" x="118.818" y="17.669" z="-7.478232" />
    <detection t="47" x="118.28" y="17.662" z="-7.385187" />
    <detection t="48" x="117.734" y="17.661" z="-7.488176" />
    <detection t="49" x="117.193" y="17.678" z="-7.338722" />
    <detection t="50" x="116.628" y="17.715" z="-7.3711424" />
    <detection t="51" x="116.057" y="17.69" z="-7.2111754" />
    <detection t="52" x="115.536" y="17.718" z="-7.1991954" />
    <detection t="53" x="115.006" y="17.709" z="-7.3265333" />
    <detection t="54" x="114.442" y="17.723" z="-7.3553686" />
    <detection t="55" x="113.892" y="17.741" z="-7.2654033" />
    <detection t="56" x="113.355" y="17.729" z="-7.368202" />
    <detection t="57" x="112.814" y="17.755" z="-7.0963993" />
    <detection t="58" x="112.261" y="17.757" z="-7.2734733" />
    <detection t="59" x="111.762" y="17.738" z="-7.3004365" />
    <detection t="60" x="111.19" y="17.733" z="-7.3324704" />
    <detection t="61" x="110.643" y="17.736" z="-7.2622647" />
    <detection t="62" x="110.12" y="17.761" z="-7.2732263" />
    <detection t="63" x="109.543" y="17.756" z="-7.277046" />
    <detection t="64" x="108.994" y="17.747" z="-6.990012" />
    <detection t="65" x="108.455" y="17.75" z="-7.254315" />
    <detection t="66" x="107.886" y="17.745" z="-7.22765" />
    <detection t="67" x="107.342" y="17.784" z="-7.016828" />
    <detection t="68" x="106.767" y="17.824" z="-7.2352147" />
    <detection t="69" x="106.232" y="17.838" z="-7.195781" />
    <detection t="70" x="105.723" y="17.84" z="-7.168582" />
    <detection t="71" x="105.148" y="17.858" z="-7.13686" />
    <detection t="72" x="104.603" y="17.846" z="-7.2368727" />
    <detection t="73" x="104.044" y="17.848" z="-7.201664" />
    <detection t="74" x="103.517" y="17.867" z="-7.3079495" />
    <detection t="75" x="102.99" y="17.862" z="-7.1993566" />
    <detection t="76" x="102.422" y="17.849" z="-7.120303" />
    <detection t="77" x="101.881" y="17.841" z="-7.167335" />
    <detection t="78" x="101.353" y="17.827" z="-7.1841526" />
    <detection t="79" x="100.801" y="17.813" z="-7.239838" />
    <detection t="80" x="100.307" y="17.823" z="-7.15657" />
  </particle>
  <particle nSpots="31">
    <detection t="4389" x="506.2" y="60.987" z="-15.619291" />
    <detection t="4390" x="493.125" y="60.718" z="-16.063095" />
    <detection t="4391" x="479.988" y="60.547" z="-16.31336" />
    <detection t="4392" x="466.859" y="60.437" z="-15.973343" />
    <detection t="4393" x="453.749" y="60.313" z="-15.939617" />
    <detection t="4394" x="440.695" y="60.182" z="-15.940409" />
    <detection t="4395" x="427.601" y="60.033" z="-16.092117" />
    <detection t="4396" x="414.548" y="59.851" z="-15.795339" />
    <detection t="4397" x="401.453" y="59.697" z="-16.06826" />
    <detection t="4398" x="388.352" y="59.521" z="-15.952354" />
    <detection t="4399" x="375.267" y="59.381" z="-15.870244" />
    <detection t="4400" x="362.187" y="59.227" z="-15.849796" />
    <detection t="4401" x="349.118" y="59.057" z="-16.014936" />
    <detection t="4402" x="336.082" y="58.811" z="-15.359308" />
    <detection t="4403" x="323.021" y="58.485" z="-15.493139" />
    <detection t="4404" x="312.211" y="57.985" z="-13.469308" />
    <detection t="4405" x="306.011" y="57.42" z="-10.199221" />
    <detection t="4406" x="301.841" y="56.869" z="-8.795821" />
    <detection t="4407" x="298.401" y="56.4" z="-6.8262315" />
    <detection t="4408" x="295.396" y="55.948" z="-5.8592825" />
    <detection t="4409" x="292.582" y="55.553" z="-4.708375" />
    <detection t="4410" x="289.889" y="55.206" z="-3.8528893" />
    <detection t="4411" x="287.325" y="54.866" z="-3.450961" />
    <detection t="4412" x="284.854" y="54.642" z="-3.1299975" />
    <detection t="4413" x="282.426" y="54.418" z="-3.0396302" />
    <detection t="4414" x="280.055" y="54.217" z="-2.9928186" />
    <detection t="4415" x="277.73" y="54.02" z="-2.852194" />
    <detection t="4416" x="275.436" y="53.865" z="-2.8581867" />
    <detection t="4417" x="273.175" y="53.693" z="-2.7141862" />
    <detection t="4418" x="270.962" y="53.593" z="-2.6564116" />
    <detection t="4419" x="268.803" y="53.439" z="-2.7439315" />
  </particle>
  <particle nSpots="75">
    <detection t="25" x="228.828" y="73.463" z="-8.492637" />
    <detection t="26" x="226.987" y="73.434" z="-8.796968" />
    <detection t="27" x="225.159" y="73.421" z="-8.8913355" />
    <detection t="28" x="223.355" y="73.382" z="-8.419678" />
    <detection t="29" x="221.531" y="73.365" z="-8.84051" />
    <detection t="30" x="219.723" y="73.324" z="-8.812345" />
    <detection t="31" x="217.906" y="73.319" z="-8.503311" />
    <detection t="32" x="216.067" y="73.252" z="-8.324602" />
    <detection t="33" x="214.242" y="73.217" z="-8.441774" />
    <detection t="34" x="212.433" y="73.191" z="-8.293613" />
    <detection t="35" x="210.616" y="73.162" z="-8.3551445" />
    <detection t="36" x="208.795" y="73.132" z="-8.382249" />
    <detection t="37" x="207.016" y="73.095" z="-8.2052555" />
    <detection t="38" x="205.194" y="73.039" z="-8.411997" />
    <detection t="39" x="203.373" y="73.026" z="-8.324814" />
    <detection t="40" x="201.585" y="73.005" z="-8.140754" />
    <detection t="41" x="199.771" y="72.994" z="-8.133013" />
    <detection t="42" x="197.975" y="73.015" z="-8.038714" />
    <detection t="43" x="196.16" y="72.991" z="-8.018857" />
    <detection t="44" x="194.399" y="72.977" z="-8.222533" />
    <detection t="45" x="192.61" y="72.953" z="-8.073031" />
    <detection t="46" x="190.845" y="72.934" z="-7.8332586" />
    <detection t="47" x="189.083" y="72.885" z="-7.798321" />
    <detection t="48" x="187.319" y="72.904" z="-7.689519" />
    <detection t="49" x="185.555" y="72.928" z="-7.5907717" />
    <detection t="50" x="183.772" y="72.896" z="-7.7127004" />
    <detection t="51" x="182.014" y="72.882" z="-7.5882" />
    <detection t="52" x="180.25" y="72.885" z="-7.5320296" />
    <detection t="53" x="178.489" y="72.889" z="-7.4807467" />
    <detection t="54" x="176.738" y="72.893" z="-7.5588703" />
    <detection t="55" x="174.925" y="72.886" z="-7.5966735" />
    <detection t="56" x="173.17" y="72.908" z="-7.512634" />
    <detection t="57" x="171.465" y="72.886" z="-7.4840946" />
    <detection t="58" x="169.725" y="72.863" z="-7.535588" />
    <detection t="59" x="167.99" y="72.822" z="-7.315489" />
    <detection t="60" x="166.24" y="72.835" z="-7.3909316" />
    <detection t="61" x="164.529" y="72.813" z="-7.258031" />
    <detection t="62" x="162.799" y="72.807" z="-7.275359" />
    <detection t="63" x="161.087" y="72.806" z="-7.410387" />
    <detection t="64" x="159.356" y="72.798" z="-7.1503496" />
    <detection t="65" x="157.613" y="72.817" z="-7.222845" />
    <detection t="66" x="155.918" y="72.842" z="-7.189389" />
    <detection t="67" x="154.208" y="72.861" z="-7.140677" />
    <detection t="68" x="152.469" y="72.87" z="-7.226286" />
    <detection t="69" x="150.799" y="72.867" z="-7.0594487" />
    <detection t="70" x="149.122" y="72.856" z="-7.020428" />
    <detection t="71" x="147.399" y="72.855" z="-6.927518" />
    <detection t="72" x="145.719" y="72.888" z="-6.696175" />
    <detection t="73" x="144.004" y="72.936" z="-6.8476253" />
    <detection t="74" x="142.303" y="72.953" z="-6.915973" />
    <detection t="75" x="140.593" y="72.941" z="-6.8264246" />
    <detection t="76" x="138.904" y="72.948" z="-6.778483" />
    <detection t="77" x="137.2" y="72.971" z="-6.889712" />
    <detection t="78" x="135.511" y="72.961" z="-6.785805" />
    <detection t="79" x="133.843" y="72.982" z="-6.611277" />
    <detection t="80" x="132.165" y="72.981" z="-6.5661187" />
    <detection t="81" x="130.511" y="72.985" z="-6.71496" />
    <detection t="82" x="128.82" y="72.986" z="-6.609507" />
    <detection t="83" x="127.177" y="72.993" z="-6.707652" />
    <detection t="84" x="125.511" y="72.981" z="-6.6109133" />
    <detection t="85" x="123.849" y="72.954" z="-6.487298" />
    <detection t="86" x="122.227" y="72.983" z="-6.581398" />
    <detection t="87" x="120.578" y="73.024" z="-6.56776" />
    <detection t="88" x="118.94" y="73.005" z="-6.4986267" />
    <detection t="89" x="117.3" y="73.035" z="-6.293548" />
    <detection t="90" x="115.655" y="73.038" z="-6.2206464" />
    <detection t="91" x="114.03" y="73.016" z="-6.1713448" />
    <detection t="92" x="112.381" y="73.045" z="-6.297839" />
    <detection t="93" x="110.729" y="73.083" z="-6.1834965" />
    <detection t="94" x="109.092" y="73.102" z="-6.2044106" />
    <detection t="95" x="107.472" y="73.1" z="-6.2600446" />
    <detection t="96" x="105.855" y="73.154" z="-6.095424" />
    <detection t="97" x="104.246" y="73.132" z="-5.920321" />
    <detection t="98" x="102.626" y="73.175" z="-6.2541733" />
    <detection t="99" x="101.007" y="73.218" z="-6.038575" />
  </particle>
  <particle nSpots="117">
    <detection t="4398" x="514.223" y="67.268" z="-16.555134" />
    <detection t="4399" x="501.658" y="66.99" z="-16.872599" />
    <detection t="4400" x="488.915" y="66.783" z="-16.86358" />
    <detection t="4401" x="476.114" y="66.644" z="-16.961224" />
    <detection t="4402" x="463.344" y="66.532" z="-16.772339" />
    <detection t="4403" x="450.594" y="66.422" z="-16.862267" />
    <detection t="4404" x="437.875" y="66.284" z="-16.87553" />
    <detection t="4405" x="425.174" y="66.11" z="-16.751455" />
    <detection t="4406" x="412.452" y="65.93" z="-16.658104" />
    <detection t="4407" x="399.703" y="65.77" z="-16.50038" />
    <detection t="4408" x="386.943" y="65.648" z="-16.780945" />
    <detection t="4409" x="374.228" y="65.496" z="-16.665564" />
    <detection t="4410" x="361.476" y="65.314" z="-16.449453" />
    <detection t="4411" x="348.766" y="65.122" z="-16.5692" />
    <detection t="4412" x="336.076" y="64.92" z="-16.253864" />
    <detection t="4413" x="323.387" y="64.766" z="-16.435637" />
    <detection t="4414" x="312.557" y="64.663" z="-15.190986" />
    <detection t="4415" x="305.819" y="64.613" z="-12.423138" />
    <detection t="4416" x="301.198" y="64.602" z="-10.255736" />
    <detection t="4417" x="297.478" y="64.594" z="-9.403992" />
    <detection t="4418" x="294.207" y="64.627" z="-8.196497" />
    <detection t="4419" x="291.239" y="64.638" z="-7.554601" />
    <detection t="4420" x="288.428" y="64.71" z="-7.255667" />
    <detection t="4421" x="285.744" y="64.707" z="-6.8537393" />
    <detection t="4422" x="283.183" y="64.734" z="-6.5603914" />
    <detection t="4423" x="280.709" y="64.74" z="-6.50647" />
    <detection t="4424" x="278.304" y="64.757" z="-6.496163" />
    <detection t="4425" x="275.934" y="64.759" z="-6.301499" />
    <detection t="4426" x="273.651" y="64.767" z="-6.1628194" />
    <detection t="4427" x="271.39" y="64.761" z="-6.0553417" />
    <detection t="4428" x="269.144" y="64.756" z="-6.1985526" />
    <detection t="4429" x="266.939" y="64.784" z="-6.2438116" />
    <detection t="4430" x="264.735" y="64.772" z="-6.212951" />
    <detection t="4431" x="262.565" y="64.75" z="-6.0753064" />
    <detection t="4432" x="260.417" y="64.751" z="-6.067209" />
    <detection t="4433" x="258.31" y="64.775" z="-6.034701" />
    <detection t="4434" x="256.199" y="64.8" z="-5.9175634" />
    <detection t="4435" x="254.125" y="64.774" z="-5.9817615" />
    <detection t="4436" x="251.999" y="64.789" z="-5.748178" />
    <detection t="4437" x="249.92" y="64.78" z="-5.74811" />
    <detection t="4438" x="247.849" y="64.772" z="-5.6876526" />
    <detection t="4439" x="245.776" y="64.757" z="-5.7370453" />
    <detection t="4440" x="243.708" y="64.737" z="-5.6325135" />
    <detection t="4441" x="241.625" y="64.743" z="-5.5942063" />
    <detection t="4442" x="239.589" y="64.744" z="-5.5129104" />
    <detection t="4443" x="237.512" y="64.702" z="-5.532611" />
    <detection t="4444" x="235.49" y="64.697" z="-5.5028915" />
    <detection t="4445" x="233.427" y="64.675" z="-5.45231" />
    <detection t="4446" x="231.371" y="64.69" z="-5.5257144" />
    <detection t="4447" x="229.374" y="64.661" z="-5.4046693" />
    <detection t="4448" x="227.295" y="64.637" z="-5.3361154" />
    <detection t="4449" x="225.273" y="64.653" z="-5.3565707" />
    <detection t="4450" x="223.242" y="64.641" z="-5.3049684" />
    <detection t="4451" x="221.212" y="64.622" z="-5.1922655" />
    <detection t="4452" x="219.247" y="64.594" z="-4.9921613" />
    <detection t="4453" x="217.208" y="64.599" z="-5.096001" />
    <detection t="4454" x="215.212" y="64.597" z="-5.018376" />
    <detection t="4455" x="213.214" y="64.557" z="-4.866208" />
    <detection t="4456" x="211.229" y="64.575" z="-4.9170175" />
    <detection t="4457" x="209.25" y="64.552" z="-4.745165" />
    <detection t="4458" x="207.223" y="64.541" z="-4.7090015" />
    <detection t="4459" x="205.218" y="64.542" z="-4.547748" />
    <detection t="4460" x="203.216" y="64.534" z="-4.5543942" />
    <detection t="4461" x="201.266" y="64.499" z="-4.4763694" />
    <detection t="4462" x="199.273" y="64.508" z="-4.5233417" />
    <detection t="4463" x="197.329" y="64.523" z="-4.4049087" />
    <detection t="4464" x="195.364" y="64.532" z="-4.494805" />
    <detection t="4465" x="193.39" y="64.513" z="-4.410712" />
    <detection t="4466" x="191.401" y="64.532" z="-4.261776" />
    <detection t="4467" x="189.444" y="64.519" z="-4.2998176" />
    <detection t="4468" x="187.502" y="64.491" z="-4.222915" />
    <detection t="4469" x="185.537" y="64.484" z="-4.169576" />
    <detection t="4470" x="183.592" y="64.468" z="-3.969578" />
    <detection t="4471" x="181.666" y="64.493" z="-4.074131" />
    <detection t="4472" x="179.735" y="64.511" z="-3.982908" />
    <detection t="4473" x="177.842" y="64.521" z="-3.944184" />
    <detection t="4474" x="175.896" y="64.522" z="-3.7054899" />
    <detection t="4475" x="173.952" y="64.532" z="-3.7372954" />
    <detection t="4476" x="171.984" y="64.547" z="-3.6931336" />
    <detection t="4477" x="170.05" y="64.572" z="-3.6881373" />
    <detection t="4478" x="168.1" y="64.568" z="-3.8546402" />
    <detection t="4479" x="166.224" y="64.58" z="-3.6925888" />
    <detection t="4480" x="164.33" y="64.582" z="-3.7387311" />
    <detection t="4481" x="162.427" y="64.596" z="-3.6289842" />
    <detection t="4482" x="160.54" y="64.625" z="-3.528061" />
    <detection t="4483" x="158.645" y="64.643" z="-3.4839027" />
    <detection t="4484" x="156.744" y="64.661" z="-3.4780288" />
    <detection t="4485" x="154.816" y="64.652" z="-3.3699005" />
    <detection t="4486" x="152.936" y="64.673" z="-3.2814548" />
    <detection t="4487" x="151.06" y="64.705" z="-3.2838752" />
    <detection t="4488" x="149.168" y="64.734" z="-3.1492474" />
    <detection t="4489" x="147.286" y="64.74" z="-3.0290072" />
    <detection t="4490" x="145.378" y="64.753" z="-3.068093" />
    <detection t="4491" x="143.473" y="64.797" z="-2.9073412" />
    <detection t="4492" x="141.642" y="64.808" z="-2.8699267" />
    <detection t="4493" x="139.798" y="64.826" z="-3.039563" />
    <detection t="4494" x="137.909" y="64.816" z="-3.0010474" />
    <detection t="4495" x="136.047" y="64.882" z="-3.1347344" />
    <detection t="4496" x="134.176" y="64.92" z="-2.5730097" />
    <detection t="4497" x="132.336" y="64.937" z="-2.8330052" />
    <detection t="4498" x="130.514" y="64.996" z="-2.5024948" />
    <detection t="4499" x="128.67" y="65.02" z="-2.5359402" />
    <detection t="4500" x="126.804" y="65.05" z="-2.3051674" />
    <detection t="4501" x="124.985" y="65.057" z="-2.5825675" />
    <detection t="4502" x="123.157" y="65.109" z="-2.3473194" />
    <detection t="4503" x="121.313" y="65.118" z="-2.2954" />
    <detection t="4504" x="119.512" y="65.156" z="-2.2919643" />
    <detection t="4505" x="117.657" y="65.147" z="-2.37668" />
    <detection t="4506" x="115.858" y="65.232" z="-2.4970045" />
    <detection t="4507" x="114.073" y="65.242" z="-1.8614192" />
    <detection t="4508" x="112.256" y="65.292" z="-1.6990973" />
    <detection t="4509" x="110.421" y="65.334" z="-1.6705639" />
    <detection t="4510" x="108.648" y="65.364" z="-1.8012279" />
    <detection t="4511" x="106.813" y="65.374" z="-1.6430445" />
    <detection t="4512" x="105.069" y="65.409" z="-1.5121841" />
    <detection t="4513" x="103.315" y="65.406" z="-1.5853512" />
    <detection t="4514" x="101.528" y="65.449" z="-1.5395308" />
  </particle>
  <particle nSpots="223">
    <detection t="69" x="516.177" y="84.441" z="-18.669165" />
    <detection t="70" x="508.624" y="84.295" z="-19.241348" />
    <detection t="71" x="501.053" y="84.078" z="-18.75436" />
    <detection t="72" x="493.399" y="83.889" z="-18.705853" />
    <detection t="73" x="485.737" y="83.73" z="-19.184025" />
    <detection t="74" x="477.979" y="83.64" z="-19.123531" />
    <detection t="75" x="470.295" y="83.667" z="-18.817392" />
    <detection t="76" x="462.72" y="83.641" z="-18.71483" />
    <detection t="77" x="455.092" y="83.518" z="-18.44616" />
    <detection t="78" x="447.394" y="83.407" z="-18.764996" />
    <detection t="79" x="439.761" y="83.404" z="-19.052277" />
    <detection t="80" x="432.126" y="83.293" z="-18.6442" />
    <detection t="81" x="424.448" y="83.202" z="-18.512407" />
    <detection t="82" x="416.825" y="83.084" z="-18.631468" />
    <detection t="83" x="409.146" y="82.969" z="-18.278683" />
    <detection t="84" x="401.469" y="82.876" z="-18.574114" />
    <detection t="85" x="393.736" y="82.81" z="-18.664282" />
    <detection t="86" x="386.073" y="82.779" z="-18.489403" />
    <detection t="87" x="378.363" y="82.67" z="-18.758667" />
    <detection t="88" x="370.683" y="82.591" z="-18.055794" />
    <detection t="89" x="363.057" y="82.479" z="-18.339336" />
    <detection t="90" x="355.361" y="82.31" z="-17.999338" />
    <detection t="91" x="347.655" y="82.244" z="-18.01456" />
    <detection t="92" x="339.988" y="82.198" z="-18.20133" />
    <detection t="93" x="332.216" y="82.057" z="-18.027685" />
    <detection t="94" x="324.294" y="82.029" z="-18.142338" />
    <detection t="95" x="316.801" y="82.688" z="-17.820734" />
    <detection t="96" x="311.425" y="84.088" z="-17.01183" />
    <detection t="97" x="307.982" y="85.584" z="-16.355915" />
    <detection t="98" x="305.313" y="87.046" z="-15.729121" />
    <detection t="99" x="303.349" y="88.361" z="-14.933317" />
    <detection t="100" x="301.74" y="89.247" z="-14.972648" />
    <detection t="101" x="300.311" y="89.97" z="-14.633692" />
    <detection t="102" x="298.906" y="90.743" z="-14.671079" />
    <detection t="103" x="297.656" y="91.503" z="-14.397282" />
    <detection t="104" x="296.511" y="92.2" z="-14.100145" />
    <detection t="105" x="295.411" y="92.893" z="-13.692868" />
    <detection t="106" x="294.346" y="93.444" z="-13.880298" />
    <detection t="107" x="293.278" y="93.937" z="-13.402095" />
    <detection t="108" x="292.25" y="94.394" z="-13.542213" />
    <detection t="109" x="291.202" y="94.793" z="-13.415928" />
    <detection t="110" x="290.103" y="95.124" z="-13.395354" />
    <detection t="111" x="289.009" y="95.404" z="-13.516382" />
    <detection t="112" x="287.945" y="95.686" z="-13.50503" />
    <detection t="113" x="286.822" y="95.948" z="-13.437332" />
    <detection t="114" x="285.718" y="96.17" z="-13.245527" />
    <detection t="115" x="284.624" y="96.363" z="-13.285455" />
    <detection t="116" x="283.527" y="96.553" z="-13.398515" />
    <detection t="117" x="282.436" y="96.757" z="-13.171086" />
    <detection t="118" x="281.315" y="96.923" z="-13.403044" />
    <detection t="119" x="280.246" y="97.084" z="-13.138263" />
    <detection t="120" x="279.15" y="97.219" z="-13.023668" />
    <detection t="121" x="278.044" y="97.334" z="-13.059827" />
    <detection t="122" x="276.947" y="97.444" z="-12.881426" />
    <detection t="123" x="275.856" y="97.574" z="-13.208116" />
    <detection t="124" x="274.763" y="97.662" z="-12.632517" />
    <detection t="125" x="273.659" y="97.76" z="-13.22692" />
    <detection t="126" x="272.571" y="97.846" z="-13.311409" />
    <detection t="127" x="271.464" y="97.921" z="-12.750192" />
    <detection t="128" x="270.381" y="97.987" z="-13.05827" />
    <detection t="129" x="269.285" y="98.047" z="-13.115262" />
    <detection t="130" x="268.179" y="98.098" z="-13.397714" />
    <detection t="131" x="267.062" y="98.143" z="-13.378073" />
    <detection t="132" x="265.989" y="98.201" z="-13.16071" />
    <detection t="133" x="264.857" y="98.248" z="-13.2047205" />
    <detection t="134" x="263.748" y="98.262" z="-12.643163" />
    <detection t="135" x="262.632" y="98.304" z="-12.975917" />
    <detection t="136" x="261.517" y="98.336" z="-12.470693" />
    <detection t="137" x="260.403" y="98.322" z="-12.87426" />
    <detection t="138" x="259.286" y="98.376" z="-13.218577" />
    <detection t="139" x="258.174" y="98.413" z="-13.156509" />
    <detection t="140" x="257.063" y="98.439" z="-12.939619" />
    <detection t="141" x="255.937" y="98.443" z="-13.101632" />
    <detection t="142" x="254.827" y="98.44" z="-12.712709" />
    <detection t="143" x="253.692" y="98.464" z="-13.145786" />
    <detection t="144" x="252.604" y="98.463" z="-13.107349" />
    <detection t="145" x="251.497" y="98.461" z="-13.120515" />
    <detection t="146" x="250.398" y="98.475" z="-13.164211" />
    <detection t="147" x="249.304" y="98.466" z="-12.757343" />
    <detection t="148" x="248.183" y="98.479" z="-13.060617" />
    <detection t="149" x="247.047" y="98.442" z="-12.900945" />
    <detection t="150" x="245.933" y="98.435" z="-13.142797" />
    <detection t="151" x="244.828" y="98.422" z="-12.844856" />
    <detection t="152" x="243.731" y="98.401" z="-13.015327" />
    <detection t="153" x="242.61" y="98.392" z="-12.784847" />
    <detection t="154" x="241.496" y="98.395" z="-13.033755" />
    <detection t="155" x="240.392" y="98.386" z="-12.640018" />
    <detection t="156" x="239.26" y="98.362" z="-12.9876795" />
    <detection t="157" x="238.163" y="98.367" z="-12.708782" />
    <detection t="158" x="237.034" y="98.325" z="-12.328262" />
    <detection t="159" x="235.945" y="98.306" z="-12.690458" />
    <detection t="160" x="234.832" y="98.297" z="-12.334802" />
    <detection t="161" x="233.715" y="98.27" z="-12.507425" />
    <detection t="162" x="232.6" y="98.258" z="-12.370428" />
    <detection t="163" x="231.486" y="98.217" z="-12.798021" />
    <detection t="164" x="230.381" y="98.197" z="-12.469232" />
    <detection t="165" x="229.281" y="98.153" z="-12.799194" />
    <detection t="166" x="228.179" y="98.113" z="-12.717477" />
    <detection t="167" x="227.08" y="98.078" z="-12.829958" />
    <detection t="168" x="225.973" y="98.039" z="-12.64265" />
    <detection t="169" x="224.869" y="97.998" z="-12.067843" />
    <detection t="170" x="223.763" y="97.963" z="-12.67836" />
    <detection t="171" x="222.618" y="97.943" z="-12.057045" />
    <detection t="172" x="221.546" y="97.925" z="-12.622679" />
    <detection t="173" x="220.406" y="97.871" z="-12.32394" />
    <detection t="174" x="219.308" y="97.858" z="-12.613573" />
    <detection t="175" x="218.217" y="97.81" z="-12.680269" />
    <detection t="176" x="217.116" y="97.779" z="-12.598917" />
    <detection t="177" x="216.019" y="97.747" z="-12.717451" />
    <detection t="178" x="214.907" y="97.718" z="-12.453106" />
    <detection t="179" x="213.822" y="97.685" z="-12.575667" />
    <detection t="180" x="212.698" y="97.66" z="-11.935704" />
    <detection t="181" x="211.593" y="97.654" z="-12.436096" />
    <detection t="182" x="210.524" y="97.634" z="-12.46887" />
    <detection t="183" x="209.404" y="97.625" z="-12.214617" />
    <detection t="184" x="208.3" y="97.617" z="-12.480885" />
    <detection t="185" x="207.21" y="97.593" z="-11.946438" />
    <detection t="186" x="206.129" y="97.598" z="-12.375932" />
    <detection t="187" x="205.021" y="97.569" z="-11.845821" />
    <detection t="188" x="203.933" y="97.53" z="-12.238954" />
    <detection t="189" x="202.867" y="97.537" z="-12.571722" />
    <detection t="190" x="201.79" y="97.542" z="-12.00536" />
    <detection t="191" x="200.688" y="97.496" z="-12.330651" />
    <detection t="192" x="199.629" y="97.467" z="-12.382155" />
    <detection t="193" x="198.526" y="97.471" z="-12.07222" />
    <detection t="194" x="197.457" y="97.456" z="-12.421882" />
    <detection t="195" x="196.407" y="97.436" z="-12.3403" />
    <detection t="196" x="195.328" y="97.4" z="-12.024218" />
    <detection t="197" x="194.244" y="97.388" z="-12.009286" />
    <detection t="198" x="193.198" y="97.373" z="-12.055153" />
    <detection t="199" x="192.09" y="97.346" z="-11.277152" />
    <detection t="200" x="191.003" y="97.329" z="-11.980473" />
    <detection t="201" x="189.981" y="97.336" z="-12.040765" />
    <detection t="202" x="188.921" y="97.324" z="-11.413298" />
    <detection t="203" x="187.855" y="97.321" z="-11.927677" />
    <detection t="204" x="186.798" y="97.338" z="-12.029101" />
    <detection t="205" x="185.713" y="97.323" z="-11.267239" />
    <detection t="206" x="184.637" y="97.345" z="-11.672504" />
    <detection t="207" x="183.606" y="97.335" z="-11.874612" />
    <detection t="208" x="182.5" y="97.346" z="-11.2803135" />
    <detection t="209" x="181.453" y="97.337" z="-11.29029" />
    <detection t="210" x="180.402" y="97.34" z="-11.808141" />
    <detection t="211" x="179.368" y="97.316" z="-12.082756" />
    <detection t="212" x="178.334" y="97.328" z="-11.140088" />
    <detection t="213" x="177.296" y="97.319" z="-11.442747" />
    <detection t="214" x="176.258" y="97.335" z="-11.528071" />
    <detection t="215" x="175.247" y="97.318" z="-11.781429" />
    <detection t="216" x="174.195" y="97.298" z="-11.656503" />
    <detection t="217" x="173.154" y="97.288" z="-10.899261" />
    <detection t="218" x="172.122" y="97.29" z="-11.38829" />
    <detection t="219" x="171.08" y="97.27" z="-11.740189" />
    <detection t="220" x="170.059" y="97.269" z="-11.867692" />
    <detection t="221" x="169.043" y="97.261" z="-11.8619585" />
    <detection t="222" x="168.006" y="97.26" z="-11.261892" />
    <detection t="223" x="166.948" y="97.238" z="-11.481814" />
    <detection t="224" x="165.937" y="97.24" z="-11.6868" />
    <detection t="225" x="164.901" y="97.228" z="-11.798182" />
    <detection t="226" x="163.877" y="97.231" z="-10.982957" />
    <detection t="227" x="162.883" y="97.215" z="-11.042442" />
    <detection t="228" x="161.903" y="97.193" z="-11.457781" />
    <detection t="229" x="160.862" y="97.218" z="-11.514413" />
    <detection t="230" x="159.797" y="97.208" z="-11.5632715" />
    <detection t="231" x="158.77" y="97.194" z="-11.6750965" />
    <detection t="232" x="157.736" y="97.21" z="-11.286584" />
    <detection t="233" x="156.691" y="97.21" z="-11.401507" />
    <detection t="234" x="155.695" y="97.206" z="-11.5995865" />
    <detection t="235" x="154.647" y="97.223" z="-11.492668" />
    <detection t="236" x="153.609" y="97.227" z="-11.320885" />
    <detection t="237" x="152.593" y="97.219" z="-11.265216" />
    <detection t="238" x="151.576" y="97.225" z="-11.2581005" />
    <detection t="239" x="150.596" y="97.244" z="-11.333365" />
    <detection t="240" x="149.595" y="97.206" z="-11.477114" />
    <detection t="241" x="148.609" y="97.207" z="-11.418398" />
    <detection t="242" x="147.594" y="97.182" z="-11.510796" />
    <detection t="243" x="146.607" y="97.171" z="-11.415811" />
    <detection t="244" x="145.585" y="97.174" z="-11.248178" />
    <detection t="245" x="144.579" y="97.131" z="-11.180604" />
    <detection t="246" x="143.563" y="97.115" z="-11.182433" />
    <detection t="247" x="142.593" y="97.073" z="-11.148882" />
    <detection t="248" x="141.584" y="97.078" z="-11.332077" />
    <detection t="249" x="140.564" y="97.015" z="-11.093727" />
    <detection t="250" x="139.56" y="96.939" z="-11.118028" />
    <detection t="251" x="138.55" y="96.917" z="-11.15709" />
    <detection t="252" x="137.536" y="96.9" z="-10.7141905" />
    <detection t="253" x="136.53" y="96.859" z="-10.652511" />
    <detection t="254" x="135.529" y="96.865" z="-10.758141" />
    <detection t="255" x="134.537" y="96.851" z="-10.8165655" />
    <detection t="256" x="133.554" y="96.837" z="-10.855163" />
    <detection t="257" x="132.559" y="96.81" z="-10.904788" />
    <detection t="258" x="131.558" y="96.791" z="-10.95039" />
    <detection t="259" x="130.622" y="96.779" z="-10.939197" />
    <detection t="260" x="129.648" y="96.771" z="-11.015558" />
    <detection t="261" x="128.695" y="96.76" z="-10.998758" />
    <detection t="262" x="127.703" y="96.772" z="-10.933502" />
    <detection t="263" x="126.747" y="96.775" z="-10.824643" />
    <detection t="264" x="125.813" y="96.741" z="-10.774479" />
    <detection t="265" x="124.839" y="96.725" z="-10.809515" />
    <detection t="266" x="123.892" y="96.737" z="-10.83206" />
    <detection t="267" x="122.97" y="96.714" z="-10.570431" />
    <detection t="268" x="121.979" y="96.686" z="-10.35984" />
    <detection t="269" x="121.031" y="96.668" z="-10.274754" />
    <detection t="270" x="120.106" y="96.64" z="-10.371594" />
    <detection t="271" x="119.145" y="96.614" z="-10.473008" />
    <detection t="272" x="118.203" y="96.571" z="-10.19777" />
    <detection t="273" x="117.274" y="96.513" z="-10.194961" />
    <detection t="274" x="116.337" y="96.475" z="-10.6396475" />
    <detection t="275" x="115.399" y="96.425" z="-10.770613" />
    <detection t="276" x="114.461" y="96.391" z="-10.555427" />
    <detection t="277" x="113.553" y="96.345" z="-10.4640875" />
    <detection t="278" x="112.615" y="96.293" z="-10.34529" />
    <detection t="279" x="111.68" y="96.248" z="-10.375315" />
    <detection t="280" x="110.76" y="96.184" z="-10.336832" />
    <detection t="281" x="109.828" y="96.134" z="-10.260676" />
    <detection t="282" x="108.893" y="96.073" z="-10.451412" />
    <detection t="283" x="107.972" y="96.013" z="-10.135267" />
    <detection t="284" x="107.04" y="95.958" z="-10.347773" />
    <detection t="285" x="106.106" y="95.912" z="-10.452" />
    <detection t="286" x="105.148" y="95.844" z="-10.445956" />
    <detection t="287" x="104.227" y="95.82" z="-10.663792" />
    <detection t="288" x="103.273" y="95.755" z="-10.7790985" />
    <detection t="289" x="102.329" y="95.677" z="-10.708952" />
    <detection t="290" x="101.394" y="95.667" z="-10.718124" />
    <detection t="291" x="100.404" y="95.654" z="-10.684124" />
  </particle>
  <particle nSpots="145">
    <detection t="4427" x="514.321" y="51.977" z="-15.982048" />
    <detection t="4428" x="502.8" y="51.795" z="-15.855194" />
    <detection t="4429" x="491.186" y="51.614" z="-16.003994" />
    <detection t="4430" x="479.523" y="51.527" z="-15.500698" />
    <detection t="4431" x="467.824" y="51.34" z="-15.975491" />
    <detection t="4432" x="456.194" y="51.237" z="-15.968992" />
    <detection t="4433" x="444.531" y="51.118" z="-15.431213" />
    <detection t="4434" x="432.934" y="51.022" z="-15.716312" />
    <detection t="4435" x="421.26" y="50.845" z="-15.790917" />
    <detection t="4436" x="409.614" y="50.684" z="-15.808801" />
    <detection t="4437" x="397.916" y="50.569" z="-15.778078" />
    <detection t="4438" x="386.237" y="50.406" z="-15.779892" />
    <detection t="4439" x="374.572" y="50.267" z="-15.823709" />
    <detection t="4440" x="362.937" y="50.073" z="-15.6182" />
    <detection t="4441" x="351.273" y="49.935" z="-15.735162" />
    <detection t="4442" x="339.615" y="49.731" z="-15.41808" />
    <detection t="4443" x="327.905" y="49.476" z="-15.493397" />
    <detection t="4444" x="316.691" y="48.612" z="-14.791469" />
    <detection t="4445" x="309.845" y="46.99" z="-11.516231" />
    <detection t="4446" x="305.937" y="45.415" z="-9.609328" />
    <detection t="4447" x="303.16" y="44.085" z="-8.235152" />
    <detection t="4448" x="300.839" y="42.961" z="-7.363874" />
    <detection t="4449" x="298.757" y="41.952" z="-6.423466" />
    <detection t="4450" x="296.786" y="41.04" z="-5.988773" />
    <detection t="4451" x="294.906" y="40.22" z="-5.500581" />
    <detection t="4452" x="293.107" y="39.479" z="-4.738423" />
    <detection t="4453" x="291.321" y="38.82" z="-4.3885946" />
    <detection t="4454" x="289.548" y="38.237" z="-4.4868364" />
    <detection t="4455" x="287.806" y="37.722" z="-4.303865" />
    <detection t="4456" x="286.062" y="37.269" z="-3.7709372" />
    <detection t="4457" x="284.307" y="36.855" z="-4.002484" />
    <detection t="4458" x="282.553" y="36.46" z="-3.8201709" />
    <detection t="4459" x="280.827" y="36.156" z="-3.723357" />
    <detection t="4460" x="279.091" y="35.869" z="-3.4980981" />
    <detection t="4461" x="277.345" y="35.605" z="-3.4152448" />
    <detection t="4462" x="275.604" y="35.408" z="-3.3445797" />
    <detection t="4463" x="273.933" y="35.27" z="-3.162374" />
    <detection t="4464" x="272.154" y="35.034" z="-3.4118302" />
    <detection t="4465" x="270.373" y="34.88" z="-2.9513812" />
    <detection t="4466" x="268.682" y="34.73" z="-3.005721" />
    <detection t="4467" x="266.85" y="34.625" z="-3.429128" />
    <detection t="4468" x="265.164" y="34.506" z="-3.2555864" />
    <detection t="4469" x="263.414" y="34.411" z="-3.2184355" />
    <detection t="4470" x="261.63" y="34.33" z="-3.0817149" />
    <detection t="4471" x="259.887" y="34.253" z="-3.1007276" />
    <detection t="4472" x="258.136" y="34.186" z="-3.2195823" />
    <detection t="4473" x="256.387" y="34.094" z="-2.90969" />
    <detection t="4474" x="254.677" y="33.998" z="-3.0655115" />
    <detection t="4475" x="252.927" y="33.935" z="-2.9924266" />
    <detection t="4476" x="251.192" y="33.898" z="-3.0265357" />
    <detection t="4477" x="249.461" y="33.853" z="-2.8793814" />
    <detection t="4478" x="247.696" y="33.792" z="-2.8652742" />
    <detection t="4479" x="245.985" y="33.788" z="-2.753585" />
    <detection t="4480" x="244.283" y="33.78" z="-2.8029811" />
    <detection t="4481" x="242.59" y="33.747" z="-2.7651265" />
    <detection t="4482" x="240.869" y="33.712" z="-2.840463" />
    <detection t="4483" x="239.151" y="33.697" z="-2.5979562" />
    <detection t="4484" x="237.443" y="33.665" z="-2.5794737" />
    <detection t="4485" x="235.734" y="33.664" z="-2.6338308" />
    <detection t="4486" x="234.033" y="33.679" z="-2.6858943" />
    <detection t="4487" x="232.29" y="33.646" z="-2.5568922" />
    <detection t="4488" x="230.573" y="33.663" z="-2.6160266" />
    <detection t="4489" x="228.858" y="33.66" z="-2.4625545" />
    <detection t="4490" x="227.158" y="33.638" z="-2.5701587" />
    <detection t="4491" x="225.421" y="33.652" z="-2.600393" />
    <detection t="4492" x="223.7" y="33.62" z="-2.5780494" />
    <detection t="4493" x="222.005" y="33.614" z="-2.2522848" />
    <detection t="4494" x="220.304" y="33.613" z="-2.4064276" />
    <detection t="4495" x="218.573" y="33.615" z="-2.3674386" />
    <detection t="4496" x="216.863" y="33.606" z="-2.1656034" />
    <detection t="4497" x="215.162" y="33.576" z="-2.2116864" />
    <detection t="4498" x="213.495" y="33.551" z="-2.279217" />
    <detection t="4499" x="211.789" y="33.521" z="-2.288106" />
    <detection t="4500" x="210.106" y="33.518" z="-2.032098" />
    <detection t="4501" x="208.431" y="33.509" z="-2.213199" />
    <detection t="4502" x="206.782" y="33.492" z="-2.1323516" />
    <detection t="4503" x="205.083" y="33.479" z="-2.1060772" />
    <detection t="4504" x="203.421" y="33.462" z="-1.9026558" />
    <detection t="4505" x="201.753" y="33.433" z="-1.6196378" />
    <detection t="4506" x="200.123" y="33.431" z="-1.7338103" />
    <detection t="4507" x="198.458" y="33.397" z="-2.0786064" />
    <detection t="4508" x="196.798" y="33.366" z="-1.9987102" />
    <detection t="4509" x="195.175" y="33.388" z="-1.9561975" />
    <detection t="4510" x="193.507" y="33.364" z="-1.9314349" />
    <detection t="4511" x="191.869" y="33.352" z="-1.7302325" />
    <detection t="4512" x="190.288" y="33.322" z="-1.7276419" />
    <detection t="4513" x="188.631" y="33.327" z="-1.5839858" />
    <detection t="4514" x="187.027" y="33.324" z="-1.7463428" />
    <detection t="4515" x="185.385" y="33.323" z="-1.5713143" />
    <detection t="4516" x="183.78" y="33.311" z="-1.5233167" />
    <detection t="4517" x="182.186" y="33.308" z="-1.4722651" />
    <detection t="4518" x="180.583" y="33.294" z="-1.4612418" />
    <detection t="4519" x="178.974" y="33.323" z="-1.3692969" />
    <detection t="4520" x="177.365" y="33.317" z="-1.5357466" />
    <detection t="4521" x="175.732" y="33.319" z="-1.3921131" />
    <detection t="4522" x="174.131" y="33.32" z="-1.3226383" />
    <detection t="4523" x="172.55" y="33.32" z="-1.3240774" />
    <detection t="4524" x="171.0" y="33.333" z="-1.2454647" />
    <detection t="4525" x="169.384" y="33.323" z="-1.19764" />
    <detection t="4526" x="167.819" y="33.294" z="-1.149181" />
    <detection t="4527" x="166.239" y="33.28" z="-1.2182512" />
    <detection t="4528" x="164.656" y="33.278" z="-1.2831696" />
    <detection t="4529" x="163.077" y="33.274" z="-1.2102262" />
    <detection t="4530" x="161.496" y="33.259" z="-1.0238646" />
    <detection t="4531" x="159.974" y="33.266" z="-0.9115618" />
    <detection t="4532" x="158.454" y="33.272" z="-1.0018098" />
    <detection t="4533" x="156.881" y="33.258" z="-0.85759145" />
    <detection t="4534" x="155.357" y="33.301" z="-1.0336605" />
    <detection t="4535" x="153.789" y="33.284" z="-0.94188184" />
    <detection t="4536" x="152.285" y="33.312" z="-0.7691768" />
    <detection t="4537" x="150.76" y="33.333" z="-0.7890529" />
    <detection t="4538" x="149.211" y="33.336" z="-0.60450786" />
    <detection t="4539" x="147.673" y="33.341" z="-0.68247706" />
    <detection t="4540" x="146.116" y="33.346" z="-0.5686076" />
    <detection t="4541" x="144.624" y="33.389" z="-0.46490675" />
    <detection t="4542" x="143.059" y="33.404" z="-0.5047998" />
    <detection t="4543" x="141.534" y="33.424" z="-0.40295893" />
    <detection t="4544" x="140.036" y="33.453" z="-0.3163243" />
    <detection t="4545" x="138.494" y="33.469" z="-0.18612808" />
    <detection t="4546" x="136.958" y="33.525" z="-0.3420604" />
    <detection t="4547" x="135.454" y="33.555" z="-0.35268408" />
    <detection t="4548" x="133.97" y="33.564" z="-0.11705179" />
    <detection t="4549" x="132.468" y="33.564" z="-0.2639044" />
    <detection t="4550" x="130.989" y="33.589" z="-0.14492983" />
    <detection t="4551" x="129.465" y="33.606" z="0.005998664" />
    <detection t="4552" x="127.962" y="33.634" z="-0.037986822" />
    <detection t="4553" x="126.483" y="33.69" z="0.07264214" />
    <detection t="4554" x="124.986" y="33.735" z="0.2462458" />
    <detection t="4555" x="123.511" y="33.75" z="0.23957819" />
    <detection t="4556" x="122.04" y="33.752" z="0.1839295" />
    <detection t="4557" x="120.61" y="33.813" z="0.1250779" />
    <detection t="4558" x="119.131" y="33.808" z="0.18651992" />
    <detection t="4559" x="117.671" y="33.848" z="0.27139002" />
    <detection t="4560" x="116.211" y="33.863" z="0.25562435" />
    <detection t="4561" x="114.737" y="33.9" z="0.28021514" />
    <detection t="4562" x="113.266" y="33.922" z="0.40249425" />
    <detection t="4563" x="111.799" y="33.977" z="0.52694464" />
    <detection t="4564" x="110.344" y="33.991" z="0.52576977" />
    <detection t="4565" x="108.885" y="34.017" z="0.64853793" />
    <detection t="4566" x="107.473" y="34.023" z="0.74351555" />
    <detection t="4567" x="106.047" y="34.027" z="0.7664651" />
    <detection t="4568" x="104.663" y="34.073" z="0.5800558" />
    <detection t="4569" x="103.24" y="34.069" z="0.566093" />
    <detection t="4570" x="101.848" y="34.098" z="1.1296527" />
    <detection t="4571" x="100.42" y="34.14" z="0.7654436" />
  </particle>
  <particle nSpots="195">
    <detection t="67" x="508.277" y="47.941" z="-15.6723795" />
    <detection t="68" x="499.465" y="47.83" z="-15.445226" />
    <detection t="69" x="490.617" y="47.676" z="-15.839638" />
    <detection t="70" x="481.743" y="47.593" z="-15.135476" />
    <detection t="71" x="472.769" y="47.512" z="-15.229871" />
    <detection t="72" x="463.919" y="47.32" z="-15.600083" />
    <detection t="73" x="455.04" y="47.278" z="-15.350386" />
    <detection t="74" x="446.12" y="47.147" z="-15.370097" />
    <detection t="75" x="437.307" y="47.024" z="-15.50873" />
    <detection t="76" x="428.395" y="47.04" z="-15.18519" />
    <detection t="77" x="419.538" y="46.782" z="-15.332304" />
    <detection t="78" x="410.747" y="46.723" z="-15.159067" />
    <detection t="79" x="401.842" y="46.638" z="-15.366984" />
    <detection t="80" x="392.913" y="46.504" z="-15.56612" />
    <detection t="81" x="384.07" y="46.337" z="-15.406318" />
    <detection t="82" x="375.155" y="46.242" z="-15.159948" />
    <detection t="83" x="366.348" y="46.074" z="-15.157576" />
    <detection t="84" x="357.464" y="46.046" z="-15.329696" />
    <detection t="85" x="348.596" y="45.866" z="-15.126502" />
    <detection t="86" x="339.729" y="45.706" z="-15.360632" />
    <detection t="87" x="330.768" y="45.574" z="-15.232214" />
    <detection t="88" x="321.646" y="45.225" z="-14.695482" />
    <detection t="89" x="314.266" y="43.507" z="-13.258811" />
    <detection t="90" x="310.43" y="41.413" z="-11.047749" />
    <detection t="91" x="308.186" y="39.703" z="-9.784853" />
    <detection t="92" x="306.531" y="38.246" z="-8.795931" />
    <detection t="93" x="305.121" y="37.011" z="-7.933356" />
    <detection t="94" x="303.861" y="35.913" z="-7.3703628" />
    <detection t="95" x="302.687" y="34.953" z="-6.9242244" />
    <detection t="96" x="301.571" y="34.053" z="-6.4304776" />
    <detection t="97" x="300.466" y="33.243" z="-6.3491464" />
    <detection t="98" x="299.383" y="32.485" z="-6.1044226" />
    <detection t="99" x="298.292" y="31.811" z="-5.320054" />
    <detection t="100" x="297.205" y="31.173" z="-5.601774" />
    <detection t="101" x="296.096" y="30.575" z="-5.4590483" />
    <detection t="102" x="294.984" y="30.074" z="-5.3139424" />
    <detection t="103" x="293.858" y="29.534" z="-5.0033655" />
    <detection t="104" x="292.772" y="29.093" z="-4.8867054" />
    <detection t="105" x="291.614" y="28.677" z="-4.7953243" />
    <detection t="106" x="290.484" y="28.264" z="-4.5427094" />
    <detection t="107" x="289.322" y="27.951" z="-4.616735" />
    <detection t="108" x="288.148" y="27.63" z="-4.599425" />
    <detection t="109" x="286.986" y="27.337" z="-4.3153195" />
    <detection t="110" x="285.792" y="27.073" z="-4.405089" />
    <detection t="111" x="284.603" y="26.846" z="-4.3868074" />
    <detection t="112" x="283.375" y="26.678" z="-4.4027042" />
    <detection t="113" x="282.159" y="26.513" z="-4.1966662" />
    <detection t="114" x="280.898" y="26.29" z="-4.1841617" />
    <detection t="115" x="279.686" y="26.156" z="-4.1609826" />
    <detection t="116" x="278.425" y="26.02" z="-4.1185174" />
    <detection t="117" x="277.16" y="25.879" z="-4.1744394" />
    <detection t="118" x="275.844" y="25.76" z="-3.9851925" />
    <detection t="119" x="274.585" y="25.649" z="-3.9784954" />
    <detection t="120" x="273.288" y="25.561" z="-4.103803" />
    <detection t="121" x="271.983" y="25.471" z="-3.9577053" />
    <detection t="122" x="270.706" y="25.435" z="-3.9075696" />
    <detection t="123" x="269.382" y="25.366" z="-3.946575" />
    <detection t="124" x="268.016" y="25.339" z="-3.7262387" />
    <detection t="125" x="266.692" y="25.271" z="-3.9415252" />
    <detection t="126" x="265.363" y="25.224" z="-3.906884" />
    <detection t="127" x="264.032" y="25.18" z="-3.9701307" />
    <detection t="128" x="262.705" y="25.101" z="-3.7491229" />
    <detection t="129" x="261.356" y="25.045" z="-3.8820326" />
    <detection t="130" x="260.029" y="24.992" z="-3.9141433" />
    <detection t="131" x="258.675" y="24.91" z="-3.7694366" />
    <detection t="132" x="257.331" y="24.865" z="-3.8509457" />
    <detection t="133" x="256.018" y="24.81" z="-3.700023" />
    <detection t="134" x="254.691" y="24.768" z="-3.6930165" />
    <detection t="135" x="253.342" y="24.717" z="-3.780307" />
    <detection t="136" x="252.047" y="24.704" z="-3.7828295" />
    <detection t="137" x="250.728" y="24.664" z="-3.701994" />
    <detection t="138" x="249.388" y="24.62" z="-3.758629" />
    <detection t="139" x="248.1" y="24.586" z="-3.6620612" />
    <detection t="140" x="246.797" y="24.536" z="-3.5508816" />
    <detection t="141" x="245.498" y="24.513" z="-3.6146924" />
    <detection t="142" x="244.211" y="24.541" z="-3.5337403" />
    <detection t="143" x="242.861" y="24.529" z="-3.6607144" />
    <detection t="144" x="241.538" y="24.512" z="-3.515641" />
    <detection t="145" x="240.239" y="24.493" z="-3.4437957" />
    <detection t="146" x="238.937" y="24.486" z="-3.457959" />
    <detection t="147" x="237.601" y="24.487" z="-3.339165" />
    <detection t="148" x="236.273" y="24.483" z="-3.4045277" />
    <detection t="149" x="234.951" y="24.478" z="-3.3848712" />
    <detection t="150" x="233.634" y="24.478" z="-3.6129649" />
    <detection t="151" x="232.353" y="24.475" z="-3.4051728" />
    <detection t="152" x="231.021" y="24.48" z="-3.424115" />
    <detection t="153" x="229.703" y="24.477" z="-3.3683207" />
    <detection t="154" x="228.398" y="24.494" z="-3.184179" />
    <detection t="155" x="227.076" y="24.5" z="-3.2910764" />
    <detection t="156" x="225.775" y="24.496" z="-3.0863733" />
    <detection t="157" x="224.468" y="24.5" z="-3.1493165" />
    <detection t="158" x="223.101" y="24.513" z="-2.9545052" />
    <detection t="159" x="221.829" y="24.54" z="-3.0776434" />
    <detection t="160" x="220.518" y="24.523" z="-3.0781739" />
    <detection t="161" x="219.188" y="24.551" z="-3.0322948" />
    <detection t="162" x="217.863" y="24.547" z="-3.1923873" />
    <detection t="163" x="216.545" y="24.527" z="-3.2115276" />
    <detection t="164" x="215.252" y="24.506" z="-3.0864944" />
    <detection t="165" x="213.96" y="24.476" z="-2.9317853" />
    <detection t="166" x="212.66" y="24.503" z="-2.888827" />
    <detection t="167" x="211.344" y="24.455" z="-2.930388" />
    <detection t="168" x="210.011" y="24.398" z="-2.9714403" />
    <detection t="169" x="208.734" y="24.381" z="-3.0268528" />
    <detection t="170" x="207.46" y="24.375" z="-2.9064965" />
    <detection t="171" x="206.213" y="24.367" z="-2.7827985" />
    <detection t="172" x="204.902" y="24.333" z="-2.8719246" />
    <detection t="173" x="203.648" y="24.308" z="-2.6853569" />
    <detection t="174" x="202.382" y="24.309" z="-2.7753394" />
    <detection t="175" x="201.112" y="24.288" z="-2.661564" />
    <detection t="176" x="199.861" y="24.278" z="-2.8584657" />
    <detection t="177" x="198.597" y="24.233" z="-2.8947866" />
    <detection t="178" x="197.333" y="24.228" z="-2.5932188" />
    <detection t="179" x="196.068" y="24.21" z="-2.443856" />
    <detection t="180" x="194.824" y="24.169" z="-2.4798787" />
    <detection t="181" x="193.57" y="24.131" z="-2.5157588" />
    <detection t="182" x="192.311" y="24.104" z="-2.428552" />
    <detection t="183" x="191.071" y="24.095" z="-2.478868" />
    <detection t="184" x="189.861" y="24.064" z="-2.6123607" />
    <detection t="185" x="188.628" y="24.054" z="-2.6072187" />
    <detection t="186" x="187.377" y="24.056" z="-2.540716" />
    <detection t="187" x="186.143" y="24.039" z="-2.4965332" />
    <detection t="188" x="184.901" y="24.049" z="-2.4911563" />
    <detection t="189" x="183.691" y="24.018" z="-2.4359531" />
    <detection t="190" x="182.463" y="24.01" z="-2.3456962" />
    <detection t="191" x="181.264" y="24.003" z="-2.4004962" />
    <detection t="192" x="180.027" y="24.023" z="-2.3400514" />
    <detection t="193" x="178.814" y="24.048" z="-2.352961" />
    <detection t="194" x="177.559" y="24.047" z="-2.328429" />
    <detection t="195" x="176.336" y="24.024" z="-2.2801182" />
    <detection t="196" x="175.111" y="24.011" z="-2.1565354" />
    <detection t="197" x="173.888" y="23.983" z="-2.2763886" />
    <detection t="198" x="172.681" y="23.966" z="-2.1906674" />
    <detection t="199" x="171.451" y="23.963" z="-2.2216785" />
    <detection t="200" x="170.261" y="23.959" z="-1.9714243" />
    <detection t="201" x="169.063" y="23.953" z="-2.0897858" />
    <detection t="202" x="167.882" y="23.953" z="-2.054805" />
    <detection t="203" x="166.675" y="23.953" z="-1.8129325" />
    <detection t="204" x="165.478" y="23.937" z="-1.8771329" />
    <detection t="205" x="164.28" y="23.944" z="-1.8853972" />
    <detection t="206" x="163.053" y="23.944" z="-2.011996" />
    <detection t="207" x="161.881" y="23.946" z="-1.8112599" />
    <detection t="208" x="160.685" y="23.943" z="-1.7560085" />
    <detection t="209" x="159.528" y="23.932" z="-1.7499008" />
    <detection t="210" x="158.33" y="23.936" z="-1.6837906" />
    <detection t="211" x="157.148" y="23.932" z="-1.7044845" />
    <detection t="212" x="155.977" y="23.937" z="-1.7949976" />
    <detection t="213" x="154.807" y="23.891" z="-1.5022981" />
    <detection t="214" x="153.631" y="23.916" z="-1.6715544" />
    <detection t="215" x="152.473" y="23.901" z="-1.4766876" />
    <detection t="216" x="151.303" y="23.924" z="-1.5048934" />
    <detection t="217" x="150.133" y="23.957" z="-1.5199946" />
    <detection t="218" x="148.977" y="23.977" z="-1.4976377" />
    <detection t="219" x="147.809" y="24.002" z="-1.5475564" />
    <detection t="220" x="146.643" y="23.981" z="-1.4959171" />
    <detection t="221" x="145.478" y="24.012" z="-1.4639647" />
    <detection t="222" x="144.307" y="24.031" z="-1.4371867" />
    <detection t="223" x="143.165" y="24.062" z="-1.4981133" />
    <detection t="224" x="142.015" y="24.075" z="-1.3494695" />
    <detection t="225" x="140.829" y="24.113" z="-1.3094552" />
    <detection t="226" x="139.664" y="24.122" z="-1.2316967" />
    <detection t="227" x="138.51" y="24.165" z="-1.1559207" />
    <detection t="228" x="137.381" y="24.172" z="-1.1532083" />
    <detection t="229" x="136.205" y="24.177" z="-1.0447493" />
    <detection t="230" x="135.054" y="24.206" z="-1.1133018" />
    <detection t="231" x="133.921" y="24.2" z="-1.0505786" />
    <detection t="232" x="132.787" y="24.225" z="-1.013919" />
    <detection t="233" x="131.614" y="24.236" z="-1.0311679" />
    <detection t="234" x="130.488" y="24.25" z="-0.94023496" />
    <detection t="235" x="129.3" y="24.265" z="-1.0363163" />
    <detection t="236" x="128.176" y="24.265" z="-0.89346856" />
    <detection t="237" x="127.072" y="24.279" z="-0.8690359" />
    <detection t="238" x="125.953" y="24.29" z="-0.79075176" />
    <detection t="239" x="124.848" y="24.29" z="-0.9950952" />
    <detection t="240" x="123.71" y="24.318" z="-0.7279902" />
    <detection t="241" x="122.572" y="24.338" z="-0.74009115" />
    <detection t="242" x="121.48" y="24.343" z="-0.81090003" />
    <detection t="243" x="120.343" y="24.369" z="-0.8495229" />
    <detection t="244" x="119.225" y="24.379" z="-0.90379876" />
    <detection t="245" x="118.098" y="24.399" z="-0.96398956" />
    <detection t="246" x="117.004" y="24.432" z="-0.6366089" />
    <detection t="247" x="115.88" y="24.455" z="-0.6762331" />
    <detection t="248" x="114.751" y="24.456" z="-0.60712713" />
    <detection t="249" x="113.651" y="24.477" z="-0.59890085" />
    <detection t="250" x="112.526" y="24.499" z="-0.5889233" />
    <detection t="251" x="111.427" y="24.498" z="-0.40541238" />
    <detection t="252" x="110.318" y="24.506" z="-0.491278" />
    <detection t="253" x="109.21" y="24.544" z="-0.3067444" />
    <detection t="254" x="108.087" y="24.536" z="-0.384252" />
    <detection t="255" x="106.999" y="24.531" z="-0.28474146" />
    <detection t="256" x="105.919" y="24.567" z="-0.41519278" />
    <detection t="257" x="104.828" y="24.585" z="-0.320157" />
    <detection t="258" x="103.72" y="24.614" z="-0.26842672" />
    <detection t="259" x="102.666" y="24.635" z="-0.26889318" />
    <detection t="260" x="101.576" y="24.643" z="-0.31461054" />
    <detection t="261" x="100.482" y="24.636" z="-0.16783136" />
  </particle>
  <particle nSpots="62">
    <detection t="0" x="186.485" y="33.217" z="-7.3916264" />
    <detection t="1" x="184.97" y="33.214" z="-7.406385" />
    <detection t="2" x="183.477" y="33.18" z="-7.4750986" />
    <detection t="3" x="181.973" y="33.189" z="-7.106902" />
    <detection t="4" x="180.484" y="33.198" z="-7.364811" />
    <detection t="5" x="178.982" y="33.162" z="-7.338959" />
    <detection t="6" x="177.516" y="33.175" z="-7.2537494" />
    <detection t="7" x="176.005" y="33.138" z="-7.2874227" />
    <detection t="8" x="174.557" y="33.142" z="-6.9965763" />
    <detection t="9" x="173.06" y="33.12" z="-7.213499" />
    <detection t="10" x="171.57" y="33.13" z="-7.281521" />
    <detection t="11" x="170.136" y="33.111" z="-7.123093" />
    <detection t="12" x="168.648" y="33.087" z="-7.241807" />
    <detection t="13" x="167.165" y="33.108" z="-7.020357" />
    <detection t="14" x="165.714" y="33.084" z="-7.0667806" />
    <detection t="15" x="164.244" y="33.087" z="-6.9118247" />
    <detection t="16" x="162.797" y="33.109" z="-6.977216" />
    <detection t="17" x="161.318" y="33.126" z="-7.2212677" />
    <detection t="18" x="159.866" y="33.081" z="-6.9906087" />
    <detection t="19" x="158.434" y="33.099" z="-6.9610553" />
    <detection t="20" x="156.988" y="33.114" z="-6.9644775" />
    <detection t="21" x="155.541" y="33.077" z="-6.9650717" />
    <detection t="22" x="154.084" y="33.11" z="-7.0228868" />
    <detection t="23" x="152.636" y="33.104" z="-6.957479" />
    <detection t="24" x="151.204" y="33.143" z="-6.8742723" />
    <detection t="25" x="149.798" y="33.166" z="-6.7625484" />
    <detection t="26" x="148.382" y="33.201" z="-6.8483787" />
    <detection t="27" x="146.992" y="33.18" z="-6.8216925" />
    <detection t="28" x="145.579" y="33.217" z="-6.7733936" />
    <detection t="29" x="144.163" y="33.206" z="-6.866788" />
    <detection t="30" x="142.733" y="33.219" z="-6.7326207" />
    <detection t="31" x="141.308" y="33.252" z="-6.7137256" />
    <detection t="32" x="139.907" y="33.261" z="-6.7632194" />
    <detection t="33" x="138.499" y="33.267" z="-6.679662" />
    <detection t="34" x="137.114" y="33.297" z="-6.772574" />
    <detection t="35" x="135.716" y="33.341" z="-6.796931" />
    <detection t="36" x="134.304" y="33.352" z="-6.615095" />
    <detection t="37" x="132.906" y="33.373" z="-6.6848454" />
    <detection t="38" x="131.486" y="33.398" z="-6.6314964" />
    <detection t="39" x="130.116" y="33.397" z="-6.6144834" />
    <detection t="40" x="128.704" y="33.426" z="-6.6657467" />
    <detection t="41" x="127.322" y="33.47" z="-6.51494" />
    <detection t="42" x="125.954" y="33.485" z="-6.6535187" />
    <detection t="43" x="124.542" y="33.508" z="-6.497743" />
    <detection t="44" x="123.183" y="33.513" z="-6.612353" />
    <detection t="45" x="121.82" y="33.553" z="-6.387601" />
    <detection t="46" x="120.453" y="33.545" z="-6.3498173" />
    <detection t="47" x="119.091" y="33.57" z="-6.2786894" />
    <detection t="48" x="117.74" y="33.576" z="-6.320994" />
    <detection t="49" x="116.382" y="33.608" z="-6.378168" />
    <detection t="50" x="114.974" y="33.63" z="-6.1783843" />
    <detection t="51" x="113.646" y="33.673" z="-6.4311585" />
    <detection t="52" x="112.286" y="33.716" z="-6.393371" />
    <detection t="53" x="110.883" y="33.732" z="-6.263493" />
    <detection t="54" x="109.555" y="33.792" z="-6.3959103" />
    <detection t="55" x="108.188" y="33.802" z="-6.2807403" />
    <detection t="56" x="106.846" y="33.865" z="-6.421144" />
    <detection t="57" x="105.553" y="33.856" z="-6.187452" />
    <detection t="58" x="104.206" y="33.903" z="-6.1724772" />
    <detection t="59" x="102.905" y="33.922" z="-6.1561403" />
    <detection t="60" x="101.595" y="33.922" z="-6.07383" />
    <detection t="61" x="100.267" y="33.948" z="-5.839142" />
  </particle>
  <particle nSpots="33">
    <detection t="80" x="508.059" y="80.415" z="-17.80414" />
    <detection t="81" x="497.28" y="80.135" z="-17.676302" />
    <detection t="82" x="486.383" y="79.905" z="-17.654991" />
    <detection t="83" x="475.44" y="79.815" z="-17.725067" />
    <detection t="84" x="464.623" y="79.814" z="-17.50109" />
    <detection t="85" x="453.829" y="79.72" z="-17.591208" />
    <detection t="86" x="442.952" y="79.621" z="-17.704231" />
    <detection t="87" x="432.121" y="79.503" z="-17.486" />
    <detection t="88" x="421.249" y="79.368" z="-17.202595" />
    <detection t="89" x="410.445" y="79.236" z="-17.754515" />
    <detection t="90" x="399.585" y="79.117" z="-17.62185" />
    <detection t="91" x="388.716" y="79.037" z="-17.167336" />
    <detection t="92" x="377.81" y="78.897" z="-17.103516" />
    <detection t="93" x="366.963" y="78.757" z="-17.08395" />
    <detection t="94" x="356.021" y="78.54" z="-17.08041" />
    <detection t="95" x="345.146" y="78.417" z="-16.873854" />
    <detection t="96" x="334.263" y="78.283" z="-16.871998" />
    <detection t="97" x="323.202" y="78.291" z="-16.537024" />
    <detection t="98" x="313.751" y="78.895" z="-16.443356" />
    <detection t="99" x="307.723" y="79.961" z="-14.322675" />
    <detection t="100" x="303.583" y="81.34" z="-13.6283245" />
    <detection t="101" x="300.467" y="82.663" z="-12.172891" />
    <detection t="102" x="297.937" y="83.686" z="-10.867942" />
    <detection t="103" x="295.65" y="84.425" z="-10.742856" />
    <detection t="104" x="293.58" y="85.049" z="-10.244446" />
    <detection t="105" x="291.612" y="85.537" z="-10.080419" />
    <detection t="106" x="289.739" y="86.017" z="-10.291456" />
    <detection t="107" x="287.884" y="86.437" z="-10.76756" />
    <detection t="108" x="286.104" y="86.84" z="-10.344202" />
    <detection t="109" x="284.365" y="87.227" z="-10.356165" />
    <detection t="110" x="282.678" y="87.611" z="-10.370205" />
    <detection t="111" x="280.978" y="87.947" z="-10.290111" />
    <detection t="112" x="279.276" y="88.229" z="-9.993891" />
  </particle>
  <particle nSpots="23">
    <detection t="0" x="130.189" y="34.853" z="-7.277138" />
    <detection t="1" x="128.817" y="34.869" z="-7.2390966" />
    <detection t="2" x="127.423" y="34.886" z="-7.2641087" />
    <detection t="3" x="126.05" y="34.917" z="-7.139379" />
    <detection t="4" x="124.695" y="34.949" z="-7.1856804" />
    <detection t="5" x="123.338" y="34.967" z="-7.122286" />
    <detection t="6" x="121.982" y="35.005" z="-7.1173167" />
    <detection t="7" x="120.628" y="35.045" z="-7.0664153" />
    <detection t="8" x="119.307" y="35.043" z="-7.1467223" />
    <detection t="9" x="117.946" y="35.061" z="-7.022453" />
    <detection t="10" x="116.609" y="35.073" z="-7.190543" />
    <detection t="11" x="115.265" y="35.133" z="-7.0177517" />
    <detection t="12" x="113.9" y="35.166" z="-7.0679355" />
    <detection t="13" x="112.527" y="35.178" z="-7.049976" />
    <detection t="14" x="111.186" y="35.201" z="-6.753546" />
    <detection t="15" x="109.857" y="35.25" z="-6.9117093" />
    <detection t="16" x="108.525" y="35.273" z="-6.9118714" />
    <detection t="17" x="107.187" y="35.309" z="-6.878546" />
    <detection t="18" x="105.863" y="35.343" z="-6.953556" />
    <detection t="19" x="104.537" y="35.38" z="-6.8425713" />
    <detection t="20" x="103.248" y="35.378" z="-6.9702277" />
    <detection t="21" x="101.906" y="35.397" z="-6.810082" />
    <detection t="22" x="100.623" y="35.443" z="-6.9218845" />
  </particle>
  <particle nSpots="154">
    <detection t="118" x="507.59" y="52.174" z="-14.973405" />
    <detection t="119" x="496.567" y="51.998" z="-14.511087" />
    <detection t="120" x="485.467" y="51.835" z="-15.286531" />
    <detection t="121" x="474.306" y="51.76" z="-15.0691185" />
    <detection t="122" x="463.204" y="51.579" z="-14.810304" />
    <detection t="123" x="452.098" y="51.483" z="-14.98701" />
    <detection t="124" x="441.007" y="51.347" z="-14.562122" />
    <detection t="125" x="429.961" y="51.255" z="-14.73052" />
    <detection t="126" x="418.898" y="51.08" z="-14.52487" />
    <detection t="127" x="407.84" y="50.969" z="-14.636601" />
    <detection t="128" x="396.763" y="50.802" z="-14.959367" />
    <detection t="129" x="385.686" y="50.678" z="-14.582896" />
    <detection t="130" x="374.596" y="50.54" z="-14.755747" />
    <detection t="131" x="363.534" y="50.381" z="-14.589633" />
    <detection t="132" x="352.421" y="50.252" z="-14.568361" />
    <detection t="133" x="341.319" y="50.03" z="-14.568762" />
    <detection t="134" x="330.18" y="49.816" z="-14.660905" />
    <detection t="135" x="319.056" y="49.25" z="-14.001703" />
    <detection t="136" x="311.64" y="47.821" z="-10.423272" />
    <detection t="137" x="307.888" y="46.398" z="-7.7381406" />
    <detection t="138" x="305.321" y="45.155" z="-6.475437" />
    <detection t="139" x="303.215" y="44.022" z="-4.6449165" />
    <detection t="140" x="301.3" y="42.99" z="-3.6676576" />
    <detection t="141" x="299.524" y="42.073" z="-2.7786887" />
    <detection t="142" x="297.826" y="41.235" z="-2.338906" />
    <detection t="143" x="296.155" y="40.462" z="-1.7834266" />
    <detection t="144" x="294.496" y="39.757" z="-1.2063154" />
    <detection t="145" x="292.868" y="39.084" z="-0.9317016" />
    <detection t="146" x="291.254" y="38.478" z="-0.6770713" />
    <detection t="147" x="289.638" y="37.923" z="-0.57616764" />
    <detection t="148" x="288.034" y="37.445" z="-0.21254677" />
    <detection t="149" x="286.437" y="37.023" z="-0.14425129" />
    <detection t="150" x="284.78" y="36.637" z="-0.041458912" />
    <detection t="151" x="283.192" y="36.294" z="0.057028584" />
    <detection t="152" x="281.602" y="35.957" z="0.03593772" />
    <detection t="153" x="279.969" y="35.652" z="0.15892774" />
    <detection t="154" x="278.379" y="35.4" z="0.18299335" />
    <detection t="155" x="276.755" y="35.181" z="0.21610719" />
    <detection t="156" x="275.153" y="35.02" z="-0.06494815" />
    <detection t="157" x="273.44" y="34.818" z="0.5635887" />
    <detection t="158" x="271.863" y="34.683" z="0.50062984" />
    <detection t="159" x="270.176" y="34.58" z="1.1568125" />
    <detection t="160" x="268.646" y="34.367" z="0.43356425" />
    <detection t="161" x="266.898" y="34.271" z="0.3782155" />
    <detection t="162" x="265.303" y="34.162" z="0.23187345" />
    <detection t="163" x="263.617" y="34.069" z="0.5077647" />
    <detection t="164" x="261.994" y="33.971" z="0.43310392" />
    <detection t="165" x="260.36" y="33.918" z="0.48133713" />
    <detection t="166" x="258.724" y="33.841" z="0.562313" />
    <detection t="167" x="257.098" y="33.789" z="0.6050654" />
    <detection t="168" x="255.48" y="33.734" z="0.67080146" />
    <detection t="169" x="253.822" y="33.685" z="0.9758305" />
    <detection t="170" x="252.182" y="33.621" z="0.9267724" />
    <detection t="171" x="250.566" y="33.57" z="0.82969576" />
    <detection t="172" x="248.941" y="33.524" z="0.67530495" />
    <detection t="173" x="247.305" y="33.483" z="0.6871764" />
    <detection t="174" x="245.653" y="33.471" z="0.71781605" />
    <detection t="175" x="244.026" y="33.461" z="0.73534197" />
    <detection t="176" x="242.39" y="33.452" z="0.75574" />
    <detection t="177" x="240.768" y="33.404" z="0.6775822" />
    <detection t="178" x="239.179" y="33.399" z="0.78725654" />
    <detection t="179" x="237.536" y="33.381" z="0.8701518" />
    <detection t="180" x="235.919" y="33.361" z="0.86210984" />
    <detection t="181" x="234.292" y="33.371" z="0.9140454" />
    <detection t="182" x="232.686" y="33.342" z="0.8596892" />
    <detection t="183" x="231.08" y="33.302" z="1.15936" />
    <detection t="184" x="229.482" y="33.285" z="1.0795059" />
    <detection t="185" x="227.816" y="33.296" z="1.7929026" />
    <detection t="186" x="226.23" y="33.307" z="1.9155147" />
    <detection t="187" x="224.608" y="33.307" z="1.8206058" />
    <detection t="188" x="222.993" y="33.329" z="1.8907331" />
    <detection t="189" x="221.402" y="33.328" z="1.8762169" />
    <detection t="190" x="219.775" y="33.34" z="1.8205109" />
    <detection t="191" x="218.179" y="33.347" z="1.9243469" />
    <detection t="192" x="216.552" y="33.326" z="1.9204968" />
    <detection t="193" x="214.956" y="33.31" z="1.8797811" />
    <detection t="194" x="213.364" y="33.303" z="1.9235057" />
    <detection t="195" x="211.743" y="33.313" z="1.9834026" />
    <detection t="196" x="210.164" y="33.315" z="2.0346754" />
    <detection t="197" x="208.594" y="33.327" z="1.6205567" />
    <detection t="198" x="206.982" y="33.283" z="1.6876878" />
    <detection t="199" x="205.4" y="33.303" z="1.8522403" />
    <detection t="200" x="203.806" y="33.273" z="2.0872648" />
    <detection t="201" x="202.265" y="33.263" z="2.1671288" />
    <detection t="202" x="200.703" y="33.255" z="2.3721967" />
    <detection t="203" x="199.125" y="33.232" z="2.5334213" />
    <detection t="204" x="197.604" y="33.22" z="2.5444891" />
    <detection t="205" x="196.039" y="33.195" z="2.2155511" />
    <detection t="206" x="194.507" y="33.182" z="2.4624302" />
    <detection t="207" x="192.96" y="33.164" z="2.6426475" />
    <detection t="208" x="191.4" y="33.135" z="2.7966912" />
    <detection t="209" x="189.872" y="33.14" z="2.6629593" />
    <detection t="210" x="188.356" y="33.153" z="2.446927" />
    <detection t="211" x="186.82" y="33.179" z="2.7461767" />
    <detection t="212" x="185.254" y="33.185" z="2.7183964" />
    <detection t="213" x="183.718" y="33.15" z="2.8170507" />
    <detection t="214" x="182.189" y="33.135" z="2.7475681" />
    <detection t="215" x="180.689" y="33.129" z="2.663606" />
    <detection t="216" x="179.167" y="33.11" z="2.8636394" />
    <detection t="217" x="177.626" y="33.122" z="2.9283905" />
    <detection t="218" x="176.096" y="33.15" z="2.8129947" />
    <detection t="219" x="174.584" y="33.15" z="2.8471377" />
    <detection t="220" x="173.103" y="33.154" z="2.9492967" />
    <detection t="221" x="171.59" y="33.135" z="2.9575262" />
    <detection t="222" x="170.136" y="33.135" z="2.9917724" />
    <detection t="223" x="168.635" y="33.145" z="3.0700672" />
    <detection t="224" x="167.123" y="33.149" z="2.6325529" />
    <detection t="225" x="165.645" y="33.196" z="3.0080836" />
    <detection t="226" x="164.155" y="33.203" z="3.0094512" />
    <detection t="227" x="162.692" y="33.212" z="3.0379043" />
    <detection t="228" x="161.203" y="33.208" z="3.1779864" />
    <detection t="229" x="159.719" y="33.203" z="3.1314898" />
    <detection t="230" x="158.241" y="33.189" z="3.24707" />
    <detection t="231" x="156.778" y="33.202" z="3.1594079" />
    <detection t="232" x="155.282" y="33.226" z="3.1453953" />
    <detection t="233" x="153.807" y="33.247" z="3.3590121" />
    <detection t="234" x="152.341" y="33.226" z="3.288506" />
    <detection t="235" x="150.858" y="33.246" z="3.467768" />
    <detection t="236" x="149.391" y="33.244" z="3.4434683" />
    <detection t="237" x="147.979" y="33.269" z="3.6177092" />
    <detection t="238" x="146.531" y="33.285" z="3.4039962" />
    <detection t="239" x="145.1" y="33.246" z="3.5705683" />
    <detection t="240" x="143.658" y="33.281" z="3.5198967" />
    <detection t="241" x="142.211" y="33.282" z="3.6919055" />
    <detection t="242" x="140.784" y="33.331" z="3.6995912" />
    <detection t="243" x="139.349" y="33.339" z="3.6840165" />
    <detection t="244" x="137.909" y="33.395" z="3.8795812" />
    <detection t="245" x="136.504" y="33.441" z="3.6945314" />
    <detection t="246" x="135.1" y="33.453" z="3.9082668" />
    <detection t="247" x="133.659" y="33.492" z="3.839473" />
    <detection t="248" x="132.244" y="33.487" z="4.117243" />
    <detection t="249" x="130.809" y="33.529" z="3.9460537" />
    <detection t="250" x="129.399" y="33.546" z="4.0436864" />
    <detection t="251" x="127.99" y="33.578" z="4.147055" />
    <detection t="252" x="126.632" y="33.619" z="4.28176" />
    <detection t="253" x="125.198" y="33.644" z="4.3162374" />
    <detection t="254" x="123.828" y="33.659" z="4.365798" />
    <detection t="255" x="122.459" y="33.671" z="4.5708776" />
    <detection t="256" x="121.069" y="33.692" z="4.288273" />
    <detection t="257" x="119.673" y="33.721" z="4.613797" />
    <detection t="258" x="118.34" y="33.712" z="4.6879525" />
    <detection t="259" x="116.931" y="33.74" z="4.514678" />
    <detection t="260" x="115.561" y="33.745" z="4.568017" />
    <detection t="261" x="114.188" y="33.761" z="4.556838" />
    <detection t="262" x="112.83" y="33.795" z="4.62129" />
    <detection t="263" x="111.434" y="33.833" z="4.647958" />
    <detection t="264" x="110.058" y="33.876" z="4.7170353" />
    <detection t="265" x="108.729" y="33.905" z="4.71724" />
    <detection t="266" x="107.369" y="33.913" z="4.8760924" />
    <detection t="267" x="106.027" y="33.958" z="4.6392956" />
    <detection t="268" x="104.67" y="33.981" z="4.723175" />
    <detection t="269" x="103.351" y="33.978" z="4.745871" />
    <detection t="270" x="101.988" y="33.993" z="4.9282026" />
    <detection t="271" x="100.675" y="34.028" z="4.8785543" />
  </particle>
  <particle nSpots="157">
    <detection t="4442" x="515.133" y="53.168" z="-18.305983" />
    <detection t="4443" x="505.009" y="53.022" z="-17.133005" />
    <detection t="4444" x="494.824" y="52.85" z="-17.72765" />
    <detection t="4445" x="484.634" y="52.742" z="-17.51119" />
    <detection t="4446" x="474.293" y="52.62" z="-17.593452" />
    <detection t="4447" x="464.017" y="52.446" z="-17.776163" />
    <detection t="4448" x="453.723" y="52.373" z="-17.47229" />
    <detection t="4449" x="443.507" y="52.255" z="-17.901611" />
    <detection t="4450" x="433.235" y="52.136" z="-17.685646" />
    <detection t="4451" x="422.999" y="51.992" z="-16.981592" />
    <detection t="4452" x="412.801" y="51.837" z="-17.377235" />
    <detection t="4453" x="402.564" y="51.759" z="-17.524502" />
    <detection t="4454" x="392.254" y="51.613" z="-17.4518" />
    <detection t="4455" x="381.995" y="51.505" z="-17.380987" />
    <detection t="4456" x="371.725" y="51.357" z="-17.404879" />
    <detection t="4457" x="361.514" y="51.224" z="-17.865635" />
    <detection t="4458" x="351.209" y="51.084" z="-17.424135" />
    <detection t="4459" x="340.97" y="50.902" z="-17.040543" />
    <detection t="4460" x="330.676" y="50.683" z="-17.23544" />
    <detection t="4461" x="320.421" y="50.27" z="-17.316248" />
    <detection t="4462" x="312.245" y="49.179" z="-16.326805" />
    <detection t="4463" x="307.039" y="47.889" z="-15.286488" />
    <detection t="4464" x="303.415" y="46.696" z="-14.131527" />
    <detection t="4465" x="300.543" y="45.653" z="-13.629692" />
    <detection t="4466" x="298.156" y="44.717" z="-12.890917" />
    <detection t="4467" x="296.009" y="43.892" z="-11.673615" />
    <detection t="4468" x="293.996" y="43.168" z="-11.960092" />
    <detection t="4469" x="292.151" y="42.522" z="-11.42609" />
    <detection t="4470" x="290.314" y="41.981" z="-11.120947" />
    <detection t="4471" x="288.594" y="41.454" z="-11.075183" />
    <detection t="4472" x="286.885" y="41.013" z="-10.792415" />
    <detection t="4473" x="285.232" y="40.594" z="-10.871916" />
    <detection t="4474" x="283.58" y="40.257" z="-11.041074" />
    <detection t="4475" x="281.939" y="39.921" z="-10.78766" />
    <detection t="4476" x="280.333" y="39.646" z="-10.72223" />
    <detection t="4477" x="278.724" y="39.385" z="-10.497383" />
    <detection t="4478" x="277.081" y="39.144" z="-10.410792" />
    <detection t="4479" x="275.451" y="38.92" z="-10.351064" />
    <detection t="4480" x="273.859" y="38.758" z="-10.39281" />
    <detection t="4481" x="272.266" y="38.605" z="-10.589295" />
    <detection t="4482" x="270.69" y="38.443" z="-10.433661" />
    <detection t="4483" x="269.061" y="38.313" z="-10.227895" />
    <detection t="4484" x="267.469" y="38.192" z="-10.21594" />
    <detection t="4485" x="265.874" y="38.096" z="-10.231043" />
    <detection t="4486" x="264.278" y="37.993" z="-10.191343" />
    <detection t="4487" x="262.69" y="37.927" z="-10.184206" />
    <detection t="4488" x="261.095" y="37.861" z="-10.19414" />
    <detection t="4489" x="259.506" y="37.816" z="-10.012199" />
    <detection t="4490" x="257.896" y="37.75" z="-10.008724" />
    <detection t="4491" x="256.324" y="37.691" z="-10.096747" />
    <detection t="4492" x="254.749" y="37.608" z="-10.044466" />
    <detection t="4493" x="253.167" y="37.553" z="-10.002282" />
    <detection t="4494" x="251.574" y="37.493" z="-10.044815" />
    <detection t="4495" x="249.986" y="37.461" z="-10.021857" />
    <detection t="4496" x="248.398" y="37.449" z="-9.924414" />
    <detection t="4497" x="246.808" y="37.413" z="-9.948621" />
    <detection t="4498" x="245.283" y="37.362" z="-10.048902" />
    <detection t="4499" x="243.699" y="37.305" z="-9.944963" />
    <detection t="4500" x="242.132" y="37.304" z="-10.062585" />
    <detection t="4501" x="240.571" y="37.308" z="-9.844642" />
    <detection t="4502" x="238.994" y="37.282" z="-9.883097" />
    <detection t="4503" x="237.416" y="37.263" z="-9.920038" />
    <detection t="4504" x="235.892" y="37.236" z="-10.108361" />
    <detection t="4505" x="234.328" y="37.227" z="-9.9225645" />
    <detection t="4506" x="232.78" y="37.239" z="-9.834381" />
    <detection t="4507" x="231.213" y="37.205" z="-9.785563" />
    <detection t="4508" x="229.666" y="37.209" z="-9.8256445" />
    <detection t="4509" x="228.086" y="37.207" z="-9.595482" />
    <detection t="4510" x="226.524" y="37.208" z="-9.590924" />
    <detection t="4511" x="224.979" y="37.186" z="-9.808016" />
    <detection t="4512" x="223.434" y="37.177" z="-9.639871" />
    <detection t="4513" x="221.892" y="37.149" z="-9.705472" />
    <detection t="4514" x="220.361" y="37.158" z="-9.476443" />
    <detection t="4515" x="218.794" y="37.173" z="-9.624212" />
    <detection t="4516" x="217.229" y="37.17" z="-9.573154" />
    <detection t="4517" x="215.683" y="37.186" z="-9.468499" />
    <detection t="4518" x="214.139" y="37.142" z="-9.440734" />
    <detection t="4519" x="212.61" y="37.126" z="-9.46497" />
    <detection t="4520" x="211.051" y="37.127" z="-9.447005" />
    <detection t="4521" x="209.553" y="37.089" z="-9.330899" />
    <detection t="4522" x="208.061" y="37.082" z="-9.240936" />
    <detection t="4523" x="206.516" y="37.065" z="-9.26992" />
    <detection t="4524" x="205.043" y="37.064" z="-9.1414175" />
    <detection t="4525" x="203.527" y="37.058" z="-9.028225" />
    <detection t="4526" x="202.043" y="37.055" z="-9.302315" />
    <detection t="4527" x="200.539" y="37.044" z="-9.044834" />
    <detection t="4528" x="199.037" y="37.048" z="-9.049715" />
    <detection t="4529" x="197.55" y="37.048" z="-9.297216" />
    <detection t="4530" x="196.063" y="37.026" z="-9.015248" />
    <detection t="4531" x="194.572" y="37.013" z="-9.21343" />
    <detection t="4532" x="193.095" y="37.044" z="-9.222596" />
    <detection t="4533" x="191.596" y="37.007" z="-9.003108" />
    <detection t="4534" x="190.113" y="37.017" z="-9.298862" />
    <detection t="4535" x="188.643" y="36.989" z="-9.403831" />
    <detection t="4536" x="187.164" y="37.004" z="-9.078735" />
    <detection t="4537" x="185.693" y="36.989" z="-9.249971" />
    <detection t="4538" x="184.198" y="36.981" z="-8.987838" />
    <detection t="4539" x="182.712" y="37.008" z="-9.230341" />
    <detection t="4540" x="181.245" y="37.011" z="-9.199058" />
    <detection t="4541" x="179.766" y="36.966" z="-9.251206" />
    <detection t="4542" x="178.323" y="36.981" z="-9.288441" />
    <detection t="4543" x="176.847" y="36.946" z="-9.025601" />
    <detection t="4544" x="175.4" y="36.94" z="-9.4703245" />
    <detection t="4545" x="173.925" y="36.93" z="-9.082464" />
    <detection t="4546" x="172.47" y="36.919" z="-9.283861" />
    <detection t="4547" x="171.016" y="36.924" z="-8.871053" />
    <detection t="4548" x="169.589" y="36.921" z="-9.029756" />
    <detection t="4549" x="168.159" y="36.903" z="-8.92471" />
    <detection t="4550" x="166.716" y="36.901" z="-9.157335" />
    <detection t="4551" x="165.273" y="36.922" z="-8.874582" />
    <detection t="4552" x="163.821" y="36.927" z="-8.990747" />
    <detection t="4553" x="162.387" y="36.923" z="-8.800588" />
    <detection t="4554" x="160.988" y="36.906" z="-8.932241" />
    <detection t="4555" x="159.538" y="36.895" z="-8.920486" />
    <detection t="4556" x="158.137" y="36.909" z="-8.5248785" />
    <detection t="4557" x="156.741" y="36.912" z="-8.83247" />
    <detection t="4558" x="155.318" y="36.929" z="-8.549913" />
    <detection t="4559" x="153.894" y="36.938" z="-8.88402" />
    <detection t="4560" x="152.48" y="36.969" z="-8.664143" />
    <detection t="4561" x="151.083" y="36.996" z="-8.440818" />
    <detection t="4562" x="149.705" y="37.014" z="-8.580566" />
    <detection t="4563" x="148.319" y="37.005" z="-8.461716" />
    <detection t="4564" x="146.94" y="37.055" z="-8.380286" />
    <detection t="4565" x="145.527" y="37.04" z="-8.433483" />
    <detection t="4566" x="144.149" y="37.088" z="-8.458476" />
    <detection t="4567" x="142.734" y="37.126" z="-8.281817" />
    <detection t="4568" x="141.367" y="37.115" z="-8.48257" />
    <detection t="4569" x="140.0" y="37.144" z="-8.510866" />
    <detection t="4570" x="138.558" y="37.154" z="-8.287256" />
    <detection t="4571" x="137.189" y="37.163" z="-8.31968" />
    <detection t="4572" x="135.835" y="37.197" z="-8.365569" />
    <detection t="4573" x="134.436" y="37.232" z="-8.462654" />
    <detection t="4574" x="133.064" y="37.269" z="-8.542094" />
    <detection t="4575" x="131.715" y="37.275" z="-8.414678" />
    <detection t="4576" x="130.348" y="37.327" z="-8.144602" />
    <detection t="4577" x="129.002" y="37.347" z="-8.122023" />
    <detection t="4578" x="127.646" y="37.384" z="-8.068554" />
    <detection t="4579" x="126.318" y="37.419" z="-8.032445" />
    <detection t="4580" x="124.946" y="37.447" z="-8.104258" />
    <detection t="4581" x="123.587" y="37.491" z="-8.175109" />
    <detection t="4582" x="122.249" y="37.459" z="-8.1032295" />
    <detection t="4583" x="120.925" y="37.493" z="-8.102491" />
    <detection t="4584" x="119.569" y="37.521" z="-8.067258" />
    <detection t="4585" x="118.21" y="37.526" z="-7.9599853" />
    <detection t="4586" x="116.849" y="37.572" z="-7.884152" />
    <detection t="4587" x="115.541" y="37.581" z="-7.8706264" />
    <detection t="4588" x="114.235" y="37.611" z="-7.6751122" />
    <detection t="4589" x="112.878" y="37.623" z="-7.5346704" />
    <detection t="4590" x="111.57" y="37.65" z="-7.645896" />
    <detection t="4591" x="110.231" y="37.67" z="-7.699758" />
    <detection t="4592" x="108.893" y="37.704" z="-7.7217865" />
    <detection t="4593" x="107.609" y="37.733" z="-7.6870418" />
    <detection t="4594" x="106.31" y="37.765" z="-7.4942822" />
    <detection t="4595" x="105.01" y="37.751" z="-7.516183" />
    <detection t="4596" x="103.741" y="37.797" z="-7.625788" />
    <detection t="4597" x="102.458" y="37.819" z="-7.5422115" />
    <detection t="4598" x="101.134" y="37.828" z="-7.5357413" />
  </particle>
  <particle nSpots="146">
    <detection t="124" x="513.112" y="58.172" z="-18.496752" />
    <detection t="125" x="502.705" y="57.982" z="-18.407606" />
    <detection t="126" x="492.297" y="57.791" z="-18.345558" />
    <detection t="127" x="481.843" y="57.649" z="-18.729088" />
    <detection t="128" x="471.355" y="57.556" z="-18.291445" />
    <detection t="129" x="460.934" y="57.424" z="-18.343216" />
    <detection t="130" x="450.506" y="57.331" z="-18.505163" />
    <detection t="131" x="440.072" y="57.238" z="-18.424234" />
    <detection t="132" x="429.678" y="57.096" z="-18.302393" />
    <detection t="133" x="419.289" y="56.957" z="-18.39569" />
    <detection t="134" x="408.859" y="56.794" z="-18.00513" />
    <detection t="135" x="398.415" y="56.662" z="-18.285564" />
    <detection t="136" x="387.929" y="56.541" z="-17.884579" />
    <detection t="137" x="377.459" y="56.429" z="-18.301836" />
    <detection t="138" x="367.007" y="56.273" z="-17.591188" />
    <detection t="139" x="356.568" y="56.142" z="-17.947044" />
    <detection t="140" x="346.134" y="55.97" z="-17.951256" />
    <detection t="141" x="335.67" y="55.748" z="-18.040451" />
    <detection t="142" x="325.157" y="55.489" z="-17.706846" />
    <detection t="143" x="315.505" y="54.975" z="-17.136017" />
    <detection t="144" x="308.647" y="54.281" z="-15.80075" />
    <detection t="145" x="303.91" y="53.554" z="-14.667332" />
    <detection t="146" x="300.318" y="52.899" z="-13.946265" />
    <detection t="147" x="297.295" y="52.277" z="-12.958655" />
    <detection t="148" x="294.62" y="51.749" z="-12.501692" />
    <detection t="149" x="292.224" y="51.242" z="-12.241017" />
    <detection t="150" x="289.908" y="50.821" z="-11.717358" />
    <detection t="151" x="287.807" y="50.412" z="-11.4207735" />
    <detection t="152" x="285.762" y="50.063" z="-11.287843" />
    <detection t="153" x="283.749" y="49.754" z="-10.928949" />
    <detection t="154" x="281.827" y="49.46" z="-10.84602" />
    <detection t="155" x="279.898" y="49.257" z="-10.881438" />
    <detection t="156" x="278.025" y="49.075" z="-11.033752" />
    <detection t="157" x="276.218" y="48.894" z="-10.951895" />
    <detection t="158" x="274.407" y="48.714" z="-10.546019" />
    <detection t="159" x="272.636" y="48.571" z="-10.845063" />
    <detection t="160" x="270.836" y="48.413" z="-10.458759" />
    <detection t="161" x="269.087" y="48.303" z="-10.742361" />
    <detection t="162" x="267.314" y="48.202" z="-10.623485" />
    <detection t="163" x="265.537" y="48.113" z="-10.746382" />
    <detection t="164" x="263.789" y="48.007" z="-10.577413" />
    <detection t="165" x="262.08" y="47.923" z="-10.85671" />
    <detection t="166" x="260.351" y="47.842" z="-10.777163" />
    <detection t="167" x="258.654" y="47.78" z="-10.354634" />
    <detection t="168" x="256.93" y="47.753" z="-10.525608" />
    <detection t="169" x="255.207" y="47.715" z="-10.625718" />
    <detection t="170" x="253.537" y="47.651" z="-10.4489975" />
    <detection t="171" x="251.851" y="47.607" z="-10.549949" />
    <detection t="172" x="250.127" y="47.545" z="-10.559074" />
    <detection t="173" x="248.418" y="47.522" z="-10.258827" />
    <detection t="174" x="246.742" y="47.488" z="-10.32181" />
    <detection t="175" x="245.051" y="47.468" z="-10.286196" />
    <detection t="176" x="243.392" y="47.428" z="-10.52889" />
    <detection t="177" x="241.721" y="47.428" z="-10.465726" />
    <detection t="178" x="240.054" y="47.411" z="-10.029557" />
    <detection t="179" x="238.361" y="47.362" z="-10.257708" />
    <detection t="180" x="236.691" y="47.365" z="-10.284394" />
    <detection t="181" x="235.065" y="47.349" z="-10.395702" />
    <detection t="182" x="233.376" y="47.338" z="-10.344508" />
    <detection t="183" x="231.717" y="47.315" z="-10.306849" />
    <detection t="184" x="230.083" y="47.305" z="-10.331316" />
    <detection t="185" x="228.401" y="47.293" z="-10.194373" />
    <detection t="186" x="226.739" y="47.265" z="-10.223019" />
    <detection t="187" x="225.096" y="47.259" z="-10.3047285" />
    <detection t="188" x="223.449" y="47.247" z="-10.244496" />
    <detection t="189" x="221.828" y="47.247" z="-10.248872" />
    <detection t="190" x="220.189" y="47.246" z="-10.176353" />
    <detection t="191" x="218.545" y="47.229" z="-10.08504" />
    <detection t="192" x="216.924" y="47.241" z="-10.000339" />
    <detection t="193" x="215.282" y="47.232" z="-9.702147" />
    <detection t="194" x="213.702" y="47.237" z="-9.923143" />
    <detection t="195" x="212.058" y="47.249" z="-9.938558" />
    <detection t="196" x="210.423" y="47.225" z="-9.698966" />
    <detection t="197" x="208.818" y="47.211" z="-9.784633" />
    <detection t="198" x="207.193" y="47.195" z="-9.797374" />
    <detection t="199" x="205.558" y="47.207" z="-9.948756" />
    <detection t="200" x="203.94" y="47.197" z="-9.671583" />
    <detection t="201" x="202.336" y="47.194" z="-9.761322" />
    <detection t="202" x="200.712" y="47.175" z="-9.623134" />
    <detection t="203" x="199.106" y="47.19" z="-9.645858" />
    <detection t="204" x="197.521" y="47.198" z="-9.620279" />
    <detection t="205" x="195.92" y="47.183" z="-9.588596" />
    <detection t="206" x="194.321" y="47.205" z="-9.552798" />
    <detection t="207" x="192.762" y="47.197" z="-9.664047" />
    <detection t="208" x="191.129" y="47.187" z="-9.597614" />
    <detection t="209" x="189.542" y="47.192" z="-9.503031" />
    <detection t="210" x="187.919" y="47.179" z="-9.477395" />
    <detection t="211" x="186.377" y="47.203" z="-9.56787" />
    <detection t="212" x="184.802" y="47.163" z="-9.653169" />
    <detection t="213" x="183.251" y="47.154" z="-9.508895" />
    <detection t="214" x="181.697" y="47.15" z="-9.270334" />
    <detection t="215" x="180.155" y="47.178" z="-9.419878" />
    <detection t="216" x="178.586" y="47.176" z="-9.357604" />
    <detection t="217" x="177.036" y="47.168" z="-9.26858" />
    <detection t="218" x="175.454" y="47.161" z="-9.416913" />
    <detection t="219" x="173.9" y="47.182" z="-9.4942" />
    <detection t="220" x="172.347" y="47.19" z="-9.259229" />
    <detection t="221" x="170.823" y="47.214" z="-9.216673" />
    <detection t="222" x="169.287" y="47.2" z="-9.310859" />
    <detection t="223" x="167.748" y="47.178" z="-9.304954" />
    <detection t="224" x="166.216" y="47.209" z="-9.403859" />
    <detection t="225" x="164.677" y="47.238" z="-9.232375" />
    <detection t="226" x="163.14" y="47.255" z="-9.328974" />
    <detection t="227" x="161.596" y="47.253" z="-9.305851" />
    <detection t="228" x="160.079" y="47.274" z="-9.057337" />
    <detection t="229" x="158.585" y="47.282" z="-9.147061" />
    <detection t="230" x="157.046" y="47.303" z="-9.076907" />
    <detection t="231" x="155.527" y="47.288" z="-9.272698" />
    <detection t="232" x="154.028" y="47.33" z="-8.963777" />
    <detection t="233" x="152.501" y="47.345" z="-8.9839" />
    <detection t="234" x="150.998" y="47.364" z="-9.29965" />
    <detection t="235" x="149.473" y="47.399" z="-9.031746" />
    <detection t="236" x="147.952" y="47.414" z="-9.0268" />
    <detection t="237" x="146.461" y="47.424" z="-9.110101" />
    <detection t="238" x="144.939" y="47.431" z="-9.050949" />
    <detection t="239" x="143.462" y="47.462" z="-8.821559" />
    <detection t="240" x="141.966" y="47.46" z="-8.917332" />
    <detection t="241" x="140.515" y="47.47" z="-8.860692" />
    <detection t="242" x="139.041" y="47.512" z="-8.903614" />
    <detection t="243" x="137.567" y="47.532" z="-9.058305" />
    <detection t="244" x="136.081" y="47.559" z="-8.959844" />
    <detection t="245" x="134.609" y="47.586" z="-8.774407" />
    <detection t="246" x="133.125" y="47.622" z="-8.793055" />
    <detection t="247" x="131.693" y="47.637" z="-8.890833" />
    <detection t="248" x="130.225" y="47.657" z="-8.651779" />
    <detection t="249" x="128.746" y="47.7" z="-8.841127" />
    <detection t="250" x="127.275" y="47.727" z="-8.614846" />
    <detection t="251" x="125.832" y="47.751" z="-8.721716" />
    <detection t="252" x="124.372" y="47.812" z="-8.634426" />
    <detection t="253" x="122.911" y="47.82" z="-8.570133" />
    <detection t="254" x="121.447" y="47.853" z="-8.534086" />
    <detection t="255" x="119.991" y="47.867" z="-8.777787" />
    <detection t="256" x="118.556" y="47.913" z="-8.712116" />
    <detection t="257" x="117.119" y="47.956" z="-8.516355" />
    <detection t="258" x="115.674" y="47.964" z="-8.508458" />
    <detection t="259" x="114.279" y="48.035" z="-8.473637" />
    <detection t="260" x="112.847" y="48.064" z="-8.4082575" />
    <detection t="261" x="111.417" y="48.106" z="-8.2760315" />
    <detection t="262" x="110.003" y="48.107" z="-8.506011" />
    <detection t="263" x="108.597" y="48.134" z="-8.306096" />
    <detection t="264" x="107.168" y="48.168" z="-8.409015" />
    <detection t="265" x="105.772" y="48.211" z="-8.1122675" />
    <detection t="266" x="104.354" y="48.255" z="-8.303332" />
    <detection t="267" x="102.957" y="48.313" z="-8.213775" />
    <detection t="268" x="101.543" y="48.315" z="-8.235585" />
    <detection t="269" x="100.154" y="48.342" z="-8.009771" />
  </particle>
  <particle nSpots="17">
    <detection t="4464" x="510.494" y="81.948" z="-16.961197" />
    <detection t="4465" x="499.262" y="81.631" z="-16.409534" />
    <detection t="4466" x="487.949" y="81.387" z="-16.432047" />
    <detection t="4467" x="476.537" y="81.236" z="-16.814997" />
    <detection t="4468" x="465.241" y="81.26" z="-16.864403" />
    <detection t="4469" x="453.995" y="81.1" z="-16.590416" />
    <detection t="4470" x="442.595" y="80.993" z="-16.358524" />
    <detection t="4471" x="431.318" y="80.906" z="-16.663113" />
    <detection t="4472" x="420.01" y="80.758" z="-16.386314" />
    <detection t="4473" x="408.716" y="80.63" z="-16.594604" />
    <detection t="4474" x="397.347" y="80.512" z="-16.757196" />
    <detection t="4475" x="385.984" y="80.396" z="-16.27756" />
    <detection t="4476" x="374.65" y="80.267" z="-16.171223" />
    <detection t="4477" x="363.342" y="80.124" z="-16.112238" />
    <detection t="4478" x="351.988" y="79.908" z="-16.405802" />
    <detection t="4479" x="340.674" y="79.842" z="-16.220064" />
    <detection t="4480" x="329.267" y="79.684" z="-16.293392" />
  </particle>
  <particle nSpots="153">
    <detection t="130" x="506.173" y="52.44" z="-17.654058" />
    <detection t="131" x="495.453" y="52.287" z="-17.356127" />
    <detection t="132" x="484.686" y="52.132" z="-17.701591" />
    <detection t="133" x="473.849" y="52.045" z="-17.439749" />
    <detection t="134" x="463.07" y="51.869" z="-17.521265" />
    <detection t="135" x="452.315" y="51.788" z="-17.435307" />
    <detection t="136" x="441.551" y="51.649" z="-17.762884" />
    <detection t="137" x="430.79" y="51.581" z="-17.298128" />
    <detection t="138" x="420.017" y="51.395" z="-17.519907" />
    <detection t="139" x="409.311" y="51.287" z="-17.198807" />
    <detection t="140" x="398.517" y="51.135" z="-17.201918" />
    <detection t="141" x="387.733" y="50.981" z="-17.522709" />
    <detection t="142" x="376.976" y="50.882" z="-17.426243" />
    <detection t="143" x="366.225" y="50.716" z="-17.52642" />
    <detection t="144" x="355.464" y="50.596" z="-17.04898" />
    <detection t="145" x="344.752" y="50.397" z="-17.175472" />
    <detection t="146" x="334.002" y="50.189" z="-16.812893" />
    <detection t="147" x="323.138" y="49.868" z="-17.19657" />
    <detection t="148" x="313.792" y="48.803" z="-16.85638" />
    <detection t="149" x="307.939" y="47.391" z="-16.20725" />
    <detection t="150" x="304.083" y="46.011" z="-15.06834" />
    <detection t="151" x="301.16" y="44.848" z="-13.638773" />
    <detection t="152" x="298.726" y="43.844" z="-12.614496" />
    <detection t="153" x="296.547" y="42.941" z="-11.747177" />
    <detection t="154" x="294.541" y="42.123" z="-10.958565" />
    <detection t="155" x="292.618" y="41.431" z="-10.9242525" />
    <detection t="156" x="290.81" y="40.822" z="-10.425855" />
    <detection t="157" x="289.044" y="40.26" z="-10.088013" />
    <detection t="158" x="287.313" y="39.773" z="-10.10441" />
    <detection t="159" x="285.65" y="39.342" z="-10.072425" />
    <detection t="160" x="283.957" y="38.968" z="-9.814499" />
    <detection t="161" x="282.285" y="38.617" z="-9.738743" />
    <detection t="162" x="280.654" y="38.316" z="-9.7460785" />
    <detection t="163" x="279.006" y="38.078" z="-9.829432" />
    <detection t="164" x="277.379" y="37.794" z="-9.742867" />
    <detection t="165" x="275.758" y="37.573" z="-9.823312" />
    <detection t="166" x="274.132" y="37.376" z="-9.870298" />
    <detection t="167" x="272.516" y="37.227" z="-9.607666" />
    <detection t="168" x="270.862" y="37.088" z="-9.647893" />
    <detection t="169" x="269.239" y="36.95" z="-9.496959" />
    <detection t="170" x="267.618" y="36.815" z="-9.645766" />
    <detection t="171" x="266.025" y="36.695" z="-9.535818" />
    <detection t="172" x="264.386" y="36.637" z="-9.302768" />
    <detection t="173" x="262.726" y="36.542" z="-9.433672" />
    <detection t="174" x="261.099" y="36.485" z="-9.334198" />
    <detection t="175" x="259.483" y="36.41" z="-9.464576" />
    <detection t="176" x="257.852" y="36.341" z="-9.347011" />
    <detection t="177" x="256.232" y="36.277" z="-9.250361" />
    <detection t="178" x="254.614" y="36.222" z="-9.673082" />
    <detection t="179" x="253.0" y="36.197" z="-9.420836" />
    <detection t="180" x="251.381" y="36.115" z="-9.253955" />
    <detection t="181" x="249.74" y="36.123" z="-9.36417" />
    <detection t="182" x="248.125" y="36.097" z="-9.367458" />
    <detection t="183" x="246.513" y="36.043" z="-9.186861" />
    <detection t="184" x="244.909" y="36.029" z="-9.123673" />
    <detection t="185" x="243.289" y="36.0" z="-9.255877" />
    <detection t="186" x="241.716" y="36.003" z="-9.138174" />
    <detection t="187" x="240.101" y="35.94" z="-9.089882" />
    <detection t="188" x="238.501" y="35.953" z="-9.421692" />
    <detection t="189" x="236.944" y="35.943" z="-9.543608" />
    <detection t="190" x="235.337" y="35.932" z="-9.312225" />
    <detection t="191" x="233.748" y="35.94" z="-9.255168" />
    <detection t="192" x="232.154" y="35.913" z="-9.20018" />
    <detection t="193" x="230.565" y="35.916" z="-9.138487" />
    <detection t="194" x="228.955" y="35.88" z="-9.073203" />
    <detection t="195" x="227.353" y="35.908" z="-9.058435" />
    <detection t="196" x="225.79" y="35.88" z="-9.112696" />
    <detection t="197" x="224.19" y="35.901" z="-9.0887985" />
    <detection t="198" x="222.578" y="35.875" z="-9.015886" />
    <detection t="199" x="221.015" y="35.879" z="-9.024197" />
    <detection t="200" x="219.422" y="35.853" z="-9.122661" />
    <detection t="201" x="217.833" y="35.846" z="-9.188473" />
    <detection t="202" x="216.262" y="35.819" z="-9.002534" />
    <detection t="203" x="214.667" y="35.846" z="-9.067733" />
    <detection t="204" x="213.139" y="35.854" z="-8.9295845" />
    <detection t="205" x="211.538" y="35.827" z="-8.826472" />
    <detection t="206" x="209.969" y="35.808" z="-8.8758135" />
    <detection t="207" x="208.408" y="35.828" z="-8.920995" />
    <detection t="208" x="206.84" y="35.826" z="-8.849028" />
    <detection t="209" x="205.3" y="35.832" z="-8.842936" />
    <detection t="210" x="203.731" y="35.811" z="-8.897807" />
    <detection t="211" x="202.182" y="35.775" z="-8.873069" />
    <detection t="212" x="200.658" y="35.748" z="-8.786783" />
    <detection t="213" x="199.101" y="35.733" z="-8.717754" />
    <detection t="214" x="197.554" y="35.738" z="-8.799158" />
    <detection t="215" x="196.022" y="35.684" z="-8.693549" />
    <detection t="216" x="194.505" y="35.682" z="-8.774892" />
    <detection t="217" x="192.966" y="35.665" z="-8.596171" />
    <detection t="218" x="191.449" y="35.671" z="-8.802364" />
    <detection t="219" x="189.967" y="35.669" z="-8.568208" />
    <detection t="220" x="188.448" y="35.665" z="-8.728185" />
    <detection t="221" x="186.961" y="35.69" z="-8.613246" />
    <detection t="222" x="185.459" y="35.643" z="-8.582016" />
    <detection t="223" x="183.911" y="35.662" z="-8.509136" />
    <detection t="224" x="182.415" y="35.639" z="-8.423389" />
    <detection t="225" x="180.928" y="35.661" z="-8.376246" />
    <detection t="226" x="179.371" y="35.652" z="-8.3121" />
    <detection t="227" x="177.879" y="35.631" z="-8.470002" />
    <detection t="228" x="176.373" y="35.674" z="-8.170009" />
    <detection t="229" x="174.87" y="35.662" z="-8.232094" />
    <detection t="230" x="173.409" y="35.67" z="-8.470227" />
    <detection t="231" x="171.908" y="35.675" z="-8.302721" />
    <detection t="232" x="170.438" y="35.667" z="-8.351084" />
    <detection t="233" x="168.957" y="35.671" z="-8.286258" />
    <detection t="234" x="167.496" y="35.648" z="-8.136567" />
    <detection t="235" x="165.994" y="35.647" z="-8.288434" />
    <detection t="236" x="164.509" y="35.645" z="-8.092892" />
    <detection t="237" x="163.042" y="35.67" z="-8.009415" />
    <detection t="238" x="161.596" y="35.686" z="-8.221405" />
    <detection t="239" x="160.171" y="35.696" z="-7.95606" />
    <detection t="240" x="158.713" y="35.695" z="-7.8908343" />
    <detection t="241" x="157.282" y="35.659" z="-7.9807334" />
    <detection t="242" x="155.856" y="35.679" z="-7.872193" />
    <detection t="243" x="154.398" y="35.675" z="-7.933574" />
    <detection t="244" x="152.942" y="35.666" z="-7.8713145" />
    <detection t="245" x="151.496" y="35.667" z="-7.687916" />
    <detection t="246" x="150.059" y="35.692" z="-7.8222747" />
    <detection t="247" x="148.658" y="35.683" z="-7.9473777" />
    <detection t="248" x="147.239" y="35.716" z="-7.8213544" />
    <detection t="249" x="145.814" y="35.719" z="-7.7379107" />
    <detection t="250" x="144.408" y="35.752" z="-7.7419004" />
    <detection t="251" x="143.003" y="35.783" z="-7.7511153" />
    <detection t="252" x="141.62" y="35.778" z="-7.685136" />
    <detection t="253" x="140.193" y="35.797" z="-7.692765" />
    <detection t="254" x="138.755" y="35.812" z="-7.74377" />
    <detection t="255" x="137.351" y="35.842" z="-7.492457" />
    <detection t="256" x="135.941" y="35.849" z="-7.6056666" />
    <detection t="257" x="134.536" y="35.857" z="-7.4334955" />
    <detection t="258" x="133.136" y="35.857" z="-7.363097" />
    <detection t="259" x="131.77" y="35.888" z="-7.5203676" />
    <detection t="260" x="130.38" y="35.915" z="-7.519526" />
    <detection t="261" x="129.005" y="35.953" z="-7.316055" />
    <detection t="262" x="127.636" y="35.982" z="-7.549293" />
    <detection t="263" x="126.241" y="36.012" z="-7.5133834" />
    <detection t="264" x="124.883" y="36.028" z="-7.5136423" />
    <detection t="265" x="123.526" y="36.045" z="-7.5030746" />
    <detection t="266" x="122.156" y="36.108" z="-7.456417" />
    <detection t="267" x="120.783" y="36.119" z="-7.316155" />
    <detection t="268" x="119.436" y="36.132" z="-7.3434362" />
    <detection t="269" x="118.055" y="36.193" z="-7.3118587" />
    <detection t="270" x="116.724" y="36.193" z="-7.1850004" />
    <detection t="271" x="115.372" y="36.224" z="-7.192264" />
    <detection t="272" x="114.024" y="36.255" z="-7.239573" />
    <detection t="273" x="112.698" y="36.282" z="-7.150929" />
    <detection t="274" x="111.333" y="36.331" z="-7.0583277" />
    <detection t="275" x="109.987" y="36.365" z="-7.1959968" />
    <detection t="276" x="108.679" y="36.381" z="-7.395505" />
    <detection t="277" x="107.37" y="36.429" z="-7.204332" />
    <detection t="278" x="106.052" y="36.42" z="-7.15924" />
    <detection t="279" x="104.718" y="36.44" z="-7.213018" />
    <detection t="280" x="103.405" y="36.485" z="-7.1879168" />
    <detection t="281" x="102.083" y="36.526" z="-7.0981936" />
    <detection t="282" x="100.773" y="36.522" z="-7.050109" />
  </particle>
  <particle nSpots="84">
    <detection t="0" x="248.197" y="44.756" z="-6.61906" />
    <detection t="1" x="246.302" y="44.715" z="-6.5890775" />
    <detection t="2" x="244.384" y="44.664" z="-6.8470078" />
    <detection t="3" x="242.46" y="44.619" z="-6.6836667" />
    <detection t="4" x="240.597" y="44.588" z="-6.709841" />
    <detection t="5" x="238.673" y="44.583" z="-6.671382" />
    <detection t="6" x="236.753" y="44.562" z="-6.733454" />
    <detection t="7" x="234.855" y="44.542" z="-6.700067" />
    <detection t="8" x="232.943" y="44.55" z="-6.6065907" />
    <detection t="9" x="231.069" y="44.522" z="-6.4302454" />
    <detection t="10" x="229.186" y="44.523" z="-6.5099406" />
    <detection t="11" x="227.304" y="44.515" z="-6.5021954" />
    <detection t="12" x="225.401" y="44.508" z="-6.393962" />
    <detection t="13" x="223.481" y="44.519" z="-6.3803544" />
    <detection t="14" x="221.589" y="44.517" z="-6.422673" />
    <detection t="15" x="219.707" y="44.488" z="-6.3403025" />
    <detection t="16" x="217.837" y="44.473" z="-6.483459" />
    <detection t="17" x="215.953" y="44.468" z="-6.45056" />
    <detection t="18" x="214.073" y="44.48" z="-6.224405" />
    <detection t="19" x="212.194" y="44.465" z="-6.3662004" />
    <detection t="20" x="210.335" y="44.454" z="-6.2815943" />
    <detection t="21" x="208.507" y="44.437" z="-6.1651325" />
    <detection t="22" x="206.657" y="44.427" z="-6.2680545" />
    <detection t="23" x="204.797" y="44.423" z="-6.1246443" />
    <detection t="24" x="202.949" y="44.397" z="-5.947819" />
    <detection t="25" x="201.087" y="44.391" z="-6.1139264" />
    <detection t="26" x="199.296" y="44.366" z="-6.012331" />
    <detection t="27" x="197.461" y="44.371" z="-5.9429593" />
    <detection t="28" x="195.605" y="44.35" z="-5.874188" />
    <detection t="29" x="193.791" y="44.322" z="-5.7747116" />
    <detection t="30" x="191.96" y="44.34" z="-5.857715" />
    <detection t="31" x="190.133" y="44.323" z="-5.7869706" />
    <detection t="32" x="188.349" y="44.309" z="-5.6277943" />
    <detection t="33" x="186.535" y="44.331" z="-5.6124496" />
    <detection t="34" x="184.744" y="44.294" z="-5.618717" />
    <detection t="35" x="182.968" y="44.316" z="-5.4896398" />
    <detection t="36" x="181.15" y="44.307" z="-5.2240686" />
    <detection t="37" x="179.356" y="44.321" z="-5.3850503" />
    <detection t="38" x="177.571" y="44.351" z="-5.5050607" />
    <detection t="39" x="175.804" y="44.318" z="-5.318313" />
    <detection t="40" x="174.063" y="44.298" z="-5.1288795" />
    <detection t="41" x="172.296" y="44.31" z="-5.1430993" />
    <detection t="42" x="170.545" y="44.354" z="-5.2798867" />
    <detection t="43" x="168.735" y="44.329" z="-5.225225" />
    <detection t="44" x="166.977" y="44.336" z="-5.2872734" />
    <detection t="45" x="165.204" y="44.333" z="-5.278867" />
    <detection t="46" x="163.458" y="44.321" z="-4.8472595" />
    <detection t="47" x="161.731" y="44.34" z="-5.0130696" />
    <detection t="48" x="159.992" y="44.354" z="-4.9560933" />
    <detection t="49" x="158.263" y="44.358" z="-5.014998" />
    <detection t="50" x="156.49" y="44.358" z="-4.7973857" />
    <detection t="51" x="154.74" y="44.364" z="-4.9576874" />
    <detection t="52" x="153.024" y="44.386" z="-4.9377127" />
    <detection t="53" x="151.273" y="44.397" z="-4.558648" />
    <detection t="54" x="149.564" y="44.459" z="-4.635838" />
    <detection t="55" x="147.828" y="44.46" z="-4.62452" />
    <detection t="56" x="146.115" y="44.485" z="-4.5979476" />
    <detection t="57" x="144.394" y="44.484" z="-4.5456862" />
    <detection t="58" x="142.676" y="44.507" z="-4.4263043" />
    <detection t="59" x="141.011" y="44.534" z="-4.3379335" />
    <detection t="60" x="139.305" y="44.568" z="-4.3586397" />
    <detection t="61" x="137.602" y="44.601" z="-4.3094053" />
    <detection t="62" x="135.917" y="44.665" z="-4.434336" />
    <detection t="63" x="134.222" y="44.686" z="-4.4571857" />
    <detection t="64" x="132.547" y="44.728" z="-4.122931" />
    <detection t="65" x="130.88" y="44.765" z="-4.1087494" />
    <detection t="66" x="129.204" y="44.793" z="-4.156857" />
    <detection t="67" x="127.541" y="44.868" z="-3.9629676" />
    <detection t="68" x="125.872" y="44.885" z="-3.9815943" />
    <detection t="69" x="124.175" y="44.897" z="-3.981992" />
    <detection t="70" x="122.52" y="44.946" z="-3.9896924" />
    <detection t="71" x="120.861" y="44.975" z="-3.8958914" />
    <detection t="72" x="119.199" y="45.042" z="-3.8099697" />
    <detection t="73" x="117.541" y="45.057" z="-3.7580802" />
    <detection t="74" x="115.938" y="45.101" z="-3.7138412" />
    <detection t="75" x="114.328" y="45.132" z="-3.6915681" />
    <detection t="76" x="112.719" y="45.172" z="-3.5628645" />
    <detection t="77" x="111.078" y="45.193" z="-3.5064056" />
    <detection t="78" x="109.428" y="45.198" z="-3.5514863" />
    <detection t="79" x="107.822" y="45.238" z="-3.5071242" />
    <detection t="80" x="106.216" y="45.266" z="-3.5738046" />
    <detection t="81" x="104.641" y="45.317" z="-3.4633183" />
    <detection t="82" x="103.035" y="45.342" z="-3.460038" />
    <detection t="83" x="101.378" y="45.34" z="-3.3644645" />
  </particle>
  <particle nSpots="16">
    <detection t="143" x="508.409" y="78.743" z="-16.385674" />
    <detection t="144" x="496.271" y="78.446" z="-16.833408" />
    <detection t="145" x="483.961" y="78.202" z="-17.126774" />
    <detection t="146" x="471.661" y="78.109" z="-17.279015" />
    <detection t="147" x="459.482" y="78.027" z="-16.904955" />
    <detection t="148" x="447.277" y="77.865" z="-17.1229" />
    <detection t="149" x="435.089" y="77.746" z="-16.830978" />
    <detection t="150" x="422.843" y="77.564" z="-17.271582" />
    <detection t="151" x="410.631" y="77.409" z="-16.772667" />
    <detection t="152" x="398.382" y="77.259" z="-17.067171" />
    <detection t="153" x="386.313" y="76.99" z="-16.841352" />
    <detection t="154" x="373.973" y="76.809" z="-16.920235" />
    <detection t="155" x="361.597" y="76.57" z="-16.56806" />
    <detection t="156" x="349.355" y="76.539" z="-16.709978" />
    <detection t="157" x="337.275" y="76.448" z="-16.739067" />
    <detection t="158" x="325.285" y="76.373" z="-16.138206" />
  </particle>
  <particle nSpots="25">
    <detection t="4469" x="515.837" y="83.459" z="-17.746014" />
    <detection t="4470" x="506.974" y="83.31" z="-17.798231" />
    <detection t="4471" x="498.103" y="83.062" z="-18.104969" />
    <detection t="4472" x="489.114" y="82.881" z="-17.862064" />
    <detection t="4473" x="480.088" y="82.717" z="-18.169386" />
    <detection t="4474" x="471.096" y="82.716" z="-18.12159" />
    <detection t="4475" x="462.211" y="82.697" z="-17.652008" />
    <detection t="4476" x="453.334" y="82.552" z="-17.837776" />
    <detection t="4477" x="444.328" y="82.455" z="-18.02612" />
    <detection t="4478" x="435.373" y="82.369" z="-17.987276" />
    <detection t="4479" x="426.358" y="82.256" z="-17.627642" />
    <detection t="4480" x="417.326" y="82.15" z="-17.90331" />
    <detection t="4481" x="408.284" y="82.033" z="-17.719362" />
    <detection t="4482" x="399.186" y="81.916" z="-17.576233" />
    <detection t="4483" x="390.122" y="81.859" z="-17.843111" />
    <detection t="4484" x="381.066" y="81.751" z="-17.659098" />
    <detection t="4485" x="372.015" y="81.65" z="-17.411345" />
    <detection t="4486" x="362.985" y="81.516" z="-17.603506" />
    <detection t="4487" x="353.892" y="81.36" z="-17.2074" />
    <detection t="4488" x="344.815" y="81.297" z="-17.223795" />
    <detection t="4489" x="335.764" y="81.193" z="-17.560152" />
    <detection t="4490" x="326.571" y="81.097" z="-17.335285" />
    <detection t="4491" x="317.702" y="81.596" z="-17.02979" />
    <detection t="4492" x="311.23" y="82.982" z="-16.251112" />
    <detection t="4493" x="307.216" y="84.524" z="-15.312388" />
  </particle>
  <particle nSpots="85">
    <detection t="141" x="230.318" y="89.986" z="-8.992515" />
    <detection t="142" x="228.572" y="89.916" z="-9.026711" />
    <detection t="143" x="226.84" y="89.863" z="-9.132921" />
    <detection t="144" x="225.165" y="89.818" z="-9.032361" />
    <detection t="145" x="223.516" y="89.76" z="-8.923793" />
    <detection t="146" x="221.857" y="89.753" z="-8.891023" />
    <detection t="147" x="220.2" y="89.752" z="-8.53474" />
    <detection t="148" x="218.548" y="89.763" z="-8.783331" />
    <detection t="149" x="216.939" y="89.757" z="-8.65247" />
    <detection t="150" x="215.323" y="89.721" z="-8.706531" />
    <detection t="151" x="213.727" y="89.706" z="-8.685532" />
    <detection t="152" x="212.08" y="89.691" z="-8.693415" />
    <detection t="153" x="210.48" y="89.673" z="-8.784574" />
    <detection t="154" x="208.873" y="89.694" z="-8.60088" />
    <detection t="155" x="207.273" y="89.634" z="-8.712065" />
    <detection t="156" x="205.637" y="89.658" z="-8.533201" />
    <detection t="157" x="204.012" y="89.636" z="-8.529569" />
    <detection t="158" x="202.387" y="89.634" z="-8.3939295" />
    <detection t="159" x="200.774" y="89.635" z="-8.25145" />
    <detection t="160" x="199.136" y="89.607" z="-8.245382" />
    <detection t="161" x="197.476" y="89.569" z="-8.288335" />
    <detection t="162" x="195.853" y="89.534" z="-8.166352" />
    <detection t="163" x="194.215" y="89.55" z="-8.149148" />
    <detection t="164" x="192.6" y="89.534" z="-8.027485" />
    <detection t="165" x="191.01" y="89.52" z="-7.885058" />
    <detection t="166" x="189.419" y="89.501" z="-7.908541" />
    <detection t="167" x="187.786" y="89.508" z="-7.955528" />
    <detection t="168" x="186.188" y="89.467" z="-7.9494786" />
    <detection t="169" x="184.583" y="89.448" z="-7.7813063" />
    <detection t="170" x="183.011" y="89.418" z="-7.812034" />
    <detection t="171" x="181.418" y="89.438" z="-7.780089" />
    <detection t="172" x="179.837" y="89.43" z="-7.775262" />
    <detection t="173" x="178.229" y="89.397" z="-7.7244525" />
    <detection t="174" x="176.626" y="89.406" z="-7.7761207" />
    <detection t="175" x="175.046" y="89.387" z="-7.774694" />
    <detection t="176" x="173.459" y="89.387" z="-7.736764" />
    <detection t="177" x="171.899" y="89.395" z="-7.639851" />
    <detection t="178" x="170.329" y="89.36" z="-7.4903507" />
    <detection t="179" x="168.756" y="89.334" z="-7.6422257" />
    <detection t="180" x="167.17" y="89.348" z="-7.6331506" />
    <detection t="181" x="165.609" y="89.334" z="-7.4174747" />
    <detection t="182" x="164.038" y="89.345" z="-7.532691" />
    <detection t="183" x="162.485" y="89.319" z="-7.497436" />
    <detection t="184" x="160.966" y="89.337" z="-7.421233" />
    <detection t="185" x="159.378" y="89.352" z="-7.5376515" />
    <detection t="186" x="157.822" y="89.351" z="-7.4122424" />
    <detection t="187" x="156.261" y="89.359" z="-7.457915" />
    <detection t="188" x="154.727" y="89.364" z="-7.5526547" />
    <detection t="189" x="153.173" y="89.366" z="-7.3506827" />
    <detection t="190" x="151.63" y="89.362" z="-7.3626986" />
    <detection t="191" x="150.132" y="89.335" z="-7.1876755" />
    <detection t="192" x="148.583" y="89.308" z="-7.397878" />
    <detection t="193" x="147.061" y="89.291" z="-7.208716" />
    <detection t="194" x="145.567" y="89.296" z="-7.1934605" />
    <detection t="195" x="144.047" y="89.301" z="-7.14984" />
    <detection t="196" x="142.521" y="89.309" z="-7.1619544" />
    <detection t="197" x="141.013" y="89.308" z="-7.145603" />
    <detection t="198" x="139.494" y="89.309" z="-7.041384" />
    <detection t="199" x="137.981" y="89.294" z="-7.0676026" />
    <detection t="200" x="136.445" y="89.253" z="-6.942522" />
    <detection t="201" x="134.962" y="89.238" z="-6.828824" />
    <detection t="202" x="133.494" y="89.257" z="-6.965808" />
    <detection t="203" x="132.022" y="89.26" z="-6.764178" />
    <detection t="204" x="130.538" y="89.216" z="-6.8508563" />
    <detection t="205" x="129.053" y="89.201" z="-6.90086" />
    <detection t="206" x="127.604" y="89.182" z="-6.9726768" />
    <detection t="207" x="126.128" y="89.185" z="-6.8410807" />
    <detection t="208" x="124.668" y="89.157" z="-6.6688237" />
    <detection t="209" x="123.19" y="89.141" z="-6.842669" />
    <detection t="210" x="121.729" y="89.121" z="-6.675738" />
    <detection t="211" x="120.273" y="89.118" z="-6.738077" />
    <detection t="212" x="118.814" y="89.072" z="-6.6612983" />
    <detection t="213" x="117.318" y="89.071" z="-6.5211525" />
    <detection t="214" x="115.895" y="89.026" z="-6.5446734" />
    <detection t="215" x="114.473" y="89.011" z="-6.4661574" />
    <detection t="216" x="113.049" y="89.0" z="-6.3698597" />
    <detection t="217" x="111.568" y="88.954" z="-6.3994837" />
    <detection t="218" x="110.091" y="88.991" z="-6.4503627" />
    <detection t="219" x="108.666" y="88.988" z="-6.119828" />
    <detection t="220" x="107.218" y="88.948" z="-6.3158517" />
    <detection t="221" x="105.82" y="88.944" z="-5.949108" />
    <detection t="222" x="104.408" y="88.889" z="-5.74154" />
    <detection t="223" x="102.957" y="88.854" z="-5.7108626" />
    <detection t="224" x="101.533" y="88.857" z="-5.543767" />
    <detection t="225" x="100.083" y="88.829" z="-5.5090265" />
  </particle>
  <particle nSpots="137">
    <detection t="4496" x="509.652" y="54.582" z="-15.337503" />
    <detection t="4497" x="497.622" y="54.347" z="-14.8321" />
    <detection t="4498" x="485.515" y="54.185" z="-15.388535" />
    <detection t="4499" x="473.347" y="54.076" z="-15.152823" />
    <detection t="4500" x="461.191" y="53.896" z="-14.645346" />
    <detection t="4501" x="449.082" y="53.775" z="-14.933067" />
    <detection t="4502" x="436.993" y="53.642" z="-14.901771" />
    <detection t="4503" x="424.836" y="53.49" z="-15.079622" />
    <detection t="4504" x="412.749" y="53.333" z="-14.650855" />
    <detection t="4505" x="400.604" y="53.217" z="-14.85189" />
    <detection t="4506" x="388.439" y="53.04" z="-14.614609" />
    <detection t="4507" x="376.322" y="52.916" z="-14.830037" />
    <detection t="4508" x="364.199" y="52.74" z="-14.579262" />
    <detection t="4509" x="352.085" y="52.629" z="-14.502523" />
    <detection t="4510" x="339.982" y="52.412" z="-14.309206" />
    <detection t="4511" x="327.849" y="52.122" z="-14.356665" />
    <detection t="4512" x="316.331" y="51.395" z="-13.368864" />
    <detection t="4513" x="309.498" y="50.163" z="-9.927248" />
    <detection t="4514" x="305.62" y="49.004" z="-7.681324" />
    <detection t="4515" x="302.71" y="47.934" z="-5.7608075" />
    <detection t="4516" x="300.262" y="46.989" z="-4.2332416" />
    <detection t="4517" x="297.987" y="46.127" z="-3.381394" />
    <detection t="4518" x="295.809" y="45.332" z="-2.4722598" />
    <detection t="4519" x="293.754" y="44.62" z="-2.2774384" />
    <detection t="4520" x="291.727" y="43.978" z="-1.8619748" />
    <detection t="4521" x="289.729" y="43.421" z="-1.6177485" />
    <detection t="4522" x="287.812" y="42.894" z="-1.4661089" />
    <detection t="4523" x="285.903" y="42.394" z="-1.2998949" />
    <detection t="4524" x="283.976" y="41.997" z="-1.087833" />
    <detection t="4525" x="282.04" y="41.634" z="-1.0966885" />
    <detection t="4526" x="280.179" y="41.282" z="-0.9392244" />
    <detection t="4527" x="278.275" y="41.038" z="-0.81237537" />
    <detection t="4528" x="276.383" y="40.774" z="-0.9444683" />
    <detection t="4529" x="274.556" y="40.539" z="-0.6208847" />
    <detection t="4530" x="272.636" y="40.368" z="-0.80255204" />
    <detection t="4531" x="270.795" y="40.179" z="-0.50498146" />
    <detection t="4532" x="268.953" y="40.024" z="-0.59091896" />
    <detection t="4533" x="267.081" y="39.892" z="-0.5630626" />
    <detection t="4534" x="265.249" y="39.765" z="-0.64596397" />
    <detection t="4535" x="263.414" y="39.683" z="-0.6398168" />
    <detection t="4536" x="261.556" y="39.597" z="-0.28295475" />
    <detection t="4537" x="259.751" y="39.48" z="-0.4409979" />
    <detection t="4538" x="257.905" y="39.45" z="-0.2878856" />
    <detection t="4539" x="256.101" y="39.366" z="-0.32980436" />
    <detection t="4540" x="254.244" y="39.285" z="-0.32913822" />
    <detection t="4541" x="252.42" y="39.263" z="-0.118212886" />
    <detection t="4542" x="250.596" y="39.222" z="-0.18954605" />
    <detection t="4543" x="248.766" y="39.163" z="-0.26749557" />
    <detection t="4544" x="246.97" y="39.121" z="-0.18805748" />
    <detection t="4545" x="245.182" y="39.076" z="0.07194167" />
    <detection t="4546" x="243.375" y="39.055" z="-0.15258664" />
    <detection t="4547" x="241.587" y="39.037" z="-0.048942633" />
    <detection t="4548" x="239.832" y="39.06" z="-0.01823432" />
    <detection t="4549" x="238.035" y="39.023" z="0.15971893" />
    <detection t="4550" x="236.24" y="39.024" z="0.01628106" />
    <detection t="4551" x="234.462" y="38.999" z="0.1675213" />
    <detection t="4552" x="232.674" y="39.015" z="0.37790686" />
    <detection t="4553" x="230.905" y="38.948" z="0.25631553" />
    <detection t="4554" x="229.14" y="38.95" z="0.43758792" />
    <detection t="4555" x="227.332" y="38.952" z="0.4620855" />
    <detection t="4556" x="225.552" y="38.922" z="0.52656084" />
    <detection t="4557" x="223.756" y="38.917" z="0.6207687" />
    <detection t="4558" x="221.993" y="38.907" z="0.5562181" />
    <detection t="4559" x="220.229" y="38.913" z="0.67222494" />
    <detection t="4560" x="218.447" y="38.91" z="0.72781163" />
    <detection t="4561" x="216.68" y="38.915" z="0.7836111" />
    <detection t="4562" x="214.915" y="38.897" z="0.86833185" />
    <detection t="4563" x="213.171" y="38.862" z="0.9246984" />
    <detection t="4564" x="211.398" y="38.888" z="1.2158968" />
    <detection t="4565" x="209.629" y="38.862" z="0.9495587" />
    <detection t="4566" x="207.912" y="38.827" z="1.1302743" />
    <detection t="4567" x="206.143" y="38.821" z="1.5736938" />
    <detection t="4568" x="204.411" y="38.828" z="1.2189484" />
    <detection t="4569" x="202.673" y="38.784" z="1.6379377" />
    <detection t="4570" x="200.925" y="38.789" z="1.4739993" />
    <detection t="4571" x="199.181" y="38.74" z="1.9144512" />
    <detection t="4572" x="197.437" y="38.771" z="1.8340385" />
    <detection t="4573" x="195.757" y="38.782" z="1.5336796" />
    <detection t="4574" x="194.025" y="38.775" z="1.8351711" />
    <detection t="4575" x="192.304" y="38.769" z="1.7795247" />
    <detection t="4576" x="190.591" y="38.746" z="1.7524983" />
    <detection t="4577" x="188.906" y="38.748" z="2.0251136" />
    <detection t="4578" x="187.196" y="38.738" z="2.1510565" />
    <detection t="4579" x="185.492" y="38.753" z="2.1146774" />
    <detection t="4580" x="183.808" y="38.732" z="2.1463587" />
    <detection t="4581" x="182.11" y="38.731" z="2.208711" />
    <detection t="4582" x="180.435" y="38.684" z="2.170499" />
    <detection t="4583" x="178.763" y="38.686" z="2.2112699" />
    <detection t="4584" x="177.079" y="38.716" z="2.0767553" />
    <detection t="4585" x="175.414" y="38.699" z="2.4145658" />
    <detection t="4586" x="173.765" y="38.704" z="2.3406036" />
    <detection t="4587" x="172.086" y="38.686" z="2.5525272" />
    <detection t="4588" x="170.404" y="38.708" z="2.5624387" />
    <detection t="4589" x="168.777" y="38.691" z="2.5470479" />
    <detection t="4590" x="167.123" y="38.723" z="2.4857125" />
    <detection t="4591" x="165.483" y="38.706" z="2.4709334" />
    <detection t="4592" x="163.825" y="38.724" z="2.435012" />
    <detection t="4593" x="162.171" y="38.724" z="2.7920015" />
    <detection t="4594" x="160.549" y="38.739" z="2.7932642" />
    <detection t="4595" x="158.936" y="38.737" z="2.6526065" />
    <detection t="4596" x="157.264" y="38.765" z="2.8019483" />
    <detection t="4597" x="155.66" y="38.786" z="2.75323" />
    <detection t="4598" x="154.04" y="38.79" z="2.7726746" />
    <detection t="4599" x="152.444" y="38.82" z="2.8494844" />
    <detection t="4600" x="150.831" y="38.811" z="2.7818062" />
    <detection t="4601" x="149.201" y="38.849" z="2.951866" />
    <detection t="4602" x="147.61" y="38.863" z="2.9823859" />
    <detection t="4603" x="145.982" y="38.906" z="3.4506614" />
    <detection t="4604" x="144.365" y="38.898" z="3.417624" />
    <detection t="4605" x="142.756" y="38.943" z="3.5877092" />
    <detection t="4606" x="141.202" y="38.998" z="3.6619055" />
    <detection t="4607" x="139.63" y="39.049" z="3.6189497" />
    <detection t="4608" x="138.005" y="39.038" z="3.5268946" />
    <detection t="4609" x="136.489" y="39.087" z="3.513316" />
    <detection t="4610" x="134.88" y="39.104" z="3.4823248" />
    <detection t="4611" x="133.317" y="39.153" z="3.5199168" />
    <detection t="4612" x="131.773" y="39.192" z="3.353964" />
    <detection t="4613" x="130.22" y="39.223" z="3.9434745" />
    <detection t="4614" x="128.646" y="39.246" z="3.973076" />
    <detection t="4615" x="127.048" y="39.263" z="4.0322742" />
    <detection t="4616" x="125.525" y="39.275" z="4.0232964" />
    <detection t="4617" x="123.989" y="39.312" z="3.9073513" />
    <detection t="4618" x="122.432" y="39.345" z="4.1110063" />
    <detection t="4619" x="120.888" y="39.36" z="4.1768394" />
    <detection t="4620" x="119.334" y="39.412" z="4.186456" />
    <detection t="4621" x="117.796" y="39.465" z="4.119065" />
    <detection t="4622" x="116.289" y="39.506" z="4.1047087" />
    <detection t="4623" x="114.731" y="39.538" z="4.239411" />
    <detection t="4624" x="113.19" y="39.573" z="4.4903364" />
    <detection t="4625" x="111.672" y="39.597" z="4.476213" />
    <detection t="4626" x="110.157" y="39.646" z="4.4503336" />
    <detection t="4627" x="108.632" y="39.67" z="4.4036145" />
    <detection t="4628" x="107.131" y="39.713" z="4.3195047" />
    <detection t="4629" x="105.619" y="39.723" z="4.3910985" />
    <detection t="4630" x="104.156" y="39.758" z="4.4746127" />
    <detection t="4631" x="102.653" y="39.779" z="4.361177" />
    <detection t="4632" x="101.128" y="39.817" z="4.598842" />
  </particle>
  <particle nSpots="41">
    <detection t="162" x="514.974" y="76.448" z="-15.630311" />
    <detection t="163" x="502.418" y="76.157" z="-15.423194" />
    <detection t="164" x="489.763" y="75.85" z="-15.860477" />
    <detection t="165" x="476.997" y="75.696" z="-15.654383" />
    <detection t="166" x="464.313" y="75.654" z="-15.738817" />
    <detection t="167" x="451.671" y="75.545" z="-16.044893" />
    <detection t="168" x="438.994" y="75.445" z="-15.491961" />
    <detection t="169" x="426.371" y="75.306" z="-15.70168" />
    <detection t="170" x="413.713" y="75.148" z="-15.68021" />
    <detection t="171" x="401.015" y="74.994" z="-15.778157" />
    <detection t="172" x="388.29" y="74.839" z="-15.474275" />
    <detection t="173" x="375.616" y="74.732" z="-15.527088" />
    <detection t="174" x="362.928" y="74.559" z="-15.477089" />
    <detection t="175" x="350.263" y="74.377" z="-15.359301" />
    <detection t="176" x="337.608" y="74.168" z="-15.204637" />
    <detection t="177" x="324.885" y="74.107" z="-15.320599" />
    <detection t="178" x="313.663" y="74.509" z="-13.024763" />
    <detection t="179" x="307.492" y="75.31" z="-9.649002" />
    <detection t="180" x="303.685" y="76.124" z="-7.287462" />
    <detection t="181" x="300.585" y="76.923" z="-5.5538316" />
    <detection t="182" x="297.842" y="77.707" z="-4.281657" />
    <detection t="183" x="295.281" y="78.401" z="-3.1849997" />
    <detection t="184" x="292.904" y="78.998" z="-2.544736" />
    <detection t="185" x="290.581" y="79.527" z="-2.1819384" />
    <detection t="186" x="288.342" y="79.995" z="-1.8734399" />
    <detection t="187" x="286.131" y="80.43" z="-1.7170855" />
    <detection t="188" x="283.971" y="80.813" z="-1.4462085" />
    <detection t="189" x="281.844" y="81.146" z="-1.2646279" />
    <detection t="190" x="279.7" y="81.448" z="-1.2465608" />
    <detection t="191" x="277.635" y="81.721" z="-0.9420795" />
    <detection t="192" x="275.575" y="81.933" z="-0.8973715" />
    <detection t="193" x="273.516" y="82.168" z="-0.7931966" />
    <detection t="194" x="271.512" y="82.31" z="-0.91973335" />
    <detection t="195" x="269.542" y="82.465" z="-0.7189211" />
    <detection t="196" x="267.584" y="82.562" z="-0.6966452" />
    <detection t="197" x="265.631" y="82.641" z="-0.66468745" />
    <detection t="198" x="263.657" y="82.7" z="-0.6928535" />
    <detection t="199" x="261.707" y="82.77" z="-0.67061776" />
    <detection t="200" x="259.687" y="82.812" z="-0.64862317" />
    <detection t="201" x="257.625" y="82.905" z="-0.5176733" />
    <detection t="202" x="255.391" y="83.122" z="-0.30028254" />
  </particle>
  <particle nSpots="80">
    <detection t="5185" x="508.643" y="48.414" z="-17.595463" />
    <detection t="5186" x="500.06" y="48.299" z="-16.841703" />
    <detection t="5187" x="491.398" y="48.136" z="-17.363094" />
    <detection t="5188" x="482.74" y="48.07" z="-17.382734" />
    <detection t="5189" x="474.027" y="47.991" z="-16.886065" />
    <detection t="5190" x="465.346" y="47.804" z="-17.37423" />
    <detection t="5191" x="456.713" y="47.719" z="-17.193115" />
    <detection t="5192" x="448.022" y="47.654" z="-17.182014" />
    <detection t="5193" x="439.388" y="47.506" z="-17.121782" />
    <detection t="5194" x="430.755" y="47.515" z="-17.202248" />
    <detection t="5195" x="422.046" y="47.333" z="-17.319548" />
    <detection t="5196" x="413.458" y="47.241" z="-17.168385" />
    <detection t="5197" x="404.803" y="47.171" z="-17.186293" />
    <detection t="5198" x="396.081" y="47.046" z="-16.858093" />
    <detection t="5199" x="387.411" y="46.916" z="-17.19887" />
    <detection t="5200" x="378.678" y="46.85" z="-17.167048" />
    <detection t="5201" x="369.937" y="46.657" z="-17.1179" />
    <detection t="5202" x="361.297" y="46.575" z="-17.022148" />
    <detection t="5203" x="352.547" y="46.469" z="-16.709919" />
    <detection t="5204" x="343.839" y="46.289" z="-16.814804" />
    <detection t="5205" x="335.127" y="46.172" z="-16.382223" />
    <detection t="5206" x="326.289" y="45.991" z="-17.046364" />
    <detection t="5207" x="317.716" y="45.128" z="-16.331316" />
    <detection t="5208" x="311.877" y="43.207" z="-15.307405" />
    <detection t="5209" x="308.476" y="41.313" z="-14.171649" />
    <detection t="5210" x="306.154" y="39.719" z="-13.425994" />
    <detection t="5211" x="304.334" y="38.378" z="-12.523308" />
    <detection t="5212" x="302.794" y="37.241" z="-12.485344" />
    <detection t="5213" x="301.399" y="36.217" z="-11.41124" />
    <detection t="5214" x="300.111" y="35.296" z="-11.107633" />
    <detection t="5215" x="298.875" y="34.503" z="-11.056248" />
    <detection t="5216" x="297.697" y="33.763" z="-10.94881" />
    <detection t="5217" x="296.547" y="33.118" z="-10.752312" />
    <detection t="5218" x="295.412" y="32.557" z="-10.668387" />
    <detection t="5219" x="294.28" y="31.989" z="-10.3359995" />
    <detection t="5220" x="293.143" y="31.528" z="-10.395594" />
    <detection t="5221" x="292.023" y="31.043" z="-10.020335" />
    <detection t="5222" x="290.926" y="30.629" z="-10.149993" />
    <detection t="5223" x="289.804" y="30.273" z="-9.955715" />
    <detection t="5224" x="288.689" y="29.929" z="-10.120235" />
    <detection t="5225" x="287.527" y="29.602" z="-10.03017" />
    <detection t="5226" x="286.395" y="29.337" z="-10.045354" />
    <detection t="5227" x="285.227" y="29.108" z="-9.823752" />
    <detection t="5228" x="284.073" y="28.886" z="-9.687077" />
    <detection t="5229" x="282.918" y="28.669" z="-9.825547" />
    <detection t="5230" x="281.727" y="28.467" z="-9.626067" />
    <detection t="5231" x="280.558" y="28.307" z="-9.708712" />
    <detection t="5232" x="279.389" y="28.185" z="-9.77971" />
    <detection t="5233" x="278.184" y="28.017" z="-9.6949625" />
    <detection t="5234" x="276.997" y="27.893" z="-9.63611" />
    <detection t="5235" x="275.78" y="27.788" z="-9.705113" />
    <detection t="5236" x="274.546" y="27.69" z="-9.58741" />
    <detection t="5237" x="273.304" y="27.627" z="-9.679433" />
    <detection t="5238" x="272.066" y="27.53" z="-9.625325" />
    <detection t="5239" x="270.825" y="27.466" z="-9.462607" />
    <detection t="5240" x="269.579" y="27.402" z="-9.526261" />
    <detection t="5241" x="268.344" y="27.335" z="-9.670669" />
    <detection t="5242" x="267.072" y="27.283" z="-9.7153425" />
    <detection t="5243" x="265.811" y="27.231" z="-9.680516" />
    <detection t="5244" x="264.53" y="27.19" z="-9.614031" />
    <detection t="5245" x="263.238" y="27.132" z="-9.550502" />
    <detection t="5246" x="261.991" y="27.075" z="-9.48137" />
    <detection t="5247" x="260.727" y="27.004" z="-9.397224" />
    <detection t="5248" x="259.453" y="26.945" z="-9.593185" />
    <detection t="5249" x="258.214" y="26.899" z="-9.467327" />
    <detection t="5250" x="256.929" y="26.83" z="-9.512207" />
    <detection t="5251" x="255.666" y="26.78" z="-9.412325" />
    <detection t="5252" x="254.406" y="26.747" z="-9.339057" />
    <detection t="5253" x="253.135" y="26.705" z="-9.337639" />
    <detection t="5254" x="251.875" y="26.665" z="-9.292403" />
    <detection t="5255" x="250.63" y="26.633" z="-9.390731" />
    <detection t="5256" x="249.403" y="26.567" z="-9.60485" />
    <detection t="5257" x="248.15" y="26.546" z="-9.550362" />
    <detection t="5258" x="246.913" y="26.505" z="-9.300162" />
    <detection t="5259" x="245.671" y="26.456" z="-9.24337" />
    <detection t="5260" x="244.429" y="26.454" z="-9.151185" />
    <detection t="5261" x="243.219" y="26.458" z="-9.149477" />
    <detection t="5262" x="241.965" y="26.464" z="-9.416378" />
    <detection t="5263" x="240.725" y="26.451" z="-9.244607" />
    <detection t="5264" x="239.438" y="26.432" z="-9.109125" />
  </particle>
  <particle nSpots="74">
    <detection t="165" x="516.002" y="85.475" z="-17.792574" />
    <detection t="166" x="507.867" y="85.326" z="-17.744238" />
    <detection t="167" x="499.71" y="85.112" z="-17.866093" />
    <detection t="168" x="491.474" y="84.926" z="-17.93853" />
    <detection t="169" x="483.199" y="84.771" z="-17.7069" />
    <detection t="170" x="474.901" y="84.707" z="-17.796293" />
    <detection t="171" x="466.752" y="84.761" z="-17.684689" />
    <detection t="172" x="458.63" y="84.687" z="-17.798395" />
    <detection t="173" x="450.468" y="84.53" z="-17.700958" />
    <detection t="174" x="442.26" y="84.513" z="-17.807783" />
    <detection t="175" x="434.166" y="84.444" z="-17.389132" />
    <detection t="176" x="426.031" y="84.298" z="-17.681326" />
    <detection t="177" x="417.897" y="84.222" z="-17.571743" />
    <detection t="178" x="409.745" y="84.109" z="-17.23178" />
    <detection t="179" x="401.582" y="83.97" z="-17.60952" />
    <detection t="180" x="393.333" y="83.923" z="-17.381914" />
    <detection t="181" x="385.171" y="83.875" z="-17.487865" />
    <detection t="182" x="376.985" y="83.732" z="-17.642952" />
    <detection t="183" x="368.823" y="83.67" z="-17.39506" />
    <detection t="184" x="360.717" y="83.493" z="-17.179699" />
    <detection t="185" x="352.518" y="83.352" z="-17.126186" />
    <detection t="186" x="344.325" y="83.321" z="-17.250452" />
    <detection t="187" x="336.144" y="83.205" z="-16.702148" />
    <detection t="188" x="327.818" y="83.051" z="-17.108288" />
    <detection t="189" x="319.471" y="83.391" z="-17.075846" />
    <detection t="190" x="312.973" y="84.961" z="-15.992363" />
    <detection t="191" x="309.151" y="86.829" z="-15.182738" />
    <detection t="192" x="306.694" y="88.466" z="-14.634815" />
    <detection t="193" x="304.803" y="89.834" z="-14.281776" />
    <detection t="194" x="303.229" y="91.001" z="-13.617078" />
    <detection t="195" x="301.82" y="92.008" z="-13.185082" />
    <detection t="196" x="300.545" y="92.92" z="-12.519846" />
    <detection t="197" x="299.319" y="93.707" z="-12.525978" />
    <detection t="198" x="298.167" y="94.429" z="-11.990598" />
    <detection t="199" x="297.098" y="95.073" z="-12.106339" />
    <detection t="200" x="296.006" y="95.697" z="-12.037452" />
    <detection t="201" x="294.948" y="96.196" z="-11.635997" />
    <detection t="202" x="293.884" y="96.661" z="-11.472709" />
    <detection t="203" x="292.806" y="97.109" z="-11.310091" />
    <detection t="204" x="291.801" y="97.489" z="-11.151464" />
    <detection t="205" x="290.7" y="97.828" z="-11.179307" />
    <detection t="206" x="289.636" y="98.185" z="-11.003713" />
    <detection t="207" x="288.585" y="98.49" z="-10.774905" />
    <detection t="208" x="287.493" y="98.766" z="-10.7618475" />
    <detection t="209" x="286.445" y="99.029" z="-10.838612" />
    <detection t="210" x="285.345" y="99.279" z="-10.591506" />
    <detection t="211" x="284.241" y="99.462" z="-10.659285" />
    <detection t="212" x="283.153" y="99.671" z="-10.662215" />
    <detection t="213" x="282.02" y="99.794" z="-10.391233" />
    <detection t="214" x="280.978" y="99.958" z="-10.636363" />
    <detection t="215" x="279.861" y="100.121" z="-10.333429" />
    <detection t="216" x="278.714" y="100.245" z="-10.905884" />
    <detection t="217" x="277.586" y="100.381" z="-10.322205" />
    <detection t="218" x="276.436" y="100.48" z="-10.579831" />
    <detection t="219" x="275.326" y="100.599" z="-10.451691" />
    <detection t="220" x="274.205" y="100.712" z="-10.523674" />
    <detection t="221" x="273.075" y="100.792" z="-10.399664" />
    <detection t="222" x="271.956" y="100.866" z="-10.596396" />
    <detection t="223" x="270.799" y="100.899" z="-10.539114" />
    <detection t="224" x="269.678" y="100.927" z="-10.057639" />
    <detection t="225" x="268.517" y="100.972" z="-10.221652" />
    <detection t="226" x="267.402" y="101.032" z="-10.1876745" />
    <detection t="227" x="266.271" y="101.05" z="-10.352177" />
    <detection t="228" x="265.108" y="101.081" z="-10.471981" />
    <detection t="229" x="263.919" y="101.124" z="-10.281144" />
    <detection t="230" x="262.761" y="101.138" z="-10.442638" />
    <detection t="231" x="261.569" y="101.161" z="-10.557224" />
    <detection t="232" x="260.381" y="101.139" z="-10.256912" />
    <detection t="233" x="259.213" y="101.179" z="-10.543451" />
    <detection t="234" x="258.051" y="101.209" z="-10.67249" />
    <detection t="235" x="256.823" y="101.206" z="-10.568108" />
    <detection t="236" x="255.57" y="101.234" z="-9.858326" />
    <detection t="237" x="254.324" y="101.256" z="-10.143184" />
    <detection t="238" x="253.007" y="101.289" z="-10.415506" />
  </particle>
  <particle nSpots="123">
    <detection t="25" x="515.058" y="58.071" z="-16.275806" />
    <detection t="26" x="502.19" y="57.875" z="-16.378506" />
    <detection t="27" x="489.216" y="57.648" z="-16.121807" />
    <detection t="28" x="476.156" y="57.478" z="-15.964481" />
    <detection t="29" x="463.116" y="57.354" z="-16.038206" />
    <detection t="30" x="450.105" y="57.217" z="-16.134506" />
    <detection t="31" x="437.109" y="57.078" z="-16.038342" />
    <detection t="32" x="424.081" y="56.944" z="-16.051497" />
    <detection t="33" x="411.101" y="56.776" z="-15.9423065" />
    <detection t="34" x="398.092" y="56.597" z="-16.108278" />
    <detection t="35" x="385.052" y="56.435" z="-16.00432" />
    <detection t="36" x="372.062" y="56.297" z="-15.804182" />
    <detection t="37" x="359.047" y="56.139" z="-15.944441" />
    <detection t="38" x="346.067" y="55.92" z="-15.884665" />
    <detection t="39" x="333.071" y="55.645" z="-15.908009" />
    <detection t="40" x="320.161" y="55.219" z="-15.573386" />
    <detection t="41" x="310.642" y="54.408" z="-12.580547" />
    <detection t="42" x="305.375" y="53.545" z="-9.754053" />
    <detection t="43" x="301.632" y="52.734" z="-7.416474" />
    <detection t="44" x="298.492" y="51.995" z="-6.387546" />
    <detection t="45" x="295.738" y="51.329" z="-5.3145204" />
    <detection t="46" x="293.138" y="50.724" z="-4.4988275" />
    <detection t="47" x="290.641" y="50.206" z="-3.8843668" />
    <detection t="48" x="288.223" y="49.71" z="-3.5731924" />
    <detection t="49" x="285.878" y="49.29" z="-3.4958675" />
    <detection t="50" x="283.597" y="48.949" z="-3.1789563" />
    <detection t="51" x="281.388" y="48.615" z="-3.0099692" />
    <detection t="52" x="279.143" y="48.338" z="-2.934878" />
    <detection t="53" x="276.963" y="48.085" z="-2.7095075" />
    <detection t="54" x="274.782" y="47.857" z="-2.8026445" />
    <detection t="55" x="272.652" y="47.682" z="-2.841183" />
    <detection t="56" x="270.56" y="47.503" z="-2.6916559" />
    <detection t="57" x="268.466" y="47.341" z="-2.7751746" />
    <detection t="58" x="266.388" y="47.226" z="-2.474888" />
    <detection t="59" x="264.33" y="47.113" z="-2.6363907" />
    <detection t="60" x="262.267" y="47.017" z="-2.621576" />
    <detection t="61" x="260.202" y="46.938" z="-2.5963192" />
    <detection t="62" x="258.17" y="46.894" z="-2.5073211" />
    <detection t="63" x="256.131" y="46.808" z="-2.2586424" />
    <detection t="64" x="254.104" y="46.734" z="-2.4625857" />
    <detection t="65" x="252.076" y="46.699" z="-2.4018662" />
    <detection t="66" x="250.088" y="46.665" z="-2.4502413" />
    <detection t="67" x="248.077" y="46.611" z="-2.3580925" />
    <detection t="68" x="246.042" y="46.597" z="-2.3060405" />
    <detection t="69" x="244.049" y="46.572" z="-2.301524" />
    <detection t="70" x="242.058" y="46.522" z="-2.134546" />
    <detection t="71" x="240.105" y="46.525" z="-2.0975907" />
    <detection t="72" x="238.133" y="46.461" z="-1.9057205" />
    <detection t="73" x="236.158" y="46.471" z="-1.935951" />
    <detection t="74" x="234.178" y="46.472" z="-1.8019173" />
    <detection t="75" x="232.213" y="46.462" z="-1.9714761" />
    <detection t="76" x="230.237" y="46.449" z="-1.9356458" />
    <detection t="77" x="228.275" y="46.456" z="-1.8591204" />
    <detection t="78" x="226.296" y="46.442" z="-1.7980975" />
    <detection t="79" x="224.331" y="46.46" z="-1.695457" />
    <detection t="80" x="222.355" y="46.432" z="-1.529869" />
    <detection t="81" x="220.396" y="46.455" z="-1.3884349" />
    <detection t="82" x="218.454" y="46.417" z="-1.427873" />
    <detection t="83" x="216.501" y="46.416" z="-1.4553044" />
    <detection t="84" x="214.549" y="46.4" z="-1.4811312" />
    <detection t="85" x="212.621" y="46.413" z="-1.3194549" />
    <detection t="86" x="210.703" y="46.408" z="-1.3271037" />
    <detection t="87" x="208.774" y="46.433" z="-1.2378654" />
    <detection t="88" x="206.818" y="46.428" z="-1.2362695" />
    <detection t="89" x="204.904" y="46.412" z="-1.1680466" />
    <detection t="90" x="202.983" y="46.408" z="-1.0758991" />
    <detection t="91" x="201.07" y="46.377" z="-0.9508025" />
    <detection t="92" x="199.16" y="46.366" z="-0.9190559" />
    <detection t="93" x="197.241" y="46.336" z="-0.94058377" />
    <detection t="94" x="195.379" y="46.346" z="-0.94788545" />
    <detection t="95" x="193.473" y="46.354" z="-1.0171769" />
    <detection t="96" x="191.564" y="46.326" z="-0.96103436" />
    <detection t="97" x="189.693" y="46.333" z="-0.9639811" />
    <detection t="98" x="187.779" y="46.334" z="-0.8125836" />
    <detection t="99" x="185.899" y="46.311" z="-0.83931917" />
    <detection t="100" x="184.01" y="46.313" z="-0.68166715" />
    <detection t="101" x="182.156" y="46.306" z="-0.5701887" />
    <detection t="102" x="180.296" y="46.295" z="-0.69562703" />
    <detection t="103" x="178.414" y="46.334" z="-0.48391825" />
    <detection t="104" x="176.598" y="46.333" z="-0.6715643" />
    <detection t="105" x="174.701" y="46.332" z="-0.42380506" />
    <detection t="106" x="172.881" y="46.317" z="-0.32695216" />
    <detection t="107" x="171.018" y="46.317" z="-0.5083042" />
    <detection t="108" x="169.182" y="46.332" z="-0.38715786" />
    <detection t="109" x="167.343" y="46.348" z="-0.19268173" />
    <detection t="110" x="165.508" y="46.331" z="-0.24582916" />
    <detection t="111" x="163.682" y="46.357" z="-0.1844334" />
    <detection t="112" x="161.862" y="46.351" z="0.015498333" />
    <detection t="113" x="160.042" y="46.388" z="0.20504397" />
    <detection t="114" x="158.241" y="46.406" z="-0.10620899" />
    <detection t="115" x="156.443" y="46.42" z="-0.042806573" />
    <detection t="116" x="154.64" y="46.426" z="0.04876571" />
    <detection t="117" x="152.861" y="46.431" z="0.17836684" />
    <detection t="118" x="151.018" y="46.467" z="0.20925814" />
    <detection t="119" x="149.247" y="46.511" z="0.23128563" />
    <detection t="120" x="147.438" y="46.542" z="0.22593099" />
    <detection t="121" x="145.651" y="46.56" z="0.29792005" />
    <detection t="122" x="143.875" y="46.59" z="0.28671086" />
    <detection t="123" x="142.095" y="46.613" z="0.4714926" />
    <detection t="124" x="140.33" y="46.625" z="0.6230201" />
    <detection t="125" x="138.53" y="46.64" z="0.48622435" />
    <detection t="126" x="136.783" y="46.673" z="0.6465185" />
    <detection t="127" x="134.999" y="46.751" z="0.40700775" />
    <detection t="128" x="133.276" y="46.743" z="1.0166996" />
    <detection t="129" x="131.498" y="46.796" z="0.6969473" />
    <detection t="130" x="129.75" y="46.847" z="1.1413823" />
    <detection t="131" x="128.023" y="46.877" z="1.3006811" />
    <detection t="132" x="126.275" y="46.919" z="1.0536716" />
    <detection t="133" x="124.564" y="46.942" z="1.1246588" />
    <detection t="134" x="122.849" y="47.008" z="1.0922283" />
    <detection t="135" x="121.118" y="47.053" z="1.8649911" />
    <detection t="136" x="119.391" y="47.076" z="1.7730228" />
    <detection t="137" x="117.668" y="47.134" z="1.620485" />
    <detection t="138" x="115.96" y="47.18" z="1.7959125" />
    <detection t="139" x="114.268" y="47.207" z="1.8428338" />
    <detection t="140" x="112.547" y="47.212" z="1.833112" />
    <detection t="141" x="110.832" y="47.253" z="2.2156918" />
    <detection t="142" x="109.141" y="47.324" z="2.3737195" />
    <detection t="143" x="107.432" y="47.361" z="2.253075" />
    <detection t="144" x="105.793" y="47.398" z="2.2277915" />
    <detection t="145" x="104.121" y="47.425" z="2.1915102" />
    <detection t="146" x="102.457" y="47.44" z="2.211981" />
    <detection t="147" x="100.791" y="47.506" z="2.2175505" />
  </particle>
  <particle nSpots="67">
    <detection t="220" x="220.242" y="82.743" z="0.40602064" />
    <detection t="221" x="218.299" y="82.726" z="0.6038124" />
    <detection t="222" x="216.428" y="82.697" z="0.42984754" />
    <detection t="223" x="214.516" y="82.711" z="0.70579916" />
    <detection t="224" x="212.629" y="82.707" z="0.6767321" />
    <detection t="225" x="210.766" y="82.719" z="0.73060244" />
    <detection t="226" x="208.946" y="82.711" z="0.7610759" />
    <detection t="227" x="207.099" y="82.707" z="0.7550321" />
    <detection t="228" x="205.216" y="82.696" z="1.1642891" />
    <detection t="229" x="203.341" y="82.687" z="0.96093935" />
    <detection t="230" x="201.434" y="82.668" z="0.9974595" />
    <detection t="231" x="199.538" y="82.633" z="1.4666066" />
    <detection t="232" x="197.625" y="82.636" z="1.6305596" />
    <detection t="233" x="195.752" y="82.641" z="1.3148263" />
    <detection t="234" x="193.818" y="82.59" z="0.9651912" />
    <detection t="235" x="191.93" y="82.582" z="1.2477425" />
    <detection t="236" x="190.044" y="82.563" z="1.5027567" />
    <detection t="237" x="188.151" y="82.551" z="1.6953634" />
    <detection t="238" x="186.259" y="82.566" z="1.7822535" />
    <detection t="239" x="184.427" y="82.547" z="1.9406097" />
    <detection t="240" x="182.554" y="82.522" z="1.5615221" />
    <detection t="241" x="180.719" y="82.503" z="1.9089648" />
    <detection t="242" x="178.88" y="82.499" z="2.2160017" />
    <detection t="243" x="177.001" y="82.502" z="2.2251837" />
    <detection t="244" x="175.131" y="82.519" z="2.1446161" />
    <detection t="245" x="173.294" y="82.504" z="2.1049488" />
    <detection t="246" x="171.421" y="82.491" z="2.2742507" />
    <detection t="247" x="169.612" y="82.488" z="2.329772" />
    <detection t="248" x="167.777" y="82.527" z="2.078589" />
    <detection t="249" x="165.974" y="82.517" z="2.4087496" />
    <detection t="250" x="164.159" y="82.527" z="2.4938264" />
    <detection t="251" x="162.327" y="82.518" z="2.2874548" />
    <detection t="252" x="160.488" y="82.497" z="2.6896646" />
    <detection t="253" x="158.688" y="82.493" z="2.701167" />
    <detection t="254" x="156.827" y="82.456" z="2.5613062" />
    <detection t="255" x="154.981" y="82.456" z="2.6471207" />
    <detection t="256" x="153.161" y="82.455" z="2.7468264" />
    <detection t="257" x="151.358" y="82.439" z="2.8969572" />
    <detection t="258" x="149.526" y="82.429" z="2.876354" />
    <detection t="259" x="147.742" y="82.395" z="3.006087" />
    <detection t="260" x="145.938" y="82.384" z="2.9829185" />
    <detection t="261" x="144.149" y="82.372" z="3.120916" />
    <detection t="262" x="142.323" y="82.366" z="3.1223695" />
    <detection t="263" x="140.547" y="82.367" z="3.2003276" />
    <detection t="264" x="138.771" y="82.371" z="3.3383572" />
    <detection t="265" x="136.957" y="82.346" z="3.5156782" />
    <detection t="266" x="135.182" y="82.344" z="3.4930274" />
    <detection t="267" x="133.387" y="82.345" z="3.4736044" />
    <detection t="268" x="131.641" y="82.38" z="3.6389697" />
    <detection t="269" x="129.867" y="82.338" z="3.8260808" />
    <detection t="270" x="128.128" y="82.367" z="4.0262856" />
    <detection t="271" x="126.369" y="82.37" z="4.1701255" />
    <detection t="272" x="124.655" y="82.387" z="4.322164" />
    <detection t="273" x="122.906" y="82.38" z="4.367181" />
    <detection t="274" x="121.171" y="82.38" z="4.406449" />
    <detection t="275" x="119.427" y="82.356" z="4.584164" />
    <detection t="276" x="117.7" y="82.342" z="4.528625" />
    <detection t="277" x="115.98" y="82.339" z="4.7588487" />
    <detection t="278" x="114.255" y="82.341" z="4.8445115" />
    <detection t="279" x="112.543" y="82.321" z="4.7855344" />
    <detection t="280" x="110.77" y="82.289" z="5.234195" />
    <detection t="281" x="109.05" y="82.265" z="5.4813294" />
    <detection t="282" x="107.37" y="82.24" z="5.72102" />
    <detection t="283" x="105.662" y="82.256" z="5.678182" />
    <detection t="284" x="103.941" y="82.24" z="5.7381797" />
    <detection t="285" x="102.283" y="82.274" z="6.15685" />
    <detection t="286" x="100.595" y="82.301" z="6.142362" />
  </particle>
  <particle nSpots="132">
    <detection t="46" x="509.465" y="68.547" z="-18.694653" />
    <detection t="47" x="498.55" y="68.297" z="-18.237965" />
    <detection t="48" x="487.559" y="68.082" z="-17.987831" />
    <detection t="49" x="476.512" y="67.984" z="-18.438229" />
    <detection t="50" x="465.497" y="67.893" z="-18.590696" />
    <detection t="51" x="454.58" y="67.793" z="-18.205393" />
    <detection t="52" x="443.649" y="67.694" z="-18.701197" />
    <detection t="53" x="432.689" y="67.563" z="-18.421951" />
    <detection t="54" x="421.763" y="67.442" z="-18.182533" />
    <detection t="55" x="410.743" y="67.306" z="-18.176733" />
    <detection t="56" x="399.756" y="67.153" z="-17.915295" />
    <detection t="57" x="388.771" y="67.058" z="-17.986502" />
    <detection t="58" x="377.769" y="66.946" z="-18.209803" />
    <detection t="59" x="366.802" y="66.822" z="-17.93837" />
    <detection t="60" x="355.792" y="66.651" z="-18.108301" />
    <detection t="61" x="344.815" y="66.502" z="-17.630304" />
    <detection t="62" x="333.831" y="66.376" z="-17.69166" />
    <detection t="63" x="322.841" y="66.25" z="-17.743979" />
    <detection t="64" x="313.32" y="66.232" z="-16.641846" />
    <detection t="65" x="306.731" y="66.28" z="-15.203194" />
    <detection t="66" x="302.083" y="66.376" z="-13.540419" />
    <detection t="67" x="298.368" y="66.476" z="-12.693401" />
    <detection t="68" x="295.165" y="66.572" z="-12.183263" />
    <detection t="69" x="292.333" y="66.681" z="-11.381812" />
    <detection t="70" x="289.696" y="66.786" z="-10.998266" />
    <detection t="71" x="287.241" y="66.889" z="-10.722061" />
    <detection t="72" x="284.891" y="66.954" z="-10.442567" />
    <detection t="73" x="282.586" y="67.037" z="-10.304024" />
    <detection t="74" x="280.39" y="67.093" z="-10.116076" />
    <detection t="75" x="278.237" y="67.166" z="-9.9657955" />
    <detection t="76" x="276.153" y="67.23" z="-10.311451" />
    <detection t="77" x="274.096" y="67.265" z="-9.905864" />
    <detection t="78" x="272.065" y="67.287" z="-9.94204" />
    <detection t="79" x="270.066" y="67.342" z="-9.897595" />
    <detection t="80" x="268.103" y="67.387" z="-10.00268" />
    <detection t="81" x="266.145" y="67.402" z="-9.995023" />
    <detection t="82" x="264.228" y="67.424" z="-10.083294" />
    <detection t="83" x="262.297" y="67.435" z="-10.075999" />
    <detection t="84" x="260.419" y="67.424" z="-10.065245" />
    <detection t="85" x="258.49" y="67.476" z="-9.922579" />
    <detection t="86" x="256.645" y="67.487" z="-9.874412" />
    <detection t="87" x="254.761" y="67.479" z="-9.800546" />
    <detection t="88" x="252.934" y="67.455" z="-10.04365" />
    <detection t="89" x="251.09" y="67.449" z="-9.869818" />
    <detection t="90" x="249.285" y="67.452" z="-9.825084" />
    <detection t="91" x="247.474" y="67.466" z="-10.053649" />
    <detection t="92" x="245.662" y="67.423" z="-9.796549" />
    <detection t="93" x="243.818" y="67.444" z="-9.775845" />
    <detection t="94" x="242.016" y="67.417" z="-9.870696" />
    <detection t="95" x="240.225" y="67.409" z="-9.627811" />
    <detection t="96" x="238.405" y="67.403" z="-9.518101" />
    <detection t="97" x="236.575" y="67.402" z="-9.692617" />
    <detection t="98" x="234.757" y="67.374" z="-9.586957" />
    <detection t="99" x="232.952" y="67.372" z="-9.539824" />
    <detection t="100" x="231.129" y="67.348" z="-9.7033615" />
    <detection t="101" x="229.297" y="67.336" z="-9.440216" />
    <detection t="102" x="227.503" y="67.32" z="-9.492787" />
    <detection t="103" x="225.712" y="67.316" z="-9.467111" />
    <detection t="104" x="223.939" y="67.299" z="-9.368294" />
    <detection t="105" x="222.16" y="67.261" z="-9.342598" />
    <detection t="106" x="220.402" y="67.263" z="-9.216595" />
    <detection t="107" x="218.614" y="67.248" z="-9.158184" />
    <detection t="108" x="216.871" y="67.266" z="-9.158205" />
    <detection t="109" x="215.085" y="67.253" z="-9.142154" />
    <detection t="110" x="213.269" y="67.219" z="-9.1844015" />
    <detection t="111" x="211.482" y="67.22" z="-9.057156" />
    <detection t="112" x="209.752" y="67.244" z="-9.159626" />
    <detection t="113" x="207.935" y="67.254" z="-8.918735" />
    <detection t="114" x="206.202" y="67.231" z="-8.997983" />
    <detection t="115" x="204.406" y="67.239" z="-8.764198" />
    <detection t="116" x="202.662" y="67.188" z="-8.970857" />
    <detection t="117" x="200.909" y="67.176" z="-8.91757" />
    <detection t="118" x="199.132" y="67.151" z="-9.158434" />
    <detection t="119" x="197.38" y="67.145" z="-9.224844" />
    <detection t="120" x="195.63" y="67.157" z="-9.21349" />
    <detection t="121" x="193.855" y="67.137" z="-9.250332" />
    <detection t="122" x="192.126" y="67.125" z="-8.960537" />
    <detection t="123" x="190.412" y="67.144" z="-9.00932" />
    <detection t="124" x="188.683" y="67.133" z="-9.2150955" />
    <detection t="125" x="186.958" y="67.113" z="-8.885306" />
    <detection t="126" x="185.247" y="67.118" z="-8.810485" />
    <detection t="127" x="183.507" y="67.109" z="-9.037947" />
    <detection t="128" x="181.806" y="67.106" z="-8.716417" />
    <detection t="129" x="180.106" y="67.078" z="-8.793155" />
    <detection t="130" x="178.396" y="67.137" z="-8.752763" />
    <detection t="131" x="176.651" y="67.154" z="-8.686998" />
    <detection t="132" x="174.924" y="67.165" z="-8.792309" />
    <detection t="133" x="173.187" y="67.183" z="-8.60119" />
    <detection t="134" x="171.475" y="67.179" z="-8.58036" />
    <detection t="135" x="169.737" y="67.19" z="-8.45208" />
    <detection t="136" x="168.04" y="67.149" z="-8.455591" />
    <detection t="137" x="166.349" y="67.143" z="-8.575146" />
    <detection t="138" x="164.662" y="67.159" z="-8.690915" />
    <detection t="139" x="162.991" y="67.134" z="-8.637652" />
    <detection t="140" x="161.327" y="67.162" z="-8.369411" />
    <detection t="141" x="159.657" y="67.16" z="-8.5744095" />
    <detection t="142" x="157.996" y="67.164" z="-8.638381" />
    <detection t="143" x="156.311" y="67.148" z="-8.615227" />
    <detection t="144" x="154.603" y="67.18" z="-8.332105" />
    <detection t="145" x="152.96" y="67.199" z="-8.42149" />
    <detection t="146" x="151.268" y="67.211" z="-8.260286" />
    <detection t="147" x="149.616" y="67.219" z="-8.190843" />
    <detection t="148" x="147.927" y="67.213" z="-8.191724" />
    <detection t="149" x="146.274" y="67.222" z="-7.9921784" />
    <detection t="150" x="144.608" y="67.231" z="-8.214993" />
    <detection t="151" x="142.917" y="67.255" z="-7.959539" />
    <detection t="152" x="141.255" y="67.246" z="-7.952418" />
    <detection t="153" x="139.6" y="67.252" z="-7.6573277" />
    <detection t="154" x="137.92" y="67.285" z="-7.9089303" />
    <detection t="155" x="136.263" y="67.287" z="-7.81635" />
    <detection t="156" x="134.62" y="67.294" z="-7.8112936" />
    <detection t="157" x="133.023" y="67.332" z="-7.7354903" />
    <detection t="158" x="131.396" y="67.326" z="-7.5245776" />
    <detection t="159" x="129.8" y="67.362" z="-7.6445327" />
    <detection t="160" x="128.136" y="67.38" z="-7.686213" />
    <detection t="161" x="126.495" y="67.39" z="-7.607241" />
    <detection t="162" x="124.834" y="67.416" z="-7.591978" />
    <detection t="163" x="123.202" y="67.422" z="-7.6158886" />
    <detection t="164" x="121.614" y="67.42" z="-7.4087687" />
    <detection t="165" x="120.022" y="67.439" z="-7.432662" />
    <detection t="166" x="118.407" y="67.433" z="-7.43775" />
    <detection t="167" x="116.778" y="67.481" z="-7.3652267" />
    <detection t="168" x="115.15" y="67.497" z="-7.275224" />
    <detection t="169" x="113.575" y="67.52" z="-7.215649" />
    <detection t="170" x="111.932" y="67.537" z="-7.1313334" />
    <detection t="171" x="110.356" y="67.579" z="-7.202772" />
    <detection t="172" x="108.762" y="67.623" z="-7.193865" />
    <detection t="173" x="107.15" y="67.648" z="-7.1404333" />
    <detection t="174" x="105.583" y="67.694" z="-7.0028114" />
    <detection t="175" x="104.001" y="67.711" z="-7.0126057" />
    <detection t="176" x="102.447" y="67.736" z="-6.9722943" />
    <detection t="177" x="100.861" y="67.776" z="-6.938438" />
  </particle>
  <particle nSpots="28">
    <detection t="226" x="119.967" y="105.219" z="4.981497" />
    <detection t="227" x="119.144" y="105.202" z="5.244109" />
    <detection t="228" x="118.349" y="105.128" z="5.136394" />
    <detection t="229" x="117.622" y="105.106" z="5.0648403" />
    <detection t="230" x="116.874" y="105.068" z="5.3067117" />
    <detection t="231" x="116.115" y="105.021" z="5.1753345" />
    <detection t="232" x="115.371" y="104.989" z="5.441013" />
    <detection t="233" x="114.676" y="104.905" z="5.6334467" />
    <detection t="234" x="113.947" y="104.858" z="5.622548" />
    <detection t="235" x="113.213" y="104.804" z="5.474378" />
    <detection t="236" x="112.479" y="104.741" z="5.727374" />
    <detection t="237" x="111.75" y="104.709" z="5.7380795" />
    <detection t="238" x="110.996" y="104.647" z="5.4803257" />
    <detection t="239" x="110.296" y="104.624" z="5.630406" />
    <detection t="240" x="109.605" y="104.59" z="5.552753" />
    <detection t="241" x="108.868" y="104.549" z="6.118144" />
    <detection t="242" x="108.165" y="104.517" z="5.87503" />
    <detection t="243" x="107.458" y="104.494" z="5.910623" />
    <detection t="244" x="106.753" y="104.452" z="6.1836047" />
    <detection t="245" x="106.033" y="104.442" z="6.220488" />
    <detection t="246" x="105.328" y="104.394" z="6.151984" />
    <detection t="247" x="104.61" y="104.36" z="6.1547546" />
    <detection t="248" x="103.892" y="104.328" z="6.2812333" />
    <detection t="249" x="103.177" y="104.303" z="6.4731374" />
    <detection t="250" x="102.469" y="104.274" z="6.4495854" />
    <detection t="251" x="101.759" y="104.222" z="6.44974" />
    <detection t="252" x="101.078" y="104.22" z="6.5610404" />
    <detection t="253" x="100.388" y="104.192" z="6.721438" />
  </particle>
  <particle nSpots="132">
    <detection t="60" x="507.82" y="55.37" z="-15.367329" />
    <detection t="61" x="495.432" y="55.111" z="-15.76619" />
    <detection t="62" x="482.922" y="54.954" z="-15.4382105" />
    <detection t="63" x="470.369" y="54.786" z="-15.673965" />
    <detection t="64" x="457.869" y="54.653" z="-15.592576" />
    <detection t="65" x="445.416" y="54.531" z="-15.314148" />
    <detection t="66" x="432.979" y="54.405" z="-15.607755" />
    <detection t="67" x="420.525" y="54.25" z="-15.485598" />
    <detection t="68" x="408.059" y="54.095" z="-15.434372" />
    <detection t="69" x="395.572" y="53.928" z="-15.073167" />
    <detection t="70" x="383.097" y="53.79" z="-15.491841" />
    <detection t="71" x="370.623" y="53.61" z="-15.328672" />
    <detection t="72" x="358.154" y="53.455" z="-15.206021" />
    <detection t="73" x="345.679" y="53.253" z="-15.061588" />
    <detection t="74" x="333.168" y="53.0" z="-14.96842" />
    <detection t="75" x="320.653" y="52.547" z="-14.743758" />
    <detection t="76" x="311.411" y="51.508" z="-11.393315" />
    <detection t="77" x="306.532" y="50.363" z="-8.940531" />
    <detection t="78" x="303.208" y="49.318" z="-6.576138" />
    <detection t="79" x="300.465" y="48.353" z="-5.520023" />
    <detection t="80" x="297.997" y="47.494" z="-4.2445345" />
    <detection t="81" x="295.694" y="46.752" z="-3.4093912" />
    <detection t="82" x="293.472" y="46.043" z="-2.8758352" />
    <detection t="83" x="291.328" y="45.401" z="-2.3898046" />
    <detection t="84" x="289.22" y="44.845" z="-1.999876" />
    <detection t="85" x="287.148" y="44.311" z="-1.8441333" />
    <detection t="86" x="285.132" y="43.861" z="-1.5985973" />
    <detection t="87" x="283.082" y="43.451" z="-1.5714552" />
    <detection t="88" x="281.093" y="43.119" z="-1.5559342" />
    <detection t="89" x="279.133" y="42.814" z="-1.4148545" />
    <detection t="90" x="277.172" y="42.544" z="-1.4135271" />
    <detection t="91" x="275.22" y="42.3" z="-1.2226702" />
    <detection t="92" x="273.259" y="42.089" z="-1.061417" />
    <detection t="93" x="271.305" y="41.921" z="-1.1561451" />
    <detection t="94" x="269.368" y="41.757" z="-1.043469" />
    <detection t="95" x="267.464" y="41.6" z="-1.1289934" />
    <detection t="96" x="265.531" y="41.479" z="-1.0330735" />
    <detection t="97" x="263.611" y="41.37" z="-0.9482778" />
    <detection t="98" x="261.711" y="41.262" z="-0.96867985" />
    <detection t="99" x="259.797" y="41.19" z="-1.0636612" />
    <detection t="100" x="257.913" y="41.106" z="-0.90428525" />
    <detection t="101" x="256.057" y="41.04" z="-0.8312835" />
    <detection t="102" x="254.144" y="41.009" z="-0.74333876" />
    <detection t="103" x="252.276" y="40.949" z="-0.79633564" />
    <detection t="104" x="250.388" y="40.898" z="-0.9321827" />
    <detection t="105" x="248.524" y="40.868" z="-0.8164244" />
    <detection t="106" x="246.655" y="40.84" z="-0.62812155" />
    <detection t="107" x="244.782" y="40.799" z="-0.55248433" />
    <detection t="108" x="242.874" y="40.777" z="-0.5266829" />
    <detection t="109" x="241.03" y="40.739" z="-0.62906855" />
    <detection t="110" x="239.172" y="40.736" z="-0.5655561" />
    <detection t="111" x="237.317" y="40.739" z="-0.4292416" />
    <detection t="112" x="235.448" y="40.752" z="-0.21733862" />
    <detection t="113" x="233.579" y="40.745" z="-0.26090652" />
    <detection t="114" x="231.761" y="40.72" z="-0.48213416" />
    <detection t="115" x="229.935" y="40.719" z="-0.36873716" />
    <detection t="116" x="228.1" y="40.714" z="-0.19022876" />
    <detection t="117" x="226.264" y="40.706" z="-0.33799046" />
    <detection t="118" x="224.348" y="40.709" z="-0.17789418" />
    <detection t="119" x="222.52" y="40.716" z="-0.062479205" />
    <detection t="120" x="220.69" y="40.724" z="-0.0834058" />
    <detection t="121" x="218.868" y="40.727" z="-0.16207546" />
    <detection t="122" x="217.053" y="40.728" z="0.005752616" />
    <detection t="123" x="215.17" y="40.702" z="0.10807925" />
    <detection t="124" x="213.393" y="40.693" z="0.15186042" />
    <detection t="125" x="211.545" y="40.673" z="0.058473878" />
    <detection t="126" x="209.722" y="40.637" z="0.25344878" />
    <detection t="127" x="207.932" y="40.615" z="0.1251548" />
    <detection t="128" x="206.115" y="40.617" z="0.19751787" />
    <detection t="129" x="204.313" y="40.621" z="0.6033378" />
    <detection t="130" x="202.507" y="40.585" z="0.10641842" />
    <detection t="131" x="200.727" y="40.584" z="0.491167" />
    <detection t="132" x="198.948" y="40.576" z="0.25257933" />
    <detection t="133" x="197.169" y="40.558" z="0.6008579" />
    <detection t="134" x="195.37" y="40.544" z="0.72189885" />
    <detection t="135" x="193.616" y="40.502" z="0.6354063" />
    <detection t="136" x="191.829" y="40.486" z="0.66735286" />
    <detection t="137" x="190.065" y="40.475" z="0.7534756" />
    <detection t="138" x="188.31" y="40.468" z="0.64908963" />
    <detection t="139" x="186.545" y="40.462" z="0.7760199" />
    <detection t="140" x="184.816" y="40.455" z="0.634841" />
    <detection t="141" x="183.057" y="40.444" z="0.9386037" />
    <detection t="142" x="181.38" y="40.452" z="1.0920359" />
    <detection t="143" x="179.617" y="40.446" z="1.1880318" />
    <detection t="144" x="177.868" y="40.411" z="1.2664019" />
    <detection t="145" x="176.154" y="40.419" z="0.97232085" />
    <detection t="146" x="174.443" y="40.398" z="1.4303265" />
    <detection t="147" x="172.722" y="40.407" z="1.3080063" />
    <detection t="148" x="170.974" y="40.427" z="1.2252078" />
    <detection t="149" x="169.284" y="40.422" z="1.4080116" />
    <detection t="150" x="167.574" y="40.425" z="1.3872828" />
    <detection t="151" x="165.87" y="40.406" z="1.3723805" />
    <detection t="152" x="164.153" y="40.412" z="1.7014223" />
    <detection t="153" x="162.449" y="40.412" z="1.5617037" />
    <detection t="154" x="160.736" y="40.429" z="1.386042" />
    <detection t="155" x="159.045" y="40.413" z="1.8491622" />
    <detection t="156" x="157.359" y="40.413" z="1.9277291" />
    <detection t="157" x="155.682" y="40.438" z="1.8727305" />
    <detection t="158" x="154.012" y="40.471" z="1.5492144" />
    <detection t="159" x="152.313" y="40.48" z="1.779075" />
    <detection t="160" x="150.636" y="40.532" z="2.3637264" />
    <detection t="161" x="148.973" y="40.541" z="2.44814" />
    <detection t="162" x="147.31" y="40.576" z="2.3335829" />
    <detection t="163" x="145.676" y="40.596" z="2.3082097" />
    <detection t="164" x="144.001" y="40.638" z="2.1786394" />
    <detection t="165" x="142.348" y="40.651" z="2.4419117" />
    <detection t="166" x="140.692" y="40.671" z="2.330116" />
    <detection t="167" x="139.066" y="40.707" z="2.3458142" />
    <detection t="168" x="137.402" y="40.713" z="2.4180858" />
    <detection t="169" x="135.762" y="40.737" z="2.3415806" />
    <detection t="170" x="134.146" y="40.765" z="2.494481" />
    <detection t="171" x="132.537" y="40.816" z="2.855914" />
    <detection t="172" x="130.904" y="40.848" z="2.680521" />
    <detection t="173" x="129.279" y="40.845" z="2.8030205" />
    <detection t="174" x="127.631" y="40.91" z="2.6665053" />
    <detection t="175" x="126.008" y="40.92" z="2.7631254" />
    <detection t="176" x="124.414" y="40.936" z="2.6783864" />
    <detection t="177" x="122.801" y="40.996" z="2.7041137" />
    <detection t="178" x="121.211" y="41.024" z="2.9569132" />
    <detection t="179" x="119.605" y="41.079" z="2.8281183" />
    <detection t="180" x="117.986" y="41.128" z="3.0190578" />
    <detection t="181" x="116.421" y="41.174" z="3.162573" />
    <detection t="182" x="114.802" y="41.207" z="3.090699" />
    <detection t="183" x="113.23" y="41.277" z="3.2572713" />
    <detection t="184" x="111.622" y="41.272" z="3.377518" />
    <detection t="185" x="110.049" y="41.307" z="3.404948" />
    <detection t="186" x="108.457" y="41.31" z="3.4310946" />
    <detection t="187" x="106.913" y="41.353" z="3.2906144" />
    <detection t="188" x="105.386" y="41.413" z="3.4196942" />
    <detection t="189" x="103.829" y="41.427" z="3.5656395" />
    <detection t="190" x="102.271" y="41.421" z="3.5858047" />
    <detection t="191" x="100.708" y="41.479" z="3.7558877" />
  </particle>
  <particle nSpots="114">
    <detection t="233" x="506.678" y="84.206" z="-16.109203" />
    <detection t="234" x="496.592" y="83.914" z="-16.065203" />
    <detection t="235" x="486.362" y="83.672" z="-15.731929" />
    <detection t="236" x="476.091" y="83.568" z="-16.320984" />
    <detection t="237" x="465.901" y="83.572" z="-15.955368" />
    <detection t="238" x="455.797" y="83.454" z="-16.10393" />
    <detection t="239" x="445.558" y="83.323" z="-16.271536" />
    <detection t="240" x="435.428" y="83.268" z="-16.068611" />
    <detection t="241" x="425.247" y="83.106" z="-15.491651" />
    <detection t="242" x="415.038" y="82.959" z="-16.03626" />
    <detection t="243" x="404.773" y="82.835" z="-15.894716" />
    <detection t="244" x="394.505" y="82.744" z="-16.232174" />
    <detection t="245" x="384.247" y="82.673" z="-15.852384" />
    <detection t="246" x="374.036" y="82.537" z="-15.693924" />
    <detection t="247" x="363.804" y="82.412" z="-15.493479" />
    <detection t="248" x="353.544" y="82.215" z="-15.870744" />
    <detection t="249" x="343.275" y="82.144" z="-15.822408" />
    <detection t="250" x="333.028" y="81.965" z="-16.079544" />
    <detection t="251" x="322.545" y="82.018" z="-15.570046" />
    <detection t="252" x="313.69" y="83.301" z="-15.383467" />
    <detection t="253" x="308.903" y="85.178" z="-14.150758" />
    <detection t="254" x="306.033" y="86.825" z="-11.549037" />
    <detection t="255" x="303.835" y="88.286" z="-10.281641" />
    <detection t="256" x="301.964" y="89.475" z="-9.300968" />
    <detection t="257" x="300.296" y="90.527" z="-8.230813" />
    <detection t="258" x="298.744" y="91.424" z="-7.5183334" />
    <detection t="259" x="297.263" y="92.217" z="-6.753416" />
    <detection t="260" x="295.831" y="92.971" z="-6.7079663" />
    <detection t="261" x="294.418" y="93.577" z="-6.417215" />
    <detection t="262" x="293.014" y="94.186" z="-6.2249346" />
    <detection t="263" x="291.579" y="94.738" z="-5.8658233" />
    <detection t="264" x="290.182" y="95.224" z="-5.5921874" />
    <detection t="265" x="288.773" y="95.699" z="-5.5142875" />
    <detection t="266" x="287.316" y="96.082" z="-5.2933936" />
    <detection t="267" x="285.883" y="96.404" z="-5.2550144" />
    <detection t="268" x="284.426" y="96.741" z="-5.2338896" />
    <detection t="269" x="282.962" y="97.042" z="-5.3125954" />
    <detection t="270" x="281.505" y="97.278" z="-4.9152145" />
    <detection t="271" x="280.054" y="97.532" z="-5.064424" />
    <detection t="272" x="278.569" y="97.711" z="-5.095848" />
    <detection t="273" x="277.064" y="97.904" z="-4.9758773" />
    <detection t="274" x="275.594" y="98.049" z="-4.7112494" />
    <detection t="275" x="274.061" y="98.204" z="-4.8733816" />
    <detection t="276" x="272.575" y="98.319" z="-4.8905444" />
    <detection t="277" x="271.069" y="98.441" z="-4.658008" />
    <detection t="278" x="269.578" y="98.53" z="-4.783387" />
    <detection t="279" x="268.044" y="98.608" z="-4.7011943" />
    <detection t="280" x="266.518" y="98.638" z="-4.579019" />
    <detection t="281" x="264.995" y="98.728" z="-4.616518" />
    <detection t="282" x="263.473" y="98.829" z="-4.3148403" />
    <detection t="283" x="261.945" y="98.853" z="-4.4839215" />
    <detection t="284" x="260.418" y="98.903" z="-4.4233255" />
    <detection t="285" x="258.891" y="98.902" z="-4.614452" />
    <detection t="286" x="257.334" y="98.942" z="-4.286746" />
    <detection t="287" x="255.794" y="98.994" z="-4.268991" />
    <detection t="288" x="254.268" y="98.994" z="-4.6523957" />
    <detection t="289" x="252.766" y="99.0" z="-4.204407" />
    <detection t="290" x="251.23" y="98.998" z="-4.152918" />
    <detection t="291" x="249.728" y="98.974" z="-4.426147" />
    <detection t="292" x="248.176" y="98.97" z="-4.26402" />
    <detection t="293" x="246.635" y="98.985" z="-4.1133194" />
    <detection t="294" x="245.138" y="98.988" z="-4.062062" />
    <detection t="295" x="243.586" y="98.96" z="-4.196514" />
    <detection t="296" x="242.044" y="98.94" z="-3.8838193" />
    <detection t="297" x="240.546" y="98.93" z="-4.0299063" />
    <detection t="298" x="238.976" y="98.93" z="-3.977441" />
    <detection t="299" x="237.459" y="98.897" z="-3.9778168" />
    <detection t="300" x="235.931" y="98.853" z="-3.8642895" />
    <detection t="301" x="234.409" y="98.821" z="-3.8402197" />
    <detection t="302" x="232.905" y="98.779" z="-3.8839843" />
    <detection t="303" x="231.38" y="98.766" z="-3.7445369" />
    <detection t="304" x="229.866" y="98.734" z="-3.907046" />
    <detection t="305" x="228.347" y="98.726" z="-3.6331675" />
    <detection t="306" x="226.835" y="98.676" z="-3.6378057" />
    <detection t="307" x="225.329" y="98.635" z="-3.7206397" />
    <detection t="308" x="223.777" y="98.597" z="-3.6052017" />
    <detection t="309" x="222.271" y="98.557" z="-3.6455748" />
    <detection t="310" x="220.749" y="98.478" z="-3.5556233" />
    <detection t="311" x="219.212" y="98.441" z="-3.5622494" />
    <detection t="312" x="217.698" y="98.41" z="-3.4979916" />
    <detection t="313" x="216.172" y="98.361" z="-3.4372184" />
    <detection t="314" x="214.688" y="98.349" z="-3.3893745" />
    <detection t="315" x="213.18" y="98.31" z="-3.3510864" />
    <detection t="316" x="211.667" y="98.278" z="-3.3850906" />
    <detection t="317" x="210.176" y="98.281" z="-3.1979496" />
    <detection t="318" x="208.701" y="98.261" z="-3.478882" />
    <detection t="319" x="207.21" y="98.227" z="-3.3215253" />
    <detection t="320" x="205.7" y="98.241" z="-3.1486886" />
    <detection t="321" x="204.197" y="98.194" z="-3.223015" />
    <detection t="322" x="202.692" y="98.186" z="-3.1964517" />
    <detection t="323" x="201.22" y="98.192" z="-2.999645" />
    <detection t="324" x="199.738" y="98.164" z="-3.0838504" />
    <detection t="325" x="198.267" y="98.143" z="-2.92144" />
    <detection t="326" x="196.79" y="98.122" z="-3.0289652" />
    <detection t="327" x="195.281" y="98.118" z="-2.949528" />
    <detection t="328" x="193.778" y="98.074" z="-2.719176" />
    <detection t="329" x="192.277" y="98.061" z="-2.7947638" />
    <detection t="330" x="190.797" y="98.044" z="-2.7030237" />
    <detection t="331" x="189.362" y="98.034" z="-2.6345456" />
    <detection t="332" x="187.878" y="98.033" z="-2.5392077" />
    <detection t="333" x="186.423" y="98.008" z="-2.3954446" />
    <detection t="334" x="184.937" y="97.996" z="-2.6411107" />
    <detection t="335" x="183.459" y="97.967" z="-2.6285694" />
    <detection t="336" x="182.011" y="97.977" z="-2.4681718" />
    <detection t="337" x="180.569" y="97.972" z="-2.4671214" />
    <detection t="338" x="179.125" y="97.977" z="-2.318567" />
    <detection t="339" x="177.708" y="97.963" z="-2.3911288" />
    <detection t="340" x="176.286" y="97.972" z="-2.3650818" />
    <detection t="341" x="174.863" y="97.967" z="-2.4181502" />
    <detection t="342" x="173.441" y="97.946" z="-2.2994606" />
    <detection t="343" x="171.988" y="97.947" z="-2.0692918" />
    <detection t="344" x="170.57" y="97.939" z="-2.308983" />
    <detection t="345" x="169.165" y="97.919" z="-2.0646267" />
    <detection t="346" x="167.776" y="97.886" z="-2.2104867" />
  </particle>
  <particle nSpots="21">
    <detection t="4534" x="507.951" y="72.687" z="-18.602608" />
    <detection t="4535" x="498.732" y="72.491" z="-18.6696" />
    <detection t="4536" x="489.507" y="72.301" z="-18.273895" />
    <detection t="4537" x="480.239" y="72.158" z="-18.522163" />
    <detection t="4538" x="470.947" y="72.114" z="-18.543802" />
    <detection t="4539" x="461.733" y="72.053" z="-18.287197" />
    <detection t="4540" x="452.571" y="71.984" z="-18.33647" />
    <detection t="4541" x="443.414" y="71.872" z="-18.492155" />
    <detection t="4542" x="434.27" y="71.791" z="-18.229263" />
    <detection t="4543" x="425.132" y="71.683" z="-18.113663" />
    <detection t="4544" x="416.006" y="71.58" z="-18.098942" />
    <detection t="4545" x="406.869" y="71.453" z="-18.297844" />
    <detection t="4546" x="397.75" y="71.355" z="-18.27817" />
    <detection t="4547" x="388.63" y="71.26" z="-18.433607" />
    <detection t="4548" x="379.474" y="71.155" z="-18.293806" />
    <detection t="4549" x="370.315" y="71.074" z="-17.931763" />
    <detection t="4550" x="361.125" y="70.952" z="-18.162554" />
    <detection t="4551" x="351.969" y="70.802" z="-17.91638" />
    <detection t="4552" x="342.784" y="70.669" z="-17.907347" />
    <detection t="4553" x="333.599" y="70.553" z="-17.767607" />
    <detection t="4554" x="324.356" y="70.482" z="-17.93286" />
  </particle>
  <particle nSpots="121">
    <detection t="238" x="515.976" y="76.78" z="-17.021847" />
    <detection t="239" x="503.436" y="76.496" z="-16.792774" />
    <detection t="240" x="490.748" y="76.216" z="-16.40828" />
    <detection t="241" x="477.921" y="76.044" z="-16.807878" />
    <detection t="242" x="465.206" y="75.993" z="-16.874243" />
    <detection t="243" x="452.5" y="75.883" z="-16.599466" />
    <detection t="244" x="439.779" y="75.762" z="-16.70366" />
    <detection t="245" x="427.068" y="75.606" z="-16.616562" />
    <detection t="246" x="414.383" y="75.45" z="-16.719706" />
    <detection t="247" x="401.652" y="75.286" z="-16.375145" />
    <detection t="248" x="388.894" y="75.148" z="-16.719793" />
    <detection t="249" x="376.179" y="75.023" z="-16.477703" />
    <detection t="250" x="363.437" y="74.882" z="-16.256052" />
    <detection t="251" x="350.721" y="74.665" z="-16.31096" />
    <detection t="252" x="338.019" y="74.507" z="-15.866096" />
    <detection t="253" x="325.222" y="74.434" z="-16.137823" />
    <detection t="254" x="313.791" y="74.827" z="-14.935801" />
    <detection t="255" x="306.969" y="75.61" z="-12.266135" />
    <detection t="256" x="302.593" y="76.475" z="-10.260825" />
    <detection t="257" x="299.143" y="77.372" z="-8.653278" />
    <detection t="258" x="296.137" y="78.123" z="-7.4640303" />
    <detection t="259" x="293.476" y="78.809" z="-6.69365" />
    <detection t="260" x="290.934" y="79.378" z="-6.1915956" />
    <detection t="261" x="288.557" y="79.895" z="-6.158947" />
    <detection t="262" x="286.24" y="80.364" z="-5.8872657" />
    <detection t="263" x="283.987" y="80.776" z="-5.776568" />
    <detection t="264" x="281.729" y="81.127" z="-5.424575" />
    <detection t="265" x="279.56" y="81.439" z="-5.523688" />
    <detection t="266" x="277.402" y="81.697" z="-5.2193503" />
    <detection t="267" x="275.302" y="81.926" z="-5.0558443" />
    <detection t="268" x="273.169" y="82.117" z="-5.141517" />
    <detection t="269" x="271.058" y="82.282" z="-5.218326" />
    <detection t="270" x="268.962" y="82.442" z="-5.065041" />
    <detection t="271" x="266.905" y="82.579" z="-4.8408775" />
    <detection t="272" x="264.856" y="82.627" z="-4.999136" />
    <detection t="273" x="262.795" y="82.766" z="-4.8140097" />
    <detection t="274" x="260.731" y="82.815" z="-4.9517703" />
    <detection t="275" x="258.663" y="82.844" z="-4.73142" />
    <detection t="276" x="256.635" y="82.908" z="-4.654432" />
    <detection t="277" x="254.603" y="82.899" z="-4.5696144" />
    <detection t="278" x="252.609" y="82.947" z="-4.7899146" />
    <detection t="279" x="250.587" y="82.957" z="-4.691602" />
    <detection t="280" x="248.546" y="82.941" z="-4.5024276" />
    <detection t="281" x="246.533" y="82.94" z="-4.3791595" />
    <detection t="282" x="244.539" y="82.953" z="-4.568342" />
    <detection t="283" x="242.515" y="82.954" z="-4.4881983" />
    <detection t="284" x="240.506" y="82.951" z="-4.3152313" />
    <detection t="285" x="238.525" y="82.942" z="-4.326678" />
    <detection t="286" x="236.493" y="82.935" z="-4.428471" />
    <detection t="287" x="234.517" y="82.949" z="-4.2630954" />
    <detection t="288" x="232.519" y="82.921" z="-4.1731772" />
    <detection t="289" x="230.532" y="82.887" z="-4.148816" />
    <detection t="290" x="228.576" y="82.87" z="-4.089905" />
    <detection t="291" x="226.602" y="82.897" z="-4.090714" />
    <detection t="292" x="224.647" y="82.866" z="-4.0996284" />
    <detection t="293" x="222.627" y="82.85" z="-3.966603" />
    <detection t="294" x="220.641" y="82.778" z="-4.0346437" />
    <detection t="295" x="218.677" y="82.723" z="-4.045746" />
    <detection t="296" x="216.716" y="82.692" z="-3.8402326" />
    <detection t="297" x="214.756" y="82.685" z="-3.770342" />
    <detection t="298" x="212.763" y="82.628" z="-3.7204792" />
    <detection t="299" x="210.794" y="82.583" z="-3.5974283" />
    <detection t="300" x="208.818" y="82.558" z="-3.603707" />
    <detection t="301" x="206.851" y="82.541" z="-3.4998662" />
    <detection t="302" x="204.882" y="82.52" z="-3.478418" />
    <detection t="303" x="202.913" y="82.511" z="-3.473162" />
    <detection t="304" x="200.968" y="82.483" z="-3.5238702" />
    <detection t="305" x="199.021" y="82.49" z="-3.441384" />
    <detection t="306" x="197.075" y="82.464" z="-3.502011" />
    <detection t="307" x="195.124" y="82.451" z="-3.3663113" />
    <detection t="308" x="193.199" y="82.419" z="-3.2465127" />
    <detection t="309" x="191.239" y="82.421" z="-3.2012367" />
    <detection t="310" x="189.309" y="82.417" z="-3.2305481" />
    <detection t="311" x="187.385" y="82.427" z="-3.1735346" />
    <detection t="312" x="185.482" y="82.426" z="-3.040971" />
    <detection t="313" x="183.571" y="82.396" z="-2.9447434" />
    <detection t="314" x="181.68" y="82.372" z="-2.997228" />
    <detection t="315" x="179.77" y="82.382" z="-2.887664" />
    <detection t="316" x="177.903" y="82.345" z="-2.892998" />
    <detection t="317" x="175.987" y="82.354" z="-2.8000078" />
    <detection t="318" x="174.117" y="82.357" z="-2.9730666" />
    <detection t="319" x="172.24" y="82.369" z="-2.7837067" />
    <detection t="320" x="170.36" y="82.344" z="-2.611282" />
    <detection t="321" x="168.464" y="82.327" z="-2.6065197" />
    <detection t="322" x="166.61" y="82.323" z="-2.4490826" />
    <detection t="323" x="164.745" y="82.292" z="-2.3246012" />
    <detection t="324" x="162.853" y="82.315" z="-2.3950899" />
    <detection t="325" x="160.988" y="82.3" z="-2.374684" />
    <detection t="326" x="159.101" y="82.268" z="-2.45847" />
    <detection t="327" x="157.247" y="82.27" z="-2.350658" />
    <detection t="328" x="155.383" y="82.267" z="-2.3549867" />
    <detection t="329" x="153.544" y="82.26" z="-2.2030616" />
    <detection t="330" x="151.688" y="82.261" z="-2.353749" />
    <detection t="331" x="149.818" y="82.242" z="-2.251198" />
    <detection t="332" x="147.972" y="82.206" z="-1.9750128" />
    <detection t="333" x="146.122" y="82.22" z="-1.8230078" />
    <detection t="334" x="144.301" y="82.225" z="-1.9206021" />
    <detection t="335" x="142.419" y="82.212" z="-1.748776" />
    <detection t="336" x="140.596" y="82.221" z="-1.6299487" />
    <detection t="337" x="138.771" y="82.231" z="-1.507357" />
    <detection t="338" x="136.924" y="82.232" z="-1.448128" />
    <detection t="339" x="135.117" y="82.252" z="-1.4560592" />
    <detection t="340" x="133.276" y="82.218" z="-1.3336749" />
    <detection t="341" x="131.506" y="82.219" z="-1.3021417" />
    <detection t="342" x="129.688" y="82.23" z="-1.2319645" />
    <detection t="343" x="127.856" y="82.219" z="-1.0321642" />
    <detection t="344" x="126.087" y="82.201" z="-1.096712" />
    <detection t="345" x="124.305" y="82.185" z="-0.7742987" />
    <detection t="346" x="122.519" y="82.219" z="-0.7003793" />
    <detection t="347" x="120.729" y="82.207" z="-0.5036604" />
    <detection t="348" x="118.969" y="82.183" z="-0.40526158" />
    <detection t="349" x="117.192" y="82.196" z="-0.32532936" />
    <detection t="350" x="115.397" y="82.186" z="-0.29374498" />
    <detection t="351" x="113.641" y="82.18" z="-0.12760586" />
    <detection t="352" x="111.884" y="82.174" z="0.07046252" />
    <detection t="353" x="110.085" y="82.183" z="0.12618929" />
    <detection t="354" x="108.353" y="82.194" z="0.26145858" />
    <detection t="355" x="106.592" y="82.172" z="0.36399066" />
    <detection t="356" x="104.868" y="82.149" z="0.40773916" />
    <detection t="357" x="103.133" y="82.124" z="0.52391714" />
    <detection t="358" x="101.393" y="82.149" z="0.71440905" />
  </particle>
  <particle nSpots="157">
    <detection t="78" x="514.647" y="62.998" z="-19.219952" />
    <detection t="79" x="505.426" y="62.801" z="-19.276567" />
    <detection t="80" x="496.098" y="62.611" z="-19.19977" />
    <detection t="81" x="486.731" y="62.471" z="-19.390295" />
    <detection t="82" x="477.307" y="62.362" z="-18.894651" />
    <detection t="83" x="467.93" y="62.263" z="-18.704124" />
    <detection t="84" x="458.61" y="62.181" z="-18.870789" />
    <detection t="85" x="449.204" y="62.088" z="-18.614029" />
    <detection t="86" x="439.882" y="62.014" z="-18.591175" />
    <detection t="87" x="430.581" y="61.917" z="-19.054192" />
    <detection t="88" x="421.265" y="61.759" z="-18.448925" />
    <detection t="89" x="411.976" y="61.618" z="-18.392002" />
    <detection t="90" x="402.707" y="61.499" z="-18.687506" />
    <detection t="91" x="393.398" y="61.375" z="-18.30196" />
    <detection t="92" x="384.09" y="61.255" z="-18.584759" />
    <detection t="93" x="374.816" y="61.156" z="-18.72152" />
    <detection t="94" x="365.519" y="61.037" z="-18.095783" />
    <detection t="95" x="356.215" y="60.907" z="-18.500608" />
    <detection t="96" x="346.944" y="60.745" z="-18.092056" />
    <detection t="97" x="337.635" y="60.57" z="-18.175785" />
    <detection t="98" x="328.308" y="60.378" z="-17.71122" />
    <detection t="99" x="319.241" y="60.153" z="-18.00347" />
    <detection t="100" x="311.787" y="59.868" z="-17.304201" />
    <detection t="101" x="306.417" y="59.575" z="-16.13987" />
    <detection t="102" x="302.377" y="59.32" z="-14.990703" />
    <detection t="103" x="299.073" y="59.052" z="-14.525051" />
    <detection t="104" x="296.214" y="58.81" z="-13.760649" />
    <detection t="105" x="293.662" y="58.598" z="-13.798393" />
    <detection t="106" x="291.299" y="58.412" z="-13.394012" />
    <detection t="107" x="289.089" y="58.209" z="-13.304002" />
    <detection t="108" x="286.994" y="58.024" z="-13.129356" />
    <detection t="109" x="285.011" y="57.871" z="-12.726098" />
    <detection t="110" x="283.08" y="57.724" z="-12.433237" />
    <detection t="111" x="281.21" y="57.619" z="-12.464046" />
    <detection t="112" x="279.364" y="57.534" z="-12.489693" />
    <detection t="113" x="277.563" y="57.41" z="-12.466522" />
    <detection t="114" x="275.798" y="57.339" z="-12.593345" />
    <detection t="115" x="274.059" y="57.27" z="-12.334757" />
    <detection t="116" x="272.388" y="57.196" z="-12.375493" />
    <detection t="117" x="270.678" y="57.101" z="-12.585662" />
    <detection t="118" x="268.984" y="57.046" z="-11.8903265" />
    <detection t="119" x="267.327" y="57.012" z="-12.352654" />
    <detection t="120" x="265.703" y="56.977" z="-12.4379015" />
    <detection t="121" x="264.101" y="56.908" z="-12.225811" />
    <detection t="122" x="262.483" y="56.896" z="-12.199813" />
    <detection t="123" x="260.86" y="56.862" z="-12.066006" />
    <detection t="124" x="259.25" y="56.83" z="-12.077723" />
    <detection t="125" x="257.66" y="56.798" z="-11.712072" />
    <detection t="126" x="256.069" y="56.779" z="-11.95426" />
    <detection t="127" x="254.46" y="56.724" z="-12.20593" />
    <detection t="128" x="252.883" y="56.705" z="-11.874384" />
    <detection t="129" x="251.344" y="56.656" z="-12.027534" />
    <detection t="130" x="249.732" y="56.654" z="-12.2000885" />
    <detection t="131" x="248.157" y="56.634" z="-12.131241" />
    <detection t="132" x="246.583" y="56.608" z="-11.982551" />
    <detection t="133" x="245.043" y="56.597" z="-12.015066" />
    <detection t="134" x="243.51" y="56.589" z="-11.99352" />
    <detection t="135" x="241.934" y="56.569" z="-11.960756" />
    <detection t="136" x="240.412" y="56.555" z="-12.212828" />
    <detection t="137" x="238.838" y="56.533" z="-12.253209" />
    <detection t="138" x="237.316" y="56.534" z="-12.01802" />
    <detection t="139" x="235.801" y="56.505" z="-11.719787" />
    <detection t="140" x="234.274" y="56.52" z="-11.401317" />
    <detection t="141" x="232.742" y="56.542" z="-11.919983" />
    <detection t="142" x="231.187" y="56.537" z="-11.979449" />
    <detection t="143" x="229.659" y="56.533" z="-11.65083" />
    <detection t="144" x="228.142" y="56.505" z="-11.343248" />
    <detection t="145" x="226.657" y="56.466" z="-11.988735" />
    <detection t="146" x="225.135" y="56.449" z="-11.508963" />
    <detection t="147" x="223.591" y="56.438" z="-11.566479" />
    <detection t="148" x="222.04" y="56.458" z="-11.12694" />
    <detection t="149" x="220.496" y="56.437" z="-11.866146" />
    <detection t="150" x="218.969" y="56.444" z="-11.719318" />
    <detection t="151" x="217.458" y="56.43" z="-11.5377445" />
    <detection t="152" x="215.956" y="56.451" z="-10.859977" />
    <detection t="153" x="214.445" y="56.439" z="-11.624774" />
    <detection t="154" x="212.934" y="56.416" z="-11.546568" />
    <detection t="155" x="211.41" y="56.419" z="-11.335146" />
    <detection t="156" x="209.906" y="56.401" z="-11.629877" />
    <detection t="157" x="208.408" y="56.391" z="-11.497226" />
    <detection t="158" x="206.932" y="56.397" z="-11.188574" />
    <detection t="159" x="205.433" y="56.377" z="-11.455485" />
    <detection t="160" x="203.945" y="56.336" z="-11.604101" />
    <detection t="161" x="202.446" y="56.329" z="-11.156787" />
    <detection t="162" x="200.941" y="56.328" z="-11.65375" />
    <detection t="163" x="199.453" y="56.301" z="-11.437354" />
    <detection t="164" x="197.969" y="56.311" z="-11.548233" />
    <detection t="165" x="196.484" y="56.295" z="-11.44402" />
    <detection t="166" x="195.035" y="56.27" z="-11.380993" />
    <detection t="167" x="193.537" y="56.298" z="-11.471725" />
    <detection t="168" x="192.014" y="56.27" z="-11.389841" />
    <detection t="169" x="190.593" y="56.292" z="-11.326335" />
    <detection t="170" x="189.114" y="56.317" z="-11.376936" />
    <detection t="171" x="187.672" y="56.281" z="-11.114047" />
    <detection t="172" x="186.196" y="56.297" z="-11.2330675" />
    <detection t="173" x="184.709" y="56.277" z="-10.995758" />
    <detection t="174" x="183.246" y="56.299" z="-11.128515" />
    <detection t="175" x="181.798" y="56.306" z="-11.179525" />
    <detection t="176" x="180.377" y="56.267" z="-11.22527" />
    <detection t="177" x="178.933" y="56.281" z="-11.125706" />
    <detection t="178" x="177.445" y="56.265" z="-11.073921" />
    <detection t="179" x="176.001" y="56.268" z="-11.026549" />
    <detection t="180" x="174.54" y="56.253" z="-11.011837" />
    <detection t="181" x="173.089" y="56.243" z="-11.030663" />
    <detection t="182" x="171.673" y="56.246" z="-11.032722" />
    <detection t="183" x="170.229" y="56.239" z="-10.924747" />
    <detection t="184" x="168.827" y="56.275" z="-11.04753" />
    <detection t="185" x="167.409" y="56.287" z="-10.8055725" />
    <detection t="186" x="165.991" y="56.276" z="-11.075872" />
    <detection t="187" x="164.566" y="56.294" z="-10.940064" />
    <detection t="188" x="163.125" y="56.301" z="-10.78532" />
    <detection t="189" x="161.766" y="56.316" z="-10.855633" />
    <detection t="190" x="160.35" y="56.341" z="-10.53238" />
    <detection t="191" x="158.919" y="56.355" z="-10.699921" />
    <detection t="192" x="157.499" y="56.359" z="-10.738289" />
    <detection t="193" x="156.114" y="56.387" z="-10.590348" />
    <detection t="194" x="154.687" y="56.358" z="-10.774609" />
    <detection t="195" x="153.287" y="56.365" z="-10.592479" />
    <detection t="196" x="151.902" y="56.36" z="-10.405714" />
    <detection t="197" x="150.504" y="56.381" z="-10.617271" />
    <detection t="198" x="149.087" y="56.411" z="-10.293727" />
    <detection t="199" x="147.72" y="56.425" z="-10.492867" />
    <detection t="200" x="146.341" y="56.462" z="-10.532866" />
    <detection t="201" x="144.934" y="56.441" z="-10.276822" />
    <detection t="202" x="143.543" y="56.481" z="-10.228153" />
    <detection t="203" x="142.171" y="56.48" z="-10.495374" />
    <detection t="204" x="140.801" y="56.527" z="-10.536427" />
    <detection t="205" x="139.416" y="56.526" z="-10.138572" />
    <detection t="206" x="138.037" y="56.541" z="-10.273149" />
    <detection t="207" x="136.668" y="56.57" z="-10.480862" />
    <detection t="208" x="135.309" y="56.625" z="-10.536914" />
    <detection t="209" x="133.969" y="56.641" z="-10.33056" />
    <detection t="210" x="132.588" y="56.669" z="-10.22688" />
    <detection t="211" x="131.231" y="56.687" z="-10.28096" />
    <detection t="212" x="129.867" y="56.72" z="-10.3377695" />
    <detection t="213" x="128.509" y="56.728" z="-10.038604" />
    <detection t="214" x="127.16" y="56.768" z="-10.068666" />
    <detection t="215" x="125.861" y="56.834" z="-9.981698" />
    <detection t="216" x="124.49" y="56.832" z="-10.180316" />
    <detection t="217" x="123.135" y="56.871" z="-10.177594" />
    <detection t="218" x="121.772" y="56.909" z="-10.122134" />
    <detection t="219" x="120.431" y="56.956" z="-10.174002" />
    <detection t="220" x="119.069" y="56.943" z="-10.015888" />
    <detection t="221" x="117.737" y="56.982" z="-10.018736" />
    <detection t="222" x="116.392" y="57.001" z="-10.132991" />
    <detection t="223" x="115.065" y="57.04" z="-10.055679" />
    <detection t="224" x="113.746" y="57.075" z="-9.971856" />
    <detection t="225" x="112.385" y="57.088" z="-9.771557" />
    <detection t="226" x="111.052" y="57.108" z="-9.875222" />
    <detection t="227" x="109.742" y="57.155" z="-9.843774" />
    <detection t="228" x="108.414" y="57.183" z="-9.974708" />
    <detection t="229" x="107.12" y="57.218" z="-10.003145" />
    <detection t="230" x="105.761" y="57.247" z="-9.978413" />
    <detection t="231" x="104.482" y="57.294" z="-9.955232" />
    <detection t="232" x="103.158" y="57.3" z="-9.789098" />
    <detection t="233" x="101.876" y="57.319" z="-9.863679" />
    <detection t="234" x="100.567" y="57.324" z="-9.844791" />
  </particle>
  <particle nSpots="123">
    <detection t="260" x="507.628" y="56.891" z="-16.19046" />
    <detection t="261" x="495.088" y="56.663" z="-16.0806" />
    <detection t="262" x="482.47" y="56.498" z="-15.704648" />
    <detection t="263" x="469.772" y="56.375" z="-15.972982" />
    <detection t="264" x="457.152" y="56.259" z="-16.14847" />
    <detection t="265" x="444.533" y="56.149" z="-15.866302" />
    <detection t="266" x="431.944" y="56.249" z="-15.473741" />
    <detection t="267" x="419.253" y="55.914" z="-16.06791" />
    <detection t="268" x="406.669" y="55.726" z="-16.045935" />
    <detection t="269" x="394.027" y="55.552" z="-15.7380085" />
    <detection t="270" x="381.397" y="55.432" z="-15.989796" />
    <detection t="271" x="368.788" y="55.264" z="-15.857526" />
    <detection t="272" x="356.155" y="55.125" z="-15.888626" />
    <detection t="273" x="343.574" y="54.925" z="-15.620882" />
    <detection t="274" x="330.961" y="54.694" z="-15.59386" />
    <detection t="275" x="318.542" y="54.202" z="-15.330625" />
    <detection t="276" x="309.568" y="53.309" z="-12.107708" />
    <detection t="277" x="304.443" y="52.401" z="-9.975149" />
    <detection t="278" x="300.736" y="51.506" z="-7.7087045" />
    <detection t="279" x="297.66" y="50.712" z="-6.689292" />
    <detection t="280" x="294.892" y="49.995" z="-5.959391" />
    <detection t="281" x="292.328" y="49.355" z="-5.0199733" />
    <detection t="282" x="289.89" y="48.81" z="-4.936538" />
    <detection t="283" x="287.517" y="48.3" z="-4.388526" />
    <detection t="284" x="285.215" y="47.86" z="-3.992368" />
    <detection t="285" x="282.963" y="47.484" z="-3.8749826" />
    <detection t="286" x="280.757" y="47.113" z="-3.7055047" />
    <detection t="287" x="278.582" y="46.806" z="-3.6564624" />
    <detection t="288" x="276.417" y="46.555" z="-3.428192" />
    <detection t="289" x="274.305" y="46.33" z="-3.6617568" />
    <detection t="290" x="272.164" y="46.134" z="-3.3621855" />
    <detection t="291" x="270.075" y="45.97" z="-3.3084524" />
    <detection t="292" x="268.003" y="45.812" z="-3.1012862" />
    <detection t="293" x="265.936" y="45.693" z="-3.3671968" />
    <detection t="294" x="263.87" y="45.566" z="-2.9165585" />
    <detection t="295" x="261.791" y="45.448" z="-3.1887681" />
    <detection t="296" x="259.773" y="45.369" z="-3.004357" />
    <detection t="297" x="257.757" y="45.297" z="-2.8036077" />
    <detection t="298" x="255.687" y="45.231" z="-2.9460442" />
    <detection t="299" x="253.706" y="45.18" z="-2.8517566" />
    <detection t="300" x="251.699" y="45.136" z="-3.048402" />
    <detection t="301" x="249.715" y="45.065" z="-2.7014925" />
    <detection t="302" x="247.714" y="45.039" z="-2.6046062" />
    <detection t="303" x="245.715" y="45.034" z="-2.8709564" />
    <detection t="304" x="243.749" y="44.997" z="-2.7101123" />
    <detection t="305" x="241.757" y="44.972" z="-2.3352644" />
    <detection t="306" x="239.781" y="44.982" z="-2.2624404" />
    <detection t="307" x="237.828" y="44.951" z="-2.2350638" />
    <detection t="308" x="235.842" y="44.931" z="-2.3130624" />
    <detection t="309" x="233.883" y="44.934" z="-2.2706115" />
    <detection t="310" x="231.956" y="44.894" z="-2.3146188" />
    <detection t="311" x="229.992" y="44.881" z="-2.3475034" />
    <detection t="312" x="228.045" y="44.846" z="-2.2560556" />
    <detection t="313" x="226.112" y="44.817" z="-2.0588262" />
    <detection t="314" x="224.168" y="44.809" z="-1.9252868" />
    <detection t="315" x="222.235" y="44.799" z="-1.8516494" />
    <detection t="316" x="220.31" y="44.783" z="-1.8335006" />
    <detection t="317" x="218.354" y="44.785" z="-1.8642732" />
    <detection t="318" x="216.373" y="44.816" z="-1.7605195" />
    <detection t="319" x="214.473" y="44.779" z="-1.6922053" />
    <detection t="320" x="212.52" y="44.783" z="-1.4713846" />
    <detection t="321" x="210.594" y="44.773" z="-1.391152" />
    <detection t="322" x="208.672" y="44.791" z="-1.4253479" />
    <detection t="323" x="206.766" y="44.765" z="-1.3051281" />
    <detection t="324" x="204.866" y="44.765" z="-1.3110847" />
    <detection t="325" x="202.913" y="44.759" z="-1.3657768" />
    <detection t="326" x="201.021" y="44.721" z="-1.2224269" />
    <detection t="327" x="199.151" y="44.721" z="-1.313416" />
    <detection t="328" x="197.247" y="44.695" z="-1.1734385" />
    <detection t="329" x="195.342" y="44.673" z="-1.1484008" />
    <detection t="330" x="193.428" y="44.642" z="-1.345629" />
    <detection t="331" x="191.566" y="44.662" z="-1.0608677" />
    <detection t="332" x="189.667" y="44.649" z="-1.2370442" />
    <detection t="333" x="187.775" y="44.665" z="-1.1910856" />
    <detection t="334" x="185.939" y="44.689" z="-0.90741724" />
    <detection t="335" x="184.068" y="44.671" z="-0.9241126" />
    <detection t="336" x="182.216" y="44.686" z="-1.0363438" />
    <detection t="337" x="180.366" y="44.696" z="-0.7007348" />
    <detection t="338" x="178.502" y="44.685" z="-0.7153892" />
    <detection t="339" x="176.693" y="44.69" z="-0.94503087" />
    <detection t="340" x="174.845" y="44.663" z="-0.8439571" />
    <detection t="341" x="173.006" y="44.666" z="-0.85246915" />
    <detection t="342" x="171.184" y="44.659" z="-0.97998625" />
    <detection t="343" x="169.368" y="44.653" z="-0.6479477" />
    <detection t="344" x="167.557" y="44.643" z="-0.8027094" />
    <detection t="345" x="165.758" y="44.629" z="-0.75711673" />
    <detection t="346" x="163.926" y="44.632" z="-0.6092643" />
    <detection t="347" x="162.106" y="44.644" z="-0.51648885" />
    <detection t="348" x="160.304" y="44.657" z="-0.8088055" />
    <detection t="349" x="158.509" y="44.656" z="-0.5063769" />
    <detection t="350" x="156.707" y="44.678" z="-0.30121273" />
    <detection t="351" x="154.939" y="44.672" z="-0.28772444" />
    <detection t="352" x="153.153" y="44.694" z="-0.27268416" />
    <detection t="353" x="151.373" y="44.698" z="-0.04496724" />
    <detection t="354" x="149.574" y="44.696" z="-0.19150299" />
    <detection t="355" x="147.802" y="44.769" z="-0.012237139" />
    <detection t="356" x="146.057" y="44.757" z="-0.16014832" />
    <detection t="357" x="144.283" y="44.785" z="0.12751192" />
    <detection t="358" x="142.517" y="44.809" z="-0.019300766" />
    <detection t="359" x="140.771" y="44.838" z="0.10885935" />
    <detection t="360" x="138.996" y="44.893" z="0.18603873" />
    <detection t="361" x="137.258" y="44.917" z="0.009309106" />
    <detection t="362" x="135.528" y="44.941" z="0.14141935" />
    <detection t="363" x="133.762" y="44.976" z="0.003278665" />
    <detection t="364" x="132.051" y="45.005" z="0.21489239" />
    <detection t="365" x="130.312" y="45.042" z="0.21335381" />
    <detection t="366" x="128.555" y="45.077" z="0.5090757" />
    <detection t="367" x="126.862" y="45.06" z="0.5007801" />
    <detection t="368" x="125.083" y="45.119" z="0.34251547" />
    <detection t="369" x="123.37" y="45.136" z="0.66989726" />
    <detection t="370" x="121.653" y="45.17" z="0.61973745" />
    <detection t="371" x="119.955" y="45.196" z="0.59371203" />
    <detection t="372" x="118.261" y="45.259" z="0.83360595" />
    <detection t="373" x="116.578" y="45.294" z="0.7824947" />
    <detection t="374" x="114.903" y="45.349" z="0.6327824" />
    <detection t="375" x="113.21" y="45.348" z="0.7359709" />
    <detection t="376" x="111.502" y="45.407" z="1.0074757" />
    <detection t="377" x="109.794" y="45.422" z="0.73900217" />
    <detection t="378" x="108.116" y="45.448" z="0.68439585" />
    <detection t="379" x="106.472" y="45.461" z="0.93957275" />
    <detection t="380" x="104.766" y="45.51" z="1.451791" />
    <detection t="381" x="103.139" y="45.531" z="1.466505" />
    <detection t="382" x="101.485" y="45.576" z="1.6085382" />
  </particle>
  <particle nSpots="88">
    <detection t="4590" x="508.637" y="72.396" z="-17.017975" />
    <detection t="4591" x="496.006" y="72.128" z="-16.827738" />
    <detection t="4592" x="483.202" y="71.881" z="-17.073923" />
    <detection t="4593" x="470.419" y="71.795" z="-17.078125" />
    <detection t="4594" x="457.699" y="71.714" z="-16.707497" />
    <detection t="4595" x="444.979" y="71.582" z="-16.644606" />
    <detection t="4596" x="432.286" y="71.461" z="-16.740778" />
    <detection t="4597" x="419.552" y="71.314" z="-16.824472" />
    <detection t="4598" x="406.828" y="71.139" z="-16.595959" />
    <detection t="4599" x="394.065" y="71.002" z="-16.756117" />
    <detection t="4600" x="381.287" y="70.85" z="-16.724617" />
    <detection t="4601" x="368.541" y="70.708" z="-16.42125" />
    <detection t="4602" x="355.748" y="70.521" z="-16.312223" />
    <detection t="4603" x="343.026" y="70.328" z="-16.383078" />
    <detection t="4604" x="330.281" y="70.184" z="-16.28526" />
    <detection t="4605" x="317.851" y="70.198" z="-16.071697" />
    <detection t="4606" x="309.059" y="70.524" z="-13.560016" />
    <detection t="4607" x="303.719" y="70.914" z="-11.205442" />
    <detection t="4608" x="299.709" y="71.315" z="-9.615007" />
    <detection t="4609" x="296.336" y="71.691" z="-7.9971995" />
    <detection t="4610" x="293.286" y="72.084" z="-7.4994016" />
    <detection t="4611" x="290.489" y="72.478" z="-7.1813107" />
    <detection t="4612" x="287.82" y="72.827" z="-6.45024" />
    <detection t="4613" x="285.299" y="73.093" z="-6.337775" />
    <detection t="4614" x="282.868" y="73.352" z="-6.125756" />
    <detection t="4615" x="280.471" y="73.602" z="-5.9662423" />
    <detection t="4616" x="278.155" y="73.764" z="-5.788487" />
    <detection t="4617" x="275.862" y="73.942" z="-5.8136487" />
    <detection t="4618" x="273.641" y="74.088" z="-5.532755" />
    <detection t="4619" x="271.408" y="74.192" z="-5.5232334" />
    <detection t="4620" x="269.195" y="74.259" z="-5.616772" />
    <detection t="4621" x="267.008" y="74.362" z="-5.5556307" />
    <detection t="4622" x="264.846" y="74.408" z="-5.5118666" />
    <detection t="4623" x="262.718" y="74.44" z="-5.4450593" />
    <detection t="4624" x="260.647" y="74.47" z="-5.246819" />
    <detection t="4625" x="258.508" y="74.549" z="-5.1438603" />
    <detection t="4626" x="256.412" y="74.581" z="-5.281491" />
    <detection t="4627" x="254.315" y="74.595" z="-5.489683" />
    <detection t="4628" x="252.196" y="74.585" z="-5.290939" />
    <detection t="4629" x="250.135" y="74.613" z="-5.2515492" />
    <detection t="4630" x="248.027" y="74.611" z="-5.1130776" />
    <detection t="4631" x="245.96" y="74.633" z="-5.129229" />
    <detection t="4632" x="243.899" y="74.63" z="-5.008576" />
    <detection t="4633" x="241.848" y="74.62" z="-5.042389" />
    <detection t="4634" x="239.813" y="74.607" z="-5.1133094" />
    <detection t="4635" x="237.735" y="74.595" z="-4.88332" />
    <detection t="4636" x="235.704" y="74.579" z="-4.8441434" />
    <detection t="4637" x="233.674" y="74.586" z="-4.750844" />
    <detection t="4638" x="231.633" y="74.568" z="-4.824149" />
    <detection t="4639" x="229.606" y="74.55" z="-4.4567223" />
    <detection t="4640" x="227.551" y="74.52" z="-4.2242985" />
    <detection t="4641" x="225.491" y="74.519" z="-4.400149" />
    <detection t="4642" x="223.482" y="74.481" z="-4.2705507" />
    <detection t="4643" x="221.448" y="74.479" z="-4.2669573" />
    <detection t="4644" x="219.478" y="74.449" z="-4.267506" />
    <detection t="4645" x="217.429" y="74.419" z="-4.1940274" />
    <detection t="4646" x="215.445" y="74.41" z="-4.024685" />
    <detection t="4647" x="213.445" y="74.413" z="-4.1691146" />
    <detection t="4648" x="211.434" y="74.368" z="-3.8982408" />
    <detection t="4649" x="209.436" y="74.356" z="-3.8521469" />
    <detection t="4650" x="207.459" y="74.345" z="-3.8452842" />
    <detection t="4651" x="205.464" y="74.316" z="-3.9242508" />
    <detection t="4652" x="203.462" y="74.297" z="-3.882528" />
    <detection t="4653" x="201.458" y="74.28" z="-3.6653311" />
    <detection t="4654" x="199.476" y="74.25" z="-3.7553053" />
    <detection t="4655" x="197.487" y="74.265" z="-3.6484642" />
    <detection t="4656" x="195.512" y="74.243" z="-3.4998136" />
    <detection t="4657" x="193.548" y="74.236" z="-3.5853975" />
    <detection t="4658" x="191.596" y="74.237" z="-3.467282" />
    <detection t="4659" x="189.637" y="74.253" z="-3.5453618" />
    <detection t="4660" x="187.704" y="74.227" z="-3.5802248" />
    <detection t="4661" x="185.741" y="74.253" z="-3.4638567" />
    <detection t="4662" x="183.79" y="74.293" z="-3.4837043" />
    <detection t="4663" x="181.85" y="74.289" z="-3.3561904" />
    <detection t="4664" x="179.907" y="74.262" z="-3.2848222" />
    <detection t="4665" x="177.934" y="74.268" z="-3.1135697" />
    <detection t="4666" x="175.988" y="74.272" z="-3.203719" />
    <detection t="4667" x="174.035" y="74.262" z="-3.1677468" />
    <detection t="4668" x="172.117" y="74.22" z="-3.2326963" />
    <detection t="4669" x="170.208" y="74.235" z="-3.102994" />
    <detection t="4670" x="168.301" y="74.192" z="-3.153972" />
    <detection t="4671" x="166.356" y="74.199" z="-3.1621344" />
    <detection t="4672" x="164.464" y="74.217" z="-2.9669178" />
    <detection t="4673" x="162.538" y="74.206" z="-3.0740004" />
    <detection t="4674" x="160.656" y="74.183" z="-3.1720574" />
    <detection t="4675" x="158.745" y="74.191" z="-3.1590555" />
    <detection t="4676" x="156.849" y="74.216" z="-2.8071816" />
    <detection t="4677" x="154.932" y="74.221" z="-2.7263362" />
  </particle>
  <particle nSpots="139">
    <detection t="273" x="508.369" y="72.919" z="-18.500141" />
    <detection t="274" x="498.075" y="72.68" z="-18.485847" />
    <detection t="275" x="487.684" y="72.452" z="-18.64294" />
    <detection t="276" x="477.247" y="72.3" z="-18.164255" />
    <detection t="277" x="466.872" y="72.26" z="-18.160624" />
    <detection t="278" x="456.476" y="72.171" z="-18.647434" />
    <detection t="279" x="446.097" y="72.085" z="-18.593893" />
    <detection t="280" x="435.706" y="71.97" z="-17.879782" />
    <detection t="281" x="425.297" y="71.835" z="-18.525288" />
    <detection t="282" x="414.891" y="71.738" z="-18.36319" />
    <detection t="283" x="404.492" y="71.579" z="-17.954233" />
    <detection t="284" x="394.051" y="71.467" z="-18.400928" />
    <detection t="285" x="383.612" y="71.377" z="-18.201485" />
    <detection t="286" x="373.216" y="71.261" z="-18.116735" />
    <detection t="287" x="362.802" y="71.107" z="-17.589396" />
    <detection t="288" x="352.385" y="70.958" z="-17.666044" />
    <detection t="289" x="341.951" y="70.796" z="-17.811735" />
    <detection t="290" x="331.465" y="70.69" z="-17.698477" />
    <detection t="291" x="321.052" y="70.648" z="-17.577204" />
    <detection t="292" x="312.331" y="70.838" z="-16.24485" />
    <detection t="293" x="306.321" y="71.225" z="-15.490544" />
    <detection t="294" x="301.994" y="71.578" z="-14.135088" />
    <detection t="295" x="298.491" y="71.939" z="-12.940526" />
    <detection t="296" x="295.469" y="72.311" z="-12.768802" />
    <detection t="297" x="292.79" y="72.688" z="-12.059478" />
    <detection t="298" x="290.303" y="73.05" z="-11.781068" />
    <detection t="299" x="287.969" y="73.307" z="-11.133146" />
    <detection t="300" x="285.78" y="73.545" z="-11.38662" />
    <detection t="301" x="283.64" y="73.82" z="-10.77444" />
    <detection t="302" x="281.583" y="74.013" z="-10.837604" />
    <detection t="303" x="279.604" y="74.2" z="-11.062772" />
    <detection t="304" x="277.663" y="74.354" z="-10.589392" />
    <detection t="305" x="275.719" y="74.5" z="-10.583715" />
    <detection t="306" x="273.83" y="74.608" z="-10.71088" />
    <detection t="307" x="271.966" y="74.704" z="-10.714829" />
    <detection t="308" x="270.103" y="74.784" z="-10.551875" />
    <detection t="309" x="268.292" y="74.891" z="-10.615825" />
    <detection t="310" x="266.472" y="74.951" z="-10.569955" />
    <detection t="311" x="264.668" y="74.996" z="-10.39932" />
    <detection t="312" x="262.88" y="75.059" z="-10.221868" />
    <detection t="313" x="261.099" y="75.096" z="-10.444451" />
    <detection t="314" x="259.343" y="75.096" z="-10.413497" />
    <detection t="315" x="257.556" y="75.179" z="-10.532484" />
    <detection t="316" x="255.814" y="75.202" z="-10.640473" />
    <detection t="317" x="254.056" y="75.228" z="-10.55643" />
    <detection t="318" x="252.303" y="75.232" z="-10.571408" />
    <detection t="319" x="250.547" y="75.242" z="-10.37352" />
    <detection t="320" x="248.803" y="75.233" z="-10.409907" />
    <detection t="321" x="247.047" y="75.237" z="-10.3402405" />
    <detection t="322" x="245.305" y="75.238" z="-10.412553" />
    <detection t="323" x="243.57" y="75.22" z="-10.192507" />
    <detection t="324" x="241.85" y="75.216" z="-10.5024185" />
    <detection t="325" x="240.121" y="75.212" z="-10.370641" />
    <detection t="326" x="238.438" y="75.189" z="-10.322496" />
    <detection t="327" x="236.71" y="75.181" z="-10.294029" />
    <detection t="328" x="234.986" y="75.163" z="-10.527772" />
    <detection t="329" x="233.274" y="75.155" z="-10.138906" />
    <detection t="330" x="231.544" y="75.151" z="-10.207952" />
    <detection t="331" x="229.848" y="75.127" z="-10.355076" />
    <detection t="332" x="228.162" y="75.124" z="-9.930087" />
    <detection t="333" x="226.448" y="75.078" z="-9.954223" />
    <detection t="334" x="224.766" y="75.073" z="-10.231074" />
    <detection t="335" x="223.082" y="75.049" z="-10.140062" />
    <detection t="336" x="221.383" y="75.068" z="-9.96896" />
    <detection t="337" x="219.656" y="75.031" z="-9.916681" />
    <detection t="338" x="217.977" y="75.021" z="-10.143561" />
    <detection t="339" x="216.263" y="75.009" z="-9.8896265" />
    <detection t="340" x="214.594" y="74.962" z="-9.81825" />
    <detection t="341" x="212.918" y="74.944" z="-9.999637" />
    <detection t="342" x="211.222" y="74.928" z="-10.020992" />
    <detection t="343" x="209.545" y="74.905" z="-9.898017" />
    <detection t="344" x="207.85" y="74.88" z="-9.897531" />
    <detection t="345" x="206.153" y="74.873" z="-9.944354" />
    <detection t="346" x="204.459" y="74.84" z="-9.941772" />
    <detection t="347" x="202.785" y="74.823" z="-10.210721" />
    <detection t="348" x="201.144" y="74.854" z="-9.6304" />
    <detection t="349" x="199.466" y="74.837" z="-9.687919" />
    <detection t="350" x="197.764" y="74.815" z="-9.724202" />
    <detection t="351" x="196.12" y="74.819" z="-9.657055" />
    <detection t="352" x="194.476" y="74.776" z="-9.479081" />
    <detection t="353" x="192.775" y="74.773" z="-9.433902" />
    <detection t="354" x="191.13" y="74.766" z="-9.570413" />
    <detection t="355" x="189.491" y="74.774" z="-9.429577" />
    <detection t="356" x="187.851" y="74.763" z="-9.30049" />
    <detection t="357" x="186.207" y="74.762" z="-9.299027" />
    <detection t="358" x="184.573" y="74.747" z="-9.430501" />
    <detection t="359" x="182.919" y="74.771" z="-9.4222" />
    <detection t="360" x="181.298" y="74.755" z="-9.331935" />
    <detection t="361" x="179.652" y="74.765" z="-9.42006" />
    <detection t="362" x="178.0" y="74.754" z="-9.301543" />
    <detection t="363" x="176.359" y="74.782" z="-9.223026" />
    <detection t="364" x="174.727" y="74.796" z="-9.089634" />
    <detection t="365" x="173.089" y="74.776" z="-9.227756" />
    <detection t="366" x="171.471" y="74.759" z="-9.128604" />
    <detection t="367" x="169.836" y="74.777" z="-9.252942" />
    <detection t="368" x="168.245" y="74.787" z="-9.289059" />
    <detection t="369" x="166.626" y="74.809" z="-8.99532" />
    <detection t="370" x="164.996" y="74.779" z="-9.23369" />
    <detection t="371" x="163.383" y="74.796" z="-9.168054" />
    <detection t="372" x="161.767" y="74.826" z="-9.102262" />
    <detection t="373" x="160.14" y="74.81" z="-8.976443" />
    <detection t="374" x="158.522" y="74.838" z="-9.239196" />
    <detection t="375" x="156.932" y="74.861" z="-9.047334" />
    <detection t="376" x="155.343" y="74.892" z="-9.014298" />
    <detection t="377" x="153.691" y="74.921" z="-9.072914" />
    <detection t="378" x="152.098" y="74.936" z="-8.792776" />
    <detection t="379" x="150.499" y="74.95" z="-8.761861" />
    <detection t="380" x="148.893" y="74.983" z="-8.9803505" />
    <detection t="381" x="147.321" y="75.002" z="-8.943784" />
    <detection t="382" x="145.755" y="75.01" z="-8.735571" />
    <detection t="383" x="144.183" y="75.013" z="-8.720964" />
    <detection t="384" x="142.619" y="75.037" z="-8.794187" />
    <detection t="385" x="141.026" y="75.061" z="-8.864389" />
    <detection t="386" x="139.454" y="75.069" z="-8.749274" />
    <detection t="387" x="137.885" y="75.085" z="-8.582205" />
    <detection t="388" x="136.314" y="75.073" z="-8.685099" />
    <detection t="389" x="134.749" y="75.089" z="-8.592978" />
    <detection t="390" x="133.204" y="75.126" z="-8.542153" />
    <detection t="391" x="131.641" y="75.132" z="-8.624114" />
    <detection t="392" x="130.113" y="75.15" z="-8.594048" />
    <detection t="393" x="128.554" y="75.165" z="-8.495343" />
    <detection t="394" x="127.028" y="75.143" z="-8.473013" />
    <detection t="395" x="125.482" y="75.166" z="-8.398245" />
    <detection t="396" x="123.979" y="75.138" z="-8.343897" />
    <detection t="397" x="122.426" y="75.16" z="-8.2656355" />
    <detection t="398" x="120.884" y="75.174" z="-8.191099" />
    <detection t="399" x="119.374" y="75.185" z="-8.234835" />
    <detection t="400" x="117.82" y="75.174" z="-7.9948506" />
    <detection t="401" x="116.283" y="75.198" z="-8.062327" />
    <detection t="402" x="114.768" y="75.161" z="-8.014291" />
    <detection t="403" x="113.261" y="75.173" z="-8.0225525" />
    <detection t="404" x="111.753" y="75.159" z="-7.859872" />
    <detection t="405" x="110.217" y="75.166" z="-7.8198166" />
    <detection t="406" x="108.704" y="75.184" z="-7.9291596" />
    <detection t="407" x="107.18" y="75.171" z="-7.660193" />
    <detection t="408" x="105.667" y="75.162" z="-7.7061157" />
    <detection t="409" x="104.18" y="75.167" z="-7.569435" />
    <detection t="410" x="102.654" y="75.168" z="-7.5348296" />
    <detection t="411" x="101.129" y="75.149" z="-7.693046" />
  </particle>
  <particle nSpots="114">
    <detection t="4603" x="508.47" y="67.253" z="-17.287155" />
    <detection t="4604" x="496.977" y="67.01" z="-17.510546" />
    <detection t="4605" x="485.4" y="66.808" z="-17.444046" />
    <detection t="4606" x="473.784" y="66.7" z="-17.5167" />
    <detection t="4607" x="462.166" y="66.583" z="-17.1342" />
    <detection t="4608" x="450.611" y="66.495" z="-17.361141" />
    <detection t="4609" x="439.051" y="66.381" z="-17.489058" />
    <detection t="4610" x="427.495" y="66.249" z="-17.358236" />
    <detection t="4611" x="415.959" y="66.119" z="-17.460274" />
    <detection t="4612" x="404.406" y="65.964" z="-17.525011" />
    <detection t="4613" x="392.867" y="65.869" z="-17.403622" />
    <detection t="4614" x="381.338" y="65.76" z="-17.424637" />
    <detection t="4615" x="369.779" y="65.649" z="-17.320333" />
    <detection t="4616" x="358.227" y="65.474" z="-17.219376" />
    <detection t="4617" x="346.722" y="65.283" z="-16.949265" />
    <detection t="4618" x="335.193" y="65.149" z="-17.333836" />
    <detection t="4619" x="323.723" y="64.985" z="-16.971104" />
    <detection t="4620" x="313.626" y="64.9" z="-16.199577" />
    <detection t="4621" x="306.796" y="64.866" z="-14.761949" />
    <detection t="4622" x="301.996" y="64.855" z="-12.942076" />
    <detection t="4623" x="298.221" y="64.876" z="-11.5105915" />
    <detection t="4624" x="295.016" y="64.891" z="-10.732771" />
    <detection t="4625" x="292.086" y="64.895" z="-10.3467" />
    <detection t="4626" x="289.392" y="64.908" z="-10.163283" />
    <detection t="4627" x="286.857" y="64.942" z="-9.721789" />
    <detection t="4628" x="284.419" y="64.986" z="-9.3050375" />
    <detection t="4629" x="282.104" y="65.022" z="-9.278103" />
    <detection t="4630" x="279.809" y="65.055" z="-9.199982" />
    <detection t="4631" x="277.596" y="65.062" z="-8.9947195" />
    <detection t="4632" x="275.431" y="65.063" z="-9.014206" />
    <detection t="4633" x="273.297" y="65.056" z="-8.992396" />
    <detection t="4634" x="271.202" y="65.079" z="-9.056126" />
    <detection t="4635" x="269.157" y="65.078" z="-8.952588" />
    <detection t="4636" x="267.111" y="65.099" z="-8.92164" />
    <detection t="4637" x="265.101" y="65.098" z="-9.01268" />
    <detection t="4638" x="263.067" y="65.109" z="-9.061361" />
    <detection t="4639" x="261.106" y="65.112" z="-8.868289" />
    <detection t="4640" x="259.123" y="65.127" z="-8.863026" />
    <detection t="4641" x="257.121" y="65.124" z="-8.940123" />
    <detection t="4642" x="255.188" y="65.124" z="-8.784567" />
    <detection t="4643" x="253.235" y="65.102" z="-8.866493" />
    <detection t="4644" x="251.32" y="65.104" z="-8.871035" />
    <detection t="4645" x="249.36" y="65.111" z="-9.075234" />
    <detection t="4646" x="247.44" y="65.112" z="-8.7784195" />
    <detection t="4647" x="245.522" y="65.108" z="-8.93501" />
    <detection t="4648" x="243.621" y="65.1" z="-8.639568" />
    <detection t="4649" x="241.738" y="65.091" z="-8.615903" />
    <detection t="4650" x="239.83" y="65.112" z="-8.723388" />
    <detection t="4651" x="237.935" y="65.071" z="-8.746724" />
    <detection t="4652" x="236.065" y="65.036" z="-8.6355715" />
    <detection t="4653" x="234.142" y="65.027" z="-8.627976" />
    <detection t="4654" x="232.295" y="65.014" z="-8.792148" />
    <detection t="4655" x="230.443" y="65.004" z="-8.358214" />
    <detection t="4656" x="228.587" y="64.993" z="-8.475272" />
    <detection t="4657" x="226.717" y="65.005" z="-8.53009" />
    <detection t="4658" x="224.806" y="65.0" z="-8.55415" />
    <detection t="4659" x="222.967" y="64.991" z="-8.494762" />
    <detection t="4660" x="221.08" y="64.984" z="-8.694875" />
    <detection t="4661" x="219.252" y="65.0" z="-8.498891" />
    <detection t="4662" x="217.385" y="64.969" z="-8.415731" />
    <detection t="4663" x="215.522" y="64.998" z="-8.358918" />
    <detection t="4664" x="213.686" y="64.98" z="-8.383552" />
    <detection t="4665" x="211.84" y="64.963" z="-8.106729" />
    <detection t="4666" x="209.988" y="64.987" z="-8.251685" />
    <detection t="4667" x="208.117" y="64.986" z="-8.302515" />
    <detection t="4668" x="206.292" y="64.991" z="-8.263511" />
    <detection t="4669" x="204.461" y="64.971" z="-7.942057" />
    <detection t="4670" x="202.618" y="64.954" z="-8.127625" />
    <detection t="4671" x="200.808" y="64.956" z="-8.10637" />
    <detection t="4672" x="198.96" y="64.928" z="-8.000147" />
    <detection t="4673" x="197.152" y="64.923" z="-7.9302993" />
    <detection t="4674" x="195.375" y="64.916" z="-8.116054" />
    <detection t="4675" x="193.576" y="64.889" z="-8.2767315" />
    <detection t="4676" x="191.765" y="64.916" z="-8.030968" />
    <detection t="4677" x="189.978" y="64.955" z="-7.724101" />
    <detection t="4678" x="188.19" y="64.933" z="-7.735803" />
    <detection t="4679" x="186.391" y="64.901" z="-8.100383" />
    <detection t="4680" x="184.599" y="64.903" z="-7.958777" />
    <detection t="4681" x="182.787" y="64.933" z="-7.6341248" />
    <detection t="4682" x="181.054" y="64.958" z="-7.4467254" />
    <detection t="4683" x="179.276" y="64.966" z="-7.5224113" />
    <detection t="4684" x="177.478" y="64.975" z="-7.2563467" />
    <detection t="4685" x="175.694" y="64.951" z="-7.268362" />
    <detection t="4686" x="173.886" y="64.965" z="-7.0738583" />
    <detection t="4687" x="172.1" y="64.972" z="-7.3697424" />
    <detection t="4688" x="170.305" y="64.995" z="-7.401425" />
    <detection t="4689" x="168.534" y="65.03" z="-7.4044485" />
    <detection t="4690" x="166.76" y="64.991" z="-7.4163575" />
    <detection t="4691" x="164.996" y="65.011" z="-7.3633084" />
    <detection t="4692" x="163.231" y="65.006" z="-7.3226204" />
    <detection t="4693" x="161.516" y="65.002" z="-7.3323283" />
    <detection t="4694" x="159.791" y="65.025" z="-7.2573657" />
    <detection t="4695" x="158.072" y="65.034" z="-7.327958" />
    <detection t="4696" x="156.331" y="65.034" z="-7.426175" />
    <detection t="4697" x="154.559" y="65.071" z="-7.3676476" />
    <detection t="4698" x="152.848" y="65.065" z="-7.3522234" />
    <detection t="4699" x="151.147" y="65.079" z="-7.263995" />
    <detection t="4700" x="149.431" y="65.081" z="-7.235821" />
    <detection t="4701" x="147.706" y="65.12" z="-7.187768" />
    <detection t="4702" x="145.964" y="65.116" z="-7.045898" />
    <detection t="4703" x="144.246" y="65.136" z="-7.149282" />
    <detection t="4704" x="142.517" y="65.104" z="-7.1926184" />
    <detection t="4705" x="140.796" y="65.142" z="-6.9455256" />
    <detection t="4706" x="139.104" y="65.148" z="-6.890923" />
    <detection t="4707" x="137.4" y="65.159" z="-6.9232535" />
    <detection t="4708" x="135.716" y="65.188" z="-6.976431" />
    <detection t="4709" x="134.049" y="65.24" z="-6.7698636" />
    <detection t="4710" x="132.33" y="65.244" z="-6.9189324" />
    <detection t="4711" x="130.658" y="65.263" z="-6.922579" />
    <detection t="4712" x="128.966" y="65.314" z="-6.6720967" />
    <detection t="4713" x="127.302" y="65.318" z="-6.806013" />
    <detection t="4714" x="125.649" y="65.349" z="-6.648399" />
    <detection t="4715" x="123.924" y="65.366" z="-6.6453576" />
    <detection t="4716" x="122.239" y="65.37" z="-6.555245" />
  </particle>
  <particle nSpots="14">
    <detection t="264" x="417.184" y="83.738" z="-17.826244" />
    <detection t="265" x="409.113" y="83.613" z="-17.662302" />
    <detection t="266" x="401.026" y="83.511" z="-17.622604" />
    <detection t="267" x="392.896" y="83.458" z="-18.040728" />
    <detection t="268" x="384.841" y="83.398" z="-17.970964" />
    <detection t="269" x="376.748" y="83.262" z="-18.110233" />
    <detection t="270" x="368.709" y="83.207" z="-17.761778" />
    <detection t="271" x="360.682" y="83.036" z="-17.784246" />
    <detection t="272" x="352.569" y="82.887" z="-17.664114" />
    <detection t="273" x="344.445" y="82.864" z="-17.384743" />
    <detection t="274" x="336.391" y="82.729" z="-17.602774" />
    <detection t="275" x="328.182" y="82.612" z="-17.78164" />
    <detection t="276" x="319.917" y="82.907" z="-17.300741" />
    <detection t="277" x="313.351" y="84.265" z="-16.581154" />
  </particle>
  <particle nSpots="76">
    <detection t="4623" x="507.624" y="77.154" z="-17.210537" />
    <detection t="4624" x="496.069" y="76.859" z="-17.263239" />
    <detection t="4625" x="484.353" y="76.594" z="-17.152666" />
    <detection t="4626" x="472.614" y="76.53" z="-17.342548" />
    <detection t="4627" x="460.99" y="76.48" z="-17.46057" />
    <detection t="4628" x="449.36" y="76.366" z="-17.436014" />
    <detection t="4629" x="437.773" y="76.24" z="-17.276659" />
    <detection t="4630" x="426.161" y="76.091" z="-17.088537" />
    <detection t="4631" x="414.526" y="75.943" z="-17.341845" />
    <detection t="4632" x="402.856" y="75.795" z="-17.213478" />
    <detection t="4633" x="391.162" y="75.691" z="-17.379318" />
    <detection t="4634" x="379.498" y="75.578" z="-17.061363" />
    <detection t="4635" x="367.867" y="75.455" z="-16.712595" />
    <detection t="4636" x="356.23" y="75.253" z="-16.8625" />
    <detection t="4637" x="344.633" y="75.089" z="-17.026644" />
    <detection t="4638" x="332.983" y="74.949" z="-16.895523" />
    <detection t="4639" x="321.32" y="75.006" z="-16.476007" />
    <detection t="4640" x="311.788" y="75.561" z="-15.320582" />
    <detection t="4641" x="305.888" y="76.435" z="-13.437834" />
    <detection t="4642" x="301.785" y="77.287" z="-12.105515" />
    <detection t="4643" x="298.479" y="78.132" z="-10.942896" />
    <detection t="4644" x="295.645" y="78.813" z="-10.211115" />
    <detection t="4645" x="293.092" y="79.44" z="-9.650013" />
    <detection t="4646" x="290.71" y="80.002" z="-9.2974615" />
    <detection t="4647" x="288.433" y="80.493" z="-9.081103" />
    <detection t="4648" x="286.253" y="80.913" z="-9.101707" />
    <detection t="4649" x="284.151" y="81.296" z="-9.110733" />
    <detection t="4650" x="282.071" y="81.604" z="-8.907562" />
    <detection t="4651" x="280.056" y="81.922" z="-8.93841" />
    <detection t="4652" x="278.056" y="82.174" z="-8.625133" />
    <detection t="4653" x="276.104" y="82.408" z="-8.279253" />
    <detection t="4654" x="274.139" y="82.596" z="-8.379421" />
    <detection t="4655" x="272.22" y="82.765" z="-8.18015" />
    <detection t="4656" x="270.303" y="82.901" z="-8.565752" />
    <detection t="4657" x="268.415" y="83.035" z="-7.987455" />
    <detection t="4658" x="266.493" y="83.125" z="-8.362234" />
    <detection t="4659" x="264.59" y="83.216" z="-8.59295" />
    <detection t="4660" x="262.683" y="83.304" z="-8.0645895" />
    <detection t="4661" x="260.784" y="83.392" z="-8.352829" />
    <detection t="4662" x="258.935" y="83.468" z="-8.486542" />
    <detection t="4663" x="257.044" y="83.515" z="-8.569281" />
    <detection t="4664" x="255.169" y="83.556" z="-8.279225" />
    <detection t="4665" x="253.287" y="83.587" z="-7.7375016" />
    <detection t="4666" x="251.395" y="83.65" z="-7.8682847" />
    <detection t="4667" x="249.53" y="83.659" z="-8.085699" />
    <detection t="4668" x="247.651" y="83.683" z="-8.112709" />
    <detection t="4669" x="245.81" y="83.679" z="-8.119472" />
    <detection t="4670" x="243.951" y="83.669" z="-7.7806554" />
    <detection t="4671" x="242.097" y="83.678" z="-7.8811216" />
    <detection t="4672" x="240.231" y="83.644" z="-7.78502" />
    <detection t="4673" x="238.388" y="83.647" z="-7.846515" />
    <detection t="4674" x="236.544" y="83.637" z="-7.466768" />
    <detection t="4675" x="234.684" y="83.623" z="-7.544308" />
    <detection t="4676" x="232.844" y="83.586" z="-7.534535" />
    <detection t="4677" x="231.022" y="83.595" z="-7.7118344" />
    <detection t="4678" x="229.179" y="83.576" z="-7.411051" />
    <detection t="4679" x="227.316" y="83.549" z="-7.8225603" />
    <detection t="4680" x="225.457" y="83.528" z="-7.7403955" />
    <detection t="4681" x="223.635" y="83.499" z="-7.620819" />
    <detection t="4682" x="221.791" y="83.481" z="-7.644777" />
    <detection t="4683" x="219.964" y="83.455" z="-7.5790954" />
    <detection t="4684" x="218.139" y="83.433" z="-7.677288" />
    <detection t="4685" x="216.32" y="83.393" z="-7.428333" />
    <detection t="4686" x="214.495" y="83.35" z="-7.3054137" />
    <detection t="4687" x="212.684" y="83.338" z="-7.4868507" />
    <detection t="4688" x="210.85" y="83.252" z="-7.25184" />
    <detection t="4689" x="209.006" y="83.228" z="-7.3920803" />
    <detection t="4690" x="207.194" y="83.23" z="-7.2115197" />
    <detection t="4691" x="205.356" y="83.202" z="-7.0787764" />
    <detection t="4692" x="203.575" y="83.195" z="-7.151615" />
    <detection t="4693" x="201.761" y="83.18" z="-7.1307845" />
    <detection t="4694" x="199.932" y="83.156" z="-7.0042434" />
    <detection t="4695" x="198.12" y="83.139" z="-7.0172563" />
    <detection t="4696" x="196.334" y="83.131" z="-7.145075" />
    <detection t="4697" x="194.481" y="83.101" z="-6.8604136" />
    <detection t="4698" x="192.676" y="83.091" z="-6.894114" />
  </particle>
  <particle nSpots="249">
    <detection t="299" x="516.014" y="86.636" z="-19.978233" />
    <detection t="300" x="511.298" y="86.558" z="-19.622574" />
    <detection t="301" x="506.613" y="86.496" z="-19.189032" />
    <detection t="302" x="501.93" y="86.34" z="-19.83043" />
    <detection t="303" x="497.216" y="86.208" z="-19.276854" />
    <detection t="304" x="492.411" y="86.125" z="-19.623495" />
    <detection t="305" x="487.672" y="85.996" z="-19.736252" />
    <detection t="306" x="482.869" y="85.902" z="-19.48147" />
    <detection t="307" x="478.049" y="85.843" z="-19.594343" />
    <detection t="308" x="473.287" y="85.873" z="-19.340092" />
    <detection t="309" x="468.556" y="85.908" z="-19.740084" />
    <detection t="310" x="463.839" y="85.858" z="-19.35285" />
    <detection t="311" x="459.122" y="85.801" z="-19.402164" />
    <detection t="312" x="454.4" y="85.69" z="-19.80098" />
    <detection t="313" x="449.548" y="85.602" z="-19.63579" />
    <detection t="314" x="444.717" y="85.589" z="-19.209469" />
    <detection t="315" x="440.01" y="85.641" z="-19.379608" />
    <detection t="316" x="435.297" y="85.547" z="-19.214083" />
    <detection t="317" x="430.536" y="85.448" z="-19.703697" />
    <detection t="318" x="425.733" y="85.399" z="-19.545492" />
    <detection t="319" x="420.963" y="85.329" z="-19.340813" />
    <detection t="320" x="416.188" y="85.24" z="-18.8556" />
    <detection t="321" x="411.388" y="85.165" z="-18.92787" />
    <detection t="322" x="406.568" y="85.099" z="-19.30952" />
    <detection t="323" x="401.74" y="85.037" z="-19.460423" />
    <detection t="324" x="396.883" y="84.998" z="-19.120424" />
    <detection t="325" x="392.009" y="84.989" z="-19.354134" />
    <detection t="326" x="387.2" y="84.988" z="-19.111444" />
    <detection t="327" x="382.387" y="84.872" z="-18.835165" />
    <detection t="328" x="377.486" y="84.795" z="-19.598104" />
    <detection t="329" x="372.688" y="84.76" z="-19.39177" />
    <detection t="330" x="367.853" y="84.686" z="-19.315447" />
    <detection t="331" x="363.092" y="84.598" z="-18.851398" />
    <detection t="332" x="358.213" y="84.434" z="-19.257029" />
    <detection t="333" x="353.323" y="84.382" z="-18.952206" />
    <detection t="334" x="348.392" y="84.367" z="-18.76564" />
    <detection t="335" x="343.548" y="84.37" z="-19.26984" />
    <detection t="336" x="338.689" y="84.289" z="-18.657413" />
    <detection t="337" x="333.786" y="84.182" z="-18.70661" />
    <detection t="338" x="328.816" y="84.067" z="-19.010155" />
    <detection t="339" x="323.773" y="84.101" z="-19.061386" />
    <detection t="340" x="318.859" y="84.512" z="-18.728298" />
    <detection t="341" x="314.75" y="85.547" z="-18.522818" />
    <detection t="342" x="311.883" y="86.926" z="-18.277393" />
    <detection t="343" x="309.887" y="88.244" z="-17.743595" />
    <detection t="344" x="308.408" y="89.392" z="-17.649942" />
    <detection t="345" x="307.225" y="90.426" z="-17.711529" />
    <detection t="346" x="306.229" y="91.347" z="-17.437817" />
    <detection t="347" x="305.345" y="92.185" z="-16.887714" />
    <detection t="348" x="304.533" y="92.939" z="-16.756266" />
    <detection t="349" x="303.784" y="93.623" z="-16.555994" />
    <detection t="350" x="303.056" y="94.265" z="-16.430986" />
    <detection t="351" x="302.401" y="94.813" z="-16.279852" />
    <detection t="352" x="301.746" y="95.346" z="-16.141777" />
    <detection t="353" x="301.103" y="95.815" z="-16.085705" />
    <detection t="354" x="300.509" y="96.287" z="-16.260265" />
    <detection t="355" x="299.913" y="96.702" z="-16.057663" />
    <detection t="356" x="299.359" y="97.085" z="-16.0741" />
    <detection t="357" x="298.791" y="97.483" z="-15.935902" />
    <detection t="358" x="298.207" y="97.797" z="-15.887184" />
    <detection t="359" x="297.655" y="98.132" z="-15.862903" />
    <detection t="360" x="297.09" y="98.461" z="-16.021984" />
    <detection t="361" x="296.518" y="98.744" z="-15.747565" />
    <detection t="362" x="295.972" y="99.037" z="-15.900089" />
    <detection t="363" x="295.423" y="99.301" z="-15.761543" />
    <detection t="364" x="294.859" y="99.494" z="-15.811427" />
    <detection t="365" x="294.329" y="99.742" z="-15.735396" />
    <detection t="366" x="293.774" y="99.947" z="-15.529443" />
    <detection t="367" x="293.211" y="100.179" z="-15.720305" />
    <detection t="368" x="292.665" y="100.365" z="-15.780935" />
    <detection t="369" x="292.099" y="100.565" z="-15.350908" />
    <detection t="370" x="291.533" y="100.758" z="-15.432344" />
    <detection t="371" x="290.981" y="100.929" z="-15.652159" />
    <detection t="372" x="290.403" y="101.074" z="-15.630436" />
    <detection t="373" x="289.82" y="101.234" z="-15.655542" />
    <detection t="374" x="289.235" y="101.366" z="-15.4657345" />
    <detection t="375" x="288.639" y="101.491" z="-15.524599" />
    <detection t="376" x="288.068" y="101.622" z="-15.52291" />
    <detection t="377" x="287.508" y="101.772" z="-15.501158" />
    <detection t="378" x="286.922" y="101.882" z="-15.554813" />
    <detection t="379" x="286.358" y="102.002" z="-15.349359" />
    <detection t="380" x="285.739" y="102.098" z="-15.392158" />
    <detection t="381" x="285.117" y="102.199" z="-15.425857" />
    <detection t="382" x="284.547" y="102.289" z="-15.291805" />
    <detection t="383" x="283.965" y="102.373" z="-15.524768" />
    <detection t="384" x="283.37" y="102.45" z="-15.323003" />
    <detection t="385" x="282.747" y="102.53" z="-15.52947" />
    <detection t="386" x="282.135" y="102.606" z="-15.370184" />
    <detection t="387" x="281.538" y="102.659" z="-15.286179" />
    <detection t="388" x="280.92" y="102.741" z="-15.306008" />
    <detection t="389" x="280.311" y="102.792" z="-15.315266" />
    <detection t="390" x="279.698" y="102.825" z="-15.320552" />
    <detection t="391" x="279.072" y="102.909" z="-15.410909" />
    <detection t="392" x="278.438" y="102.966" z="-15.454611" />
    <detection t="393" x="277.804" y="103.012" z="-15.578902" />
    <detection t="394" x="277.204" y="103.089" z="-15.318731" />
    <detection t="395" x="276.585" y="103.128" z="-15.374481" />
    <detection t="396" x="275.968" y="103.16" z="-15.412717" />
    <detection t="397" x="275.342" y="103.196" z="-15.316751" />
    <detection t="398" x="274.679" y="103.26" z="-15.332458" />
    <detection t="399" x="274.047" y="103.296" z="-15.321195" />
    <detection t="400" x="273.421" y="103.32" z="-15.402838" />
    <detection t="401" x="272.804" y="103.356" z="-15.361525" />
    <detection t="402" x="272.172" y="103.403" z="-15.317504" />
    <detection t="403" x="271.535" y="103.436" z="-15.103789" />
    <detection t="404" x="270.89" y="103.451" z="-15.078205" />
    <detection t="405" x="270.244" y="103.453" z="-15.154542" />
    <detection t="406" x="269.594" y="103.493" z="-15.485023" />
    <detection t="407" x="268.948" y="103.508" z="-15.376758" />
    <detection t="408" x="268.297" y="103.535" z="-15.4022875" />
    <detection t="409" x="267.657" y="103.549" z="-15.232277" />
    <detection t="410" x="267.012" y="103.58" z="-15.263171" />
    <detection t="411" x="266.348" y="103.565" z="-15.357074" />
    <detection t="412" x="265.715" y="103.594" z="-15.315245" />
    <detection t="413" x="265.083" y="103.598" z="-15.376135" />
    <detection t="414" x="264.473" y="103.605" z="-15.326775" />
    <detection t="415" x="263.816" y="103.609" z="-15.333683" />
    <detection t="416" x="263.169" y="103.632" z="-15.261454" />
    <detection t="417" x="262.509" y="103.67" z="-15.324608" />
    <detection t="418" x="261.838" y="103.687" z="-15.255163" />
    <detection t="419" x="261.137" y="103.723" z="-15.3265705" />
    <detection t="420" x="260.46" y="103.781" z="-15.32917" />
    <detection t="421" x="259.808" y="103.822" z="-14.891833" />
    <detection t="422" x="259.153" y="103.893" z="-15.294541" />
    <detection t="423" x="258.485" y="103.915" z="-15.241556" />
    <detection t="424" x="257.85" y="103.95" z="-15.324831" />
    <detection t="425" x="257.208" y="103.943" z="-15.185969" />
    <detection t="426" x="256.614" y="103.971" z="-15.085481" />
    <detection t="427" x="255.976" y="103.964" z="-15.175965" />
    <detection t="428" x="255.344" y="103.96" z="-15.211405" />
    <detection t="429" x="254.743" y="103.959" z="-15.060539" />
    <detection t="430" x="254.087" y="103.939" z="-15.109461" />
    <detection t="431" x="253.43" y="103.892" z="-15.255355" />
    <detection t="432" x="252.772" y="103.87" z="-14.955944" />
    <detection t="433" x="252.13" y="103.799" z="-15.166152" />
    <detection t="434" x="251.474" y="103.717" z="-15.204992" />
    <detection t="435" x="250.795" y="103.688" z="-15.121595" />
    <detection t="436" x="250.135" y="103.684" z="-15.167589" />
    <detection t="437" x="249.47" y="103.676" z="-15.208797" />
    <detection t="438" x="248.78" y="103.664" z="-14.917273" />
    <detection t="439" x="248.157" y="103.642" z="-15.161922" />
    <detection t="440" x="247.495" y="103.625" z="-15.037637" />
    <detection t="441" x="246.836" y="103.619" z="-15.216316" />
    <detection t="442" x="246.182" y="103.598" z="-14.986956" />
    <detection t="443" x="245.529" y="103.603" z="-15.053997" />
    <detection t="444" x="244.881" y="103.598" z="-15.038364" />
    <detection t="445" x="244.253" y="103.566" z="-15.007839" />
    <detection t="446" x="243.606" y="103.555" z="-15.1293125" />
    <detection t="447" x="242.943" y="103.545" z="-15.036464" />
    <detection t="448" x="242.284" y="103.533" z="-15.184778" />
    <detection t="449" x="241.627" y="103.524" z="-15.118319" />
    <detection t="450" x="240.978" y="103.48" z="-14.793203" />
    <detection t="451" x="240.322" y="103.479" z="-14.845394" />
    <detection t="452" x="239.679" y="103.427" z="-14.991903" />
    <detection t="453" x="239.01" y="103.44" z="-15.009467" />
    <detection t="454" x="238.346" y="103.409" z="-14.949897" />
    <detection t="455" x="237.661" y="103.412" z="-15.122423" />
    <detection t="456" x="236.999" y="103.386" z="-15.045546" />
    <detection t="457" x="236.341" y="103.37" z="-15.083916" />
    <detection t="458" x="235.652" y="103.387" z="-15.067462" />
    <detection t="459" x="235.019" y="103.359" z="-15.141363" />
    <detection t="460" x="234.359" y="103.342" z="-15.0492325" />
    <detection t="461" x="233.686" y="103.342" z="-14.995173" />
    <detection t="462" x="233.041" y="103.339" z="-15.089411" />
    <detection t="463" x="232.391" y="103.305" z="-14.863523" />
    <detection t="464" x="231.724" y="103.296" z="-14.918002" />
    <detection t="465" x="231.063" y="103.303" z="-14.907888" />
    <detection t="466" x="230.389" y="103.287" z="-14.967164" />
    <detection t="467" x="229.761" y="103.276" z="-15.048287" />
    <detection t="468" x="229.113" y="103.254" z="-14.950204" />
    <detection t="469" x="228.45" y="103.223" z="-15.0578165" />
    <detection t="470" x="227.798" y="103.195" z="-15.012317" />
    <detection t="471" x="227.121" y="103.188" z="-15.015052" />
    <detection t="472" x="226.48" y="103.155" z="-14.92535" />
    <detection t="473" x="225.813" y="103.145" z="-14.865082" />
    <detection t="474" x="225.159" y="103.16" z="-14.859695" />
    <detection t="475" x="224.513" y="103.164" z="-15.122058" />
    <detection t="476" x="223.836" y="103.176" z="-14.844046" />
    <detection t="477" x="223.191" y="103.156" z="-15.074882" />
    <detection t="478" x="222.535" y="103.139" z="-14.992278" />
    <detection t="479" x="221.918" y="103.09" z="-15.069035" />
    <detection t="480" x="221.27" y="103.029" z="-15.000104" />
    <detection t="481" x="220.644" y="103.009" z="-15.041391" />
    <detection t="482" x="220.0" y="102.967" z="-15.1584215" />
    <detection t="483" x="219.334" y="102.934" z="-15.118188" />
    <detection t="484" x="218.677" y="102.89" z="-14.990884" />
    <detection t="485" x="218.001" y="102.815" z="-14.911299" />
    <detection t="486" x="217.342" y="102.77" z="-14.927916" />
    <detection t="487" x="216.685" y="102.735" z="-14.844074" />
    <detection t="488" x="215.998" y="102.718" z="-14.957333" />
    <detection t="489" x="215.358" y="102.695" z="-14.900923" />
    <detection t="490" x="214.725" y="102.721" z="-14.975393" />
    <detection t="491" x="214.082" y="102.697" z="-14.9880705" />
    <detection t="492" x="213.407" y="102.68" z="-14.996278" />
    <detection t="493" x="212.732" y="102.646" z="-15.022751" />
    <detection t="494" x="212.083" y="102.656" z="-14.932895" />
    <detection t="495" x="211.433" y="102.629" z="-14.97665" />
    <detection t="496" x="210.773" y="102.628" z="-14.963182" />
    <detection t="497" x="210.148" y="102.637" z="-14.943179" />
    <detection t="498" x="209.462" y="102.611" z="-14.9461565" />
    <detection t="499" x="208.832" y="102.624" z="-14.93827" />
    <detection t="500" x="208.192" y="102.602" z="-14.95946" />
    <detection t="501" x="207.582" y="102.591" z="-14.834736" />
    <detection t="502" x="206.932" y="102.577" z="-14.860536" />
    <detection t="503" x="206.284" y="102.571" z="-14.964017" />
    <detection t="504" x="205.67" y="102.547" z="-14.895555" />
    <detection t="505" x="205.023" y="102.539" z="-14.823301" />
    <detection t="506" x="204.392" y="102.505" z="-14.830319" />
    <detection t="507" x="203.758" y="102.497" z="-14.802198" />
    <detection t="508" x="203.123" y="102.477" z="-14.530421" />
    <detection t="509" x="202.49" y="102.452" z="-14.662725" />
    <detection t="510" x="201.824" y="102.426" z="-14.830191" />
    <detection t="511" x="201.186" y="102.404" z="-14.860841" />
    <detection t="512" x="200.544" y="102.401" z="-14.74148" />
    <detection t="513" x="199.898" y="102.386" z="-14.695686" />
    <detection t="514" x="199.281" y="102.384" z="-14.776887" />
    <detection t="515" x="198.643" y="102.377" z="-14.7216" />
    <detection t="516" x="197.986" y="102.368" z="-14.931673" />
    <detection t="517" x="197.335" y="102.336" z="-14.746588" />
    <detection t="518" x="196.696" y="102.316" z="-14.831972" />
    <detection t="519" x="196.051" y="102.304" z="-14.591475" />
    <detection t="520" x="195.417" y="102.291" z="-14.878771" />
    <detection t="521" x="194.781" y="102.281" z="-14.640444" />
    <detection t="522" x="194.13" y="102.267" z="-14.646801" />
    <detection t="523" x="193.487" y="102.255" z="-14.551327" />
    <detection t="524" x="192.809" y="102.247" z="-14.752203" />
    <detection t="525" x="192.185" y="102.221" z="-14.700153" />
    <detection t="526" x="191.566" y="102.223" z="-14.652159" />
    <detection t="527" x="190.933" y="102.22" z="-14.745676" />
    <detection t="528" x="190.304" y="102.204" z="-14.769878" />
    <detection t="529" x="189.656" y="102.209" z="-14.732298" />
    <detection t="530" x="188.992" y="102.223" z="-14.752423" />
    <detection t="531" x="188.371" y="102.225" z="-14.687525" />
    <detection t="532" x="187.748" y="102.239" z="-14.676628" />
    <detection t="533" x="187.13" y="102.246" z="-14.845829" />
    <detection t="534" x="186.497" y="102.266" z="-14.779369" />
    <detection t="535" x="185.844" y="102.294" z="-14.772024" />
    <detection t="536" x="185.239" y="102.319" z="-14.79286" />
    <detection t="537" x="184.551" y="102.338" z="-14.943372" />
    <detection t="538" x="183.903" y="102.337" z="-14.809308" />
    <detection t="539" x="183.241" y="102.36" z="-14.818732" />
    <detection t="540" x="182.549" y="102.362" z="-14.669215" />
    <detection t="541" x="181.86" y="102.374" z="-14.78343" />
    <detection t="542" x="181.175" y="102.397" z="-15.047202" />
    <detection t="543" x="180.496" y="102.414" z="-14.802111" />
    <detection t="544" x="179.88" y="102.442" z="-15.160929" />
    <detection t="545" x="179.286" y="102.434" z="-14.95441" />
    <detection t="546" x="178.814" y="102.473" z="-14.485277" />
    <detection t="547" x="178.51" y="102.437" z="-14.730556" />
  </particle>
  <particle nSpots="129">
    <detection t="4699" x="516.277" y="46.37" z="-15.679511" />
    <detection t="4700" x="509.74" y="46.386" z="-15.365817" />
    <detection t="4701" x="503.218" y="46.235" z="-16.060461" />
    <detection t="4702" x="496.628" y="46.174" z="-15.515174" />
    <detection t="4703" x="490.055" y="46.082" z="-15.88134" />
    <detection t="4704" x="483.476" y="46.012" z="-15.567123" />
    <detection t="4705" x="476.824" y="45.995" z="-15.81398" />
    <detection t="4706" x="470.146" y="45.854" z="-15.835283" />
    <detection t="4707" x="463.595" y="45.722" z="-15.812948" />
    <detection t="4708" x="456.973" y="45.678" z="-15.624246" />
    <detection t="4709" x="450.285" y="45.655" z="-15.1266575" />
    <detection t="4710" x="443.683" y="45.499" z="-15.845997" />
    <detection t="4711" x="437.169" y="45.437" z="-15.553703" />
    <detection t="4712" x="430.577" y="45.502" z="-15.693836" />
    <detection t="4713" x="423.936" y="45.273" z="-15.260828" />
    <detection t="4714" x="417.482" y="45.141" z="-15.020058" />
    <detection t="4715" x="410.948" y="45.119" z="-15.669718" />
    <detection t="4716" x="404.352" y="45.07" z="-15.328092" />
    <detection t="4717" x="397.806" y="44.978" z="-15.649088" />
    <detection t="4718" x="391.25" y="44.868" z="-15.701317" />
    <detection t="4719" x="384.702" y="44.754" z="-15.308817" />
    <detection t="4720" x="378.108" y="44.749" z="-15.500704" />
    <detection t="4721" x="371.497" y="44.559" z="-15.217948" />
    <detection t="4722" x="364.973" y="44.445" z="-15.34204" />
    <detection t="4723" x="358.356" y="44.461" z="-15.39891" />
    <detection t="4724" x="351.794" y="44.321" z="-15.030261" />
    <detection t="4725" x="345.206" y="44.183" z="-14.988025" />
    <detection t="4726" x="338.687" y="44.086" z="-15.001599" />
    <detection t="4727" x="332.044" y="44.003" z="-15.29981" />
    <detection t="4728" x="325.324" y="43.862" z="-15.554407" />
    <detection t="4729" x="318.646" y="43.111" z="-14.725169" />
    <detection t="4730" x="313.983" y="41.184" z="-13.341474" />
    <detection t="4731" x="311.5" y="39.185" z="-12.523635" />
    <detection t="4732" x="310.001" y="37.558" z="-11.35857" />
    <detection t="4733" x="308.893" y="36.215" z="-10.745752" />
    <detection t="4734" x="307.948" y="35.087" z="-10.000311" />
    <detection t="4735" x="307.114" y="34.079" z="-9.691039" />
    <detection t="4736" x="306.342" y="33.133" z="-9.083656" />
    <detection t="4737" x="305.614" y="32.311" z="-9.180068" />
    <detection t="4738" x="304.891" y="31.569" z="-8.564133" />
    <detection t="4739" x="304.217" y="30.829" z="-8.715113" />
    <detection t="4740" x="303.518" y="30.151" z="-8.329198" />
    <detection t="4741" x="302.818" y="29.543" z="-8.113627" />
    <detection t="4742" x="302.143" y="28.949" z="-7.5801272" />
    <detection t="4743" x="301.442" y="28.429" z="-7.6780457" />
    <detection t="4744" x="300.755" y="27.892" z="-7.6558113" />
    <detection t="4745" x="300.052" y="27.423" z="-7.305352" />
    <detection t="4746" x="299.337" y="26.97" z="-7.281527" />
    <detection t="4747" x="298.599" y="26.531" z="-7.133382" />
    <detection t="4748" x="297.879" y="26.157" z="-7.130793" />
    <detection t="4749" x="297.134" y="25.776" z="-7.017634" />
    <detection t="4750" x="296.406" y="25.44" z="-6.9602547" />
    <detection t="4751" x="295.669" y="25.107" z="-6.735477" />
    <detection t="4752" x="294.896" y="24.795" z="-6.7515435" />
    <detection t="4753" x="294.059" y="24.505" z="-6.6068077" />
    <detection t="4754" x="293.296" y="24.232" z="-6.5416546" />
    <detection t="4755" x="292.507" y="23.959" z="-6.462543" />
    <detection t="4756" x="291.692" y="23.739" z="-6.5248117" />
    <detection t="4757" x="290.892" y="23.541" z="-6.408378" />
    <detection t="4758" x="290.025" y="23.327" z="-6.411136" />
    <detection t="4759" x="289.206" y="23.139" z="-6.4859643" />
    <detection t="4760" x="288.354" y="22.958" z="-6.3554926" />
    <detection t="4761" x="287.486" y="22.781" z="-6.116844" />
    <detection t="4762" x="286.596" y="22.659" z="-6.3309445" />
    <detection t="4763" x="285.733" y="22.507" z="-6.2257004" />
    <detection t="4764" x="284.82" y="22.394" z="-6.1608405" />
    <detection t="4765" x="283.913" y="22.281" z="-6.2818174" />
    <detection t="4766" x="283.016" y="22.175" z="-6.11146" />
    <detection t="4767" x="282.131" y="22.055" z="-6.1975684" />
    <detection t="4768" x="281.214" y="21.942" z="-6.2122" />
    <detection t="4769" x="280.292" y="21.824" z="-6.0318413" />
    <detection t="4770" x="279.337" y="21.764" z="-6.175146" />
    <detection t="4771" x="278.454" y="21.685" z="-6.141088" />
    <detection t="4772" x="277.513" y="21.644" z="-6.2320256" />
    <detection t="4773" x="276.532" y="21.566" z="-6.175927" />
    <detection t="4774" x="275.587" y="21.536" z="-6.0847864" />
    <detection t="4775" x="274.66" y="21.48" z="-6.137133" />
    <detection t="4776" x="273.698" y="21.468" z="-5.930683" />
    <detection t="4777" x="272.708" y="21.428" z="-6.169646" />
    <detection t="4778" x="271.741" y="21.389" z="-6.11219" />
    <detection t="4779" x="270.738" y="21.377" z="-6.0095816" />
    <detection t="4780" x="269.753" y="21.384" z="-5.9303036" />
    <detection t="4781" x="268.761" y="21.343" z="-5.9007645" />
    <detection t="4782" x="267.768" y="21.35" z="-6.0499573" />
    <detection t="4783" x="266.743" y="21.31" z="-5.9457235" />
    <detection t="4784" x="265.739" y="21.306" z="-6.010183" />
    <detection t="4785" x="264.711" y="21.287" z="-5.908892" />
    <detection t="4786" x="263.719" y="21.273" z="-5.7694235" />
    <detection t="4787" x="262.71" y="21.237" z="-5.788114" />
    <detection t="4788" x="261.653" y="21.191" z="-5.4289465" />
    <detection t="4789" x="260.64" y="21.164" z="-5.592283" />
    <detection t="4790" x="259.613" y="21.107" z="-5.759394" />
    <detection t="4791" x="258.6" y="21.067" z="-5.7976184" />
    <detection t="4792" x="257.597" y="21.009" z="-5.675375" />
    <detection t="4793" x="256.597" y="20.952" z="-5.7137976" />
    <detection t="4794" x="255.604" y="20.899" z="-5.859645" />
    <detection t="4795" x="254.605" y="20.855" z="-5.6561856" />
    <detection t="4796" x="253.607" y="20.792" z="-5.490194" />
    <detection t="4797" x="252.623" y="20.729" z="-5.5806193" />
    <detection t="4798" x="251.647" y="20.664" z="-5.695777" />
    <detection t="4799" x="250.684" y="20.646" z="-5.843978" />
    <detection t="4800" x="249.722" y="20.584" z="-5.6645093" />
    <detection t="4801" x="248.766" y="20.566" z="-5.4523363" />
    <detection t="4802" x="247.768" y="20.546" z="-5.581519" />
    <detection t="4803" x="246.779" y="20.552" z="-5.6350513" />
    <detection t="4804" x="245.838" y="20.514" z="-5.5635204" />
    <detection t="4805" x="244.871" y="20.509" z="-5.5964" />
    <detection t="4806" x="243.909" y="20.477" z="-5.4256997" />
    <detection t="4807" x="242.982" y="20.469" z="-5.415147" />
    <detection t="4808" x="241.981" y="20.465" z="-5.511276" />
    <detection t="4809" x="241.005" y="20.501" z="-5.404216" />
    <detection t="4810" x="240.016" y="20.523" z="-5.395952" />
    <detection t="4811" x="239.047" y="20.492" z="-5.2857866" />
    <detection t="4812" x="238.094" y="20.503" z="-5.2230835" />
    <detection t="4813" x="237.106" y="20.493" z="-5.175787" />
    <detection t="4814" x="236.105" y="20.505" z="-5.2968698" />
    <detection t="4815" x="235.167" y="20.491" z="-5.142143" />
    <detection t="4816" x="234.207" y="20.465" z="-5.1907167" />
    <detection t="4817" x="233.229" y="20.462" z="-5.238922" />
    <detection t="4818" x="232.252" y="20.499" z="-5.0217957" />
    <detection t="4819" x="231.284" y="20.519" z="-5.0551057" />
    <detection t="4820" x="230.308" y="20.532" z="-5.0989995" />
    <detection t="4821" x="229.305" y="20.538" z="-4.921169" />
    <detection t="4822" x="228.363" y="20.57" z="-5.1119285" />
    <detection t="4823" x="227.389" y="20.583" z="-5.029239" />
    <detection t="4824" x="226.421" y="20.604" z="-5.1667104" />
    <detection t="4825" x="225.47" y="20.612" z="-5.001706" />
    <detection t="4826" x="224.503" y="20.63" z="-4.784634" />
    <detection t="4827" x="223.498" y="20.618" z="-4.8778434" />
  </particle>
  <particle nSpots="151">
    <detection t="326" x="290.834" y="31.008" z="-8.600674" />
    <detection t="327" x="289.594" y="30.579" z="-8.262133" />
    <detection t="328" x="288.297" y="30.173" z="-8.522572" />
    <detection t="329" x="287.072" y="29.835" z="-8.5044985" />
    <detection t="330" x="285.813" y="29.508" z="-8.577522" />
    <detection t="331" x="284.534" y="29.235" z="-8.509947" />
    <detection t="332" x="283.277" y="28.977" z="-8.065182" />
    <detection t="333" x="281.977" y="28.775" z="-8.345072" />
    <detection t="334" x="280.653" y="28.576" z="-8.486197" />
    <detection t="335" x="279.358" y="28.431" z="-8.060073" />
    <detection t="336" x="278.055" y="28.291" z="-7.9805245" />
    <detection t="337" x="276.707" y="28.17" z="-7.979464" />
    <detection t="338" x="275.363" y="28.069" z="-7.9391026" />
    <detection t="339" x="274.017" y="27.951" z="-8.217105" />
    <detection t="340" x="272.655" y="27.856" z="-8.084178" />
    <detection t="341" x="271.31" y="27.771" z="-7.8964286" />
    <detection t="342" x="269.978" y="27.721" z="-7.8022633" />
    <detection t="343" x="268.58" y="27.654" z="-8.0419035" />
    <detection t="344" x="267.209" y="27.589" z="-8.166408" />
    <detection t="345" x="265.805" y="27.542" z="-7.8204412" />
    <detection t="346" x="264.433" y="27.477" z="-8.008863" />
    <detection t="347" x="263.019" y="27.417" z="-7.8331604" />
    <detection t="348" x="261.614" y="27.343" z="-7.7722726" />
    <detection t="349" x="260.245" y="27.287" z="-8.123407" />
    <detection t="350" x="258.828" y="27.223" z="-7.891126" />
    <detection t="351" x="257.468" y="27.141" z="-7.6581993" />
    <detection t="352" x="256.089" y="27.1" z="-7.915073" />
    <detection t="353" x="254.701" y="27.021" z="-7.6925206" />
    <detection t="354" x="253.333" y="26.971" z="-7.9638705" />
    <detection t="355" x="251.943" y="26.932" z="-8.046104" />
    <detection t="356" x="250.609" y="26.875" z="-7.9761853" />
    <detection t="357" x="249.26" y="26.821" z="-7.83075" />
    <detection t="358" x="247.916" y="26.794" z="-7.707803" />
    <detection t="359" x="246.53" y="26.76" z="-7.5552897" />
    <detection t="360" x="245.179" y="26.73" z="-7.769216" />
    <detection t="361" x="243.808" y="26.726" z="-7.7890983" />
    <detection t="362" x="242.474" y="26.72" z="-7.7179565" />
    <detection t="363" x="241.162" y="26.689" z="-7.6033998" />
    <detection t="364" x="239.78" y="26.686" z="-7.5886416" />
    <detection t="365" x="238.449" y="26.668" z="-7.831842" />
    <detection t="366" x="237.094" y="26.693" z="-7.5069265" />
    <detection t="367" x="235.754" y="26.732" z="-7.6764565" />
    <detection t="368" x="234.376" y="26.732" z="-7.3917623" />
    <detection t="369" x="233.007" y="26.745" z="-7.451979" />
    <detection t="370" x="231.668" y="26.749" z="-7.571876" />
    <detection t="371" x="230.312" y="26.724" z="-7.604462" />
    <detection t="372" x="228.956" y="26.746" z="-7.2907186" />
    <detection t="373" x="227.607" y="26.738" z="-7.3194375" />
    <detection t="374" x="226.229" y="26.727" z="-7.5020995" />
    <detection t="375" x="224.875" y="26.743" z="-7.395347" />
    <detection t="376" x="223.548" y="26.782" z="-7.236025" />
    <detection t="377" x="222.18" y="26.775" z="-7.3132367" />
    <detection t="378" x="220.817" y="26.762" z="-7.1839995" />
    <detection t="379" x="219.477" y="26.762" z="-7.337452" />
    <detection t="380" x="218.085" y="26.774" z="-7.3039236" />
    <detection t="381" x="216.686" y="26.735" z="-7.0248284" />
    <detection t="382" x="215.336" y="26.71" z="-7.105397" />
    <detection t="383" x="214.003" y="26.688" z="-7.3760233" />
    <detection t="384" x="212.643" y="26.66" z="-7.1209517" />
    <detection t="385" x="211.312" y="26.677" z="-7.1708364" />
    <detection t="386" x="209.966" y="26.64" z="-7.037221" />
    <detection t="387" x="208.63" y="26.634" z="-7.0339293" />
    <detection t="388" x="207.29" y="26.623" z="-6.997558" />
    <detection t="389" x="205.963" y="26.599" z="-7.039007" />
    <detection t="390" x="204.631" y="26.579" z="-7.041845" />
    <detection t="391" x="203.282" y="26.576" z="-7.033487" />
    <detection t="392" x="201.994" y="26.54" z="-6.838329" />
    <detection t="393" x="200.649" y="26.502" z="-6.874582" />
    <detection t="394" x="199.35" y="26.487" z="-6.8929768" />
    <detection t="395" x="198.054" y="26.442" z="-6.748381" />
    <detection t="396" x="196.785" y="26.426" z="-6.7595553" />
    <detection t="397" x="195.467" y="26.403" z="-6.903433" />
    <detection t="398" x="194.166" y="26.402" z="-6.8204703" />
    <detection t="399" x="192.868" y="26.374" z="-6.925665" />
    <detection t="400" x="191.545" y="26.36" z="-6.9409156" />
    <detection t="401" x="190.284" y="26.345" z="-6.8935413" />
    <detection t="402" x="189.007" y="26.333" z="-6.7242737" />
    <detection t="403" x="187.741" y="26.299" z="-6.7474995" />
    <detection t="404" x="186.452" y="26.31" z="-6.7929287" />
    <detection t="405" x="185.144" y="26.347" z="-6.6584086" />
    <detection t="406" x="183.889" y="26.344" z="-6.749142" />
    <detection t="407" x="182.637" y="26.346" z="-6.699382" />
    <detection t="408" x="181.371" y="26.323" z="-6.630922" />
    <detection t="409" x="180.094" y="26.343" z="-6.6742883" />
    <detection t="410" x="178.817" y="26.338" z="-6.707899" />
    <detection t="411" x="177.554" y="26.313" z="-6.7835546" />
    <detection t="412" x="176.279" y="26.3" z="-6.639426" />
    <detection t="413" x="175.038" y="26.304" z="-6.696341" />
    <detection t="414" x="173.759" y="26.256" z="-6.5863366" />
    <detection t="415" x="172.504" y="26.252" z="-6.6574407" />
    <detection t="416" x="171.254" y="26.228" z="-6.510004" />
    <detection t="417" x="169.998" y="26.262" z="-6.4435735" />
    <detection t="418" x="168.728" y="26.245" z="-6.543345" />
    <detection t="419" x="167.519" y="26.226" z="-6.5853324" />
    <detection t="420" x="166.256" y="26.198" z="-6.503369" />
    <detection t="421" x="165.021" y="26.196" z="-6.55713" />
    <detection t="422" x="163.797" y="26.175" z="-6.607706" />
    <detection t="423" x="162.568" y="26.197" z="-6.5274115" />
    <detection t="424" x="161.355" y="26.157" z="-6.562542" />
    <detection t="425" x="160.111" y="26.153" z="-6.416784" />
    <detection t="426" x="158.892" y="26.143" z="-6.39845" />
    <detection t="427" x="157.672" y="26.142" z="-6.4816084" />
    <detection t="428" x="156.483" y="26.135" z="-6.4647074" />
    <detection t="429" x="155.268" y="26.152" z="-6.2986917" />
    <detection t="430" x="154.043" y="26.162" z="-6.2135425" />
    <detection t="431" x="152.84" y="26.155" z="-6.295542" />
    <detection t="432" x="151.644" y="26.148" z="-6.5572863" />
    <detection t="433" x="150.451" y="26.153" z="-6.221361" />
    <detection t="434" x="149.229" y="26.156" z="-6.051825" />
    <detection t="435" x="148.022" y="26.209" z="-6.270508" />
    <detection t="436" x="146.812" y="26.237" z="-6.403212" />
    <detection t="437" x="145.601" y="26.252" z="-6.181978" />
    <detection t="438" x="144.394" y="26.241" z="-6.307564" />
    <detection t="439" x="143.275" y="26.25" z="-6.0995708" />
    <detection t="440" x="142.047" y="26.237" z="-6.2052755" />
    <detection t="441" x="140.874" y="26.284" z="-6.210628" />
    <detection t="442" x="139.684" y="26.314" z="-6.2252097" />
    <detection t="443" x="138.476" y="26.332" z="-5.8362365" />
    <detection t="444" x="137.283" y="26.339" z="-5.9823527" />
    <detection t="445" x="136.125" y="26.363" z="-6.201067" />
    <detection t="446" x="134.933" y="26.353" z="-6.1240745" />
    <detection t="447" x="133.743" y="26.369" z="-5.9981933" />
    <detection t="448" x="132.545" y="26.396" z="-5.8504868" />
    <detection t="449" x="131.36" y="26.397" z="-6.0481315" />
    <detection t="450" x="130.194" y="26.424" z="-5.9198413" />
    <detection t="451" x="129.006" y="26.435" z="-6.049889" />
    <detection t="452" x="127.824" y="26.455" z="-5.9442954" />
    <detection t="453" x="126.664" y="26.45" z="-5.9930515" />
    <detection t="454" x="125.506" y="26.472" z="-6.033042" />
    <detection t="455" x="124.369" y="26.523" z="-5.976561" />
    <detection t="456" x="123.181" y="26.564" z="-5.704407" />
    <detection t="457" x="122.011" y="26.534" z="-5.6078715" />
    <detection t="458" x="120.854" y="26.571" z="-5.669856" />
    <detection t="459" x="119.7" y="26.568" z="-5.708011" />
    <detection t="460" x="118.559" y="26.57" z="-5.586331" />
    <detection t="461" x="117.393" y="26.638" z="-5.454394" />
    <detection t="462" x="116.255" y="26.639" z="-5.569594" />
    <detection t="463" x="115.089" y="26.678" z="-5.6571374" />
    <detection t="464" x="113.961" y="26.709" z="-5.630976" />
    <detection t="465" x="112.805" y="26.743" z="-5.549274" />
    <detection t="466" x="111.658" y="26.739" z="-5.709698" />
    <detection t="467" x="110.514" y="26.754" z="-5.3822527" />
    <detection t="468" x="109.392" y="26.803" z="-5.6250153" />
    <detection t="469" x="108.262" y="26.784" z="-5.2652926" />
    <detection t="470" x="107.142" y="26.823" z="-5.579095" />
    <detection t="471" x="106.004" y="26.799" z="-5.285384" />
    <detection t="472" x="104.856" y="26.813" z="-5.370581" />
    <detection t="473" x="103.729" y="26.838" z="-5.1947684" />
    <detection t="474" x="102.601" y="26.815" z="-5.566246" />
    <detection t="475" x="101.454" y="26.85" z="-5.2539535" />
    <detection t="476" x="100.357" y="26.854" z="-5.2490435" />
  </particle>
  <particle nSpots="142">
    <detection t="171" x="510.423" y="63.362" z="-18.170425" />
    <detection t="172" x="500.124" y="63.145" z="-18.365772" />
    <detection t="173" x="489.726" y="62.983" z="-18.3614" />
    <detection t="174" x="479.275" y="62.848" z="-18.79984" />
    <detection t="175" x="468.858" y="62.742" z="-18.371363" />
    <detection t="176" x="458.509" y="62.651" z="-18.006094" />
    <detection t="177" x="448.189" y="62.539" z="-18.425337" />
    <detection t="178" x="437.89" y="62.413" z="-18.263697" />
    <detection t="179" x="427.569" y="62.3" z="-17.881357" />
    <detection t="180" x="417.283" y="62.178" z="-18.337381" />
    <detection t="181" x="406.948" y="62.045" z="-18.32135" />
    <detection t="182" x="396.631" y="61.926" z="-18.28956" />
    <detection t="183" x="386.299" y="61.777" z="-18.09831" />
    <detection t="184" x="376.025" y="61.657" z="-18.150072" />
    <detection t="185" x="365.693" y="61.533" z="-17.741755" />
    <detection t="186" x="355.33" y="61.371" z="-17.421793" />
    <detection t="187" x="345.022" y="61.196" z="-17.749376" />
    <detection t="188" x="334.705" y="61.015" z="-17.680597" />
    <detection t="189" x="324.43" y="60.803" z="-17.705137" />
    <detection t="190" x="315.106" y="60.542" z="-17.054333" />
    <detection t="191" x="308.316" y="60.268" z="-15.859438" />
    <detection t="192" x="303.491" y="59.996" z="-15.050695" />
    <detection t="193" x="299.726" y="59.743" z="-13.501831" />
    <detection t="194" x="296.567" y="59.529" z="-13.069868" />
    <detection t="195" x="293.737" y="59.309" z="-12.744863" />
    <detection t="196" x="291.184" y="59.14" z="-11.93409" />
    <detection t="197" x="288.772" y="58.975" z="-11.907373" />
    <detection t="198" x="286.484" y="58.807" z="-11.507117" />
    <detection t="199" x="284.328" y="58.69" z="-11.317423" />
    <detection t="200" x="282.237" y="58.569" z="-11.258156" />
    <detection t="201" x="280.163" y="58.447" z="-10.913016" />
    <detection t="202" x="278.216" y="58.384" z="-11.113984" />
    <detection t="203" x="276.252" y="58.316" z="-10.975429" />
    <detection t="204" x="274.366" y="58.26" z="-10.873694" />
    <detection t="205" x="272.483" y="58.164" z="-10.664573" />
    <detection t="206" x="270.635" y="58.083" z="-10.9353695" />
    <detection t="207" x="268.809" y="58.06" z="-10.62681" />
    <detection t="208" x="266.975" y="57.977" z="-10.806772" />
    <detection t="209" x="265.192" y="57.943" z="-10.96838" />
    <detection t="210" x="263.4" y="57.901" z="-10.939756" />
    <detection t="211" x="261.628" y="57.884" z="-10.893045" />
    <detection t="212" x="259.826" y="57.849" z="-10.807522" />
    <detection t="213" x="258.082" y="57.837" z="-10.963418" />
    <detection t="214" x="256.375" y="57.79" z="-10.654294" />
    <detection t="215" x="254.602" y="57.762" z="-10.740333" />
    <detection t="216" x="252.867" y="57.699" z="-10.470621" />
    <detection t="217" x="251.129" y="57.688" z="-10.707574" />
    <detection t="218" x="249.384" y="57.678" z="-10.738683" />
    <detection t="219" x="247.674" y="57.663" z="-10.535053" />
    <detection t="220" x="245.947" y="57.644" z="-10.621889" />
    <detection t="221" x="244.271" y="57.611" z="-10.799172" />
    <detection t="222" x="242.576" y="57.63" z="-10.282066" />
    <detection t="223" x="240.87" y="57.63" z="-10.540455" />
    <detection t="224" x="239.167" y="57.617" z="-10.759655" />
    <detection t="225" x="237.476" y="57.621" z="-10.352609" />
    <detection t="226" x="235.772" y="57.615" z="-10.367522" />
    <detection t="227" x="234.074" y="57.586" z="-10.652458" />
    <detection t="228" x="232.361" y="57.567" z="-10.613095" />
    <detection t="229" x="230.682" y="57.559" z="-10.40948" />
    <detection t="230" x="229.003" y="57.495" z="-10.293417" />
    <detection t="231" x="227.327" y="57.506" z="-10.37028" />
    <detection t="232" x="225.639" y="57.493" z="-10.390304" />
    <detection t="233" x="224.001" y="57.472" z="-10.5095215" />
    <detection t="234" x="222.322" y="57.457" z="-10.028299" />
    <detection t="235" x="220.681" y="57.42" z="-10.152292" />
    <detection t="236" x="219.045" y="57.422" z="-10.090908" />
    <detection t="237" x="217.377" y="57.39" z="-10.193826" />
    <detection t="238" x="215.695" y="57.411" z="-10.41047" />
    <detection t="239" x="214.027" y="57.395" z="-9.966764" />
    <detection t="240" x="212.382" y="57.351" z="-9.930695" />
    <detection t="241" x="210.73" y="57.402" z="-9.95318" />
    <detection t="242" x="209.053" y="57.35" z="-9.987227" />
    <detection t="243" x="207.366" y="57.355" z="-10.026447" />
    <detection t="244" x="205.756" y="57.367" z="-10.146082" />
    <detection t="245" x="204.101" y="57.379" z="-10.085176" />
    <detection t="246" x="202.472" y="57.33" z="-10.158338" />
    <detection t="247" x="200.849" y="57.325" z="-9.924574" />
    <detection t="248" x="199.219" y="57.334" z="-10.061293" />
    <detection t="249" x="197.569" y="57.314" z="-9.884168" />
    <detection t="250" x="195.986" y="57.297" z="-9.898717" />
    <detection t="251" x="194.382" y="57.31" z="-9.838447" />
    <detection t="252" x="192.735" y="57.298" z="-9.8793545" />
    <detection t="253" x="191.117" y="57.312" z="-9.766102" />
    <detection t="254" x="189.506" y="57.319" z="-9.707379" />
    <detection t="255" x="187.91" y="57.32" z="-9.781956" />
    <detection t="256" x="186.294" y="57.307" z="-9.678717" />
    <detection t="257" x="184.685" y="57.315" z="-9.639186" />
    <detection t="258" x="183.069" y="57.294" z="-9.691619" />
    <detection t="259" x="181.489" y="57.29" z="-9.605983" />
    <detection t="260" x="179.88" y="57.252" z="-9.614413" />
    <detection t="261" x="178.286" y="57.27" z="-9.681456" />
    <detection t="262" x="176.718" y="57.274" z="-9.81337" />
    <detection t="263" x="175.089" y="57.228" z="-9.640777" />
    <detection t="264" x="173.516" y="57.24" z="-9.675094" />
    <detection t="265" x="171.923" y="57.267" z="-9.655941" />
    <detection t="266" x="170.314" y="57.275" z="-9.590569" />
    <detection t="267" x="168.749" y="57.315" z="-9.724017" />
    <detection t="268" x="167.156" y="57.322" z="-9.652494" />
    <detection t="269" x="165.585" y="57.349" z="-9.684329" />
    <detection t="270" x="164.012" y="57.378" z="-9.384917" />
    <detection t="271" x="162.414" y="57.404" z="-9.372424" />
    <detection t="272" x="160.845" y="57.425" z="-9.324657" />
    <detection t="273" x="159.238" y="57.442" z="-9.249506" />
    <detection t="274" x="157.702" y="57.449" z="-9.361462" />
    <detection t="275" x="156.149" y="57.505" z="-9.097669" />
    <detection t="276" x="154.587" y="57.5" z="-9.566177" />
    <detection t="277" x="153.021" y="57.509" z="-9.321574" />
    <detection t="278" x="151.452" y="57.506" z="-9.554227" />
    <detection t="279" x="149.928" y="57.537" z="-9.393328" />
    <detection t="280" x="148.327" y="57.558" z="-9.205912" />
    <detection t="281" x="146.833" y="57.568" z="-9.185086" />
    <detection t="282" x="145.254" y="57.572" z="-9.264026" />
    <detection t="283" x="143.744" y="57.603" z="-9.116377" />
    <detection t="284" x="142.201" y="57.61" z="-9.0959" />
    <detection t="285" x="140.638" y="57.631" z="-9.241475" />
    <detection t="286" x="139.123" y="57.686" z="-9.047791" />
    <detection t="287" x="137.59" y="57.707" z="-9.0505905" />
    <detection t="288" x="136.046" y="57.717" z="-9.028319" />
    <detection t="289" x="134.538" y="57.741" z="-8.842731" />
    <detection t="290" x="133.039" y="57.756" z="-8.88489" />
    <detection t="291" x="131.512" y="57.788" z="-8.954942" />
    <detection t="292" x="129.997" y="57.821" z="-8.868584" />
    <detection t="293" x="128.457" y="57.823" z="-8.928604" />
    <detection t="294" x="126.969" y="57.869" z="-8.845197" />
    <detection t="295" x="125.452" y="57.904" z="-8.773714" />
    <detection t="296" x="123.978" y="57.892" z="-8.929841" />
    <detection t="297" x="122.475" y="57.947" z="-8.642091" />
    <detection t="298" x="120.959" y="57.965" z="-8.685898" />
    <detection t="299" x="119.466" y="58.007" z="-8.730048" />
    <detection t="300" x="117.945" y="58.0" z="-8.569428" />
    <detection t="301" x="116.469" y="58.017" z="-8.642282" />
    <detection t="302" x="114.985" y="58.087" z="-8.346426" />
    <detection t="303" x="113.491" y="58.105" z="-8.45287" />
    <detection t="304" x="111.988" y="58.111" z="-8.385636" />
    <detection t="305" x="110.514" y="58.147" z="-8.3501835" />
    <detection t="306" x="109.049" y="58.181" z="-8.25584" />
    <detection t="307" x="107.554" y="58.195" z="-8.24358" />
    <detection t="308" x="106.102" y="58.206" z="-8.382263" />
    <detection t="309" x="104.612" y="58.239" z="-8.118588" />
    <detection t="310" x="103.122" y="58.276" z="-8.161426" />
    <detection t="311" x="101.668" y="58.305" z="-8.136009" />
    <detection t="312" x="100.2" y="58.342" z="-7.9067454" />
  </particle>
  <particle nSpots="47">
    <detection t="294" x="515.917" y="67.051" z="-16.618711" />
    <detection t="295" x="502.911" y="66.762" z="-16.686407" />
    <detection t="296" x="489.741" y="66.525" z="-16.98211" />
    <detection t="297" x="476.486" y="66.358" z="-16.751717" />
    <detection t="298" x="463.268" y="66.276" z="-16.80985" />
    <detection t="299" x="450.096" y="66.167" z="-16.499922" />
    <detection t="300" x="436.936" y="66.028" z="-16.731495" />
    <detection t="301" x="423.77" y="65.864" z="-16.305984" />
    <detection t="302" x="410.591" y="65.695" z="-16.709135" />
    <detection t="303" x="397.409" y="65.545" z="-16.509447" />
    <detection t="304" x="384.199" y="65.416" z="-16.637407" />
    <detection t="305" x="371.067" y="65.27" z="-16.320667" />
    <detection t="306" x="357.912" y="65.1" z="-16.18735" />
    <detection t="307" x="344.804" y="64.9" z="-15.878636" />
    <detection t="308" x="331.667" y="64.705" z="-16.490414" />
    <detection t="309" x="318.804" y="64.535" z="-16.025713" />
    <detection t="310" x="309.457" y="64.461" z="-13.003176" />
    <detection t="311" x="303.864" y="64.429" z="-10.30497" />
    <detection t="312" x="299.71" y="64.418" z="-8.6920395" />
    <detection t="313" x="296.253" y="64.438" z="-7.483094" />
    <detection t="314" x="293.115" y="64.45" z="-6.5336595" />
    <detection t="315" x="290.191" y="64.475" z="-6.1149" />
    <detection t="316" x="287.401" y="64.475" z="-5.583634" />
    <detection t="317" x="284.729" y="64.493" z="-5.2357435" />
    <detection t="318" x="282.129" y="64.521" z="-5.0717273" />
    <detection t="319" x="279.619" y="64.529" z="-4.9207807" />
    <detection t="320" x="277.141" y="64.546" z="-4.7888603" />
    <detection t="321" x="274.769" y="64.57" z="-4.626521" />
    <detection t="322" x="272.404" y="64.581" z="-4.5597143" />
    <detection t="323" x="270.074" y="64.608" z="-4.655064" />
    <detection t="324" x="267.805" y="64.62" z="-4.7173653" />
    <detection t="325" x="265.573" y="64.619" z="-4.51347" />
    <detection t="326" x="263.325" y="64.609" z="-4.498649" />
    <detection t="327" x="261.103" y="64.614" z="-4.4849067" />
    <detection t="328" x="258.897" y="64.574" z="-4.217512" />
    <detection t="329" x="256.749" y="64.602" z="-4.5789795" />
    <detection t="330" x="254.593" y="64.599" z="-4.182155" />
    <detection t="331" x="252.449" y="64.637" z="-4.320307" />
    <detection t="332" x="250.318" y="64.598" z="-4.466906" />
    <detection t="333" x="248.186" y="64.549" z="-4.177188" />
    <detection t="334" x="246.067" y="64.561" z="-4.0233817" />
    <detection t="335" x="243.936" y="64.54" z="-4.0811596" />
    <detection t="336" x="241.814" y="64.529" z="-3.9116352" />
    <detection t="337" x="239.729" y="64.532" z="-3.8352396" />
    <detection t="338" x="237.613" y="64.506" z="-3.8908565" />
    <detection t="339" x="235.486" y="64.467" z="-3.749574" />
    <detection t="340" x="233.389" y="64.446" z="-3.8689897" />
  </particle>
  <particle nSpots="265">
    <detection t="4725" x="514.027" y="87.346" z="-15.328096" />
    <detection t="4726" x="507.814" y="87.298" z="-15.111531" />
    <detection t="4727" x="501.612" y="87.099" z="-15.110113" />
    <detection t="4728" x="495.322" y="86.922" z="-15.170092" />
    <detection t="4729" x="489.019" y="86.775" z="-15.1289625" />
    <detection t="4730" x="482.616" y="86.642" z="-15.647524" />
    <detection t="4731" x="476.197" y="86.595" z="-15.657872" />
    <detection t="4732" x="469.864" y="86.684" z="-14.9869995" />
    <detection t="4733" x="463.619" y="86.629" z="-15.404262" />
    <detection t="4734" x="457.408" y="86.538" z="-15.147938" />
    <detection t="4735" x="451.153" y="86.392" z="-15.444369" />
    <detection t="4736" x="444.824" y="86.369" z="-14.893955" />
    <detection t="4737" x="438.635" y="86.38" z="-15.384903" />
    <detection t="4738" x="432.415" y="86.236" z="-15.079882" />
    <detection t="4739" x="426.149" y="86.167" z="-14.69109" />
    <detection t="4740" x="419.911" y="86.105" z="-15.17308" />
    <detection t="4741" x="413.657" y="86.048" z="-14.747098" />
    <detection t="4742" x="407.409" y="85.951" z="-15.120189" />
    <detection t="4743" x="401.106" y="85.848" z="-14.7921715" />
    <detection t="4744" x="394.79" y="85.798" z="-15.127922" />
    <detection t="4745" x="388.47" y="85.79" z="-15.089179" />
    <detection t="4746" x="382.175" y="85.704" z="-15.074626" />
    <detection t="4747" x="375.869" y="85.602" z="-15.095324" />
    <detection t="4748" x="369.557" y="85.514" z="-14.422228" />
    <detection t="4749" x="363.304" y="85.417" z="-15.00837" />
    <detection t="4750" x="356.951" y="85.217" z="-14.413903" />
    <detection t="4751" x="350.613" y="85.147" z="-14.66592" />
    <detection t="4752" x="344.241" y="85.195" z="-14.616964" />
    <detection t="4753" x="337.961" y="85.081" z="-14.946292" />
    <detection t="4754" x="331.601" y="84.94" z="-14.75556" />
    <detection t="4755" x="325.036" y="84.887" z="-14.572604" />
    <detection t="4756" x="318.552" y="85.452" z="-14.313261" />
    <detection t="4757" x="313.815" y="87.176" z="-13.004528" />
    <detection t="4758" x="311.309" y="89.068" z="-11.257284" />
    <detection t="4759" x="309.833" y="90.615" z="-10.886801" />
    <detection t="4760" x="308.763" y="91.907" z="-10.45166" />
    <detection t="4761" x="307.871" y="93.035" z="-9.424547" />
    <detection t="4762" x="307.087" y="94.011" z="-8.90387" />
    <detection t="4763" x="306.36" y="94.865" z="-8.325348" />
    <detection t="4764" x="305.639" y="95.69" z="-8.003571" />
    <detection t="4765" x="304.949" y="96.389" z="-7.6481614" />
    <detection t="4766" x="304.242" y="97.029" z="-7.2592716" />
    <detection t="4767" x="303.573" y="97.673" z="-6.838313" />
    <detection t="4768" x="302.87" y="98.264" z="-6.657339" />
    <detection t="4769" x="302.187" y="98.831" z="-6.488632" />
    <detection t="4770" x="301.49" y="99.346" z="-6.2125673" />
    <detection t="4771" x="300.786" y="99.84" z="-6.2213387" />
    <detection t="4772" x="300.05" y="100.321" z="-5.64004" />
    <detection t="4773" x="299.355" y="100.749" z="-5.922111" />
    <detection t="4774" x="298.64" y="101.149" z="-5.6172557" />
    <detection t="4775" x="297.929" y="101.508" z="-5.4899325" />
    <detection t="4776" x="297.205" y="101.863" z="-5.29691" />
    <detection t="4777" x="296.442" y="102.19" z="-5.149533" />
    <detection t="4778" x="295.69" y="102.519" z="-4.9922323" />
    <detection t="4779" x="294.93" y="102.777" z="-4.9658747" />
    <detection t="4780" x="294.161" y="103.057" z="-4.8062315" />
    <detection t="4781" x="293.397" y="103.327" z="-4.9236226" />
    <detection t="4782" x="292.589" y="103.556" z="-4.4847655" />
    <detection t="4783" x="291.747" y="103.805" z="-4.6562448" />
    <detection t="4784" x="290.931" y="104.001" z="-4.331011" />
    <detection t="4785" x="290.076" y="104.188" z="-4.388651" />
    <detection t="4786" x="289.243" y="104.373" z="-4.1567726" />
    <detection t="4787" x="288.39" y="104.537" z="-4.145273" />
    <detection t="4788" x="287.51" y="104.704" z="-4.226164" />
    <detection t="4789" x="286.626" y="104.837" z="-4.212806" />
    <detection t="4790" x="285.755" y="104.953" z="-3.9609916" />
    <detection t="4791" x="284.85" y="105.059" z="-4.0290055" />
    <detection t="4792" x="283.954" y="105.194" z="-3.989001" />
    <detection t="4793" x="283.01" y="105.272" z="-3.9911587" />
    <detection t="4794" x="282.092" y="105.392" z="-3.917403" />
    <detection t="4795" x="281.141" y="105.465" z="-3.7724006" />
    <detection t="4796" x="280.178" y="105.532" z="-3.7976072" />
    <detection t="4797" x="279.236" y="105.633" z="-3.873648" />
    <detection t="4798" x="278.298" y="105.7" z="-3.9272625" />
    <detection t="4799" x="277.341" y="105.815" z="-3.7378895" />
    <detection t="4800" x="276.388" y="105.891" z="-3.6845062" />
    <detection t="4801" x="275.444" y="105.952" z="-3.6536715" />
    <detection t="4802" x="274.483" y="105.966" z="-3.738874" />
    <detection t="4803" x="273.482" y="106.03" z="-3.8322532" />
    <detection t="4804" x="272.552" y="106.079" z="-3.3606346" />
    <detection t="4805" x="271.581" y="106.089" z="-3.3710463" />
    <detection t="4806" x="270.618" y="106.109" z="-3.2281306" />
    <detection t="4807" x="269.67" y="106.139" z="-3.292061" />
    <detection t="4808" x="268.692" y="106.149" z="-3.3023174" />
    <detection t="4809" x="267.677" y="106.168" z="-3.4144373" />
    <detection t="4810" x="266.71" y="106.185" z="-3.3203259" />
    <detection t="4811" x="265.729" y="106.189" z="-3.2339027" />
    <detection t="4812" x="264.733" y="106.202" z="-3.1210992" />
    <detection t="4813" x="263.705" y="106.221" z="-3.1774907" />
    <detection t="4814" x="262.76" y="106.258" z="-3.1671596" />
    <detection t="4815" x="261.748" y="106.246" z="-3.3330905" />
    <detection t="4816" x="260.728" y="106.274" z="-3.2451358" />
    <detection t="4817" x="259.714" y="106.258" z="-3.253892" />
    <detection t="4818" x="258.719" y="106.263" z="-3.1467729" />
    <detection t="4819" x="257.707" y="106.264" z="-3.1574016" />
    <detection t="4820" x="256.719" y="106.247" z="-3.1776056" />
    <detection t="4821" x="255.71" y="106.253" z="-3.1277633" />
    <detection t="4822" x="254.687" y="106.248" z="-3.0252416" />
    <detection t="4823" x="253.685" y="106.243" z="-3.0953715" />
    <detection t="4824" x="252.662" y="106.287" z="-3.0351856" />
    <detection t="4825" x="251.678" y="106.272" z="-3.0405529" />
    <detection t="4826" x="250.697" y="106.285" z="-2.873423" />
    <detection t="4827" x="249.67" y="106.273" z="-2.8432453" />
    <detection t="4828" x="248.666" y="106.253" z="-2.811053" />
    <detection t="4829" x="247.635" y="106.254" z="-2.8902206" />
    <detection t="4830" x="246.676" y="106.222" z="-2.8524952" />
    <detection t="4831" x="245.703" y="106.25" z="-2.9082277" />
    <detection t="4832" x="244.718" y="106.221" z="-2.772032" />
    <detection t="4833" x="243.688" y="106.193" z="-2.757195" />
    <detection t="4834" x="242.712" y="106.172" z="-2.7383559" />
    <detection t="4835" x="241.707" y="106.143" z="-2.6271737" />
    <detection t="4836" x="240.726" y="106.118" z="-2.6424878" />
    <detection t="4837" x="239.718" y="106.104" z="-2.6868513" />
    <detection t="4838" x="238.737" y="106.055" z="-2.7468007" />
    <detection t="4839" x="237.725" y="106.055" z="-2.6003697" />
    <detection t="4840" x="236.719" y="105.994" z="-2.5984054" />
    <detection t="4841" x="235.692" y="105.997" z="-2.4533675" />
    <detection t="4842" x="234.676" y="105.953" z="-2.5402586" />
    <detection t="4843" x="233.67" y="105.93" z="-2.437311" />
    <detection t="4844" x="232.695" y="105.893" z="-2.343723" />
    <detection t="4845" x="231.691" y="105.875" z="-2.3930395" />
    <detection t="4846" x="230.691" y="105.847" z="-2.4598782" />
    <detection t="4847" x="229.741" y="105.812" z="-2.3826606" />
    <detection t="4848" x="228.743" y="105.817" z="-2.5071833" />
    <detection t="4849" x="227.759" y="105.796" z="-2.4497492" />
    <detection t="4850" x="226.769" y="105.778" z="-2.4063458" />
    <detection t="4851" x="225.765" y="105.734" z="-2.4302924" />
    <detection t="4852" x="224.797" y="105.701" z="-2.3634326" />
    <detection t="4853" x="223.813" y="105.644" z="-2.2335975" />
    <detection t="4854" x="222.849" y="105.61" z="-2.3409579" />
    <detection t="4855" x="221.857" y="105.569" z="-2.211633" />
    <detection t="4856" x="220.888" y="105.505" z="-2.3068693" />
    <detection t="4857" x="219.927" y="105.459" z="-2.2572234" />
    <detection t="4858" x="218.905" y="105.398" z="-2.2645667" />
    <detection t="4859" x="217.909" y="105.355" z="-2.288198" />
    <detection t="4860" x="216.869" y="105.335" z="-1.9906712" />
    <detection t="4861" x="215.877" y="105.291" z="-2.0936544" />
    <detection t="4862" x="214.89" y="105.287" z="-1.9620035" />
    <detection t="4863" x="213.921" y="105.273" z="-2.0174198" />
    <detection t="4864" x="212.883" y="105.26" z="-2.0461485" />
    <detection t="4865" x="211.902" y="105.26" z="-1.9623985" />
    <detection t="4866" x="210.909" y="105.275" z="-1.9149215" />
    <detection t="4867" x="209.928" y="105.278" z="-1.875997" />
    <detection t="4868" x="208.944" y="105.278" z="-1.8912477" />
    <detection t="4869" x="208.013" y="105.257" z="-1.8083607" />
    <detection t="4870" x="207.022" y="105.239" z="-1.9419644" />
    <detection t="4871" x="206.073" y="105.238" z="-1.7375724" />
    <detection t="4872" x="205.079" y="105.24" z="-1.8088485" />
    <detection t="4873" x="204.095" y="105.227" z="-1.7586665" />
    <detection t="4874" x="203.142" y="105.228" z="-1.6246766" />
    <detection t="4875" x="202.185" y="105.165" z="-1.5911105" />
    <detection t="4876" x="201.212" y="105.147" z="-1.4062985" />
    <detection t="4877" x="200.262" y="105.132" z="-1.543929" />
    <detection t="4878" x="199.314" y="105.085" z="-1.5452466" />
    <detection t="4879" x="198.359" y="105.084" z="-1.6643248" />
    <detection t="4880" x="197.385" y="105.07" z="-1.3916643" />
    <detection t="4881" x="196.442" y="105.008" z="-1.4703672" />
    <detection t="4882" x="195.477" y="104.985" z="-1.3673643" />
    <detection t="4883" x="194.485" y="104.971" z="-1.3178067" />
    <detection t="4884" x="193.506" y="104.94" z="-1.4072421" />
    <detection t="4885" x="192.521" y="104.914" z="-1.3536878" />
    <detection t="4886" x="191.558" y="104.919" z="-1.2394116" />
    <detection t="4887" x="190.596" y="104.902" z="-1.2968524" />
    <detection t="4888" x="189.648" y="104.893" z="-1.0887247" />
    <detection t="4889" x="188.692" y="104.877" z="-1.2103839" />
    <detection t="4890" x="187.727" y="104.886" z="-1.13948" />
    <detection t="4891" x="186.751" y="104.891" z="-1.1485505" />
    <detection t="4892" x="185.825" y="104.903" z="-1.0663881" />
    <detection t="4893" x="184.843" y="104.869" z="-1.0286456" />
    <detection t="4894" x="183.92" y="104.877" z="-1.086764" />
    <detection t="4895" x="182.957" y="104.919" z="-1.1363" />
    <detection t="4896" x="181.985" y="104.918" z="-1.167401" />
    <detection t="4897" x="181.05" y="104.921" z="-1.168556" />
    <detection t="4898" x="180.131" y="104.932" z="-1.0841452" />
    <detection t="4899" x="179.211" y="104.922" z="-0.9437681" />
    <detection t="4900" x="178.238" y="104.918" z="-0.9370027" />
    <detection t="4901" x="177.325" y="104.909" z="-0.81104285" />
    <detection t="4902" x="176.39" y="104.897" z="-0.8500648" />
    <detection t="4903" x="175.447" y="104.898" z="-0.70529705" />
    <detection t="4904" x="174.535" y="104.899" z="-1.0032074" />
    <detection t="4905" x="173.611" y="104.892" z="-0.76310366" />
    <detection t="4906" x="172.674" y="104.88" z="-0.69812876" />
    <detection t="4907" x="171.749" y="104.887" z="-0.85307556" />
    <detection t="4908" x="170.825" y="104.872" z="-0.7042133" />
    <detection t="4909" x="169.921" y="104.88" z="-0.5179257" />
    <detection t="4910" x="168.958" y="104.846" z="-0.5638036" />
    <detection t="4911" x="168.037" y="104.841" z="-0.66433007" />
    <detection t="4912" x="167.127" y="104.844" z="-0.4910547" />
    <detection t="4913" x="166.233" y="104.808" z="-0.5552915" />
    <detection t="4914" x="165.276" y="104.784" z="-0.3534301" />
    <detection t="4915" x="164.346" y="104.777" z="-0.30409402" />
    <detection t="4916" x="163.465" y="104.754" z="-0.43746" />
    <detection t="4917" x="162.587" y="104.738" z="-0.27808696" />
    <detection t="4918" x="161.647" y="104.733" z="-0.19505471" />
    <detection t="4919" x="160.75" y="104.709" z="-0.27615744" />
    <detection t="4920" x="159.83" y="104.681" z="-0.20711845" />
    <detection t="4921" x="158.897" y="104.646" z="-0.095829435" />
    <detection t="4922" x="157.99" y="104.655" z="-0.09301502" />
    <detection t="4923" x="157.107" y="104.645" z="0.107339434" />
    <detection t="4924" x="156.231" y="104.609" z="-0.15870708" />
    <detection t="4925" x="155.305" y="104.625" z="-0.1251933" />
    <detection t="4926" x="154.36" y="104.604" z="-0.009923525" />
    <detection t="4927" x="153.466" y="104.563" z="0.05180078" />
    <detection t="4928" x="152.583" y="104.549" z="0.24618906" />
    <detection t="4929" x="151.639" y="104.524" z="0.3108285" />
    <detection t="4930" x="150.747" y="104.533" z="0.1891939" />
    <detection t="4931" x="149.823" y="104.503" z="0.2573189" />
    <detection t="4932" x="148.941" y="104.479" z="0.4983312" />
    <detection t="4933" x="148.073" y="104.474" z="0.27364045" />
    <detection t="4934" x="147.133" y="104.47" z="0.5538897" />
    <detection t="4935" x="146.268" y="104.457" z="0.48730135" />
    <detection t="4936" x="145.355" y="104.435" z="0.6735247" />
    <detection t="4937" x="144.46" y="104.438" z="0.660695" />
    <detection t="4938" x="143.593" y="104.414" z="0.38914275" />
    <detection t="4939" x="142.675" y="104.372" z="0.4092821" />
    <detection t="4940" x="141.806" y="104.386" z="0.73298603" />
    <detection t="4941" x="140.919" y="104.362" z="0.81617767" />
    <detection t="4942" x="140.061" y="104.318" z="1.1835703" />
    <detection t="4943" x="139.162" y="104.324" z="1.523073" />
    <detection t="4944" x="138.317" y="104.289" z="1.3790834" />
    <detection t="4945" x="137.39" y="104.279" z="1.4753474" />
    <detection t="4946" x="136.471" y="104.299" z="1.48804" />
    <detection t="4947" x="135.601" y="104.284" z="1.561618" />
    <detection t="4948" x="134.715" y="104.273" z="1.6943352" />
    <detection t="4949" x="133.84" y="104.271" z="1.9377846" />
    <detection t="4950" x="132.986" y="104.267" z="1.9881854" />
    <detection t="4951" x="132.134" y="104.284" z="1.7324736" />
    <detection t="4952" x="131.257" y="104.294" z="1.8853983" />
    <detection t="4953" x="130.397" y="104.338" z="2.2441444" />
    <detection t="4954" x="129.534" y="104.305" z="2.0150185" />
    <detection t="4955" x="128.707" y="104.307" z="1.9920673" />
    <detection t="4956" x="127.855" y="104.307" z="2.0501804" />
    <detection t="4957" x="127.0" y="104.298" z="2.2535307" />
    <detection t="4958" x="126.179" y="104.287" z="2.3101852" />
    <detection t="4959" x="125.35" y="104.259" z="2.2232435" />
    <detection t="4960" x="124.511" y="104.269" z="2.3148654" />
    <detection t="4961" x="123.713" y="104.265" z="2.2848103" />
    <detection t="4962" x="122.872" y="104.261" z="2.5410101" />
    <detection t="4963" x="122.061" y="104.234" z="2.494248" />
    <detection t="4964" x="121.205" y="104.201" z="2.7200022" />
    <detection t="4965" x="120.391" y="104.168" z="2.8577611" />
    <detection t="4966" x="119.577" y="104.152" z="2.546242" />
    <detection t="4967" x="118.788" y="104.101" z="2.5959175" />
    <detection t="4968" x="117.953" y="104.089" z="2.7885816" />
    <detection t="4969" x="117.163" y="104.049" z="2.689869" />
    <detection t="4970" x="116.303" y="103.959" z="2.6893127" />
    <detection t="4971" x="115.482" y="103.888" z="2.9470716" />
    <detection t="4972" x="114.67" y="103.839" z="3.0294" />
    <detection t="4973" x="113.859" y="103.781" z="3.154555" />
    <detection t="4974" x="113.046" y="103.742" z="2.8816226" />
    <detection t="4975" x="112.19" y="103.714" z="3.0743887" />
    <detection t="4976" x="111.353" y="103.656" z="3.0045288" />
    <detection t="4977" x="110.546" y="103.627" z="2.9083908" />
    <detection t="4978" x="109.693" y="103.585" z="3.5269296" />
    <detection t="4979" x="108.894" y="103.585" z="3.307534" />
    <detection t="4980" x="108.098" y="103.552" z="2.6315515" />
    <detection t="4981" x="107.229" y="103.501" z="2.8213499" />
    <detection t="4982" x="106.419" y="103.471" z="2.6529987" />
    <detection t="4983" x="105.617" y="103.475" z="2.6091876" />
    <detection t="4984" x="104.782" y="103.455" z="2.790887" />
    <detection t="4985" x="103.971" y="103.403" z="2.4660628" />
    <detection t="4986" x="103.175" y="103.396" z="2.6364403" />
    <detection t="4987" x="102.394" y="103.351" z="2.774487" />
    <detection t="4988" x="101.587" y="103.331" z="2.9416432" />
    <detection t="4989" x="100.775" y="103.303" z="2.8807924" />
  </particle>
  <particle nSpots="136">
    <detection t="298" x="510.292" y="80.903" z="-16.743937" />
    <detection t="299" x="498.801" y="80.686" z="-16.399572" />
    <detection t="300" x="487.022" y="80.393" z="-16.990864" />
    <detection t="301" x="475.154" y="80.271" z="-16.940458" />
    <detection t="302" x="463.43" y="80.269" z="-16.679733" />
    <detection t="303" x="451.676" y="80.152" z="-16.998634" />
    <detection t="304" x="439.935" y="80.07" z="-16.98584" />
    <detection t="305" x="428.216" y="79.917" z="-16.743244" />
    <detection t="306" x="416.52" y="79.786" z="-16.741308" />
    <detection t="307" x="404.773" y="79.629" z="-16.689209" />
    <detection t="308" x="392.972" y="79.501" z="-16.848854" />
    <detection t="309" x="381.217" y="79.378" z="-16.565878" />
    <detection t="310" x="369.445" y="79.25" z="-16.548262" />
    <detection t="311" x="357.695" y="79.05" z="-16.610722" />
    <detection t="312" x="345.867" y="78.888" z="-16.54983" />
    <detection t="313" x="334.095" y="78.725" z="-16.377214" />
    <detection t="314" x="322.159" y="78.782" z="-16.417057" />
    <detection t="315" x="312.375" y="79.789" z="-14.983715" />
    <detection t="316" x="306.868" y="81.208" z="-12.377471" />
    <detection t="317" x="303.184" y="82.574" z="-10.838518" />
    <detection t="318" x="300.278" y="83.725" z="-9.530893" />
    <detection t="319" x="297.844" y="84.721" z="-8.943542" />
    <detection t="320" x="295.645" y="85.588" z="-8.291989" />
    <detection t="321" x="293.604" y="86.331" z="-7.7018437" />
    <detection t="322" x="291.661" y="86.941" z="-7.348472" />
    <detection t="323" x="289.735" y="87.524" z="-6.9617085" />
    <detection t="324" x="287.86" y="87.976" z="-6.87463" />
    <detection t="325" x="285.911" y="88.404" z="-6.691573" />
    <detection t="326" x="284.037" y="88.788" z="-6.593103" />
    <detection t="327" x="282.179" y="89.15" z="-6.4728346" />
    <detection t="328" x="280.267" y="89.524" z="-6.3245845" />
    <detection t="329" x="278.456" y="89.823" z="-6.3261194" />
    <detection t="330" x="276.617" y="90.103" z="-6.2818613" />
    <detection t="331" x="274.799" y="90.376" z="-6.3319597" />
    <detection t="332" x="272.999" y="90.633" z="-6.3113894" />
    <detection t="333" x="271.205" y="90.825" z="-6.1913586" />
    <detection t="334" x="269.433" y="91.025" z="-6.123002" />
    <detection t="335" x="267.617" y="91.142" z="-6.081415" />
    <detection t="336" x="265.837" y="91.215" z="-5.964357" />
    <detection t="337" x="264.0" y="91.331" z="-6.1277986" />
    <detection t="338" x="262.184" y="91.406" z="-5.8891945" />
    <detection t="339" x="260.371" y="91.447" z="-6.166532" />
    <detection t="340" x="258.547" y="91.455" z="-5.9774117" />
    <detection t="341" x="256.725" y="91.525" z="-5.829257" />
    <detection t="342" x="254.894" y="91.547" z="-5.8041387" />
    <detection t="343" x="253.081" y="91.581" z="-5.874125" />
    <detection t="344" x="251.306" y="91.6" z="-5.8507514" />
    <detection t="345" x="249.512" y="91.597" z="-5.9909434" />
    <detection t="346" x="247.669" y="91.594" z="-5.7463775" />
    <detection t="347" x="245.852" y="91.629" z="-5.9524903" />
    <detection t="348" x="244.071" y="91.591" z="-5.858099" />
    <detection t="349" x="242.258" y="91.579" z="-5.4470105" />
    <detection t="350" x="240.441" y="91.556" z="-5.520106" />
    <detection t="351" x="238.621" y="91.566" z="-5.495775" />
    <detection t="352" x="236.815" y="91.536" z="-5.4308467" />
    <detection t="353" x="235.017" y="91.498" z="-5.2810082" />
    <detection t="354" x="233.251" y="91.475" z="-5.2858434" />
    <detection t="355" x="231.46" y="91.436" z="-5.4933887" />
    <detection t="356" x="229.707" y="91.398" z="-5.257582" />
    <detection t="357" x="227.954" y="91.303" z="-5.2829967" />
    <detection t="358" x="226.187" y="91.257" z="-5.164797" />
    <detection t="359" x="224.419" y="91.21" z="-4.97376" />
    <detection t="360" x="222.639" y="91.097" z="-4.921623" />
    <detection t="361" x="220.859" y="91.001" z="-4.937232" />
    <detection t="362" x="219.119" y="90.93" z="-4.852702" />
    <detection t="363" x="217.342" y="90.829" z="-4.9122605" />
    <detection t="364" x="215.53" y="90.764" z="-4.8955073" />
    <detection t="365" x="213.77" y="90.687" z="-4.8385406" />
    <detection t="366" x="211.986" y="90.62" z="-4.438753" />
    <detection t="367" x="210.169" y="90.534" z="-4.4891706" />
    <detection t="368" x="208.403" y="90.494" z="-4.5339413" />
    <detection t="369" x="206.617" y="90.463" z="-4.493305" />
    <detection t="370" x="204.823" y="90.445" z="-4.602413" />
    <detection t="371" x="203.016" y="90.412" z="-4.3786516" />
    <detection t="372" x="201.2" y="90.387" z="-4.5258274" />
    <detection t="373" x="199.436" y="90.382" z="-4.274928" />
    <detection t="374" x="197.67" y="90.436" z="-4.31163" />
    <detection t="375" x="195.873" y="90.462" z="-4.24184" />
    <detection t="376" x="194.079" y="90.459" z="-4.7705336" />
    <detection t="377" x="192.344" y="90.486" z="-4.284313" />
    <detection t="378" x="190.611" y="90.527" z="-4.075377" />
    <detection t="379" x="188.848" y="90.535" z="-4.3231645" />
    <detection t="380" x="187.113" y="90.57" z="-3.9701545" />
    <detection t="381" x="185.375" y="90.556" z="-4.489181" />
    <detection t="382" x="183.659" y="90.545" z="-4.257309" />
    <detection t="383" x="181.926" y="90.55" z="-3.97556" />
    <detection t="384" x="180.215" y="90.536" z="-4.3000784" />
    <detection t="385" x="178.492" y="90.527" z="-4.0108705" />
    <detection t="386" x="176.758" y="90.555" z="-3.8994906" />
    <detection t="387" x="175.072" y="90.543" z="-4.2492185" />
    <detection t="388" x="173.427" y="90.556" z="-3.9568584" />
    <detection t="389" x="171.746" y="90.553" z="-3.9087727" />
    <detection t="390" x="170.037" y="90.572" z="-3.7960346" />
    <detection t="391" x="168.365" y="90.603" z="-3.9211638" />
    <detection t="392" x="166.678" y="90.603" z="-3.5816133" />
    <detection t="393" x="165.022" y="90.61" z="-3.6002243" />
    <detection t="394" x="163.38" y="90.625" z="-3.5120108" />
    <detection t="395" x="161.706" y="90.601" z="-3.3931403" />
    <detection t="396" x="160.067" y="90.608" z="-3.3591697" />
    <detection t="397" x="158.399" y="90.622" z="-3.371951" />
    <detection t="398" x="156.721" y="90.608" z="-3.389201" />
    <detection t="399" x="154.995" y="90.583" z="-3.3103664" />
    <detection t="400" x="153.332" y="90.541" z="-3.156198" />
    <detection t="401" x="151.676" y="90.523" z="-3.3215756" />
    <detection t="402" x="150.026" y="90.522" z="-3.100026" />
    <detection t="403" x="148.388" y="90.512" z="-3.0966513" />
    <detection t="404" x="146.726" y="90.496" z="-3.0020916" />
    <detection t="405" x="145.07" y="90.491" z="-2.8623278" />
    <detection t="406" x="143.404" y="90.43" z="-2.9595163" />
    <detection t="407" x="141.767" y="90.456" z="-2.904516" />
    <detection t="408" x="140.166" y="90.444" z="-2.7927349" />
    <detection t="409" x="138.51" y="90.43" z="-2.8915722" />
    <detection t="410" x="136.856" y="90.41" z="-2.7956035" />
    <detection t="411" x="135.241" y="90.387" z="-2.7487228" />
    <detection t="412" x="133.628" y="90.381" z="-2.5842726" />
    <detection t="413" x="132.009" y="90.336" z="-2.5061328" />
    <detection t="414" x="130.415" y="90.337" z="-2.3570724" />
    <detection t="415" x="128.815" y="90.342" z="-2.3433957" />
    <detection t="416" x="127.224" y="90.345" z="-2.2119765" />
    <detection t="417" x="125.597" y="90.351" z="-2.184036" />
    <detection t="418" x="124.009" y="90.318" z="-2.0711627" />
    <detection t="419" x="122.464" y="90.298" z="-2.3010535" />
    <detection t="420" x="120.837" y="90.257" z="-2.074527" />
    <detection t="421" x="119.277" y="90.256" z="-1.9502835" />
    <detection t="422" x="117.666" y="90.245" z="-1.7798358" />
    <detection t="423" x="116.07" y="90.218" z="-1.8188305" />
    <detection t="424" x="114.534" y="90.158" z="-1.5545533" />
    <detection t="425" x="112.949" y="90.133" z="-1.4518275" />
    <detection t="426" x="111.354" y="90.12" z="-1.3147302" />
    <detection t="427" x="109.81" y="90.06" z="-1.2988209" />
    <detection t="428" x="108.219" y="90.046" z="-1.1692286" />
    <detection t="429" x="106.658" y="90.05" z="-0.99480003" />
    <detection t="430" x="105.11" y="90.025" z="-1.1799474" />
    <detection t="431" x="103.563" y="89.962" z="-0.9880976" />
    <detection t="432" x="102.001" y="89.955" z="-0.8104355" />
    <detection t="433" x="100.468" y="89.91" z="-0.5967507" />
  </particle>
  <particle nSpots="134">
    <detection t="4727" x="515.8" y="65.671" z="-13.878929" />
    <detection t="4728" x="503.872" y="65.426" z="-14.4413185" />
    <detection t="4729" x="491.925" y="65.166" z="-14.420149" />
    <detection t="4730" x="479.864" y="65.016" z="-14.164651" />
    <detection t="4731" x="467.847" y="64.915" z="-14.157291" />
    <detection t="4732" x="455.858" y="64.805" z="-14.27049" />
    <detection t="4733" x="443.875" y="64.696" z="-13.832553" />
    <detection t="4734" x="431.839" y="64.598" z="-13.811305" />
    <detection t="4735" x="419.82" y="64.414" z="-14.098308" />
    <detection t="4736" x="407.797" y="64.268" z="-13.525547" />
    <detection t="4737" x="395.752" y="64.132" z="-13.820597" />
    <detection t="4738" x="383.658" y="63.992" z="-13.856701" />
    <detection t="4739" x="371.675" y="63.879" z="-13.6444025" />
    <detection t="4740" x="359.628" y="63.71" z="-13.5154" />
    <detection t="4741" x="347.595" y="63.527" z="-13.425312" />
    <detection t="4742" x="335.606" y="63.327" z="-13.213265" />
    <detection t="4743" x="323.633" y="63.139" z="-13.045046" />
    <detection t="4744" x="313.397" y="62.941" z="-10.363225" />
    <detection t="4745" x="307.987" y="62.768" z="-7.6852922" />
    <detection t="4746" x="304.521" y="62.641" z="-4.7574806" />
    <detection t="4747" x="301.656" y="62.573" z="-2.7535284" />
    <detection t="4748" x="299.031" y="62.443" z="-1.4683955" />
    <detection t="4749" x="296.568" y="62.389" z="-0.22024292" />
    <detection t="4750" x="294.149" y="62.295" z="0.60428697" />
    <detection t="4751" x="291.812" y="62.224" z="1.639348" />
    <detection t="4752" x="289.493" y="62.156" z="2.7518961" />
    <detection t="4753" x="287.222" y="62.105" z="3.0262585" />
    <detection t="4754" x="285.039" y="62.054" z="3.4531796" />
    <detection t="4755" x="282.832" y="62.017" z="3.012143" />
    <detection t="4756" x="280.708" y="61.974" z="3.0503259" />
    <detection t="4757" x="278.61" y="61.984" z="3.0750353" />
    <detection t="4758" x="276.524" y="61.962" z="3.1066573" />
    <detection t="4759" x="274.483" y="61.915" z="3.093424" />
    <detection t="4760" x="272.485" y="61.894" z="3.330103" />
    <detection t="4761" x="270.497" y="61.842" z="3.568343" />
    <detection t="4762" x="268.52" y="61.825" z="3.971818" />
    <detection t="4763" x="266.578" y="61.782" z="3.861951" />
    <detection t="4764" x="264.619" y="61.788" z="3.9509866" />
    <detection t="4765" x="262.69" y="61.745" z="3.9587762" />
    <detection t="4766" x="260.799" y="61.757" z="4.0336604" />
    <detection t="4767" x="258.9" y="61.752" z="3.9821298" />
    <detection t="4768" x="257.042" y="61.737" z="4.0857882" />
    <detection t="4769" x="255.164" y="61.702" z="3.8528173" />
    <detection t="4770" x="253.276" y="61.701" z="3.821351" />
    <detection t="4771" x="251.433" y="61.697" z="4.138205" />
    <detection t="4772" x="249.611" y="61.668" z="4.0815597" />
    <detection t="4773" x="247.771" y="61.666" z="4.102355" />
    <detection t="4774" x="245.931" y="61.653" z="4.259945" />
    <detection t="4775" x="244.14" y="61.639" z="4.298416" />
    <detection t="4776" x="242.327" y="61.602" z="4.2270045" />
    <detection t="4777" x="240.51" y="61.596" z="4.3271923" />
    <detection t="4778" x="238.705" y="61.61" z="4.414224" />
    <detection t="4779" x="236.878" y="61.622" z="4.4282374" />
    <detection t="4780" x="235.095" y="61.608" z="4.6532817" />
    <detection t="4781" x="233.288" y="61.575" z="4.4568143" />
    <detection t="4782" x="231.512" y="61.572" z="4.610498" />
    <detection t="4783" x="229.732" y="61.562" z="4.5263667" />
    <detection t="4784" x="227.947" y="61.537" z="4.836607" />
    <detection t="4785" x="226.177" y="61.504" z="4.6384788" />
    <detection t="4786" x="224.416" y="61.495" z="4.858588" />
    <detection t="4787" x="222.624" y="61.469" z="4.7079325" />
    <detection t="4788" x="220.842" y="61.451" z="4.735496" />
    <detection t="4789" x="219.076" y="61.451" z="4.9288554" />
    <detection t="4790" x="217.285" y="61.452" z="4.8555408" />
    <detection t="4791" x="215.527" y="61.424" z="4.8307123" />
    <detection t="4792" x="213.781" y="61.419" z="5.0881634" />
    <detection t="4793" x="212.03" y="61.433" z="5.062856" />
    <detection t="4794" x="210.282" y="61.415" z="5.419226" />
    <detection t="4795" x="208.566" y="61.387" z="5.000347" />
    <detection t="4796" x="206.782" y="61.365" z="5.0420265" />
    <detection t="4797" x="205.032" y="61.337" z="5.1840677" />
    <detection t="4798" x="203.25" y="61.333" z="5.2144785" />
    <detection t="4799" x="201.536" y="61.345" z="5.1437182" />
    <detection t="4800" x="199.77" y="61.331" z="5.606049" />
    <detection t="4801" x="198.092" y="61.344" z="5.5747323" />
    <detection t="4802" x="196.368" y="61.342" z="6.003283" />
    <detection t="4803" x="194.614" y="61.33" z="5.4193554" />
    <detection t="4804" x="192.87" y="61.324" z="5.703914" />
    <detection t="4805" x="191.114" y="61.264" z="6.097175" />
    <detection t="4806" x="189.456" y="61.26" z="5.9885583" />
    <detection t="4807" x="187.765" y="61.295" z="6.052666" />
    <detection t="4808" x="186.034" y="61.291" z="6.1404567" />
    <detection t="4809" x="184.316" y="61.283" z="6.108973" />
    <detection t="4810" x="182.589" y="61.261" z="6.378234" />
    <detection t="4811" x="180.88" y="61.254" z="6.3137426" />
    <detection t="4812" x="179.233" y="61.277" z="6.2285066" />
    <detection t="4813" x="177.496" y="61.277" z="6.1545997" />
    <detection t="4814" x="175.818" y="61.28" z="6.194399" />
    <detection t="4815" x="174.078" y="61.241" z="6.1566396" />
    <detection t="4816" x="172.36" y="61.234" z="6.1759286" />
    <detection t="4817" x="170.689" y="61.221" z="6.3012657" />
    <detection t="4818" x="168.972" y="61.235" z="6.511958" />
    <detection t="4819" x="167.254" y="61.229" z="6.723264" />
    <detection t="4820" x="165.601" y="61.251" z="6.8951187" />
    <detection t="4821" x="163.911" y="61.276" z="6.7430115" />
    <detection t="4822" x="162.238" y="61.27" z="7.090735" />
    <detection t="4823" x="160.597" y="61.293" z="6.9736085" />
    <detection t="4824" x="158.924" y="61.285" z="7.030097" />
    <detection t="4825" x="157.287" y="61.315" z="6.946932" />
    <detection t="4826" x="155.604" y="61.324" z="6.977631" />
    <detection t="4827" x="153.93" y="61.348" z="7.183259" />
    <detection t="4828" x="152.252" y="61.343" z="7.247243" />
    <detection t="4829" x="150.577" y="61.379" z="7.3819222" />
    <detection t="4830" x="148.949" y="61.4" z="7.578589" />
    <detection t="4831" x="147.296" y="61.405" z="7.5452175" />
    <detection t="4832" x="145.634" y="61.437" z="7.6150537" />
    <detection t="4833" x="143.992" y="61.421" z="7.5492845" />
    <detection t="4834" x="142.339" y="61.447" z="7.727437" />
    <detection t="4835" x="140.701" y="61.45" z="8.191524" />
    <detection t="4836" x="139.064" y="61.502" z="8.243816" />
    <detection t="4837" x="137.423" y="61.54" z="8.521683" />
    <detection t="4838" x="135.784" y="61.564" z="8.338248" />
    <detection t="4839" x="134.172" y="61.612" z="8.071132" />
    <detection t="4840" x="132.525" y="61.642" z="7.7731276" />
    <detection t="4841" x="130.922" y="61.689" z="7.9654284" />
    <detection t="4842" x="129.31" y="61.697" z="8.191984" />
    <detection t="4843" x="127.688" y="61.734" z="8.410764" />
    <detection t="4844" x="126.084" y="61.766" z="8.471356" />
    <detection t="4845" x="124.517" y="61.807" z="8.644592" />
    <detection t="4846" x="122.942" y="61.818" z="8.762227" />
    <detection t="4847" x="121.31" y="61.86" z="8.5834465" />
    <detection t="4848" x="119.737" y="61.897" z="8.659035" />
    <detection t="4849" x="118.116" y="61.914" z="8.651692" />
    <detection t="4850" x="116.532" y="61.94" z="8.686906" />
    <detection t="4851" x="114.958" y="61.956" z="8.845968" />
    <detection t="4852" x="113.38" y="61.999" z="9.006567" />
    <detection t="4853" x="111.787" y="62.04" z="9.045381" />
    <detection t="4854" x="110.202" y="62.047" z="9.104128" />
    <detection t="4855" x="108.651" y="62.072" z="9.000858" />
    <detection t="4856" x="107.085" y="62.141" z="9.0900755" />
    <detection t="4857" x="105.571" y="62.141" z="9.186638" />
    <detection t="4858" x="103.992" y="62.168" z="9.428557" />
    <detection t="4859" x="102.42" y="62.203" z="9.534036" />
    <detection t="4860" x="100.863" y="62.235" z="9.564359" />
  </particle>
  <particle nSpots="140">
    <detection t="302" x="505.761" y="54.874" z="-14.927793" />
    <detection t="303" x="493.912" y="54.669" z="-15.05853" />
    <detection t="304" x="481.956" y="54.516" z="-14.889436" />
    <detection t="305" x="469.958" y="54.382" z="-14.764363" />
    <detection t="306" x="458.049" y="54.261" z="-14.710042" />
    <detection t="307" x="446.137" y="54.106" z="-14.938808" />
    <detection t="308" x="434.252" y="54.004" z="-14.6697855" />
    <detection t="309" x="422.311" y="53.848" z="-14.646309" />
    <detection t="310" x="410.387" y="53.716" z="-14.599581" />
    <detection t="311" x="398.435" y="53.539" z="-14.626299" />
    <detection t="312" x="386.446" y="53.393" z="-14.765858" />
    <detection t="313" x="374.497" y="53.277" z="-14.684673" />
    <detection t="314" x="362.573" y="53.114" z="-14.595041" />
    <detection t="315" x="350.604" y="52.952" z="-14.119914" />
    <detection t="316" x="338.673" y="52.707" z="-14.228464" />
    <detection t="317" x="326.683" y="52.429" z="-14.516863" />
    <detection t="318" x="315.556" y="51.675" z="-12.13497" />
    <detection t="319" x="309.348" y="50.541" z="-9.305885" />
    <detection t="320" x="305.777" y="49.457" z="-6.5849795" />
    <detection t="321" x="303.081" y="48.436" z="-4.7644877" />
    <detection t="322" x="300.704" y="47.543" z="-3.4036057" />
    <detection t="323" x="298.513" y="46.719" z="-2.523483" />
    <detection t="324" x="296.441" y="45.968" z="-1.9489107" />
    <detection t="325" x="294.409" y="45.296" z="-1.2935777" />
    <detection t="326" x="292.442" y="44.663" z="-0.75001734" />
    <detection t="327" x="290.522" y="44.097" z="-0.29580683" />
    <detection t="328" x="288.573" y="43.599" z="0.022280984" />
    <detection t="329" x="286.662" y="43.146" z="-0.029923268" />
    <detection t="330" x="284.79" y="42.722" z="0.22039449" />
    <detection t="331" x="282.921" y="42.338" z="0.18621933" />
    <detection t="332" x="281.072" y="41.999" z="0.26093245" />
    <detection t="333" x="279.263" y="41.7" z="0.70968" />
    <detection t="334" x="277.415" y="41.44" z="0.3834824" />
    <detection t="335" x="275.613" y="41.214" z="0.49589187" />
    <detection t="336" x="273.751" y="40.992" z="0.86838657" />
    <detection t="337" x="271.977" y="40.826" z="0.47467226" />
    <detection t="338" x="270.168" y="40.657" z="0.71432346" />
    <detection t="339" x="268.326" y="40.5" z="0.5723037" />
    <detection t="340" x="266.551" y="40.363" z="0.3941449" />
    <detection t="341" x="264.749" y="40.268" z="1.171372" />
    <detection t="342" x="262.91" y="40.13" z="0.6624146" />
    <detection t="343" x="261.1" y="40.028" z="0.7767989" />
    <detection t="344" x="259.32" y="39.952" z="1.1594901" />
    <detection t="345" x="257.513" y="39.874" z="0.81386226" />
    <detection t="346" x="255.746" y="39.811" z="1.3628765" />
    <detection t="347" x="253.974" y="39.769" z="0.6775996" />
    <detection t="348" x="252.193" y="39.664" z="1.482982" />
    <detection t="349" x="250.415" y="39.612" z="0.97846824" />
    <detection t="350" x="248.628" y="39.591" z="1.373676" />
    <detection t="351" x="246.837" y="39.542" z="1.5043486" />
    <detection t="352" x="245.096" y="39.513" z="1.4116124" />
    <detection t="353" x="243.326" y="39.453" z="1.0536052" />
    <detection t="354" x="241.559" y="39.475" z="1.412009" />
    <detection t="355" x="239.83" y="39.458" z="1.0978084" />
    <detection t="356" x="238.054" y="39.416" z="1.6324943" />
    <detection t="357" x="236.291" y="39.43" z="1.542845" />
    <detection t="358" x="234.547" y="39.434" z="1.7093997" />
    <detection t="359" x="232.778" y="39.429" z="1.4134456" />
    <detection t="360" x="230.992" y="39.404" z="1.7795289" />
    <detection t="361" x="229.245" y="39.401" z="1.5726545" />
    <detection t="362" x="227.505" y="39.406" z="1.9054496" />
    <detection t="363" x="225.764" y="39.385" z="1.8456234" />
    <detection t="364" x="224.05" y="39.414" z="1.5377291" />
    <detection t="365" x="222.29" y="39.402" z="1.8971233" />
    <detection t="366" x="220.569" y="39.403" z="1.7697978" />
    <detection t="367" x="218.809" y="39.406" z="2.139732" />
    <detection t="368" x="217.064" y="39.365" z="1.9008833" />
    <detection t="369" x="215.328" y="39.364" z="1.8559468" />
    <detection t="370" x="213.6" y="39.376" z="2.0327973" />
    <detection t="371" x="211.882" y="39.37" z="2.0822937" />
    <detection t="372" x="210.155" y="39.375" z="2.3238358" />
    <detection t="373" x="208.47" y="39.396" z="2.2789204" />
    <detection t="374" x="206.765" y="39.363" z="2.1431782" />
    <detection t="375" x="205.022" y="39.36" z="2.3457155" />
    <detection t="376" x="203.328" y="39.391" z="2.2657933" />
    <detection t="377" x="201.614" y="39.369" z="2.4483154" />
    <detection t="378" x="199.895" y="39.344" z="2.0524395" />
    <detection t="379" x="198.23" y="39.365" z="2.1647305" />
    <detection t="380" x="196.545" y="39.359" z="2.4983826" />
    <detection t="381" x="194.852" y="39.349" z="2.3847637" />
    <detection t="382" x="193.174" y="39.339" z="2.2587497" />
    <detection t="383" x="191.523" y="39.348" z="2.4822192" />
    <detection t="384" x="189.86" y="39.313" z="2.5292838" />
    <detection t="385" x="188.182" y="39.312" z="2.6898832" />
    <detection t="386" x="186.504" y="39.283" z="2.6444485" />
    <detection t="387" x="184.83" y="39.274" z="2.5513666" />
    <detection t="388" x="183.181" y="39.303" z="2.6020324" />
    <detection t="389" x="181.548" y="39.308" z="2.7021468" />
    <detection t="390" x="179.92" y="39.315" z="2.6810808" />
    <detection t="391" x="178.234" y="39.318" z="2.885088" />
    <detection t="392" x="176.582" y="39.305" z="2.9653707" />
    <detection t="393" x="174.956" y="39.283" z="3.008362" />
    <detection t="394" x="173.303" y="39.299" z="2.8474634" />
    <detection t="395" x="171.675" y="39.28" z="2.9682987" />
    <detection t="396" x="170.09" y="39.262" z="2.7920015" />
    <detection t="397" x="168.473" y="39.282" z="2.9179459" />
    <detection t="398" x="166.843" y="39.233" z="3.137301" />
    <detection t="399" x="165.21" y="39.249" z="2.9119828" />
    <detection t="400" x="163.594" y="39.244" z="3.0884113" />
    <detection t="401" x="162.016" y="39.251" z="3.0846179" />
    <detection t="402" x="160.437" y="39.246" z="3.3085706" />
    <detection t="403" x="158.837" y="39.31" z="3.5076113" />
    <detection t="404" x="157.256" y="39.309" z="3.5501435" />
    <detection t="405" x="155.607" y="39.313" z="3.5459368" />
    <detection t="406" x="154.034" y="39.328" z="3.6608946" />
    <detection t="407" x="152.433" y="39.389" z="3.5202556" />
    <detection t="408" x="150.845" y="39.436" z="3.5809042" />
    <detection t="409" x="149.241" y="39.48" z="3.736654" />
    <detection t="410" x="147.626" y="39.485" z="3.640921" />
    <detection t="411" x="146.019" y="39.536" z="3.926414" />
    <detection t="412" x="144.452" y="39.578" z="3.8782463" />
    <detection t="413" x="142.847" y="39.568" z="4.006379" />
    <detection t="414" x="141.345" y="39.605" z="3.8697505" />
    <detection t="415" x="139.75" y="39.633" z="3.886049" />
    <detection t="416" x="138.174" y="39.647" z="3.931586" />
    <detection t="417" x="136.645" y="39.684" z="4.1755342" />
    <detection t="418" x="135.08" y="39.719" z="4.3356376" />
    <detection t="419" x="133.523" y="39.733" z="4.230716" />
    <detection t="420" x="131.983" y="39.783" z="4.1921334" />
    <detection t="421" x="130.457" y="39.804" z="4.3278766" />
    <detection t="422" x="128.927" y="39.83" z="4.4074984" />
    <detection t="423" x="127.352" y="39.88" z="4.3753996" />
    <detection t="424" x="125.825" y="39.911" z="4.438222" />
    <detection t="425" x="124.302" y="39.978" z="4.4183874" />
    <detection t="426" x="122.81" y="39.995" z="4.5410104" />
    <detection t="427" x="121.253" y="40.036" z="4.5575833" />
    <detection t="428" x="119.766" y="40.046" z="4.5910025" />
    <detection t="429" x="118.231" y="40.099" z="4.521814" />
    <detection t="430" x="116.697" y="40.163" z="4.779443" />
    <detection t="431" x="115.179" y="40.18" z="4.68945" />
    <detection t="432" x="113.676" y="40.217" z="4.811245" />
    <detection t="433" x="112.181" y="40.256" z="4.792686" />
    <detection t="434" x="110.651" y="40.292" z="4.930686" />
    <detection t="435" x="109.131" y="40.288" z="4.928404" />
    <detection t="436" x="107.643" y="40.324" z="5.0459647" />
    <detection t="437" x="106.152" y="40.339" z="4.8275943" />
    <detection t="438" x="104.7" y="40.406" z="4.9533186" />
    <detection t="439" x="103.243" y="40.423" z="5.023502" />
    <detection t="440" x="101.75" y="40.46" z="5.151513" />
    <detection t="441" x="100.265" y="40.472" z="5.3902698" />
  </particle>
  <particle nSpots="87">
    <detection t="4746" x="515.133" y="49.72" z="-13.574959" />
    <detection t="4747" x="506.685" y="49.637" z="-14.038215" />
    <detection t="4748" x="498.202" y="49.479" z="-13.732898" />
    <detection t="4749" x="489.689" y="49.37" z="-13.766908" />
    <detection t="4750" x="481.118" y="49.286" z="-13.670711" />
    <detection t="4751" x="472.497" y="49.184" z="-13.465214" />
    <detection t="4752" x="463.974" y="48.997" z="-13.705096" />
    <detection t="4753" x="455.433" y="48.937" z="-13.546259" />
    <detection t="4754" x="446.863" y="48.844" z="-13.604015" />
    <detection t="4755" x="438.367" y="48.725" z="-13.413117" />
    <detection t="4756" x="429.867" y="48.701" z="-13.532166" />
    <detection t="4757" x="421.281" y="48.525" z="-13.522226" />
    <detection t="4758" x="412.756" y="48.445" z="-13.507538" />
    <detection t="4759" x="404.139" y="48.362" z="-13.55202" />
    <detection t="4760" x="395.507" y="48.243" z="-13.456368" />
    <detection t="4761" x="386.969" y="48.098" z="-13.390138" />
    <detection t="4762" x="378.409" y="48.035" z="-13.306068" />
    <detection t="4763" x="369.797" y="47.847" z="-13.12303" />
    <detection t="4764" x="361.324" y="47.777" z="-13.316107" />
    <detection t="4765" x="352.754" y="47.646" z="-13.335467" />
    <detection t="4766" x="344.214" y="47.493" z="-13.216116" />
    <detection t="4767" x="335.681" y="47.384" z="-13.031857" />
    <detection t="4768" x="326.998" y="47.194" z="-12.923081" />
    <detection t="4769" x="318.391" y="46.521" z="-11.87364" />
    <detection t="4770" x="312.855" y="45.011" z="-9.792239" />
    <detection t="4771" x="310.172" y="43.562" z="-7.5238204" />
    <detection t="4772" x="308.368" y="42.3" z="-5.9499965" />
    <detection t="4773" x="306.933" y="41.164" z="-4.152602" />
    <detection t="4774" x="305.673" y="40.129" z="-3.1747448" />
    <detection t="4775" x="304.506" y="39.182" z="-2.264537" />
    <detection t="4776" x="303.35" y="38.288" z="-1.6521205" />
    <detection t="4777" x="302.262" y="37.452" z="-1.2631855" />
    <detection t="4778" x="301.145" y="36.653" z="-0.72652704" />
    <detection t="4779" x="300.087" y="35.934" z="-0.55310327" />
    <detection t="4780" x="298.98" y="35.28" z="-0.090719886" />
    <detection t="4781" x="297.92" y="34.642" z="0.24481517" />
    <detection t="4782" x="296.832" y="34.018" z="0.92976207" />
    <detection t="4783" x="295.728" y="33.492" z="0.9076691" />
    <detection t="4784" x="294.614" y="32.959" z="1.1884929" />
    <detection t="4785" x="293.486" y="32.457" z="1.5071166" />
    <detection t="4786" x="292.369" y="32.006" z="1.8168567" />
    <detection t="4787" x="291.202" y="31.593" z="1.7734829" />
    <detection t="4788" x="290.059" y="31.183" z="2.0190833" />
    <detection t="4789" x="288.876" y="30.797" z="2.2166724" />
    <detection t="4790" x="287.674" y="30.489" z="1.87167" />
    <detection t="4791" x="286.495" y="30.189" z="2.0090368" />
    <detection t="4792" x="285.314" y="29.902" z="2.3411472" />
    <detection t="4793" x="284.106" y="29.621" z="2.5818846" />
    <detection t="4794" x="282.872" y="29.392" z="2.201989" />
    <detection t="4795" x="281.622" y="29.173" z="2.2544467" />
    <detection t="4796" x="280.39" y="28.977" z="2.3719761" />
    <detection t="4797" x="279.165" y="28.825" z="2.6270788" />
    <detection t="4798" x="277.859" y="28.669" z="2.6912415" />
    <detection t="4799" x="276.599" y="28.525" z="2.3603117" />
    <detection t="4800" x="275.357" y="28.372" z="2.9080644" />
    <detection t="4801" x="274.084" y="28.228" z="2.5162728" />
    <detection t="4802" x="272.776" y="28.142" z="2.5604641" />
    <detection t="4803" x="271.468" y="28.029" z="3.093377" />
    <detection t="4804" x="270.141" y="27.939" z="2.5799015" />
    <detection t="4805" x="268.819" y="27.864" z="2.940499" />
    <detection t="4806" x="267.526" y="27.818" z="2.9286876" />
    <detection t="4807" x="266.224" y="27.75" z="2.8130608" />
    <detection t="4808" x="264.898" y="27.676" z="3.1318228" />
    <detection t="4809" x="263.598" y="27.611" z="2.7104316" />
    <detection t="4810" x="262.247" y="27.515" z="2.675826" />
    <detection t="4811" x="260.94" y="27.44" z="3.2784314" />
    <detection t="4812" x="259.626" y="27.401" z="3.203277" />
    <detection t="4813" x="258.328" y="27.336" z="3.3793087" />
    <detection t="4814" x="257.001" y="27.3" z="2.6638527" />
    <detection t="4815" x="255.716" y="27.26" z="3.0106118" />
    <detection t="4816" x="254.391" y="27.18" z="3.07994" />
    <detection t="4817" x="253.11" y="27.161" z="3.3546164" />
    <detection t="4818" x="251.806" y="27.09" z="3.3847644" />
    <detection t="4819" x="250.518" y="27.078" z="3.5587032" />
    <detection t="4820" x="249.215" y="27.039" z="3.4705603" />
    <detection t="4821" x="247.889" y="26.998" z="3.4026282" />
    <detection t="4822" x="246.569" y="26.941" z="2.7860568" />
[truncated: 4,755,299 more chars]
